# Supplementary material for: The CroCo cross-link converter: a user-centred tool to convert results from cross-linking mass spectrometry experiments
Source: Bioinformatics. 2019 Sep 28;36(4):1296–7. doi: 10.1093/bioinformatics/btz732 (PMC7703748; doi:10.1093/bioinformatics/btz732)
Supplement: btz732_Supplementary_Data [file btz732_supplementary_data.zip]

Archive with 99 entries (81 files):
- ExampleData/
- ExampleData/1pkn.pdb
- ExampleData/20180615_KS_CL_9_HCDFT.mgf
- ExampleData/data_processing.txt
- ExampleData/input/
- ExampleData/input/kojak/
- ExampleData/input/kojak/20180615_KS_CL_9.conf
- ExampleData/input/kojak/20180615_KS_CL_9_msconvert.kojak.txt
- ExampleData/input/kojak/20180615_KS_CL_9_msconvert.pep.xml
- ExampleData/input/kojak/KOJAK_README.txt
- ExampleData/input/kojak/PK_P11974_targetdecoy.fasta
- ExampleData/input/kojak_percolator/
- ExampleData/input/kojak_percolator/20180615_KS_CL_9.conf
- ExampleData/input/kojak_percolator/20180615_KS_CL_9_msconvert.kojak.txt
- ExampleData/input/kojak_percolator/20180615_KS_CL_9_msconvert.pep.xml
- ExampleData/input/kojak_percolator/20180615_KS_CL_9_msconvert.perc.inter.txt
- ExampleData/input/kojak_percolator/20180615_KS_CL_9_msconvert.perc.intra.txt
- ExampleData/input/kojak_percolator/20180615_KS_CL_9_msconvert.perc.intra.validated.txt
- ExampleData/input/kojak_percolator/20180615_KS_CL_9_msconvert.perc.loop.txt
- ExampleData/input/kojak_percolator/20180615_KS_CL_9_msconvert.perc.loop.validated.txt
- ExampleData/input/kojak_percolator/20180615_KS_CL_9_msconvert.perc.single.txt
- ExampleData/input/kojak_percolator/20180615_KS_CL_9_msconvert.perc.single.validated.txt
- ExampleData/input/kojak_percolator/KOJAKPERC_README.txt
- ExampleData/input/kojak_percolator/PK_P11974_targetdecoy.fasta
- ExampleData/input/plink2/
- ExampleData/input/plink2/PLINK2_README.txt
- ExampleData/input/plink2/pLink2_results/
- ExampleData/input/plink2/pLink2_results/PK_P11974_2019.03.01.csv
- ExampleData/input/plink2/pLink2_results/PK_P11974_2019.03.01.filtered_cross-linked_peptides.csv
- ExampleData/input/plink2/pLink2_results/PK_P11974_2019.03.01.filtered_cross-linked_sites.csv
- ExampleData/input/plink2/pLink2_results/PK_P11974_2019.03.01.filtered_cross-linked_spectra.csv
- ExampleData/input/plink2/pLink2_results/PK_P11974_2019.03.01.filtered_loop-linked_peptides.csv
- ExampleData/input/plink2/pLink2_results/PK_P11974_2019.03.01.filtered_loop-linked_sites.csv
- ExampleData/input/plink2/pLink2_results/PK_P11974_2019.03.01.filtered_loop-linked_spectra.csv
- ExampleData/input/plink2/pLink2_results/PK_P11974_2019.03.01.filtered_mono-linked_peptides.csv
- ExampleData/input/plink2/pLink2_results/PK_P11974_2019.03.01.filtered_mono-linked_sites.csv
- ExampleData/input/plink2/pLink2_results/PK_P11974_2019.03.01.filtered_mono-linked_spectra.csv
- ExampleData/input/plink2/pLink2_results/PK_P11974_2019.03.01.filtered_precursor_error_distribution.csv
- ExampleData/input/plink2/pLink2_results/PK_P11974_2019.03.01.filtered_regular_peptides.csv
- ExampleData/input/plink2/pLink2_results/PK_P11974_2019.03.01.filtered_regular_proteins.csv
- ExampleData/input/plink2/pLink2_results/PK_P11974_2019.03.01.filtered_regular_spectra.csv
- ExampleData/input/plink2/pLink2_results/PK_P11974_2019.03.01.precursor_error_distribution.csv
- ExampleData/input/plink2/pLink2_results/PK_P11974_2019.03.01.summary.txt
- ExampleData/input/stavrox/
- ExampleData/input/stavrox/20180615_KS_CL_9_pXtract.csv
- ExampleData/input/stavrox/20180615_KS_CL_9_pXtract.zhrs
- ExampleData/input/stavrox/StavroxSettings.ssf
- ExampleData/input/stavrox/STAVROX_README.txt
- ExampleData/input/xi_xiFDR/
- ExampleData/input/xi_xiFDR/omitted_files.txt
- ExampleData/input/xi_xiFDR/XiFDR_5_FDR_PSM_Linear_Peptides1.0.22_xiFDR1.0.22.csv
- ExampleData/input/xi_xiFDR/XiFDR_5_FDR_PSM_Linear_PSM_xiFDR1.0.22.csv
- ExampleData/input/xi_xiFDR/XiFDR_5_FDR_PSM_Links_xiFDR1.0.22.csv
- ExampleData/input/xi_xiFDR/XiFDR_5_FDR_PSM_PeptidePairs_xiFDR1.0.22.csv
- ExampleData/input/xi_xiFDR/XiFDR_5_FDR_PSM_ppi_xiFDR1.0.22.csv
- ExampleData/input/xi_xiFDR/XiFDR_5_FDR_PSM_proteingroups_xiFDR1.0.22.csv
- ExampleData/input/xi_xiFDR/XiFDR_5_FDR_PSM_PSM_xiFDR1.0.22.csv
- ExampleData/input/xi_xiFDR/XiFDR_5_FDR_PSM_summary_xiFDR1.0.22.csv
- ExampleData/input/xi_xiFDR/XIFDR_README.txt
- ExampleData/input/xi_xiFDR/xi_config.conf
- ExampleData/input/xi_xiFDR/XI_results_XiVersion1.6.739.csv
- ExampleData/input/xquest/
- ExampleData/input/xquest/20190228_croco_PK_xquest_results_targetdecoy.xls
- ExampleData/input/xquest/XQUEST_README.txt
- ExampleData/output/
- ExampleData/output/all_merged_xTable.csv
- ExampleData/output/all_merged_xTable_intra.csv
- ExampleData/output/MERGE_XTABLE_README.txt
- ExampleData/output/results_to_xTable/
- ExampleData/output/results_to_xTable/20180615_KS_CL_9_msconvert_kojak_Kojak_to_xTable.csv
- ExampleData/output/results_to_xTable/20180615_KS_CL_9_msconvert_perc_to_xTable.csv
- ExampleData/output/results_to_xTable/20180615_KS_CL_9_pXtract_StavroX_to_xTable.csv
- ExampleData/output/results_to_xTable/20190228_croco_PK_xquest_results_targetdecoy_xQuest_to_xTable.csv
- ExampleData/output/results_to_xTable/pLink2_results_pLink2_to_xTable.csv
- ExampleData/output/results_to_xTable/XiFDR_5_FDR_PSM_PSM_xiFDR1_0_22_Xi+XiFDR_to_xTable.csv
- ExampleData/output/xTable_to_vis/
- ExampleData/output/xTable_to_vis/customTable/
- ExampleData/output/xTable_to_vis/customTable/all_merged_xTable_intra_xTable_to_customTable.csv
- ExampleData/output/xTable_to_vis/customTable/custom_table.txt
- ExampleData/output/xTable_to_vis/customTable/CUSTOM_TABLE_README.txt
- ExampleData/output/xTable_to_vis/DynamXL/
- ExampleData/output/xTable_to_vis/DynamXL/all_merged_xTable_intra_xTable_to_DynamXL.txt
- ExampleData/output/xTable_to_vis/DynamXL/DYNAMXL_README.txt
- ExampleData/output/xTable_to_vis/pLabel/
- ExampleData/output/xTable_to_vis/pLabel/all_merged_xTable_intra_xTable_to_pLabel.mgf
- ExampleData/output/xTable_to_vis/pLabel/all_merged_xTable_intra_xTable_to_pLabel.pLabel
- ExampleData/output/xTable_to_vis/pLabel/PLABEL_README.txt
- ExampleData/output/xTable_to_vis/xiNet/
- ExampleData/output/xTable_to_vis/xiNet/all_merged_xTable_intra_xTable_to_xiNet.csv
- ExampleData/output/xTable_to_vis/xiNet/XINET_README.txt
- ExampleData/output/xTable_to_vis/xVis/
- ExampleData/output/xTable_to_vis/xVis/all_merged_xTable_intra_xTable_to_xVis.csv
- ExampleData/output/xTable_to_vis/xVis/XVIS_README.txt
- ExampleData/output/xTable_to_vis/xWalk/
- ExampleData/output/xTable_to_vis/xWalk/1pkn.pml
- ExampleData/output/xTable_to_vis/xWalk/1pkn_solventPathDistances.pdb
- ExampleData/output/xTable_to_vis/xWalk/all_merged_xTable_intra_xTable_to_xWalk_xWalk.tsv
- ExampleData/output/xTable_to_vis/xWalk/XWALK_README.txt
- ExampleData/README.txt
