# Supplementary material for: The CroCo cross-link converter: a user-centred tool to convert results from cross-linking mass spectrometry experiments
Source: Bioinformatics. 2019 Sep 28;36(4):1296–7. doi: 10.1093/bioinformatics/btz732 (PMC7703748; doi:10.1093/bioinformatics/btz732)
Supplement: btz732_Supplementary_Data [file btz732_supplementary_data.zip › ExampleData/1pkn.pdb]

HEADER    PHOSPHOTRANSFERASE                      25-MAR-94   1PKN              
TITLE     STRUCTURE OF RABBIT MUSCLE PYRUVATE KINASE COMPLEXED WITH             
TITLE    2 MN2+, K+, AND PYRUVATE                                               
COMPND    MOL_ID: 1;                                                            
COMPND   2 MOLECULE: PYRUVATE KINASE;                                           
COMPND   3 CHAIN: A;                                                            
COMPND   4 EC: 2.7.1.40;                                                        
COMPND   5 ENGINEERED: YES                                                      
SOURCE    MOL_ID: 1;                                                            
SOURCE   2 ORGANISM_SCIENTIFIC: ORYCTOLAGUS CUNICULUS;                          
SOURCE   3 ORGANISM_COMMON: RABBIT;                                             
SOURCE   4 ORGANISM_TAXID: 9986                                                 
KEYWDS    PHOSPHOTRANSFERASE                                                    
EXPDTA    X-RAY DIFFRACTION                                                     
AUTHOR    T.M.LARSEN,L.T.LAUGHLIN,H.M.HOLDEN,I.RAYMENT,G.H.REED                 
REVDAT   2   24-FEB-09 1PKN    1       VERSN                                    
REVDAT   1   26-JAN-95 1PKN    0                                                
JRNL        AUTH   T.M.LARSEN,L.T.LAUGHLIN,H.M.HOLDEN,I.RAYMENT,                
JRNL        AUTH 2 G.H.REED                                                     
JRNL        TITL   STRUCTURE OF RABBIT MUSCLE PYRUVATE KINASE                   
JRNL        TITL 2 COMPLEXED WITH MN2+, K+, AND PYRUVATE.                       
JRNL        REF    BIOCHEMISTRY                  V.  33  6301 1994              
JRNL        REFN                   ISSN 0006-2960                               
JRNL        PMID   8193145                                                      
JRNL        DOI    10.1021/BI00186A033                                          
REMARK   1                                                                      
REMARK   2                                                                      
REMARK   2 RESOLUTION.    2.90 ANGSTROMS.                                       
REMARK   3                                                                      
REMARK   3 REFINEMENT.                                                          
REMARK   3   PROGRAM     : TNT                                                  
REMARK   3   AUTHORS     : TRONRUD,TEN EYCK,MATTHEWS                            
REMARK   3                                                                      
REMARK   3  DATA USED IN REFINEMENT.                                            
REMARK   3   RESOLUTION RANGE HIGH (ANGSTROMS) : 2.90                           
REMARK   3   RESOLUTION RANGE LOW  (ANGSTROMS) : 30.00                          
REMARK   3   DATA CUTOFF            (SIGMA(F)) : NULL                           
REMARK   3   COMPLETENESS FOR RANGE        (%) : NULL                           
REMARK   3   NUMBER OF REFLECTIONS             : NULL                           
REMARK   3                                                                      
REMARK   3  USING DATA ABOVE SIGMA CUTOFF.                                      
REMARK   3   CROSS-VALIDATION METHOD          : NULL                            
REMARK   3   FREE R VALUE TEST SET SELECTION  : NULL                            
REMARK   3   R VALUE     (WORKING + TEST SET) : 0.191                           
REMARK   3   R VALUE            (WORKING SET) : NULL                            
REMARK   3   FREE R VALUE                     : NULL                            
REMARK   3   FREE R VALUE TEST SET SIZE   (%) : NULL                            
REMARK   3   FREE R VALUE TEST SET COUNT      : NULL                            
REMARK   3                                                                      
REMARK   3  USING ALL DATA, NO SIGMA CUTOFF.                                    
REMARK   3   R VALUE   (WORKING + TEST SET, NO CUTOFF) : NULL                   
REMARK   3   R VALUE          (WORKING SET, NO CUTOFF) : NULL                   
REMARK   3   FREE R VALUE                  (NO CUTOFF) : NULL                   
REMARK   3   FREE R VALUE TEST SET SIZE (%, NO CUTOFF) : NULL                   
REMARK   3   FREE R VALUE TEST SET COUNT   (NO CUTOFF) : NULL                   
REMARK   3   TOTAL NUMBER OF REFLECTIONS   (NO CUTOFF) : NULL                   
REMARK   3                                                                      
REMARK   3  NUMBER OF NON-HYDROGEN ATOMS USED IN REFINEMENT.                    
REMARK   3   PROTEIN ATOMS            : 3929                                    
REMARK   3   NUCLEIC ACID ATOMS       : 0                                       
REMARK   3   HETEROGEN ATOMS          : 8                                       
REMARK   3   SOLVENT ATOMS            : 0                                       
REMARK   3                                                                      
REMARK   3  WILSON B VALUE (FROM FCALC, A**2) : NULL                            
REMARK   3                                                                      
REMARK   3  RMS DEVIATIONS FROM IDEAL VALUES.    RMS    WEIGHT  COUNT           
REMARK   3   BOND LENGTHS                 (A) : 0.011 ; NULL  ; NULL            
REMARK   3   BOND ANGLES            (DEGREES) : 2.800 ; NULL  ; NULL            
REMARK   3   TORSION ANGLES         (DEGREES) : NULL  ; NULL  ; NULL            
REMARK   3   PSEUDOROTATION ANGLES  (DEGREES) : NULL  ; NULL  ; NULL            
REMARK   3   TRIGONAL CARBON PLANES       (A) : NULL  ; NULL  ; NULL            
REMARK   3   GENERAL PLANES               (A) : NULL  ; NULL  ; NULL            
REMARK   3   ISOTROPIC THERMAL FACTORS (A**2) : NULL  ; NULL  ; NULL            
REMARK   3   NON-BONDED CONTACTS          (A) : NULL  ; NULL  ; NULL            
REMARK   3                                                                      
REMARK   3  INCORRECT CHIRAL-CENTERS (COUNT) : NULL                             
REMARK   3                                                                      
REMARK   3  BULK SOLVENT MODELING.                                              
REMARK   3   METHOD USED : NULL                                                 
REMARK   3   KSOL        : NULL                                                 
REMARK   3   BSOL        : NULL                                                 
REMARK   3                                                                      
REMARK   3  RESTRAINT LIBRARIES.                                                
REMARK   3   STEREOCHEMISTRY : NULL                                             
REMARK   3   ISOTROPIC THERMAL FACTOR RESTRAINTS : NULL                         
REMARK   3                                                                      
REMARK   3  OTHER REFINEMENT REMARKS: NULL                                      
REMARK   4                                                                      
REMARK   4 1PKN COMPLIES WITH FORMAT V. 3.15, 01-DEC-08                         
REMARK 100                                                                      
REMARK 100 THIS ENTRY HAS BEEN PROCESSED BY BNL.                                
REMARK 200                                                                      
REMARK 200 EXPERIMENTAL DETAILS                                                 
REMARK 200  EXPERIMENT TYPE                : X-RAY DIFFRACTION                  
REMARK 200  DATE OF DATA COLLECTION        : NULL                               
REMARK 200  TEMPERATURE           (KELVIN) : NULL                               
REMARK 200  PH                             : NULL                               
REMARK 200  NUMBER OF CRYSTALS USED        : NULL                               
REMARK 200                                                                      
REMARK 200  SYNCHROTRON              (Y/N) : NULL                               
REMARK 200  RADIATION SOURCE               : NULL                               
REMARK 200  BEAMLINE                       : NULL                               
REMARK 200  X-RAY GENERATOR MODEL          : NULL                               
REMARK 200  MONOCHROMATIC OR LAUE    (M/L) : NULL                               
REMARK 200  WAVELENGTH OR RANGE        (A) : NULL                               
REMARK 200  MONOCHROMATOR                  : NULL                               
REMARK 200  OPTICS                         : NULL                               
REMARK 200                                                                      
REMARK 200  DETECTOR TYPE                  : NULL                               
REMARK 200  DETECTOR MANUFACTURER          : NULL                               
REMARK 200  INTENSITY-INTEGRATION SOFTWARE : NULL                               
REMARK 200  DATA SCALING SOFTWARE          : NULL                               
REMARK 200                                                                      
REMARK 200  NUMBER OF UNIQUE REFLECTIONS   : NULL                               
REMARK 200  RESOLUTION RANGE HIGH      (A) : NULL                               
REMARK 200  RESOLUTION RANGE LOW       (A) : NULL                               
REMARK 200  REJECTION CRITERIA  (SIGMA(I)) : NULL                               
REMARK 200                                                                      
REMARK 200 OVERALL.                                                             
REMARK 200  COMPLETENESS FOR RANGE     (%) : NULL                               
REMARK 200  DATA REDUNDANCY                : NULL                               
REMARK 200  R MERGE                    (I) : NULL                               
REMARK 200  R SYM                      (I) : NULL                               
REMARK 200  <I/SIGMA(I)> FOR THE DATA SET  : NULL                               
REMARK 200                                                                      
REMARK 200 IN THE HIGHEST RESOLUTION SHELL.                                     
REMARK 200  HIGHEST RESOLUTION SHELL, RANGE HIGH (A) : NULL                     
REMARK 200  HIGHEST RESOLUTION SHELL, RANGE LOW  (A) : NULL                     
REMARK 200  COMPLETENESS FOR SHELL     (%) : NULL                               
REMARK 200  DATA REDUNDANCY IN SHELL       : NULL                               
REMARK 200  R MERGE FOR SHELL          (I) : NULL                               
REMARK 200  R SYM FOR SHELL            (I) : NULL                               
REMARK 200  <I/SIGMA(I)> FOR SHELL         : NULL                               
REMARK 200                                                                      
REMARK 200 DIFFRACTION PROTOCOL: NULL                                           
REMARK 200 METHOD USED TO DETERMINE THE STRUCTURE: NULL                         
REMARK 200 SOFTWARE USED: NULL                                                  
REMARK 200 STARTING MODEL: NULL                                                 
REMARK 200                                                                      
REMARK 200 REMARK: NULL                                                         
REMARK 280                                                                      
REMARK 280 CRYSTAL                                                              
REMARK 280 SOLVENT CONTENT, VS   (%): NULL                                      
REMARK 280 MATTHEWS COEFFICIENT, VM (ANGSTROMS**3/DA): NULL                     
REMARK 280                                                                      
REMARK 280 CRYSTALLIZATION CONDITIONS: NULL                                     
REMARK 290                                                                      
REMARK 290 CRYSTALLOGRAPHIC SYMMETRY                                            
REMARK 290 SYMMETRY OPERATORS FOR SPACE GROUP: P 1                              
REMARK 290                                                                      
REMARK 290      SYMOP   SYMMETRY                                                
REMARK 290     NNNMMM   OPERATOR                                                
REMARK 290       1555   X,Y,Z                                                   
REMARK 290                                                                      
REMARK 290     WHERE NNN -> OPERATOR NUMBER                                     
REMARK 290           MMM -> TRANSLATION VECTOR                                  
REMARK 290                                                                      
REMARK 290 CRYSTALLOGRAPHIC SYMMETRY TRANSFORMATIONS                            
REMARK 290 THE FOLLOWING TRANSFORMATIONS OPERATE ON THE ATOM/HETATM             
REMARK 290 RECORDS IN THIS ENTRY TO PRODUCE CRYSTALLOGRAPHICALLY                
REMARK 290 RELATED MOLECULES.                                                   
REMARK 290   SMTRY1   1  1.000000  0.000000  0.000000        0.00000            
REMARK 290   SMTRY2   1  0.000000  1.000000  0.000000        0.00000            
REMARK 290   SMTRY3   1  0.000000  0.000000  1.000000        0.00000            
REMARK 290                                                                      
REMARK 290 REMARK: NULL                                                         
REMARK 300                                                                      
REMARK 300 BIOMOLECULE: 1                                                       
REMARK 300 SEE REMARK 350 FOR THE AUTHOR PROVIDED AND/OR PROGRAM                
REMARK 300 GENERATED ASSEMBLY INFORMATION FOR THE STRUCTURE IN                  
REMARK 300 THIS ENTRY. THE REMARK MAY ALSO PROVIDE INFORMATION ON               
REMARK 300 BURIED SURFACE AREA.                                                 
REMARK 350                                                                      
REMARK 350 COORDINATES FOR A COMPLETE MULTIMER REPRESENTING THE KNOWN           
REMARK 350 BIOLOGICALLY SIGNIFICANT OLIGOMERIZATION STATE OF THE                
REMARK 350 MOLECULE CAN BE GENERATED BY APPLYING BIOMT TRANSFORMATIONS          
REMARK 350 GIVEN BELOW.  BOTH NON-CRYSTALLOGRAPHIC AND                          
REMARK 350 CRYSTALLOGRAPHIC OPERATIONS ARE GIVEN.                               
REMARK 350                                                                      
REMARK 350 BIOMOLECULE: 1                                                       
REMARK 350 AUTHOR DETERMINED BIOLOGICAL UNIT: MONOMERIC                         
REMARK 350 SOFTWARE DETERMINED QUATERNARY STRUCTURE: MONOMERIC                  
REMARK 350 SOFTWARE USED: PISA                                                  
REMARK 350 APPLY THE FOLLOWING TO CHAINS: A                                     
REMARK 350   BIOMT1   1  1.000000  0.000000  0.000000        0.00000            
REMARK 350   BIOMT2   1  0.000000  1.000000  0.000000        0.00000            
REMARK 350   BIOMT3   1  0.000000  0.000000  1.000000        0.00000            
REMARK 465                                                                      
REMARK 465 MISSING RESIDUES                                                     
REMARK 465 THE FOLLOWING RESIDUES WERE NOT LOCATED IN THE                       
REMARK 465 EXPERIMENT. (M=MODEL NUMBER; RES=RESIDUE NAME; C=CHAIN               
REMARK 465 IDENTIFIER; SSSEQ=SEQUENCE NUMBER; I=INSERTION CODE.)                
REMARK 465                                                                      
REMARK 465   M RES C SSSEQI                                                     
REMARK 465     SER A     1                                                      
REMARK 465     LYS A     2                                                      
REMARK 465     SER A     3                                                      
REMARK 465     HIS A     4                                                      
REMARK 465     SER A     5                                                      
REMARK 465     GLU A     6                                                      
REMARK 465     ALA A     7                                                      
REMARK 465     GLY A     8                                                      
REMARK 465     SER A     9                                                      
REMARK 465     ALA A    10                                                      
REMARK 465     PHE A    11                                                      
REMARK 465     GLY A   127                                                      
REMARK 465     THR A   128                                                      
REMARK 465     ALA A   129                                                      
REMARK 465     GLU A   130                                                      
REMARK 465     VAL A   131                                                      
REMARK 470                                                                      
REMARK 470 MISSING ATOM                                                         
REMARK 470 THE FOLLOWING RESIDUES HAVE MISSING ATOMS(M=MODEL NUMBER;            
REMARK 470 RES=RESIDUE NAME; C=CHAIN IDENTIFIER; SSEQ=SEQUENCE NUMBER;          
REMARK 470 I=INSERTION CODE):                                                   
REMARK 470   M RES CSSEQI  ATOMS                                                
REMARK 470     GLU A 132    CG   CD   OE1  OE2                                  
REMARK 500                                                                      
REMARK 500 GEOMETRY AND STEREOCHEMISTRY                                         
REMARK 500 SUBTOPIC: CLOSE CONTACTS IN SAME ASYMMETRIC UNIT                     
REMARK 500                                                                      
REMARK 500 THE FOLLOWING ATOMS ARE IN CLOSE CONTACT.                            
REMARK 500                                                                      
REMARK 500  ATM1  RES C  SSEQI   ATM2  RES C  SSEQI           DISTANCE          
REMARK 500   OG   SER A   181     OE1  GLU A   197              1.98            
REMARK 500   O    LYS A   504     O    VAL A   529              1.98            
REMARK 500   OD1  ASN A    74     OG   SER A    76              2.14            
REMARK 500   NZ   LYS A   134     CD1  LEU A   139              2.17            
REMARK 500   OD1  ASP A   237     NH1  ARG A   460              2.18            
REMARK 500                                                                      
REMARK 500 REMARK: NULL                                                         
REMARK 500                                                                      
REMARK 500 GEOMETRY AND STEREOCHEMISTRY                                         
REMARK 500 SUBTOPIC: COVALENT BOND LENGTHS                                      
REMARK 500                                                                      
REMARK 500 THE STEREOCHEMICAL PARAMETERS OF THE FOLLOWING RESIDUES              
REMARK 500 HAVE VALUES WHICH DEVIATE FROM EXPECTED VALUES BY MORE               
REMARK 500 THAN 6*RMSD (M=MODEL NUMBER; RES=RESIDUE NAME; C=CHAIN               
REMARK 500 IDENTIFIER; SSEQ=SEQUENCE NUMBER; I=INSERTION CODE).                 
REMARK 500                                                                      
REMARK 500 STANDARD TABLE:                                                      
REMARK 500 FORMAT: (10X,I3,1X,2(A3,1X,A1,I4,A1,1X,A4,3X),1X,F6.3)               
REMARK 500                                                                      
REMARK 500 EXPECTED VALUES PROTEIN: ENGH AND HUBER, 1999                        
REMARK 500 EXPECTED VALUES NUCLEIC ACID: CLOWNEY ET AL 1996                     
REMARK 500                                                                      
REMARK 500  M RES CSSEQI ATM1   RES CSSEQI ATM2   DEVIATION                     
REMARK 500    GLU A  81   CD    GLU A  81   OE2     0.066                       
REMARK 500    GLU A  85   CD    GLU A  85   OE1     0.079                       
REMARK 500    GLU A  95   CD    GLU A  95   OE1     0.082                       
REMARK 500    GLU A 222   CD    GLU A 222   OE1     0.069                       
REMARK 500    GLU A 259   CD    GLU A 259   OE1     0.093                       
REMARK 500    GLU A 284   CD    GLU A 284   OE1     0.066                       
REMARK 500    GLU A 331   CD    GLU A 331   OE1     0.091                       
REMARK 500    GLU A 372   CD    GLU A 372   OE1     0.077                       
REMARK 500    GLU A 432   CD    GLU A 432   OE1     0.096                       
REMARK 500    GLU A 479   CD    GLU A 479   OE1     0.081                       
REMARK 500                                                                      
REMARK 500 REMARK: NULL                                                         
REMARK 500                                                                      
REMARK 500 GEOMETRY AND STEREOCHEMISTRY                                         
REMARK 500 SUBTOPIC: COVALENT BOND ANGLES                                       
REMARK 500                                                                      
REMARK 500 THE STEREOCHEMICAL PARAMETERS OF THE FOLLOWING RESIDUES              
REMARK 500 HAVE VALUES WHICH DEVIATE FROM EXPECTED VALUES BY MORE               
REMARK 500 THAN 6*RMSD (M=MODEL NUMBER; RES=RESIDUE NAME; C=CHAIN               
REMARK 500 IDENTIFIER; SSEQ=SEQUENCE NUMBER; I=INSERTION CODE).                 
REMARK 500                                                                      
REMARK 500 STANDARD TABLE:                                                      
REMARK 500 FORMAT: (10X,I3,1X,A3,1X,A1,I4,A1,3(1X,A4,2X),12X,F5.1)              
REMARK 500                                                                      
REMARK 500 EXPECTED VALUES PROTEIN: ENGH AND HUBER, 1999                        
REMARK 500 EXPECTED VALUES NUCLEIC ACID: CLOWNEY ET AL 1996                     
REMARK 500                                                                      
REMARK 500  M RES CSSEQI ATM1   ATM2   ATM3                                     
REMARK 500    ILE A  12   N   -  CA  -  CB  ANGL. DEV. =  15.2 DEGREES          
REMARK 500    ILE A  12   CA  -  C   -  N   ANGL. DEV. = -14.9 DEGREES          
REMARK 500    ILE A  12   O   -  C   -  N   ANGL. DEV. =  14.1 DEGREES          
REMARK 500    ASP A  23   CB  -  CG  -  OD2 ANGL. DEV. =   5.8 DEGREES          
REMARK 500    THR A  24   N   -  CA  -  CB  ANGL. DEV. = -11.5 DEGREES          
REMARK 500    ASP A  33   CB  -  CG  -  OD2 ANGL. DEV. =   6.7 DEGREES          
REMARK 500    ASP A  35   CB  -  CG  -  OD1 ANGL. DEV. =  -5.8 DEGREES          
REMARK 500    ASP A  35   CB  -  CG  -  OD2 ANGL. DEV. =   6.6 DEGREES          
REMARK 500    ARG A  42   NE  -  CZ  -  NH1 ANGL. DEV. =   6.2 DEGREES          
REMARK 500    ARG A  55   NE  -  CZ  -  NH1 ANGL. DEV. =   6.4 DEGREES          
REMARK 500    ARG A  55   NE  -  CZ  -  NH2 ANGL. DEV. =  -8.1 DEGREES          
REMARK 500    SER A  66   CB  -  CA  -  C   ANGL. DEV. =  13.4 DEGREES          
REMARK 500    ARG A  72   NE  -  CZ  -  NH2 ANGL. DEV. =   3.7 DEGREES          
REMARK 500    MET A  73   CG  -  SD  -  CE  ANGL. DEV. =   9.9 DEGREES          
REMARK 500    HIS A  77   CB  -  CA  -  C   ANGL. DEV. = -15.7 DEGREES          
REMARK 500    HIS A  80   N   -  CA  -  CB  ANGL. DEV. =  14.4 DEGREES          
REMARK 500    GLU A  81   N   -  CA  -  CB  ANGL. DEV. =  14.8 DEGREES          
REMARK 500    HIS A  83   CA  -  CB  -  CG  ANGL. DEV. = -13.1 DEGREES          
REMARK 500    PHE A  97   CB  -  CG  -  CD1 ANGL. DEV. =  -4.3 DEGREES          
REMARK 500    ARG A 105   NE  -  CZ  -  NH2 ANGL. DEV. =   3.8 DEGREES          
REMARK 500    THR A 113   N   -  CA  -  CB  ANGL. DEV. = -11.9 DEGREES          
REMARK 500    ARG A 119   CD  -  NE  -  CZ  ANGL. DEV. =  11.0 DEGREES          
REMARK 500    ARG A 119   NE  -  CZ  -  NH1 ANGL. DEV. =   7.9 DEGREES          
REMARK 500    ARG A 119   NE  -  CZ  -  NH2 ANGL. DEV. =  -4.6 DEGREES          
REMARK 500    MET A 148   CG  -  SD  -  CE  ANGL. DEV. =   9.9 DEGREES          
REMARK 500    TRP A 157   CA  -  CB  -  CG  ANGL. DEV. =  12.0 DEGREES          
REMARK 500    TRP A 157   CE2 -  CD2 -  CG  ANGL. DEV. =   5.4 DEGREES          
REMARK 500    ASP A 176   CB  -  CG  -  OD1 ANGL. DEV. =  -7.6 DEGREES          
REMARK 500    ASP A 176   CB  -  CG  -  OD2 ANGL. DEV. =   5.6 DEGREES          
REMARK 500    VAL A 236   CA  -  CB  -  CG1 ANGL. DEV. = -14.1 DEGREES          
REMARK 500    ASP A 237   CB  -  CG  -  OD2 ANGL. DEV. =   5.5 DEGREES          
REMARK 500    MET A 238   N   -  CA  -  CB  ANGL. DEV. = -12.9 DEGREES          
REMARK 500    VAL A 239   CA  -  CB  -  CG2 ANGL. DEV. = -11.8 DEGREES          
REMARK 500    PHE A 240   CB  -  CG  -  CD2 ANGL. DEV. =  -4.3 DEGREES          
REMARK 500    ALA A 241   N   -  CA  -  CB  ANGL. DEV. = -10.2 DEGREES          
REMARK 500    ASP A 249   CB  -  CG  -  OD1 ANGL. DEV. =   6.2 DEGREES          
REMARK 500    ASP A 249   CB  -  CG  -  OD2 ANGL. DEV. =  -8.9 DEGREES          
REMARK 500    ARG A 254   NE  -  CZ  -  NH2 ANGL. DEV. =   3.7 DEGREES          
REMARK 500    GLU A 259   CB  -  CA  -  C   ANGL. DEV. = -12.4 DEGREES          
REMARK 500    ARG A 277   NE  -  CZ  -  NH1 ANGL. DEV. =   3.7 DEGREES          
REMARK 500    ASP A 280   CB  -  CG  -  OD1 ANGL. DEV. =  -6.8 DEGREES          
REMARK 500    ALA A 285   CB  -  CA  -  C   ANGL. DEV. =   9.4 DEGREES          
REMARK 500    SER A 286   N   -  CA  -  CB  ANGL. DEV. =  12.7 DEGREES          
REMARK 500    ASP A 287   CB  -  CG  -  OD1 ANGL. DEV. =   6.3 DEGREES          
REMARK 500    ASP A 287   CB  -  CG  -  OD2 ANGL. DEV. =  -8.1 DEGREES          
REMARK 500    ARG A 293   NE  -  CZ  -  NH2 ANGL. DEV. =   3.5 DEGREES          
REMARK 500    LEU A 296   N   -  CA  -  CB  ANGL. DEV. = -12.8 DEGREES          
REMARK 500    GLU A 303   N   -  CA  -  CB  ANGL. DEV. = -11.7 DEGREES          
REMARK 500    ILE A 312   CA  -  CB  -  CG2 ANGL. DEV. = -12.9 DEGREES          
REMARK 500    CYS A 316   CB  -  CA  -  C   ANGL. DEV. = -12.9 DEGREES          
REMARK 500                                                                      
REMARK 500 THIS ENTRY HAS      96 ANGLE DEVIATIONS.                             
REMARK 500                                                                      
REMARK 500 REMARK: NULL                                                         
REMARK 500                                                                      
REMARK 500 GEOMETRY AND STEREOCHEMISTRY                                         
REMARK 500 SUBTOPIC: TORSION ANGLES                                             
REMARK 500                                                                      
REMARK 500 TORSION ANGLES OUTSIDE THE EXPECTED RAMACHANDRAN REGIONS:            
REMARK 500 (M=MODEL NUMBER; RES=RESIDUE NAME; C=CHAIN IDENTIFIER;               
REMARK 500 SSEQ=SEQUENCE NUMBER; I=INSERTION CODE).                             
REMARK 500                                                                      
REMARK 500 STANDARD TABLE:                                                      
REMARK 500 FORMAT:(10X,I3,1X,A3,1X,A1,I4,A1,4X,F7.2,3X,F7.2)                    
REMARK 500                                                                      
REMARK 500 EXPECTED VALUES: GJ KLEYWEGT AND TA JONES (1996). PHI/PSI-           
REMARK 500 CHOLOGY: RAMACHANDRAN REVISITED. STRUCTURE 4, 1395 - 1400            
REMARK 500                                                                      
REMARK 500  M RES CSSEQI        PSI       PHI                                   
REMARK 500    ALA A  98       -5.48    -56.73                                   
REMARK 500    LEU A 103       33.10   -140.90                                   
REMARK 500    THR A 120     -176.87    -61.18                                   
REMARK 500    ALA A 146      -30.64   -159.69                                   
REMARK 500    CYS A 151       76.18   -111.27                                   
REMARK 500    ASN A 162       46.99   -104.87                                   
REMARK 500    ASP A 176       72.48     57.85                                   
REMARK 500    LYS A 185      -37.74   -136.10                                   
REMARK 500    LYS A 205       62.40     70.50                                   
REMARK 500    LEU A 210       67.10   -108.24                                   
REMARK 500    PHE A 243       82.73     55.22                                   
REMARK 500    GLU A 259      -42.15    -27.71                                   
REMARK 500    THR A 327      111.92     68.20                                   
REMARK 500    LEU A 330       48.17   -160.39                                   
REMARK 500    SER A 332      -34.34    -36.98                                   
REMARK 500    ALA A 365      -71.08   -103.87                                   
REMARK 500    PHE A 389       73.92   -104.25                                   
REMARK 500    GLU A 432      -56.83   -139.51                                   
REMARK 500    ARG A 444       62.82     32.41                                   
REMARK 500    LYS A 503     -159.45    -82.45                                   
REMARK 500    THR A 521       90.07    -69.62                                   
REMARK 500                                                                      
REMARK 500 REMARK: NULL                                                         
REMARK 620                                                                      
REMARK 620 METAL COORDINATION                                                   
REMARK 620  (M=MODEL NUMBER; RES=RESIDUE NAME; C=CHAIN IDENTIFIER;              
REMARK 620  SSEQ=SEQUENCE NUMBER; I=INSERTION CODE):                            
REMARK 620                                                                      
REMARK 620 COORDINATION ANGLES FOR:  M RES CSSEQI METAL                         
REMARK 620                               K A 532   K                            
REMARK 620 N RES CSSEQI ATOM                                                    
REMARK 620 1 THR A 113   O                                                      
REMARK 620 2 ASN A  74   OD1 135.9                                              
REMARK 620 3 SER A  76   OG  126.1  40.9                                        
REMARK 620 4 ASP A 112   OD1  76.6  99.0 139.8                                  
REMARK 620 N                    1     2     3                                   
REMARK 620                                                                      
REMARK 620 COORDINATION ANGLES FOR:  M RES CSSEQI METAL                         
REMARK 620                              MN A 534  MN                            
REMARK 620 N RES CSSEQI ATOM                                                    
REMARK 620 1 ASP A 295   OD2                                                    
REMARK 620 2 PYR A 533   O2   72.7                                              
REMARK 620 3 PYR A 533   O3  142.2  69.6                                        
REMARK 620 4 GLU A 271   OE2 103.6 103.3  82.1                                  
REMARK 620 N                    1     2     3                                   
REMARK 800                                                                      
REMARK 800 SITE                                                                 
REMARK 800 SITE_IDENTIFIER: AC1                                                 
REMARK 800 EVIDENCE_CODE: SOFTWARE                                              
REMARK 800 SITE_DESCRIPTION: BINDING SITE FOR RESIDUE K A 532                   
REMARK 800 SITE_IDENTIFIER: AC2                                                 
REMARK 800 EVIDENCE_CODE: SOFTWARE                                              
REMARK 800 SITE_DESCRIPTION: BINDING SITE FOR RESIDUE MN A 534                  
REMARK 800 SITE_IDENTIFIER: AC3                                                 
REMARK 800 EVIDENCE_CODE: SOFTWARE                                              
REMARK 800 SITE_DESCRIPTION: BINDING SITE FOR RESIDUE PYR A 533                 
DBREF  1PKN A    1   530  UNP    P11974   KPYM_RABIT       1    530             
SEQADV 1PKN ALA A  149  UNP  P11974    GLU   149 CONFLICT                       
SEQADV 1PKN ALA A  150  UNP  P11974    LYS   150 CONFLICT                       
SEQADV 1PKN GLU A  168  UNP  P11974    ASP   168 CONFLICT                       
SEQADV 1PKN ASP A  233  UNP  P11974    GLU   233 CONFLICT                       
SEQADV 1PKN GLU A  234  UNP  P11974    GLN   234 CONFLICT                       
SEQADV 1PKN ALA A  499  UNP  P11974    ARG   499 CONFLICT                       
SEQRES   1 A  530  SER LYS SER HIS SER GLU ALA GLY SER ALA PHE ILE GLN          
SEQRES   2 A  530  THR GLN GLN LEU HIS ALA ALA MET ALA ASP THR PHE LEU          
SEQRES   3 A  530  GLU HIS MET CYS ARG LEU ASP ILE ASP SER ALA PRO ILE          
SEQRES   4 A  530  THR ALA ARG ASN THR GLY ILE ILE CYS THR ILE GLY PRO          
SEQRES   5 A  530  ALA SER ARG SER VAL GLU THR LEU LYS GLU MET ILE LYS          
SEQRES   6 A  530  SER GLY MET ASN VAL ALA ARG MET ASN PHE SER HIS GLY          
SEQRES   7 A  530  THR HIS GLU TYR HIS ALA GLU THR ILE LYS ASN VAL ARG          
SEQRES   8 A  530  THR ALA THR GLU SER PHE ALA SER ASP PRO ILE LEU TYR          
SEQRES   9 A  530  ARG PRO VAL ALA VAL ALA LEU ASP THR LYS GLY PRO GLU          
SEQRES  10 A  530  ILE ARG THR GLY LEU ILE LYS GLY SER GLY THR ALA GLU          
SEQRES  11 A  530  VAL GLU LEU LYS LYS GLY ALA THR LEU LYS ILE THR LEU          
SEQRES  12 A  530  ASP ASN ALA TYR MET ALA ALA CYS ASP GLU ASN ILE LEU          
SEQRES  13 A  530  TRP LEU ASP TYR LYS ASN ILE CYS LYS VAL VAL GLU VAL          
SEQRES  14 A  530  GLY SER LYS VAL TYR VAL ASP ASP GLY LEU ILE SER LEU          
SEQRES  15 A  530  GLN VAL LYS GLN LYS GLY PRO ASP PHE LEU VAL THR GLU          
SEQRES  16 A  530  VAL GLU ASN GLY GLY PHE LEU GLY SER LYS LYS GLY VAL          
SEQRES  17 A  530  ASN LEU PRO GLY ALA ALA VAL ASP LEU PRO ALA VAL SER          
SEQRES  18 A  530  GLU LYS ASP ILE GLN ASP LEU LYS PHE GLY VAL ASP GLU          
SEQRES  19 A  530  ASP VAL ASP MET VAL PHE ALA SER PHE ILE ARG LYS ALA          
SEQRES  20 A  530  ALA ASP VAL HIS GLU VAL ARG LYS ILE LEU GLY GLU LYS          
SEQRES  21 A  530  GLY LYS ASN ILE LYS ILE ILE SER LYS ILE GLU ASN HIS          
SEQRES  22 A  530  GLU GLY VAL ARG ARG PHE ASP GLU ILE LEU GLU ALA SER          
SEQRES  23 A  530  ASP GLY ILE MET VAL ALA ARG GLY ASP LEU GLY ILE GLU          
SEQRES  24 A  530  ILE PRO ALA GLU LYS VAL PHE LEU ALA GLN LYS MET ILE          
SEQRES  25 A  530  ILE GLY ARG CYS ASN ARG ALA GLY LYS PRO VAL ILE CYS          
SEQRES  26 A  530  ALA THR GLN MET LEU GLU SER MET ILE LYS LYS PRO ARG          
SEQRES  27 A  530  PRO THR ARG ALA GLU GLY SER ASP VAL ALA ASN ALA VAL          
SEQRES  28 A  530  LEU ASP GLY ALA ASP CYS ILE MET LEU SER GLY GLU THR          
SEQRES  29 A  530  ALA LYS GLY ASP TYR PRO LEU GLU ALA VAL ARG MET GLN          
SEQRES  30 A  530  HIS LEU ILE ALA ARG GLU ALA GLU ALA ALA MET PHE HIS          
SEQRES  31 A  530  ARG LYS LEU PHE GLU GLU LEU ALA ARG SER SER SER HIS          
SEQRES  32 A  530  SER THR ASP LEU MET GLU ALA MET ALA MET GLY SER VAL          
SEQRES  33 A  530  GLU ALA SER TYR LYS CYS LEU ALA ALA ALA LEU ILE VAL          
SEQRES  34 A  530  LEU THR GLU SER GLY ARG SER ALA HIS GLN VAL ALA ARG          
SEQRES  35 A  530  TYR ARG PRO ARG ALA PRO ILE ILE ALA VAL THR ARG ASN          
SEQRES  36 A  530  HIS GLN THR ALA ARG GLN ALA HIS LEU TYR ARG GLY ILE          
SEQRES  37 A  530  PHE PRO VAL VAL CYS LYS ASP PRO VAL GLN GLU ALA TRP          
SEQRES  38 A  530  ALA GLU ASP VAL ASP LEU ARG VAL ASN LEU ALA MET ASN          
SEQRES  39 A  530  VAL GLY LYS ALA ALA GLY PHE PHE LYS LYS GLY ASP VAL          
SEQRES  40 A  530  VAL ILE VAL LEU THR GLY TRP ARG PRO GLY SER GLY PHE          
SEQRES  41 A  530  THR ASN THR MET ARG VAL VAL PRO VAL PRO                      
HET      K  A 532       1                                                       
HET     MN  A 534       1                                                       
HET    PYR  A 533       6                                                       
HETNAM       K POTASSIUM ION                                                    
HETNAM      MN MANGANESE (II) ION                                               
HETNAM     PYR PYRUVIC ACID                                                     
FORMUL   2    K    K 1+                                                         
FORMUL   3   MN    MN 2+                                                        
FORMUL   4  PYR    C3 H4 O3                                                     
HELIX    1  H1 LEU A   17  MET A   21  1                                   5    
HELIX    2  H2 PHE A   25  CYS A   30  1                                   6    
HELIX    3  H3 VAL A   57  SER A   66  1                                  10    
HELIX    4  H4 HIS A   80  THR A   94  1                                  15    
HELIX    5  H5 GLU A  222  GLU A  234  1                                  13    
HELIX    6  H6 ALA A  248  LEU A  257  1                                  10    
HELIX    7  H7 HIS A  273  ARG A  277  1                                   5    
HELIX    8  H8 PHE A  279  ALA A  285  1                                   7    
HELIX    9  H9 ARG A  293  GLU A  299  1                                   7    
HELIX   10 H10 ALA A  302  ALA A  319  1                                  18    
HELIX   11 H11 ARG A  341  ASP A  353  1                                  13    
HELIX   12 H12 PRO A  370  ALA A  387  1                                  18    
HELIX   13 H13 HIS A  390  SER A  400  1                                  11    
HELIX   14 H14 LEU A  407  LYS A  421  1                                  15    
HELIX   15 H15 ARG A  435  ARG A  442  1                                   8    
HELIX   16 H16 HIS A  456  LEU A  464  1                                   9    
HELIX   17 H17 TRP A  481  ALA A  499  1                                  19    
SHEET    1  S1 1 THR A  44  ILE A  50  0                                        
SHEET    1  S2 1 VAL A  70  ASN A  74  0                                        
SHEET    1  S3 1 ALA A 108  LYS A 114  0                                        
SHEET    1  S4 1 ILE A 118  ILE A 123  0                                        
SHEET    1  S5 1 GLU A 132  LYS A 135  0                                        
SHEET    1  S6 1 ALA A 137  THR A 142  0                                        
SHEET    1  S7 1 ILE A 155  LEU A 158  0                                        
SHEET    1  S8 1 SER A 171  VAL A 175  0                                        
SHEET    1  S9 1 ILE A 180  GLY A 188  0                                        
SHEET    1 S10 1 PHE A 191  VAL A 196  0                                        
SHEET    1 S11 1 ASN A 198  PHE A 201  0                                        
SHEET    1 S12 1 LYS A 206  PRO A 211  0                                        
SHEET    1 S13 1 MET A 238  SER A 242  0                                        
SHEET    1 S14 1 LYS A 265  ILE A 270  0                                        
SHEET    1 S15 1 GLY A 288  ALA A 292  0                                        
SHEET    1 S16 1 LYS A 321  ALA A 326  0                                        
SHEET    1 S18 1 CYS A 357  LEU A 360  0                                        
SHEET    1 S19 1 ALA A 426  THR A 431  0                                        
SHEET    1 S20 1 ILE A 449  THR A 453  0                                        
SHEET    1 S21 1 ILE A 468  CYS A 473  0                                        
SHEET    1 S22 1 VAL A 507  GLY A 513  0                                        
SHEET    1 S23 1 THR A 523  PRO A 528  0                                        
LINK         K     K A 532                 O   THR A 113     1555   1555  2.81  
LINK         K     K A 532                 OD1 ASN A  74     1555   1555  3.17  
LINK         K     K A 532                 OG  SER A  76     1555   1555  2.92  
LINK         K     K A 532                 OD1 ASP A 112     1555   1555  2.85  
LINK        MN    MN A 534                 OD2 ASP A 295     1555   1555  2.24  
LINK        MN    MN A 534                 O2  PYR A 533     1555   1555  2.10  
LINK        MN    MN A 534                 O3  PYR A 533     1555   1555  2.08  
LINK        MN    MN A 534                 OE2 GLU A 271     1555   1555  2.18  
SITE     1 AC1  4 ASN A  74  SER A  76  ASP A 112  THR A 113                    
SITE     1 AC2  3 GLU A 271  ASP A 295  PYR A 533                               
SITE     1 AC3  8 LYS A 269  GLU A 271  MET A 290  ALA A 292                    
SITE     2 AC3  8 GLY A 294  ASP A 295  THR A 327   MN A 534                    
CRYST1   83.600  109.900  146.800  94.90  93.60 112.30 P 1           8          
ORIGX1      1.000000  0.000000  0.000000        0.00000                         
ORIGX2      0.000000  1.000000  0.000000        0.00000                         
ORIGX3      0.000000  0.000000  1.000000        0.00000                         
SCALE1      0.011962  0.004906  0.001342        0.00000                         
SCALE2      0.000000  0.009835  0.001172        0.00000                         
SCALE3      0.000000  0.000000  0.006874        0.00000                         
ATOM      1  N   ILE A  12      67.611  47.640  52.312  1.00 12.44           N  
ATOM      2  CA  ILE A  12      66.381  47.660  51.520  1.00 25.25           C  
ATOM      3  C   ILE A  12      65.615  46.390  51.480  1.00  1.00           C  
ATOM      4  O   ILE A  12      66.061  45.395  50.887  1.00100.00           O  
ATOM      5  CB  ILE A  12      66.169  48.418  50.222  1.00  1.00           C  
ATOM      6  CG1 ILE A  12      66.658  49.866  50.288  1.00  0.00           C  
ATOM      7  CG2 ILE A  12      64.698  48.495  49.809  1.00  0.00           C  
ATOM      8  CD1 ILE A  12      66.444  50.630  48.980  1.00  0.00           C  
ATOM      9  N   GLN A  13      64.518  46.698  52.173  1.00100.00           N  
ATOM     10  CA  GLN A  13      63.370  45.878  52.463  1.00 66.21           C  
ATOM     11  C   GLN A  13      62.625  45.616  51.177  1.00 62.47           C  
ATOM     12  O   GLN A  13      63.016  46.100  50.104  1.00 93.51           O  
ATOM     13  CB  GLN A  13      62.448  46.633  53.447  1.00100.00           C  
ATOM     14  CG  GLN A  13      62.407  46.004  54.846  1.00  1.00           C  
ATOM     15  CD  GLN A  13      62.357  47.031  55.989  1.00 58.43           C  
ATOM     16  OE1 GLN A  13      61.588  46.864  56.938  1.00100.00           O  
ATOM     17  NE2 GLN A  13      63.140  48.094  55.963  1.00 99.09           N  
ATOM     18  N   THR A  14      61.578  44.872  51.346  1.00 15.87           N  
ATOM     19  CA  THR A  14      60.759  44.413  50.245  1.00 52.43           C  
ATOM     20  C   THR A  14      59.291  44.527  50.629  1.00  1.00           C  
ATOM     21  O   THR A  14      58.941  44.608  51.813  1.00 38.96           O  
ATOM     22  CB  THR A  14      61.143  42.959  49.991  1.00  1.13           C  
ATOM     23  OG1 THR A  14      60.479  42.466  48.848  1.00 19.86           O  
ATOM     24  CG2 THR A  14      60.794  42.045  51.171  1.00  1.00           C  
ATOM     25  N   GLN A  15      58.448  44.537  49.619  1.00 41.14           N  
ATOM     26  CA  GLN A  15      57.002  44.603  49.837  1.00 28.64           C  
ATOM     27  C   GLN A  15      56.619  45.925  50.514  1.00 11.36           C  
ATOM     28  O   GLN A  15      55.594  46.009  51.206  1.00  5.43           O  
ATOM     29  CB  GLN A  15      56.588  43.477  50.786  1.00  1.00           C  
ATOM     30  CG  GLN A  15      55.707  42.407  50.143  1.00 82.84           C  
ATOM     31  CD  GLN A  15      55.298  41.323  51.144  1.00 17.41           C  
ATOM     32  OE1 GLN A  15      54.111  41.053  51.309  1.00100.00           O  
ATOM     33  NE2 GLN A  15      56.223  40.682  51.836  1.00  1.00           N  
ATOM     34  N   GLN A  16      57.458  46.929  50.305  1.00  6.47           N  
ATOM     35  CA  GLN A  16      57.255  48.272  50.890  1.00 21.21           C  
ATOM     36  C   GLN A  16      56.841  48.129  52.364  1.00  1.00           C  
ATOM     37  O   GLN A  16      55.747  48.547  52.765  1.00 91.28           O  
ATOM     38  CB  GLN A  16      56.124  48.996  50.155  1.00  1.00           C  
ATOM     39  CG  GLN A  16      56.518  50.398  49.685  1.00  1.00           C  
ATOM     40  CD  GLN A  16      57.169  50.402  48.301  1.00  7.17           C  
ATOM     41  OE1 GLN A  16      58.049  51.220  48.038  1.00 43.91           O  
ATOM     42  NE2 GLN A  16      56.786  49.528  47.389  1.00 46.31           N  
ATOM     43  N   LEU A  17      57.732  47.539  53.147  1.00100.00           N  
ATOM     44  CA  LEU A  17      57.471  47.268  54.576  1.00  1.00           C  
ATOM     45  C   LEU A  17      57.850  48.454  55.468  1.00 43.47           C  
ATOM     46  O   LEU A  17      57.329  48.611  56.581  1.00 14.45           O  
ATOM     47  CB  LEU A  17      58.252  46.033  55.027  1.00 74.22           C  
ATOM     48  CG  LEU A  17      57.686  44.734  54.448  1.00  8.69           C  
ATOM     49  CD1 LEU A  17      58.423  43.488  54.940  1.00 11.29           C  
ATOM     50  CD2 LEU A  17      56.214  44.512  54.804  1.00  1.00           C  
ATOM     51  N   HIS A  18      58.749  49.277  54.976  1.00 15.97           N  
ATOM     52  CA  HIS A  18      59.207  50.454  55.729  1.00  1.00           C  
ATOM     53  C   HIS A  18      58.054  51.472  55.824  1.00  1.00           C  
ATOM     54  O   HIS A  18      57.908  52.190  56.822  1.00 28.35           O  
ATOM     55  CB  HIS A  18      60.453  51.035  55.052  1.00 25.23           C  
ATOM     56  CG  HIS A  18      61.018  52.284  55.739  1.00  9.34           C  
ATOM     57  ND1 HIS A  18      60.744  52.597  57.070  1.00100.00           N  
ATOM     58  CD2 HIS A  18      61.821  53.277  55.275  1.00100.00           C  
ATOM     59  CE1 HIS A  18      61.358  53.734  57.359  1.00100.00           C  
ATOM     60  NE2 HIS A  18      62.002  54.153  56.298  1.00100.00           N  
ATOM     61  N   ALA A  19      57.239  51.504  54.780  1.00  1.00           N  
ATOM     62  CA  ALA A  19      56.068  52.402  54.719  1.00100.00           C  
ATOM     63  C   ALA A  19      54.937  51.851  55.602  1.00  1.00           C  
ATOM     64  O   ALA A  19      54.161  52.613  56.199  1.00100.00           O  
ATOM     65  CB  ALA A  19      55.558  52.510  53.279  1.00 50.67           C  
ATOM     66  N   ALA A  20      54.892  50.529  55.655  1.00 24.16           N  
ATOM     67  CA  ALA A  20      53.874  49.775  56.413  1.00  8.67           C  
ATOM     68  C   ALA A  20      54.001  50.009  57.887  1.00 35.53           C  
ATOM     69  O   ALA A  20      53.071  49.792  58.655  1.00  9.01           O  
ATOM     70  CB  ALA A  20      54.033  48.276  56.154  1.00  1.00           C  
ATOM     71  N   MET A  21      55.146  50.558  58.225  1.00 31.69           N  
ATOM     72  CA  MET A  21      55.427  50.806  59.639  1.00  1.00           C  
ATOM     73  C   MET A  21      54.985  52.140  60.190  1.00 43.58           C  
ATOM     74  O   MET A  21      54.855  52.333  61.392  1.00 57.70           O  
ATOM     75  CB  MET A  21      56.858  50.497  59.985  1.00 13.35           C  
ATOM     76  CG  MET A  21      57.295  49.045  59.784  1.00 35.02           C  
ATOM     77  SD  MET A  21      56.957  48.025  61.230  1.00 70.31           S  
ATOM     78  CE  MET A  21      55.835  46.757  60.595  1.00 43.45           C  
ATOM     79  N   ALA A  22      54.821  53.084  59.270  1.00 29.90           N  
ATOM     80  CA  ALA A  22      54.442  54.447  59.629  1.00 13.24           C  
ATOM     81  C   ALA A  22      53.219  54.647  60.547  1.00 69.94           C  
ATOM     82  O   ALA A  22      52.283  53.853  60.558  1.00 57.68           O  
ATOM     83  CB  ALA A  22      54.314  55.176  58.310  1.00 29.58           C  
ATOM     84  N   ASP A  23      53.263  55.750  61.294  1.00 34.21           N  
ATOM     85  CA  ASP A  23      52.210  56.139  62.215  1.00 16.05           C  
ATOM     86  C   ASP A  23      51.117  56.936  61.492  1.00100.00           C  
ATOM     87  O   ASP A  23      49.905  56.824  61.741  1.00 10.20           O  
ATOM     88  CB  ASP A  23      52.788  56.862  63.478  1.00 33.66           C  
ATOM     89  CG  ASP A  23      53.893  57.833  63.138  1.00100.00           C  
ATOM     90  OD1 ASP A  23      54.827  57.331  62.346  1.00100.00           O  
ATOM     91  OD2 ASP A  23      53.928  58.995  63.524  1.00100.00           O  
ATOM     92  N   THR A  24      51.544  57.748  60.539  1.00 22.42           N  
ATOM     93  CA  THR A  24      50.615  58.560  59.788  1.00  1.73           C  
ATOM     94  C   THR A  24      50.566  58.205  58.316  1.00 20.11           C  
ATOM     95  O   THR A  24      51.566  57.772  57.748  1.00  4.79           O  
ATOM     96  CB  THR A  24      51.207  59.924  60.083  1.00  1.00           C  
ATOM     97  OG1 THR A  24      50.534  61.015  59.505  1.00 80.83           O  
ATOM     98  CG2 THR A  24      52.648  59.931  59.614  1.00100.00           C  
ATOM     99  N   PHE A  25      49.402  58.426  57.708  1.00 23.57           N  
ATOM    100  CA  PHE A  25      49.191  58.179  56.295  1.00  1.00           C  
ATOM    101  C   PHE A  25      50.225  58.930  55.462  1.00  1.00           C  
ATOM    102  O   PHE A  25      50.816  58.375  54.524  1.00 19.45           O  
ATOM    103  CB  PHE A  25      47.829  58.640  55.851  1.00 31.55           C  
ATOM    104  CG  PHE A  25      47.570  58.394  54.363  1.00  0.00           C  
ATOM    105  CD1 PHE A  25      48.086  57.250  53.743  1.00  0.00           C  
ATOM    106  CD2 PHE A  25      46.817  59.312  53.623  1.00  0.00           C  
ATOM    107  CE1 PHE A  25      47.849  57.025  52.382  1.00  0.00           C  
ATOM    108  CE2 PHE A  25      46.580  59.087  52.262  1.00  0.00           C  
ATOM    109  CZ  PHE A  25      47.096  57.943  51.641  1.00  0.00           C  
ATOM    110  N   LEU A  26      50.407  60.183  55.828  1.00  1.00           N  
ATOM    111  CA  LEU A  26      51.362  61.068  55.156  1.00 17.18           C  
ATOM    112  C   LEU A  26      52.758  60.407  55.147  1.00  1.00           C  
ATOM    113  O   LEU A  26      53.479  60.436  54.145  1.00  1.36           O  
ATOM    114  CB  LEU A  26      51.444  62.409  55.889  1.00 10.11           C  
ATOM    115  CG  LEU A  26      52.358  63.419  55.189  1.00 13.06           C  
ATOM    116  CD1 LEU A  26      51.982  63.652  53.724  1.00 21.22           C  
ATOM    117  CD2 LEU A  26      52.339  64.801  55.846  1.00100.00           C  
ATOM    118  N   GLU A  27      53.140  59.813  56.285  1.00  1.00           N  
ATOM    119  CA  GLU A  27      54.480  59.185  56.419  1.00 11.63           C  
ATOM    120  C   GLU A  27      54.561  57.887  55.606  1.00 39.75           C  
ATOM    121  O   GLU A  27      55.623  57.524  55.088  1.00 26.77           O  
ATOM    122  CB  GLU A  27      54.837  58.899  57.883  1.00  1.00           C  
ATOM    123  CG  GLU A  27      55.966  59.812  58.407  1.00100.00           C  
ATOM    124  CD  GLU A  27      57.387  59.315  58.074  1.00 18.32           C  
ATOM    125  OE1 GLU A  27      57.606  58.062  57.858  1.00100.00           O  
ATOM    126  OE2 GLU A  27      58.372  60.153  58.014  1.00100.00           O  
ATOM    127  N   HIS A  28      53.440  57.204  55.507  1.00 13.04           N  
ATOM    128  CA  HIS A  28      53.341  55.974  54.700  1.00 32.83           C  
ATOM    129  C   HIS A  28      53.518  56.382  53.257  1.00  8.24           C  
ATOM    130  O   HIS A  28      54.139  55.672  52.499  1.00 18.92           O  
ATOM    131  CB  HIS A  28      51.978  55.340  54.961  1.00  9.18           C  
ATOM    132  CG  HIS A  28      51.669  54.173  54.040  1.00  7.51           C  
ATOM    133  ND1 HIS A  28      52.384  52.984  54.098  1.00  2.21           N  
ATOM    134  CD2 HIS A  28      50.741  54.022  53.065  1.00 20.52           C  
ATOM    135  CE1 HIS A  28      51.889  52.168  53.188  1.00  1.00           C  
ATOM    136  NE2 HIS A  28      50.907  52.772  52.563  1.00  4.90           N  
ATOM    137  N   MET A  29      52.981  57.517  52.855  1.00 34.86           N  
ATOM    138  CA  MET A  29      53.160  57.882  51.481  1.00  3.92           C  
ATOM    139  C   MET A  29      54.581  58.282  51.282  1.00  1.00           C  
ATOM    140  O   MET A  29      55.247  57.884  50.343  1.00  1.00           O  
ATOM    141  CB  MET A  29      52.505  59.288  51.377  1.00  7.73           C  
ATOM    142  CG  MET A  29      51.165  59.255  50.679  1.00 42.99           C  
ATOM    143  SD  MET A  29      50.594  60.918  50.244  1.00 36.30           S  
ATOM    144  CE  MET A  29      48.999  60.384  49.630  1.00100.00           C  
ATOM    145  N   CYS A  30      55.053  59.131  52.203  1.00  8.53           N  
ATOM    146  CA  CYS A  30      56.408  59.671  52.266  1.00  1.00           C  
ATOM    147  C   CYS A  30      57.443  58.580  52.110  1.00 15.50           C  
ATOM    148  O   CYS A  30      58.502  58.720  51.522  1.00 27.71           O  
ATOM    149  CB  CYS A  30      56.642  60.433  53.591  1.00  1.00           C  
ATOM    150  SG  CYS A  30      56.038  62.128  53.366  1.00 10.38           S  
ATOM    151  N   ARG A  31      57.133  57.429  52.718  1.00 18.41           N  
ATOM    152  CA  ARG A  31      58.005  56.284  52.719  1.00  1.00           C  
ATOM    153  C   ARG A  31      57.963  55.370  51.531  1.00  1.00           C  
ATOM    154  O   ARG A  31      58.712  54.410  51.529  1.00 77.34           O  
ATOM    155  CB  ARG A  31      57.729  55.480  53.984  1.00 99.51           C  
ATOM    156  CG  ARG A  31      58.385  55.972  55.259  1.00  1.00           C  
ATOM    157  CD  ARG A  31      57.984  55.082  56.439  1.00  1.00           C  
ATOM    158  NE  ARG A  31      58.262  55.725  57.709  1.00 63.63           N  
ATOM    159  CZ  ARG A  31      58.751  55.130  58.786  1.00  1.00           C  
ATOM    160  NH1 ARG A  31      59.065  53.841  58.804  1.00 67.65           N  
ATOM    161  NH2 ARG A  31      58.917  55.824  59.907  1.00100.00           N  
ATOM    162  N   LEU A  32      57.145  55.594  50.528  1.00 89.46           N  
ATOM    163  CA  LEU A  32      57.181  54.659  49.431  1.00  1.00           C  
ATOM    164  C   LEU A  32      58.539  54.684  48.710  1.00 81.19           C  
ATOM    165  O   LEU A  32      59.170  55.728  48.550  1.00 30.44           O  
ATOM    166  CB  LEU A  32      55.979  54.936  48.500  1.00 42.34           C  
ATOM    167  CG  LEU A  32      54.580  54.752  49.071  1.00  1.00           C  
ATOM    168  CD1 LEU A  32      53.593  55.180  47.983  1.00 25.31           C  
ATOM    169  CD2 LEU A  32      54.422  53.270  49.340  1.00  9.30           C  
ATOM    170  N   ASP A  33      58.984  53.501  48.279  1.00 11.43           N  
ATOM    171  CA  ASP A  33      60.249  53.302  47.575  1.00100.00           C  
ATOM    172  C   ASP A  33      60.163  52.594  46.214  1.00 38.45           C  
ATOM    173  O   ASP A  33      59.688  51.444  46.113  1.00 19.58           O  
ATOM    174  CB  ASP A  33      61.064  52.270  48.331  1.00 61.53           C  
ATOM    175  CG  ASP A  33      62.481  52.644  48.157  1.00  1.00           C  
ATOM    176  OD1 ASP A  33      62.806  52.887  46.945  1.00 38.22           O  
ATOM    177  OD2 ASP A  33      63.292  52.765  49.065  1.00 66.29           O  
ATOM    178  N   ILE A  34      60.655  53.256  45.157  1.00 38.48           N  
ATOM    179  CA  ILE A  34      60.624  52.644  43.846  1.00  7.89           C  
ATOM    180  C   ILE A  34      61.500  51.390  43.836  1.00  1.00           C  
ATOM    181  O   ILE A  34      61.240  50.439  43.132  1.00 25.54           O  
ATOM    182  CB  ILE A  34      60.586  53.507  42.524  1.00  1.00           C  
ATOM    183  CG1 ILE A  34      61.943  53.875  41.869  1.00  2.85           C  
ATOM    184  CG2 ILE A  34      59.467  54.559  42.393  1.00  3.42           C  
ATOM    185  CD1 ILE A  34      62.663  55.224  42.131  1.00  1.00           C  
ATOM    186  N   ASP A  35      62.557  51.411  44.653  1.00 64.33           N  
ATOM    187  CA  ASP A  35      63.514  50.310  44.786  1.00  2.03           C  
ATOM    188  C   ASP A  35      63.162  49.256  45.834  1.00  7.93           C  
ATOM    189  O   ASP A  35      64.020  48.472  46.227  1.00 47.11           O  
ATOM    190  CB  ASP A  35      65.053  50.644  44.810  1.00  1.00           C  
ATOM    191  CG  ASP A  35      65.622  51.674  43.853  1.00 30.44           C  
ATOM    192  OD1 ASP A  35      65.638  51.254  42.620  1.00 47.06           O  
ATOM    193  OD2 ASP A  35      66.098  52.759  44.188  1.00 66.36           O  
ATOM    194  N   SER A  36      61.940  49.181  46.321  1.00  1.00           N  
ATOM    195  CA  SER A  36      61.557  48.172  47.277  1.00  1.00           C  
ATOM    196  C   SER A  36      60.714  47.159  46.461  1.00100.00           C  
ATOM    197  O   SER A  36      59.619  47.484  45.977  1.00 19.09           O  
ATOM    198  CB  SER A  36      60.613  48.665  48.421  1.00  7.40           C  
ATOM    199  OG  SER A  36      59.959  47.557  49.022  1.00 10.84           O  
ATOM    200  N   ALA A  37      61.223  45.954  46.306  1.00 10.33           N  
ATOM    201  CA  ALA A  37      60.604  44.924  45.427  1.00  1.00           C  
ATOM    202  C   ALA A  37      59.274  44.331  45.944  1.00 23.84           C  
ATOM    203  O   ALA A  37      59.170  43.908  47.106  1.00100.00           O  
ATOM    204  CB  ALA A  37      61.552  43.739  45.254  1.00  1.00           C  
ATOM    205  N   PRO A  38      58.219  44.301  45.088  1.00 47.10           N  
ATOM    206  CA  PRO A  38      56.953  43.635  45.417  1.00 91.63           C  
ATOM    207  C   PRO A  38      57.200  42.140  45.572  1.00 43.01           C  
ATOM    208  O   PRO A  38      58.365  41.682  45.365  1.00 71.19           O  
ATOM    209  CB  PRO A  38      56.075  43.916  44.216  1.00  1.00           C  
ATOM    210  CG  PRO A  38      56.891  44.721  43.213  1.00 34.95           C  
ATOM    211  CD  PRO A  38      58.261  44.948  43.772  1.00 15.44           C  
ATOM    212  N   ILE A  39      56.150  41.381  45.918  1.00 15.80           N  
ATOM    213  CA  ILE A  39      56.270  39.901  46.086  1.00 18.76           C  
ATOM    214  C   ILE A  39      55.931  39.205  44.792  1.00  4.05           C  
ATOM    215  O   ILE A  39      55.580  39.810  43.794  1.00  1.00           O  
ATOM    216  CB  ILE A  39      55.384  39.395  47.228  1.00  1.00           C  
ATOM    217  CG1 ILE A  39      53.891  39.573  46.973  1.00 25.17           C  
ATOM    218  CG2 ILE A  39      55.668  40.097  48.558  1.00100.00           C  
ATOM    219  CD1 ILE A  39      53.052  38.424  47.539  1.00  5.46           C  
ATOM    220  N   THR A  40      56.089  37.904  44.831  1.00100.00           N  
ATOM    221  CA  THR A  40      55.829  37.132  43.648  1.00 13.82           C  
ATOM    222  C   THR A  40      54.366  37.042  43.276  1.00  1.00           C  
ATOM    223  O   THR A  40      54.001  37.089  42.111  1.00 73.99           O  
ATOM    224  CB  THR A  40      56.757  35.947  43.502  1.00 82.61           C  
ATOM    225  OG1 THR A  40      57.973  36.636  43.483  1.00 20.48           O  
ATOM    226  CG2 THR A  40      56.392  35.079  42.319  1.00  1.00           C  
ATOM    227  N   ALA A  41      53.536  36.915  44.285  1.00 11.75           N  
ATOM    228  CA  ALA A  41      52.123  36.823  44.003  1.00  4.40           C  
ATOM    229  C   ALA A  41      51.372  38.110  43.714  1.00 17.12           C  
ATOM    230  O   ALA A  41      51.758  39.245  44.048  1.00 18.21           O  
ATOM    231  CB  ALA A  41      51.394  36.038  45.109  1.00  1.00           C  
ATOM    232  N   ARG A  42      50.240  37.869  43.073  1.00  2.15           N  
ATOM    233  CA  ARG A  42      49.269  38.894  42.683  1.00  1.12           C  
ATOM    234  C   ARG A  42      47.944  38.627  43.417  1.00100.00           C  
ATOM    235  O   ARG A  42      47.463  37.488  43.406  1.00 46.91           O  
ATOM    236  CB  ARG A  42      49.136  39.087  41.182  1.00  1.00           C  
ATOM    237  CG  ARG A  42      49.049  40.515  40.722  1.00 39.42           C  
ATOM    238  CD  ARG A  42      47.777  40.584  39.876  1.00  1.00           C  
ATOM    239  NE  ARG A  42      47.746  39.726  38.658  1.00 21.59           N  
ATOM    240  CZ  ARG A  42      46.803  38.844  38.326  1.00  6.53           C  
ATOM    241  NH1 ARG A  42      45.724  38.543  39.031  1.00  6.33           N  
ATOM    242  NH2 ARG A  42      46.893  38.195  37.195  1.00  4.99           N  
ATOM    243  N   ASN A  43      47.383  39.635  44.086  1.00 54.69           N  
ATOM    244  CA  ASN A  43      46.148  39.424  44.834  1.00 23.11           C  
ATOM    245  C   ASN A  43      44.904  39.796  44.063  1.00  1.00           C  
ATOM    246  O   ASN A  43      43.961  39.031  44.035  1.00  5.54           O  
ATOM    247  CB  ASN A  43      46.359  40.198  46.158  1.00  3.85           C  
ATOM    248  CG  ASN A  43      47.221  39.353  47.105  1.00  1.00           C  
ATOM    249  OD1 ASN A  43      47.923  39.816  47.999  1.00  1.00           O  
ATOM    250  ND2 ASN A  43      47.303  38.073  46.832  1.00  1.00           N  
ATOM    251  N   THR A  44      44.914  40.977  43.457  1.00 34.55           N  
ATOM    252  CA  THR A  44      43.798  41.512  42.666  1.00  1.00           C  
ATOM    253  C   THR A  44      43.511  40.678  41.440  1.00  1.00           C  
ATOM    254  O   THR A  44      44.383  40.261  40.702  1.00 36.60           O  
ATOM    255  CB  THR A  44      44.216  42.887  42.116  1.00  5.48           C  
ATOM    256  OG1 THR A  44      44.736  43.706  43.140  1.00100.00           O  
ATOM    257  CG2 THR A  44      43.066  43.527  41.342  1.00  1.00           C  
ATOM    258  N   GLY A  45      42.241  40.442  41.174  1.00 45.99           N  
ATOM    259  CA  GLY A  45      41.925  39.643  39.997  1.00 18.80           C  
ATOM    260  C   GLY A  45      41.871  40.478  38.732  1.00  1.00           C  
ATOM    261  O   GLY A  45      41.759  41.705  38.739  1.00 53.57           O  
ATOM    262  N   ILE A  46      41.965  39.783  37.625  1.00  1.00           N  
ATOM    263  CA  ILE A  46      41.927  40.436  36.337  1.00 24.17           C  
ATOM    264  C   ILE A  46      40.824  39.851  35.477  1.00  1.00           C  
ATOM    265  O   ILE A  46      40.961  38.712  35.048  1.00  1.00           O  
ATOM    266  CB  ILE A  46      43.299  40.332  35.604  1.00  1.00           C  
ATOM    267  CG1 ILE A  46      44.332  41.268  36.246  1.00 14.73           C  
ATOM    268  CG2 ILE A  46      43.199  40.801  34.182  1.00 22.38           C  
ATOM    269  CD1 ILE A  46      45.815  40.989  35.872  1.00  2.38           C  
ATOM    270  N   ILE A  47      39.774  40.627  35.210  1.00 12.28           N  
ATOM    271  CA  ILE A  47      38.695  40.158  34.363  1.00  1.00           C  
ATOM    272  C   ILE A  47      38.958  40.637  32.933  1.00  6.65           C  
ATOM    273  O   ILE A  47      39.073  41.837  32.615  1.00 25.31           O  
ATOM    274  CB  ILE A  47      37.290  40.559  34.768  1.00  4.34           C  
ATOM    275  CG1 ILE A  47      37.048  39.902  36.116  1.00  1.00           C  
ATOM    276  CG2 ILE A  47      36.262  40.160  33.756  1.00  1.00           C  
ATOM    277  CD1 ILE A  47      36.476  40.942  37.065  1.00 32.59           C  
ATOM    278  N   CYS A  48      39.091  39.691  32.004  1.00  1.00           N  
ATOM    279  CA  CYS A  48      39.334  40.111  30.614  1.00 53.13           C  
ATOM    280  C   CYS A  48      38.107  39.788  29.764  1.00 93.78           C  
ATOM    281  O   CYS A  48      37.577  38.684  29.910  1.00  3.80           O  
ATOM    282  CB  CYS A  48      40.347  39.270  29.874  1.00 39.26           C  
ATOM    283  SG  CYS A  48      41.993  39.163  30.490  1.00 17.80           S  
ATOM    284  N   THR A  49      37.685  40.735  28.872  1.00 12.54           N  
ATOM    285  CA  THR A  49      36.541  40.630  27.965  1.00  5.10           C  
ATOM    286  C   THR A  49      36.902  40.073  26.605  1.00 41.43           C  
ATOM    287  O   THR A  49      37.429  40.803  25.761  1.00 57.71           O  
ATOM    288  CB  THR A  49      35.972  42.056  27.693  1.00  4.35           C  
ATOM    289  OG1 THR A  49      35.341  42.593  28.832  1.00 26.48           O  
ATOM    290  CG2 THR A  49      34.948  42.076  26.555  1.00100.00           C  
ATOM    291  N   ILE A  50      36.573  38.823  26.341  1.00 43.77           N  
ATOM    292  CA  ILE A  50      36.914  38.243  25.069  1.00  2.32           C  
ATOM    293  C   ILE A  50      36.118  38.640  23.838  1.00100.00           C  
ATOM    294  O   ILE A  50      34.879  38.773  23.831  1.00 27.56           O  
ATOM    295  CB  ILE A  50      37.261  36.811  25.210  1.00  5.77           C  
ATOM    296  CG1 ILE A  50      38.000  36.694  26.535  1.00 52.40           C  
ATOM    297  CG2 ILE A  50      38.075  36.219  24.075  1.00 30.61           C  
ATOM    298  CD1 ILE A  50      39.111  35.693  26.347  1.00  1.00           C  
ATOM    299  N   GLY A  51      36.935  38.810  22.780  1.00 10.88           N  
ATOM    300  CA  GLY A  51      36.526  39.196  21.445  1.00 50.70           C  
ATOM    301  C   GLY A  51      37.368  38.595  20.344  1.00 43.65           C  
ATOM    302  O   GLY A  51      38.132  37.647  20.569  1.00  7.36           O  
ATOM    303  N   PRO A  52      37.238  39.161  19.142  1.00 17.44           N  
ATOM    304  CA  PRO A  52      37.916  38.653  17.972  1.00100.00           C  
ATOM    305  C   PRO A  52      39.413  38.560  18.153  1.00 30.56           C  
ATOM    306  O   PRO A  52      40.060  37.675  17.522  1.00100.00           O  
ATOM    307  CB  PRO A  52      37.518  39.613  16.873  1.00100.00           C  
ATOM    308  CG  PRO A  52      36.568  40.640  17.469  1.00100.00           C  
ATOM    309  CD  PRO A  52      36.388  40.335  18.920  1.00100.00           C  
ATOM    310  N   ALA A  53      39.987  39.408  18.980  1.00 22.25           N  
ATOM    311  CA  ALA A  53      41.456  39.413  19.157  1.00  1.60           C  
ATOM    312  C   ALA A  53      41.911  38.435  20.190  1.00  9.57           C  
ATOM    313  O   ALA A  53      43.112  38.208  20.307  1.00 16.51           O  
ATOM    314  CB  ALA A  53      41.936  40.801  19.587  1.00  3.34           C  
ATOM    315  N   SER A  54      41.005  37.898  20.953  1.00 58.39           N  
ATOM    316  CA  SER A  54      41.519  36.973  21.932  1.00  1.00           C  
ATOM    317  C   SER A  54      40.680  35.710  22.014  1.00  5.00           C  
ATOM    318  O   SER A  54      40.672  35.035  23.039  1.00 51.63           O  
ATOM    319  CB  SER A  54      41.466  37.602  23.299  1.00  1.00           C  
ATOM    320  OG  SER A  54      40.261  38.361  23.336  1.00  3.52           O  
ATOM    321  N   ARG A  55      39.999  35.371  20.930  1.00100.00           N  
ATOM    322  CA  ARG A  55      39.159  34.188  20.927  1.00  1.66           C  
ATOM    323  C   ARG A  55      39.840  32.847  20.695  1.00100.00           C  
ATOM    324  O   ARG A  55      39.403  31.775  21.128  1.00  4.28           O  
ATOM    325  CB  ARG A  55      38.176  34.300  19.797  1.00 18.18           C  
ATOM    326  CG  ARG A  55      36.726  34.430  20.204  1.00100.00           C  
ATOM    327  CD  ARG A  55      35.995  34.386  18.886  1.00 17.76           C  
ATOM    328  NE  ARG A  55      34.679  33.747  18.959  1.00 40.63           N  
ATOM    329  CZ  ARG A  55      34.291  32.688  18.256  1.00100.00           C  
ATOM    330  NH1 ARG A  55      35.041  31.987  17.348  1.00 60.66           N  
ATOM    331  NH2 ARG A  55      32.991  32.343  18.515  1.00100.00           N  
ATOM    332  N   SER A  56      40.953  32.933  19.985  1.00 59.49           N  
ATOM    333  CA  SER A  56      41.783  31.802  19.615  1.00  1.00           C  
ATOM    334  C   SER A  56      42.460  31.036  20.764  1.00  1.00           C  
ATOM    335  O   SER A  56      43.166  31.639  21.571  1.00 89.33           O  
ATOM    336  CB  SER A  56      42.884  32.310  18.730  1.00100.00           C  
ATOM    337  OG  SER A  56      44.049  32.056  19.454  1.00 16.33           O  
ATOM    338  N   VAL A  57      42.268  29.720  20.806  1.00 29.17           N  
ATOM    339  CA  VAL A  57      42.831  28.852  21.837  1.00 32.80           C  
ATOM    340  C   VAL A  57      44.310  29.090  22.120  1.00  2.52           C  
ATOM    341  O   VAL A  57      44.772  28.948  23.262  1.00 41.95           O  
ATOM    342  CB  VAL A  57      42.524  27.381  21.559  1.00  1.00           C  
ATOM    343  CG1 VAL A  57      43.355  26.425  22.417  1.00  6.24           C  
ATOM    344  CG2 VAL A  57      41.063  27.015  21.826  1.00 56.79           C  
ATOM    345  N   GLU A  58      45.063  29.456  21.123  1.00 61.73           N  
ATOM    346  CA  GLU A  58      46.485  29.729  21.343  1.00  1.37           C  
ATOM    347  C   GLU A  58      46.620  31.081  22.044  1.00100.00           C  
ATOM    348  O   GLU A  58      47.382  31.229  23.012  1.00 22.95           O  
ATOM    349  CB  GLU A  58      47.227  29.701  20.019  1.00100.00           C  
ATOM    350  CG  GLU A  58      47.441  28.273  19.520  1.00  0.00           C  
ATOM    351  CD  GLU A  58      48.178  28.205  18.188  1.00  0.00           C  
ATOM    352  OE1 GLU A  58      48.610  29.287  17.637  1.00  0.00           O  
ATOM    353  OE2 GLU A  58      48.366  27.065  17.616  1.00  0.00           O  
ATOM    354  N   THR A  59      45.862  32.032  21.534  1.00 16.69           N  
ATOM    355  CA  THR A  59      45.820  33.385  22.093  1.00  1.00           C  
ATOM    356  C   THR A  59      45.259  33.313  23.511  1.00 51.27           C  
ATOM    357  O   THR A  59      45.731  34.008  24.422  1.00 11.48           O  
ATOM    358  CB  THR A  59      44.918  34.281  21.242  1.00 47.28           C  
ATOM    359  OG1 THR A  59      45.615  34.714  20.084  1.00  0.00           O  
ATOM    360  CG2 THR A  59      44.446  35.533  21.986  1.00  0.00           C  
ATOM    361  N   LEU A  60      44.264  32.455  23.636  1.00 29.25           N  
ATOM    362  CA  LEU A  60      43.563  32.222  24.903  1.00 19.31           C  
ATOM    363  C   LEU A  60      44.553  31.771  25.988  1.00 22.61           C  
ATOM    364  O   LEU A  60      44.732  32.444  27.010  1.00 41.10           O  
ATOM    365  CB  LEU A  60      42.482  31.153  24.721  1.00  1.00           C  
ATOM    366  CG  LEU A  60      41.120  31.582  25.279  1.00  1.00           C  
ATOM    367  CD1 LEU A  60      40.961  33.102  25.368  1.00  1.00           C  
ATOM    368  CD2 LEU A  60      39.942  31.094  24.433  1.00 38.89           C  
ATOM    369  N   LYS A  61      45.193  30.633  25.751  1.00 15.02           N  
ATOM    370  CA  LYS A  61      46.152  30.060  26.722  1.00 38.19           C  
ATOM    371  C   LYS A  61      47.216  31.045  27.166  1.00 26.56           C  
ATOM    372  O   LYS A  61      47.526  31.179  28.349  1.00  2.42           O  
ATOM    373  CB  LYS A  61      47.050  28.967  26.137  1.00  1.00           C  
ATOM    374  CG  LYS A  61      46.357  27.877  25.341  1.00 40.86           C  
ATOM    375  CD  LYS A  61      47.368  26.831  24.860  1.00 69.00           C  
ATOM    376  CE  LYS A  61      46.796  25.855  23.842  1.00100.00           C  
ATOM    377  NZ  LYS A  61      47.586  25.779  22.606  1.00 58.91           N  
ATOM    378  N   GLU A  62      47.829  31.722  26.222  1.00 47.16           N  
ATOM    379  CA  GLU A  62      48.899  32.635  26.607  1.00 18.55           C  
ATOM    380  C   GLU A  62      48.334  33.724  27.504  1.00 39.06           C  
ATOM    381  O   GLU A  62      49.029  34.240  28.388  1.00 61.24           O  
ATOM    382  CB  GLU A  62      49.603  33.238  25.403  1.00 64.57           C  
ATOM    383  CG  GLU A  62      51.118  33.338  25.634  1.00 69.84           C  
ATOM    384  CD  GLU A  62      51.865  32.050  25.276  1.00 15.41           C  
ATOM    385  OE1 GLU A  62      51.213  30.951  25.096  1.00 82.97           O  
ATOM    386  OE2 GLU A  62      53.148  32.067  25.145  1.00 75.33           O  
ATOM    387  N   MET A  63      47.081  34.036  27.256  1.00100.00           N  
ATOM    388  CA  MET A  63      46.359  35.035  28.043  1.00  7.46           C  
ATOM    389  C   MET A  63      46.222  34.540  29.467  1.00  9.98           C  
ATOM    390  O   MET A  63      46.393  35.299  30.433  1.00 30.39           O  
ATOM    391  CB  MET A  63      44.969  35.251  27.475  1.00 34.07           C  
ATOM    392  CG  MET A  63      44.788  36.645  26.897  1.00  1.00           C  
ATOM    393  SD  MET A  63      43.237  36.838  26.060  1.00 67.50           S  
ATOM    394  CE  MET A  63      42.567  38.448  26.402  1.00 66.90           C  
ATOM    395  N   ILE A  64      45.907  33.268  29.560  1.00  6.30           N  
ATOM    396  CA  ILE A  64      45.772  32.637  30.854  1.00 10.68           C  
ATOM    397  C   ILE A  64      47.109  32.716  31.550  1.00 20.09           C  
ATOM    398  O   ILE A  64      47.242  33.266  32.642  1.00 29.77           O  
ATOM    399  CB  ILE A  64      45.303  31.192  30.730  1.00 17.42           C  
ATOM    400  CG1 ILE A  64      43.779  31.081  30.631  1.00100.00           C  
ATOM    401  CG2 ILE A  64      45.702  30.336  31.937  1.00  7.81           C  
ATOM    402  CD1 ILE A  64      43.316  29.800  29.942  1.00100.00           C  
ATOM    403  N   LYS A  65      48.130  32.180  30.887  1.00 29.03           N  
ATOM    404  CA  LYS A  65      49.473  32.190  31.403  1.00  1.00           C  
ATOM    405  C   LYS A  65      49.861  33.609  31.734  1.00 65.41           C  
ATOM    406  O   LYS A  65      50.566  33.822  32.700  1.00  9.36           O  
ATOM    407  CB  LYS A  65      50.412  31.880  30.259  1.00 96.39           C  
ATOM    408  CG  LYS A  65      51.025  30.517  30.355  1.00 51.95           C  
ATOM    409  CD  LYS A  65      52.347  30.431  29.597  1.00100.00           C  
ATOM    410  CE  LYS A  65      52.437  29.242  28.661  1.00100.00           C  
ATOM    411  NZ  LYS A  65      53.675  29.204  27.870  1.00100.00           N  
ATOM    412  N   SER A  66      49.425  34.606  30.992  1.00 29.90           N  
ATOM    413  CA  SER A  66      49.825  35.917  31.389  1.00  1.00           C  
ATOM    414  C   SER A  66      49.242  36.280  32.739  1.00  2.72           C  
ATOM    415  O   SER A  66      49.939  36.738  33.638  1.00 21.92           O  
ATOM    416  CB  SER A  66      49.947  36.880  30.262  1.00  1.00           C  
ATOM    417  OG  SER A  66      50.731  36.276  29.251  1.00 79.91           O  
ATOM    418  N   GLY A  67      47.938  36.067  32.922  1.00 20.79           N  
ATOM    419  CA  GLY A  67      47.281  36.319  34.195  1.00  1.00           C  
ATOM    420  C   GLY A  67      45.760  36.339  34.241  1.00  1.00           C  
ATOM    421  O   GLY A  67      45.209  36.469  35.332  1.00100.00           O  
ATOM    422  N   MET A  68      45.087  36.257  33.101  1.00 64.44           N  
ATOM    423  CA  MET A  68      43.640  36.291  33.055  1.00 42.43           C  
ATOM    424  C   MET A  68      43.030  35.387  34.091  1.00 18.17           C  
ATOM    425  O   MET A  68      43.521  34.275  34.250  1.00 40.84           O  
ATOM    426  CB  MET A  68      43.181  36.060  31.621  1.00 21.62           C  
ATOM    427  CG  MET A  68      41.705  36.020  31.401  1.00  1.00           C  
ATOM    428  SD  MET A  68      41.369  34.531  30.444  1.00 19.77           S  
ATOM    429  CE  MET A  68      41.148  35.387  28.884  1.00 68.41           C  
ATOM    430  N   ASN A  69      41.989  35.851  34.781  1.00 34.93           N  
ATOM    431  CA  ASN A  69      41.357  35.029  35.792  1.00  3.16           C  
ATOM    432  C   ASN A  69      39.954  34.707  35.368  1.00  1.00           C  
ATOM    433  O   ASN A  69      39.476  33.577  35.454  1.00  4.61           O  
ATOM    434  CB  ASN A  69      41.372  35.643  37.203  1.00 45.18           C  
ATOM    435  CG  ASN A  69      42.739  36.121  37.678  1.00 36.74           C  
ATOM    436  OD1 ASN A  69      43.017  37.329  37.734  1.00 98.14           O  
ATOM    437  ND2 ASN A  69      43.607  35.185  38.045  1.00  1.00           N  
ATOM    438  N   VAL A  70      39.328  35.757  34.918  1.00 48.21           N  
ATOM    439  CA  VAL A  70      37.979  35.618  34.476  1.00  1.00           C  
ATOM    440  C   VAL A  70      37.821  36.109  33.042  1.00  1.00           C  
ATOM    441  O   VAL A  70      38.425  37.115  32.642  1.00 57.48           O  
ATOM    442  CB  VAL A  70      37.084  36.332  35.472  1.00100.00           C  
ATOM    443  CG1 VAL A  70      35.594  36.158  35.169  1.00  1.00           C  
ATOM    444  CG2 VAL A  70      37.276  35.840  36.908  1.00  1.00           C  
ATOM    445  N   ALA A  71      37.008  35.337  32.341  1.00 15.17           N  
ATOM    446  CA  ALA A  71      36.681  35.559  30.930  1.00  1.00           C  
ATOM    447  C   ALA A  71      35.280  36.146  30.811  1.00  1.66           C  
ATOM    448  O   ALA A  71      34.284  35.516  31.198  1.00  1.00           O  
ATOM    449  CB  ALA A  71      36.725  34.231  30.172  1.00 19.01           C  
ATOM    450  N   ARG A  72      35.252  37.341  30.271  1.00 12.64           N  
ATOM    451  CA  ARG A  72      34.012  38.086  30.082  1.00 97.90           C  
ATOM    452  C   ARG A  72      33.438  37.826  28.694  1.00  1.80           C  
ATOM    453  O   ARG A  72      34.181  37.597  27.727  1.00  4.50           O  
ATOM    454  CB  ARG A  72      34.274  39.580  30.230  1.00  1.00           C  
ATOM    455  CG  ARG A  72      32.990  40.408  30.261  1.00  5.19           C  
ATOM    456  CD  ARG A  72      33.251  41.912  30.196  1.00  1.45           C  
ATOM    457  NE  ARG A  72      32.180  42.651  29.515  1.00  4.16           N  
ATOM    458  CZ  ARG A  72      32.290  43.921  29.110  1.00  1.12           C  
ATOM    459  NH1 ARG A  72      33.421  44.612  29.308  1.00  8.93           N  
ATOM    460  NH2 ARG A  72      31.314  44.597  28.490  1.00100.00           N  
ATOM    461  N   MET A  73      32.125  37.875  28.667  1.00 47.87           N  
ATOM    462  CA  MET A  73      31.334  37.686  27.452  1.00 31.28           C  
ATOM    463  C   MET A  73      30.230  38.724  27.426  1.00 15.67           C  
ATOM    464  O   MET A  73      29.224  38.603  28.145  1.00 12.23           O  
ATOM    465  CB  MET A  73      30.746  36.274  27.426  1.00 15.31           C  
ATOM    466  CG  MET A  73      31.430  35.365  26.399  1.00 81.57           C  
ATOM    467  SD  MET A  73      32.625  34.262  27.126  1.00 23.19           S  
ATOM    468  CE  MET A  73      34.275  34.804  26.735  1.00  3.14           C  
ATOM    469  N   ASN A  74      30.541  39.682  26.584  1.00  9.24           N  
ATOM    470  CA  ASN A  74      29.722  40.845  26.274  1.00 19.59           C  
ATOM    471  C   ASN A  74      28.600  40.403  25.347  1.00  1.00           C  
ATOM    472  O   ASN A  74      28.817  40.154  24.154  1.00 80.33           O  
ATOM    473  CB  ASN A  74      30.623  41.862  25.579  1.00  1.00           C  
ATOM    474  CG  ASN A  74      30.003  43.241  25.439  1.00 68.45           C  
ATOM    475  OD1 ASN A  74      28.797  43.389  25.604  1.00100.00           O  
ATOM    476  ND2 ASN A  74      30.770  44.271  25.136  1.00100.00           N  
ATOM    477  N   PHE A  75      27.425  40.318  25.917  1.00 24.32           N  
ATOM    478  CA  PHE A  75      26.258  39.820  25.198  1.00  1.00           C  
ATOM    479  C   PHE A  75      25.461  40.946  24.519  1.00  1.00           C  
ATOM    480  O   PHE A  75      24.424  40.709  23.889  1.00  8.45           O  
ATOM    481  CB  PHE A  75      25.362  39.057  26.166  1.00 21.55           C  
ATOM    482  CG  PHE A  75      25.640  37.550  26.162  1.00  1.00           C  
ATOM    483  CD1 PHE A  75      26.874  37.050  26.614  1.00 54.36           C  
ATOM    484  CD2 PHE A  75      24.660  36.667  25.701  1.00100.00           C  
ATOM    485  CE1 PHE A  75      27.116  35.668  26.607  1.00  2.08           C  
ATOM    486  CE2 PHE A  75      24.902  35.287  25.695  1.00 13.40           C  
ATOM    487  CZ  PHE A  75      26.128  34.787  26.148  1.00  1.00           C  
ATOM    488  N   SER A  76      25.929  42.177  24.634  1.00 18.89           N  
ATOM    489  CA  SER A  76      25.242  43.303  23.970  1.00100.00           C  
ATOM    490  C   SER A  76      25.481  43.191  22.457  1.00 98.94           C  
ATOM    491  O   SER A  76      24.819  43.870  21.656  1.00100.00           O  
ATOM    492  CB  SER A  76      25.763  44.650  24.477  1.00100.00           C  
ATOM    493  OG  SER A  76      27.093  44.507  24.956  1.00100.00           O  
ATOM    494  N   HIS A  77      26.439  42.324  22.149  1.00  1.00           N  
ATOM    495  CA  HIS A  77      26.839  41.970  20.771  1.00 43.10           C  
ATOM    496  C   HIS A  77      27.114  40.500  20.617  1.00  1.00           C  
ATOM    497  O   HIS A  77      28.072  39.965  21.187  1.00 41.63           O  
ATOM    498  CB  HIS A  77      28.255  42.404  20.385  1.00  1.00           C  
ATOM    499  CG  HIS A  77      28.604  43.865  20.482  1.00 56.19           C  
ATOM    500  ND1 HIS A  77      29.848  44.311  20.890  1.00100.00           N  
ATOM    501  CD2 HIS A  77      27.842  44.954  20.235  1.00  1.00           C  
ATOM    502  CE1 HIS A  77      29.815  45.631  20.887  1.00100.00           C  
ATOM    503  NE2 HIS A  77      28.623  46.030  20.500  1.00100.00           N  
ATOM    504  N   GLY A  78      26.332  39.805  19.854  1.00 58.78           N  
ATOM    505  CA  GLY A  78      26.707  38.428  19.620  1.00  1.00           C  
ATOM    506  C   GLY A  78      25.569  37.438  19.661  1.00100.00           C  
ATOM    507  O   GLY A  78      24.606  37.628  20.423  1.00 83.35           O  
ATOM    508  N   THR A  79      25.746  36.409  18.824  1.00  7.23           N  
ATOM    509  CA  THR A  79      24.831  35.292  18.614  1.00 48.28           C  
ATOM    510  C   THR A  79      25.123  34.175  19.580  1.00 93.86           C  
ATOM    511  O   THR A  79      26.241  34.079  20.094  1.00 24.93           O  
ATOM    512  CB  THR A  79      25.195  34.810  17.211  1.00100.00           C  
ATOM    513  OG1 THR A  79      25.600  33.440  17.175  1.00 11.20           O  
ATOM    514  CG2 THR A  79      26.388  35.655  16.713  1.00  1.21           C  
ATOM    515  N   HIS A  80      24.151  33.318  19.851  1.00 21.76           N  
ATOM    516  CA  HIS A  80      24.499  32.267  20.788  1.00  1.00           C  
ATOM    517  C   HIS A  80      25.596  31.407  20.227  1.00  1.00           C  
ATOM    518  O   HIS A  80      26.446  30.914  20.957  1.00 21.06           O  
ATOM    519  CB  HIS A  80      23.485  31.470  21.645  1.00 17.84           C  
ATOM    520  CG  HIS A  80      22.522  32.283  22.451  1.00 21.35           C  
ATOM    521  ND1 HIS A  80      21.577  31.724  23.301  1.00 58.92           N  
ATOM    522  CD2 HIS A  80      22.393  33.644  22.543  1.00  1.00           C  
ATOM    523  CE1 HIS A  80      20.905  32.709  23.868  1.00 90.50           C  
ATOM    524  NE2 HIS A  80      21.373  33.872  23.443  1.00 60.64           N  
ATOM    525  N   GLU A  81      25.569  31.241  18.904  1.00 52.94           N  
ATOM    526  CA  GLU A  81      26.611  30.450  18.309  1.00 52.28           C  
ATOM    527  C   GLU A  81      27.989  30.996  18.603  1.00 29.47           C  
ATOM    528  O   GLU A  81      28.870  30.252  19.052  1.00 38.29           O  
ATOM    529  CB  GLU A  81      26.479  29.640  17.025  1.00  1.00           C  
ATOM    530  CG  GLU A  81      26.851  30.458  15.773  1.00 72.22           C  
ATOM    531  CD  GLU A  81      27.340  29.689  14.546  1.00100.00           C  
ATOM    532  OE1 GLU A  81      28.002  28.667  14.632  1.00100.00           O  
ATOM    533  OE2 GLU A  81      27.082  30.266  13.389  1.00100.00           O  
ATOM    534  N   TYR A  82      28.163  32.292  18.332  1.00 66.81           N  
ATOM    535  CA  TYR A  82      29.443  32.929  18.585  1.00  1.00           C  
ATOM    536  C   TYR A  82      29.810  32.772  20.068  1.00 27.61           C  
ATOM    537  O   TYR A  82      30.894  32.287  20.367  1.00 22.85           O  
ATOM    538  CB  TYR A  82      29.380  34.406  18.238  1.00 25.48           C  
ATOM    539  CG  TYR A  82      30.674  35.166  18.352  1.00100.00           C  
ATOM    540  CD1 TYR A  82      31.694  34.901  17.447  1.00 29.56           C  
ATOM    541  CD2 TYR A  82      30.885  36.161  19.301  1.00 42.90           C  
ATOM    542  CE1 TYR A  82      32.881  35.643  17.513  1.00  1.00           C  
ATOM    543  CE2 TYR A  82      32.072  36.900  19.398  1.00100.00           C  
ATOM    544  CZ  TYR A  82      33.087  36.648  18.476  1.00100.00           C  
ATOM    545  OH  TYR A  82      34.284  37.342  18.505  1.00 45.94           O  
ATOM    546  N   HIS A  83      28.938  33.137  21.034  1.00  7.28           N  
ATOM    547  CA  HIS A  83      29.216  33.004  22.477  1.00  1.00           C  
ATOM    548  C   HIS A  83      29.666  31.607  22.837  1.00 50.34           C  
ATOM    549  O   HIS A  83      30.702  31.388  23.457  1.00  3.08           O  
ATOM    550  CB  HIS A  83      28.117  33.528  23.424  1.00  9.73           C  
ATOM    551  CG  HIS A  83      28.186  34.980  23.139  1.00 32.46           C  
ATOM    552  ND1 HIS A  83      29.428  35.566  23.245  1.00  1.00           N  
ATOM    553  CD2 HIS A  83      27.286  35.880  22.694  1.00 13.81           C  
ATOM    554  CE1 HIS A  83      29.273  36.831  22.886  1.00 50.23           C  
ATOM    555  NE2 HIS A  83      28.013  37.036  22.544  1.00 10.65           N  
ATOM    556  N   ALA A  84      28.916  30.596  22.437  1.00 20.66           N  
ATOM    557  CA  ALA A  84      29.360  29.253  22.795  1.00  1.00           C  
ATOM    558  C   ALA A  84      30.719  28.860  22.288  1.00 21.29           C  
ATOM    559  O   ALA A  84      31.453  28.101  22.925  1.00 20.16           O  
ATOM    560  CB  ALA A  84      28.394  28.106  22.621  1.00  6.39           C  
ATOM    561  N   GLU A  85      31.065  29.350  21.113  1.00 44.86           N  
ATOM    562  CA  GLU A  85      32.366  28.995  20.617  1.00  9.38           C  
ATOM    563  C   GLU A  85      33.342  29.635  21.576  1.00 27.88           C  
ATOM    564  O   GLU A  85      34.309  28.977  21.948  1.00 17.44           O  
ATOM    565  CB  GLU A  85      32.646  29.381  19.196  1.00 53.65           C  
ATOM    566  CG  GLU A  85      33.308  28.382  18.268  1.00 23.90           C  
ATOM    567  CD  GLU A  85      33.948  29.011  17.062  1.00100.00           C  
ATOM    568  OE1 GLU A  85      33.353  30.133  16.664  1.00100.00           O  
ATOM    569  OE2 GLU A  85      34.961  28.544  16.602  1.00 30.58           O  
ATOM    570  N   THR A  86      33.080  30.896  21.926  1.00 30.45           N  
ATOM    571  CA  THR A  86      33.955  31.585  22.837  1.00  1.00           C  
ATOM    572  C   THR A  86      34.127  30.712  24.073  1.00 39.50           C  
ATOM    573  O   THR A  86      35.234  30.481  24.539  1.00 17.77           O  
ATOM    574  CB  THR A  86      33.481  32.943  23.269  1.00  1.47           C  
ATOM    575  OG1 THR A  86      33.285  33.727  22.114  1.00100.00           O  
ATOM    576  CG2 THR A  86      34.607  33.521  24.109  1.00 36.10           C  
ATOM    577  N   ILE A  87      33.021  30.186  24.574  1.00 22.75           N  
ATOM    578  CA  ILE A  87      33.100  29.334  25.740  1.00  2.30           C  
ATOM    579  C   ILE A  87      33.920  28.058  25.592  1.00 18.31           C  
ATOM    580  O   ILE A  87      34.835  27.934  26.414  1.00 14.03           O  
ATOM    581  CB  ILE A  87      31.776  29.170  26.479  1.00  1.00           C  
ATOM    582  CG1 ILE A  87      31.515  30.597  26.978  1.00 46.07           C  
ATOM    583  CG2 ILE A  87      31.932  28.211  27.636  1.00 34.56           C  
ATOM    584  CD1 ILE A  87      30.146  31.235  26.732  1.00  7.78           C  
ATOM    585  N   LYS A  88      33.572  27.179  24.629  1.00 21.32           N  
ATOM    586  CA  LYS A  88      34.266  25.923  24.370  1.00 12.54           C  
ATOM    587  C   LYS A  88      35.741  26.155  24.588  1.00 32.66           C  
ATOM    588  O   LYS A  88      36.433  25.644  25.499  1.00  9.42           O  
ATOM    589  CB  LYS A  88      34.013  25.725  22.878  1.00 29.79           C  
ATOM    590  CG  LYS A  88      33.947  24.282  22.423  1.00100.00           C  
ATOM    591  CD  LYS A  88      34.982  24.039  21.345  1.00100.00           C  
ATOM    592  CE  LYS A  88      35.300  22.561  21.122  1.00100.00           C  
ATOM    593  NZ  LYS A  88      34.343  21.854  20.209  1.00100.00           N  
ATOM    594  N   ASN A  89      36.209  27.064  23.718  1.00 18.34           N  
ATOM    595  CA  ASN A  89      37.559  27.576  23.637  1.00  1.00           C  
ATOM    596  C   ASN A  89      38.080  27.931  25.005  1.00 66.15           C  
ATOM    597  O   ASN A  89      39.087  27.339  25.409  1.00  6.98           O  
ATOM    598  CB  ASN A  89      37.760  28.773  22.635  1.00 91.12           C  
ATOM    599  CG  ASN A  89      37.558  28.539  21.128  1.00 28.59           C  
ATOM    600  OD1 ASN A  89      38.476  28.466  20.345  1.00 23.00           O  
ATOM    601  ND2 ASN A  89      36.270  28.396  20.736  1.00100.00           N  
ATOM    602  N   VAL A  90      37.458  28.884  25.704  1.00 59.60           N  
ATOM    603  CA  VAL A  90      37.942  29.248  27.016  1.00 61.52           C  
ATOM    604  C   VAL A  90      38.219  28.001  27.867  1.00 35.79           C  
ATOM    605  O   VAL A  90      39.222  27.921  28.559  1.00 90.93           O  
ATOM    606  CB  VAL A  90      36.960  30.191  27.768  1.00100.00           C  
ATOM    607  CG1 VAL A  90      37.354  30.281  29.255  1.00  7.49           C  
ATOM    608  CG2 VAL A  90      36.711  31.533  27.104  1.00100.00           C  
ATOM    609  N   ARG A  91      37.367  26.987  27.781  1.00  1.00           N  
ATOM    610  CA  ARG A  91      37.584  25.811  28.578  1.00  9.70           C  
ATOM    611  C   ARG A  91      38.561  24.864  27.985  1.00 26.02           C  
ATOM    612  O   ARG A  91      39.166  23.979  28.603  1.00  6.40           O  
ATOM    613  CB  ARG A  91      36.270  25.094  28.680  1.00  1.00           C  
ATOM    614  CG  ARG A  91      35.127  26.094  28.926  1.00  1.00           C  
ATOM    615  CD  ARG A  91      33.783  25.446  29.276  1.00 30.65           C  
ATOM    616  NE  ARG A  91      32.998  26.120  30.325  1.00100.00           N  
ATOM    617  CZ  ARG A  91      31.647  26.196  30.447  1.00 13.92           C  
ATOM    618  NH1 ARG A  91      30.820  25.619  29.567  1.00 46.19           N  
ATOM    619  NH2 ARG A  91      31.140  26.864  31.494  1.00 57.38           N  
ATOM    620  N   THR A  92      38.734  25.033  26.718  1.00  2.92           N  
ATOM    621  CA  THR A  92      39.693  24.111  26.159  1.00 38.74           C  
ATOM    622  C   THR A  92      41.110  24.571  26.486  1.00  1.86           C  
ATOM    623  O   THR A  92      42.012  23.808  26.782  1.00 17.64           O  
ATOM    624  CB  THR A  92      39.610  24.176  24.658  1.00  1.50           C  
ATOM    625  OG1 THR A  92      38.468  23.533  24.173  1.00 56.66           O  
ATOM    626  CG2 THR A  92      40.937  23.578  24.186  1.00  2.10           C  
ATOM    627  N   ALA A  93      41.306  25.883  26.390  1.00 23.70           N  
ATOM    628  CA  ALA A  93      42.631  26.363  26.717  1.00 47.91           C  
ATOM    629  C   ALA A  93      42.796  26.155  28.220  1.00100.00           C  
ATOM    630  O   ALA A  93      43.885  25.876  28.765  1.00  1.00           O  
ATOM    631  CB  ALA A  93      42.784  27.833  26.366  1.00100.00           C  
ATOM    632  N   THR A  94      41.651  26.277  28.912  1.00  4.06           N  
ATOM    633  CA  THR A  94      41.696  26.121  30.355  1.00 29.58           C  
ATOM    634  C   THR A  94      42.103  24.759  30.830  1.00 59.51           C  
ATOM    635  O   THR A  94      43.004  24.720  31.669  1.00  4.56           O  
ATOM    636  CB  THR A  94      40.600  26.771  31.271  1.00 27.42           C  
ATOM    637  OG1 THR A  94      40.616  28.160  31.132  1.00 78.80           O  
ATOM    638  CG2 THR A  94      40.805  26.383  32.730  1.00  6.41           C  
ATOM    639  N   GLU A  95      41.429  23.736  30.271  1.00 30.73           N  
ATOM    640  CA  GLU A  95      41.675  22.366  30.637  1.00 61.02           C  
ATOM    641  C   GLU A  95      42.899  21.785  29.958  1.00  1.00           C  
ATOM    642  O   GLU A  95      43.182  20.596  30.096  1.00 56.04           O  
ATOM    643  CB  GLU A  95      40.441  21.477  30.845  1.00  9.80           C  
ATOM    644  CG  GLU A  95      39.340  22.169  31.656  1.00 64.19           C  
ATOM    645  CD  GLU A  95      39.444  21.703  33.064  1.00 13.45           C  
ATOM    646  OE1 GLU A  95      39.523  20.376  33.181  1.00 99.24           O  
ATOM    647  OE2 GLU A  95      39.474  22.431  34.014  1.00100.00           O  
ATOM    648  N   SER A  96      43.598  22.631  29.232  1.00 61.28           N  
ATOM    649  CA  SER A  96      44.786  22.208  28.530  1.00 88.06           C  
ATOM    650  C   SER A  96      45.942  22.017  29.509  1.00 14.43           C  
ATOM    651  O   SER A  96      46.792  21.142  29.341  1.00100.00           O  
ATOM    652  CB  SER A  96      45.042  23.040  27.299  1.00 51.82           C  
ATOM    653  OG  SER A  96      45.943  24.085  27.588  1.00 75.53           O  
ATOM    654  N   PHE A  97      45.925  22.851  30.542  1.00100.00           N  
ATOM    655  CA  PHE A  97      46.937  22.826  31.596  1.00  1.51           C  
ATOM    656  C   PHE A  97      46.638  21.853  32.724  1.00 59.11           C  
ATOM    657  O   PHE A  97      47.504  21.606  33.567  1.00 16.58           O  
ATOM    658  CB  PHE A  97      46.902  24.217  32.249  1.00100.00           C  
ATOM    659  CG  PHE A  97      47.487  25.249  31.334  1.00  1.00           C  
ATOM    660  CD1 PHE A  97      48.870  25.408  31.380  1.00 99.26           C  
ATOM    661  CD2 PHE A  97      46.745  26.058  30.472  1.00100.00           C  
ATOM    662  CE1 PHE A  97      49.510  26.332  30.558  1.00 11.40           C  
ATOM    663  CE2 PHE A  97      47.380  26.992  29.642  1.00100.00           C  
ATOM    664  CZ  PHE A  97      48.768  27.133  29.694  1.00100.00           C  
ATOM    665  N   ALA A  98      45.411  21.348  32.734  1.00 91.16           N  
ATOM    666  CA  ALA A  98      44.885  20.438  33.743  1.00  2.44           C  
ATOM    667  C   ALA A  98      45.630  19.147  33.977  1.00 18.38           C  
ATOM    668  O   ALA A  98      45.283  18.391  34.883  1.00 19.48           O  
ATOM    669  CB  ALA A  98      43.348  20.200  33.672  1.00 53.03           C  
ATOM    670  N   SER A  99      46.647  18.840  33.201  1.00  9.82           N  
ATOM    671  CA  SER A  99      47.263  17.558  33.540  1.00 48.17           C  
ATOM    672  C   SER A  99      48.342  17.720  34.615  1.00 88.07           C  
ATOM    673  O   SER A  99      48.852  16.729  35.160  1.00100.00           O  
ATOM    674  CB  SER A  99      47.803  16.813  32.320  1.00100.00           C  
ATOM    675  OG  SER A  99      48.387  17.732  31.409  1.00 56.00           O  
ATOM    676  N   ASP A 100      48.660  18.963  34.902  1.00 37.99           N  
ATOM    677  CA  ASP A 100      49.603  19.305  35.978  1.00  2.25           C  
ATOM    678  C   ASP A 100      48.797  19.931  37.114  1.00100.00           C  
ATOM    679  O   ASP A 100      48.403  21.105  37.042  1.00 67.55           O  
ATOM    680  CB  ASP A 100      50.671  20.274  35.476  1.00100.00           C  
ATOM    681  CG  ASP A 100      51.912  20.292  36.374  1.00100.00           C  
ATOM    682  OD1 ASP A 100      52.120  19.329  37.209  1.00 57.75           O  
ATOM    683  OD2 ASP A 100      52.749  21.270  36.298  1.00100.00           O  
ATOM    684  N   PRO A 101      48.524  19.181  38.189  1.00 22.78           N  
ATOM    685  CA  PRO A 101      47.681  19.661  39.276  1.00 99.45           C  
ATOM    686  C   PRO A 101      48.237  20.889  39.944  1.00 32.42           C  
ATOM    687  O   PRO A 101      47.434  21.799  40.327  1.00100.00           O  
ATOM    688  CB  PRO A 101      47.649  18.509  40.251  1.00 98.80           C  
ATOM    689  CG  PRO A 101      48.500  17.387  39.677  1.00100.00           C  
ATOM    690  CD  PRO A 101      49.055  17.827  38.359  1.00  1.00           C  
ATOM    691  N   ILE A 102      49.543  20.885  40.064  1.00  1.00           N  
ATOM    692  CA  ILE A 102      50.298  21.929  40.768  1.00 46.43           C  
ATOM    693  C   ILE A 102      50.462  23.212  39.941  1.00 46.71           C  
ATOM    694  O   ILE A 102      50.929  24.243  40.450  1.00100.00           O  
ATOM    695  CB  ILE A 102      51.692  21.399  41.093  1.00100.00           C  
ATOM    696  CG1 ILE A 102      51.721  20.562  42.372  1.00 41.35           C  
ATOM    697  CG2 ILE A 102      52.726  22.506  41.286  1.00  1.00           C  
ATOM    698  CD1 ILE A 102      53.125  20.079  42.737  1.00 96.36           C  
ATOM    699  N   LEU A 103      50.077  23.152  38.680  1.00 32.40           N  
ATOM    700  CA  LEU A 103      50.232  24.311  37.784  1.00 47.93           C  
ATOM    701  C   LEU A 103      49.040  24.480  36.843  1.00 43.87           C  
ATOM    702  O   LEU A 103      49.191  24.928  35.697  1.00 74.05           O  
ATOM    703  CB  LEU A 103      51.483  24.148  36.929  1.00100.00           C  
ATOM    704  CG  LEU A 103      52.665  24.968  37.445  1.00 85.53           C  
ATOM    705  CD1 LEU A 103      53.712  24.115  38.164  1.00100.00           C  
ATOM    706  CD2 LEU A 103      53.415  25.699  36.331  1.00100.00           C  
ATOM    707  N   TYR A 104      47.882  24.118  37.343  1.00 10.00           N  
ATOM    708  CA  TYR A 104      46.629  24.269  36.596  1.00 45.86           C  
ATOM    709  C   TYR A 104      45.856  25.432  37.197  1.00  1.40           C  
ATOM    710  O   TYR A 104      45.508  25.420  38.386  1.00 26.93           O  
ATOM    711  CB  TYR A 104      45.791  22.992  36.690  1.00  1.00           C  
ATOM    712  CG  TYR A 104      44.305  23.225  36.403  1.00 11.63           C  
ATOM    713  CD1 TYR A 104      43.883  23.536  35.104  1.00  3.43           C  
ATOM    714  CD2 TYR A 104      43.368  23.126  37.438  1.00 60.05           C  
ATOM    715  CE1 TYR A 104      42.524  23.749  34.842  1.00100.00           C  
ATOM    716  CE2 TYR A 104      42.009  23.338  37.175  1.00 15.53           C  
ATOM    717  CZ  TYR A 104      41.587  23.649  35.877  1.00 93.33           C  
ATOM    718  OH  TYR A 104      40.267  23.855  35.623  1.00 94.91           O  
ATOM    719  N   ARG A 105      45.612  26.411  36.358  1.00100.00           N  
ATOM    720  CA  ARG A 105      44.934  27.635  36.776  1.00  1.00           C  
ATOM    721  C   ARG A 105      43.462  27.630  36.362  1.00 18.13           C  
ATOM    722  O   ARG A 105      43.132  27.781  35.174  1.00 62.00           O  
ATOM    723  CB  ARG A 105      45.631  28.847  36.160  1.00  8.34           C  
ATOM    724  CG  ARG A 105      46.715  29.432  37.073  1.00 25.61           C  
ATOM    725  CD  ARG A 105      48.122  28.927  36.739  1.00100.00           C  
ATOM    726  NE  ARG A 105      48.966  28.729  37.930  1.00100.00           N  
ATOM    727  CZ  ARG A 105      50.308  28.747  37.913  1.00100.00           C  
ATOM    728  NH1 ARG A 105      50.982  28.954  36.773  1.00100.00           N  
ATOM    729  NH2 ARG A 105      51.076  28.564  38.997  1.00100.00           N  
ATOM    730  N   PRO A 106      42.544  27.445  37.322  1.00 40.09           N  
ATOM    731  CA  PRO A 106      41.117  27.499  37.042  1.00 18.51           C  
ATOM    732  C   PRO A 106      40.764  28.881  36.540  1.00 42.33           C  
ATOM    733  O   PRO A 106      41.353  29.888  37.039  1.00 39.75           O  
ATOM    734  CB  PRO A 106      40.480  27.214  38.385  1.00 16.54           C  
ATOM    735  CG  PRO A 106      41.596  27.016  39.402  1.00 10.63           C  
ATOM    736  CD  PRO A 106      42.912  27.170  38.711  1.00  8.71           C  
ATOM    737  N   VAL A 107      39.836  28.943  35.587  1.00 18.81           N  
ATOM    738  CA  VAL A 107      39.416  30.237  34.996  1.00  6.76           C  
ATOM    739  C   VAL A 107      37.906  30.420  35.010  1.00 19.22           C  
ATOM    740  O   VAL A 107      37.203  29.505  34.596  1.00 47.17           O  
ATOM    741  CB  VAL A 107      39.868  30.354  33.540  1.00  1.00           C  
ATOM    742  CG1 VAL A 107      39.217  31.535  32.811  1.00 18.76           C  
ATOM    743  CG2 VAL A 107      41.376  30.564  33.396  1.00  8.04           C  
ATOM    744  N   ALA A 108      37.350  31.558  35.471  1.00  8.23           N  
ATOM    745  CA  ALA A 108      35.891  31.693  35.464  1.00 10.10           C  
ATOM    746  C   ALA A 108      35.317  32.294  34.210  1.00 64.07           C  
ATOM    747  O   ALA A 108      35.983  32.979  33.438  1.00  9.42           O  
ATOM    748  CB  ALA A 108      35.257  32.401  36.631  1.00 18.02           C  
ATOM    749  N   VAL A 109      34.042  32.040  34.025  1.00 20.39           N  
ATOM    750  CA  VAL A 109      33.374  32.568  32.864  1.00  5.93           C  
ATOM    751  C   VAL A 109      32.176  33.384  33.292  1.00  1.00           C  
ATOM    752  O   VAL A 109      31.305  32.973  34.070  1.00 10.57           O  
ATOM    753  CB  VAL A 109      32.811  31.374  32.091  1.00 39.93           C  
ATOM    754  CG1 VAL A 109      31.880  31.817  30.977  1.00  4.48           C  
ATOM    755  CG2 VAL A 109      33.928  30.549  31.488  1.00  1.00           C  
ATOM    756  N   ALA A 110      32.128  34.573  32.711  1.00 14.37           N  
ATOM    757  CA  ALA A 110      31.036  35.494  32.992  1.00 23.80           C  
ATOM    758  C   ALA A 110      30.218  36.028  31.831  1.00  4.03           C  
ATOM    759  O   ALA A 110      30.758  36.347  30.770  1.00 99.51           O  
ATOM    760  CB  ALA A 110      31.643  36.740  33.647  1.00 26.73           C  
ATOM    761  N   LEU A 111      28.902  36.150  32.072  1.00  1.00           N  
ATOM    762  CA  LEU A 111      28.000  36.655  31.070  1.00  1.50           C  
ATOM    763  C   LEU A 111      27.735  38.120  31.376  1.00100.00           C  
ATOM    764  O   LEU A 111      27.532  38.527  32.527  1.00  1.00           O  
ATOM    765  CB  LEU A 111      26.710  35.825  31.183  1.00 13.32           C  
ATOM    766  CG  LEU A 111      25.843  35.591  29.917  1.00 16.92           C  
ATOM    767  CD1 LEU A 111      25.283  34.192  29.800  1.00  1.00           C  
ATOM    768  CD2 LEU A 111      24.711  36.598  29.789  1.00100.00           C  
ATOM    769  N   ASP A 112      27.715  38.912  30.311  1.00  1.00           N  
ATOM    770  CA  ASP A 112      27.456  40.324  30.382  1.00  1.00           C  
ATOM    771  C   ASP A 112      26.120  40.633  29.679  1.00  9.87           C  
ATOM    772  O   ASP A 112      25.963  40.476  28.480  1.00 34.48           O  
ATOM    773  CB  ASP A 112      28.628  41.094  29.743  1.00 32.70           C  
ATOM    774  CG  ASP A 112      28.963  42.362  30.454  1.00 21.32           C  
ATOM    775  OD1 ASP A 112      28.165  43.356  30.142  1.00100.00           O  
ATOM    776  OD2 ASP A 112      29.833  42.403  31.268  1.00 13.74           O  
ATOM    777  N   THR A 113      25.145  41.050  30.439  1.00  1.00           N  
ATOM    778  CA  THR A 113      23.866  41.352  29.863  1.00 13.78           C  
ATOM    779  C   THR A 113      23.845  42.717  29.168  1.00 57.81           C  
ATOM    780  O   THR A 113      24.744  43.515  29.379  1.00 42.83           O  
ATOM    781  CB  THR A 113      22.991  41.188  31.149  1.00 32.83           C  
ATOM    782  OG1 THR A 113      22.427  39.932  31.327  1.00  1.00           O  
ATOM    783  CG2 THR A 113      21.900  42.193  31.391  1.00  1.00           C  
ATOM    784  N   LYS A 114      22.781  42.901  28.372  1.00 45.61           N  
ATOM    785  CA  LYS A 114      22.447  44.081  27.602  1.00 14.01           C  
ATOM    786  C   LYS A 114      21.057  44.551  28.086  1.00  1.00           C  
ATOM    787  O   LYS A 114      20.056  44.262  27.448  1.00100.00           O  
ATOM    788  CB  LYS A 114      22.491  43.657  26.116  1.00 26.69           C  
ATOM    789  CG  LYS A 114      21.981  44.771  25.215  1.00100.00           C  
ATOM    790  CD  LYS A 114      21.327  44.427  23.849  1.00 18.24           C  
ATOM    791  CE  LYS A 114      20.744  45.638  23.123  1.00100.00           C  
ATOM    792  NZ  LYS A 114      21.548  46.141  21.994  1.00100.00           N  
ATOM    793  N   GLY A 115      20.963  45.233  29.235  1.00 59.34           N  
ATOM    794  CA  GLY A 115      19.670  45.692  29.745  1.00 27.37           C  
ATOM    795  C   GLY A 115      19.146  46.853  28.919  1.00100.00           C  
ATOM    796  O   GLY A 115      19.326  46.895  27.692  1.00 26.06           O  
ATOM    797  N   PRO A 116      18.485  47.845  29.532  1.00 13.78           N  
ATOM    798  CA  PRO A 116      17.993  48.974  28.780  1.00100.00           C  
ATOM    799  C   PRO A 116      19.167  49.581  28.085  1.00  1.13           C  
ATOM    800  O   PRO A 116      20.057  50.164  28.779  1.00100.00           O  
ATOM    801  CB  PRO A 116      17.362  49.857  29.828  1.00100.00           C  
ATOM    802  CG  PRO A 116      17.510  49.161  31.173  1.00100.00           C  
ATOM    803  CD  PRO A 116      18.225  47.863  30.969  1.00 27.34           C  
ATOM    804  N   GLU A 117      19.174  49.441  26.770  1.00 91.82           N  
ATOM    805  CA  GLU A 117      20.313  49.896  25.972  1.00 32.26           C  
ATOM    806  C   GLU A 117      19.923  50.426  24.604  1.00  1.00           C  
ATOM    807  O   GLU A 117      19.777  49.654  23.645  1.00 30.24           O  
ATOM    808  CB  GLU A 117      21.273  48.722  25.764  1.00 28.32           C  
ATOM    809  CG  GLU A 117      22.327  48.972  24.686  1.00  1.21           C  
ATOM    810  CD  GLU A 117      23.477  47.964  24.749  1.00 33.86           C  
ATOM    811  OE1 GLU A 117      24.087  47.752  25.866  1.00 34.34           O  
ATOM    812  OE2 GLU A 117      23.836  47.326  23.687  1.00 14.83           O  
ATOM    813  N   ILE A 118      19.802  51.744  24.506  1.00 72.30           N  
ATOM    814  CA  ILE A 118      19.471  52.397  23.260  1.00 74.61           C  
ATOM    815  C   ILE A 118      20.653  52.270  22.310  1.00 11.89           C  
ATOM    816  O   ILE A 118      21.816  52.430  22.673  1.00 11.98           O  
ATOM    817  CB  ILE A 118      18.993  53.816  23.585  1.00100.00           C  
ATOM    818  CG1 ILE A 118      17.890  53.649  24.646  1.00 35.74           C  
ATOM    819  CG2 ILE A 118      18.444  54.450  22.318  1.00  2.33           C  
ATOM    820  CD1 ILE A 118      17.833  54.804  25.645  1.00100.00           C  
ATOM    821  N   ARG A 119      20.391  51.965  21.081  1.00  1.00           N  
ATOM    822  CA  ARG A 119      21.449  51.829  20.114  1.00  1.00           C  
ATOM    823  C   ARG A 119      20.912  52.355  18.818  1.00 55.97           C  
ATOM    824  O   ARG A 119      19.766  52.161  18.445  1.00 13.03           O  
ATOM    825  CB  ARG A 119      22.046  50.483  19.994  1.00 18.99           C  
ATOM    826  CG  ARG A 119      23.464  50.555  20.532  1.00 24.00           C  
ATOM    827  CD  ARG A 119      24.210  49.221  20.340  1.00  2.79           C  
ATOM    828  NE  ARG A 119      25.667  49.141  20.585  1.00 99.27           N  
ATOM    829  CZ  ARG A 119      26.436  48.943  21.677  1.00 71.38           C  
ATOM    830  NH1 ARG A 119      26.049  48.816  22.945  1.00100.00           N  
ATOM    831  NH2 ARG A 119      27.745  48.902  21.460  1.00 49.70           N  
ATOM    832  N   THR A 120      21.782  53.055  18.138  1.00  1.00           N  
ATOM    833  CA  THR A 120      21.558  53.705  16.861  1.00 42.36           C  
ATOM    834  C   THR A 120      21.195  52.688  15.777  1.00100.00           C  
ATOM    835  O   THR A 120      21.068  51.485  16.045  1.00 21.97           O  
ATOM    836  CB  THR A 120      22.910  54.372  16.511  1.00  1.00           C  
ATOM    837  OG1 THR A 120      23.349  55.177  17.595  1.00100.00           O  
ATOM    838  CG2 THR A 120      22.831  55.271  15.276  1.00 97.57           C  
ATOM    839  N   GLY A 121      21.046  53.231  14.579  1.00 99.56           N  
ATOM    840  CA  GLY A 121      20.716  52.459  13.372  1.00 81.15           C  
ATOM    841  C   GLY A 121      21.986  52.235  12.545  1.00100.00           C  
ATOM    842  O   GLY A 121      23.098  52.172  13.088  1.00  6.89           O  
ATOM    843  N   LEU A 122      21.784  52.125  11.244  1.00100.00           N  
ATOM    844  CA  LEU A 122      22.880  51.899  10.286  1.00  1.00           C  
ATOM    845  C   LEU A 122      22.998  53.082   9.319  1.00100.00           C  
ATOM    846  O   LEU A 122      22.014  53.787   9.050  1.00100.00           O  
ATOM    847  CB  LEU A 122      22.614  50.628   9.475  1.00100.00           C  
ATOM    848  CG  LEU A 122      23.597  49.498   9.794  1.00100.00           C  
ATOM    849  CD1 LEU A 122      22.943  48.326  10.528  1.00100.00           C  
ATOM    850  CD2 LEU A 122      24.243  48.896   8.545  1.00  1.00           C  
ATOM    851  N   ILE A 123      24.216  53.255   8.829  1.00  2.42           N  
ATOM    852  CA  ILE A 123      24.557  54.320   7.870  1.00 98.59           C  
ATOM    853  C   ILE A 123      24.707  53.704   6.467  1.00 45.74           C  
ATOM    854  O   ILE A 123      25.143  52.553   6.319  1.00 31.69           O  
ATOM    855  CB  ILE A 123      25.845  55.021   8.314  1.00 60.75           C  
ATOM    856  CG1 ILE A 123      27.095  54.489   7.609  1.00 88.96           C  
ATOM    857  CG2 ILE A 123      26.122  54.870   9.811  1.00 11.00           C  
ATOM    858  CD1 ILE A 123      28.395  54.984   8.247  1.00  2.09           C  
ATOM    859  N   LYS A 124      24.335  54.507   5.482  1.00  0.00           N  
ATOM    860  CA  LYS A 124      24.319  54.110   4.056  1.00  0.00           C  
ATOM    861  C   LYS A 124      25.714  53.740   3.529  1.00  0.00           C  
ATOM    862  O   LYS A 124      26.718  54.386   3.868  1.00  0.00           O  
ATOM    863  CB  LYS A 124      23.786  55.255   3.195  1.00  0.00           C  
ATOM    864  CG  LYS A 124      23.189  54.769   1.873  1.00  0.00           C  
ATOM    865  CD  LYS A 124      22.581  55.895   1.038  1.00  0.00           C  
ATOM    866  CE  LYS A 124      21.194  55.552   0.492  1.00  0.00           C  
ATOM    867  NZ  LYS A 124      20.220  56.636   0.678  1.00  0.00           N  
ATOM    868  N   GLY A 125      25.689  52.699   2.698  1.00  0.00           N  
ATOM    869  CA  GLY A 125      26.881  52.137   2.031  1.00  0.00           C  
ATOM    870  C   GLY A 125      27.330  53.075   0.895  1.00  0.00           C  
ATOM    871  O   GLY A 125      27.240  52.728  -0.292  1.00  0.00           O  
ATOM    872  N   SER A 126      27.806  54.246   1.296  1.00  0.00           N  
ATOM    873  CA  SER A 126      28.292  55.289   0.363  1.00  0.00           C  
ATOM    874  C   SER A 126      29.524  55.978   0.952  1.00  0.00           C  
ATOM    875  O   SER A 126      29.554  56.324   2.143  1.00  0.00           O  
ATOM    876  CB  SER A 126      27.199  56.334   0.130  1.00  0.00           C  
ATOM    877  OG  SER A 126      27.643  57.299  -0.812  1.00  0.00           O  
ATOM    878  N   GLU A 132      30.154  59.162   8.244  1.00 53.83           N  
ATOM    879  CA  GLU A 132      29.073  60.113   8.414  1.00 28.38           C  
ATOM    880  C   GLU A 132      29.352  61.055   9.601  1.00 94.97           C  
ATOM    881  O   GLU A 132      29.181  60.672  10.772  1.00100.00           O  
ATOM    882  CB  GLU A 132      27.640  59.572   8.319  1.00  1.00           C  
ATOM    883  N   LEU A 133      29.771  62.242   9.113  1.00 72.52           N  
ATOM    884  CA  LEU A 133      30.224  63.452   9.857  1.00 46.97           C  
ATOM    885  C   LEU A 133      29.063  64.458  10.008  1.00100.00           C  
ATOM    886  O   LEU A 133      28.162  64.528   9.159  1.00100.00           O  
ATOM    887  CB  LEU A 133      31.382  64.058   9.047  1.00  7.72           C  
ATOM    888  CG  LEU A 133      31.818  65.450   9.489  1.00 93.45           C  
ATOM    889  CD1 LEU A 133      32.824  65.418  10.640  1.00100.00           C  
ATOM    890  CD2 LEU A 133      32.502  66.239   8.366  1.00 55.01           C  
ATOM    891  N   LYS A 134      29.120  65.215  11.101  1.00 65.62           N  
ATOM    892  CA  LYS A 134      28.101  66.239  11.434  1.00 98.38           C  
ATOM    893  C   LYS A 134      28.767  67.473  12.068  1.00 38.53           C  
ATOM    894  O   LYS A 134      29.681  67.352  12.896  1.00100.00           O  
ATOM    895  CB  LYS A 134      27.086  65.666  12.430  1.00 31.85           C  
ATOM    896  CG  LYS A 134      25.876  65.019  11.751  1.00 86.72           C  
ATOM    897  CD  LYS A 134      25.295  63.849  12.550  1.00 20.16           C  
ATOM    898  CE  LYS A 134      24.301  63.009  11.744  1.00100.00           C  
ATOM    899  NZ  LYS A 134      23.246  62.412  12.575  1.00100.00           N  
ATOM    900  N   LYS A 135      28.278  68.635  11.655  1.00  0.00           N  
ATOM    901  CA  LYS A 135      28.788  69.938  12.129  1.00  0.00           C  
ATOM    902  C   LYS A 135      27.931  70.472  13.278  1.00  0.00           C  
ATOM    903  O   LYS A 135      27.055  69.770  13.802  1.00  0.00           O  
ATOM    904  CB  LYS A 135      28.736  70.971  11.000  1.00  0.00           C  
ATOM    905  CG  LYS A 135      29.622  70.605   9.810  1.00  0.00           C  
ATOM    906  CD  LYS A 135      30.850  71.507   9.681  1.00  0.00           C  
ATOM    907  CE  LYS A 135      32.152  70.721   9.519  1.00  0.00           C  
ATOM    908  NZ  LYS A 135      32.874  71.056   8.284  1.00  0.00           N  
ATOM    909  N   GLY A 136      28.224  71.711  13.629  1.00  0.00           N  
ATOM    910  CA  GLY A 136      27.505  72.431  14.686  1.00  0.00           C  
ATOM    911  C   GLY A 136      26.126  72.836  14.161  1.00  0.00           C  
ATOM    912  O   GLY A 136      25.495  73.765  14.690  1.00  0.00           O  
ATOM    913  N   ALA A 137      25.730  72.104  13.124  1.00  0.00           N  
ATOM    914  CA  ALA A 137      24.439  72.288  12.426  1.00  0.00           C  
ATOM    915  C   ALA A 137      23.447  71.187  12.852  1.00  0.00           C  
ATOM    916  O   ALA A 137      23.786  70.298  13.646  1.00  0.00           O  
ATOM    917  CB  ALA A 137      24.651  72.238  10.913  1.00  0.00           C  
ATOM    918  N   THR A 138      22.247  71.273  12.280  1.00  0.00           N  
ATOM    919  CA  THR A 138      21.089  70.407  12.639  1.00  0.00           C  
ATOM    920  C   THR A 138      21.039  69.031  11.925  1.00  0.00           C  
ATOM    921  O   THR A 138      21.610  68.855  10.836  1.00  0.00           O  
ATOM    922  CB  THR A 138      19.782  71.116  12.277  1.00  0.00           C  
ATOM    923  OG1 THR A 138      18.679  70.408  12.821  1.00  0.00           O  
ATOM    924  CG2 THR A 138      19.557  71.226  10.767  1.00  0.00           C  
ATOM    925  N   LEU A 139      20.313  68.144  12.633  1.00  0.00           N  
ATOM    926  CA  LEU A 139      19.994  66.736  12.249  1.00  0.00           C  
ATOM    927  C   LEU A 139      18.605  66.371  12.837  1.00  0.00           C  
ATOM    928  O   LEU A 139      18.009  67.150  13.596  1.00  0.00           O  
ATOM    929  CB  LEU A 139      20.951  65.756  12.942  1.00  0.00           C  
ATOM    930  CG  LEU A 139      20.709  64.295  12.538  1.00  0.00           C  
ATOM    931  CD1 LEU A 139      21.806  63.735  11.628  1.00  0.00           C  
ATOM    932  CD2 LEU A 139      20.640  63.341  13.733  1.00  0.00           C  
ATOM    933  N   LYS A 140      18.094  65.186  12.489  1.00 47.04           N  
ATOM    934  CA  LYS A 140      16.753  64.733  12.962  1.00  1.00           C  
ATOM    935  C   LYS A 140      16.704  63.209  13.197  1.00 40.38           C  
ATOM    936  O   LYS A 140      17.139  62.415  12.351  1.00 17.38           O  
ATOM    937  CB  LYS A 140      15.682  65.069  11.919  1.00100.00           C  
ATOM    938  CG  LYS A 140      15.517  66.572  11.687  1.00100.00           C  
ATOM    939  CD  LYS A 140      14.209  66.927  10.977  1.00100.00           C  
ATOM    940  CE  LYS A 140      14.201  68.348  10.409  1.00100.00           C  
ATOM    941  NZ  LYS A 140      12.893  69.008  10.530  1.00100.00           N  
ATOM    942  N   ILE A 141      16.149  62.849  14.352  1.00 18.46           N  
ATOM    943  CA  ILE A 141      16.000  61.440  14.783  1.00  1.00           C  
ATOM    944  C   ILE A 141      14.636  60.889  14.327  1.00  2.21           C  
ATOM    945  O   ILE A 141      13.623  61.606  14.334  1.00 66.12           O  
ATOM    946  CB  ILE A 141      16.109  61.355  16.311  1.00 11.12           C  
ATOM    947  CG1 ILE A 141      17.556  61.420  16.810  1.00  1.00           C  
ATOM    948  CG2 ILE A 141      15.531  60.061  16.888  1.00 13.22           C  
ATOM    949  CD1 ILE A 141      17.661  61.614  18.324  1.00  9.35           C  
ATOM    950  N   THR A 142      14.655  59.614  13.940  1.00 25.50           N  
ATOM    951  CA  THR A 142      13.456  58.902  13.443  1.00 99.07           C  
ATOM    952  C   THR A 142      13.316  57.508  14.016  1.00 10.20           C  
ATOM    953  O   THR A 142      14.309  56.808  14.190  1.00 49.57           O  
ATOM    954  CB  THR A 142      13.539  58.629  11.939  1.00 17.85           C  
ATOM    955  OG1 THR A 142      13.442  59.833  11.207  1.00100.00           O  
ATOM    956  CG2 THR A 142      12.423  57.696  11.449  1.00  1.00           C  
ATOM    957  N   LEU A 143      12.097  57.061  14.315  1.00 39.99           N  
ATOM    958  CA  LEU A 143      11.976  55.709  14.822  1.00 26.27           C  
ATOM    959  C   LEU A 143      11.384  54.818  13.746  1.00  2.63           C  
ATOM    960  O   LEU A 143      11.310  53.597  13.873  1.00100.00           O  
ATOM    961  CB  LEU A 143      10.947  55.622  15.904  1.00 97.96           C  
ATOM    962  CG  LEU A 143      11.669  55.871  17.194  1.00  1.00           C  
ATOM    963  CD1 LEU A 143      11.991  57.352  17.127  1.00100.00           C  
ATOM    964  CD2 LEU A 143      10.665  55.473  18.328  1.00100.00           C  
ATOM    965  N   ASP A 144      10.955  55.448  12.660  1.00 12.68           N  
ATOM    966  CA  ASP A 144      10.386  54.678  11.568  1.00100.00           C  
ATOM    967  C   ASP A 144      11.466  53.829  10.890  1.00 34.57           C  
ATOM    968  O   ASP A 144      12.510  54.340  10.464  1.00 87.99           O  
ATOM    969  CB  ASP A 144       9.518  55.448  10.505  1.00100.00           C  
ATOM    970  CG  ASP A 144       9.960  55.220   9.060  1.00100.00           C  
ATOM    971  OD1 ASP A 144       9.593  54.153   8.435  1.00100.00           O  
ATOM    972  OD2 ASP A 144      10.693  56.099   8.464  1.00100.00           O  
ATOM    973  N   ASN A 145      11.133  52.540  10.854  1.00100.00           N  
ATOM    974  CA  ASN A 145      11.978  51.470  10.296  1.00 56.77           C  
ATOM    975  C   ASN A 145      11.973  51.519   8.768  1.00100.00           C  
ATOM    976  O   ASN A 145      11.256  50.752   8.107  1.00100.00           O  
ATOM    977  CB  ASN A 145      11.440  50.100  10.723  1.00100.00           C  
ATOM    978  CG  ASN A 145      12.114  49.554  11.983  1.00100.00           C  
ATOM    979  OD1 ASN A 145      11.979  50.140  13.056  1.00 20.62           O  
ATOM    980  ND2 ASN A 145      12.839  48.452  11.919  1.00100.00           N  
ATOM    981  N   ALA A 146      12.781  52.424   8.255  1.00 59.41           N  
ATOM    982  CA  ALA A 146      12.933  52.632   6.809  1.00 40.24           C  
ATOM    983  C   ALA A 146      14.253  53.351   6.529  1.00100.00           C  
ATOM    984  O   ALA A 146      14.873  53.156   5.473  1.00 25.92           O  
ATOM    985  CB  ALA A 146      11.774  53.478   6.279  1.00100.00           C  
ATOM    986  N   TYR A 147      14.632  54.163   7.500  1.00100.00           N  
ATOM    987  CA  TYR A 147      15.875  54.952   7.457  1.00  8.74           C  
ATOM    988  C   TYR A 147      16.994  54.205   8.191  1.00 56.31           C  
ATOM    989  O   TYR A 147      18.139  54.677   8.255  1.00 11.40           O  
ATOM    990  CB  TYR A 147      15.674  56.298   8.165  1.00100.00           C  
ATOM    991  CG  TYR A 147      14.811  57.293   7.382  1.00100.00           C  
ATOM    992  CD1 TYR A 147      15.295  57.869   6.200  1.00 22.62           C  
ATOM    993  CD2 TYR A 147      13.536  57.635   7.853  1.00100.00           C  
ATOM    994  CE1 TYR A 147      14.507  58.788   5.494  1.00100.00           C  
ATOM    995  CE2 TYR A 147      12.750  58.554   7.148  1.00100.00           C  
ATOM    996  CZ  TYR A 147      13.235  59.132   5.969  1.00100.00           C  
ATOM    997  OH  TYR A 147      12.472  60.027   5.285  1.00100.00           O  
ATOM    998  N   MET A 148      16.607  53.057   8.721  1.00  1.86           N  
ATOM    999  CA  MET A 148      17.495  52.176   9.501  1.00100.00           C  
ATOM   1000  C   MET A 148      18.615  51.613   8.620  1.00100.00           C  
ATOM   1001  O   MET A 148      19.695  51.251   9.109  1.00 16.06           O  
ATOM   1002  CB  MET A 148      16.685  51.020  10.086  1.00  6.68           C  
ATOM   1003  CG  MET A 148      17.526  49.778  10.376  1.00  1.00           C  
ATOM   1004  SD  MET A 148      16.764  48.686  11.559  1.00100.00           S  
ATOM   1005  CE  MET A 148      16.130  47.241  10.736  1.00  7.18           C  
ATOM   1006  N   ALA A 149      18.326  51.546   7.336  1.00100.00           N  
ATOM   1007  CA  ALA A 149      19.288  51.062   6.339  1.00100.00           C  
ATOM   1008  C   ALA A 149      20.249  52.197   5.994  1.00 58.94           C  
ATOM   1009  O   ALA A 149      21.472  51.995   5.918  1.00 21.79           O  
ATOM   1010  CB  ALA A 149      18.552  50.614   5.074  1.00100.00           C  
ATOM   1011  N   ALA A 150      19.632  53.349   5.809  1.00100.00           N  
ATOM   1012  CA  ALA A 150      20.321  54.600   5.477  1.00 28.97           C  
ATOM   1013  C   ALA A 150      20.169  55.599   6.628  1.00  1.00           C  
ATOM   1014  O   ALA A 150      19.110  56.222   6.798  1.00100.00           O  
ATOM   1015  CB  ALA A 150      19.716  55.209   4.210  1.00100.00           C  
ATOM   1016  N   CYS A 151      21.244  55.708   7.383  1.00 27.94           N  
ATOM   1017  CA  CYS A 151      21.334  56.623   8.530  1.00 31.23           C  
ATOM   1018  C   CYS A 151      22.323  57.737   8.201  1.00 55.70           C  
ATOM   1019  O   CYS A 151      23.466  57.740   8.677  1.00100.00           O  
ATOM   1020  CB  CYS A 151      21.821  55.865   9.766  1.00 38.20           C  
ATOM   1021  SG  CYS A 151      20.536  55.676  11.040  1.00 42.02           S  
ATOM   1022  N   ASP A 152      21.850  58.653   7.385  1.00100.00           N  
ATOM   1023  CA  ASP A 152      22.659  59.780   6.924  1.00100.00           C  
ATOM   1024  C   ASP A 152      22.788  60.841   8.015  1.00 78.58           C  
ATOM   1025  O   ASP A 152      22.031  60.847   8.996  1.00 22.41           O  
ATOM   1026  CB  ASP A 152      22.025  60.414   5.690  1.00 14.71           C  
ATOM   1027  CG  ASP A 152      22.963  60.409   4.485  1.00100.00           C  
ATOM   1028  OD1 ASP A 152      24.035  61.125   4.502  1.00100.00           O  
ATOM   1029  OD2 ASP A 152      22.685  59.685   3.455  1.00100.00           O  
ATOM   1030  N   GLU A 153      23.762  61.690   7.780  1.00  1.05           N  
ATOM   1031  CA  GLU A 153      24.100  62.821   8.648  1.00 51.57           C  
ATOM   1032  C   GLU A 153      22.868  63.680   8.890  1.00  7.03           C  
ATOM   1033  O   GLU A 153      22.841  64.517   9.805  1.00 41.54           O  
ATOM   1034  CB  GLU A 153      25.127  63.679   7.930  1.00100.00           C  
ATOM   1035  CG  GLU A 153      24.998  63.542   6.412  1.00 30.22           C  
ATOM   1036  CD  GLU A 153      26.069  64.300   5.642  1.00100.00           C  
ATOM   1037  OE1 GLU A 153      26.592  65.361   6.151  1.00100.00           O  
ATOM   1038  OE2 GLU A 153      26.444  63.879   4.484  1.00100.00           O  
ATOM   1039  N   ASN A 154      21.889  63.439   8.051  1.00 44.75           N  
ATOM   1040  CA  ASN A 154      20.640  64.188   8.075  1.00 13.72           C  
ATOM   1041  C   ASN A 154      19.542  63.424   8.820  1.00 63.37           C  
ATOM   1042  O   ASN A 154      18.566  64.020   9.299  1.00100.00           O  
ATOM   1043  CB  ASN A 154      20.155  64.439   6.646  1.00 35.91           C  
ATOM   1044  CG  ASN A 154      20.649  65.771   6.076  1.00100.00           C  
ATOM   1045  OD1 ASN A 154      21.501  65.784   5.188  1.00100.00           O  
ATOM   1046  ND2 ASN A 154      20.161  66.907   6.538  1.00100.00           N  
ATOM   1047  N   ILE A 155      19.690  62.105   8.934  1.00 14.87           N  
ATOM   1048  CA  ILE A 155      18.640  61.315   9.601  1.00100.00           C  
ATOM   1049  C   ILE A 155      19.145  60.082  10.386  1.00100.00           C  
ATOM   1050  O   ILE A 155      19.996  59.355   9.880  1.00 24.37           O  
ATOM   1051  CB  ILE A 155      17.604  60.834   8.587  1.00  4.86           C  
ATOM   1052  CG1 ILE A 155      16.802  61.989   7.976  1.00100.00           C  
ATOM   1053  CG2 ILE A 155      16.568  59.887   9.200  1.00  8.95           C  
ATOM   1054  CD1 ILE A 155      15.376  61.593   7.591  1.00100.00           C  
ATOM   1055  N   LEU A 156      18.624  59.824  11.608  1.00 32.30           N  
ATOM   1056  CA  LEU A 156      19.024  58.701  12.467  1.00  2.39           C  
ATOM   1057  C   LEU A 156      17.864  57.920  13.083  1.00100.00           C  
ATOM   1058  O   LEU A 156      16.821  58.504  13.447  1.00 79.25           O  
ATOM   1059  CB  LEU A 156      19.704  59.330  13.707  1.00 21.02           C  
ATOM   1060  CG  LEU A 156      21.175  59.119  13.864  1.00 81.43           C  
ATOM   1061  CD1 LEU A 156      21.755  60.473  14.210  1.00100.00           C  
ATOM   1062  CD2 LEU A 156      21.596  58.102  14.951  1.00  9.51           C  
ATOM   1063  N   TRP A 157      18.062  56.604  13.281  1.00  1.00           N  
ATOM   1064  CA  TRP A 157      17.083  55.693  13.858  1.00100.00           C  
ATOM   1065  C   TRP A 157      17.418  55.141  15.247  1.00 96.01           C  
ATOM   1066  O   TRP A 157      18.419  54.487  15.470  1.00 15.99           O  
ATOM   1067  CB  TRP A 157      16.737  54.669  12.816  1.00 26.51           C  
ATOM   1068  CG  TRP A 157      15.911  53.468  13.032  1.00  1.00           C  
ATOM   1069  CD1 TRP A 157      14.756  53.245  12.384  1.00 97.56           C  
ATOM   1070  CD2 TRP A 157      16.273  52.303  13.617  1.00 22.09           C  
ATOM   1071  NE1 TRP A 157      14.329  51.906  12.730  1.00 40.91           N  
ATOM   1072  CE2 TRP A 157      15.318  51.332  13.493  1.00  1.00           C  
ATOM   1073  CE3 TRP A 157      17.414  51.997  14.344  1.00100.00           C  
ATOM   1074  CZ2 TRP A 157      15.426  50.133  14.123  1.00 95.68           C  
ATOM   1075  CZ3 TRP A 157      17.548  50.840  14.932  1.00 50.10           C  
ATOM   1076  CH2 TRP A 157      16.607  49.813  14.797  1.00  1.00           C  
ATOM   1077  N   LEU A 158      16.570  55.403  16.209  1.00100.00           N  
ATOM   1078  CA  LEU A 158      16.882  54.891  17.539  1.00 37.91           C  
ATOM   1079  C   LEU A 158      16.171  53.555  17.822  1.00 19.14           C  
ATOM   1080  O   LEU A 158      15.106  53.266  17.254  1.00100.00           O  
ATOM   1081  CB  LEU A 158      16.540  55.811  18.741  1.00 28.62           C  
ATOM   1082  CG  LEU A 158      17.687  56.745  19.131  1.00100.00           C  
ATOM   1083  CD1 LEU A 158      18.220  57.563  17.954  1.00  3.89           C  
ATOM   1084  CD2 LEU A 158      17.287  57.767  20.199  1.00100.00           C  
ATOM   1085  N   ASP A 159      16.821  52.803  18.707  1.00 38.64           N  
ATOM   1086  CA  ASP A 159      16.383  51.464  19.163  1.00  4.84           C  
ATOM   1087  C   ASP A 159      15.178  51.568  20.106  1.00100.00           C  
ATOM   1088  O   ASP A 159      14.335  50.660  20.166  1.00 51.43           O  
ATOM   1089  CB  ASP A 159      17.507  50.792  19.968  1.00 15.85           C  
ATOM   1090  CG  ASP A 159      18.425  49.896  19.133  1.00 30.08           C  
ATOM   1091  OD1 ASP A 159      18.094  49.571  17.931  1.00100.00           O  
ATOM   1092  OD2 ASP A 159      19.534  49.464  19.637  1.00 46.50           O  
ATOM   1093  N   TYR A 160      15.163  52.681  20.811  1.00 11.55           N  
ATOM   1094  CA  TYR A 160      14.143  53.011  21.823  1.00 27.02           C  
ATOM   1095  C   TYR A 160      12.885  53.587  21.153  1.00100.00           C  
ATOM   1096  O   TYR A 160      12.920  54.674  20.558  1.00 33.35           O  
ATOM   1097  CB  TYR A 160      14.745  54.040  22.776  1.00 18.03           C  
ATOM   1098  CG  TYR A 160      13.951  54.240  24.060  1.00  1.00           C  
ATOM   1099  CD1 TYR A 160      12.925  53.351  24.403  1.00 58.54           C  
ATOM   1100  CD2 TYR A 160      14.260  55.319  24.890  1.00 13.89           C  
ATOM   1101  CE1 TYR A 160      12.198  53.553  25.582  1.00  5.32           C  
ATOM   1102  CE2 TYR A 160      13.532  55.523  26.066  1.00100.00           C  
ATOM   1103  CZ  TYR A 160      12.500  54.641  26.412  1.00 22.79           C  
ATOM   1104  OH  TYR A 160      11.791  54.845  27.554  1.00 90.63           O  
ATOM   1105  N   LYS A 161      11.803  52.830  21.289  1.00 24.14           N  
ATOM   1106  CA  LYS A 161      10.491  53.164  20.693  1.00 71.24           C  
ATOM   1107  C   LYS A 161       9.737  54.217  21.522  1.00 18.26           C  
ATOM   1108  O   LYS A 161       8.841  54.908  21.016  1.00100.00           O  
ATOM   1109  CB  LYS A 161       9.616  51.909  20.615  1.00 19.69           C  
ATOM   1110  CG  LYS A 161       9.933  51.032  19.400  1.00100.00           C  
ATOM   1111  CD  LYS A 161       8.872  49.959  19.144  1.00100.00           C  
ATOM   1112  CE  LYS A 161       9.464  48.556  18.989  1.00100.00           C  
ATOM   1113  NZ  LYS A 161       8.537  47.607  18.356  1.00100.00           N  
ATOM   1114  N   ASN A 162      10.111  54.315  22.783  1.00  3.82           N  
ATOM   1115  CA  ASN A 162       9.493  55.264  23.730  1.00 29.36           C  
ATOM   1116  C   ASN A 162      10.425  56.448  23.989  1.00 27.15           C  
ATOM   1117  O   ASN A 162      10.642  56.852  25.139  1.00 12.95           O  
ATOM   1118  CB  ASN A 162       9.263  54.583  25.085  1.00 26.80           C  
ATOM   1119  CG  ASN A 162       7.873  53.967  25.243  1.00100.00           C  
ATOM   1120  OD1 ASN A 162       6.913  54.679  25.534  1.00100.00           O  
ATOM   1121  ND2 ASN A 162       7.706  52.669  25.074  1.00100.00           N  
ATOM   1122  N   ILE A 163      10.967  57.006  22.921  1.00 10.37           N  
ATOM   1123  CA  ILE A 163      11.942  58.096  23.061  1.00 48.92           C  
ATOM   1124  C   ILE A 163      11.312  59.411  23.124  1.00  8.49           C  
ATOM   1125  O   ILE A 163      11.848  60.384  23.667  1.00100.00           O  
ATOM   1126  CB  ILE A 163      12.982  58.053  21.940  1.00 22.06           C  
ATOM   1127  CG1 ILE A 163      14.322  58.671  22.363  1.00 14.04           C  
ATOM   1128  CG2 ILE A 163      12.550  58.799  20.682  1.00 45.10           C  
ATOM   1129  CD1 ILE A 163      14.841  59.715  21.375  1.00 35.04           C  
ATOM   1130  N   CYS A 164      10.144  59.489  22.543  1.00 89.42           N  
ATOM   1131  CA  CYS A 164       9.442  60.772  22.435  1.00100.00           C  
ATOM   1132  C   CYS A 164       8.569  61.050  23.660  1.00100.00           C  
ATOM   1133  O   CYS A 164       7.897  62.085  23.748  1.00100.00           O  
ATOM   1134  CB  CYS A 164       8.588  60.776  21.175  1.00100.00           C  
ATOM   1135  SG  CYS A 164       9.545  60.330  19.689  1.00 39.92           S  
ATOM   1136  N   LYS A 165       8.590  60.134  24.597  1.00 22.29           N  
ATOM   1137  CA  LYS A 165       7.799  60.279  25.823  1.00100.00           C  
ATOM   1138  C   LYS A 165       8.723  60.558  27.007  1.00 48.24           C  
ATOM   1139  O   LYS A 165       8.284  61.017  28.071  1.00100.00           O  
ATOM   1140  CB  LYS A 165       7.059  58.960  26.049  1.00 42.18           C  
ATOM   1141  CG  LYS A 165       5.566  59.047  25.727  1.00 78.73           C  
ATOM   1142  CD  LYS A 165       4.817  57.738  25.991  1.00100.00           C  
ATOM   1143  CE  LYS A 165       3.746  57.445  24.939  1.00100.00           C  
ATOM   1144  NZ  LYS A 165       2.797  56.403  25.356  1.00100.00           N  
ATOM   1145  N   VAL A 166       9.987  60.283  26.780  1.00100.00           N  
ATOM   1146  CA  VAL A 166      11.023  60.425  27.805  1.00100.00           C  
ATOM   1147  C   VAL A 166      11.668  61.825  27.769  1.00100.00           C  
ATOM   1148  O   VAL A 166      11.696  62.541  28.782  1.00 50.50           O  
ATOM   1149  CB  VAL A 166      12.105  59.370  27.566  1.00 67.93           C  
ATOM   1150  CG1 VAL A 166      13.009  59.155  28.781  1.00 41.53           C  
ATOM   1151  CG2 VAL A 166      11.532  57.992  27.227  1.00 28.12           C  
ATOM   1152  N   VAL A 167      12.170  62.176  26.594  1.00 18.28           N  
ATOM   1153  CA  VAL A 167      12.881  63.455  26.360  1.00 95.58           C  
ATOM   1154  C   VAL A 167      11.908  64.607  26.076  1.00 84.37           C  
ATOM   1155  O   VAL A 167      10.802  64.399  25.558  1.00 40.88           O  
ATOM   1156  CB  VAL A 167      13.809  63.321  25.152  1.00 12.53           C  
ATOM   1157  CG1 VAL A 167      14.801  64.479  25.028  1.00100.00           C  
ATOM   1158  CG2 VAL A 167      14.656  62.049  25.188  1.00100.00           C  
ATOM   1159  N   GLU A 168      12.378  65.798  26.425  1.00 77.55           N  
ATOM   1160  CA  GLU A 168      11.629  67.055  26.244  1.00100.00           C  
ATOM   1161  C   GLU A 168      12.461  68.018  25.372  1.00 40.74           C  
ATOM   1162  O   GLU A 168      13.633  67.751  25.067  1.00 98.89           O  
ATOM   1163  CB  GLU A 168      11.315  67.650  27.620  1.00100.00           C  
ATOM   1164  CG  GLU A 168      10.704  66.611  28.570  1.00 24.88           C  
ATOM   1165  CD  GLU A 168      10.534  67.111  30.006  1.00100.00           C  
ATOM   1166  OE1 GLU A 168      11.323  68.017  30.473  1.00100.00           O  
ATOM   1167  OE2 GLU A 168       9.599  66.623  30.752  1.00100.00           O  
ATOM   1168  N   VAL A 169      11.823  69.119  24.994  1.00100.00           N  
ATOM   1169  CA  VAL A 169      12.417  70.142  24.100  1.00 24.90           C  
ATOM   1170  C   VAL A 169      13.460  71.004  24.829  1.00100.00           C  
ATOM   1171  O   VAL A 169      13.114  71.934  25.574  1.00100.00           O  
ATOM   1172  CB  VAL A 169      11.318  71.060  23.560  1.00100.00           C  
ATOM   1173  CG1 VAL A 169      11.846  72.128  22.602  1.00100.00           C  
ATOM   1174  CG2 VAL A 169      10.240  70.302  22.783  1.00100.00           C  
ATOM   1175  N   GLY A 170      14.711  70.662  24.561  1.00 27.97           N  
ATOM   1176  CA  GLY A 170      15.887  71.333  25.144  1.00100.00           C  
ATOM   1177  C   GLY A 170      16.840  70.276  25.711  1.00100.00           C  
ATOM   1178  O   GLY A 170      18.035  70.548  25.920  1.00 31.67           O  
ATOM   1179  N   SER A 171      16.239  69.112  25.925  1.00 79.22           N  
ATOM   1180  CA  SER A 171      16.902  67.908  26.471  1.00100.00           C  
ATOM   1181  C   SER A 171      18.014  67.437  25.532  1.00 36.56           C  
ATOM   1182  O   SER A 171      17.823  67.348  24.312  1.00  7.58           O  
ATOM   1183  CB  SER A 171      15.879  66.776  26.612  1.00 20.82           C  
ATOM   1184  OG  SER A 171      16.067  66.095  27.842  1.00100.00           O  
ATOM   1185  N   LYS A 172      19.148  67.134  26.141  1.00 65.82           N  
ATOM   1186  CA  LYS A 172      20.358  66.707  25.413  1.00 88.86           C  
ATOM   1187  C   LYS A 172      20.403  65.179  25.242  1.00 23.36           C  
ATOM   1188  O   LYS A 172      19.877  64.425  26.080  1.00 29.74           O  
ATOM   1189  CB  LYS A 172      21.605  67.173  26.169  1.00 36.65           C  
ATOM   1190  CG  LYS A 172      21.988  68.616  25.827  1.00  8.58           C  
ATOM   1191  CD  LYS A 172      23.023  69.213  26.782  1.00100.00           C  
ATOM   1192  CE  LYS A 172      23.092  70.741  26.711  1.00 87.38           C  
ATOM   1193  NZ  LYS A 172      24.227  71.301  27.460  1.00 99.35           N  
ATOM   1194  N   VAL A 173      21.046  64.781  24.137  1.00100.00           N  
ATOM   1195  CA  VAL A 173      21.209  63.358  23.770  1.00  6.48           C  
ATOM   1196  C   VAL A 173      22.638  63.020  23.313  1.00100.00           C  
ATOM   1197  O   VAL A 173      23.261  63.621  22.420  1.00 11.03           O  
ATOM   1198  CB  VAL A 173      20.261  62.950  22.644  1.00 16.65           C  
ATOM   1199  CG1 VAL A 173      20.572  61.555  22.089  1.00  1.00           C  
ATOM   1200  CG2 VAL A 173      18.798  62.895  23.091  1.00 61.08           C  
ATOM   1201  N   TYR A 174      23.131  61.958  23.937  1.00  1.00           N  
ATOM   1202  CA  TYR A 174      24.487  61.530  23.647  1.00 51.68           C  
ATOM   1203  C   TYR A 174      24.687  60.230  22.927  1.00100.00           C  
ATOM   1204  O   TYR A 174      23.960  59.254  23.135  1.00 12.12           O  
ATOM   1205  CB  TYR A 174      25.340  61.379  24.909  1.00 13.97           C  
ATOM   1206  CG  TYR A 174      25.492  62.647  25.676  1.00 16.37           C  
ATOM   1207  CD1 TYR A 174      24.510  63.029  26.592  1.00100.00           C  
ATOM   1208  CD2 TYR A 174      26.586  63.486  25.482  1.00  5.63           C  
ATOM   1209  CE1 TYR A 174      24.616  64.224  27.290  1.00 13.16           C  
ATOM   1210  CE2 TYR A 174      26.730  64.669  26.202  1.00 66.05           C  
ATOM   1211  CZ  TYR A 174      25.739  65.029  27.112  1.00100.00           C  
ATOM   1212  OH  TYR A 174      25.886  66.207  27.807  1.00100.00           O  
ATOM   1213  N   VAL A 175      25.722  60.236  22.090  1.00 35.52           N  
ATOM   1214  CA  VAL A 175      25.980  59.033  21.352  1.00 10.21           C  
ATOM   1215  C   VAL A 175      27.431  58.881  21.072  1.00 64.38           C  
ATOM   1216  O   VAL A 175      28.136  59.886  21.009  1.00  2.02           O  
ATOM   1217  CB  VAL A 175      25.258  59.168  20.019  1.00 65.01           C  
ATOM   1218  CG1 VAL A 175      25.386  57.928  19.137  1.00100.00           C  
ATOM   1219  CG2 VAL A 175      23.793  59.576  20.177  1.00 76.68           C  
ATOM   1220  N   ASP A 176      27.781  57.605  20.878  1.00 28.34           N  
ATOM   1221  CA  ASP A 176      29.128  57.174  20.583  1.00 12.44           C  
ATOM   1222  C   ASP A 176      29.972  57.658  21.719  1.00 92.89           C  
ATOM   1223  O   ASP A 176      30.734  58.611  21.557  1.00  3.49           O  
ATOM   1224  CB  ASP A 176      29.660  57.743  19.244  1.00 14.80           C  
ATOM   1225  CG  ASP A 176      30.972  57.205  18.773  1.00100.00           C  
ATOM   1226  OD1 ASP A 176      31.562  56.539  19.720  1.00100.00           O  
ATOM   1227  OD2 ASP A 176      31.399  57.344  17.628  1.00100.00           O  
ATOM   1228  N   ASP A 177      29.772  56.977  22.836  1.00 20.29           N  
ATOM   1229  CA  ASP A 177      30.458  57.272  24.075  1.00 42.15           C  
ATOM   1230  C   ASP A 177      30.342  58.751  24.403  1.00 48.98           C  
ATOM   1231  O   ASP A 177      31.352  59.460  24.533  1.00 42.96           O  
ATOM   1232  CB  ASP A 177      31.889  56.743  23.964  1.00100.00           C  
ATOM   1233  CG  ASP A 177      32.912  57.100  25.011  1.00100.00           C  
ATOM   1234  OD1 ASP A 177      32.412  57.759  26.024  1.00100.00           O  
ATOM   1235  OD2 ASP A 177      34.077  56.841  24.914  1.00100.00           O  
ATOM   1236  N   GLY A 178      29.105  59.255  24.535  1.00 23.19           N  
ATOM   1237  CA  GLY A 178      28.888  60.659  24.837  1.00 18.93           C  
ATOM   1238  C   GLY A 178      29.719  61.652  24.030  1.00 81.99           C  
ATOM   1239  O   GLY A 178      29.629  62.863  24.214  1.00100.00           O  
ATOM   1240  N   LEU A 179      30.525  61.135  23.108  1.00 43.40           N  
ATOM   1241  CA  LEU A 179      31.393  61.877  22.232  1.00 23.89           C  
ATOM   1242  C   LEU A 179      30.639  62.872  21.371  1.00100.00           C  
ATOM   1243  O   LEU A 179      31.172  63.932  21.011  1.00 48.28           O  
ATOM   1244  CB  LEU A 179      32.313  60.915  21.470  1.00  1.00           C  
ATOM   1245  CG  LEU A 179      33.499  60.538  22.309  1.00  3.96           C  
ATOM   1246  CD1 LEU A 179      34.260  59.373  21.727  1.00 19.46           C  
ATOM   1247  CD2 LEU A 179      34.405  61.729  22.683  1.00 25.70           C  
ATOM   1248  N   ILE A 180      29.406  62.496  21.033  1.00 25.30           N  
ATOM   1249  CA  ILE A 180      28.578  63.354  20.220  1.00  7.51           C  
ATOM   1250  C   ILE A 180      27.336  63.759  21.008  1.00 79.55           C  
ATOM   1251  O   ILE A 180      26.482  62.918  21.327  1.00  1.00           O  
ATOM   1252  CB  ILE A 180      28.063  62.794  18.940  1.00  3.18           C  
ATOM   1253  CG1 ILE A 180      29.183  62.380  17.983  1.00 40.67           C  
ATOM   1254  CG2 ILE A 180      27.195  63.785  18.162  1.00100.00           C  
ATOM   1255  CD1 ILE A 180      28.857  61.114  17.190  1.00 66.60           C  
ATOM   1256  N   SER A 181      27.287  65.042  21.294  1.00 19.77           N  
ATOM   1257  CA  SER A 181      26.193  65.650  22.059  1.00  3.40           C  
ATOM   1258  C   SER A 181      25.191  66.313  21.108  1.00100.00           C  
ATOM   1259  O   SER A 181      25.573  67.107  20.233  1.00 24.52           O  
ATOM   1260  CB  SER A 181      26.766  66.688  23.024  1.00 65.17           C  
ATOM   1261  OG  SER A 181      25.805  67.696  23.284  1.00 83.90           O  
ATOM   1262  N   LEU A 182      23.940  65.950  21.331  1.00  7.29           N  
ATOM   1263  CA  LEU A 182      22.791  66.431  20.547  1.00 12.46           C  
ATOM   1264  C   LEU A 182      21.793  67.158  21.436  1.00 73.33           C  
ATOM   1265  O   LEU A 182      21.257  66.589  22.394  1.00 22.61           O  
ATOM   1266  CB  LEU A 182      22.010  65.249  19.970  1.00  1.65           C  
ATOM   1267  CG  LEU A 182      22.382  64.899  18.536  1.00 45.97           C  
ATOM   1268  CD1 LEU A 182      23.857  64.538  18.379  1.00  3.36           C  
ATOM   1269  CD2 LEU A 182      21.595  63.698  18.005  1.00 21.08           C  
ATOM   1270  N   GLN A 183      21.548  68.402  21.111  1.00 91.45           N  
ATOM   1271  CA  GLN A 183      20.562  69.191  21.846  1.00 53.16           C  
ATOM   1272  C   GLN A 183      19.217  69.040  21.161  1.00 17.85           C  
ATOM   1273  O   GLN A 183      19.116  69.063  19.927  1.00 71.60           O  
ATOM   1274  CB  GLN A 183      20.890  70.674  21.770  1.00 98.40           C  
ATOM   1275  CG  GLN A 183      19.713  71.543  22.206  1.00 47.98           C  
ATOM   1276  CD  GLN A 183      20.125  72.674  23.139  1.00100.00           C  
ATOM   1277  OE1 GLN A 183      19.275  73.251  23.811  1.00100.00           O  
ATOM   1278  NE2 GLN A 183      21.393  73.027  23.220  1.00100.00           N  
ATOM   1279  N   VAL A 184      18.183  68.880  21.954  1.00 18.51           N  
ATOM   1280  CA  VAL A 184      16.857  68.715  21.379  1.00 12.63           C  
ATOM   1281  C   VAL A 184      16.219  70.080  21.142  1.00 95.23           C  
ATOM   1282  O   VAL A 184      16.462  71.042  21.862  1.00100.00           O  
ATOM   1283  CB  VAL A 184      15.995  67.784  22.225  1.00 20.79           C  
ATOM   1284  CG1 VAL A 184      14.514  67.839  21.842  1.00 74.40           C  
ATOM   1285  CG2 VAL A 184      16.401  66.311  22.061  1.00 10.80           C  
ATOM   1286  N   LYS A 185      15.442  70.141  20.095  1.00 74.92           N  
ATOM   1287  CA  LYS A 185      14.803  71.361  19.714  1.00 28.08           C  
ATOM   1288  C   LYS A 185      13.355  71.047  19.349  1.00 54.25           C  
ATOM   1289  O   LYS A 185      12.432  71.792  19.662  1.00100.00           O  
ATOM   1290  CB  LYS A 185      15.788  71.955  18.687  1.00  4.74           C  
ATOM   1291  CG  LYS A 185      16.935  72.713  19.375  1.00 17.25           C  
ATOM   1292  CD  LYS A 185      17.185  74.079  18.739  1.00100.00           C  
ATOM   1293  CE  LYS A 185      17.925  75.056  19.649  1.00100.00           C  
ATOM   1294  NZ  LYS A 185      18.837  75.949  18.895  1.00100.00           N  
ATOM   1295  N   GLN A 186      13.139  69.903  18.705  1.00 33.94           N  
ATOM   1296  CA  GLN A 186      11.772  69.593  18.342  1.00 53.00           C  
ATOM   1297  C   GLN A 186      11.284  68.154  18.534  1.00  2.17           C  
ATOM   1298  O   GLN A 186      12.057  67.227  18.575  1.00 60.63           O  
ATOM   1299  CB  GLN A 186      11.605  69.947  16.867  1.00100.00           C  
ATOM   1300  CG  GLN A 186      10.217  69.737  16.248  1.00100.00           C  
ATOM   1301  CD  GLN A 186      10.152  70.075  14.737  1.00100.00           C  
ATOM   1302  OE1 GLN A 186       9.107  69.809  14.039  1.00100.00           O  
ATOM   1303  NE2 GLN A 186      11.087  70.776  14.162  1.00 58.11           N  
ATOM   1304  N   LYS A 187       9.958  68.049  18.625  1.00 41.17           N  
ATOM   1305  CA  LYS A 187       9.301  66.780  18.837  1.00 13.22           C  
ATOM   1306  C   LYS A 187       8.298  66.447  17.750  1.00100.00           C  
ATOM   1307  O   LYS A 187       7.872  67.284  16.948  1.00 89.32           O  
ATOM   1308  CB  LYS A 187       8.542  66.863  20.144  1.00100.00           C  
ATOM   1309  CG  LYS A 187       9.278  66.083  21.222  1.00  1.00           C  
ATOM   1310  CD  LYS A 187       8.744  66.509  22.574  1.00100.00           C  
ATOM   1311  CE  LYS A 187       8.589  65.294  23.432  1.00 23.46           C  
ATOM   1312  NZ  LYS A 187       7.965  65.537  24.732  1.00100.00           N  
ATOM   1313  N   GLY A 188       7.941  65.171  17.772  1.00 47.52           N  
ATOM   1314  CA  GLY A 188       6.999  64.567  16.880  1.00 55.05           C  
ATOM   1315  C   GLY A 188       6.815  63.141  17.373  1.00 40.65           C  
ATOM   1316  O   GLY A 188       7.748  62.626  18.001  1.00 79.36           O  
ATOM   1317  N   PRO A 189       5.659  62.551  17.110  1.00100.00           N  
ATOM   1318  CA  PRO A 189       5.354  61.196  17.516  1.00100.00           C  
ATOM   1319  C   PRO A 189       6.378  60.240  16.999  1.00100.00           C  
ATOM   1320  O   PRO A 189       6.714  59.244  17.710  1.00 51.15           O  
ATOM   1321  CB  PRO A 189       3.990  60.853  16.896  1.00100.00           C  
ATOM   1322  CG  PRO A 189       3.558  62.095  16.115  1.00100.00           C  
ATOM   1323  CD  PRO A 189       4.623  63.164  16.255  1.00 87.19           C  
ATOM   1324  N   ASP A 190       6.845  60.529  15.806  1.00100.00           N  
ATOM   1325  CA  ASP A 190       7.834  59.680  15.149  1.00 64.93           C  
ATOM   1326  C   ASP A 190       9.136  60.442  14.900  1.00 11.81           C  
ATOM   1327  O   ASP A 190       9.964  60.031  14.076  1.00 87.06           O  
ATOM   1328  CB  ASP A 190       7.285  59.162  13.819  1.00 67.44           C  
ATOM   1329  CG  ASP A 190       6.186  58.114  14.002  1.00100.00           C  
ATOM   1330  OD1 ASP A 190       4.957  58.486  14.123  1.00100.00           O  
ATOM   1331  OD2 ASP A 190       6.489  56.860  14.035  1.00100.00           O  
ATOM   1332  N   PHE A 191       9.318  61.555  15.612  1.00100.00           N  
ATOM   1333  CA  PHE A 191      10.574  62.316  15.478  1.00 81.74           C  
ATOM   1334  C   PHE A 191      10.917  63.192  16.689  1.00 55.07           C  
ATOM   1335  O   PHE A 191      10.133  63.300  17.651  1.00 77.19           O  
ATOM   1336  CB  PHE A 191      10.611  63.195  14.209  1.00100.00           C  
ATOM   1337  CG  PHE A 191       9.571  64.328  14.114  1.00100.00           C  
ATOM   1338  CD1 PHE A 191       8.230  64.027  13.855  1.00100.00           C  
ATOM   1339  CD2 PHE A 191       9.962  65.674  14.253  1.00100.00           C  
ATOM   1340  CE1 PHE A 191       7.285  65.055  13.735  1.00100.00           C  
ATOM   1341  CE2 PHE A 191       9.015  66.700  14.131  1.00100.00           C  
ATOM   1342  CZ  PHE A 191       7.677  66.390  13.871  1.00100.00           C  
ATOM   1343  N   LEU A 192      12.106  63.737  16.498  1.00 36.16           N  
ATOM   1344  CA  LEU A 192      12.855  64.585  17.428  1.00100.00           C  
ATOM   1345  C   LEU A 192      13.878  65.397  16.617  1.00 11.04           C  
ATOM   1346  O   LEU A 192      14.783  64.836  15.987  1.00 87.70           O  
ATOM   1347  CB  LEU A 192      13.663  63.567  18.224  1.00100.00           C  
ATOM   1348  CG  LEU A 192      13.613  63.713  19.735  1.00100.00           C  
ATOM   1349  CD1 LEU A 192      12.405  63.032  20.375  1.00100.00           C  
ATOM   1350  CD2 LEU A 192      14.849  63.092  20.390  1.00 10.61           C  
ATOM   1351  N   VAL A 193      13.757  66.715  16.611  1.00100.00           N  
ATOM   1352  CA  VAL A 193      14.720  67.549  15.852  1.00 35.25           C  
ATOM   1353  C   VAL A 193      15.768  68.100  16.806  1.00 59.76           C  
ATOM   1354  O   VAL A 193      15.445  68.765  17.800  1.00100.00           O  
ATOM   1355  CB  VAL A 193      14.006  68.639  15.079  1.00100.00           C  
ATOM   1356  CG1 VAL A 193      14.939  69.361  14.102  1.00 31.90           C  
ATOM   1357  CG2 VAL A 193      12.857  68.083  14.236  1.00 21.71           C  
ATOM   1358  N   THR A 194      16.990  67.814  16.432  1.00 62.40           N  
ATOM   1359  CA  THR A 194      18.140  68.020  17.294  1.00 85.13           C  
ATOM   1360  C   THR A 194      19.314  68.739  16.651  1.00100.00           C  
ATOM   1361  O   THR A 194      19.640  68.560  15.484  1.00 93.34           O  
ATOM   1362  CB  THR A 194      18.647  66.609  17.608  1.00  1.00           C  
ATOM   1363  OG1 THR A 194      17.637  65.860  18.256  1.00100.00           O  
ATOM   1364  CG2 THR A 194      19.903  66.583  18.462  1.00100.00           C  
ATOM   1365  N   GLU A 195      19.969  69.574  17.450  1.00 14.26           N  
ATOM   1366  CA  GLU A 195      21.134  70.342  17.027  1.00 80.36           C  
ATOM   1367  C   GLU A 195      22.391  69.662  17.554  1.00 52.20           C  
ATOM   1368  O   GLU A 195      22.320  68.866  18.472  1.00 21.05           O  
ATOM   1369  CB  GLU A 195      21.132  71.826  17.494  1.00100.00           C  
ATOM   1370  CG  GLU A 195      22.154  72.852  16.897  1.00 14.30           C  
ATOM   1371  CD  GLU A 195      21.847  74.283  17.323  1.00100.00           C  
ATOM   1372  OE1 GLU A 195      20.573  74.532  17.527  1.00100.00           O  
ATOM   1373  OE2 GLU A 195      22.772  75.078  17.430  1.00 47.26           O  
ATOM   1374  N   VAL A 196      23.515  69.992  16.953  1.00 41.74           N  
ATOM   1375  CA  VAL A 196      24.787  69.424  17.348  1.00 24.36           C  
ATOM   1376  C   VAL A 196      25.649  70.432  18.105  1.00 98.78           C  
ATOM   1377  O   VAL A 196      26.175  71.390  17.517  1.00 81.52           O  
ATOM   1378  CB  VAL A 196      25.423  68.948  16.029  1.00 85.61           C  
ATOM   1379  CG1 VAL A 196      26.826  68.367  16.217  1.00 35.45           C  
ATOM   1380  CG2 VAL A 196      24.611  67.853  15.335  1.00  1.00           C  
ATOM   1381  N   GLU A 197      25.725  70.122  19.380  1.00 54.98           N  
ATOM   1382  CA  GLU A 197      26.513  70.834  20.389  1.00100.00           C  
ATOM   1383  C   GLU A 197      27.988  70.544  20.155  1.00100.00           C  
ATOM   1384  O   GLU A 197      28.786  71.468  19.914  1.00100.00           O  
ATOM   1385  CB  GLU A 197      26.175  70.228  21.750  1.00 65.81           C  
ATOM   1386  CG  GLU A 197      25.676  71.211  22.795  1.00100.00           C  
ATOM   1387  CD  GLU A 197      25.672  70.580  24.188  1.00100.00           C  
ATOM   1388  OE1 GLU A 197      26.052  69.353  24.337  1.00100.00           O  
ATOM   1389  OE2 GLU A 197      25.301  71.269  25.209  1.00100.00           O  
ATOM   1390  N   ASN A 198      28.205  69.248  20.258  1.00  1.00           N  
ATOM   1391  CA  ASN A 198      29.489  68.561  20.100  1.00100.00           C  
ATOM   1392  C   ASN A 198      29.297  67.382  19.154  1.00100.00           C  
ATOM   1393  O   ASN A 198      28.792  66.324  19.551  1.00  6.79           O  
ATOM   1394  CB  ASN A 198      29.912  67.953  21.439  1.00  9.36           C  
ATOM   1395  CG  ASN A 198      30.881  68.811  22.239  1.00100.00           C  
ATOM   1396  OD1 ASN A 198      32.027  68.980  21.832  1.00100.00           O  
ATOM   1397  ND2 ASN A 198      30.488  69.360  23.372  1.00100.00           N  
ATOM   1398  N   GLY A 199      29.696  67.565  17.919  1.00 21.91           N  
ATOM   1399  CA  GLY A 199      29.534  66.516  16.906  1.00 57.14           C  
ATOM   1400  C   GLY A 199      30.835  66.270  16.157  1.00100.00           C  
ATOM   1401  O   GLY A 199      31.698  67.154  16.071  1.00 84.55           O  
ATOM   1402  N   GLY A 200      30.911  65.065  15.639  1.00100.00           N  
ATOM   1403  CA  GLY A 200      32.051  64.599  14.853  1.00100.00           C  
ATOM   1404  C   GLY A 200      31.578  63.499  13.903  1.00 29.63           C  
ATOM   1405  O   GLY A 200      30.440  63.524  13.412  1.00100.00           O  
ATOM   1406  N   PHE A 201      32.466  62.556  13.671  1.00 37.56           N  
ATOM   1407  CA  PHE A 201      32.184  61.415  12.793  1.00 75.01           C  
ATOM   1408  C   PHE A 201      31.337  60.386  13.540  1.00  1.00           C  
ATOM   1409  O   PHE A 201      31.790  59.775  14.519  1.00 68.43           O  
ATOM   1410  CB  PHE A 201      33.492  60.763  12.346  1.00  4.99           C  
ATOM   1411  CG  PHE A 201      34.286  61.638  11.377  1.00100.00           C  
ATOM   1412  CD1 PHE A 201      33.994  61.610  10.009  1.00 31.77           C  
ATOM   1413  CD2 PHE A 201      35.302  62.470  11.861  1.00 72.58           C  
ATOM   1414  CE1 PHE A 201      34.718  62.416   9.123  1.00 30.08           C  
ATOM   1415  CE2 PHE A 201      36.026  63.276  10.976  1.00100.00           C  
ATOM   1416  CZ  PHE A 201      35.734  63.249   9.606  1.00100.00           C  
ATOM   1417  N   LEU A 202      30.119  60.232  13.051  1.00100.00           N  
ATOM   1418  CA  LEU A 202      29.154  59.280  13.616  1.00 49.30           C  
ATOM   1419  C   LEU A 202      29.305  57.930  12.923  1.00 34.55           C  
ATOM   1420  O   LEU A 202      29.285  57.842  11.686  1.00 21.71           O  
ATOM   1421  CB  LEU A 202      27.727  59.780  13.419  1.00100.00           C  
ATOM   1422  CG  LEU A 202      26.684  58.703  13.722  1.00 31.39           C  
ATOM   1423  CD1 LEU A 202      26.439  58.511  15.220  1.00100.00           C  
ATOM   1424  CD2 LEU A 202      25.316  59.008  13.111  1.00 39.09           C  
ATOM   1425  N   GLY A 203      29.445  56.922  13.755  1.00100.00           N  
ATOM   1426  CA  GLY A 203      29.655  55.545  13.305  1.00  5.10           C  
ATOM   1427  C   GLY A 203      28.332  54.829  13.038  1.00 74.49           C  
ATOM   1428  O   GLY A 203      27.263  55.463  12.973  1.00 22.21           O  
ATOM   1429  N   SER A 204      28.499  53.528  12.894  1.00 19.75           N  
ATOM   1430  CA  SER A 204      27.417  52.581  12.625  1.00100.00           C  
ATOM   1431  C   SER A 204      27.245  51.642  13.819  1.00100.00           C  
ATOM   1432  O   SER A 204      28.163  50.882  14.170  1.00 22.56           O  
ATOM   1433  CB  SER A 204      27.758  51.750  11.387  1.00100.00           C  
ATOM   1434  OG  SER A 204      26.714  51.850  10.431  1.00100.00           O  
ATOM   1435  N   LYS A 205      26.063  51.742  14.391  1.00  4.39           N  
ATOM   1436  CA  LYS A 205      25.646  50.947  15.553  1.00  3.53           C  
ATOM   1437  C   LYS A 205      26.404  51.399  16.805  1.00 25.21           C  
ATOM   1438  O   LYS A 205      27.166  50.621  17.404  1.00 41.94           O  
ATOM   1439  CB  LYS A 205      25.880  49.460  15.289  1.00  1.00           C  
ATOM   1440  CG  LYS A 205      24.790  48.844  14.402  1.00  0.00           C  
ATOM   1441  CD  LYS A 205      23.971  47.760  15.108  1.00  0.00           C  
ATOM   1442  CE  LYS A 205      23.875  46.466  14.296  1.00  0.00           C  
ATOM   1443  NZ  LYS A 205      22.693  45.659  14.630  1.00  0.00           N  
ATOM   1444  N   LYS A 206      26.147  52.655  17.121  1.00 57.69           N  
ATOM   1445  CA  LYS A 206      26.672  53.340  18.309  1.00 48.97           C  
ATOM   1446  C   LYS A 206      25.514  53.477  19.300  1.00100.00           C  
ATOM   1447  O   LYS A 206      24.348  53.603  18.904  1.00100.00           O  
ATOM   1448  CB  LYS A 206      27.198  54.725  17.915  1.00  1.00           C  
ATOM   1449  CG  LYS A 206      28.720  54.775  17.752  1.00  0.00           C  
ATOM   1450  CD  LYS A 206      29.277  53.613  16.925  1.00  0.00           C  
ATOM   1451  CE  LYS A 206      30.755  53.335  17.212  1.00  0.00           C  
ATOM   1452  NZ  LYS A 206      31.571  53.242  15.992  1.00  0.00           N  
ATOM   1453  N   GLY A 207      25.838  53.449  20.574  1.00 45.11           N  
ATOM   1454  CA  GLY A 207      24.816  53.512  21.634  1.00 43.21           C  
ATOM   1455  C   GLY A 207      24.619  54.939  22.152  1.00 51.24           C  
ATOM   1456  O   GLY A 207      25.540  55.744  22.256  1.00 13.60           O  
ATOM   1457  N   VAL A 208      23.357  55.235  22.459  1.00 68.00           N  
ATOM   1458  CA  VAL A 208      22.933  56.525  22.961  1.00 15.09           C  
ATOM   1459  C   VAL A 208      22.731  56.444  24.453  1.00 69.18           C  
ATOM   1460  O   VAL A 208      22.417  55.391  25.031  1.00  1.00           O  
ATOM   1461  CB  VAL A 208      21.554  56.909  22.428  1.00 69.46           C  
ATOM   1462  CG1 VAL A 208      21.204  58.345  22.807  1.00100.00           C  
ATOM   1463  CG2 VAL A 208      21.484  56.710  20.917  1.00 32.34           C  
ATOM   1464  N   ASN A 209      22.894  57.635  25.012  1.00 27.37           N  
ATOM   1465  CA  ASN A 209      22.738  57.875  26.426  1.00 23.22           C  
ATOM   1466  C   ASN A 209      21.867  59.116  26.661  1.00 20.77           C  
ATOM   1467  O   ASN A 209      22.149  60.203  26.136  1.00  9.20           O  
ATOM   1468  CB  ASN A 209      24.071  57.993  27.151  1.00 63.88           C  
ATOM   1469  CG  ASN A 209      24.530  56.653  27.728  1.00  1.00           C  
ATOM   1470  OD1 ASN A 209      25.526  56.094  27.272  1.00 34.43           O  
ATOM   1471  ND2 ASN A 209      23.852  56.092  28.712  1.00100.00           N  
ATOM   1472  N   LEU A 210      20.825  58.879  27.455  1.00 16.61           N  
ATOM   1473  CA  LEU A 210      19.807  59.890  27.799  1.00 32.08           C  
ATOM   1474  C   LEU A 210      19.937  60.349  29.254  1.00 29.92           C  
ATOM   1475  O   LEU A 210      19.063  60.077  30.092  1.00 61.59           O  
ATOM   1476  CB  LEU A 210      18.406  59.301  27.628  1.00100.00           C  
ATOM   1477  CG  LEU A 210      17.820  59.560  26.243  1.00 54.98           C  
ATOM   1478  CD1 LEU A 210      18.870  59.508  25.132  1.00  1.00           C  
ATOM   1479  CD2 LEU A 210      16.746  58.544  25.850  1.00  4.97           C  
ATOM   1480  N   PRO A 211      21.017  61.043  29.617  1.00 60.86           N  
ATOM   1481  CA  PRO A 211      21.183  61.546  30.972  1.00  1.00           C  
ATOM   1482  C   PRO A 211      20.109  62.566  31.326  1.00100.00           C  
ATOM   1483  O   PRO A 211      19.975  63.599  30.601  1.00 91.51           O  
ATOM   1484  CB  PRO A 211      22.541  62.210  30.943  1.00 65.46           C  
ATOM   1485  CG  PRO A 211      23.098  62.076  29.532  1.00 31.61           C  
ATOM   1486  CD  PRO A 211      22.109  61.338  28.689  1.00  4.05           C  
ATOM   1487  N   GLY A 212      19.376  62.275  32.406  1.00 22.51           N  
ATOM   1488  CA  GLY A 212      18.335  63.187  32.968  1.00100.00           C  
ATOM   1489  C   GLY A 212      16.962  62.986  32.340  1.00100.00           C  
ATOM   1490  O   GLY A 212      16.083  63.850  32.373  1.00100.00           O  
ATOM   1491  N   ALA A 213      16.793  61.824  31.763  1.00 28.05           N  
ATOM   1492  CA  ALA A 213      15.587  61.397  31.126  1.00 52.68           C  
ATOM   1493  C   ALA A 213      15.314  59.998  31.652  1.00 58.24           C  
ATOM   1494  O   ALA A 213      16.274  59.283  31.947  1.00100.00           O  
ATOM   1495  CB  ALA A 213      15.854  61.347  29.664  1.00  1.00           C  
ATOM   1496  N   ALA A 214      14.052  59.613  31.815  1.00  9.43           N  
ATOM   1497  CA  ALA A 214      13.779  58.281  32.391  1.00100.00           C  
ATOM   1498  C   ALA A 214      13.583  57.068  31.479  1.00100.00           C  
ATOM   1499  O   ALA A 214      12.493  56.912  30.916  1.00 95.94           O  
ATOM   1500  CB  ALA A 214      12.456  58.410  33.187  1.00 33.55           C  
ATOM   1501  N   VAL A 215      14.568  56.182  31.358  1.00 16.19           N  
ATOM   1502  CA  VAL A 215      14.365  55.012  30.531  1.00 18.48           C  
ATOM   1503  C   VAL A 215      13.330  54.060  31.090  1.00  1.00           C  
ATOM   1504  O   VAL A 215      13.462  53.537  32.194  1.00 79.44           O  
ATOM   1505  CB  VAL A 215      15.537  54.297  29.904  1.00  1.68           C  
ATOM   1506  CG1 VAL A 215      14.966  53.205  28.983  1.00100.00           C  
ATOM   1507  CG2 VAL A 215      16.418  55.362  29.201  1.00  7.34           C  
ATOM   1508  N   ASP A 216      12.294  53.825  30.299  1.00 17.30           N  
ATOM   1509  CA  ASP A 216      11.248  52.935  30.755  1.00100.00           C  
ATOM   1510  C   ASP A 216      11.363  51.514  30.244  1.00  1.10           C  
ATOM   1511  O   ASP A 216      10.460  50.707  30.418  1.00 76.10           O  
ATOM   1512  CB  ASP A 216       9.846  53.515  30.579  1.00100.00           C  
ATOM   1513  CG  ASP A 216       9.497  53.798  29.149  1.00100.00           C  
ATOM   1514  OD1 ASP A 216      10.277  53.215  28.302  1.00  1.00           O  
ATOM   1515  OD2 ASP A 216       8.592  54.530  28.847  1.00100.00           O  
ATOM   1516  N   LEU A 217      12.495  51.257  29.597  1.00 42.67           N  
ATOM   1517  CA  LEU A 217      12.839  49.970  29.039  1.00 37.65           C  
ATOM   1518  C   LEU A 217      13.069  49.044  30.231  1.00  9.24           C  
ATOM   1519  O   LEU A 217      13.688  49.477  31.224  1.00 55.50           O  
ATOM   1520  CB  LEU A 217      14.205  49.861  28.309  1.00100.00           C  
ATOM   1521  CG  LEU A 217      14.453  50.560  26.949  1.00100.00           C  
ATOM   1522  CD1 LEU A 217      15.776  50.108  26.344  1.00  3.69           C  
ATOM   1523  CD2 LEU A 217      13.347  50.490  25.852  1.00  2.01           C  
ATOM   1524  N   PRO A 218      12.583  47.809  30.124  1.00 71.95           N  
ATOM   1525  CA  PRO A 218      12.717  46.826  31.185  1.00 77.15           C  
ATOM   1526  C   PRO A 218      14.116  46.431  31.590  1.00 45.86           C  
ATOM   1527  O   PRO A 218      15.045  46.334  30.780  1.00 70.28           O  
ATOM   1528  CB  PRO A 218      12.033  45.545  30.780  1.00 80.82           C  
ATOM   1529  CG  PRO A 218      11.673  45.721  29.321  1.00100.00           C  
ATOM   1530  CD  PRO A 218      11.946  47.163  28.947  1.00 58.35           C  
ATOM   1531  N   ALA A 219      14.219  46.164  32.884  1.00100.00           N  
ATOM   1532  CA  ALA A 219      15.512  45.759  33.375  1.00  1.00           C  
ATOM   1533  C   ALA A 219      15.931  44.472  32.679  1.00  1.00           C  
ATOM   1534  O   ALA A 219      17.039  44.310  32.166  1.00 55.81           O  
ATOM   1535  CB  ALA A 219      15.679  45.756  34.893  1.00 99.76           C  
ATOM   1536  N   VAL A 220      14.981  43.551  32.661  1.00 78.51           N  
ATOM   1537  CA  VAL A 220      15.223  42.276  32.036  1.00 66.49           C  
ATOM   1538  C   VAL A 220      14.308  42.092  30.833  1.00 96.54           C  
ATOM   1539  O   VAL A 220      13.101  41.912  30.995  1.00100.00           O  
ATOM   1540  CB  VAL A 220      15.330  41.137  33.037  1.00 53.16           C  
ATOM   1541  CG1 VAL A 220      15.853  39.941  32.290  1.00  1.35           C  
ATOM   1542  CG2 VAL A 220      16.445  41.414  34.049  1.00 40.38           C  
ATOM   1543  N   SER A 221      14.915  42.160  29.628  1.00  5.21           N  
ATOM   1544  CA  SER A 221      14.206  42.046  28.343  1.00100.00           C  
ATOM   1545  C   SER A 221      14.172  40.654  27.807  1.00  1.46           C  
ATOM   1546  O   SER A 221      14.984  39.853  28.248  1.00 24.40           O  
ATOM   1547  CB  SER A 221      14.762  42.882  27.192  1.00  1.00           C  
ATOM   1548  OG  SER A 221      16.170  42.690  27.110  1.00 56.41           O  
ATOM   1549  N   GLU A 222      13.245  40.358  26.890  1.00100.00           N  
ATOM   1550  CA  GLU A 222      13.144  39.009  26.321  1.00 31.83           C  
ATOM   1551  C   GLU A 222      14.501  38.502  25.929  1.00  1.00           C  
ATOM   1552  O   GLU A 222      14.865  37.368  26.217  1.00 19.26           O  
ATOM   1553  CB  GLU A 222      12.155  38.707  25.183  1.00 27.56           C  
ATOM   1554  CG  GLU A 222      10.679  38.423  25.531  1.00  1.27           C  
ATOM   1555  CD  GLU A 222       9.964  38.351  24.201  1.00100.00           C  
ATOM   1556  OE1 GLU A 222      10.770  38.604  23.186  1.00100.00           O  
ATOM   1557  OE2 GLU A 222       8.804  38.048  24.045  1.00100.00           O  
ATOM   1558  N   LYS A 223      15.282  39.371  25.281  1.00 47.73           N  
ATOM   1559  CA  LYS A 223      16.595  38.925  24.936  1.00  1.00           C  
ATOM   1560  C   LYS A 223      17.394  38.610  26.180  1.00  1.76           C  
ATOM   1561  O   LYS A 223      18.020  37.549  26.286  1.00  1.38           O  
ATOM   1562  CB  LYS A 223      17.338  39.795  23.989  1.00 34.56           C  
ATOM   1563  CG  LYS A 223      18.828  39.789  24.242  1.00  1.00           C  
ATOM   1564  CD  LYS A 223      19.606  39.663  22.951  1.00  1.00           C  
ATOM   1565  CE  LYS A 223      20.967  40.331  23.011  1.00 53.89           C  
ATOM   1566  NZ  LYS A 223      21.891  39.775  22.020  1.00100.00           N  
ATOM   1567  N   ASP A 224      17.361  39.497  27.125  1.00 46.27           N  
ATOM   1568  CA  ASP A 224      18.088  39.266  28.358  1.00  3.88           C  
ATOM   1569  C   ASP A 224      17.543  37.991  29.003  1.00 56.76           C  
ATOM   1570  O   ASP A 224      18.299  37.179  29.563  1.00  1.50           O  
ATOM   1571  CB  ASP A 224      18.014  40.527  29.194  1.00 25.79           C  
ATOM   1572  CG  ASP A 224      18.805  41.623  28.493  1.00100.00           C  
ATOM   1573  OD1 ASP A 224      19.878  41.298  27.850  1.00 28.75           O  
ATOM   1574  OD2 ASP A 224      18.404  42.842  28.520  1.00 63.63           O  
ATOM   1575  N   ILE A 225      16.233  37.788  28.894  1.00 15.74           N  
ATOM   1576  CA  ILE A 225      15.637  36.584  29.479  1.00 64.58           C  
ATOM   1577  C   ILE A 225      16.218  35.345  28.801  1.00 28.76           C  
ATOM   1578  O   ILE A 225      16.571  34.300  29.380  1.00  1.00           O  
ATOM   1579  CB  ILE A 225      14.120  36.577  29.469  1.00 82.61           C  
ATOM   1580  CG1 ILE A 225      13.537  37.577  30.471  1.00 95.28           C  
ATOM   1581  CG2 ILE A 225      13.550  35.210  29.880  1.00  1.06           C  
ATOM   1582  CD1 ILE A 225      12.597  38.584  29.818  1.00100.00           C  
ATOM   1583  N   GLN A 226      16.374  35.492  27.481  1.00 60.39           N  
ATOM   1584  CA  GLN A 226      16.924  34.446  26.629  1.00 19.23           C  
ATOM   1585  C   GLN A 226      18.383  34.220  26.935  1.00 37.88           C  
ATOM   1586  O   GLN A 226      18.874  33.118  27.149  1.00 22.83           O  
ATOM   1587  CB  GLN A 226      17.034  34.671  25.112  1.00 35.09           C  
ATOM   1588  CG  GLN A 226      15.753  34.411  24.336  1.00 51.16           C  
ATOM   1589  CD  GLN A 226      15.691  35.267  23.096  1.00100.00           C  
ATOM   1590  OE1 GLN A 226      14.594  35.557  22.580  1.00100.00           O  
ATOM   1591  NE2 GLN A 226      16.870  35.664  22.604  1.00 49.00           N  
ATOM   1592  N   ASP A 227      19.075  35.338  26.915  1.00 74.65           N  
ATOM   1593  CA  ASP A 227      20.492  35.368  27.154  1.00  1.00           C  
ATOM   1594  C   ASP A 227      20.860  34.744  28.514  1.00 61.22           C  
ATOM   1595  O   ASP A 227      21.804  33.953  28.622  1.00 11.06           O  
ATOM   1596  CB  ASP A 227      20.925  36.794  27.212  1.00 90.71           C  
ATOM   1597  CG  ASP A 227      21.183  37.325  25.803  1.00 14.01           C  
ATOM   1598  OD1 ASP A 227      20.624  36.742  24.791  1.00100.00           O  
ATOM   1599  OD2 ASP A 227      21.955  38.335  25.620  1.00 73.03           O  
ATOM   1600  N   LEU A 228      20.116  35.126  29.547  1.00 99.45           N  
ATOM   1601  CA  LEU A 228      20.370  34.632  30.920  1.00  4.82           C  
ATOM   1602  C   LEU A 228      20.246  33.101  30.981  1.00 36.60           C  
ATOM   1603  O   LEU A 228      21.211  32.393  31.291  1.00  5.89           O  
ATOM   1604  CB  LEU A 228      19.366  35.215  31.922  1.00  7.16           C  
ATOM   1605  CG  LEU A 228      19.714  36.629  32.406  1.00  1.00           C  
ATOM   1606  CD1 LEU A 228      18.555  37.300  33.150  1.00  4.52           C  
ATOM   1607  CD2 LEU A 228      20.900  36.674  33.376  1.00  1.00           C  
ATOM   1608  N   LYS A 229      19.045  32.631  30.679  1.00 33.41           N  
ATOM   1609  CA  LYS A 229      18.711  31.189  30.715  1.00 20.65           C  
ATOM   1610  C   LYS A 229      19.760  30.348  29.994  1.00100.00           C  
ATOM   1611  O   LYS A 229      20.028  29.197  30.358  1.00  1.00           O  
ATOM   1612  CB  LYS A 229      17.385  30.919  30.018  1.00 43.07           C  
ATOM   1613  CG  LYS A 229      16.232  31.731  30.593  1.00100.00           C  
ATOM   1614  CD  LYS A 229      14.869  31.123  30.273  1.00100.00           C  
ATOM   1615  CE  LYS A 229      13.917  32.113  29.604  1.00100.00           C  
ATOM   1616  NZ  LYS A 229      12.544  32.017  30.116  1.00100.00           N  
ATOM   1617  N   PHE A 230      20.322  30.926  28.967  1.00 56.09           N  
ATOM   1618  CA  PHE A 230      21.352  30.254  28.184  1.00  1.00           C  
ATOM   1619  C   PHE A 230      22.595  30.195  29.009  1.00 19.75           C  
ATOM   1620  O   PHE A 230      23.346  29.241  28.859  1.00  8.95           O  
ATOM   1621  CB  PHE A 230      21.559  31.033  26.890  1.00  1.00           C  
ATOM   1622  CG  PHE A 230      22.862  30.695  26.190  1.00  6.15           C  
ATOM   1623  CD1 PHE A 230      22.934  29.573  25.361  1.00 40.03           C  
ATOM   1624  CD2 PHE A 230      23.976  31.512  26.383  1.00100.00           C  
ATOM   1625  CE1 PHE A 230      24.133  29.265  24.716  1.00  1.62           C  
ATOM   1626  CE2 PHE A 230      25.177  31.205  25.737  1.00100.00           C  
ATOM   1627  CZ  PHE A 230      25.256  30.081  24.904  1.00 12.09           C  
ATOM   1628  N   GLY A 231      22.758  31.206  29.856  1.00 24.31           N  
ATOM   1629  CA  GLY A 231      23.921  31.212  30.696  1.00 35.47           C  
ATOM   1630  C   GLY A 231      23.912  29.912  31.510  1.00100.00           C  
ATOM   1631  O   GLY A 231      24.952  29.210  31.572  1.00  1.00           O  
ATOM   1632  N   VAL A 232      22.696  29.632  32.082  1.00  1.00           N  
ATOM   1633  CA  VAL A 232      22.368  28.498  32.927  1.00 90.36           C  
ATOM   1634  C   VAL A 232      22.787  27.187  32.276  1.00 66.74           C  
ATOM   1635  O   VAL A 232      23.239  26.254  32.955  1.00  1.00           O  
ATOM   1636  CB  VAL A 232      20.878  28.501  33.230  1.00 56.49           C  
ATOM   1637  CG1 VAL A 232      20.442  27.311  34.087  1.00  1.00           C  
ATOM   1638  CG2 VAL A 232      20.426  29.750  33.990  1.00 93.73           C  
ATOM   1639  N   ASP A 233      22.638  27.152  30.975  1.00  3.77           N  
ATOM   1640  CA  ASP A 233      22.967  25.965  30.186  1.00 12.03           C  
ATOM   1641  C   ASP A 233      24.474  25.869  29.927  1.00 30.81           C  
ATOM   1642  O   ASP A 233      25.024  24.776  29.745  1.00 17.54           O  
ATOM   1643  CB  ASP A 233      22.254  26.018  28.836  1.00 24.40           C  
ATOM   1644  CG  ASP A 233      20.744  25.808  28.950  1.00100.00           C  
ATOM   1645  OD1 ASP A 233      20.143  26.052  30.065  1.00  0.00           O  
ATOM   1646  OD2 ASP A 233      20.074  25.389  27.931  1.00  0.00           O  
ATOM   1647  N   GLU A 234      25.131  27.014  29.918  1.00 17.27           N  
ATOM   1648  CA  GLU A 234      26.572  27.075  29.612  1.00  1.39           C  
ATOM   1649  C   GLU A 234      27.439  26.931  30.879  1.00 60.79           C  
ATOM   1650  O   GLU A 234      28.674  26.896  30.809  1.00  1.00           O  
ATOM   1651  CB  GLU A 234      26.903  28.392  28.912  1.00 99.85           C  
ATOM   1652  CG  GLU A 234      26.449  28.414  27.446  1.00 29.32           C  
ATOM   1653  CD  GLU A 234      27.141  27.354  26.580  1.00 97.05           C  
ATOM   1654  OE1 GLU A 234      28.413  27.165  26.683  1.00  0.00           O  
ATOM   1655  OE2 GLU A 234      26.452  26.649  25.744  1.00  3.72           O  
ATOM   1656  N   ASP A 235      26.784  26.844  32.021  1.00 46.68           N  
ATOM   1657  CA  ASP A 235      27.469  26.672  33.323  1.00 29.00           C  
ATOM   1658  C   ASP A 235      28.353  27.848  33.641  1.00 19.24           C  
ATOM   1659  O   ASP A 235      29.462  27.643  34.112  1.00 16.71           O  
ATOM   1660  CB  ASP A 235      28.334  25.422  33.312  1.00  8.52           C  
ATOM   1661  CG  ASP A 235      28.528  24.862  34.713  1.00100.00           C  
ATOM   1662  OD1 ASP A 235      27.737  25.235  35.662  1.00 80.78           O  
ATOM   1663  OD2 ASP A 235      29.477  24.026  34.946  1.00 15.98           O  
ATOM   1664  N   VAL A 236      27.871  29.060  33.370  1.00 43.42           N  
ATOM   1665  CA  VAL A 236      28.615  30.263  33.663  1.00  1.00           C  
ATOM   1666  C   VAL A 236      28.650  30.398  35.164  1.00 81.90           C  
ATOM   1667  O   VAL A 236      27.695  29.963  35.848  1.00 23.86           O  
ATOM   1668  CB  VAL A 236      28.054  31.462  32.949  1.00 27.90           C  
ATOM   1669  CG1 VAL A 236      27.930  30.827  31.609  1.00  5.25           C  
ATOM   1670  CG2 VAL A 236      26.620  31.624  33.481  1.00 10.93           C  
ATOM   1671  N   ASP A 237      29.770  30.957  35.641  1.00  3.87           N  
ATOM   1672  CA  ASP A 237      29.928  31.135  37.063  1.00  1.00           C  
ATOM   1673  C   ASP A 237      29.320  32.412  37.607  1.00  2.01           C  
ATOM   1674  O   ASP A 237      28.919  32.431  38.769  1.00 50.69           O  
ATOM   1675  CB  ASP A 237      31.377  30.903  37.396  1.00 49.43           C  
ATOM   1676  CG  ASP A 237      31.951  29.902  36.419  1.00 13.83           C  
ATOM   1677  OD1 ASP A 237      31.662  28.648  36.728  1.00 60.68           O  
ATOM   1678  OD2 ASP A 237      32.605  30.209  35.442  1.00 26.99           O  
ATOM   1679  N   MET A 238      29.224  33.457  36.788  1.00  1.00           N  
ATOM   1680  CA  MET A 238      28.633  34.631  37.350  1.00  2.87           C  
ATOM   1681  C   MET A 238      28.041  35.512  36.259  1.00 53.37           C  
ATOM   1682  O   MET A 238      28.510  35.474  35.124  1.00 19.70           O  
ATOM   1683  CB  MET A 238      29.888  35.239  37.915  1.00  1.28           C  
ATOM   1684  CG  MET A 238      30.618  35.918  36.806  1.00 12.90           C  
ATOM   1685  SD  MET A 238      32.303  36.115  37.507  1.00 25.70           S  
ATOM   1686  CE  MET A 238      32.492  34.645  38.511  1.00  1.00           C  
ATOM   1687  N   VAL A 239      27.033  36.284  36.674  1.00  3.99           N  
ATOM   1688  CA  VAL A 239      26.409  37.156  35.746  1.00  1.00           C  
ATOM   1689  C   VAL A 239      26.558  38.620  36.021  1.00 16.53           C  
ATOM   1690  O   VAL A 239      26.258  39.136  37.099  1.00 68.35           O  
ATOM   1691  CB  VAL A 239      25.034  36.682  35.645  1.00  1.00           C  
ATOM   1692  CG1 VAL A 239      24.168  37.689  34.893  1.00100.00           C  
ATOM   1693  CG2 VAL A 239      25.273  35.422  34.818  1.00 31.38           C  
ATOM   1694  N   PHE A 240      27.034  39.303  34.996  1.00  1.37           N  
ATOM   1695  CA  PHE A 240      27.171  40.720  35.196  1.00  5.41           C  
ATOM   1696  C   PHE A 240      25.917  41.397  34.647  1.00 15.59           C  
ATOM   1697  O   PHE A 240      25.747  41.514  33.450  1.00 20.91           O  
ATOM   1698  CB  PHE A 240      28.430  41.207  34.469  1.00  6.48           C  
ATOM   1699  CG  PHE A 240      29.775  40.711  34.953  1.00 54.55           C  
ATOM   1700  CD1 PHE A 240      29.991  40.128  36.197  1.00  1.00           C  
ATOM   1701  CD2 PHE A 240      30.847  40.837  34.060  1.00 59.70           C  
ATOM   1702  CE1 PHE A 240      31.298  39.716  36.489  1.00 19.86           C  
ATOM   1703  CE2 PHE A 240      32.144  40.406  34.312  1.00  1.00           C  
ATOM   1704  CZ  PHE A 240      32.353  39.845  35.573  1.00 13.33           C  
ATOM   1705  N   ALA A 241      25.008  41.846  35.474  1.00  6.32           N  
ATOM   1706  CA  ALA A 241      23.839  42.491  34.970  1.00  1.00           C  
ATOM   1707  C   ALA A 241      23.957  44.013  34.818  1.00100.00           C  
ATOM   1708  O   ALA A 241      24.329  44.700  35.788  1.00 41.90           O  
ATOM   1709  CB  ALA A 241      22.840  42.089  36.035  1.00 34.94           C  
ATOM   1710  N   SER A 242      23.636  44.515  33.599  1.00  1.00           N  
ATOM   1711  CA  SER A 242      23.698  45.915  33.253  1.00 19.38           C  
ATOM   1712  C   SER A 242      22.490  46.730  33.617  1.00 82.29           C  
ATOM   1713  O   SER A 242      21.363  46.229  33.586  1.00 33.95           O  
ATOM   1714  CB  SER A 242      24.191  46.236  31.867  1.00 78.88           C  
ATOM   1715  OG  SER A 242      24.691  45.037  31.343  1.00 22.23           O  
ATOM   1716  N   PHE A 243      22.795  47.978  33.944  1.00  1.54           N  
ATOM   1717  CA  PHE A 243      21.720  48.871  34.319  1.00 53.53           C  
ATOM   1718  C   PHE A 243      20.872  48.326  35.462  1.00 11.49           C  
ATOM   1719  O   PHE A 243      19.808  47.761  35.214  1.00100.00           O  
ATOM   1720  CB  PHE A 243      20.816  49.149  33.097  1.00 38.48           C  
ATOM   1721  CG  PHE A 243      21.662  49.739  32.015  1.00 14.56           C  
ATOM   1722  CD1 PHE A 243      22.006  51.098  32.015  1.00100.00           C  
ATOM   1723  CD2 PHE A 243      22.149  48.941  30.973  1.00  1.00           C  
ATOM   1724  CE1 PHE A 243      22.812  51.678  31.031  1.00 25.57           C  
ATOM   1725  CE2 PHE A 243      22.966  49.511  29.987  1.00  8.18           C  
ATOM   1726  CZ  PHE A 243      23.306  50.866  30.004  1.00  4.27           C  
ATOM   1727  N   ILE A 244      21.343  48.521  36.696  1.00 25.63           N  
ATOM   1728  CA  ILE A 244      20.599  48.103  37.849  1.00  8.62           C  
ATOM   1729  C   ILE A 244      20.289  49.395  38.572  1.00100.00           C  
ATOM   1730  O   ILE A 244      21.264  50.167  38.716  1.00 22.57           O  
ATOM   1731  CB  ILE A 244      21.369  47.202  38.775  1.00 36.92           C  
ATOM   1732  CG1 ILE A 244      21.739  45.979  37.929  1.00 25.04           C  
ATOM   1733  CG2 ILE A 244      20.478  46.869  39.983  1.00 12.37           C  
ATOM   1734  CD1 ILE A 244      20.547  45.229  37.330  1.00 17.50           C  
ATOM   1735  N   ARG A 245      19.035  49.646  38.987  1.00  1.06           N  
ATOM   1736  CA  ARG A 245      18.750  50.901  39.675  1.00 22.16           C  
ATOM   1737  C   ARG A 245      18.104  50.611  41.030  1.00  3.56           C  
ATOM   1738  O   ARG A 245      18.314  51.283  42.049  1.00 96.34           O  
ATOM   1739  CB  ARG A 245      17.999  51.940  38.825  1.00100.00           C  
ATOM   1740  CG  ARG A 245      17.863  51.538  37.363  1.00 46.14           C  
ATOM   1741  CD  ARG A 245      17.528  52.707  36.365  1.00 71.25           C  
ATOM   1742  NE  ARG A 245      16.481  52.311  35.430  1.00100.00           N  
ATOM   1743  CZ  ARG A 245      16.374  52.694  34.143  1.00100.00           C  
ATOM   1744  NH1 ARG A 245      17.228  53.583  33.581  1.00 39.99           N  
ATOM   1745  NH2 ARG A 245      15.363  52.189  33.428  1.00100.00           N  
ATOM   1746  N   LYS A 246      17.316  49.547  41.001  1.00  4.00           N  
ATOM   1747  CA  LYS A 246      16.566  49.049  42.130  1.00100.00           C  
ATOM   1748  C   LYS A 246      17.098  47.712  42.548  1.00  1.00           C  
ATOM   1749  O   LYS A 246      18.013  47.179  41.928  1.00  1.00           O  
ATOM   1750  CB  LYS A 246      15.181  48.776  41.552  1.00  1.00           C  
ATOM   1751  CG  LYS A 246      14.352  49.999  41.165  1.00100.00           C  
ATOM   1752  CD  LYS A 246      13.270  49.677  40.120  1.00 56.92           C  
ATOM   1753  CE  LYS A 246      11.921  50.341  40.353  1.00100.00           C  
ATOM   1754  NZ  LYS A 246      11.130  49.803  41.436  1.00100.00           N  
ATOM   1755  N   ALA A 247      16.513  47.206  43.603  1.00 44.46           N  
ATOM   1756  CA  ALA A 247      16.919  45.906  44.073  1.00  4.29           C  
ATOM   1757  C   ALA A 247      15.920  44.916  43.503  1.00 59.23           C  
ATOM   1758  O   ALA A 247      16.164  43.710  43.391  1.00  7.21           O  
ATOM   1759  CB  ALA A 247      16.915  45.855  45.594  1.00 80.14           C  
ATOM   1760  N   ALA A 248      14.744  45.454  43.176  1.00100.00           N  
ATOM   1761  CA  ALA A 248      13.721  44.613  42.617  1.00  1.05           C  
ATOM   1762  C   ALA A 248      14.264  44.118  41.281  1.00 45.91           C  
ATOM   1763  O   ALA A 248      13.950  43.035  40.787  1.00  7.02           O  
ATOM   1764  CB  ALA A 248      12.442  45.384  42.496  1.00100.00           C  
ATOM   1765  N   ASP A 249      15.123  44.940  40.668  1.00 54.24           N  
ATOM   1766  CA  ASP A 249      15.693  44.520  39.410  1.00  1.37           C  
ATOM   1767  C   ASP A 249      16.643  43.355  39.654  1.00 63.29           C  
ATOM   1768  O   ASP A 249      16.787  42.451  38.837  1.00  1.00           O  
ATOM   1769  CB  ASP A 249      16.501  45.675  38.767  1.00  7.39           C  
ATOM   1770  CG  ASP A 249      15.688  46.966  38.407  1.00100.00           C  
ATOM   1771  OD1 ASP A 249      14.474  47.023  38.354  1.00 56.87           O  
ATOM   1772  OD2 ASP A 249      16.502  47.902  38.066  1.00 52.93           O  
ATOM   1773  N   VAL A 250      17.309  43.358  40.804  1.00 16.13           N  
ATOM   1774  CA  VAL A 250      18.240  42.299  41.105  1.00 79.01           C  
ATOM   1775  C   VAL A 250      17.486  41.001  41.283  1.00100.00           C  
ATOM   1776  O   VAL A 250      17.891  39.931  40.837  1.00 11.43           O  
ATOM   1777  CB  VAL A 250      19.291  42.677  42.158  1.00100.00           C  
ATOM   1778  CG1 VAL A 250      20.343  41.572  42.292  1.00 36.51           C  
ATOM   1779  CG2 VAL A 250      20.006  43.922  41.649  1.00 40.58           C  
ATOM   1780  N   HIS A 251      16.327  41.150  41.935  1.00 99.52           N  
ATOM   1781  CA  HIS A 251      15.466  40.032  42.182  1.00 91.54           C  
ATOM   1782  C   HIS A 251      15.125  39.369  40.850  1.00 95.73           C  
ATOM   1783  O   HIS A 251      15.405  38.190  40.641  1.00 10.01           O  
ATOM   1784  CB  HIS A 251      14.293  40.416  43.135  1.00100.00           C  
ATOM   1785  CG  HIS A 251      14.819  40.809  44.499  1.00100.00           C  
ATOM   1786  ND1 HIS A 251      14.741  42.121  44.982  1.00 66.79           N  
ATOM   1787  CD2 HIS A 251      15.412  40.017  45.425  1.00100.00           C  
ATOM   1788  CE1 HIS A 251      15.293  42.088  46.207  1.00100.00           C  
ATOM   1789  NE2 HIS A 251      15.731  40.847  46.494  1.00 86.51           N  
ATOM   1790  N   GLU A 252      14.548  40.144  39.937  1.00 89.88           N  
ATOM   1791  CA  GLU A 252      14.163  39.667  38.617  1.00  1.00           C  
ATOM   1792  C   GLU A 252      15.192  38.772  37.906  1.00 42.31           C  
ATOM   1793  O   GLU A 252      14.866  37.822  37.223  1.00 13.05           O  
ATOM   1794  CB  GLU A 252      13.874  40.875  37.745  1.00 34.90           C  
ATOM   1795  CG  GLU A 252      12.392  41.243  37.620  1.00100.00           C  
ATOM   1796  CD  GLU A 252      12.246  41.963  36.314  1.00100.00           C  
ATOM   1797  OE1 GLU A 252      12.632  43.212  36.376  1.00 76.45           O  
ATOM   1798  OE2 GLU A 252      11.905  41.408  35.286  1.00100.00           O  
ATOM   1799  N   VAL A 253      16.471  39.106  38.049  1.00 73.32           N  
ATOM   1800  CA  VAL A 253      17.504  38.329  37.405  1.00 14.09           C  
ATOM   1801  C   VAL A 253      17.697  37.055  38.189  1.00 28.29           C  
ATOM   1802  O   VAL A 253      18.184  36.017  37.718  1.00 13.06           O  
ATOM   1803  CB  VAL A 253      18.820  39.058  37.364  1.00  1.00           C  
ATOM   1804  CG1 VAL A 253      19.960  38.146  36.886  1.00 29.91           C  
ATOM   1805  CG2 VAL A 253      18.610  40.297  36.518  1.00 43.07           C  
ATOM   1806  N   ARG A 254      17.337  37.096  39.449  1.00 74.85           N  
ATOM   1807  CA  ARG A 254      17.481  35.904  40.250  1.00  3.19           C  
ATOM   1808  C   ARG A 254      16.404  34.906  39.826  1.00100.00           C  
ATOM   1809  O   ARG A 254      16.669  33.703  39.683  1.00 28.50           O  
ATOM   1810  CB  ARG A 254      17.263  36.180  41.728  1.00100.00           C  
ATOM   1811  CG  ARG A 254      18.053  35.227  42.628  1.00  1.00           C  
ATOM   1812  CD  ARG A 254      18.674  35.923  43.839  1.00100.00           C  
ATOM   1813  NE  ARG A 254      20.129  35.731  43.933  1.00 27.26           N  
ATOM   1814  CZ  ARG A 254      21.002  36.726  44.140  1.00100.00           C  
ATOM   1815  NH1 ARG A 254      20.585  37.992  44.274  1.00100.00           N  
ATOM   1816  NH2 ARG A 254      22.328  36.553  44.229  1.00100.00           N  
ATOM   1817  N   LYS A 255      15.222  35.474  39.642  1.00 39.86           N  
ATOM   1818  CA  LYS A 255      14.017  34.740  39.233  1.00 41.81           C  
ATOM   1819  C   LYS A 255      14.237  34.090  37.871  1.00 35.82           C  
ATOM   1820  O   LYS A 255      14.045  32.877  37.703  1.00 10.02           O  
ATOM   1821  CB  LYS A 255      12.829  35.700  39.128  1.00 89.14           C  
ATOM   1822  CG  LYS A 255      11.486  35.025  39.410  1.00 65.65           C  
ATOM   1823  CD  LYS A 255      10.452  35.981  40.009  1.00100.00           C  
ATOM   1824  CE  LYS A 255       9.097  35.317  40.260  1.00100.00           C  
ATOM   1825  NZ  LYS A 255       7.982  36.027  39.618  1.00100.00           N  
ATOM   1826  N   ILE A 256      14.636  34.922  36.931  1.00 80.29           N  
ATOM   1827  CA  ILE A 256      14.900  34.480  35.562  1.00 17.23           C  
ATOM   1828  C   ILE A 256      15.924  33.345  35.577  1.00 93.10           C  
ATOM   1829  O   ILE A 256      15.934  32.480  34.690  1.00 52.69           O  
ATOM   1830  CB  ILE A 256      15.439  35.637  34.718  1.00  8.82           C  
ATOM   1831  CG1 ILE A 256      14.335  36.411  33.992  1.00  1.00           C  
ATOM   1832  CG2 ILE A 256      16.406  35.179  33.623  1.00 54.05           C  
ATOM   1833  CD1 ILE A 256      13.799  37.591  34.805  1.00  0.00           C  
ATOM   1834  N   LEU A 257      16.768  33.366  36.597  1.00 37.14           N  
ATOM   1835  CA  LEU A 257      17.817  32.348  36.745  1.00 20.38           C  
ATOM   1836  C   LEU A 257      17.235  31.075  37.329  1.00100.00           C  
ATOM   1837  O   LEU A 257      17.439  29.999  36.778  1.00 42.09           O  
ATOM   1838  CB  LEU A 257      18.968  32.865  37.595  1.00 54.45           C  
ATOM   1839  CG  LEU A 257      20.186  33.198  36.732  1.00  1.00           C  
ATOM   1840  CD1 LEU A 257      20.026  34.516  35.973  1.00100.00           C  
ATOM   1841  CD2 LEU A 257      21.478  33.324  37.533  1.00  1.02           C  
ATOM   1842  N   GLY A 258      16.510  31.183  38.452  1.00100.00           N  
ATOM   1843  CA  GLY A 258      15.914  30.017  39.083  1.00100.00           C  
ATOM   1844  C   GLY A 258      16.910  28.959  39.537  1.00 11.11           C  
ATOM   1845  O   GLY A 258      18.079  29.005  39.204  1.00 39.92           O  
ATOM   1846  N   GLU A 259      16.368  28.024  40.325  1.00 34.85           N  
ATOM   1847  CA  GLU A 259      16.997  26.861  40.947  1.00100.00           C  
ATOM   1848  C   GLU A 259      18.188  26.309  40.209  1.00 17.21           C  
ATOM   1849  O   GLU A 259      19.190  25.911  40.812  1.00 67.55           O  
ATOM   1850  CB  GLU A 259      16.130  25.626  40.902  1.00100.00           C  
ATOM   1851  CG  GLU A 259      15.077  25.464  41.971  1.00100.00           C  
ATOM   1852  CD  GLU A 259      14.010  24.671  41.267  1.00100.00           C  
ATOM   1853  OE1 GLU A 259      14.444  24.092  40.133  1.00100.00           O  
ATOM   1854  OE2 GLU A 259      12.827  24.657  41.673  1.00100.00           O  
ATOM   1855  N   LYS A 260      18.083  26.232  38.879  1.00 22.95           N  
ATOM   1856  CA  LYS A 260      19.189  25.710  38.109  1.00100.00           C  
ATOM   1857  C   LYS A 260      20.372  26.638  38.349  1.00 54.73           C  
ATOM   1858  O   LYS A 260      21.444  26.174  38.725  1.00 21.42           O  
ATOM   1859  CB  LYS A 260      18.949  25.385  36.625  1.00100.00           C  
ATOM   1860  CG  LYS A 260      19.077  23.916  36.211  1.00 58.53           C  
ATOM   1861  CD  LYS A 260      20.206  23.604  35.195  1.00100.00           C  
ATOM   1862  CE  LYS A 260      19.701  22.875  33.912  1.00100.00           C  
ATOM   1863  NZ  LYS A 260      20.648  22.926  32.744  1.00 44.82           N  
ATOM   1864  N   GLY A 261      20.173  27.937  38.138  1.00100.00           N  
ATOM   1865  CA  GLY A 261      21.253  28.888  38.332  1.00  9.08           C  
ATOM   1866  C   GLY A 261      21.372  29.384  39.756  1.00 11.81           C  
ATOM   1867  O   GLY A 261      21.735  30.525  39.983  1.00 43.73           O  
ATOM   1868  N   LYS A 262      21.052  28.490  40.700  1.00 29.65           N  
ATOM   1869  CA  LYS A 262      21.097  28.763  42.121  1.00  1.00           C  
ATOM   1870  C   LYS A 262      22.478  29.277  42.513  1.00  9.00           C  
ATOM   1871  O   LYS A 262      22.628  30.343  43.103  1.00 62.80           O  
ATOM   1872  CB  LYS A 262      20.943  27.478  42.924  1.00 42.20           C  
ATOM   1873  CG  LYS A 262      19.752  27.401  43.836  1.00 11.15           C  
ATOM   1874  CD  LYS A 262      19.721  25.977  44.409  1.00 30.82           C  
ATOM   1875  CE  LYS A 262      19.294  25.867  45.875  1.00100.00           C  
ATOM   1876  NZ  LYS A 262      19.443  24.504  46.442  1.00100.00           N  
ATOM   1877  N   ASN A 263      23.488  28.479  42.146  1.00 82.23           N  
ATOM   1878  CA  ASN A 263      24.896  28.759  42.415  1.00  1.00           C  
ATOM   1879  C   ASN A 263      25.586  29.827  41.595  1.00  1.00           C  
ATOM   1880  O   ASN A 263      26.812  29.913  41.679  1.00 14.91           O  
ATOM   1881  CB  ASN A 263      25.792  27.520  42.251  1.00100.00           C  
ATOM   1882  CG  ASN A 263      25.222  26.270  42.891  1.00100.00           C  
ATOM   1883  OD1 ASN A 263      25.115  25.169  42.279  1.00100.00           O  
ATOM   1884  ND2 ASN A 263      24.731  26.444  44.125  1.00 76.13           N  
ATOM   1885  N   ILE A 264      24.855  30.633  40.810  1.00  2.55           N  
ATOM   1886  CA  ILE A 264      25.538  31.651  40.062  1.00  1.00           C  
ATOM   1887  C   ILE A 264      25.492  32.942  40.851  1.00100.00           C  
ATOM   1888  O   ILE A 264      24.538  33.202  41.598  1.00 45.62           O  
ATOM   1889  CB  ILE A 264      25.055  31.903  38.648  1.00 80.99           C  
ATOM   1890  CG1 ILE A 264      25.136  30.637  37.827  1.00  1.00           C  
ATOM   1891  CG2 ILE A 264      26.000  32.917  38.048  1.00  2.05           C  
ATOM   1892  CD1 ILE A 264      24.235  30.648  36.592  1.00  1.00           C  
ATOM   1893  N   LYS A 265      26.539  33.739  40.668  1.00  3.99           N  
ATOM   1894  CA  LYS A 265      26.658  35.002  41.355  1.00 66.50           C  
ATOM   1895  C   LYS A 265      26.098  36.102  40.484  1.00  2.44           C  
ATOM   1896  O   LYS A 265      26.258  36.044  39.260  1.00 16.87           O  
ATOM   1897  CB  LYS A 265      28.102  34.992  41.812  1.00  1.00           C  
ATOM   1898  CG  LYS A 265      28.326  33.820  42.769  1.00  5.78           C  
ATOM   1899  CD  LYS A 265      28.866  34.129  44.201  1.00 32.66           C  
ATOM   1900  CE  LYS A 265      28.399  33.122  45.249  1.00 13.75           C  
ATOM   1901  NZ  LYS A 265      29.217  33.091  46.498  1.00 68.26           N  
ATOM   1902  N   ILE A 266      25.468  37.076  41.147  1.00 20.23           N  
ATOM   1903  CA  ILE A 266      24.888  38.218  40.472  1.00 35.10           C  
ATOM   1904  C   ILE A 266      25.573  39.494  40.903  1.00  7.77           C  
ATOM   1905  O   ILE A 266      25.369  39.991  42.016  1.00 28.64           O  
ATOM   1906  CB  ILE A 266      23.385  38.371  40.560  1.00  1.00           C  
ATOM   1907  CG1 ILE A 266      22.853  37.172  39.854  1.00  1.00           C  
ATOM   1908  CG2 ILE A 266      22.974  39.621  39.802  1.00 29.79           C  
ATOM   1909  CD1 ILE A 266      21.473  36.890  40.401  1.00 28.76           C  
ATOM   1910  N   ILE A 267      26.354  40.010  39.982  1.00  1.00           N  
ATOM   1911  CA  ILE A 267      27.084  41.212  40.175  1.00 58.56           C  
ATOM   1912  C   ILE A 267      26.365  42.388  39.552  1.00 23.79           C  
ATOM   1913  O   ILE A 267      26.419  42.497  38.315  1.00  5.04           O  
ATOM   1914  CB  ILE A 267      28.398  40.844  39.482  1.00 13.35           C  
ATOM   1915  CG1 ILE A 267      29.252  40.238  40.520  1.00 44.22           C  
ATOM   1916  CG2 ILE A 267      29.146  42.022  38.885  1.00 67.83           C  
ATOM   1917  CD1 ILE A 267      30.454  39.616  39.836  1.00 50.74           C  
ATOM   1918  N   SER A 268      25.808  43.286  40.328  1.00 50.95           N  
ATOM   1919  CA  SER A 268      25.126  44.399  39.701  1.00 10.76           C  
ATOM   1920  C   SER A 268      26.087  45.524  39.314  1.00  1.00           C  
ATOM   1921  O   SER A 268      26.815  46.061  40.160  1.00 96.05           O  
ATOM   1922  CB  SER A 268      24.092  44.912  40.659  1.00 37.12           C  
ATOM   1923  OG  SER A 268      23.152  43.889  40.952  1.00 28.08           O  
ATOM   1924  N   LYS A 269      26.075  45.855  38.019  1.00 11.91           N  
ATOM   1925  CA  LYS A 269      26.862  46.997  37.523  1.00 28.06           C  
ATOM   1926  C   LYS A 269      26.020  48.269  37.621  1.00 19.96           C  
ATOM   1927  O   LYS A 269      24.899  48.335  37.095  1.00  2.02           O  
ATOM   1928  CB  LYS A 269      27.286  46.918  36.038  1.00  2.53           C  
ATOM   1929  CG  LYS A 269      27.164  45.511  35.447  1.00 84.64           C  
ATOM   1930  CD  LYS A 269      27.975  45.333  34.160  1.00  3.04           C  
ATOM   1931  CE  LYS A 269      27.142  45.542  32.892  1.00 13.91           C  
ATOM   1932  NZ  LYS A 269      27.965  45.776  31.696  1.00  1.00           N  
ATOM   1933  N   ILE A 270      26.579  49.244  38.299  1.00  1.44           N  
ATOM   1934  CA  ILE A 270      25.944  50.557  38.468  1.00 23.56           C  
ATOM   1935  C   ILE A 270      26.326  51.419  37.263  1.00 79.85           C  
ATOM   1936  O   ILE A 270      27.511  51.616  36.965  1.00  1.00           O  
ATOM   1937  CB  ILE A 270      26.432  51.181  39.776  1.00  1.00           C  
ATOM   1938  CG1 ILE A 270      25.738  50.594  41.009  1.00 33.31           C  
ATOM   1939  CG2 ILE A 270      26.202  52.689  39.845  1.00 25.85           C  
ATOM   1940  CD1 ILE A 270      26.708  50.260  42.144  1.00  7.21           C  
ATOM   1941  N   GLU A 271      25.322  51.928  36.569  1.00 45.11           N  
ATOM   1942  CA  GLU A 271      25.572  52.706  35.345  1.00  1.00           C  
ATOM   1943  C   GLU A 271      24.810  54.030  35.320  1.00  4.50           C  
ATOM   1944  O   GLU A 271      25.106  54.923  34.513  1.00 42.70           O  
ATOM   1945  CB  GLU A 271      25.162  51.885  34.126  1.00  2.22           C  
ATOM   1946  CG  GLU A 271      26.286  50.966  33.652  1.00 14.15           C  
ATOM   1947  CD  GLU A 271      25.794  49.752  32.866  1.00 55.48           C  
ATOM   1948  OE1 GLU A 271      24.823  49.036  33.320  1.00  8.60           O  
ATOM   1949  OE2 GLU A 271      26.356  49.445  31.747  1.00  1.16           O  
ATOM   1950  N   ASN A 272      23.850  54.147  36.195  1.00 93.89           N  
ATOM   1951  CA  ASN A 272      23.031  55.355  36.272  1.00  1.00           C  
ATOM   1952  C   ASN A 272      23.300  56.084  37.575  1.00  9.39           C  
ATOM   1953  O   ASN A 272      24.207  55.718  38.337  1.00 25.71           O  
ATOM   1954  CB  ASN A 272      21.559  54.974  36.203  1.00 52.21           C  
ATOM   1955  CG  ASN A 272      21.369  53.483  35.945  1.00  1.00           C  
ATOM   1956  OD1 ASN A 272      21.747  52.664  36.782  1.00 35.71           O  
ATOM   1957  ND2 ASN A 272      20.808  53.075  34.824  1.00100.00           N  
ATOM   1958  N   HIS A 273      22.496  57.094  37.767  1.00 13.33           N  
ATOM   1959  CA  HIS A 273      22.533  57.929  38.957  1.00  8.49           C  
ATOM   1960  C   HIS A 273      21.704  57.236  40.056  1.00  6.38           C  
ATOM   1961  O   HIS A 273      22.144  57.095  41.204  1.00100.00           O  
ATOM   1962  CB  HIS A 273      21.926  59.297  38.610  1.00 35.58           C  
ATOM   1963  CG  HIS A 273      22.058  60.345  39.718  1.00 26.85           C  
ATOM   1964  ND1 HIS A 273      21.039  60.575  40.637  1.00100.00           N  
ATOM   1965  CD2 HIS A 273      23.060  61.206  40.041  1.00 27.18           C  
ATOM   1966  CE1 HIS A 273      21.433  61.532  41.459  1.00100.00           C  
ATOM   1967  NE2 HIS A 273      22.636  61.918  41.117  1.00100.00           N  
ATOM   1968  N   GLU A 274      20.493  56.812  39.650  1.00 26.78           N  
ATOM   1969  CA  GLU A 274      19.523  56.130  40.499  1.00100.00           C  
ATOM   1970  C   GLU A 274      20.215  54.980  41.185  1.00 55.21           C  
ATOM   1971  O   GLU A 274      19.903  54.613  42.336  1.00 21.80           O  
ATOM   1972  CB  GLU A 274      18.533  55.583  39.479  1.00 37.07           C  
ATOM   1973  CG  GLU A 274      17.139  55.961  40.003  1.00100.00           C  
ATOM   1974  CD  GLU A 274      16.137  54.867  39.757  1.00100.00           C  
ATOM   1975  OE1 GLU A 274      16.306  54.278  38.606  1.00 62.40           O  
ATOM   1976  OE2 GLU A 274      15.286  54.526  40.565  1.00100.00           O  
ATOM   1977  N   GLY A 275      21.122  54.429  40.394  1.00 11.21           N  
ATOM   1978  CA  GLY A 275      21.990  53.307  40.797  1.00100.00           C  
ATOM   1979  C   GLY A 275      22.891  53.694  41.984  1.00  4.30           C  
ATOM   1980  O   GLY A 275      22.967  53.003  42.986  1.00 30.43           O  
ATOM   1981  N   VAL A 276      23.563  54.816  41.859  1.00  5.02           N  
ATOM   1982  CA  VAL A 276      24.377  55.262  42.941  1.00 30.05           C  
ATOM   1983  C   VAL A 276      23.420  55.675  44.066  1.00  1.00           C  
ATOM   1984  O   VAL A 276      23.665  55.434  45.240  1.00 49.76           O  
ATOM   1985  CB  VAL A 276      25.103  56.472  42.299  1.00  5.78           C  
ATOM   1986  CG1 VAL A 276      25.719  57.488  43.237  1.00100.00           C  
ATOM   1987  CG2 VAL A 276      26.140  56.015  41.287  1.00  1.00           C  
ATOM   1988  N   ARG A 277      22.301  56.300  43.687  1.00 42.93           N  
ATOM   1989  CA  ARG A 277      21.289  56.778  44.641  1.00 17.44           C  
ATOM   1990  C   ARG A 277      20.564  55.736  45.515  1.00 13.99           C  
ATOM   1991  O   ARG A 277      20.073  56.039  46.614  1.00100.00           O  
ATOM   1992  CB  ARG A 277      20.361  57.825  44.010  1.00  1.00           C  
ATOM   1993  CG  ARG A 277      19.160  58.152  44.865  1.00 47.66           C  
ATOM   1994  CD  ARG A 277      17.832  58.127  44.119  1.00 95.35           C  
ATOM   1995  NE  ARG A 277      16.697  58.296  45.019  1.00100.00           N  
ATOM   1996  CZ  ARG A 277      15.838  59.317  45.003  1.00100.00           C  
ATOM   1997  NH1 ARG A 277      15.906  60.334  44.145  1.00100.00           N  
ATOM   1998  NH2 ARG A 277      14.858  59.329  45.906  1.00100.00           N  
ATOM   1999  N   ARG A 278      20.530  54.508  44.967  1.00  1.00           N  
ATOM   2000  CA  ARG A 278      19.875  53.374  45.591  1.00 97.66           C  
ATOM   2001  C   ARG A 278      20.849  52.208  45.761  1.00 21.23           C  
ATOM   2002  O   ARG A 278      20.489  51.042  45.607  1.00 21.03           O  
ATOM   2003  CB  ARG A 278      18.807  52.994  44.552  1.00  1.00           C  
ATOM   2004  CG  ARG A 278      17.481  53.753  44.630  1.00 10.68           C  
ATOM   2005  CD  ARG A 278      16.349  53.005  43.896  1.00 52.47           C  
ATOM   2006  NE  ARG A 278      15.016  53.028  44.490  1.00 91.77           N  
ATOM   2007  CZ  ARG A 278      13.977  53.750  44.071  1.00100.00           C  
ATOM   2008  NH1 ARG A 278      14.066  54.553  43.007  1.00100.00           N  
ATOM   2009  NH2 ARG A 278      12.804  53.626  44.728  1.00100.00           N  
ATOM   2010  N   PHE A 279      22.110  52.512  46.067  1.00 56.55           N  
ATOM   2011  CA  PHE A 279      23.166  51.514  46.245  1.00  1.00           C  
ATOM   2012  C   PHE A 279      23.028  50.508  47.399  1.00  8.03           C  
ATOM   2013  O   PHE A 279      23.292  49.317  47.204  1.00  6.70           O  
ATOM   2014  CB  PHE A 279      24.415  52.284  46.684  1.00 77.73           C  
ATOM   2015  CG  PHE A 279      25.575  51.366  46.637  1.00  1.00           C  
ATOM   2016  CD1 PHE A 279      25.935  50.833  45.409  1.00 29.82           C  
ATOM   2017  CD2 PHE A 279      26.253  50.961  47.788  1.00 87.67           C  
ATOM   2018  CE1 PHE A 279      27.007  49.948  45.344  1.00 49.66           C  
ATOM   2019  CE2 PHE A 279      27.329  50.079  47.737  1.00  4.30           C  
ATOM   2020  CZ  PHE A 279      27.689  49.563  46.493  1.00 62.64           C  
ATOM   2021  N   ASP A 280      22.662  50.968  48.614  1.00 40.44           N  
ATOM   2022  CA  ASP A 280      22.521  50.035  49.731  1.00100.00           C  
ATOM   2023  C   ASP A 280      21.588  48.884  49.374  1.00 18.52           C  
ATOM   2024  O   ASP A 280      21.945  47.712  49.506  1.00 50.97           O  
ATOM   2025  CB  ASP A 280      22.319  50.738  51.075  1.00100.00           C  
ATOM   2026  CG  ASP A 280      23.461  51.707  51.164  1.00100.00           C  
ATOM   2027  OD1 ASP A 280      24.632  51.104  50.957  1.00 13.43           O  
ATOM   2028  OD2 ASP A 280      23.272  52.907  51.329  1.00 28.04           O  
ATOM   2029  N   GLU A 281      20.390  49.228  48.895  1.00 61.76           N  
ATOM   2030  CA  GLU A 281      19.425  48.214  48.495  1.00  6.60           C  
ATOM   2031  C   GLU A 281      20.019  47.282  47.469  1.00  7.41           C  
ATOM   2032  O   GLU A 281      19.912  46.045  47.535  1.00 14.12           O  
ATOM   2033  CB  GLU A 281      17.987  48.647  48.191  1.00 49.47           C  
ATOM   2034  CG  GLU A 281      17.752  49.914  47.338  1.00100.00           C  
ATOM   2035  CD  GLU A 281      16.460  49.822  46.553  1.00100.00           C  
ATOM   2036  OE1 GLU A 281      16.259  49.026  45.659  1.00100.00           O  
ATOM   2037  OE2 GLU A 281      15.550  50.668  46.957  1.00100.00           O  
ATOM   2038  N   ILE A 282      20.686  47.896  46.497  1.00 83.32           N  
ATOM   2039  CA  ILE A 282      21.333  47.125  45.443  1.00 12.78           C  
ATOM   2040  C   ILE A 282      22.383  46.239  46.042  1.00 58.97           C  
ATOM   2041  O   ILE A 282      22.384  45.060  45.758  1.00 14.90           O  
ATOM   2042  CB  ILE A 282      21.904  47.777  44.183  1.00  3.73           C  
ATOM   2043  CG1 ILE A 282      20.937  48.030  43.061  1.00  3.45           C  
ATOM   2044  CG2 ILE A 282      23.013  46.920  43.643  1.00 93.98           C  
ATOM   2045  CD1 ILE A 282      20.643  49.546  43.073  1.00  1.63           C  
ATOM   2046  N   LEU A 283      23.274  46.809  46.852  1.00 27.67           N  
ATOM   2047  CA  LEU A 283      24.339  46.047  47.513  1.00  1.00           C  
ATOM   2048  C   LEU A 283      23.789  44.822  48.206  1.00  1.00           C  
ATOM   2049  O   LEU A 283      24.271  43.715  48.012  1.00 17.48           O  
ATOM   2050  CB  LEU A 283      25.007  46.816  48.677  1.00 18.29           C  
ATOM   2051  CG  LEU A 283      26.515  46.677  48.881  1.00  3.11           C  
ATOM   2052  CD1 LEU A 283      27.179  48.003  49.172  1.00100.00           C  
ATOM   2053  CD2 LEU A 283      26.796  45.735  50.041  1.00 15.03           C  
ATOM   2054  N   GLU A 284      22.790  45.006  49.031  1.00 42.42           N  
ATOM   2055  CA  GLU A 284      22.259  43.865  49.734  1.00 34.58           C  
ATOM   2056  C   GLU A 284      21.850  42.697  48.871  1.00 18.13           C  
ATOM   2057  O   GLU A 284      22.259  41.547  49.059  1.00 21.02           O  
ATOM   2058  CB  GLU A 284      21.016  44.313  50.507  1.00100.00           C  
ATOM   2059  CG  GLU A 284      20.992  43.796  51.970  1.00100.00           C  
ATOM   2060  CD  GLU A 284      20.157  44.674  52.884  1.00100.00           C  
ATOM   2061  OE1 GLU A 284      19.713  45.767  52.296  1.00100.00           O  
ATOM   2062  OE2 GLU A 284      19.957  44.413  54.062  1.00100.00           O  
ATOM   2063  N   ALA A 285      21.025  43.076  47.910  1.00 15.58           N  
ATOM   2064  CA  ALA A 285      20.508  42.084  47.005  1.00  6.95           C  
ATOM   2065  C   ALA A 285      21.585  41.526  46.120  1.00 29.30           C  
ATOM   2066  O   ALA A 285      21.485  40.386  45.683  1.00 23.22           O  
ATOM   2067  CB  ALA A 285      19.157  42.438  46.407  1.00 24.10           C  
ATOM   2068  N   SER A 286      22.626  42.323  45.859  1.00 21.80           N  
ATOM   2069  CA  SER A 286      23.672  41.796  45.013  1.00  1.00           C  
ATOM   2070  C   SER A 286      24.635  40.811  45.596  1.00 16.93           C  
ATOM   2071  O   SER A 286      24.655  40.560  46.796  1.00 44.47           O  
ATOM   2072  CB  SER A 286      24.299  42.583  43.889  1.00  1.00           C  
ATOM   2073  OG  SER A 286      23.389  43.600  43.537  1.00 20.80           O  
ATOM   2074  N   ASP A 287      25.445  40.248  44.748  1.00 13.61           N  
ATOM   2075  CA  ASP A 287      26.393  39.311  45.281  1.00 23.02           C  
ATOM   2076  C   ASP A 287      27.769  39.892  45.032  1.00100.00           C  
ATOM   2077  O   ASP A 287      28.775  39.388  45.556  1.00  1.00           O  
ATOM   2078  CB  ASP A 287      26.357  38.164  44.264  1.00 19.95           C  
ATOM   2079  CG  ASP A 287      25.601  36.961  44.672  1.00 23.73           C  
ATOM   2080  OD1 ASP A 287      24.713  36.952  45.500  1.00100.00           O  
ATOM   2081  OD2 ASP A 287      25.960  35.940  43.954  1.00 23.67           O  
ATOM   2082  N   GLY A 288      27.783  40.941  44.238  1.00 17.05           N  
ATOM   2083  CA  GLY A 288      28.999  41.634  43.864  1.00  1.00           C  
ATOM   2084  C   GLY A 288      28.541  42.906  43.196  1.00 25.36           C  
ATOM   2085  O   GLY A 288      27.346  43.089  43.126  1.00  9.05           O  
ATOM   2086  N   ILE A 289      29.496  43.731  42.759  1.00  1.43           N  
ATOM   2087  CA  ILE A 289      29.165  44.961  42.090  1.00  1.00           C  
ATOM   2088  C   ILE A 289      30.200  45.326  41.069  1.00 35.77           C  
ATOM   2089  O   ILE A 289      31.339  44.853  41.058  1.00  2.69           O  
ATOM   2090  CB  ILE A 289      28.895  46.028  43.134  1.00  1.00           C  
ATOM   2091  CG1 ILE A 289      27.420  46.038  43.557  1.00  1.00           C  
ATOM   2092  CG2 ILE A 289      29.389  47.416  42.715  1.00 10.31           C  
ATOM   2093  CD1 ILE A 289      27.262  46.178  45.087  1.00100.00           C  
ATOM   2094  N   MET A 290      29.799  46.192  40.208  1.00 14.11           N  
ATOM   2095  CA  MET A 290      30.733  46.596  39.227  1.00  5.87           C  
ATOM   2096  C   MET A 290      30.624  48.072  39.014  1.00  3.54           C  
ATOM   2097  O   MET A 290      29.534  48.633  38.902  1.00 30.16           O  
ATOM   2098  CB  MET A 290      30.375  45.817  37.954  1.00  1.00           C  
ATOM   2099  CG  MET A 290      31.448  46.101  36.918  1.00 71.49           C  
ATOM   2100  SD  MET A 290      31.463  44.907  35.498  1.00  1.18           S  
ATOM   2101  CE  MET A 290      31.291  45.997  34.041  1.00  1.56           C  
ATOM   2102  N   VAL A 291      31.764  48.724  39.002  1.00  1.00           N  
ATOM   2103  CA  VAL A 291      31.682  50.117  38.752  1.00  1.00           C  
ATOM   2104  C   VAL A 291      31.840  50.163  37.204  1.00 48.90           C  
ATOM   2105  O   VAL A 291      32.953  49.943  36.739  1.00  3.08           O  
ATOM   2106  CB  VAL A 291      32.727  50.836  39.524  1.00  1.00           C  
ATOM   2107  CG1 VAL A 291      32.675  52.288  39.103  1.00 25.62           C  
ATOM   2108  CG2 VAL A 291      32.338  50.553  40.989  1.00 22.47           C  
ATOM   2109  N   ALA A 292      30.752  50.409  36.448  1.00 29.86           N  
ATOM   2110  CA  ALA A 292      30.635  50.525  34.976  1.00  1.00           C  
ATOM   2111  C   ALA A 292      30.843  52.003  34.646  1.00  1.42           C  
ATOM   2112  O   ALA A 292      29.874  52.762  34.492  1.00 56.97           O  
ATOM   2113  CB  ALA A 292      29.290  50.194  34.391  1.00 38.11           C  
ATOM   2114  N   ARG A 293      32.101  52.359  34.573  1.00  7.12           N  
ATOM   2115  CA  ARG A 293      32.540  53.744  34.357  1.00  1.44           C  
ATOM   2116  C   ARG A 293      32.156  54.279  32.986  1.00 24.85           C  
ATOM   2117  O   ARG A 293      31.816  55.463  32.842  1.00 49.79           O  
ATOM   2118  CB  ARG A 293      34.037  53.955  34.505  1.00  1.00           C  
ATOM   2119  CG  ARG A 293      34.512  53.721  35.928  1.00  1.00           C  
ATOM   2120  CD  ARG A 293      35.859  53.017  35.995  1.00  1.00           C  
ATOM   2121  NE  ARG A 293      36.933  53.909  36.435  1.00  9.18           N  
ATOM   2122  CZ  ARG A 293      38.095  54.044  35.793  1.00  1.00           C  
ATOM   2123  NH1 ARG A 293      38.348  53.348  34.677  1.00  7.85           N  
ATOM   2124  NH2 ARG A 293      39.078  54.857  36.196  1.00  3.43           N  
ATOM   2125  N   GLY A 294      32.233  53.394  32.028  1.00  1.00           N  
ATOM   2126  CA  GLY A 294      31.974  53.715  30.623  1.00 94.45           C  
ATOM   2127  C   GLY A 294      30.611  54.386  30.428  1.00  4.74           C  
ATOM   2128  O   GLY A 294      30.439  55.231  29.537  1.00 80.53           O  
ATOM   2129  N   ASP A 295      29.669  54.011  31.268  1.00  3.85           N  
ATOM   2130  CA  ASP A 295      28.286  54.484  31.133  1.00 20.83           C  
ATOM   2131  C   ASP A 295      27.895  55.519  32.142  1.00  1.00           C  
ATOM   2132  O   ASP A 295      27.146  56.455  31.867  1.00 21.06           O  
ATOM   2133  CB  ASP A 295      27.329  53.298  31.115  1.00 14.40           C  
ATOM   2134  CG  ASP A 295      26.666  53.110  29.757  1.00 15.44           C  
ATOM   2135  OD1 ASP A 295      26.326  54.141  29.063  1.00100.00           O  
ATOM   2136  OD2 ASP A 295      26.453  51.922  29.306  1.00 14.75           O  
ATOM   2137  N   LEU A 296      28.403  55.301  33.307  1.00  1.00           N  
ATOM   2138  CA  LEU A 296      28.106  56.249  34.328  1.00  1.00           C  
ATOM   2139  C   LEU A 296      28.638  57.603  33.917  1.00 22.18           C  
ATOM   2140  O   LEU A 296      27.982  58.611  34.169  1.00 47.20           O  
ATOM   2141  CB  LEU A 296      29.056  55.714  35.381  1.00 12.32           C  
ATOM   2142  CG  LEU A 296      28.655  56.046  36.763  1.00 37.74           C  
ATOM   2143  CD1 LEU A 296      27.163  55.781  37.004  1.00  1.82           C  
ATOM   2144  CD2 LEU A 296      29.630  55.279  37.629  1.00  1.00           C  
ATOM   2145  N   GLY A 297      29.809  57.574  33.252  1.00  9.27           N  
ATOM   2146  CA  GLY A 297      30.492  58.776  32.777  1.00  1.00           C  
ATOM   2147  C   GLY A 297      29.533  59.655  32.021  1.00 57.48           C  
ATOM   2148  O   GLY A 297      29.427  60.881  32.182  1.00 71.68           O  
ATOM   2149  N   ILE A 298      28.806  59.002  31.145  1.00  1.00           N  
ATOM   2150  CA  ILE A 298      27.851  59.721  30.350  1.00100.00           C  
ATOM   2151  C   ILE A 298      26.679  60.146  31.215  1.00 72.20           C  
ATOM   2152  O   ILE A 298      26.245  61.313  31.195  1.00 44.48           O  
ATOM   2153  CB  ILE A 298      27.515  58.825  29.164  1.00  7.70           C  
ATOM   2154  CG1 ILE A 298      28.851  58.208  28.793  1.00 32.50           C  
ATOM   2155  CG2 ILE A 298      27.034  59.710  28.010  1.00 33.82           C  
ATOM   2156  CD1 ILE A 298      28.852  57.075  27.783  1.00 53.18           C  
ATOM   2157  N   GLU A 299      26.193  59.158  31.975  1.00  1.00           N  
ATOM   2158  CA  GLU A 299      25.075  59.347  32.884  1.00  1.00           C  
ATOM   2159  C   GLU A 299      25.291  60.435  33.951  1.00 98.48           C  
ATOM   2160  O   GLU A 299      24.472  61.351  34.105  1.00  4.75           O  
ATOM   2161  CB  GLU A 299      24.570  58.022  33.414  1.00  3.89           C  
ATOM   2162  CG  GLU A 299      23.079  57.808  33.159  1.00 44.21           C  
ATOM   2163  CD  GLU A 299      22.772  57.486  31.698  1.00 74.41           C  
ATOM   2164  OE1 GLU A 299      23.675  56.938  30.958  1.00 23.24           O  
ATOM   2165  OE2 GLU A 299      21.613  57.763  31.208  1.00100.00           O  
ATOM   2166  N   ILE A 300      26.350  60.399  34.718  1.00  6.03           N  
ATOM   2167  CA  ILE A 300      26.553  61.482  35.706  1.00  1.00           C  
ATOM   2168  C   ILE A 300      27.659  62.415  35.206  1.00 64.54           C  
ATOM   2169  O   ILE A 300      28.470  62.039  34.347  1.00  1.00           O  
ATOM   2170  CB  ILE A 300      26.889  60.909  37.084  1.00 10.84           C  
ATOM   2171  CG1 ILE A 300      28.101  59.983  37.081  1.00  1.00           C  
ATOM   2172  CG2 ILE A 300      25.743  60.088  37.683  1.00  3.84           C  
ATOM   2173  CD1 ILE A 300      28.724  59.819  38.470  1.00  6.15           C  
ATOM   2174  N   PRO A 301      27.771  63.666  35.694  1.00  1.00           N  
ATOM   2175  CA  PRO A 301      28.813  64.560  35.211  1.00  6.95           C  
ATOM   2176  C   PRO A 301      30.141  63.905  35.520  1.00 35.68           C  
ATOM   2177  O   PRO A 301      30.499  63.587  36.650  1.00 43.90           O  
ATOM   2178  CB  PRO A 301      28.601  65.823  36.013  1.00100.00           C  
ATOM   2179  CG  PRO A 301      27.423  65.591  36.951  1.00 11.64           C  
ATOM   2180  CD  PRO A 301      26.894  64.206  36.734  1.00  7.06           C  
ATOM   2181  N   ALA A 302      30.907  63.658  34.482  1.00  7.49           N  
ATOM   2182  CA  ALA A 302      32.206  63.004  34.631  1.00  6.73           C  
ATOM   2183  C   ALA A 302      33.135  63.552  35.702  1.00 13.10           C  
ATOM   2184  O   ALA A 302      33.987  62.832  36.212  1.00 28.32           O  
ATOM   2185  CB  ALA A 302      32.877  63.098  33.236  1.00  1.00           C  
ATOM   2186  N   GLU A 303      33.043  64.821  36.046  1.00100.00           N  
ATOM   2187  CA  GLU A 303      33.955  65.296  37.068  1.00  4.53           C  
ATOM   2188  C   GLU A 303      33.678  64.619  38.423  1.00  1.00           C  
ATOM   2189  O   GLU A 303      34.520  64.560  39.306  1.00 63.87           O  
ATOM   2190  CB  GLU A 303      33.555  66.734  37.083  1.00100.00           C  
ATOM   2191  CG  GLU A 303      32.320  66.742  36.178  1.00  1.00           C  
ATOM   2192  CD  GLU A 303      31.900  68.135  36.046  1.00  1.00           C  
ATOM   2193  OE1 GLU A 303      32.141  68.978  36.879  1.00 82.97           O  
ATOM   2194  OE2 GLU A 303      31.243  68.347  34.926  1.00100.00           O  
ATOM   2195  N   LYS A 304      32.456  64.112  38.532  1.00 40.52           N  
ATOM   2196  CA  LYS A 304      31.876  63.418  39.686  1.00 32.53           C  
ATOM   2197  C   LYS A 304      32.133  61.911  39.716  1.00  1.00           C  
ATOM   2198  O   LYS A 304      31.757  61.193  40.631  1.00 24.32           O  
ATOM   2199  CB  LYS A 304      30.363  63.728  39.624  1.00  1.00           C  
ATOM   2200  CG  LYS A 304      30.026  65.072  40.338  1.00 27.01           C  
ATOM   2201  CD  LYS A 304      28.570  65.478  40.609  1.00 11.86           C  
ATOM   2202  CE  LYS A 304      28.474  67.025  40.753  1.00100.00           C  
ATOM   2203  NZ  LYS A 304      27.720  67.646  41.916  1.00 14.92           N  
ATOM   2204  N   VAL A 305      32.790  61.388  38.711  1.00 31.47           N  
ATOM   2205  CA  VAL A 305      33.026  59.947  38.676  1.00 17.61           C  
ATOM   2206  C   VAL A 305      33.827  59.355  39.827  1.00 37.98           C  
ATOM   2207  O   VAL A 305      33.407  58.361  40.423  1.00  5.10           O  
ATOM   2208  CB  VAL A 305      33.196  59.169  37.318  1.00 49.90           C  
ATOM   2209  CG1 VAL A 305      33.564  57.717  37.581  1.00  2.85           C  
ATOM   2210  CG2 VAL A 305      31.989  59.129  36.369  1.00  1.83           C  
ATOM   2211  N   PHE A 306      34.980  59.961  40.102  1.00 10.93           N  
ATOM   2212  CA  PHE A 306      35.744  59.400  41.187  1.00 57.35           C  
ATOM   2213  C   PHE A 306      34.966  59.321  42.500  1.00  1.00           C  
ATOM   2214  O   PHE A 306      35.122  58.363  43.243  1.00  1.00           O  
ATOM   2215  CB  PHE A 306      37.073  60.139  41.333  1.00  1.00           C  
ATOM   2216  CG  PHE A 306      36.834  61.531  41.868  1.00 89.16           C  
ATOM   2217  CD1 PHE A 306      36.326  62.554  41.052  1.00100.00           C  
ATOM   2218  CD2 PHE A 306      37.028  61.836  43.215  1.00 12.52           C  
ATOM   2219  CE1 PHE A 306      36.080  63.836  41.524  1.00100.00           C  
ATOM   2220  CE2 PHE A 306      36.775  63.116  43.712  1.00100.00           C  
ATOM   2221  CZ  PHE A 306      36.289  64.126  42.875  1.00100.00           C  
ATOM   2222  N   LEU A 307      34.121  60.277  42.763  1.00  4.56           N  
ATOM   2223  CA  LEU A 307      33.391  60.220  43.985  1.00  1.00           C  
ATOM   2224  C   LEU A 307      32.578  58.958  44.039  1.00  1.00           C  
ATOM   2225  O   LEU A 307      32.635  58.235  45.030  1.00 43.05           O  
ATOM   2226  CB  LEU A 307      32.507  61.449  44.318  1.00 13.68           C  
ATOM   2227  CG  LEU A 307      33.049  62.829  43.939  1.00  1.00           C  
ATOM   2228  CD1 LEU A 307      31.917  63.864  43.862  1.00  1.00           C  
ATOM   2229  CD2 LEU A 307      34.005  63.250  45.034  1.00 23.68           C  
ATOM   2230  N   ALA A 308      31.831  58.661  42.986  1.00  1.00           N  
ATOM   2231  CA  ALA A 308      31.011  57.450  43.021  1.00100.00           C  
ATOM   2232  C   ALA A 308      31.855  56.192  42.967  1.00 20.75           C  
ATOM   2233  O   ALA A 308      31.411  55.077  43.210  1.00 29.99           O  
ATOM   2234  CB  ALA A 308      30.088  57.353  41.795  1.00  1.00           C  
ATOM   2235  N   GLN A 309      33.118  56.372  42.638  1.00 14.05           N  
ATOM   2236  CA  GLN A 309      33.910  55.166  42.581  1.00 52.27           C  
ATOM   2237  C   GLN A 309      34.392  54.750  43.936  1.00 34.72           C  
ATOM   2238  O   GLN A 309      34.274  53.594  44.333  1.00  4.76           O  
ATOM   2239  CB  GLN A 309      34.926  55.031  41.434  1.00  2.44           C  
ATOM   2240  CG  GLN A 309      36.144  54.195  41.755  1.00 86.64           C  
ATOM   2241  CD  GLN A 309      37.252  54.263  40.718  1.00  1.00           C  
ATOM   2242  OE1 GLN A 309      37.047  54.525  39.510  1.00 42.98           O  
ATOM   2243  NE2 GLN A 309      38.504  54.153  41.168  1.00  1.00           N  
ATOM   2244  N   LYS A 310      34.918  55.724  44.642  1.00 31.71           N  
ATOM   2245  CA  LYS A 310      35.383  55.382  45.943  1.00  1.00           C  
ATOM   2246  C   LYS A 310      34.220  55.057  46.854  1.00 25.12           C  
ATOM   2247  O   LYS A 310      34.384  54.139  47.650  1.00 29.97           O  
ATOM   2248  CB  LYS A 310      36.257  56.456  46.482  1.00  1.00           C  
ATOM   2249  CG  LYS A 310      37.004  57.058  45.359  1.00  1.00           C  
ATOM   2250  CD  LYS A 310      38.383  57.433  45.767  1.00  1.00           C  
ATOM   2251  CE  LYS A 310      39.034  58.383  44.833  1.00  1.00           C  
ATOM   2252  NZ  LYS A 310      40.469  58.115  44.925  1.00  1.44           N  
ATOM   2253  N   MET A 311      33.100  55.767  46.780  1.00  3.02           N  
ATOM   2254  CA  MET A 311      32.024  55.430  47.706  1.00 33.12           C  
ATOM   2255  C   MET A 311      31.621  53.979  47.620  1.00  1.00           C  
ATOM   2256  O   MET A 311      31.411  53.248  48.597  1.00  5.51           O  
ATOM   2257  CB  MET A 311      30.755  56.232  47.332  1.00 37.31           C  
ATOM   2258  CG  MET A 311      29.644  55.588  48.142  1.00  1.31           C  
ATOM   2259  SD  MET A 311      28.270  54.960  47.161  1.00 23.86           S  
ATOM   2260  CE  MET A 311      28.149  56.370  46.049  1.00 67.49           C  
ATOM   2261  N   ILE A 312      31.571  53.592  46.363  1.00  1.00           N  
ATOM   2262  CA  ILE A 312      31.193  52.262  46.020  1.00 35.01           C  
ATOM   2263  C   ILE A 312      32.177  51.242  46.516  1.00  1.92           C  
ATOM   2264  O   ILE A 312      31.847  50.301  47.233  1.00  1.00           O  
ATOM   2265  CB  ILE A 312      31.013  52.136  44.524  1.00  4.18           C  
ATOM   2266  CG1 ILE A 312      29.812  53.006  44.168  1.00  1.51           C  
ATOM   2267  CG2 ILE A 312      30.540  50.695  44.490  1.00  5.86           C  
ATOM   2268  CD1 ILE A 312      28.962  52.414  43.068  1.00 45.23           C  
ATOM   2269  N   ILE A 313      33.389  51.464  46.099  1.00 33.37           N  
ATOM   2270  CA  ILE A 313      34.345  50.502  46.523  1.00  2.45           C  
ATOM   2271  C   ILE A 313      34.466  50.447  48.024  1.00 17.88           C  
ATOM   2272  O   ILE A 313      34.459  49.348  48.566  1.00  7.80           O  
ATOM   2273  CB  ILE A 313      35.673  50.633  45.906  1.00  3.34           C  
ATOM   2274  CG1 ILE A 313      35.570  50.816  44.438  1.00  2.80           C  
ATOM   2275  CG2 ILE A 313      36.417  49.327  46.113  1.00 51.77           C  
ATOM   2276  CD1 ILE A 313      37.024  50.839  44.049  1.00  1.00           C  
ATOM   2277  N   GLY A 314      34.570  51.588  48.697  1.00 51.46           N  
ATOM   2278  CA  GLY A 314      34.695  51.570  50.144  1.00 50.85           C  
ATOM   2279  C   GLY A 314      33.512  50.837  50.767  1.00 22.52           C  
ATOM   2280  O   GLY A 314      33.633  49.974  51.650  1.00  1.00           O  
ATOM   2281  N   ARG A 315      32.306  51.163  50.290  1.00  1.00           N  
ATOM   2282  CA  ARG A 315      31.138  50.512  50.851  1.00  1.00           C  
ATOM   2283  C   ARG A 315      31.100  49.004  50.654  1.00 34.20           C  
ATOM   2284  O   ARG A 315      30.571  48.231  51.446  1.00  1.00           O  
ATOM   2285  CB  ARG A 315      29.899  51.096  50.249  1.00 18.73           C  
ATOM   2286  CG  ARG A 315      28.970  51.858  51.192  1.00  1.00           C  
ATOM   2287  CD  ARG A 315      28.994  53.386  50.938  1.00 13.74           C  
ATOM   2288  NE  ARG A 315      27.598  53.724  50.584  1.00  1.00           N  
ATOM   2289  CZ  ARG A 315      27.004  54.918  50.556  1.00  1.00           C  
ATOM   2290  NH1 ARG A 315      27.724  55.994  50.825  1.00 23.69           N  
ATOM   2291  NH2 ARG A 315      25.712  55.046  50.162  1.00100.00           N  
ATOM   2292  N   CYS A 316      31.638  48.536  49.559  1.00  1.00           N  
ATOM   2293  CA  CYS A 316      31.656  47.107  49.284  1.00  2.50           C  
ATOM   2294  C   CYS A 316      32.724  46.445  50.111  1.00 52.50           C  
ATOM   2295  O   CYS A 316      32.612  45.260  50.429  1.00  9.99           O  
ATOM   2296  CB  CYS A 316      32.222  46.752  47.903  1.00 14.61           C  
ATOM   2297  SG  CYS A 316      30.894  47.046  46.752  1.00 16.07           S  
ATOM   2298  N   ASN A 317      33.763  47.190  50.425  1.00 14.76           N  
ATOM   2299  CA  ASN A 317      34.810  46.592  51.236  1.00 42.49           C  
ATOM   2300  C   ASN A 317      34.303  46.431  52.650  1.00 15.59           C  
ATOM   2301  O   ASN A 317      34.475  45.417  53.295  1.00  6.72           O  
ATOM   2302  CB  ASN A 317      35.950  47.632  51.253  1.00  1.00           C  
ATOM   2303  CG  ASN A 317      37.015  47.510  50.209  1.00  3.27           C  
ATOM   2304  OD1 ASN A 317      38.195  47.687  50.555  1.00 49.63           O  
ATOM   2305  ND2 ASN A 317      36.634  47.202  48.979  1.00100.00           N  
ATOM   2306  N   ARG A 318      33.668  47.468  53.160  1.00 33.61           N  
ATOM   2307  CA  ARG A 318      33.164  47.382  54.488  1.00  1.00           C  
ATOM   2308  C   ARG A 318      32.170  46.230  54.633  1.00 12.58           C  
ATOM   2309  O   ARG A 318      32.056  45.630  55.703  1.00 42.98           O  
ATOM   2310  CB  ARG A 318      32.532  48.764  54.613  1.00  1.00           C  
ATOM   2311  CG  ARG A 318      31.727  49.181  55.843  1.00100.00           C  
ATOM   2312  CD  ARG A 318      30.369  49.793  55.463  1.00  1.44           C  
ATOM   2313  NE  ARG A 318      30.311  51.244  55.387  1.00100.00           N  
ATOM   2314  CZ  ARG A 318      29.175  51.920  55.166  1.00 10.53           C  
ATOM   2315  NH1 ARG A 318      27.958  51.358  54.935  1.00100.00           N  
ATOM   2316  NH2 ARG A 318      29.236  53.257  55.137  1.00100.00           N  
ATOM   2317  N   ALA A 319      31.435  45.898  53.561  1.00 28.77           N  
ATOM   2318  CA  ALA A 319      30.413  44.867  53.558  1.00 43.43           C  
ATOM   2319  C   ALA A 319      30.849  43.451  53.295  1.00  8.82           C  
ATOM   2320  O   ALA A 319      30.143  42.484  53.601  1.00 50.77           O  
ATOM   2321  CB  ALA A 319      29.302  45.251  52.567  1.00100.00           C  
ATOM   2322  N   GLY A 320      31.999  43.309  52.706  1.00 13.80           N  
ATOM   2323  CA  GLY A 320      32.357  41.922  52.492  1.00  1.00           C  
ATOM   2324  C   GLY A 320      32.023  41.321  51.138  1.00 11.59           C  
ATOM   2325  O   GLY A 320      32.286  40.146  50.938  1.00 67.91           O  
ATOM   2326  N   LYS A 321      31.492  42.133  50.218  1.00  1.00           N  
ATOM   2327  CA  LYS A 321      31.098  41.748  48.859  1.00  1.00           C  
ATOM   2328  C   LYS A 321      32.129  42.197  47.828  1.00  9.35           C  
ATOM   2329  O   LYS A 321      32.615  43.327  47.892  1.00 17.44           O  
ATOM   2330  CB  LYS A 321      29.776  42.434  48.539  1.00 44.47           C  
ATOM   2331  CG  LYS A 321      28.647  41.584  49.137  1.00 13.35           C  
ATOM   2332  CD  LYS A 321      27.296  42.247  49.418  1.00 16.07           C  
ATOM   2333  CE  LYS A 321      26.184  41.187  49.431  1.00 69.37           C  
ATOM   2334  NZ  LYS A 321      24.818  41.697  49.642  1.00 27.80           N  
ATOM   2335  N   PRO A 322      32.505  41.307  46.921  1.00  6.74           N  
ATOM   2336  CA  PRO A 322      33.475  41.621  45.884  1.00  7.48           C  
ATOM   2337  C   PRO A 322      33.015  42.751  44.982  1.00 90.94           C  
ATOM   2338  O   PRO A 322      31.821  42.819  44.604  1.00  1.00           O  
ATOM   2339  CB  PRO A 322      33.592  40.391  44.955  1.00  1.00           C  
ATOM   2340  CG  PRO A 322      32.690  39.327  45.592  1.00  1.00           C  
ATOM   2341  CD  PRO A 322      32.101  39.880  46.884  1.00  6.68           C  
ATOM   2342  N   VAL A 323      34.015  43.566  44.564  1.00 16.62           N  
ATOM   2343  CA  VAL A 323      33.778  44.707  43.692  1.00  1.00           C  
ATOM   2344  C   VAL A 323      34.748  44.774  42.480  1.00 29.81           C  
ATOM   2345  O   VAL A 323      35.942  44.483  42.618  1.00 13.93           O  
ATOM   2346  CB  VAL A 323      33.702  45.934  44.610  1.00  2.57           C  
ATOM   2347  CG1 VAL A 323      35.083  46.046  45.227  1.00  1.00           C  
ATOM   2348  CG2 VAL A 323      33.239  47.232  43.905  1.00  1.00           C  
ATOM   2349  N   ILE A 324      34.198  45.152  41.313  1.00  5.54           N  
ATOM   2350  CA  ILE A 324      34.969  45.279  40.076  1.00  1.00           C  
ATOM   2351  C   ILE A 324      35.063  46.717  39.554  1.00  1.00           C  
ATOM   2352  O   ILE A 324      34.097  47.479  39.618  1.00 54.78           O  
ATOM   2353  CB  ILE A 324      34.445  44.361  38.988  1.00 13.79           C  
ATOM   2354  CG1 ILE A 324      34.197  42.961  39.525  1.00  1.00           C  
ATOM   2355  CG2 ILE A 324      35.317  44.470  37.746  1.00 17.68           C  
ATOM   2356  CD1 ILE A 324      33.795  41.958  38.535  1.00  1.00           C  
ATOM   2357  N   CYS A 325      36.221  47.104  39.037  1.00  1.00           N  
ATOM   2358  CA  CYS A 325      36.486  48.428  38.507  1.00 14.38           C  
ATOM   2359  C   CYS A 325      36.859  48.250  37.045  1.00 34.38           C  
ATOM   2360  O   CYS A 325      37.847  47.580  36.715  1.00  2.35           O  
ATOM   2361  CB  CYS A 325      37.609  49.211  39.255  1.00  3.25           C  
ATOM   2362  SG  CYS A 325      38.010  50.801  38.466  1.00 11.19           S  
ATOM   2363  N   ALA A 326      36.056  48.841  36.182  1.00  1.00           N  
ATOM   2364  CA  ALA A 326      36.250  48.653  34.746  1.00  1.00           C  
ATOM   2365  C   ALA A 326      36.019  49.913  33.915  1.00 17.55           C  
ATOM   2366  O   ALA A 326      35.747  50.998  34.460  1.00100.00           O  
ATOM   2367  CB  ALA A 326      35.264  47.606  34.225  1.00  1.00           C  
ATOM   2368  N   THR A 327      36.164  49.627  32.631  1.00 48.86           N  
ATOM   2369  CA  THR A 327      36.002  50.552  31.504  1.00  1.14           C  
ATOM   2370  C   THR A 327      37.104  51.615  31.479  1.00  1.00           C  
ATOM   2371  O   THR A 327      37.166  52.488  32.361  1.00 31.39           O  
ATOM   2372  CB  THR A 327      34.631  51.222  31.548  1.00  1.00           C  
ATOM   2373  OG1 THR A 327      33.615  50.230  31.632  1.00 28.29           O  
ATOM   2374  CG2 THR A 327      34.340  52.060  30.301  1.00 61.41           C  
ATOM   2375  N   GLN A 328      37.916  51.462  30.443  1.00 38.88           N  
ATOM   2376  CA  GLN A 328      39.033  52.360  30.103  1.00  1.00           C  
ATOM   2377  C   GLN A 328      40.096  52.422  31.196  1.00 23.60           C  
ATOM   2378  O   GLN A 328      40.424  53.498  31.710  1.00 39.20           O  
ATOM   2379  CB  GLN A 328      38.523  53.783  29.906  1.00100.00           C  
ATOM   2380  CG  GLN A 328      38.179  54.101  28.454  1.00 54.05           C  
ATOM   2381  CD  GLN A 328      37.171  55.241  28.324  1.00  1.00           C  
ATOM   2382  OE1 GLN A 328      36.162  55.094  27.638  1.00 71.95           O  
ATOM   2383  NE2 GLN A 328      37.384  56.383  28.951  1.00 47.42           N  
ATOM   2384  N   MET A 329      40.638  51.278  31.535  1.00 23.08           N  
ATOM   2385  CA  MET A 329      41.690  51.213  32.552  1.00  1.00           C  
ATOM   2386  C   MET A 329      43.055  51.300  31.882  1.00  1.00           C  
ATOM   2387  O   MET A 329      44.058  51.656  32.516  1.00  6.68           O  
ATOM   2388  CB  MET A 329      41.555  49.941  33.381  1.00 38.31           C  
ATOM   2389  CG  MET A 329      41.077  50.217  34.806  1.00 84.86           C  
ATOM   2390  SD  MET A 329      40.939  48.741  35.785  1.00 33.76           S  
ATOM   2391  CE  MET A 329      40.898  49.165  37.512  1.00  1.00           C  
ATOM   2392  N   LEU A 330      43.038  50.981  30.608  1.00 39.01           N  
ATOM   2393  CA  LEU A 330      44.249  50.948  29.796  1.00  8.66           C  
ATOM   2394  C   LEU A 330      43.926  51.027  28.341  1.00 30.45           C  
ATOM   2395  O   LEU A 330      44.366  50.193  27.564  1.00  9.76           O  
ATOM   2396  CB  LEU A 330      44.571  49.474  30.081  1.00  1.00           C  
ATOM   2397  CG  LEU A 330      45.940  49.240  30.718  1.00 23.74           C  
ATOM   2398  CD1 LEU A 330      46.266  50.239  31.825  1.00  7.92           C  
ATOM   2399  CD2 LEU A 330      46.065  47.853  31.358  1.00  5.03           C  
ATOM   2400  N   GLU A 331      43.060  52.006  28.029  1.00 29.96           N  
ATOM   2401  CA  GLU A 331      42.594  52.211  26.673  1.00  1.00           C  
ATOM   2402  C   GLU A 331      43.613  52.248  25.571  1.00 28.47           C  
ATOM   2403  O   GLU A 331      43.666  51.381  24.685  1.00  1.00           O  
ATOM   2404  CB  GLU A 331      41.406  53.170  26.415  1.00 28.53           C  
ATOM   2405  CG  GLU A 331      40.215  52.397  25.760  1.00  7.73           C  
ATOM   2406  CD  GLU A 331      39.086  53.200  25.212  1.00100.00           C  
ATOM   2407  OE1 GLU A 331      39.518  54.162  24.380  1.00100.00           O  
ATOM   2408  OE2 GLU A 331      37.915  52.955  25.499  1.00100.00           O  
ATOM   2409  N   SER A 332      44.374  53.327  25.682  1.00 13.77           N  
ATOM   2410  CA  SER A 332      45.479  53.739  24.829  1.00 23.74           C  
ATOM   2411  C   SER A 332      46.264  52.544  24.376  1.00  1.00           C  
ATOM   2412  O   SER A 332      46.805  52.476  23.275  1.00 20.39           O  
ATOM   2413  CB  SER A 332      46.448  54.666  25.514  1.00 42.84           C  
ATOM   2414  OG  SER A 332      47.619  53.933  25.725  1.00  4.78           O  
ATOM   2415  N   MET A 333      46.303  51.613  25.299  1.00  1.00           N  
ATOM   2416  CA  MET A 333      46.990  50.365  25.058  1.00 30.07           C  
ATOM   2417  C   MET A 333      46.323  49.492  23.997  1.00 39.89           C  
ATOM   2418  O   MET A 333      46.850  48.479  23.539  1.00  1.00           O  
ATOM   2419  CB  MET A 333      46.910  49.566  26.332  1.00 17.52           C  
ATOM   2420  CG  MET A 333      48.315  49.086  26.506  1.00 20.42           C  
ATOM   2421  SD  MET A 333      48.603  48.465  28.185  1.00 16.82           S  
ATOM   2422  CE  MET A 333      50.323  48.062  27.887  1.00  1.00           C  
ATOM   2423  N   ILE A 334      45.118  49.884  23.599  1.00100.00           N  
ATOM   2424  CA  ILE A 334      44.349  49.175  22.565  1.00  2.86           C  
ATOM   2425  C   ILE A 334      45.141  49.222  21.260  1.00 16.84           C  
ATOM   2426  O   ILE A 334      45.303  48.223  20.565  1.00 13.94           O  
ATOM   2427  CB  ILE A 334      42.888  49.672  22.388  1.00 56.52           C  
ATOM   2428  CG1 ILE A 334      41.849  48.955  23.246  1.00  1.00           C  
ATOM   2429  CG2 ILE A 334      42.365  49.751  20.977  1.00  1.00           C  
ATOM   2430  CD1 ILE A 334      40.633  49.773  23.526  1.00 20.08           C  
ATOM   2431  N   LYS A 335      45.638  50.427  20.942  1.00100.00           N  
ATOM   2432  CA  LYS A 335      46.446  50.651  19.731  1.00  2.22           C  
ATOM   2433  C   LYS A 335      47.939  50.814  19.980  1.00  1.00           C  
ATOM   2434  O   LYS A 335      48.764  50.628  19.104  1.00 43.11           O  
ATOM   2435  CB  LYS A 335      46.077  51.869  18.904  1.00 21.58           C  
ATOM   2436  CG  LYS A 335      44.591  52.127  18.714  1.00 67.12           C  
ATOM   2437  CD  LYS A 335      44.406  52.877  17.425  1.00100.00           C  
ATOM   2438  CE  LYS A 335      44.227  52.003  16.188  1.00100.00           C  
ATOM   2439  NZ  LYS A 335      43.964  52.794  14.975  1.00100.00           N  
ATOM   2440  N   LYS A 336      48.248  51.193  21.202  1.00 54.81           N  
ATOM   2441  CA  LYS A 336      49.633  51.384  21.587  1.00  9.02           C  
ATOM   2442  C   LYS A 336      50.086  50.412  22.676  1.00  9.87           C  
ATOM   2443  O   LYS A 336      49.325  50.088  23.600  1.00  3.61           O  
ATOM   2444  CB  LYS A 336      50.103  52.819  21.945  1.00  1.00           C  
ATOM   2445  CG  LYS A 336      49.636  53.872  20.938  1.00100.00           C  
ATOM   2446  CD  LYS A 336      49.197  55.179  21.601  1.00100.00           C  
ATOM   2447  CE  LYS A 336      49.390  56.402  20.702  1.00100.00           C  
ATOM   2448  NZ  LYS A 336      48.697  57.598  21.203  1.00100.00           N  
ATOM   2449  N   PRO A 337      51.347  49.944  22.542  1.00  7.78           N  
ATOM   2450  CA  PRO A 337      51.937  48.953  23.435  1.00 15.01           C  
ATOM   2451  C   PRO A 337      51.993  49.408  24.874  1.00 54.48           C  
ATOM   2452  O   PRO A 337      51.609  48.612  25.787  1.00 83.97           O  
ATOM   2453  CB  PRO A 337      53.334  48.744  22.890  1.00  1.00           C  
ATOM   2454  CG  PRO A 337      53.503  49.643  21.676  1.00  1.00           C  
ATOM   2455  CD  PRO A 337      52.233  50.404  21.464  1.00100.00           C  
ATOM   2456  N   ARG A 338      52.458  50.630  25.074  1.00 93.70           N  
ATOM   2457  CA  ARG A 338      52.633  51.202  26.428  1.00  1.00           C  
ATOM   2458  C   ARG A 338      51.472  52.106  26.858  1.00  1.00           C  
ATOM   2459  O   ARG A 338      51.036  52.989  26.104  1.00 54.08           O  
ATOM   2460  CB  ARG A 338      53.890  52.078  26.468  1.00 35.14           C  
ATOM   2461  CG  ARG A 338      55.143  51.308  26.891  1.00 34.87           C  
ATOM   2462  CD  ARG A 338      56.413  52.159  26.842  1.00 68.21           C  
ATOM   2463  NE  ARG A 338      56.502  53.122  27.950  1.00100.00           N  
ATOM   2464  CZ  ARG A 338      57.446  53.085  28.901  1.00100.00           C  
ATOM   2465  NH1 ARG A 338      58.394  52.138  28.897  1.00100.00           N  
ATOM   2466  NH2 ARG A 338      57.527  53.963  29.910  1.00 85.43           N  
ATOM   2467  N   PRO A 339      50.915  51.926  28.077  1.00 46.31           N  
ATOM   2468  CA  PRO A 339      49.864  52.800  28.574  1.00 11.28           C  
ATOM   2469  C   PRO A 339      50.399  54.201  28.737  1.00 39.80           C  
ATOM   2470  O   PRO A 339      51.618  54.433  28.471  1.00 15.31           O  
ATOM   2471  CB  PRO A 339      49.499  52.218  29.918  1.00 58.64           C  
ATOM   2472  CG  PRO A 339      50.396  51.018  30.164  1.00  3.13           C  
ATOM   2473  CD  PRO A 339      51.311  50.848  28.987  1.00 43.98           C  
ATOM   2474  N   THR A 340      49.510  55.081  29.165  1.00 19.18           N  
ATOM   2475  CA  THR A 340      49.828  56.500  29.416  1.00 27.52           C  
ATOM   2476  C   THR A 340      50.099  56.692  30.888  1.00  6.44           C  
ATOM   2477  O   THR A 340      49.744  55.864  31.733  1.00  6.35           O  
ATOM   2478  CB  THR A 340      48.636  57.367  29.009  1.00  1.00           C  
ATOM   2479  OG1 THR A 340      47.576  57.200  29.940  1.00 50.87           O  
ATOM   2480  CG2 THR A 340      48.086  57.012  27.626  1.00 13.22           C  
ATOM   2481  N   ARG A 341      50.706  57.823  31.222  1.00  8.19           N  
ATOM   2482  CA  ARG A 341      50.967  58.109  32.622  1.00  1.02           C  
ATOM   2483  C   ARG A 341      49.666  58.047  33.499  1.00  3.93           C  
ATOM   2484  O   ARG A 341      49.733  57.647  34.666  1.00100.00           O  
ATOM   2485  CB  ARG A 341      51.812  59.370  32.610  1.00 39.77           C  
ATOM   2486  CG  ARG A 341      53.286  59.129  32.532  1.00  1.00           C  
ATOM   2487  CD  ARG A 341      53.733  57.848  31.886  1.00 20.26           C  
ATOM   2488  NE  ARG A 341      55.015  58.040  31.211  1.00 30.01           N  
ATOM   2489  CZ  ARG A 341      55.300  57.509  30.045  1.00 18.59           C  
ATOM   2490  NH1 ARG A 341      54.463  56.677  29.390  1.00 18.09           N  
ATOM   2491  NH2 ARG A 341      56.480  57.844  29.559  1.00 14.53           N  
ATOM   2492  N   ALA A 342      48.486  58.419  32.937  1.00  7.26           N  
ATOM   2493  CA  ALA A 342      47.182  58.422  33.611  1.00  1.00           C  
ATOM   2494  C   ALA A 342      46.511  57.051  33.570  1.00  5.16           C  
ATOM   2495  O   ALA A 342      45.675  56.747  34.406  1.00 28.23           O  
ATOM   2496  CB  ALA A 342      46.169  59.443  33.104  1.00 21.75           C  
ATOM   2497  N   GLU A 343      46.881  56.226  32.599  1.00 27.40           N  
ATOM   2498  CA  GLU A 343      46.318  54.896  32.496  1.00  1.00           C  
ATOM   2499  C   GLU A 343      46.859  54.087  33.647  1.00 17.54           C  
ATOM   2500  O   GLU A 343      46.191  53.294  34.297  1.00 43.23           O  
ATOM   2501  CB  GLU A 343      46.479  54.163  31.173  1.00  1.00           C  
ATOM   2502  CG  GLU A 343      45.396  54.660  30.264  1.00 34.74           C  
ATOM   2503  CD  GLU A 343      46.006  54.425  28.954  1.00 54.93           C  
ATOM   2504  OE1 GLU A 343      47.137  54.008  28.872  1.00  5.92           O  
ATOM   2505  OE2 GLU A 343      45.200  54.704  27.973  1.00 42.75           O  
ATOM   2506  N   GLY A 344      48.135  54.343  33.887  1.00  1.00           N  
ATOM   2507  CA  GLY A 344      48.825  53.683  34.958  1.00  1.00           C  
ATOM   2508  C   GLY A 344      48.430  54.172  36.368  1.00 71.21           C  
ATOM   2509  O   GLY A 344      48.441  53.362  37.270  1.00  4.17           O  
ATOM   2510  N   SER A 345      48.054  55.449  36.536  1.00 11.59           N  
ATOM   2511  CA  SER A 345      47.658  55.958  37.850  1.00 31.80           C  
ATOM   2512  C   SER A 345      46.257  55.462  38.188  1.00  1.04           C  
ATOM   2513  O   SER A 345      45.866  55.273  39.347  1.00 54.70           O  
ATOM   2514  CB  SER A 345      47.690  57.490  37.944  1.00  6.07           C  
ATOM   2515  OG  SER A 345      46.989  58.113  36.871  1.00 71.49           O  
ATOM   2516  N   ASP A 346      45.484  55.253  37.124  1.00  3.65           N  
ATOM   2517  CA  ASP A 346      44.115  54.804  37.239  1.00 96.23           C  
ATOM   2518  C   ASP A 346      44.074  53.404  37.755  1.00  1.00           C  
ATOM   2519  O   ASP A 346      43.360  53.089  38.683  1.00 25.95           O  
ATOM   2520  CB  ASP A 346      43.385  54.696  35.871  1.00  1.00           C  
ATOM   2521  CG  ASP A 346      41.962  54.224  36.123  1.00 64.92           C  
ATOM   2522  OD1 ASP A 346      41.519  54.406  37.344  1.00 54.64           O  
ATOM   2523  OD2 ASP A 346      41.308  53.696  35.263  1.00  1.00           O  
ATOM   2524  N   VAL A 347      44.848  52.539  37.153  1.00  1.00           N  
ATOM   2525  CA  VAL A 347      44.889  51.137  37.558  1.00 28.41           C  
ATOM   2526  C   VAL A 347      45.493  50.865  38.930  1.00  7.60           C  
ATOM   2527  O   VAL A 347      45.037  49.996  39.614  1.00  1.00           O  
ATOM   2528  CB  VAL A 347      45.693  50.295  36.567  1.00 56.22           C  
ATOM   2529  CG1 VAL A 347      46.184  49.049  37.258  1.00  1.00           C  
ATOM   2530  CG2 VAL A 347      44.858  49.933  35.353  1.00 46.15           C  
ATOM   2531  N   ALA A 348      46.501  51.631  39.299  1.00 14.67           N  
ATOM   2532  CA  ALA A 348      47.242  51.566  40.540  1.00  1.00           C  
ATOM   2533  C   ALA A 348      46.403  52.101  41.697  1.00  1.00           C  
ATOM   2534  O   ALA A 348      46.341  51.579  42.813  1.00  1.00           O  
ATOM   2535  CB  ALA A 348      48.442  52.526  40.367  1.00  5.27           C  
ATOM   2536  N   ASN A 349      45.738  53.191  41.403  1.00  6.50           N  
ATOM   2537  CA  ASN A 349      44.883  53.779  42.412  1.00 23.93           C  
ATOM   2538  C   ASN A 349      43.665  52.891  42.586  1.00 22.17           C  
ATOM   2539  O   ASN A 349      43.091  52.735  43.652  1.00 14.23           O  
ATOM   2540  CB  ASN A 349      44.642  55.273  42.100  1.00 15.92           C  
ATOM   2541  CG  ASN A 349      45.691  56.244  42.599  1.00  1.00           C  
ATOM   2542  OD1 ASN A 349      46.233  57.085  41.867  1.00 97.25           O  
ATOM   2543  ND2 ASN A 349      45.963  56.137  43.899  1.00100.00           N  
ATOM   2544  N   ALA A 350      43.239  52.250  41.525  1.00 30.59           N  
ATOM   2545  CA  ALA A 350      42.081  51.408  41.690  1.00  1.00           C  
ATOM   2546  C   ALA A 350      42.269  50.236  42.612  1.00 13.42           C  
ATOM   2547  O   ALA A 350      41.325  49.693  43.172  1.00  1.87           O  
ATOM   2548  CB  ALA A 350      41.472  50.966  40.405  1.00  1.00           C  
ATOM   2549  N   VAL A 351      43.521  49.848  42.749  1.00  7.76           N  
ATOM   2550  CA  VAL A 351      43.929  48.731  43.567  1.00  1.00           C  
ATOM   2551  C   VAL A 351      44.053  49.255  44.968  1.00  1.00           C  
ATOM   2552  O   VAL A 351      43.752  48.559  45.926  1.00  1.00           O  
ATOM   2553  CB  VAL A 351      45.281  48.266  43.074  1.00  1.00           C  
ATOM   2554  CG1 VAL A 351      45.920  47.191  43.926  1.00  1.00           C  
ATOM   2555  CG2 VAL A 351      45.169  47.660  41.780  1.00  1.00           C  
ATOM   2556  N   LEU A 352      44.515  50.499  45.053  1.00  8.88           N  
ATOM   2557  CA  LEU A 352      44.689  51.138  46.352  1.00 21.46           C  
ATOM   2558  C   LEU A 352      43.313  51.411  46.933  1.00 41.66           C  
ATOM   2559  O   LEU A 352      43.027  51.252  48.104  1.00  1.00           O  
ATOM   2560  CB  LEU A 352      45.216  52.534  46.129  1.00  1.00           C  
ATOM   2561  CG  LEU A 352      46.665  52.559  46.344  1.00 11.35           C  
ATOM   2562  CD1 LEU A 352      47.078  51.144  46.619  1.00  8.21           C  
ATOM   2563  CD2 LEU A 352      47.425  53.211  45.210  1.00  1.00           C  
ATOM   2564  N   ASP A 353      42.415  51.832  46.029  1.00  1.67           N  
ATOM   2565  CA  ASP A 353      41.040  52.142  46.361  1.00 40.71           C  
ATOM   2566  C   ASP A 353      40.440  50.979  47.109  1.00  8.92           C  
ATOM   2567  O   ASP A 353      39.567  51.162  47.940  1.00  5.59           O  
ATOM   2568  CB  ASP A 353      40.142  52.621  45.217  1.00 11.22           C  
ATOM   2569  CG  ASP A 353      40.352  54.043  44.838  1.00  1.00           C  
ATOM   2570  OD1 ASP A 353      40.806  54.796  45.846  1.00 21.24           O  
ATOM   2571  OD2 ASP A 353      40.150  54.422  43.679  1.00 11.53           O  
ATOM   2572  N   GLY A 354      40.963  49.796  46.710  1.00  9.63           N  
ATOM   2573  CA  GLY A 354      40.646  48.491  47.229  1.00  5.21           C  
ATOM   2574  C   GLY A 354      39.658  47.716  46.429  1.00  1.00           C  
ATOM   2575  O   GLY A 354      38.815  47.039  47.049  1.00  2.37           O  
ATOM   2576  N   ALA A 355      39.761  47.841  45.100  1.00  1.00           N  
ATOM   2577  CA  ALA A 355      38.872  47.098  44.218  1.00  1.00           C  
ATOM   2578  C   ALA A 355      39.265  45.658  44.223  1.00  1.00           C  
ATOM   2579  O   ALA A 355      40.435  45.317  44.156  1.00 25.10           O  
ATOM   2580  CB  ALA A 355      38.858  47.631  42.780  1.00 30.01           C  
ATOM   2581  N   ASP A 356      38.343  44.737  44.312  1.00 12.56           N  
ATOM   2582  CA  ASP A 356      38.889  43.392  44.338  1.00  1.37           C  
ATOM   2583  C   ASP A 356      39.308  42.821  42.975  1.00  2.87           C  
ATOM   2584  O   ASP A 356      40.054  41.823  42.937  1.00  7.59           O  
ATOM   2585  CB  ASP A 356      37.763  42.431  44.651  1.00 12.97           C  
ATOM   2586  CG  ASP A 356      37.253  42.496  46.042  1.00100.00           C  
ATOM   2587  OD1 ASP A 356      36.375  43.252  46.483  1.00 55.80           O  
ATOM   2588  OD2 ASP A 356      37.877  41.603  46.743  1.00 17.25           O  
ATOM   2589  N   CYS A 357      38.810  43.438  41.880  1.00  1.00           N  
ATOM   2590  CA  CYS A 357      39.043  43.065  40.481  1.00  8.33           C  
ATOM   2591  C   CYS A 357      39.068  44.238  39.476  1.00 14.58           C  
ATOM   2592  O   CYS A 357      38.200  45.125  39.458  1.00 15.37           O  
ATOM   2593  CB  CYS A 357      38.197  41.834  39.948  1.00  1.00           C  
ATOM   2594  SG  CYS A 357      37.921  40.339  40.962  1.00 16.13           S  
ATOM   2595  N   ILE A 358      40.070  44.179  38.609  1.00  2.51           N  
ATOM   2596  CA  ILE A 358      40.240  45.181  37.589  1.00 71.80           C  
ATOM   2597  C   ILE A 358      39.818  44.618  36.232  1.00  1.00           C  
ATOM   2598  O   ILE A 358      39.712  43.422  36.065  1.00  1.00           O  
ATOM   2599  CB  ILE A 358      41.582  45.772  37.867  1.00  5.09           C  
ATOM   2600  CG1 ILE A 358      42.631  44.753  37.525  1.00  1.00           C  
ATOM   2601  CG2 ILE A 358      41.509  46.064  39.355  1.00  1.00           C  
ATOM   2602  CD1 ILE A 358      44.009  44.990  38.130  1.00  1.00           C  
ATOM   2603  N   MET A 359      39.541  45.472  35.260  1.00  7.14           N  
ATOM   2604  CA  MET A 359      39.115  44.881  34.032  1.00  2.03           C  
ATOM   2605  C   MET A 359      39.225  45.704  32.761  1.00 11.31           C  
ATOM   2606  O   MET A 359      39.005  46.923  32.765  1.00 27.33           O  
ATOM   2607  CB  MET A 359      37.831  44.051  34.022  1.00  1.00           C  
ATOM   2608  CG  MET A 359      36.781  44.563  33.034  1.00 23.80           C  
ATOM   2609  SD  MET A 359      35.119  44.126  33.506  1.00 26.48           S  
ATOM   2610  CE  MET A 359      34.191  43.607  32.078  1.00  1.01           C  
ATOM   2611  N   LEU A 360      39.605  44.849  31.789  1.00 41.65           N  
ATOM   2612  CA  LEU A 360      39.897  45.146  30.379  1.00  1.00           C  
ATOM   2613  C   LEU A 360      38.713  44.736  29.507  1.00 84.76           C  
ATOM   2614  O   LEU A 360      38.193  43.617  29.624  1.00 16.15           O  
ATOM   2615  CB  LEU A 360      41.128  44.349  29.923  1.00  1.00           C  
ATOM   2616  CG  LEU A 360      42.361  44.604  30.793  1.00  1.00           C  
ATOM   2617  CD1 LEU A 360      43.514  43.644  30.491  1.00  1.00           C  
ATOM   2618  CD2 LEU A 360      42.935  46.011  30.618  1.00  3.22           C  
ATOM   2619  N   SER A 361      38.325  45.656  28.648  1.00 26.37           N  
ATOM   2620  CA  SER A 361      37.188  45.454  27.745  1.00  9.32           C  
ATOM   2621  C   SER A 361      37.611  45.627  26.283  1.00  1.00           C  
ATOM   2622  O   SER A 361      37.316  44.786  25.425  1.00  1.00           O  
ATOM   2623  CB  SER A 361      36.087  46.464  28.067  1.00 10.75           C  
ATOM   2624  OG  SER A 361      35.910  46.553  29.474  1.00 66.22           O  
ATOM   2625  N   GLY A 362      38.298  46.720  26.024  1.00 65.78           N  
ATOM   2626  CA  GLY A 362      38.751  47.052  24.666  1.00  1.00           C  
ATOM   2627  C   GLY A 362      40.115  46.420  24.373  1.00  1.00           C  
ATOM   2628  O   GLY A 362      40.323  45.819  23.308  1.00  1.51           O  
ATOM   2629  N   GLU A 363      40.989  46.576  25.340  1.00  1.00           N  
ATOM   2630  CA  GLU A 363      42.386  46.125  25.263  1.00 45.06           C  
ATOM   2631  C   GLU A 363      42.532  44.609  25.018  1.00 23.18           C  
ATOM   2632  O   GLU A 363      43.574  44.135  24.546  1.00  1.00           O  
ATOM   2633  CB  GLU A 363      43.107  46.442  26.576  1.00 33.05           C  
ATOM   2634  CG  GLU A 363      42.947  47.901  27.009  1.00  1.00           C  
ATOM   2635  CD  GLU A 363      41.671  48.151  27.818  1.00  1.00           C  
ATOM   2636  OE1 GLU A 363      40.571  47.565  27.486  1.00  1.00           O  
ATOM   2637  OE2 GLU A 363      41.695  48.949  28.832  1.00 21.21           O  
ATOM   2638  N   THR A 364      41.503  43.828  25.324  1.00 19.43           N  
ATOM   2639  CA  THR A 364      41.619  42.355  25.188  1.00  5.92           C  
ATOM   2640  C   THR A 364      40.676  41.742  24.140  1.00 83.25           C  
ATOM   2641  O   THR A 364      40.808  40.570  23.766  1.00 14.28           O  
ATOM   2642  CB  THR A 364      41.319  41.655  26.514  1.00  8.54           C  
ATOM   2643  OG1 THR A 364      39.922  41.629  26.750  1.00  7.03           O  
ATOM   2644  CG2 THR A 364      41.978  42.341  27.713  1.00 21.28           C  
ATOM   2645  N   ALA A 365      39.724  42.506  23.659  1.00  3.80           N  
ATOM   2646  CA  ALA A 365      38.773  41.987  22.656  1.00  1.00           C  
ATOM   2647  C   ALA A 365      39.123  42.523  21.260  1.00  1.00           C  
ATOM   2648  O   ALA A 365      39.569  41.750  20.421  1.00  1.00           O  
ATOM   2649  CB  ALA A 365      37.348  42.419  23.009  1.00  1.00           C  
ATOM   2650  N   LYS A 366      38.892  43.808  21.035  1.00 40.74           N  
ATOM   2651  CA  LYS A 366      39.170  44.503  19.795  1.00 27.98           C  
ATOM   2652  C   LYS A 366      40.700  44.507  19.670  1.00  1.00           C  
ATOM   2653  O   LYS A 366      41.277  44.107  18.661  1.00 50.78           O  
ATOM   2654  CB  LYS A 366      38.558  45.954  19.931  1.00  1.00           C  
ATOM   2655  CG  LYS A 366      37.504  46.438  18.928  1.00100.00           C  
ATOM   2656  CD  LYS A 366      37.428  47.957  18.640  1.00100.00           C  
ATOM   2657  CE  LYS A 366      36.178  48.709  19.177  1.00100.00           C  
ATOM   2658  NZ  LYS A 366      35.164  49.378  18.297  1.00 28.89           N  
ATOM   2659  N   GLY A 367      41.335  44.995  20.731  1.00 58.08           N  
ATOM   2660  CA  GLY A 367      42.775  45.169  20.957  1.00 45.05           C  
ATOM   2661  C   GLY A 367      43.782  44.608  19.963  1.00  1.00           C  
ATOM   2662  O   GLY A 367      43.549  43.594  19.331  1.00 44.51           O  
ATOM   2663  N   ASP A 368      44.908  45.305  19.864  1.00 12.75           N  
ATOM   2664  CA  ASP A 368      46.071  45.006  19.015  1.00  1.00           C  
ATOM   2665  C   ASP A 368      47.235  44.523  19.875  1.00100.00           C  
ATOM   2666  O   ASP A 368      48.211  43.943  19.382  1.00 27.87           O  
ATOM   2667  CB  ASP A 368      46.664  46.231  18.224  1.00 16.20           C  
ATOM   2668  CG  ASP A 368      46.200  46.488  16.833  1.00 14.51           C  
ATOM   2669  OD1 ASP A 368      45.572  45.470  16.287  1.00100.00           O  
ATOM   2670  OD2 ASP A 368      46.353  47.593  16.315  1.00100.00           O  
ATOM   2671  N   TYR A 369      47.150  44.773  21.191  1.00100.00           N  
ATOM   2672  CA  TYR A 369      48.186  44.373  22.142  1.00 13.42           C  
ATOM   2673  C   TYR A 369      47.610  43.582  23.312  1.00 42.30           C  
ATOM   2674  O   TYR A 369      48.178  43.716  24.380  1.00  1.00           O  
ATOM   2675  CB  TYR A 369      48.877  45.674  22.703  1.00 15.12           C  
ATOM   2676  CG  TYR A 369      49.696  46.313  21.622  1.00  2.05           C  
ATOM   2677  CD1 TYR A 369      50.878  45.618  21.439  1.00 10.55           C  
ATOM   2678  CD2 TYR A 369      49.404  47.382  20.767  1.00 96.37           C  
ATOM   2679  CE1 TYR A 369      51.738  46.005  20.419  1.00 27.25           C  
ATOM   2680  CE2 TYR A 369      50.288  47.782  19.763  1.00 79.24           C  
ATOM   2681  CZ  TYR A 369      51.476  47.077  19.563  1.00 13.60           C  
ATOM   2682  OH  TYR A 369      52.382  47.432  18.575  1.00 34.68           O  
ATOM   2683  N   PRO A 370      46.528  42.777  23.104  1.00100.00           N  
ATOM   2684  CA  PRO A 370      45.877  42.003  24.157  1.00 13.88           C  
ATOM   2685  C   PRO A 370      46.741  41.528  25.297  1.00  2.63           C  
ATOM   2686  O   PRO A 370      46.463  41.840  26.472  1.00 13.50           O  
ATOM   2687  CB  PRO A 370      45.336  40.685  23.586  1.00  2.51           C  
ATOM   2688  CG  PRO A 370      45.817  40.686  22.128  1.00  1.00           C  
ATOM   2689  CD  PRO A 370      46.669  41.935  21.882  1.00  2.95           C  
ATOM   2690  N   LEU A 371      47.765  40.739  24.964  1.00 91.84           N  
ATOM   2691  CA  LEU A 371      48.607  40.230  26.034  1.00 68.22           C  
ATOM   2692  C   LEU A 371      49.412  41.257  26.781  1.00  1.00           C  
ATOM   2693  O   LEU A 371      49.430  41.241  27.996  1.00 37.34           O  
ATOM   2694  CB  LEU A 371      49.655  39.181  25.730  1.00  9.86           C  
ATOM   2695  CG  LEU A 371      49.111  37.810  25.471  1.00100.00           C  
ATOM   2696  CD1 LEU A 371      48.349  38.077  24.185  1.00  1.00           C  
ATOM   2697  CD2 LEU A 371      50.340  36.971  25.149  1.00100.00           C  
ATOM   2698  N   GLU A 372      50.041  42.137  26.048  1.00 26.90           N  
ATOM   2699  CA  GLU A 372      50.802  43.171  26.682  1.00  1.00           C  
ATOM   2700  C   GLU A 372      49.911  43.925  27.662  1.00 14.49           C  
ATOM   2701  O   GLU A 372      50.441  44.507  28.602  1.00 16.39           O  
ATOM   2702  CB  GLU A 372      51.427  44.078  25.614  1.00 15.00           C  
ATOM   2703  CG  GLU A 372      52.533  43.453  24.732  1.00 29.06           C  
ATOM   2704  CD  GLU A 372      52.159  42.523  23.601  1.00100.00           C  
ATOM   2705  OE1 GLU A 372      50.878  42.514  23.249  1.00 66.13           O  
ATOM   2706  OE2 GLU A 372      53.035  41.894  23.044  1.00 36.74           O  
ATOM   2707  N   ALA A 373      48.572  43.894  27.442  1.00 12.13           N  
ATOM   2708  CA  ALA A 373      47.605  44.545  28.320  1.00  1.00           C  
ATOM   2709  C   ALA A 373      47.486  43.808  29.624  1.00  1.00           C  
ATOM   2710  O   ALA A 373      47.508  44.350  30.727  1.00  4.24           O  
ATOM   2711  CB  ALA A 373      46.213  44.761  27.838  1.00  1.00           C  
ATOM   2712  N   VAL A 374      47.350  42.522  29.516  1.00  1.03           N  
ATOM   2713  CA  VAL A 374      47.200  41.783  30.743  1.00  1.00           C  
ATOM   2714  C   VAL A 374      48.419  41.874  31.622  1.00 26.00           C  
ATOM   2715  O   VAL A 374      48.316  41.942  32.853  1.00  5.38           O  
ATOM   2716  CB  VAL A 374      47.112  40.364  30.249  1.00  3.56           C  
ATOM   2717  CG1 VAL A 374      47.113  39.337  31.383  1.00  4.17           C  
ATOM   2718  CG2 VAL A 374      45.843  40.090  29.439  1.00  9.53           C  
ATOM   2719  N   ARG A 375      49.538  41.848  30.958  1.00 10.52           N  
ATOM   2720  CA  ARG A 375      50.819  41.851  31.630  1.00  1.00           C  
ATOM   2721  C   ARG A 375      50.967  43.087  32.514  1.00 16.05           C  
ATOM   2722  O   ARG A 375      51.344  42.998  33.684  1.00 19.40           O  
ATOM   2723  CB  ARG A 375      51.946  41.772  30.611  1.00 40.74           C  
ATOM   2724  CG  ARG A 375      52.436  40.334  30.408  1.00 21.43           C  
ATOM   2725  CD  ARG A 375      52.864  40.045  28.971  1.00100.00           C  
ATOM   2726  NE  ARG A 375      52.885  38.611  28.651  1.00100.00           N  
ATOM   2727  CZ  ARG A 375      53.324  38.113  27.488  1.00100.00           C  
ATOM   2728  NH1 ARG A 375      53.782  38.922  26.522  1.00100.00           N  
ATOM   2729  NH2 ARG A 375      53.344  36.807  27.191  1.00100.00           N  
ATOM   2730  N   MET A 376      50.667  44.260  31.990  1.00 93.05           N  
ATOM   2731  CA  MET A 376      50.856  45.464  32.809  1.00  1.00           C  
ATOM   2732  C   MET A 376      49.766  45.604  33.889  1.00  1.00           C  
ATOM   2733  O   MET A 376      49.957  46.282  34.903  1.00 22.29           O  
ATOM   2734  CB  MET A 376      50.914  46.746  31.983  1.00100.00           C  
ATOM   2735  CG  MET A 376      51.665  47.860  32.738  1.00 62.39           C  
ATOM   2736  SD  MET A 376      52.737  48.834  31.703  1.00 13.93           S  
ATOM   2737  CE  MET A 376      54.393  48.860  32.365  1.00100.00           C  
ATOM   2738  N   GLN A 377      48.614  44.971  33.701  1.00 15.43           N  
ATOM   2739  CA  GLN A 377      47.543  45.040  34.730  1.00 49.22           C  
ATOM   2740  C   GLN A 377      48.016  44.297  35.941  1.00  1.00           C  
ATOM   2741  O   GLN A 377      47.642  44.574  37.079  1.00100.00           O  
ATOM   2742  CB  GLN A 377      46.230  44.484  34.181  1.00  1.00           C  
ATOM   2743  CG  GLN A 377      45.326  45.588  33.613  1.00 18.47           C  
ATOM   2744  CD  GLN A 377      43.874  45.496  34.093  1.00  1.00           C  
ATOM   2745  OE1 GLN A 377      43.147  46.490  34.053  1.00 38.69           O  
ATOM   2746  NE2 GLN A 377      43.401  44.350  34.543  1.00  1.21           N  
ATOM   2747  N   HIS A 378      48.833  43.325  35.633  1.00  7.79           N  
ATOM   2748  CA  HIS A 378      49.422  42.443  36.627  1.00 69.29           C  
ATOM   2749  C   HIS A 378      50.584  43.028  37.418  1.00 25.11           C  
ATOM   2750  O   HIS A 378      50.702  42.816  38.626  1.00 35.01           O  
ATOM   2751  CB  HIS A 378      49.755  41.143  35.887  1.00 17.23           C  
ATOM   2752  CG  HIS A 378      50.666  40.242  36.618  1.00  1.00           C  
ATOM   2753  ND1 HIS A 378      50.162  39.175  37.322  1.00 32.46           N  
ATOM   2754  CD2 HIS A 378      52.009  40.203  36.727  1.00 32.92           C  
ATOM   2755  CE1 HIS A 378      51.204  38.520  37.852  1.00  6.93           C  
ATOM   2756  NE2 HIS A 378      52.344  39.113  37.520  1.00  1.00           N  
ATOM   2757  N   LEU A 379      51.430  43.782  36.712  1.00  1.28           N  
ATOM   2758  CA  LEU A 379      52.620  44.465  37.217  1.00  1.00           C  
ATOM   2759  C   LEU A 379      52.202  45.649  38.060  1.00 12.81           C  
ATOM   2760  O   LEU A 379      52.733  45.890  39.147  1.00 44.05           O  
ATOM   2761  CB  LEU A 379      53.489  44.996  36.097  1.00 18.92           C  
ATOM   2762  CG  LEU A 379      54.542  43.974  35.781  1.00  1.00           C  
ATOM   2763  CD1 LEU A 379      53.853  42.954  34.909  1.00 32.06           C  
ATOM   2764  CD2 LEU A 379      55.557  44.569  34.828  1.00  1.00           C  
ATOM   2765  N   ILE A 380      51.219  46.378  37.555  1.00 46.40           N  
ATOM   2766  CA  ILE A 380      50.747  47.509  38.312  1.00 59.61           C  
ATOM   2767  C   ILE A 380      50.034  47.062  39.587  1.00  1.00           C  
ATOM   2768  O   ILE A 380      50.205  47.637  40.660  1.00 70.09           O  
ATOM   2769  CB  ILE A 380      49.828  48.419  37.581  1.00  1.03           C  
ATOM   2770  CG1 ILE A 380      50.594  49.067  36.415  1.00 36.49           C  
ATOM   2771  CG2 ILE A 380      49.400  49.318  38.725  1.00  1.00           C  
ATOM   2772  CD1 ILE A 380      49.846  50.171  35.700  1.00  1.00           C  
ATOM   2773  N   ALA A 381      49.265  45.995  39.465  1.00  1.00           N  
ATOM   2774  CA  ALA A 381      48.524  45.444  40.577  1.00 48.48           C  
ATOM   2775  C   ALA A 381      49.433  44.991  41.697  1.00  1.00           C  
ATOM   2776  O   ALA A 381      49.141  45.249  42.841  1.00 25.55           O  
ATOM   2777  CB  ALA A 381      47.325  44.553  40.296  1.00  1.87           C  
ATOM   2778  N   ARG A 382      50.556  44.346  41.376  1.00  1.00           N  
ATOM   2779  CA  ARG A 382      51.502  43.888  42.392  1.00  1.92           C  
ATOM   2780  C   ARG A 382      52.147  45.005  43.202  1.00 21.70           C  
ATOM   2781  O   ARG A 382      52.305  44.904  44.413  1.00 18.45           O  
ATOM   2782  CB  ARG A 382      52.674  43.162  41.731  1.00  8.64           C  
ATOM   2783  CG  ARG A 382      52.320  41.713  41.365  1.00  1.00           C  
ATOM   2784  CD  ARG A 382      53.522  40.762  41.501  1.00 11.83           C  
ATOM   2785  NE  ARG A 382      54.225  40.397  40.249  1.00 24.01           N  
ATOM   2786  CZ  ARG A 382      55.392  40.874  39.747  1.00  1.86           C  
ATOM   2787  NH1 ARG A 382      56.061  41.857  40.310  1.00 94.71           N  
ATOM   2788  NH2 ARG A 382      55.828  40.345  38.607  1.00100.00           N  
ATOM   2789  N   GLU A 383      52.500  46.086  42.509  1.00 30.69           N  
ATOM   2790  CA  GLU A 383      53.136  47.234  43.130  1.00  1.00           C  
ATOM   2791  C   GLU A 383      52.149  48.039  44.018  1.00100.00           C  
ATOM   2792  O   GLU A 383      52.450  48.483  45.127  1.00  1.00           O  
ATOM   2793  CB  GLU A 383      53.798  47.976  41.952  1.00  1.00           C  
ATOM   2794  CG  GLU A 383      55.137  48.602  42.353  1.00 62.04           C  
ATOM   2795  CD  GLU A 383      56.220  47.654  41.984  1.00 57.12           C  
ATOM   2796  OE1 GLU A 383      55.683  46.611  41.411  1.00 23.73           O  
ATOM   2797  OE2 GLU A 383      57.416  47.864  42.141  1.00 50.97           O  
ATOM   2798  N   ALA A 384      50.929  48.211  43.517  1.00  1.00           N  
ATOM   2799  CA  ALA A 384      49.871  48.939  44.216  1.00  1.00           C  
ATOM   2800  C   ALA A 384      49.347  48.158  45.413  1.00  1.00           C  
ATOM   2801  O   ALA A 384      48.886  48.691  46.403  1.00 50.86           O  
ATOM   2802  CB  ALA A 384      48.713  49.209  43.300  1.00 30.42           C  
ATOM   2803  N   GLU A 385      49.448  46.845  45.341  1.00 11.81           N  
ATOM   2804  CA  GLU A 385      49.013  45.961  46.400  1.00  1.00           C  
ATOM   2805  C   GLU A 385      49.908  46.067  47.611  1.00 60.08           C  
ATOM   2806  O   GLU A 385      49.441  45.768  48.707  1.00 28.16           O  
ATOM   2807  CB  GLU A 385      49.059  44.545  45.853  1.00  1.00           C  
ATOM   2808  CG  GLU A 385      47.824  44.227  45.038  1.00  3.19           C  
ATOM   2809  CD  GLU A 385      47.944  42.842  44.567  1.00 13.29           C  
ATOM   2810  OE1 GLU A 385      49.010  42.251  45.068  1.00 25.60           O  
ATOM   2811  OE2 GLU A 385      47.126  42.399  43.806  1.00  3.41           O  
ATOM   2812  N   ALA A 386      51.167  46.453  47.432  1.00 42.52           N  
ATOM   2813  CA  ALA A 386      52.052  46.567  48.581  1.00  1.00           C  
ATOM   2814  C   ALA A 386      52.086  47.993  49.136  1.00  1.00           C  
ATOM   2815  O   ALA A 386      52.539  48.248  50.254  1.00 58.43           O  
ATOM   2816  CB  ALA A 386      53.441  46.045  48.128  1.00 26.33           C  
ATOM   2817  N   ALA A 387      51.596  48.908  48.323  1.00 30.29           N  
ATOM   2818  CA  ALA A 387      51.574  50.291  48.714  1.00  1.00           C  
ATOM   2819  C   ALA A 387      50.459  50.608  49.696  1.00  1.00           C  
ATOM   2820  O   ALA A 387      50.395  51.647  50.348  1.00100.00           O  
ATOM   2821  CB  ALA A 387      51.899  51.182  47.536  1.00  2.87           C  
ATOM   2822  N   MET A 388      49.581  49.615  49.794  1.00 12.53           N  
ATOM   2823  CA  MET A 388      48.442  49.651  50.671  1.00  1.00           C  
ATOM   2824  C   MET A 388      48.988  49.850  52.082  1.00  1.00           C  
ATOM   2825  O   MET A 388      50.115  49.473  52.406  1.00 46.48           O  
ATOM   2826  CB  MET A 388      47.786  48.287  50.468  1.00  4.40           C  
ATOM   2827  CG  MET A 388      46.746  48.236  49.361  1.00 75.98           C  
ATOM   2828  SD  MET A 388      46.231  46.532  48.998  1.00 13.27           S  
ATOM   2829  CE  MET A 388      44.707  46.371  49.966  1.00100.00           C  
ATOM   2830  N   PHE A 389      48.168  50.477  52.916  1.00 58.27           N  
ATOM   2831  CA  PHE A 389      48.516  50.742  54.286  1.00 88.65           C  
ATOM   2832  C   PHE A 389      47.728  49.726  55.100  1.00  1.00           C  
ATOM   2833  O   PHE A 389      46.713  50.027  55.710  1.00 18.02           O  
ATOM   2834  CB  PHE A 389      48.001  52.144  54.625  1.00 10.76           C  
ATOM   2835  CG  PHE A 389      48.632  52.778  55.830  1.00 14.09           C  
ATOM   2836  CD1 PHE A 389      49.739  52.160  56.391  1.00 16.92           C  
ATOM   2837  CD2 PHE A 389      48.154  53.962  56.390  1.00100.00           C  
ATOM   2838  CE1 PHE A 389      50.342  52.705  57.512  1.00 48.01           C  
ATOM   2839  CE2 PHE A 389      48.765  54.521  57.514  1.00 16.98           C  
ATOM   2840  CZ  PHE A 389      49.864  53.882  58.083  1.00 84.92           C  
ATOM   2841  N   HIS A 390      48.199  48.497  55.028  1.00 12.50           N  
ATOM   2842  CA  HIS A 390      47.555  47.387  55.693  1.00  1.00           C  
ATOM   2843  C   HIS A 390      47.251  47.548  57.187  1.00  1.00           C  
ATOM   2844  O   HIS A 390      46.292  46.973  57.680  1.00  1.00           O  
ATOM   2845  CB  HIS A 390      48.489  46.170  55.548  1.00 32.72           C  
ATOM   2846  CG  HIS A 390      48.716  45.782  54.091  1.00  1.00           C  
ATOM   2847  ND1 HIS A 390      47.732  45.152  53.338  1.00 53.46           N  
ATOM   2848  CD2 HIS A 390      49.787  45.936  53.272  1.00  1.00           C  
ATOM   2849  CE1 HIS A 390      48.212  44.948  52.126  1.00 83.67           C  
ATOM   2850  NE2 HIS A 390      49.437  45.410  52.070  1.00 39.06           N  
ATOM   2851  N   ARG A 391      48.051  48.290  57.929  1.00 17.19           N  
ATOM   2852  CA  ARG A 391      47.749  48.431  59.332  1.00 10.17           C  
ATOM   2853  C   ARG A 391      46.505  49.216  59.631  1.00  3.73           C  
ATOM   2854  O   ARG A 391      45.607  48.763  60.344  1.00  1.00           O  
ATOM   2855  CB  ARG A 391      48.933  48.924  60.073  1.00  2.21           C  
ATOM   2856  CG  ARG A 391      48.765  48.895  61.583  1.00  1.00           C  
ATOM   2857  CD  ARG A 391      50.146  49.168  62.187  1.00100.00           C  
ATOM   2858  NE  ARG A 391      50.719  50.448  61.784  1.00 93.19           N  
ATOM   2859  CZ  ARG A 391      50.024  51.580  61.961  1.00100.00           C  
ATOM   2860  NH1 ARG A 391      48.806  51.577  62.534  1.00 38.70           N  
ATOM   2861  NH2 ARG A 391      50.563  52.722  61.556  1.00100.00           N  
ATOM   2862  N   LYS A 392      46.450  50.416  59.056  1.00 14.88           N  
ATOM   2863  CA  LYS A 392      45.327  51.308  59.229  1.00  1.00           C  
ATOM   2864  C   LYS A 392      44.143  50.611  58.672  1.00  1.00           C  
ATOM   2865  O   LYS A 392      43.205  50.403  59.391  1.00  1.00           O  
ATOM   2866  CB  LYS A 392      45.486  52.715  58.627  1.00 15.93           C  
ATOM   2867  CG  LYS A 392      45.294  53.714  59.799  1.00 29.62           C  
ATOM   2868  CD  LYS A 392      46.099  55.011  59.839  1.00100.00           C  
ATOM   2869  CE  LYS A 392      46.145  55.511  61.291  1.00100.00           C  
ATOM   2870  NZ  LYS A 392      46.129  56.950  61.565  1.00100.00           N  
ATOM   2871  N   LEU A 393      44.235  50.198  57.425  1.00 13.65           N  
ATOM   2872  CA  LEU A 393      43.201  49.477  56.702  1.00 20.04           C  
ATOM   2873  C   LEU A 393      42.437  48.476  57.531  1.00 37.84           C  
ATOM   2874  O   LEU A 393      41.220  48.546  57.577  1.00  1.00           O  
ATOM   2875  CB  LEU A 393      43.582  48.851  55.346  1.00 87.34           C  
ATOM   2876  CG  LEU A 393      42.385  48.468  54.507  1.00 14.91           C  
ATOM   2877  CD1 LEU A 393      41.904  49.679  53.689  1.00 68.23           C  
ATOM   2878  CD2 LEU A 393      42.709  47.353  53.541  1.00 14.56           C  
ATOM   2879  N   PHE A 394      43.156  47.552  58.152  1.00  1.00           N  
ATOM   2880  CA  PHE A 394      42.521  46.535  58.963  1.00  1.00           C  
ATOM   2881  C   PHE A 394      41.909  47.119  60.226  1.00 15.05           C  
ATOM   2882  O   PHE A 394      40.945  46.569  60.757  1.00 42.55           O  
ATOM   2883  CB  PHE A 394      43.629  45.630  59.428  1.00 56.90           C  
ATOM   2884  CG  PHE A 394      43.260  44.496  60.320  1.00 35.95           C  
ATOM   2885  CD1 PHE A 394      42.688  43.381  59.735  1.00  1.00           C  
ATOM   2886  CD2 PHE A 394      43.478  44.450  61.692  1.00100.00           C  
ATOM   2887  CE1 PHE A 394      42.344  42.241  60.458  1.00 37.49           C  
ATOM   2888  CE2 PHE A 394      43.133  43.328  62.443  1.00100.00           C  
ATOM   2889  CZ  PHE A 394      42.580  42.202  61.829  1.00  1.00           C  
ATOM   2890  N   GLU A 395      42.462  48.212  60.736  1.00  9.76           N  
ATOM   2891  CA  GLU A 395      41.872  48.766  61.923  1.00  1.00           C  
ATOM   2892  C   GLU A 395      40.578  49.389  61.489  1.00 38.91           C  
ATOM   2893  O   GLU A 395      39.570  49.132  62.162  1.00 22.21           O  
ATOM   2894  CB  GLU A 395      42.692  49.802  62.651  1.00 40.01           C  
ATOM   2895  CG  GLU A 395      44.081  49.290  62.991  1.00  3.23           C  
ATOM   2896  CD  GLU A 395      44.962  50.430  63.419  1.00100.00           C  
ATOM   2897  OE1 GLU A 395      44.428  51.608  63.216  1.00 88.45           O  
ATOM   2898  OE2 GLU A 395      46.057  50.260  63.894  1.00100.00           O  
ATOM   2899  N   GLU A 396      40.624  50.153  60.375  1.00 11.05           N  
ATOM   2900  CA  GLU A 396      39.499  50.839  59.774  1.00 28.60           C  
ATOM   2901  C   GLU A 396      38.383  49.880  59.388  1.00  1.00           C  
ATOM   2902  O   GLU A 396      37.204  50.218  59.372  1.00 54.64           O  
ATOM   2903  CB  GLU A 396      39.943  51.762  58.617  1.00  2.50           C  
ATOM   2904  CG  GLU A 396      40.905  52.776  59.217  1.00  1.00           C  
ATOM   2905  CD  GLU A 396      41.024  54.058  58.518  1.00  1.19           C  
ATOM   2906  OE1 GLU A 396      40.612  53.972  57.278  1.00 81.23           O  
ATOM   2907  OE2 GLU A 396      41.425  55.054  59.082  1.00 61.23           O  
ATOM   2908  N   LEU A 397      38.752  48.652  59.085  1.00 20.99           N  
ATOM   2909  CA  LEU A 397      37.814  47.613  58.684  1.00  2.24           C  
ATOM   2910  C   LEU A 397      37.304  46.772  59.824  1.00  3.93           C  
ATOM   2911  O   LEU A 397      36.226  46.195  59.765  1.00  8.86           O  
ATOM   2912  CB  LEU A 397      38.698  46.570  58.023  1.00 73.70           C  
ATOM   2913  CG  LEU A 397      38.346  46.239  56.647  1.00  1.00           C  
ATOM   2914  CD1 LEU A 397      37.550  47.382  56.023  1.00 54.08           C  
ATOM   2915  CD2 LEU A 397      39.726  46.162  56.056  1.00 15.58           C  
ATOM   2916  N   ALA A 398      38.118  46.682  60.864  1.00 52.91           N  
ATOM   2917  CA  ALA A 398      37.740  45.918  62.015  1.00  1.00           C  
ATOM   2918  C   ALA A 398      36.627  46.681  62.711  1.00  3.43           C  
ATOM   2919  O   ALA A 398      35.637  46.071  63.158  1.00 23.66           O  
ATOM   2920  CB  ALA A 398      38.883  45.848  62.982  1.00  1.00           C  
ATOM   2921  N   ARG A 399      36.826  48.016  62.780  1.00 10.90           N  
ATOM   2922  CA  ARG A 399      35.907  48.939  63.414  1.00 29.09           C  
ATOM   2923  C   ARG A 399      34.530  48.870  62.843  1.00100.00           C  
ATOM   2924  O   ARG A 399      33.535  48.935  63.559  1.00 15.16           O  
ATOM   2925  CB  ARG A 399      36.174  50.425  63.586  1.00 12.54           C  
ATOM   2926  CG  ARG A 399      37.437  50.801  64.346  1.00 30.05           C  
ATOM   2927  CD  ARG A 399      37.148  51.919  65.356  1.00 73.38           C  
ATOM   2928  NE  ARG A 399      38.013  53.111  65.392  1.00100.00           N  
ATOM   2929  CZ  ARG A 399      37.353  54.255  65.546  1.00100.00           C  
ATOM   2930  NH1 ARG A 399      36.038  54.247  65.682  1.00  2.06           N  
ATOM   2931  NH2 ARG A 399      37.931  55.447  65.588  1.00 71.20           N  
ATOM   2932  N   SER A 400      34.455  48.765  61.544  1.00 73.25           N  
ATOM   2933  CA  SER A 400      33.134  48.716  60.945  1.00  3.46           C  
ATOM   2934  C   SER A 400      32.277  47.506  61.244  1.00 97.01           C  
ATOM   2935  O   SER A 400      31.074  47.711  61.414  1.00 19.59           O  
ATOM   2936  CB  SER A 400      33.086  48.667  59.466  1.00100.00           C  
ATOM   2937  OG  SER A 400      32.498  47.424  59.142  1.00100.00           O  
ATOM   2938  N   SER A 401      32.909  46.327  61.221  1.00 46.79           N  
ATOM   2939  CA  SER A 401      32.254  45.061  61.469  1.00  1.00           C  
ATOM   2940  C   SER A 401      32.140  44.867  62.961  1.00 12.83           C  
ATOM   2941  O   SER A 401      31.646  43.856  63.433  1.00 12.05           O  
ATOM   2942  CB  SER A 401      33.149  44.014  60.874  1.00  1.45           C  
ATOM   2943  OG  SER A 401      34.320  44.622  60.325  1.00100.00           O  
ATOM   2944  N   SER A 402      32.593  45.876  63.706  1.00 30.23           N  
ATOM   2945  CA  SER A 402      32.537  45.789  65.149  1.00 41.31           C  
ATOM   2946  C   SER A 402      31.205  45.304  65.724  1.00 14.21           C  
ATOM   2947  O   SER A 402      31.096  44.816  66.866  1.00 57.40           O  
ATOM   2948  CB  SER A 402      33.022  47.053  65.824  1.00  1.00           C  
ATOM   2949  OG  SER A 402      32.186  48.135  65.453  1.00100.00           O  
ATOM   2950  N   HIS A 403      30.164  45.452  64.913  1.00 34.06           N  
ATOM   2951  CA  HIS A 403      28.813  45.048  65.288  1.00100.00           C  
ATOM   2952  C   HIS A 403      28.632  43.524  65.235  1.00  3.70           C  
ATOM   2953  O   HIS A 403      27.802  42.918  65.954  1.00 22.18           O  
ATOM   2954  CB  HIS A 403      27.695  45.766  64.458  1.00 14.06           C  
ATOM   2955  CG  HIS A 403      27.479  45.376  63.006  1.00100.00           C  
ATOM   2956  ND1 HIS A 403      26.498  44.465  62.637  1.00100.00           N  
ATOM   2957  CD2 HIS A 403      28.073  45.794  61.864  1.00 42.95           C  
ATOM   2958  CE1 HIS A 403      26.519  44.358  61.324  1.00100.00           C  
ATOM   2959  NE2 HIS A 403      27.452  45.144  60.846  1.00100.00           N  
ATOM   2960  N   SER A 404      29.395  42.902  64.333  1.00100.00           N  
ATOM   2961  CA  SER A 404      29.342  41.462  64.139  1.00100.00           C  
ATOM   2962  C   SER A 404      30.229  40.677  65.071  1.00100.00           C  
ATOM   2963  O   SER A 404      31.378  41.007  65.357  1.00 86.90           O  
ATOM   2964  CB  SER A 404      29.472  40.962  62.713  1.00 57.55           C  
ATOM   2965  OG  SER A 404      29.752  39.569  62.816  1.00 78.94           O  
ATOM   2966  N   THR A 405      29.643  39.602  65.554  1.00 61.09           N  
ATOM   2967  CA  THR A 405      30.296  38.709  66.480  1.00  1.00           C  
ATOM   2968  C   THR A 405      30.348  37.319  65.889  1.00100.00           C  
ATOM   2969  O   THR A 405      30.240  36.313  66.600  1.00  1.00           O  
ATOM   2970  CB  THR A 405      29.361  38.624  67.697  1.00 17.94           C  
ATOM   2971  OG1 THR A 405      29.139  39.892  68.283  1.00 87.98           O  
ATOM   2972  CG2 THR A 405      29.856  37.635  68.734  1.00100.00           C  
ATOM   2973  N   ASP A 406      30.515  37.269  64.569  1.00 23.40           N  
ATOM   2974  CA  ASP A 406      30.592  35.992  63.904  1.00 13.43           C  
ATOM   2975  C   ASP A 406      31.798  35.210  64.400  1.00 24.54           C  
ATOM   2976  O   ASP A 406      32.758  35.751  64.956  1.00  1.00           O  
ATOM   2977  CB  ASP A 406      30.630  36.121  62.393  1.00 33.48           C  
ATOM   2978  CG  ASP A 406      30.033  34.944  61.693  1.00 36.59           C  
ATOM   2979  OD1 ASP A 406      28.940  34.460  62.246  1.00 26.37           O  
ATOM   2980  OD2 ASP A 406      30.595  34.468  60.724  1.00 15.21           O  
ATOM   2981  N   LEU A 407      31.718  33.915  64.221  1.00  1.00           N  
ATOM   2982  CA  LEU A 407      32.793  33.088  64.652  1.00  1.00           C  
ATOM   2983  C   LEU A 407      33.864  33.068  63.588  1.00 22.95           C  
ATOM   2984  O   LEU A 407      35.063  33.198  63.849  1.00  9.28           O  
ATOM   2985  CB  LEU A 407      32.219  31.747  65.064  1.00  6.83           C  
ATOM   2986  CG  LEU A 407      31.969  31.767  66.564  1.00  9.74           C  
ATOM   2987  CD1 LEU A 407      30.487  31.832  66.887  1.00 18.50           C  
ATOM   2988  CD2 LEU A 407      32.589  30.504  67.164  1.00100.00           C  
ATOM   2989  N   MET A 408      33.422  32.935  62.354  1.00 11.48           N  
ATOM   2990  CA  MET A 408      34.458  32.954  61.357  1.00 31.24           C  
ATOM   2991  C   MET A 408      35.091  34.349  61.241  1.00  1.00           C  
ATOM   2992  O   MET A 408      36.286  34.526  60.963  1.00  1.00           O  
ATOM   2993  CB  MET A 408      34.121  32.257  60.044  1.00  1.00           C  
ATOM   2994  CG  MET A 408      35.584  32.007  59.654  1.00  1.04           C  
ATOM   2995  SD  MET A 408      35.983  31.092  58.194  1.00 26.69           S  
ATOM   2996  CE  MET A 408      37.751  31.163  58.352  1.00100.00           C  
ATOM   2997  N   GLU A 409      34.243  35.343  61.448  1.00  1.00           N  
ATOM   2998  CA  GLU A 409      34.696  36.705  61.384  1.00 21.67           C  
ATOM   2999  C   GLU A 409      35.873  36.801  62.365  1.00  9.16           C  
ATOM   3000  O   GLU A 409      36.988  37.218  62.033  1.00 32.84           O  
ATOM   3001  CB  GLU A 409      33.467  37.574  61.722  1.00  1.24           C  
ATOM   3002  CG  GLU A 409      33.565  38.943  61.053  1.00 18.58           C  
ATOM   3003  CD  GLU A 409      32.235  39.583  61.015  1.00 55.71           C  
ATOM   3004  OE1 GLU A 409      31.270  38.699  61.041  1.00 20.07           O  
ATOM   3005  OE2 GLU A 409      32.109  40.797  61.017  1.00 54.47           O  
ATOM   3006  N   ALA A 410      35.627  36.321  63.583  1.00  7.71           N  
ATOM   3007  CA  ALA A 410      36.641  36.303  64.650  1.00 24.17           C  
ATOM   3008  C   ALA A 410      37.901  35.603  64.191  1.00  1.00           C  
ATOM   3009  O   ALA A 410      39.006  36.122  64.269  1.00 22.83           O  
ATOM   3010  CB  ALA A 410      36.206  35.319  65.692  1.00  1.00           C  
ATOM   3011  N   MET A 411      37.724  34.396  63.698  1.00  1.00           N  
ATOM   3012  CA  MET A 411      38.821  33.577  63.198  1.00  1.00           C  
ATOM   3013  C   MET A 411      39.505  34.187  62.000  1.00  1.65           C  
ATOM   3014  O   MET A 411      40.686  33.936  61.784  1.00  1.54           O  
ATOM   3015  CB  MET A 411      38.176  32.376  62.558  1.00  1.00           C  
ATOM   3016  CG  MET A 411      38.978  31.103  62.769  1.00 36.74           C  
ATOM   3017  SD  MET A 411      39.155  30.776  64.543  1.00 26.01           S  
ATOM   3018  CE  MET A 411      40.877  30.362  64.703  1.00 70.29           C  
ATOM   3019  N   ALA A 412      38.791  34.977  61.197  1.00  3.31           N  
ATOM   3020  CA  ALA A 412      39.442  35.569  60.049  1.00  1.00           C  
ATOM   3021  C   ALA A 412      40.341  36.669  60.547  1.00  1.00           C  
ATOM   3022  O   ALA A 412      41.528  36.754  60.204  1.00  1.77           O  
ATOM   3023  CB  ALA A 412      38.477  36.224  59.134  1.00  1.00           C  
ATOM   3024  N   MET A 413      39.760  37.481  61.386  1.00  1.05           N  
ATOM   3025  CA  MET A 413      40.431  38.592  62.013  1.00  6.76           C  
ATOM   3026  C   MET A 413      41.763  38.207  62.646  1.00  1.00           C  
ATOM   3027  O   MET A 413      42.794  38.871  62.452  1.00 27.72           O  
ATOM   3028  CB  MET A 413      39.475  39.212  62.972  1.00 41.12           C  
ATOM   3029  CG  MET A 413      38.733  40.273  62.223  1.00 28.15           C  
ATOM   3030  SD  MET A 413      37.441  40.873  63.275  1.00 28.81           S  
ATOM   3031  CE  MET A 413      38.227  42.411  63.820  1.00 16.62           C  
ATOM   3032  N   GLY A 414      41.712  37.111  63.429  1.00  7.28           N  
ATOM   3033  CA  GLY A 414      42.879  36.568  64.114  1.00  7.84           C  
ATOM   3034  C   GLY A 414      43.993  36.258  63.119  1.00 64.33           C  
ATOM   3035  O   GLY A 414      45.107  36.751  63.198  1.00 29.30           O  
ATOM   3036  N   SER A 415      43.651  35.409  62.166  1.00  2.32           N  
ATOM   3037  CA  SER A 415      44.562  34.999  61.111  1.00  1.00           C  
ATOM   3038  C   SER A 415      45.169  36.172  60.389  1.00  1.00           C  
ATOM   3039  O   SER A 415      46.385  36.234  60.215  1.00  9.94           O  
ATOM   3040  CB  SER A 415      44.020  33.923  60.172  1.00  1.02           C  
ATOM   3041  OG  SER A 415      42.809  33.422  60.678  1.00  9.05           O  
ATOM   3042  N   VAL A 416      44.374  37.129  60.000  1.00  1.00           N  
ATOM   3043  CA  VAL A 416      45.008  38.221  59.312  1.00  1.00           C  
ATOM   3044  C   VAL A 416      46.066  38.923  60.170  1.00 30.16           C  
ATOM   3045  O   VAL A 416      47.189  39.181  59.740  1.00  7.84           O  
ATOM   3046  CB  VAL A 416      44.030  39.139  58.730  1.00  6.44           C  
ATOM   3047  CG1 VAL A 416      44.889  40.244  58.140  1.00  1.00           C  
ATOM   3048  CG2 VAL A 416      43.277  38.296  57.696  1.00  2.79           C  
ATOM   3049  N   GLU A 417      45.691  39.214  61.413  1.00  1.83           N  
ATOM   3050  CA  GLU A 417      46.520  39.882  62.448  1.00  1.00           C  
ATOM   3051  C   GLU A 417      47.839  39.163  62.683  1.00 23.74           C  
ATOM   3052  O   GLU A 417      48.969  39.715  62.829  1.00 10.97           O  
ATOM   3053  CB  GLU A 417      45.823  39.987  63.796  1.00  1.00           C  
ATOM   3054  CG  GLU A 417      46.758  40.658  64.807  1.00  6.55           C  
ATOM   3055  CD  GLU A 417      46.638  42.153  64.689  1.00  1.00           C  
ATOM   3056  OE1 GLU A 417      45.402  42.559  64.860  1.00 41.51           O  
ATOM   3057  OE2 GLU A 417      47.571  42.860  64.361  1.00 98.64           O  
ATOM   3058  N   ALA A 418      47.666  37.902  62.898  1.00  7.20           N  
ATOM   3059  CA  ALA A 418      48.799  37.044  63.121  1.00 16.84           C  
ATOM   3060  C   ALA A 418      49.690  36.948  61.888  1.00  5.40           C  
ATOM   3061  O   ALA A 418      50.855  36.601  62.051  1.00 16.15           O  
ATOM   3062  CB  ALA A 418      48.496  35.601  63.538  1.00  1.00           C  
ATOM   3063  N   SER A 419      49.201  37.271  60.673  1.00 92.90           N  
ATOM   3064  CA  SER A 419      50.020  37.196  59.466  1.00 10.56           C  
ATOM   3065  C   SER A 419      50.883  38.446  59.292  1.00  7.25           C  
ATOM   3066  O   SER A 419      51.851  38.492  58.507  1.00  6.68           O  
ATOM   3067  CB  SER A 419      49.249  36.898  58.171  1.00  8.32           C  
ATOM   3068  OG  SER A 419      48.340  37.902  57.812  1.00 19.47           O  
ATOM   3069  N   TYR A 420      50.479  39.464  60.073  1.00  4.22           N  
ATOM   3070  CA  TYR A 420      51.176  40.735  60.054  1.00  5.04           C  
ATOM   3071  C   TYR A 420      52.367  40.708  60.991  1.00 37.18           C  
ATOM   3072  O   TYR A 420      53.445  41.258  60.741  1.00 62.73           O  
ATOM   3073  CB  TYR A 420      50.176  41.786  60.573  1.00100.00           C  
ATOM   3074  CG  TYR A 420      49.061  42.125  59.598  1.00  1.00           C  
ATOM   3075  CD1 TYR A 420      49.150  41.959  58.216  1.00 49.73           C  
ATOM   3076  CD2 TYR A 420      47.898  42.685  60.113  1.00100.00           C  
ATOM   3077  CE1 TYR A 420      48.101  42.320  57.375  1.00  1.00           C  
ATOM   3078  CE2 TYR A 420      46.841  43.041  59.283  1.00  1.00           C  
ATOM   3079  CZ  TYR A 420      46.943  42.856  57.915  1.00  1.00           C  
ATOM   3080  OH  TYR A 420      45.933  43.206  57.070  1.00 42.05           O  
ATOM   3081  N   LYS A 421      52.112  39.999  62.080  1.00  9.48           N  
ATOM   3082  CA  LYS A 421      53.096  39.842  63.121  1.00 16.17           C  
ATOM   3083  C   LYS A 421      54.284  38.975  62.774  1.00  1.86           C  
ATOM   3084  O   LYS A 421      55.424  39.365  62.978  1.00 88.19           O  
ATOM   3085  CB  LYS A 421      52.441  39.334  64.367  1.00  1.00           C  
ATOM   3086  CG  LYS A 421      53.517  39.276  65.405  1.00  1.00           C  
ATOM   3087  CD  LYS A 421      53.417  40.462  66.358  1.00  1.00           C  
ATOM   3088  CE  LYS A 421      54.726  40.834  67.046  1.00  1.00           C  
ATOM   3089  NZ  LYS A 421      54.646  42.101  67.790  1.00 84.00           N  
ATOM   3090  N   CYS A 422      53.964  37.801  62.264  1.00 10.14           N  
ATOM   3091  CA  CYS A 422      55.009  36.849  61.937  1.00  1.00           C  
ATOM   3092  C   CYS A 422      55.416  36.823  60.488  1.00  9.55           C  
ATOM   3093  O   CYS A 422      56.117  35.906  60.051  1.00  1.13           O  
ATOM   3094  CB  CYS A 422      54.679  35.482  62.588  1.00  1.00           C  
ATOM   3095  SG  CYS A 422      53.700  34.584  61.388  1.00 10.92           S  
ATOM   3096  N   LEU A 423      54.959  37.847  59.781  1.00 44.18           N  
ATOM   3097  CA  LEU A 423      55.232  38.032  58.367  1.00  1.00           C  
ATOM   3098  C   LEU A 423      55.118  36.716  57.606  1.00  1.00           C  
ATOM   3099  O   LEU A 423      56.089  36.185  57.062  1.00  1.96           O  
ATOM   3100  CB  LEU A 423      56.614  38.525  58.013  1.00  1.00           C  
ATOM   3101  CG  LEU A 423      56.982  39.864  58.615  1.00  1.00           C  
ATOM   3102  CD1 LEU A 423      58.441  40.226  58.364  1.00 11.82           C  
ATOM   3103  CD2 LEU A 423      55.977  40.901  58.193  1.00100.00           C  
ATOM   3104  N   ALA A 424      53.912  36.165  57.594  1.00  5.02           N  
ATOM   3105  CA  ALA A 424      53.628  34.910  56.918  1.00  6.59           C  
ATOM   3106  C   ALA A 424      53.988  34.975  55.430  1.00  1.00           C  
ATOM   3107  O   ALA A 424      54.125  36.068  54.868  1.00 62.99           O  
ATOM   3108  CB  ALA A 424      52.136  34.590  57.108  1.00  1.00           C  
ATOM   3109  N   ALA A 425      54.079  33.791  54.791  1.00 26.42           N  
ATOM   3110  CA  ALA A 425      54.392  33.668  53.382  1.00  1.00           C  
ATOM   3111  C   ALA A 425      53.057  33.595  52.654  1.00 28.78           C  
ATOM   3112  O   ALA A 425      52.920  34.055  51.515  1.00  1.00           O  
ATOM   3113  CB  ALA A 425      55.133  32.387  53.105  1.00  2.94           C  
ATOM   3114  N   ALA A 426      52.100  33.010  53.370  1.00  1.00           N  
ATOM   3115  CA  ALA A 426      50.741  32.822  52.852  1.00  1.00           C  
ATOM   3116  C   ALA A 426      49.783  32.275  53.918  1.00  1.00           C  
ATOM   3117  O   ALA A 426      50.201  31.859  55.011  1.00  2.53           O  
ATOM   3118  CB  ALA A 426      50.763  31.815  51.701  1.00  1.00           C  
ATOM   3119  N   LEU A 427      48.521  32.317  53.527  1.00  1.00           N  
ATOM   3120  CA  LEU A 427      47.396  31.802  54.314  1.00 14.71           C  
ATOM   3121  C   LEU A 427      46.799  30.639  53.530  1.00  6.90           C  
ATOM   3122  O   LEU A 427      46.453  30.795  52.362  1.00 51.77           O  
ATOM   3123  CB  LEU A 427      46.379  32.918  54.556  1.00  7.35           C  
ATOM   3124  CG  LEU A 427      46.909  34.002  55.502  1.00 10.40           C  
ATOM   3125  CD1 LEU A 427      46.679  35.420  54.979  1.00  1.00           C  
ATOM   3126  CD2 LEU A 427      46.261  33.961  56.888  1.00  1.00           C  
ATOM   3127  N   ILE A 428      46.692  29.464  54.130  1.00  5.34           N  
ATOM   3128  CA  ILE A 428      46.146  28.294  53.473  1.00 55.44           C  
ATOM   3129  C   ILE A 428      44.832  27.938  54.127  1.00  5.55           C  
ATOM   3130  O   ILE A 428      44.815  27.545  55.296  1.00  3.08           O  
ATOM   3131  CB  ILE A 428      47.095  27.111  53.602  1.00 28.27           C  
ATOM   3132  CG1 ILE A 428      48.383  27.457  52.861  1.00 18.96           C  
ATOM   3133  CG2 ILE A 428      46.426  25.897  52.903  1.00  1.00           C  
ATOM   3134  CD1 ILE A 428      49.587  26.643  53.323  1.00  1.00           C  
ATOM   3135  N   VAL A 429      43.750  28.092  53.358  1.00  3.81           N  
ATOM   3136  CA  VAL A 429      42.357  27.858  53.757  1.00 24.78           C  
ATOM   3137  C   VAL A 429      41.653  26.764  53.000  1.00  1.00           C  
ATOM   3138  O   VAL A 429      41.358  26.892  51.816  1.00 88.62           O  
ATOM   3139  CB  VAL A 429      41.339  29.043  53.654  1.00  1.00           C  
ATOM   3140  CG1 VAL A 429      39.835  28.800  53.953  1.00  1.00           C  
ATOM   3141  CG2 VAL A 429      41.829  30.315  54.303  1.00  1.00           C  
ATOM   3142  N   LEU A 430      41.363  25.688  53.705  1.00 21.18           N  
ATOM   3143  CA  LEU A 430      40.679  24.578  53.099  1.00  1.00           C  
ATOM   3144  C   LEU A 430      39.200  24.733  53.269  1.00 22.10           C  
ATOM   3145  O   LEU A 430      38.665  24.536  54.371  1.00 12.79           O  
ATOM   3146  CB  LEU A 430      40.893  23.266  53.869  1.00  1.00           C  
ATOM   3147  CG  LEU A 430      42.117  22.600  53.270  1.00 64.04           C  
ATOM   3148  CD1 LEU A 430      43.228  23.622  53.445  1.00 43.09           C  
ATOM   3149  CD2 LEU A 430      42.524  21.294  53.995  1.00  1.00           C  
ATOM   3150  N   THR A 431      38.571  25.091  52.163  1.00  6.74           N  
ATOM   3151  CA  THR A 431      37.145  25.279  52.037  1.00 29.58           C  
ATOM   3152  C   THR A 431      36.530  24.377  50.954  1.00  1.00           C  
ATOM   3153  O   THR A 431      37.234  23.575  50.291  1.00 55.05           O  
ATOM   3154  CB  THR A 431      36.674  26.740  52.053  1.00 50.93           C  
ATOM   3155  OG1 THR A 431      35.355  26.901  52.594  1.00 18.13           O  
ATOM   3156  CG2 THR A 431      36.870  27.244  50.658  1.00 26.78           C  
ATOM   3157  N   GLU A 432      35.218  24.501  50.805  1.00 63.06           N  
ATOM   3158  CA  GLU A 432      34.409  23.763  49.847  1.00  7.82           C  
ATOM   3159  C   GLU A 432      33.408  24.762  49.296  1.00 41.95           C  
ATOM   3160  O   GLU A 432      33.338  25.039  48.089  1.00 29.02           O  
ATOM   3161  CB  GLU A 432      33.833  22.486  50.447  1.00 11.51           C  
ATOM   3162  CG  GLU A 432      35.082  21.563  50.500  1.00 11.92           C  
ATOM   3163  CD  GLU A 432      35.346  20.785  49.238  1.00  9.81           C  
ATOM   3164  OE1 GLU A 432      34.252  20.579  48.478  1.00 56.30           O  
ATOM   3165  OE2 GLU A 432      36.476  20.423  48.984  1.00 82.44           O  
ATOM   3166  N   SER A 433      32.700  25.302  50.277  1.00 18.70           N  
ATOM   3167  CA  SER A 433      31.684  26.318  50.147  1.00 11.92           C  
ATOM   3168  C   SER A 433      32.343  27.631  49.730  1.00 34.88           C  
ATOM   3169  O   SER A 433      31.717  28.493  49.124  1.00  9.30           O  
ATOM   3170  CB  SER A 433      31.011  26.671  51.454  1.00  1.62           C  
ATOM   3171  OG  SER A 433      29.940  27.536  51.158  1.00100.00           O  
ATOM   3172  N   GLY A 434      33.644  27.718  50.093  1.00 39.75           N  
ATOM   3173  CA  GLY A 434      34.512  28.838  49.818  1.00  1.00           C  
ATOM   3174  C   GLY A 434      34.264  30.045  50.729  1.00 18.15           C  
ATOM   3175  O   GLY A 434      34.912  31.083  50.609  1.00 57.02           O  
ATOM   3176  N   ARG A 435      33.346  29.903  51.682  1.00 11.25           N  
ATOM   3177  CA  ARG A 435      32.985  30.949  52.648  1.00 87.40           C  
ATOM   3178  C   ARG A 435      34.112  31.379  53.548  1.00 12.31           C  
ATOM   3179  O   ARG A 435      34.418  32.568  53.661  1.00 51.09           O  
ATOM   3180  CB  ARG A 435      31.828  30.484  53.527  1.00 31.86           C  
ATOM   3181  CG  ARG A 435      30.510  31.208  53.267  1.00100.00           C  
ATOM   3182  CD  ARG A 435      29.729  30.268  52.357  1.00100.00           C  
ATOM   3183  NE  ARG A 435      28.386  30.553  51.890  1.00100.00           N  
ATOM   3184  CZ  ARG A 435      27.277  30.019  52.433  1.00100.00           C  
ATOM   3185  NH1 ARG A 435      27.267  29.222  53.485  1.00100.00           N  
ATOM   3186  NH2 ARG A 435      26.072  30.280  51.874  1.00100.00           N  
ATOM   3187  N   SER A 436      34.684  30.363  54.179  1.00 57.51           N  
ATOM   3188  CA  SER A 436      35.804  30.550  55.090  1.00  1.00           C  
ATOM   3189  C   SER A 436      36.876  31.408  54.439  1.00  1.00           C  
ATOM   3190  O   SER A 436      37.384  32.392  54.964  1.00  1.00           O  
ATOM   3191  CB  SER A 436      36.389  29.240  55.636  1.00  1.00           C  
ATOM   3192  OG  SER A 436      35.415  28.178  55.489  1.00 12.97           O  
ATOM   3193  N   ALA A 437      37.247  31.101  53.218  1.00  1.73           N  
ATOM   3194  CA  ALA A 437      38.269  31.895  52.567  1.00  1.00           C  
ATOM   3195  C   ALA A 437      37.831  33.282  52.208  1.00  4.29           C  
ATOM   3196  O   ALA A 437      38.626  34.198  52.191  1.00 29.40           O  
ATOM   3197  CB  ALA A 437      38.915  31.269  51.365  1.00  1.00           C  
ATOM   3198  N   HIS A 438      36.554  33.387  51.887  1.00  1.00           N  
ATOM   3199  CA  HIS A 438      35.924  34.638  51.519  1.00  1.06           C  
ATOM   3200  C   HIS A 438      36.002  35.610  52.677  1.00 13.73           C  
ATOM   3201  O   HIS A 438      36.242  36.825  52.598  1.00 38.14           O  
ATOM   3202  CB  HIS A 438      34.385  34.394  51.426  1.00 39.61           C  
ATOM   3203  CG  HIS A 438      33.931  33.681  50.200  1.00 16.78           C  
ATOM   3204  ND1 HIS A 438      34.829  33.157  49.282  1.00100.00           N  
ATOM   3205  CD2 HIS A 438      32.681  33.363  49.823  1.00 40.74           C  
ATOM   3206  CE1 HIS A 438      34.110  32.600  48.324  1.00 16.94           C  
ATOM   3207  NE2 HIS A 438      32.822  32.708  48.636  1.00 32.79           N  
ATOM   3208  N   GLN A 439      35.771  34.972  53.800  1.00 44.50           N  
ATOM   3209  CA  GLN A 439      35.765  35.646  55.067  1.00  1.67           C  
ATOM   3210  C   GLN A 439      37.100  36.181  55.497  1.00  1.00           C  
ATOM   3211  O   GLN A 439      37.212  37.140  56.242  1.00 72.83           O  
ATOM   3212  CB  GLN A 439      34.924  35.010  56.183  1.00  1.51           C  
ATOM   3213  CG  GLN A 439      34.384  36.125  57.077  1.00100.00           C  
ATOM   3214  CD  GLN A 439      33.078  36.450  56.438  1.00 10.66           C  
ATOM   3215  OE1 GLN A 439      32.628  37.559  56.722  1.00 52.26           O  
ATOM   3216  NE2 GLN A 439      32.447  35.534  55.686  1.00100.00           N  
ATOM   3217  N   VAL A 440      38.142  35.560  55.014  1.00 27.20           N  
ATOM   3218  CA  VAL A 440      39.456  36.035  55.383  1.00 29.37           C  
ATOM   3219  C   VAL A 440      40.032  37.070  54.434  1.00  4.39           C  
ATOM   3220  O   VAL A 440      40.833  37.919  54.828  1.00 27.33           O  
ATOM   3221  CB  VAL A 440      40.372  34.842  55.193  1.00  1.18           C  
ATOM   3222  CG1 VAL A 440      41.834  35.245  55.218  1.00 21.29           C  
ATOM   3223  CG2 VAL A 440      40.064  33.772  56.229  1.00  1.00           C  
ATOM   3224  N   ALA A 441      39.644  36.966  53.170  1.00  5.66           N  
ATOM   3225  CA  ALA A 441      40.153  37.874  52.175  1.00 37.17           C  
ATOM   3226  C   ALA A 441      39.594  39.243  52.516  1.00  4.89           C  
ATOM   3227  O   ALA A 441      40.224  40.274  52.256  1.00 44.72           O  
ATOM   3228  CB  ALA A 441      40.036  37.312  50.763  1.00  1.00           C  
ATOM   3229  N   ARG A 442      38.396  39.182  53.127  1.00  1.00           N  
ATOM   3230  CA  ARG A 442      37.621  40.346  53.571  1.00 40.33           C  
ATOM   3231  C   ARG A 442      38.375  41.234  54.520  1.00  6.79           C  
ATOM   3232  O   ARG A 442      38.094  42.419  54.690  1.00 32.80           O  
ATOM   3233  CB  ARG A 442      36.499  39.827  54.484  1.00  1.00           C  
ATOM   3234  CG  ARG A 442      35.783  40.935  55.240  1.00  1.00           C  
ATOM   3235  CD  ARG A 442      34.424  40.548  55.863  1.00 11.04           C  
ATOM   3236  NE  ARG A 442      33.650  41.668  56.412  1.00 97.47           N  
ATOM   3237  CZ  ARG A 442      32.422  41.583  56.935  1.00 81.25           C  
ATOM   3238  NH1 ARG A 442      31.743  40.437  56.984  1.00100.00           N  
ATOM   3239  NH2 ARG A 442      31.839  42.684  57.405  1.00 64.88           N  
ATOM   3240  N   TYR A 443      39.353  40.602  55.176  1.00  2.37           N  
ATOM   3241  CA  TYR A 443      40.205  41.250  56.152  1.00  4.58           C  
ATOM   3242  C   TYR A 443      41.504  41.783  55.637  1.00  1.00           C  
ATOM   3243  O   TYR A 443      42.394  42.061  56.403  1.00 10.46           O  
ATOM   3244  CB  TYR A 443      40.247  40.728  57.590  1.00 13.58           C  
ATOM   3245  CG  TYR A 443      38.945  41.115  58.270  1.00 24.83           C  
ATOM   3246  CD1 TYR A 443      38.637  42.397  58.739  1.00  1.00           C  
ATOM   3247  CD2 TYR A 443      37.970  40.124  58.397  1.00 21.93           C  
ATOM   3248  CE1 TYR A 443      37.388  42.652  59.325  1.00 21.15           C  
ATOM   3249  CE2 TYR A 443      36.727  40.348  58.992  1.00  1.17           C  
ATOM   3250  CZ  TYR A 443      36.432  41.633  59.456  1.00100.00           C  
ATOM   3251  OH  TYR A 443      35.200  41.830  60.056  1.00  1.00           O  
ATOM   3252  N   ARG A 444      41.541  41.951  54.332  1.00  1.00           N  
ATOM   3253  CA  ARG A 444      42.683  42.465  53.633  1.00 19.59           C  
ATOM   3254  C   ARG A 444      44.040  42.107  54.246  1.00  2.90           C  
ATOM   3255  O   ARG A 444      44.802  42.989  54.670  1.00 57.22           O  
ATOM   3256  CB  ARG A 444      42.467  43.928  53.312  1.00  1.67           C  
ATOM   3257  CG  ARG A 444      42.250  44.185  51.821  1.00 84.05           C  
ATOM   3258  CD  ARG A 444      41.094  43.371  51.238  1.00  1.00           C  
ATOM   3259  NE  ARG A 444      40.415  44.053  50.128  1.00 15.27           N  
ATOM   3260  CZ  ARG A 444      39.436  43.504  49.396  1.00  2.75           C  
ATOM   3261  NH1 ARG A 444      39.005  42.260  49.644  1.00 18.83           N  
ATOM   3262  NH2 ARG A 444      38.819  44.127  48.383  1.00100.00           N  
ATOM   3263  N   PRO A 445      44.379  40.793  54.302  1.00 13.32           N  
ATOM   3264  CA  PRO A 445      45.720  40.357  54.674  1.00 26.23           C  
ATOM   3265  C   PRO A 445      46.680  40.874  53.614  1.00  1.00           C  
ATOM   3266  O   PRO A 445      46.212  41.391  52.555  1.00 99.93           O  
ATOM   3267  CB  PRO A 445      45.629  38.846  54.667  1.00  1.00           C  
ATOM   3268  CG  PRO A 445      44.213  38.463  54.262  1.00  8.00           C  
ATOM   3269  CD  PRO A 445      43.426  39.714  54.017  1.00  1.00           C  
ATOM   3270  N   ARG A 446      47.979  40.746  53.854  1.00 31.28           N  
ATOM   3271  CA  ARG A 446      49.006  41.255  52.902  1.00  2.95           C  
ATOM   3272  C   ARG A 446      49.662  40.105  52.122  1.00  5.44           C  
ATOM   3273  O   ARG A 446      50.454  40.332  51.195  1.00 16.68           O  
ATOM   3274  CB  ARG A 446      50.119  41.979  53.683  1.00  1.00           C  
ATOM   3275  CG  ARG A 446      51.517  41.753  53.104  1.00  1.00           C  
ATOM   3276  CD  ARG A 446      52.546  42.766  53.617  1.00  6.62           C  
ATOM   3277  NE  ARG A 446      52.609  42.834  55.086  1.00 28.01           N  
ATOM   3278  CZ  ARG A 446      52.574  43.977  55.787  1.00100.00           C  
ATOM   3279  NH1 ARG A 446      52.475  45.163  55.171  1.00 24.59           N  
ATOM   3280  NH2 ARG A 446      52.632  44.039  57.125  1.00 37.72           N  
ATOM   3281  N   ALA A 447      49.317  38.888  52.513  1.00 27.41           N  
ATOM   3282  CA  ALA A 447      49.887  37.668  51.905  1.00  1.13           C  
ATOM   3283  C   ALA A 447      48.846  36.924  51.060  1.00  7.29           C  
ATOM   3284  O   ALA A 447      47.631  37.095  51.244  1.00100.00           O  
ATOM   3285  CB  ALA A 447      50.381  36.723  53.000  1.00 39.15           C  
ATOM   3286  N   PRO A 448      49.273  36.074  50.105  1.00  4.90           N  
ATOM   3287  CA  PRO A 448      48.345  35.335  49.269  1.00  1.00           C  
ATOM   3288  C   PRO A 448      47.531  34.387  50.100  1.00  1.00           C  
ATOM   3289  O   PRO A 448      48.024  33.938  51.179  1.00 15.90           O  
ATOM   3290  CB  PRO A 448      49.229  34.552  48.328  1.00  1.00           C  
ATOM   3291  CG  PRO A 448      50.673  34.853  48.689  1.00  5.88           C  
ATOM   3292  CD  PRO A 448      50.691  35.821  49.835  1.00  5.52           C  
ATOM   3293  N   ILE A 449      46.340  34.109  49.604  1.00  9.02           N  
ATOM   3294  CA  ILE A 449      45.429  33.141  50.232  1.00  1.00           C  
ATOM   3295  C   ILE A 449      45.229  31.968  49.300  1.00  6.20           C  
ATOM   3296  O   ILE A 449      44.683  32.114  48.199  1.00 27.71           O  
ATOM   3297  CB  ILE A 449      44.044  33.720  50.481  1.00  3.21           C  
ATOM   3298  CG1 ILE A 449      44.038  34.910  51.430  1.00  1.00           C  
ATOM   3299  CG2 ILE A 449      43.087  32.698  51.106  1.00  1.00           C  
ATOM   3300  CD1 ILE A 449      42.642  35.213  51.979  1.00  3.58           C  
ATOM   3301  N   ILE A 450      45.669  30.840  49.769  1.00 29.86           N  
ATOM   3302  CA  ILE A 450      45.588  29.610  49.007  1.00  1.00           C  
ATOM   3303  C   ILE A 450      44.397  28.818  49.427  1.00  1.00           C  
ATOM   3304  O   ILE A 450      44.409  28.100  50.412  1.00  1.00           O  
ATOM   3305  CB  ILE A 450      46.854  28.795  49.251  1.00  3.64           C  
ATOM   3306  CG1 ILE A 450      48.120  29.551  48.846  1.00  1.00           C  
ATOM   3307  CG2 ILE A 450      46.873  27.475  48.482  1.00 21.56           C  
ATOM   3308  CD1 ILE A 450      49.172  28.652  48.198  1.00  7.58           C  
ATOM   3309  N   ALA A 451      43.334  28.935  48.669  1.00  2.82           N  
ATOM   3310  CA  ALA A 451      42.147  28.174  49.037  1.00 10.93           C  
ATOM   3311  C   ALA A 451      42.157  26.867  48.296  1.00  1.00           C  
ATOM   3312  O   ALA A 451      42.417  26.842  47.087  1.00 57.08           O  
ATOM   3313  CB  ALA A 451      40.758  28.802  48.977  1.00  1.00           C  
ATOM   3314  N   VAL A 452      41.884  25.782  49.029  1.00 19.04           N  
ATOM   3315  CA  VAL A 452      41.855  24.443  48.476  1.00100.00           C  
ATOM   3316  C   VAL A 452      40.513  23.713  48.545  1.00100.00           C  
ATOM   3317  O   VAL A 452      40.142  23.119  49.573  1.00 52.63           O  
ATOM   3318  CB  VAL A 452      42.788  23.488  49.196  1.00  1.00           C  
ATOM   3319  CG1 VAL A 452      42.815  22.082  48.633  1.00  1.00           C  
ATOM   3320  CG2 VAL A 452      44.196  24.035  49.320  1.00  7.80           C  
ATOM   3321  N   THR A 453      39.843  23.735  47.406  1.00 46.12           N  
ATOM   3322  CA  THR A 453      38.557  23.110  47.248  1.00 15.09           C  
ATOM   3323  C   THR A 453      38.554  21.938  46.279  1.00 18.01           C  
ATOM   3324  O   THR A 453      39.444  21.840  45.439  1.00 22.44           O  
ATOM   3325  CB  THR A 453      37.659  24.281  46.843  1.00 11.91           C  
ATOM   3326  OG1 THR A 453      36.294  23.922  46.998  1.00 10.06           O  
ATOM   3327  CG2 THR A 453      37.858  24.714  45.389  1.00 33.94           C  
ATOM   3328  N   ARG A 454      37.553  21.080  46.471  1.00 12.41           N  
ATOM   3329  CA  ARG A 454      37.346  19.894  45.636  1.00 26.17           C  
ATOM   3330  C   ARG A 454      36.167  20.232  44.757  1.00 13.91           C  
ATOM   3331  O   ARG A 454      35.810  19.469  43.862  1.00100.00           O  
ATOM   3332  CB  ARG A 454      37.104  18.561  46.365  1.00 51.90           C  
ATOM   3333  CG  ARG A 454      38.315  17.909  47.046  1.00 24.29           C  
ATOM   3334  CD  ARG A 454      37.955  16.615  47.808  1.00  1.48           C  
ATOM   3335  NE  ARG A 454      39.154  15.832  48.060  1.00 31.37           N  
ATOM   3336  CZ  ARG A 454      39.502  15.339  49.254  1.00 33.93           C  
ATOM   3337  NH1 ARG A 454      38.736  15.542  50.322  1.00100.00           N  
ATOM   3338  NH2 ARG A 454      40.653  14.639  49.391  1.00  9.02           N  
ATOM   3339  N   ASN A 455      35.575  21.402  45.047  1.00 19.66           N  
ATOM   3340  CA  ASN A 455      34.429  21.991  44.373  1.00  3.48           C  
ATOM   3341  C   ASN A 455      34.991  22.878  43.303  1.00 18.66           C  
ATOM   3342  O   ASN A 455      35.883  23.667  43.573  1.00 87.89           O  
ATOM   3343  CB  ASN A 455      33.464  22.801  45.318  1.00 26.03           C  
ATOM   3344  CG  ASN A 455      32.286  23.396  44.558  1.00 26.19           C  
ATOM   3345  OD1 ASN A 455      32.420  23.845  43.426  1.00 39.14           O  
ATOM   3346  ND2 ASN A 455      31.106  23.390  45.133  1.00 64.70           N  
ATOM   3347  N   HIS A 456      34.483  22.758  42.082  1.00 28.87           N  
ATOM   3348  CA  HIS A 456      35.023  23.568  41.008  1.00  2.41           C  
ATOM   3349  C   HIS A 456      34.430  24.977  40.918  1.00  3.27           C  
ATOM   3350  O   HIS A 456      35.194  25.931  40.844  1.00 98.42           O  
ATOM   3351  CB  HIS A 456      34.889  22.887  39.668  1.00 89.40           C  
ATOM   3352  CG  HIS A 456      35.777  21.705  39.425  1.00 39.06           C  
ATOM   3353  ND1 HIS A 456      36.616  21.689  38.310  1.00100.00           N  
ATOM   3354  CD2 HIS A 456      35.937  20.529  40.094  1.00 56.30           C  
ATOM   3355  CE1 HIS A 456      37.280  20.534  38.306  1.00 12.22           C  
ATOM   3356  NE2 HIS A 456      36.885  19.818  39.372  1.00 85.05           N  
ATOM   3357  N   GLN A 457      33.095  25.049  40.882  1.00  1.15           N  
ATOM   3358  CA  GLN A 457      32.402  26.325  40.827  1.00100.00           C  
ATOM   3359  C   GLN A 457      33.014  27.292  41.829  1.00  1.00           C  
ATOM   3360  O   GLN A 457      33.319  28.455  41.500  1.00 35.98           O  
ATOM   3361  CB  GLN A 457      30.928  26.191  41.162  1.00  1.86           C  
ATOM   3362  CG  GLN A 457      30.262  27.057  40.110  1.00100.00           C  
ATOM   3363  CD  GLN A 457      28.824  26.951  40.421  1.00  1.00           C  
ATOM   3364  OE1 GLN A 457      27.960  27.334  39.611  1.00100.00           O  
ATOM   3365  NE2 GLN A 457      28.558  26.408  41.611  1.00100.00           N  
ATOM   3366  N   THR A 458      33.242  26.735  43.009  1.00  1.00           N  
ATOM   3367  CA  THR A 458      33.825  27.401  44.157  1.00  4.67           C  
ATOM   3368  C   THR A 458      35.184  27.983  43.816  1.00  1.00           C  
ATOM   3369  O   THR A 458      35.485  29.138  44.112  1.00 42.03           O  
ATOM   3370  CB  THR A 458      33.824  26.397  45.308  1.00  1.00           C  
ATOM   3371  OG1 THR A 458      32.562  26.466  45.932  1.00 24.99           O  
ATOM   3372  CG2 THR A 458      34.964  26.684  46.255  1.00  1.00           C  
ATOM   3373  N   ALA A 459      36.022  27.190  43.165  1.00  1.08           N  
ATOM   3374  CA  ALA A 459      37.315  27.697  42.800  1.00 44.14           C  
ATOM   3375  C   ALA A 459      37.158  28.789  41.764  1.00 11.16           C  
ATOM   3376  O   ALA A 459      37.622  29.880  41.991  1.00 33.06           O  
ATOM   3377  CB  ALA A 459      38.193  26.551  42.356  1.00  1.00           C  
ATOM   3378  N   ARG A 460      36.514  28.475  40.660  1.00  1.43           N  
ATOM   3379  CA  ARG A 460      36.296  29.438  39.625  1.00  8.92           C  
ATOM   3380  C   ARG A 460      35.733  30.743  40.207  1.00  7.69           C  
ATOM   3381  O   ARG A 460      36.165  31.811  39.796  1.00 28.38           O  
ATOM   3382  CB  ARG A 460      35.289  28.839  38.626  1.00 33.44           C  
ATOM   3383  CG  ARG A 460      35.910  27.779  37.724  1.00  3.53           C  
ATOM   3384  CD  ARG A 460      35.042  27.292  36.566  1.00 21.16           C  
ATOM   3385  NE  ARG A 460      34.541  25.968  36.823  1.00 59.56           N  
ATOM   3386  CZ  ARG A 460      33.274  25.666  36.830  1.00  1.00           C  
ATOM   3387  NH1 ARG A 460      32.364  26.594  36.575  1.00 97.28           N  
ATOM   3388  NH2 ARG A 460      32.953  24.402  37.088  1.00100.00           N  
ATOM   3389  N   GLN A 461      34.803  30.652  41.149  1.00  1.00           N  
ATOM   3390  CA  GLN A 461      34.232  31.906  41.664  1.00  1.00           C  
ATOM   3391  C   GLN A 461      35.023  32.678  42.692  1.00 40.30           C  
ATOM   3392  O   GLN A 461      34.818  33.849  43.012  1.00  6.18           O  
ATOM   3393  CB  GLN A 461      32.949  31.560  42.358  1.00  1.00           C  
ATOM   3394  CG  GLN A 461      31.958  30.965  41.360  1.00  4.36           C  
ATOM   3395  CD  GLN A 461      30.570  30.734  41.909  1.00 92.94           C  
ATOM   3396  OE1 GLN A 461      30.431  30.513  43.113  1.00 29.65           O  
ATOM   3397  NE2 GLN A 461      29.538  30.783  41.036  1.00 16.84           N  
ATOM   3398  N   ALA A 462      35.975  31.972  43.237  1.00  8.46           N  
ATOM   3399  CA  ALA A 462      36.803  32.552  44.238  1.00  1.00           C  
ATOM   3400  C   ALA A 462      37.617  33.693  43.661  1.00  1.00           C  
ATOM   3401  O   ALA A 462      38.120  34.517  44.403  1.00 90.10           O  
ATOM   3402  CB  ALA A 462      37.508  31.481  45.040  1.00 10.02           C  
ATOM   3403  N   HIS A 463      37.763  33.799  42.344  1.00  4.64           N  
ATOM   3404  CA  HIS A 463      38.531  34.918  41.767  1.00  1.00           C  
ATOM   3405  C   HIS A 463      37.930  36.267  42.123  1.00 10.73           C  
ATOM   3406  O   HIS A 463      38.652  37.229  42.363  1.00 23.05           O  
ATOM   3407  CB  HIS A 463      38.707  34.802  40.248  1.00 24.67           C  
ATOM   3408  CG  HIS A 463      39.569  33.635  39.836  1.00 60.92           C  
ATOM   3409  ND1 HIS A 463      39.117  32.596  39.008  1.00100.00           N  
ATOM   3410  CD2 HIS A 463      40.862  33.373  40.181  1.00 36.71           C  
ATOM   3411  CE1 HIS A 463      40.128  31.735  38.866  1.00 17.73           C  
ATOM   3412  NE2 HIS A 463      41.174  32.177  39.568  1.00 12.69           N  
ATOM   3413  N   LEU A 464      36.612  36.302  42.154  1.00  1.00           N  
ATOM   3414  CA  LEU A 464      35.807  37.452  42.497  1.00 10.32           C  
ATOM   3415  C   LEU A 464      36.272  38.127  43.798  1.00  1.00           C  
ATOM   3416  O   LEU A 464      35.991  39.309  44.035  1.00 29.71           O  
ATOM   3417  CB  LEU A 464      34.389  36.887  42.741  1.00  1.00           C  
ATOM   3418  CG  LEU A 464      33.370  37.768  42.123  1.00  9.47           C  
ATOM   3419  CD1 LEU A 464      33.951  38.378  40.846  1.00  1.00           C  
ATOM   3420  CD2 LEU A 464      32.046  36.992  41.996  1.00 69.35           C  
ATOM   3421  N   TYR A 465      36.964  37.333  44.625  1.00 34.94           N  
ATOM   3422  CA  TYR A 465      37.514  37.671  45.941  1.00 18.12           C  
ATOM   3423  C   TYR A 465      39.001  38.009  45.881  1.00 14.46           C  
ATOM   3424  O   TYR A 465      39.826  37.217  45.406  1.00 26.67           O  
ATOM   3425  CB  TYR A 465      37.110  36.538  46.916  1.00  1.00           C  
ATOM   3426  CG  TYR A 465      35.586  36.543  47.172  1.00  5.67           C  
ATOM   3427  CD1 TYR A 465      34.995  37.367  48.132  1.00 26.09           C  
ATOM   3428  CD2 TYR A 465      34.713  35.742  46.429  1.00 22.71           C  
ATOM   3429  CE1 TYR A 465      33.622  37.367  48.359  1.00 30.80           C  
ATOM   3430  CE2 TYR A 465      33.334  35.754  46.646  1.00 29.46           C  
ATOM   3431  CZ  TYR A 465      32.760  36.569  47.620  1.00 14.28           C  
ATOM   3432  OH  TYR A 465      31.412  36.566  47.811  1.00100.00           O  
ATOM   3433  N   ARG A 466      39.358  39.196  46.358  1.00 15.83           N  
ATOM   3434  CA  ARG A 466      40.731  39.663  46.347  1.00 80.63           C  
ATOM   3435  C   ARG A 466      41.638  38.878  47.234  1.00  1.23           C  
ATOM   3436  O   ARG A 466      41.270  38.569  48.357  1.00  1.94           O  
ATOM   3437  CB  ARG A 466      40.942  41.069  46.811  1.00 10.36           C  
ATOM   3438  CG  ARG A 466      42.404  41.364  46.815  1.00  1.00           C  
ATOM   3439  CD  ARG A 466      42.365  42.641  46.052  1.00  4.10           C  
ATOM   3440  NE  ARG A 466      43.401  43.644  46.329  1.00 18.36           N  
ATOM   3441  CZ  ARG A 466      43.187  44.980  46.187  1.00  3.10           C  
ATOM   3442  NH1 ARG A 466      42.033  45.530  45.801  1.00 98.55           N  
ATOM   3443  NH2 ARG A 466      44.215  45.774  46.436  1.00 61.46           N  
ATOM   3444  N   GLY A 467      42.842  38.576  46.771  1.00 26.73           N  
ATOM   3445  CA  GLY A 467      43.760  37.811  47.611  1.00  1.48           C  
ATOM   3446  C   GLY A 467      43.732  36.277  47.367  1.00  1.00           C  
ATOM   3447  O   GLY A 467      44.761  35.599  47.389  1.00  1.00           O  
ATOM   3448  N   ILE A 468      42.546  35.725  47.132  1.00 34.05           N  
ATOM   3449  CA  ILE A 468      42.347  34.284  46.889  1.00  1.00           C  
ATOM   3450  C   ILE A 468      43.032  33.695  45.668  1.00  1.00           C  
ATOM   3451  O   ILE A 468      42.937  34.206  44.539  1.00 93.96           O  
ATOM   3452  CB  ILE A 468      40.902  33.808  46.982  1.00  1.00           C  
ATOM   3453  CG1 ILE A 468      40.019  34.619  47.934  1.00 26.52           C  
ATOM   3454  CG2 ILE A 468      40.828  32.311  47.108  1.00 11.06           C  
ATOM   3455  CD1 ILE A 468      39.108  33.828  48.870  1.00  1.00           C  
ATOM   3456  N   PHE A 469      43.757  32.619  45.931  1.00 14.65           N  
ATOM   3457  CA  PHE A 469      44.478  31.897  44.931  1.00 26.47           C  
ATOM   3458  C   PHE A 469      44.013  30.452  44.965  1.00  1.00           C  
ATOM   3459  O   PHE A 469      44.653  29.592  45.592  1.00  7.00           O  
ATOM   3460  CB  PHE A 469      46.014  32.052  45.051  1.00  1.00           C  
ATOM   3461  CG  PHE A 469      46.775  31.336  43.934  1.00 82.93           C  
ATOM   3462  CD1 PHE A 469      47.018  29.960  44.024  1.00 16.91           C  
ATOM   3463  CD2 PHE A 469      47.228  32.056  42.823  1.00 99.61           C  
ATOM   3464  CE1 PHE A 469      47.715  29.304  43.002  1.00 44.63           C  
ATOM   3465  CE2 PHE A 469      47.924  31.400  41.800  1.00  7.32           C  
ATOM   3466  CZ  PHE A 469      48.168  30.024  41.890  1.00 29.52           C  
ATOM   3467  N   PRO A 470      42.883  30.191  44.295  1.00  9.25           N  
ATOM   3468  CA  PRO A 470      42.271  28.882  44.265  1.00  1.00           C  
ATOM   3469  C   PRO A 470      43.140  27.842  43.615  1.00  1.00           C  
ATOM   3470  O   PRO A 470      43.842  28.165  42.609  1.00 74.79           O  
ATOM   3471  CB  PRO A 470      41.021  29.067  43.439  1.00 29.75           C  
ATOM   3472  CG  PRO A 470      40.971  30.515  42.991  1.00  1.00           C  
ATOM   3473  CD  PRO A 470      42.172  31.223  43.535  1.00 97.40           C  
ATOM   3474  N   VAL A 471      43.030  26.686  44.223  1.00 27.35           N  
ATOM   3475  CA  VAL A 471      43.639  25.418  43.802  1.00  5.05           C  
ATOM   3476  C   VAL A 471      42.505  24.423  43.916  1.00 25.64           C  
ATOM   3477  O   VAL A 471      41.616  24.671  44.736  1.00 76.27           O  
ATOM   3478  CB  VAL A 471      44.776  25.053  44.760  1.00 12.77           C  
ATOM   3479  CG1 VAL A 471      45.501  23.766  44.368  1.00 17.51           C  
ATOM   3480  CG2 VAL A 471      45.855  26.132  44.852  1.00  1.00           C  
ATOM   3481  N   VAL A 472      42.499  23.368  43.123  1.00  5.47           N  
ATOM   3482  CA  VAL A 472      41.441  22.376  43.167  1.00 83.46           C  
ATOM   3483  C   VAL A 472      41.957  20.938  43.340  1.00 40.77           C  
ATOM   3484  O   VAL A 472      42.887  20.507  42.653  1.00 19.32           O  
ATOM   3485  CB  VAL A 472      40.704  22.426  41.845  1.00 54.18           C  
ATOM   3486  CG1 VAL A 472      39.833  21.211  41.662  1.00  4.65           C  
ATOM   3487  CG2 VAL A 472      39.997  23.772  41.538  1.00100.00           C  
ATOM   3488  N   CYS A 473      41.311  20.209  44.252  1.00 12.59           N  
ATOM   3489  CA  CYS A 473      41.602  18.829  44.601  1.00 46.05           C  
ATOM   3490  C   CYS A 473      40.855  17.812  43.748  1.00  1.00           C  
ATOM   3491  O   CYS A 473      39.637  17.679  43.839  1.00100.00           O  
ATOM   3492  CB  CYS A 473      41.380  18.373  46.079  1.00 17.85           C  
ATOM   3493  SG  CYS A 473      42.633  17.135  46.533  1.00 39.31           S  
ATOM   3494  N   LYS A 474      41.640  17.057  42.944  1.00 33.75           N  
ATOM   3495  CA  LYS A 474      41.155  16.025  42.045  1.00 80.79           C  
ATOM   3496  C   LYS A 474      41.210  14.647  42.701  1.00 21.18           C  
ATOM   3497  O   LYS A 474      40.603  13.646  42.267  1.00 31.99           O  
ATOM   3498  CB  LYS A 474      41.858  16.269  40.726  1.00 11.43           C  
ATOM   3499  CG  LYS A 474      41.247  17.479  40.031  1.00 83.18           C  
ATOM   3500  CD  LYS A 474      41.517  17.542  38.548  1.00100.00           C  
ATOM   3501  CE  LYS A 474      42.112  18.863  38.052  1.00100.00           C  
ATOM   3502  NZ  LYS A 474      42.269  18.926  36.572  1.00 52.28           N  
ATOM   3503  N   ASP A 475      41.967  14.621  43.794  1.00  1.77           N  
ATOM   3504  CA  ASP A 475      42.206  13.464  44.654  1.00100.00           C  
ATOM   3505  C   ASP A 475      40.943  13.061  45.414  1.00  1.00           C  
ATOM   3506  O   ASP A 475      40.224  13.915  45.955  1.00100.00           O  
ATOM   3507  CB  ASP A 475      43.267  13.793  45.735  1.00 23.04           C  
ATOM   3508  CG  ASP A 475      44.691  13.786  45.177  1.00 83.94           C  
ATOM   3509  OD1 ASP A 475      45.379  12.696  45.180  1.00 46.37           O  
ATOM   3510  OD2 ASP A 475      45.201  14.871  44.700  1.00 99.18           O  
ATOM   3511  N   PRO A 476      40.618  11.761  45.495  1.00 40.54           N  
ATOM   3512  CA  PRO A 476      39.440  11.314  46.215  1.00100.00           C  
ATOM   3513  C   PRO A 476      39.539  11.652  47.680  1.00100.00           C  
ATOM   3514  O   PRO A 476      40.669  11.979  48.163  1.00  1.00           O  
ATOM   3515  CB  PRO A 476      39.434   9.818  46.026  1.00 65.21           C  
ATOM   3516  CG  PRO A 476      40.653   9.450  45.198  1.00  1.89           C  
ATOM   3517  CD  PRO A 476      41.411  10.700  44.870  1.00100.00           C  
ATOM   3518  N   VAL A 477      38.386  11.564  48.322  1.00  1.93           N  
ATOM   3519  CA  VAL A 477      38.239  11.787  49.770  1.00 20.87           C  
ATOM   3520  C   VAL A 477      38.735  10.553  50.498  1.00  7.80           C  
ATOM   3521  O   VAL A 477      38.256   9.448  50.255  1.00100.00           O  
ATOM   3522  CB  VAL A 477      36.761  11.980  50.118  1.00 21.01           C  
ATOM   3523  CG1 VAL A 477      36.518  12.178  51.615  1.00 35.41           C  
ATOM   3524  CG2 VAL A 477      36.133  13.189  49.427  1.00100.00           C  
ATOM   3525  N   GLN A 478      39.696  10.723  51.395  1.00 42.88           N  
ATOM   3526  CA  GLN A 478      40.253   9.626  52.153  1.00100.00           C  
ATOM   3527  C   GLN A 478      39.529   9.377  53.456  1.00 96.04           C  
ATOM   3528  O   GLN A 478      38.872  10.247  54.020  1.00 64.11           O  
ATOM   3529  CB  GLN A 478      41.661  10.114  52.504  1.00 12.86           C  
ATOM   3530  CG  GLN A 478      42.525   9.791  51.282  1.00 13.45           C  
ATOM   3531  CD  GLN A 478      43.969  10.160  51.543  1.00  2.39           C  
ATOM   3532  OE1 GLN A 478      44.840   9.769  50.757  1.00100.00           O  
ATOM   3533  NE2 GLN A 478      44.195  10.882  52.650  1.00 83.82           N  
ATOM   3534  N   GLU A 479      39.706   8.157  53.926  1.00 74.81           N  
ATOM   3535  CA  GLU A 479      39.101   7.732  55.152  1.00100.00           C  
ATOM   3536  C   GLU A 479      39.316   8.632  56.357  1.00 97.51           C  
ATOM   3537  O   GLU A 479      38.336   9.065  56.947  1.00 32.92           O  
ATOM   3538  CB  GLU A 479      39.277   6.246  55.474  1.00100.00           C  
ATOM   3539  CG  GLU A 479      40.360   5.659  54.552  1.00100.00           C  
ATOM   3540  CD  GLU A 479      40.975   4.392  55.107  1.00100.00           C  
ATOM   3541  OE1 GLU A 479      41.921   4.596  56.024  1.00100.00           O  
ATOM   3542  OE2 GLU A 479      40.617   3.278  54.714  1.00100.00           O  
ATOM   3543  N   ALA A 480      40.581   8.864  56.719  1.00100.00           N  
ATOM   3544  CA  ALA A 480      40.922   9.693  57.875  1.00 29.13           C  
ATOM   3545  C   ALA A 480      40.931  11.181  57.537  1.00 81.80           C  
ATOM   3546  O   ALA A 480      41.622  11.616  56.609  1.00 48.43           O  
ATOM   3547  CB  ALA A 480      42.229   9.241  58.515  1.00 71.97           C  
ATOM   3548  N   TRP A 481      40.135  11.945  58.296  1.00100.00           N  
ATOM   3549  CA  TRP A 481      40.062  13.387  58.086  1.00 34.37           C  
ATOM   3550  C   TRP A 481      41.473  13.929  58.109  1.00100.00           C  
ATOM   3551  O   TRP A 481      41.933  14.667  57.228  1.00 29.74           O  
ATOM   3552  CB  TRP A 481      39.508  13.933  59.401  1.00  6.39           C  
ATOM   3553  CG  TRP A 481      39.079  15.358  59.431  1.00 29.49           C  
ATOM   3554  CD1 TRP A 481      39.261  16.202  60.464  1.00  2.43           C  
ATOM   3555  CD2 TRP A 481      38.294  16.070  58.463  1.00 16.32           C  
ATOM   3556  NE1 TRP A 481      38.655  17.395  60.209  1.00 94.34           N  
ATOM   3557  CE2 TRP A 481      38.083  17.371  58.971  1.00  1.06           C  
ATOM   3558  CE3 TRP A 481      37.791  15.745  57.202  1.00 88.76           C  
ATOM   3559  CZ2 TRP A 481      37.359  18.351  58.283  1.00 74.90           C  
ATOM   3560  CZ3 TRP A 481      37.155  16.728  56.517  1.00 13.88           C  
ATOM   3561  CH2 TRP A 481      36.905  18.004  57.039  1.00100.00           C  
ATOM   3562  N   ALA A 482      42.166  13.514  59.173  1.00  1.00           N  
ATOM   3563  CA  ALA A 482      43.531  13.862  59.467  1.00  1.00           C  
ATOM   3564  C   ALA A 482      44.429  13.735  58.256  1.00  1.00           C  
ATOM   3565  O   ALA A 482      45.268  14.603  58.021  1.00 89.49           O  
ATOM   3566  CB  ALA A 482      44.020  13.046  60.651  1.00100.00           C  
ATOM   3567  N   GLU A 483      44.257  12.632  57.490  1.00 48.56           N  
ATOM   3568  CA  GLU A 483      45.046  12.378  56.300  1.00  1.67           C  
ATOM   3569  C   GLU A 483      44.499  13.142  55.096  1.00 25.52           C  
ATOM   3570  O   GLU A 483      45.237  13.597  54.226  1.00 31.10           O  
ATOM   3571  CB  GLU A 483      45.251  10.918  55.872  1.00100.00           C  
ATOM   3572  CG  GLU A 483      45.768  10.081  57.039  1.00 21.78           C  
ATOM   3573  CD  GLU A 483      45.518   8.581  56.892  1.00100.00           C  
ATOM   3574  OE1 GLU A 483      44.543   8.247  56.080  1.00100.00           O  
ATOM   3575  OE2 GLU A 483      46.206   7.742  57.453  1.00100.00           O  
ATOM   3576  N   ASP A 484      43.193  13.336  55.044  1.00 12.02           N  
ATOM   3577  CA  ASP A 484      42.612  14.083  53.943  1.00  7.70           C  
ATOM   3578  C   ASP A 484      43.082  15.517  54.012  1.00 62.79           C  
ATOM   3579  O   ASP A 484      43.506  16.183  53.032  1.00 11.31           O  
ATOM   3580  CB  ASP A 484      41.087  14.090  54.175  1.00  1.00           C  
ATOM   3581  CG  ASP A 484      40.361  14.301  52.886  1.00100.00           C  
ATOM   3582  OD1 ASP A 484      41.056  14.033  51.792  1.00 56.50           O  
ATOM   3583  OD2 ASP A 484      39.215  14.710  52.946  1.00 32.81           O  
ATOM   3584  N   VAL A 485      43.040  16.018  55.234  1.00  2.89           N  
ATOM   3585  CA  VAL A 485      43.438  17.371  55.581  1.00 11.05           C  
ATOM   3586  C   VAL A 485      44.916  17.552  55.255  1.00 16.41           C  
ATOM   3587  O   VAL A 485      45.359  18.512  54.679  1.00 30.45           O  
ATOM   3588  CB  VAL A 485      43.176  17.723  57.025  1.00 16.84           C  
ATOM   3589  CG1 VAL A 485      43.842  19.076  57.278  1.00  1.00           C  
ATOM   3590  CG2 VAL A 485      41.655  17.807  57.194  1.00 19.17           C  
ATOM   3591  N   ASP A 486      45.691  16.547  55.639  1.00  1.00           N  
ATOM   3592  CA  ASP A 486      47.099  16.614  55.353  1.00 11.17           C  
ATOM   3593  C   ASP A 486      47.344  16.431  53.872  1.00  9.62           C  
ATOM   3594  O   ASP A 486      48.415  16.771  53.354  1.00 30.15           O  
ATOM   3595  CB  ASP A 486      47.641  15.523  56.252  1.00 42.65           C  
ATOM   3596  CG  ASP A 486      48.266  16.066  57.538  1.00 34.38           C  
ATOM   3597  OD1 ASP A 486      47.513  16.408  58.528  1.00100.00           O  
ATOM   3598  OD2 ASP A 486      49.548  16.182  57.633  1.00 89.38           O  
ATOM   3599  N   LEU A 487      46.339  15.907  53.222  1.00 50.17           N  
ATOM   3600  CA  LEU A 487      46.401  15.689  51.787  1.00 23.64           C  
ATOM   3601  C   LEU A 487      46.292  17.024  51.056  1.00 65.42           C  
ATOM   3602  O   LEU A 487      47.087  17.324  50.156  1.00 15.95           O  
ATOM   3603  CB  LEU A 487      45.255  14.796  51.325  1.00 21.87           C  
ATOM   3604  CG  LEU A 487      45.393  14.401  49.856  1.00 56.17           C  
ATOM   3605  CD1 LEU A 487      46.667  13.600  49.577  1.00 10.61           C  
ATOM   3606  CD2 LEU A 487      44.237  13.539  49.354  1.00100.00           C  
ATOM   3607  N   ARG A 488      45.308  17.791  51.485  1.00  1.00           N  
ATOM   3608  CA  ARG A 488      44.980  19.083  50.870  1.00 55.41           C  
ATOM   3609  C   ARG A 488      46.035  20.118  51.159  1.00  1.63           C  
ATOM   3610  O   ARG A 488      46.492  20.842  50.281  1.00 59.47           O  
ATOM   3611  CB  ARG A 488      43.603  19.523  51.331  1.00 16.59           C  
ATOM   3612  CG  ARG A 488      42.512  18.714  50.630  1.00 10.34           C  
ATOM   3613  CD  ARG A 488      41.116  18.993  51.162  1.00 38.29           C  
ATOM   3614  NE  ARG A 488      40.804  18.240  52.380  1.00 25.19           N  
ATOM   3615  CZ  ARG A 488      39.786  18.542  53.186  1.00  7.83           C  
ATOM   3616  NH1 ARG A 488      38.978  19.574  52.910  1.00 91.27           N  
ATOM   3617  NH2 ARG A 488      39.490  17.867  54.303  1.00 14.06           N  
ATOM   3618  N   VAL A 489      46.414  20.149  52.439  1.00  8.45           N  
ATOM   3619  CA  VAL A 489      47.406  21.056  52.981  1.00 20.28           C  
ATOM   3620  C   VAL A 489      48.637  20.970  52.120  1.00 11.76           C  
ATOM   3621  O   VAL A 489      49.155  21.952  51.569  1.00  6.31           O  
ATOM   3622  CB  VAL A 489      47.796  20.776  54.456  1.00  6.82           C  
ATOM   3623  CG1 VAL A 489      48.727  21.903  54.925  1.00  2.89           C  
ATOM   3624  CG2 VAL A 489      46.648  20.818  55.465  1.00 33.53           C  
ATOM   3625  N   ASN A 490      49.094  19.734  52.014  1.00 17.63           N  
ATOM   3626  CA  ASN A 490      50.273  19.400  51.254  1.00 15.51           C  
ATOM   3627  C   ASN A 490      50.271  19.999  49.863  1.00  1.87           C  
ATOM   3628  O   ASN A 490      51.246  20.577  49.366  1.00  7.00           O  
ATOM   3629  CB  ASN A 490      50.489  17.919  51.312  1.00 15.96           C  
ATOM   3630  CG  ASN A 490      51.338  17.680  52.544  1.00100.00           C  
ATOM   3631  OD1 ASN A 490      52.560  17.911  52.467  1.00 55.04           O  
ATOM   3632  ND2 ASN A 490      50.708  17.305  53.681  1.00 35.23           N  
ATOM   3633  N   LEU A 491      49.136  19.847  49.237  1.00 65.10           N  
ATOM   3634  CA  LEU A 491      48.979  20.361  47.909  1.00 23.72           C  
ATOM   3635  C   LEU A 491      49.241  21.843  47.860  1.00 33.24           C  
ATOM   3636  O   LEU A 491      50.013  22.268  47.015  1.00  2.34           O  
ATOM   3637  CB  LEU A 491      47.581  19.932  47.488  1.00  2.73           C  
ATOM   3638  CG  LEU A 491      47.195  20.448  46.126  1.00  1.00           C  
ATOM   3639  CD1 LEU A 491      48.241  20.065  45.080  1.00  1.00           C  
ATOM   3640  CD2 LEU A 491      45.749  20.013  45.738  1.00 16.87           C  
ATOM   3641  N   ALA A 492      48.589  22.551  48.799  1.00  2.14           N  
ATOM   3642  CA  ALA A 492      48.690  23.985  48.927  1.00 34.22           C  
ATOM   3643  C   ALA A 492      50.151  24.272  48.966  1.00  1.00           C  
ATOM   3644  O   ALA A 492      50.661  25.105  48.213  1.00 11.18           O  
ATOM   3645  CB  ALA A 492      47.982  24.507  50.171  1.00100.00           C  
ATOM   3646  N   MET A 493      50.744  23.520  49.873  1.00  1.00           N  
ATOM   3647  CA  MET A 493      52.152  23.530  50.184  1.00  1.00           C  
ATOM   3648  C   MET A 493      53.010  23.429  48.960  1.00  1.00           C  
ATOM   3649  O   MET A 493      53.905  24.235  48.708  1.00 37.91           O  
ATOM   3650  CB  MET A 493      52.309  22.506  51.266  1.00  1.00           C  
ATOM   3651  CG  MET A 493      53.135  23.134  52.358  1.00  1.00           C  
ATOM   3652  SD  MET A 493      52.343  24.457  53.336  1.00 29.60           S  
ATOM   3653  CE  MET A 493      52.982  24.273  54.968  1.00 63.71           C  
ATOM   3654  N   ASN A 494      52.686  22.421  48.193  1.00 10.91           N  
ATOM   3655  CA  ASN A 494      53.370  22.142  46.960  1.00 60.30           C  
ATOM   3656  C   ASN A 494      53.150  23.180  45.901  1.00  1.00           C  
ATOM   3657  O   ASN A 494      54.084  23.555  45.202  1.00 69.52           O  
ATOM   3658  CB  ASN A 494      52.932  20.824  46.388  1.00 18.87           C  
ATOM   3659  CG  ASN A 494      53.442  19.823  47.341  1.00 78.54           C  
ATOM   3660  OD1 ASN A 494      52.692  18.929  47.657  1.00  4.72           O  
ATOM   3661  ND2 ASN A 494      54.686  19.975  47.805  1.00100.00           N  
ATOM   3662  N   VAL A 495      51.915  23.613  45.788  1.00 34.86           N  
ATOM   3663  CA  VAL A 495      51.620  24.619  44.808  1.00  1.00           C  
ATOM   3664  C   VAL A 495      52.203  25.987  45.154  1.00 28.29           C  
ATOM   3665  O   VAL A 495      52.475  26.772  44.253  1.00 25.69           O  
ATOM   3666  CB  VAL A 495      50.131  24.793  44.735  1.00  1.00           C  
ATOM   3667  CG1 VAL A 495      49.830  25.924  43.756  1.00100.00           C  
ATOM   3668  CG2 VAL A 495      49.718  23.450  44.197  1.00  8.96           C  
ATOM   3669  N   GLY A 496      52.392  26.316  46.428  1.00  1.00           N  
ATOM   3670  CA  GLY A 496      52.938  27.631  46.668  1.00 36.65           C  
ATOM   3671  C   GLY A 496      54.396  27.681  46.261  1.00  1.00           C  
ATOM   3672  O   GLY A 496      54.862  28.626  45.601  1.00  8.44           O  
ATOM   3673  N   LYS A 497      55.113  26.634  46.659  1.00  5.73           N  
ATOM   3674  CA  LYS A 497      56.532  26.484  46.401  1.00 19.51           C  
ATOM   3675  C   LYS A 497      56.928  26.526  44.957  1.00  1.27           C  
ATOM   3676  O   LYS A 497      57.961  27.076  44.635  1.00 35.56           O  
ATOM   3677  CB  LYS A 497      57.104  25.150  46.727  1.00  1.00           C  
ATOM   3678  CG  LYS A 497      57.959  25.072  47.974  1.00 63.35           C  
ATOM   3679  CD  LYS A 497      57.578  23.741  48.619  1.00100.00           C  
ATOM   3680  CE  LYS A 497      58.542  23.111  49.622  1.00 13.41           C  
ATOM   3681  NZ  LYS A 497      58.128  21.807  50.189  1.00 62.02           N  
ATOM   3682  N   ALA A 498      56.099  25.923  44.106  1.00 94.10           N  
ATOM   3683  CA  ALA A 498      56.326  25.866  42.669  1.00 12.94           C  
ATOM   3684  C   ALA A 498      56.080  27.249  42.043  1.00 96.75           C  
ATOM   3685  O   ALA A 498      56.916  27.764  41.284  1.00 63.45           O  
ATOM   3686  CB  ALA A 498      55.382  24.820  42.101  1.00 62.28           C  
ATOM   3687  N   ALA A 499      54.929  27.822  42.374  1.00 53.88           N  
ATOM   3688  CA  ALA A 499      54.547  29.167  41.896  1.00 50.52           C  
ATOM   3689  C   ALA A 499      55.536  30.182  42.471  1.00 25.97           C  
ATOM   3690  O   ALA A 499      55.722  31.278  41.919  1.00  2.49           O  
ATOM   3691  CB  ALA A 499      53.125  29.503  42.342  1.00  1.00           C  
ATOM   3692  N   GLY A 500      56.117  29.756  43.580  1.00  5.75           N  
ATOM   3693  CA  GLY A 500      57.187  30.485  44.273  1.00  1.00           C  
ATOM   3694  C   GLY A 500      56.695  31.487  45.304  1.00 16.90           C  
ATOM   3695  O   GLY A 500      57.348  32.495  45.594  1.00 44.42           O  
ATOM   3696  N   PHE A 501      55.546  31.222  45.872  1.00  1.84           N  
ATOM   3697  CA  PHE A 501      54.968  32.101  46.838  1.00 25.33           C  
ATOM   3698  C   PHE A 501      55.729  32.129  48.142  1.00 73.26           C  
ATOM   3699  O   PHE A 501      55.756  33.137  48.853  1.00 32.35           O  
ATOM   3700  CB  PHE A 501      53.560  31.508  46.956  1.00  1.00           C  
ATOM   3701  CG  PHE A 501      52.730  31.951  45.803  1.00 39.15           C  
ATOM   3702  CD1 PHE A 501      53.277  32.668  44.756  1.00  1.00           C  
ATOM   3703  CD2 PHE A 501      51.363  31.673  45.768  1.00 78.21           C  
ATOM   3704  CE1 PHE A 501      52.485  33.089  43.695  1.00 99.41           C  
ATOM   3705  CE2 PHE A 501      50.534  32.083  44.723  1.00 51.05           C  
ATOM   3706  CZ  PHE A 501      51.116  32.802  43.681  1.00100.00           C  
ATOM   3707  N   PHE A 502      56.337  30.987  48.376  1.00  1.00           N  
ATOM   3708  CA  PHE A 502      57.099  30.775  49.569  1.00 10.99           C  
ATOM   3709  C   PHE A 502      58.071  29.646  49.454  1.00 52.68           C  
ATOM   3710  O   PHE A 502      57.780  28.659  48.788  1.00  2.68           O  
ATOM   3711  CB  PHE A 502      56.180  30.445  50.740  1.00 18.72           C  
ATOM   3712  CG  PHE A 502      55.038  29.502  50.481  1.00  1.10           C  
ATOM   3713  CD1 PHE A 502      55.248  28.127  50.382  1.00  1.00           C  
ATOM   3714  CD2 PHE A 502      53.759  30.044  50.356  1.00100.00           C  
ATOM   3715  CE1 PHE A 502      54.142  27.308  50.167  1.00 46.05           C  
ATOM   3716  CE2 PHE A 502      52.634  29.239  50.141  1.00 42.52           C  
ATOM   3717  CZ  PHE A 502      52.866  27.866  50.041  1.00 67.87           C  
ATOM   3718  N   LYS A 503      59.209  29.802  50.137  1.00 82.70           N  
ATOM   3719  CA  LYS A 503      60.315  28.833  50.174  1.00  1.00           C  
ATOM   3720  C   LYS A 503      60.202  27.656  51.152  1.00 11.44           C  
ATOM   3721  O   LYS A 503      59.111  27.298  51.616  1.00 24.72           O  
ATOM   3722  CB  LYS A 503      61.574  29.560  50.596  1.00 74.81           C  
ATOM   3723  CG  LYS A 503      62.559  29.874  49.465  1.00  1.00           C  
ATOM   3724  CD  LYS A 503      63.894  30.532  49.847  1.00100.00           C  
ATOM   3725  CE  LYS A 503      65.054  29.543  49.945  1.00100.00           C  
ATOM   3726  NZ  LYS A 503      66.261  29.957  49.216  1.00100.00           N  
ATOM   3727  N   LYS A 504      61.361  27.064  51.467  1.00 57.22           N  
ATOM   3728  CA  LYS A 504      61.597  25.910  52.349  1.00100.00           C  
ATOM   3729  C   LYS A 504      61.308  26.037  53.849  1.00 44.58           C  
ATOM   3730  O   LYS A 504      60.694  25.169  54.475  1.00  4.32           O  
ATOM   3731  CB  LYS A 504      63.062  25.485  52.204  1.00100.00           C  
ATOM   3732  CG  LYS A 504      64.068  26.500  52.791  1.00100.00           C  
ATOM   3733  CD  LYS A 504      65.498  25.973  53.049  1.00100.00           C  
ATOM   3734  CE  LYS A 504      66.511  26.240  51.932  1.00100.00           C  
ATOM   3735  NZ  LYS A 504      67.809  25.564  52.113  1.00100.00           N  
ATOM   3736  N   GLY A 505      61.743  27.114  54.489  1.00 52.74           N  
ATOM   3737  CA  GLY A 505      61.459  27.192  55.900  1.00  1.00           C  
ATOM   3738  C   GLY A 505      60.682  28.443  56.203  1.00100.00           C  
ATOM   3739  O   GLY A 505      60.872  29.032  57.239  1.00 19.73           O  
ATOM   3740  N   ASP A 506      59.799  28.844  55.299  1.00 50.68           N  
ATOM   3741  CA  ASP A 506      58.998  30.027  55.505  1.00  1.00           C  
ATOM   3742  C   ASP A 506      57.844  29.685  56.432  1.00 68.58           C  
ATOM   3743  O   ASP A 506      57.527  28.505  56.617  1.00 36.24           O  
ATOM   3744  CB  ASP A 506      58.442  30.622  54.200  1.00  1.00           C  
ATOM   3745  CG  ASP A 506      59.459  31.344  53.387  1.00  7.68           C  
ATOM   3746  OD1 ASP A 506      60.643  31.330  53.957  1.00100.00           O  
ATOM   3747  OD2 ASP A 506      59.203  31.872  52.334  1.00 54.70           O  
ATOM   3748  N   VAL A 507      57.213  30.730  56.976  1.00 42.80           N  
ATOM   3749  CA  VAL A 507      56.093  30.491  57.844  1.00  1.00           C  
ATOM   3750  C   VAL A 507      54.859  30.792  57.082  1.00  1.00           C  
ATOM   3751  O   VAL A 507      54.832  31.664  56.245  1.00  3.70           O  
ATOM   3752  CB  VAL A 507      56.162  31.334  59.045  1.00 11.73           C  
ATOM   3753  CG1 VAL A 507      54.894  31.040  59.846  1.00 12.24           C  
ATOM   3754  CG2 VAL A 507      57.412  30.925  59.796  1.00 29.84           C  
ATOM   3755  N   VAL A 508      53.826  30.054  57.426  1.00 37.87           N  
ATOM   3756  CA  VAL A 508      52.536  30.144  56.799  1.00 29.97           C  
ATOM   3757  C   VAL A 508      51.388  29.714  57.728  1.00 13.23           C  
ATOM   3758  O   VAL A 508      51.474  28.712  58.443  1.00 49.65           O  
ATOM   3759  CB  VAL A 508      52.750  29.178  55.620  1.00 18.39           C  
ATOM   3760  CG1 VAL A 508      51.987  27.861  55.780  1.00  1.00           C  
ATOM   3761  CG2 VAL A 508      52.296  29.761  54.280  1.00  6.62           C  
ATOM   3762  N   ILE A 509      50.310  30.469  57.723  1.00 21.00           N  
ATOM   3763  CA  ILE A 509      49.176  30.148  58.581  1.00 57.34           C  
ATOM   3764  C   ILE A 509      48.236  29.203  57.848  1.00 69.57           C  
ATOM   3765  O   ILE A 509      48.032  29.343  56.637  1.00 29.84           O  
ATOM   3766  CB  ILE A 509      48.545  31.482  58.951  1.00 54.84           C  
ATOM   3767  CG1 ILE A 509      49.342  32.280  59.954  1.00  7.82           C  
ATOM   3768  CG2 ILE A 509      47.087  31.358  59.315  1.00  8.90           C  
ATOM   3769  CD1 ILE A 509      49.827  33.577  59.285  1.00 71.20           C  
ATOM   3770  N   VAL A 510      47.675  28.218  58.565  1.00  1.00           N  
ATOM   3771  CA  VAL A 510      46.760  27.293  57.931  1.00  3.95           C  
ATOM   3772  C   VAL A 510      45.418  27.292  58.643  1.00  9.06           C  
ATOM   3773  O   VAL A 510      45.392  27.238  59.872  1.00  5.19           O  
ATOM   3774  CB  VAL A 510      47.256  25.849  57.883  1.00 22.15           C  
ATOM   3775  CG1 VAL A 510      46.149  24.955  57.265  1.00  1.00           C  
ATOM   3776  CG2 VAL A 510      48.665  25.489  57.361  1.00  1.00           C  
ATOM   3777  N   LEU A 511      44.302  27.328  57.899  1.00 23.53           N  
ATOM   3778  CA  LEU A 511      42.955  27.335  58.492  1.00  1.00           C  
ATOM   3779  C   LEU A 511      42.145  26.152  58.008  1.00 31.03           C  
ATOM   3780  O   LEU A 511      41.886  25.984  56.818  1.00 67.56           O  
ATOM   3781  CB  LEU A 511      42.158  28.587  58.145  1.00100.00           C  
ATOM   3782  CG  LEU A 511      42.272  29.722  59.164  1.00  1.00           C  
ATOM   3783  CD1 LEU A 511      43.402  30.665  58.739  1.00 41.95           C  
ATOM   3784  CD2 LEU A 511      40.976  30.491  59.173  1.00  1.00           C  
ATOM   3785  N   THR A 512      41.760  25.333  58.966  1.00 31.75           N  
ATOM   3786  CA  THR A 512      41.006  24.147  58.662  1.00 20.45           C  
ATOM   3787  C   THR A 512      39.848  23.947  59.622  1.00 35.89           C  
ATOM   3788  O   THR A 512      39.476  24.841  60.396  1.00 16.20           O  
ATOM   3789  CB  THR A 512      42.009  23.007  58.892  1.00 30.20           C  
ATOM   3790  OG1 THR A 512      42.078  22.643  60.256  1.00100.00           O  
ATOM   3791  CG2 THR A 512      43.405  23.433  58.448  1.00 74.23           C  
ATOM   3792  N   GLY A 513      39.286  22.739  59.581  1.00100.00           N  
ATOM   3793  CA  GLY A 513      38.187  22.332  60.441  1.00 56.94           C  
ATOM   3794  C   GLY A 513      38.679  21.252  61.419  1.00 36.97           C  
ATOM   3795  O   GLY A 513      39.580  20.487  61.108  1.00 61.29           O  
ATOM   3796  N   TRP A 514      38.103  21.180  62.609  1.00 23.58           N  
ATOM   3797  CA  TRP A 514      38.560  20.173  63.556  1.00  1.00           C  
ATOM   3798  C   TRP A 514      38.140  18.773  63.189  1.00100.00           C  
ATOM   3799  O   TRP A 514      38.898  17.793  63.301  1.00  3.37           O  
ATOM   3800  CB  TRP A 514      38.038  20.388  64.986  1.00 35.29           C  
ATOM   3801  CG  TRP A 514      38.766  19.612  66.062  1.00 46.09           C  
ATOM   3802  CD1 TRP A 514      38.224  18.777  67.008  1.00100.00           C  
ATOM   3803  CD2 TRP A 514      40.160  19.656  66.341  1.00  1.00           C  
ATOM   3804  NE1 TRP A 514      39.201  18.284  67.825  1.00 23.85           N  
ATOM   3805  CE2 TRP A 514      40.408  18.791  67.435  1.00  6.25           C  
ATOM   3806  CE3 TRP A 514      41.242  20.296  65.725  1.00100.00           C  
ATOM   3807  CZ2 TRP A 514      41.701  18.609  67.938  1.00 10.62           C  
ATOM   3808  CZ3 TRP A 514      42.529  20.124  66.235  1.00 60.43           C  
ATOM   3809  CH2 TRP A 514      42.761  19.288  67.339  1.00  1.48           C  
ATOM   3810  N   ARG A 515      36.890  18.745  62.754  1.00 47.55           N  
ATOM   3811  CA  ARG A 515      36.241  17.538  62.335  1.00  1.00           C  
ATOM   3812  C   ARG A 515      35.345  17.826  61.152  1.00 53.86           C  
ATOM   3813  O   ARG A 515      34.905  18.970  60.952  1.00 40.81           O  
ATOM   3814  CB  ARG A 515      35.464  16.976  63.501  1.00  7.42           C  
ATOM   3815  CG  ARG A 515      36.256  16.986  64.810  1.00100.00           C  
ATOM   3816  CD  ARG A 515      36.097  15.693  65.612  1.00 97.11           C  
ATOM   3817  NE  ARG A 515      36.671  15.776  66.963  1.00100.00           N  
ATOM   3818  CZ  ARG A 515      35.990  15.500  68.084  1.00100.00           C  
ATOM   3819  NH1 ARG A 515      34.705  15.122  68.035  1.00100.00           N  
ATOM   3820  NH2 ARG A 515      36.513  15.572  69.315  1.00100.00           N  
ATOM   3821  N   PRO A 516      35.045  16.821  60.332  1.00 35.17           N  
ATOM   3822  CA  PRO A 516      34.202  17.029  59.184  1.00 22.73           C  
ATOM   3823  C   PRO A 516      32.891  17.557  59.661  1.00 11.27           C  
ATOM   3824  O   PRO A 516      32.545  17.353  60.864  1.00 17.36           O  
ATOM   3825  CB  PRO A 516      34.103  15.663  58.556  1.00 70.69           C  
ATOM   3826  CG  PRO A 516      34.925  14.703  59.400  1.00 27.81           C  
ATOM   3827  CD  PRO A 516      35.530  15.460  60.538  1.00  1.00           C  
ATOM   3828  N   GLY A 517      32.193  18.208  58.763  1.00100.00           N  
ATOM   3829  CA  GLY A 517      30.897  18.804  59.087  1.00100.00           C  
ATOM   3830  C   GLY A 517      31.089  19.838  60.181  1.00100.00           C  
ATOM   3831  O   GLY A 517      30.326  19.952  61.148  1.00 84.30           O  
ATOM   3832  N   SER A 518      32.180  20.577  59.996  1.00100.00           N  
ATOM   3833  CA  SER A 518      32.544  21.620  60.947  1.00 26.54           C  
ATOM   3834  C   SER A 518      31.754  22.877  60.668  1.00 98.23           C  
ATOM   3835  O   SER A 518      31.348  23.584  61.572  1.00100.00           O  
ATOM   3836  CB  SER A 518      34.030  21.862  61.143  1.00 93.57           C  
ATOM   3837  OG  SER A 518      34.396  21.365  62.424  1.00100.00           O  
ATOM   3838  N   GLY A 519      31.541  23.139  59.394  1.00  6.93           N  
ATOM   3839  CA  GLY A 519      30.794  24.321  59.014  1.00100.00           C  
ATOM   3840  C   GLY A 519      31.682  25.519  58.760  1.00  7.89           C  
ATOM   3841  O   GLY A 519      31.378  26.409  57.967  1.00100.00           O  
ATOM   3842  N   PHE A 520      32.803  25.543  59.452  1.00 56.28           N  
ATOM   3843  CA  PHE A 520      33.744  26.614  59.273  1.00  1.00           C  
ATOM   3844  C   PHE A 520      35.105  26.242  59.852  1.00  1.00           C  
ATOM   3845  O   PHE A 520      35.214  25.371  60.725  1.00 16.47           O  
ATOM   3846  CB  PHE A 520      33.288  28.004  59.701  1.00100.00           C  
ATOM   3847  CG  PHE A 520      33.320  28.100  61.222  1.00  5.67           C  
ATOM   3848  CD1 PHE A 520      32.223  27.660  61.969  1.00100.00           C  
ATOM   3849  CD2 PHE A 520      34.458  28.598  61.866  1.00 17.12           C  
ATOM   3850  CE1 PHE A 520      32.262  27.719  63.366  1.00 20.29           C  
ATOM   3851  CE2 PHE A 520      34.498  28.658  63.262  1.00 12.77           C  
ATOM   3852  CZ  PHE A 520      33.400  28.218  64.013  1.00  1.00           C  
ATOM   3853  N   THR A 521      36.089  26.913  59.279  1.00 49.68           N  
ATOM   3854  CA  THR A 521      37.506  26.749  59.616  1.00  1.95           C  
ATOM   3855  C   THR A 521      37.757  27.312  61.013  1.00 44.02           C  
ATOM   3856  O   THR A 521      38.072  28.498  61.180  1.00 24.60           O  
ATOM   3857  CB  THR A 521      38.346  27.506  58.578  1.00 20.52           C  
ATOM   3858  OG1 THR A 521      37.946  27.134  57.263  1.00  1.00           O  
ATOM   3859  CG2 THR A 521      39.844  27.228  58.691  1.00 20.57           C  
ATOM   3860  N   ASN A 522      37.614  26.446  62.006  1.00 60.36           N  
ATOM   3861  CA  ASN A 522      37.766  26.863  63.409  1.00 50.33           C  
ATOM   3862  C   ASN A 522      39.135  26.490  63.992  1.00  8.70           C  
ATOM   3863  O   ASN A 522      39.425  26.755  65.163  1.00 22.81           O  
ATOM   3864  CB  ASN A 522      36.675  26.247  64.301  1.00 15.56           C  
ATOM   3865  CG  ASN A 522      36.515  24.727  64.174  1.00  2.02           C  
ATOM   3866  OD1 ASN A 522      37.501  24.005  64.050  1.00 61.31           O  
ATOM   3867  ND2 ASN A 522      35.306  24.190  64.206  1.00 71.29           N  
ATOM   3868  N   THR A 523      39.985  25.889  63.189  1.00 15.48           N  
ATOM   3869  CA  THR A 523      41.322  25.500  63.667  1.00 67.25           C  
ATOM   3870  C   THR A 523      42.383  26.263  62.908  1.00 52.07           C  
ATOM   3871  O   THR A 523      42.429  26.237  61.670  1.00 50.39           O  
ATOM   3872  CB  THR A 523      41.547  24.002  63.453  1.00  1.00           C  
ATOM   3873  OG1 THR A 523      40.478  23.263  64.025  1.00  0.00           O  
ATOM   3874  CG2 THR A 523      42.844  23.496  64.088  1.00  0.00           C  
ATOM   3875  N   MET A 524      43.205  26.924  63.679  1.00  1.97           N  
ATOM   3876  CA  MET A 524      44.290  27.716  63.133  1.00  1.18           C  
ATOM   3877  C   MET A 524      45.618  27.178  63.606  1.00  1.66           C  
ATOM   3878  O   MET A 524      45.714  26.651  64.710  1.00 18.98           O  
ATOM   3879  CB  MET A 524      44.143  29.172  63.553  1.00  1.00           C  
ATOM   3880  CG  MET A 524      44.792  30.133  62.559  1.00  1.00           C  
ATOM   3881  SD  MET A 524      45.825  31.338  63.352  1.00 22.54           S  
ATOM   3882  CE  MET A 524      44.827  32.402  64.369  1.00 19.76           C  
ATOM   3883  N   ARG A 525      46.615  27.294  62.732  1.00 44.19           N  
ATOM   3884  CA  ARG A 525      47.958  26.832  63.020  1.00  9.64           C  
ATOM   3885  C   ARG A 525      48.996  27.663  62.313  1.00  1.00           C  
ATOM   3886  O   ARG A 525      48.718  28.302  61.300  1.00 24.28           O  
ATOM   3887  CB  ARG A 525      48.278  25.426  62.564  1.00 50.61           C  
ATOM   3888  CG  ARG A 525      47.610  24.357  63.373  1.00  1.00           C  
ATOM   3889  CD  ARG A 525      48.115  23.057  62.784  1.00 83.08           C  
ATOM   3890  NE  ARG A 525      47.415  22.653  61.573  1.00 16.15           N  
ATOM   3891  CZ  ARG A 525      47.941  21.833  60.658  1.00100.00           C  
ATOM   3892  NH1 ARG A 525      49.169  21.332  60.754  1.00  4.27           N  
ATOM   3893  NH2 ARG A 525      47.197  21.529  59.577  1.00100.00           N  
ATOM   3894  N   VAL A 526      50.194  27.575  62.916  1.00 54.86           N  
ATOM   3895  CA  VAL A 526      51.411  28.231  62.495  1.00 13.26           C  
ATOM   3896  C   VAL A 526      52.449  27.163  62.198  1.00100.00           C  
ATOM   3897  O   VAL A 526      53.215  26.753  63.080  1.00 37.56           O  
ATOM   3898  CB  VAL A 526      52.064  29.264  63.381  1.00  1.00           C  
ATOM   3899  CG1 VAL A 526      53.229  29.985  62.700  1.00  1.00           C  
ATOM   3900  CG2 VAL A 526      51.099  30.364  63.828  1.00 16.87           C  
ATOM   3901  N   VAL A 527      52.419  26.757  60.942  1.00 36.07           N  
ATOM   3902  CA  VAL A 527      53.262  25.674  60.441  1.00 91.95           C  
ATOM   3903  C   VAL A 527      54.290  26.149  59.419  1.00 12.86           C  
ATOM   3904  O   VAL A 527      53.937  26.732  58.379  1.00 92.40           O  
ATOM   3905  CB  VAL A 527      52.397  24.623  59.754  1.00  2.61           C  
ATOM   3906  CG1 VAL A 527      53.149  23.319  59.489  1.00100.00           C  
ATOM   3907  CG2 VAL A 527      51.166  24.241  60.576  1.00 14.09           C  
ATOM   3908  N   PRO A 528      55.576  25.916  59.699  1.00 10.70           N  
ATOM   3909  CA  PRO A 528      56.635  26.235  58.766  1.00 40.14           C  
ATOM   3910  C   PRO A 528      56.466  25.403  57.521  1.00 25.46           C  
ATOM   3911  O   PRO A 528      55.766  24.344  57.577  1.00 29.58           O  
ATOM   3912  CB  PRO A 528      57.895  25.850  59.504  1.00 51.79           C  
ATOM   3913  CG  PRO A 528      57.489  25.292  60.859  1.00 63.37           C  
ATOM   3914  CD  PRO A 528      56.001  25.330  60.969  1.00100.00           C  
ATOM   3915  N   VAL A 529      57.085  25.864  56.447  1.00 13.18           N  
ATOM   3916  CA  VAL A 529      57.039  25.161  55.154  1.00 15.13           C  
ATOM   3917  C   VAL A 529      58.065  24.033  55.132  1.00  6.19           C  
ATOM   3918  O   VAL A 529      59.244  24.238  55.458  1.00 42.68           O  
ATOM   3919  CB  VAL A 529      57.363  26.104  53.997  1.00 77.23           C  
ATOM   3920  CG1 VAL A 529      57.348  25.398  52.636  1.00 22.06           C  
ATOM   3921  CG2 VAL A 529      56.376  27.262  53.873  1.00  1.00           C  
ATOM   3922  N   PRO A 530      57.660  22.817  54.773  1.00 20.04           N  
ATOM   3923  CA  PRO A 530      58.576  21.693  54.704  1.00 12.33           C  
ATOM   3924  C   PRO A 530      59.643  21.888  53.643  1.00 45.66           C  
ATOM   3925  O   PRO A 530      59.248  22.102  52.457  1.00 67.99           O  
ATOM   3926  CB  PRO A 530      57.688  20.531  54.320  1.00  5.77           C  
ATOM   3927  CG  PRO A 530      56.269  21.059  54.154  1.00 14.45           C  
ATOM   3928  CD  PRO A 530      56.266  22.527  54.434  1.00  2.38           C  
ATOM   3929  OXT PRO A 530      60.873  21.865  53.963  1.00 88.19           O  
TER    3930      PRO A 530                                                      
HETATM 3931  K     K A 532      26.890  44.514  27.867  1.00 23.33           K  
HETATM 3932 MN    MN A 534      27.147  49.835  29.749  1.00 26.68          MN  
HETATM 3933  C1  PYR A 533      29.853  50.736  30.581  1.00 63.90           C  
HETATM 3934  O1  PYR A 533      30.920  51.328  31.100  1.00 17.68           O  
HETATM 3935  O2  PYR A 533      28.769  51.123  30.115  1.00  4.64           O  
HETATM 3936  C2  PYR A 533      29.818  49.228  30.808  1.00  1.00           C  
HETATM 3937  O3  PYR A 533      28.764  48.769  30.494  1.00 36.24           O  
HETATM 3938  C3  PYR A 533      31.004  48.646  31.548  1.00  2.20           C  
CONECT  475 3931                                                                
CONECT  493 3931                                                                
CONECT  775 3931                                                                
CONECT  780 3931                                                                
CONECT 1949 3932                                                                
CONECT 2136 3932                                                                
CONECT 3931  475  493  775  780                                                 
CONECT 3932 1949 2136 3935 3937                                                 
CONECT 3933 3934 3935 3936                                                      
CONECT 3934 3933                                                                
CONECT 3935 3932 3933                                                           
CONECT 3936 3933 3937 3938                                                      
CONECT 3937 3932 3936                                                           
CONECT 3938 3936                                                                
MASTER      375    0    3   17   22    0    4    6 3937    1   14   41          
END                                                                             
