# Supplementary material for: The CroCo cross-link converter: a user-centred tool to convert results from cross-linking mass spectrometry experiments
Source: Bioinformatics. 2019 Sep 28;36(4):1296–7. doi: 10.1093/bioinformatics/btz732 (PMC7703748; doi:10.1093/bioinformatics/btz732)
Supplement: btz732_Supplementary_Data [file btz732_supplementary_data.zip › ExampleData/data_processing.txt]

Different cross-link search engines require specific input file formats.
Here we describe how the input files for the different searches were generated from a Thermo raw-file.

=== pLink2 ===
20180615_KS_CL_9.raw -> 20180615_KS_CL_9_HCDFT.mgf
Precursor tolerance: 5ppm
Fragment tolerance 10ppm
Filter: 10 ppm

=== Xi ===
20180615_KS_CL_9_HCDFT_msconvertStyle.mgf
Replace the plink2 generated mgf header with msconvert-like header
Search:		.*\=([^\=\.]+)\.\d+\.(\d+)\.(\d+)\.(\d*).dta
Replace:	TITLE=\1.\2.\2.\3.\4 File:"\1", scan="\2"

=== XiFDR ===
See Xi
5% FDR PSM level

=== StavroX ===
20180615_KS_CL_9_HCDFT.mgf

=== Kojak ===
MSConvert (from ProteoWizard): 20180615_KS_CL_9.raw -> 20180615_KS_CL_9_msconvert.mzML
32-bit, no compression, TPP compatibility

For percolating
FILENAME.perc.intra.txt
Percolator FILENAME.perc.intra.txt > FILENAME.perc.intra.validated.txt

=== xQuest ===
MSConvert (from ProteoWizard): 20180615_KS_CL_9.raw -> 20180615_KS_CL_9_msconvert.mzXML
32-bit, no compression, TPP compatibility
