# Supplementary material for: The CroCo cross-link converter: a user-centred tool to convert results from cross-linking mass spectrometry experiments
Source: Bioinformatics. 2019 Sep 28;36(4):1296–7. doi: 10.1093/bioinformatics/btz732 (PMC7703748; doi:10.1093/bioinformatics/btz732)
Supplement: btz732_Supplementary_Data [file btz732_supplementary_data.zip › ExampleData/input/kojak/20180615_KS_CL_9_msconvert.kojak.txt]

Kojak version 1.5.5
Scan Number	Ret Time	Obs Mass	Charge	PSM Mass	PPM Error	Score	dScore	Pep. Diff.	Peptide #1	Link #1	Protein #1	Peptide #2	Link #2	Protein #2	Linker Mass
1659	10.5391	0	0	0	0	0	0	0	-	-	-	-	-	-	0
2251	14.2490	1204.5596	3	1204.5658	5.1735	2.5850	2.5850	0.0000	EAEAAM[15.99]FHRK	-1	P11974;	-	-1	-	0
2252	14.2502	0	0	0	0	0	0	0	-	-	-	-	-	-	0
2253	14.2514	0	0	0	0	0	0	0	-	-	-	-	-	-	0
2254	14.2526	0	0	0	0	0	0	0	-	-	-	-	-	-	0
2255	14.2538	0	0	0	0	0	0	0	-	-	-	-	-	-	0
2256	14.2549	0	0	0	0	0	0	0	-	-	-	-	-	-	0
2257	14.2561	0	0	0	0	0	0	0	-	-	-	-	-	-	0
2258	14.2573	0	0	0	0	0	0	0	-	-	-	-	-	-	0
2259	14.2585	1108.5711	3	1108.5737	2.3793	1.1500	1.1500	0.0000	IENHEGVRR	-1	P11974;	-	-1	-	0
2260	14.2598	0	0	0	0	0	0	0	-	-	-	-	-	-	0
2261	14.2611	0	0	0	0	0	0	0	-	-	-	-	-	-	0
2262	14.2622	0	0	0	0	0	0	0	-	-	-	-	-	-	0
2263	14.2634	0	0	0	0	0	0	0	-	-	-	-	-	-	0
2264	14.2648	0	0	0	0	0	0	0	-	-	-	-	-	-	0
2265	14.2661	0	0	0	0	0	0	0	-	-	-	-	-	-	0
2266	14.2675	0	0	0	0	0	0	0	-	-	-	-	-	-	0
2267	14.2688	0	0	0	0	0	0	0	-	-	-	-	-	-	0
2268	14.2702	0	0	0	0	0	0	0	-	-	-	-	-	-	0
2269	14.2715	0	0	0	0	0	0	0	-	-	-	-	-	-	0
2270	14.2729	0	0	0	0	0	0	0	-	-	-	-	-	-	0
2272	14.2791	0	0	0	0	0	0	0	-	-	-	-	-	-	0
2274	14.2853	0	0	0	0	0	0	0	-	-	-	-	-	-	0
2275	14.2865	0	0	0	0	0	0	0	-	-	-	-	-	-	0
2276	14.2877	0	0	0	0	0	0	0	-	-	-	-	-	-	0
2277	14.2890	0	0	0	0	0	0	0	-	-	-	-	-	-	0
2278	14.2904	0	0	0	0	0	0	0	-	-	-	-	-	-	0
2279	14.2917	0	0	0	0	0	0	0	-	-	-	-	-	-	0
2280	14.2931	0	0	0	0	0	0	0	-	-	-	-	-	-	0
2281	14.2944	0	0	0	0	0	0	0	-	-	-	-	-	-	0
2282	14.2958	0	0	0	0	0	0	0	-	-	-	-	-	-	0
2283	14.2972	0	0	0	0	0	0	0	-	-	-	-	-	-	0
2284	14.2986	0	0	0	0	0	0	0	-	-	-	-	-	-	0
2286	14.3048	0	0	0	0	0	0	0	-	-	-	-	-	-	0
2287	14.3061	0	0	0	0	0	0	0	-	-	-	-	-	-	0
2288	14.3075	0	0	0	0	0	0	0	-	-	-	-	-	-	0
2289	14.3088	1644.9826	3	1644.9899	4.4388	0.9800	0.9800	0.9800	KPRPTR	1	P11974(337);	KPRPTR	1	P11974(337);	138.0681
2290	14.3102	0	0	0	0	0	0	0	-	-	-	-	-	-	0
2291	14.3115	0	0	0	0	0	0	0	-	-	-	-	-	-	0
2292	14.3129	0	0	0	0	0	0	0	-	-	-	-	-	-	0
2293	14.3143	0	0	0	0	0	0	0	-	-	-	-	-	-	0
2294	14.3157	0	0	0	0	0	0	0	-	-	-	-	-	-	0
2295	14.3171	0	0	0	0	0	0	0	-	-	-	-	-	-	0
2296	14.3185	0	0	0	0	0	0	0	-	-	-	-	-	-	0
2297	14.3198	0	0	0	0	0	0	0	-	-	-	-	-	-	0
2298	14.3212	0	0	0	0	0	0	0	-	-	-	-	-	-	0
2300	14.3274	0	0	0	0	0	0	0	-	-	-	-	-	-	0
2301	14.3288	0	0	0	0	0	0	0	-	-	-	-	-	-	0
2302	14.3299	0	0	0	0	0	0	0	-	-	-	-	-	-	0
2303	14.3311	1644.9831	4	1644.9899	4.1395	0.7750	0.7750	0.7750	KPRPTR	1	P11974(337);	KPRPTR	1	P11974(337);	138.0681
2304	14.3325	0	0	0	0	0	0	0	-	-	-	-	-	-	0
2305	14.3338	0	0	0	0	0	0	0	-	-	-	-	-	-	0
2306	14.3352	0	0	0	0	0	0	0	-	-	-	-	-	-	0
2307	14.3365	0	0	0	0	0	0	0	-	-	-	-	-	-	0
2308	14.3379	0	0	0	0	0	0	0	-	-	-	-	-	-	0
2309	14.3392	0	0	0	0	0	0	0	-	-	-	-	-	-	0
2310	14.3406	0	0	0	0	0	0	0	-	-	-	-	-	-	0
2311	14.3419	0	0	0	0	0	0	0	-	-	-	-	-	-	0
2312	14.3433	0	0	0	0	0	0	0	-	-	-	-	-	-	0
2313	14.3446	0	0	0	0	0	0	0	-	-	-	-	-	-	0
2314	14.3460	0	0	0	0	0	0	0	-	-	-	-	-	-	0
2316	14.3522	0	0	0	0	0	0	0	-	-	-	-	-	-	0
2317	14.3536	0	0	0	0	0	0	0	-	-	-	-	-	-	0
2318	14.3549	0	0	0	0	0	0	0	-	-	-	-	-	-	0
2319	14.3562	0	0	0	0	0	0	0	-	-	-	-	-	-	0
2320	14.3576	0	0	0	0	0	0	0	-	-	-	-	-	-	0
2322	14.3655	0	0	0	0	0	0	0	-	-	-	-	-	-	0
2323	14.3668	0	0	0	0	0	0	0	-	-	-	-	-	-	0
2325	14.3730	0	0	0	0	0	0	0	-	-	-	-	-	-	0
2326	14.3744	0	0	0	0	0	0	0	-	-	-	-	-	-	0
2327	14.3756	0	0	0	0	0	0	0	-	-	-	-	-	-	0
2328	14.3769	0	0	0	0	0	0	0	-	-	-	-	-	-	0
2329	14.3783	0	0	0	0	0	0	0	-	-	-	-	-	-	0
2331	14.3863	0	0	0	0	0	0	0	-	-	-	-	-	-	0
2332	14.3876	0	0	0	0	0	0	0	-	-	-	-	-	-	0
2334	14.3939	0	0	0	0	0	0	0	-	-	-	-	-	-	0
2335	14.3952	0	0	0	0	0	0	0	-	-	-	-	-	-	0
2337	14.4031	0	0	0	0	0	0	0	-	-	-	-	-	-	0
2338	14.4045	0	0	0	0	0	0	0	-	-	-	-	-	-	0
2339	14.4058	0	0	0	0	0	0	0	-	-	-	-	-	-	0
2341	14.4137	0	0	0	0	0	0	0	-	-	-	-	-	-	0
2342	14.4151	0	0	0	0	0	0	0	-	-	-	-	-	-	0
2344	14.4213	0	0	0	0	0	0	0	-	-	-	-	-	-	0
2345	14.4226	0	0	0	0	0	0	0	-	-	-	-	-	-	0
2346	14.4240	0	0	0	0	0	0	0	-	-	-	-	-	-	0
2347	14.4251	0	0	0	0	0	0	0	-	-	-	-	-	-	0
2349	14.4331	0	0	0	0	0	0	0	-	-	-	-	-	-	0
2352	14.4469	0	0	0	0	0	0	0	-	-	-	-	-	-	0
2354	14.4548	0	0	0	0	0	0	0	-	-	-	-	-	-	0
2355	14.4561	0	0	0	0	0	0	0	-	-	-	-	-	-	0
2357	14.4640	0	0	0	0	0	0	0	-	-	-	-	-	-	0
2360	14.4778	0	0	0	0	0	0	0	-	-	-	-	-	-	0
2361	14.4792	0	0	0	0	0	0	0	-	-	-	-	-	-	0
2362	14.4805	0	0	0	0	0	0	0	-	-	-	-	-	-	0
2364	14.4878	0	0	0	0	0	0	0	-	-	-	-	-	-	0
2365	14.4890	0	0	0	0	0	0	0	-	-	-	-	-	-	0
2366	14.4902	0	0	0	0	0	0	0	-	-	-	-	-	-	0
2368	14.4964	0	0	0	0	0	0	0	-	-	-	-	-	-	0
2369	14.4978	0	0	0	0	0	0	0	-	-	-	-	-	-	0
2370	14.4991	0	0	0	0	0	0	0	-	-	-	-	-	-	0
2371	14.5004	0	0	0	0	0	0	0	-	-	-	-	-	-	0
2373	14.5066	0	0	0	0	0	0	0	-	-	-	-	-	-	0
2374	14.5079	1928.8602	3	1928.8587	-0.7895	0.4200	0.4200	0.0000	ITEAHYEHTGHSFNMR	-1	decoy_P11974;	-	-1	-	0
2375	14.5093	0	0	0	0	0	0	0	-	-	-	-	-	-	0
2378	14.5230	1170.6159	3	1170.6244	7.2332	0.5650	0.1050	0.0000	LDIDSAPITAR	-1	P11974;	-	-1	-	0
2380	14.5302	0	0	0	0	0	0	0	-	-	-	-	-	-	0
2381	14.5316	0	0	0	0	0	0	0	-	-	-	-	-	-	0
2384	14.5454	0	0	0	0	0	0	0	-	-	-	-	-	-	0
2386	14.5528	0	0	0	0	0	0	0	-	-	-	-	-	-	0
2390	14.5725	0	0	0	0	0	0	0	-	-	-	-	-	-	0
2393	14.5863	0	0	0	0	0	0	0	-	-	-	-	-	-	0
2396	14.6001	0	0	0	0	0	0	0	-	-	-	-	-	-	0
2397	14.6015	0	0	0	0	0	0	0	-	-	-	-	-	-	0
2399	14.6094	0	0	0	0	0	0	0	-	-	-	-	-	-	0
2404	14.6350	0	0	0	0	0	0	0	-	-	-	-	-	-	0
2406	14.6429	0	0	0	0	0	0	0	-	-	-	-	-	-	0
2410	14.6626	0	0	0	0	0	0	0	-	-	-	-	-	-	0
2413	14.6764	0	0	0	0	0	0	0	-	-	-	-	-	-	0
2416	14.6903	0	0	0	0	0	0	0	-	-	-	-	-	-	0
2417	14.6917	0	0	0	0	0	0	0	-	-	-	-	-	-	0
2419	14.6997	3428.9479	3	3428.9493	0.3876	0.2650	0.1650	0.0600	LDQIDKESVAPLDVAAGPLNVGKK	6	decoy_P11974(308);	SIIKINK	4	decoy_P11974(266);	138.0681
2423	14.7194	0	0	0	0	0	0	0	-	-	-	-	-	-	0
2426	14.7332	2667.3248	3	2667.3035	-7.9646	0.2250	0.2250	0.0000	SGVDVVKCINKYDLWLINEDCK	-1	decoy_P11974;	-	-1	-	0
2430	14.7513	1204.5609	3	1204.5658	4.1121	2.3950	2.3950	0.0000	EAEAAM[15.99]FHRK	-1	P11974;	-	-1	-	0
2432	14.7575	0	0	0	0	0	0	0	-	-	-	-	-	-	0
2434	14.7637	0	0	0	0	0	0	0	-	-	-	-	-	-	0
2435	14.7654	0	0	0	0	0	0	0	-	-	-	-	-	-	0
2436	14.7668	0	0	0	0	0	0	0	-	-	-	-	-	-	0
2437	14.7682	0	0	0	0	0	0	0	-	-	-	-	-	-	0
2439	14.7744	0	0	0	0	0	0	0	-	-	-	-	-	-	0
2442	14.7882	0	0	0	0	0	0	0	-	-	-	-	-	-	0
2444	14.7944	0	0	0	0	0	0	0	-	-	-	-	-	-	0
2445	14.7962	0	0	0	0	0	0	0	-	-	-	-	-	-	0
2446	14.7975	0	0	0	0	0	0	0	-	-	-	-	-	-	0
2449	14.8113	0	0	0	0	0	0	0	-	-	-	-	-	-	0
2450	14.8127	0	0	0	0	0	0	0	-	-	-	-	-	-	0
2451	14.8140	0	0	0	0	0	0	0	-	-	-	-	-	-	0
2454	14.8278	0	0	0	0	0	0	0	-	-	-	-	-	-	0
2455	14.8292	0	0	0	0	0	0	0	-	-	-	-	-	-	0
2457	14.8368	0	0	0	0	0	0	0	-	-	-	-	-	-	0
2459	14.8430	0	0	0	0	0	0	0	-	-	-	-	-	-	0
2460	14.8447	0	0	0	0	0	0	0	-	-	-	-	-	-	0
2461	14.8461	0	0	0	0	0	0	0	-	-	-	-	-	-	0
2463	14.8540	0	0	0	0	0	0	0	-	-	-	-	-	-	0
2465	14.8620	0	0	0	0	0	0	0	-	-	-	-	-	-	0
2467	14.8700	0	0	0	0	0	0	0	-	-	-	-	-	-	0
2468	14.8713	0	0	0	0	0	0	0	-	-	-	-	-	-	0
2470	14.8792	0	0	0	0	0	0	0	-	-	-	-	-	-	0
2472	14.8872	0	0	0	0	0	0	0	-	-	-	-	-	-	0
2473	14.8886	0	0	0	0	0	0	0	-	-	-	-	-	-	0
2475	14.8965	0	0	0	0	0	0	0	-	-	-	-	-	-	0
2476	14.8978	0	0	0	0	0	0	0	-	-	-	-	-	-	0
2477	14.8991	0	0	0	0	0	0	0	-	-	-	-	-	-	0
2479	14.9070	1192.6447	3	1192.6373	-6.2480	0.5000	0.5000	0.0000	SVETLKEM[15.99]IK	-1	P11974;	-	-1	-	0
2481	14.9149	0	0	0	0	0	0	0	-	-	-	-	-	-	0
2483	14.9229	0	0	0	0	0	0	0	-	-	-	-	-	-	0
2484	14.9243	0	0	0	0	0	0	0	-	-	-	-	-	-	0
2487	14.9381	0	0	0	0	0	0	0	-	-	-	-	-	-	0
2488	14.9395	0	0	0	0	0	0	0	-	-	-	-	-	-	0
2491	14.9534	0	0	0	0	0	0	0	-	-	-	-	-	-	0
2493	14.9613	749.3459	2	749.3490	4.1522	1.3850	1.3850	0.0000	SGM[15.99]NVAR	-1	P11974;	-	-1	-	0
2496	14.9752	0	0	0	0	0	0	0	-	-	-	-	-	-	0
2497	14.9766	0	0	0	0	0	0	0	-	-	-	-	-	-	0
2499	14.9845	0	0	0	0	0	0	0	-	-	-	-	-	-	0
2500	14.9859	0	0	0	0	0	0	0	-	-	-	-	-	-	0
2502	14.9921	0	0	0	0	0	0	0	-	-	-	-	-	-	0
2503	14.9938	0	0	0	0	0	0	0	-	-	-	-	-	-	0
2504	14.9952	0	0	0	0	0	0	0	-	-	-	-	-	-	0
2506	15.0014	2794.5382	3	2794.5135	-8.8195	0.6050	0.6050	0.0000	CLAAALIVLTESGRSAHQVARYRPR	-1	P11974;	-	-1	-	0
2507	15.0028	0	0	0	0	0	0	0	-	-	-	-	-	-	0
2511	15.0226	0	0	0	0	0	0	0	-	-	-	-	-	-	0
2513	15.0306	0	0	0	0	0	0	0	-	-	-	-	-	-	0
2515	15.0385	0	0	0	0	0	0	0	-	-	-	-	-	-	0
2516	15.0399	0	0	0	0	0	0	0	-	-	-	-	-	-	0
2518	15.0461	0	0	0	0	0	0	0	-	-	-	-	-	-	0
2521	15.0600	0	0	0	0	0	0	0	-	-	-	-	-	-	0
2524	15.0740	0	0	0	0	0	0	0	-	-	-	-	-	-	0
2526	15.0819	0	0	0	0	0	0	0	-	-	-	-	-	-	0
2528	15.0899	0	0	0	0	0	0	0	-	-	-	-	-	-	0
2530	15.0979	0	0	0	0	0	0	0	-	-	-	-	-	-	0
2532	15.1060	0	0	0	0	0	0	0	-	-	-	-	-	-	0
2538	15.1377	0	0	0	0	0	0	0	-	-	-	-	-	-	0
2542	15.1574	0	0	0	0	0	0	0	-	-	-	-	-	-	0
2543	15.1588	0	0	0	0	0	0	0	-	-	-	-	-	-	0
2545	15.1650	0	0	0	0	0	0	0	-	-	-	-	-	-	0
2546	15.1664	0	0	0	0	0	0	0	-	-	-	-	-	-	0
2550	15.1862	0	0	0	0	0	0	0	-	-	-	-	-	-	0
2552	15.1938	0	0	0	0	0	0	0	-	-	-	-	-	-	0
2553	15.1952	0	0	0	0	0	0	0	-	-	-	-	-	-	0
2555	15.2014	0	0	0	0	0	0	0	-	-	-	-	-	-	0
2556	15.2028	0	0	0	0	0	0	0	-	-	-	-	-	-	0
2560	15.2226	0	0	0	0	0	0	0	-	-	-	-	-	-	0
2566	15.2526	1204.5625	3	1204.5658	2.7777	1.9200	1.9200	0.0000	EAEAAM[15.99]FHRK	-1	P11974;	-	-1	-	0
2568	15.2589	0	0	0	0	0	0	0	-	-	-	-	-	-	0
2569	15.2606	0	0	0	0	0	0	0	-	-	-	-	-	-	0
2572	15.2745	0	0	0	0	0	0	0	-	-	-	-	-	-	0
2573	15.2758	0	0	0	0	0	0	0	-	-	-	-	-	-	0
2575	15.2838	0	0	0	0	0	0	0	-	-	-	-	-	-	0
2579	15.3037	0	0	0	0	0	0	0	-	-	-	-	-	-	0
2580	15.3050	0	0	0	0	0	0	0	-	-	-	-	-	-	0
2582	15.3130	0	0	0	0	0	0	0	-	-	-	-	-	-	0
2584	15.3210	0	0	0	0	0	0	0	-	-	-	-	-	-	0
2586	15.3289	0	0	0	0	0	0	0	-	-	-	-	-	-	0
2588	15.3369	0	0	0	0	0	0	0	-	-	-	-	-	-	0
2590	15.3449	0	0	0	0	0	0	0	-	-	-	-	-	-	0
2592	15.3511	0	0	0	0	0	0	0	-	-	-	-	-	-	0
2593	15.3528	0	0	0	0	0	0	0	-	-	-	-	-	-	0
2595	15.3608	0	0	0	0	0	0	0	-	-	-	-	-	-	0
2596	15.3621	0	0	0	0	0	0	0	-	-	-	-	-	-	0
2599	15.3757	0	0	0	0	0	0	0	-	-	-	-	-	-	0
2600	15.3771	0	0	0	0	0	0	0	-	-	-	-	-	-	0
2601	15.3784	0	0	0	0	0	0	0	-	-	-	-	-	-	0
2606	15.4042	0	0	0	0	0	0	0	-	-	-	-	-	-	0
2607	15.4055	0	0	0	0	0	0	0	-	-	-	-	-	-	0
2610	15.4195	0	0	0	0	0	0	0	-	-	-	-	-	-	0
2611	15.4208	0	0	0	0	0	0	0	-	-	-	-	-	-	0
2614	15.4347	0	0	0	0	0	0	0	-	-	-	-	-	-	0
2617	15.4481	0	0	0	0	0	0	0	-	-	-	-	-	-	0
2619	15.4560	1644.9897	4	1644.9899	0.1161	0.7300	0.7300	0.7300	KPRPTR	1	P11974(337);	KPRPTR	1	P11974(337);	138.0681
2620	15.4573	0	0	0	0	0	0	0	-	-	-	-	-	-	0
2622	15.4636	0	0	0	0	0	0	0	-	-	-	-	-	-	0
2623	15.4649	0	0	0	0	0	0	0	-	-	-	-	-	-	0
2626	15.4789	0	0	0	0	0	0	0	-	-	-	-	-	-	0
2628	15.4868	0	0	0	0	0	0	0	-	-	-	-	-	-	0
2630	15.4931	0	0	0	0	0	0	0	-	-	-	-	-	-	0
2631	15.4948	0	0	0	0	0	0	0	-	-	-	-	-	-	0
2637	15.5266	1644.9904	3	1644.9899	-0.3136	0.7300	0.7300	0.7300	KPRPTR	1	P11974(337);	KPRPTR	1	P11974(337);	138.0681
2640	15.5401	0	0	0	0	0	0	0	-	-	-	-	-	-	0
2642	15.5480	0	0	0	0	0	0	0	-	-	-	-	-	-	0
2644	15.5556	0	0	0	0	0	0	0	-	-	-	-	-	-	0
2647	15.5693	0	0	0	0	0	0	0	-	-	-	-	-	-	0
2648	15.5706	0	0	0	0	0	0	0	-	-	-	-	-	-	0
2651	15.5841	1117.5962	3	1117.5978	1.4459	2.7050	2.1000	0.0000	GSGTAEVELKK	-1	P11974;	-	-1	-	0
2652	15.5854	0	0	0	0	0	0	0	-	-	-	-	-	-	0
2654	15.5934	0	0	0	0	0	0	0	-	-	-	-	-	-	0
2657	15.6074	0	0	0	0	0	0	0	-	-	-	-	-	-	0
2659	15.6154	0	0	0	0	0	0	0	-	-	-	-	-	-	0
2660	15.6167	0	0	0	0	0	0	0	-	-	-	-	-	-	0
2661	15.6181	0	0	0	0	0	0	0	-	-	-	-	-	-	0
2663	15.6261	0	0	0	0	0	0	0	-	-	-	-	-	-	0
2665	15.6341	0	0	0	0	0	0	0	-	-	-	-	-	-	0
2666	15.6354	0	0	0	0	0	0	0	-	-	-	-	-	-	0
2668	15.6434	0	0	0	0	0	0	0	-	-	-	-	-	-	0
2671	15.6573	0	0	0	0	0	0	0	-	-	-	-	-	-	0
2674	15.6696	0	0	0	0	0	0	0	-	-	-	-	-	-	0
2675	15.6713	0	0	0	0	0	0	0	-	-	-	-	-	-	0
2677	15.6793	0	0	0	0	0	0	0	-	-	-	-	-	-	0
2680	15.6932	0	0	0	0	0	0	0	-	-	-	-	-	-	0
2682	15.7011	0	0	0	0	0	0	0	-	-	-	-	-	-	0
2683	15.7025	0	0	0	0	0	0	0	-	-	-	-	-	-	0
2685	15.7099	0	0	0	0	0	0	0	-	-	-	-	-	-	0
2686	15.7111	0	0	0	0	0	0	0	-	-	-	-	-	-	0
2688	15.7173	0	0	0	0	0	0	0	-	-	-	-	-	-	0
2689	15.7187	0	0	0	0	0	0	0	-	-	-	-	-	-	0
2690	15.7199	1179.6191	3	1179.6247	4.7133	0.3750	0.0450	0.0000	VEHVDAAK[156.08]R	-1	decoy_P11974;	-	-1	-	0
2691	15.7212	0	0	0	0	0	0	0	-	-	-	-	-	-	0
2692	15.7225	0	0	0	0	0	0	0	-	-	-	-	-	-	0
2694	15.7304	0	0	0	0	0	0	0	-	-	-	-	-	-	0
2695	15.7318	0	0	0	0	0	0	0	-	-	-	-	-	-	0
2697	15.7390	0	0	0	0	0	0	0	-	-	-	-	-	-	0
2698	15.7402	0	0	0	0	0	0	0	-	-	-	-	-	-	0
2699	15.7415	0	0	0	0	0	0	0	-	-	-	-	-	-	0
2701	15.7488	0	0	0	0	0	0	0	-	-	-	-	-	-	0
2702	15.7500	0	0	0	0	0	0	0	-	-	-	-	-	-	0
2704	15.7562	0	0	0	0	0	0	0	-	-	-	-	-	-	0
2705	15.7576	0	0	0	0	0	0	0	-	-	-	-	-	-	0
2706	15.7587	0	0	0	0	0	0	0	-	-	-	-	-	-	0
2707	15.7601	0	0	0	0	0	0	0	-	-	-	-	-	-	0
2709	15.7663	0	0	0	0	0	0	0	-	-	-	-	-	-	0
2710	15.7676	0	0	0	0	0	0	0	-	-	-	-	-	-	0
2711	15.7689	1204.5639	3	1204.5658	1.6145	1.8950	1.8950	0.0000	EAEAAM[15.99]FHRK	-1	P11974;	-	-1	-	0
2712	15.7702	1080.5623	3	1080.5676	4.8800	0.3950	0.3950	0.0000	RVGEHNEIK	-1	decoy_P11974;	-	-1	-	0
2714	15.7782	0	0	0	0	0	0	0	-	-	-	-	-	-	0
2716	15.7861	0	0	0	0	0	0	0	-	-	-	-	-	-	0
2718	15.7940	0	0	0	0	0	0	0	-	-	-	-	-	-	0
2721	15.8078	0	0	0	0	0	0	0	-	-	-	-	-	-	0
2722	15.8089	0	0	0	0	0	0	0	-	-	-	-	-	-	0
2723	15.8103	0	0	0	0	0	0	0	-	-	-	-	-	-	0
2725	15.8165	0	0	0	0	0	0	0	-	-	-	-	-	-	0
2726	15.8179	0	0	0	0	0	0	0	-	-	-	-	-	-	0
2729	15.8317	0	0	0	0	0	0	0	-	-	-	-	-	-	0
2735	15.8632	0	0	0	0	0	0	0	-	-	-	-	-	-	0
2737	15.8705	0	0	0	0	0	0	0	-	-	-	-	-	-	0
2738	15.8718	0	0	0	0	0	0	0	-	-	-	-	-	-	0
2745	15.9092	0	0	0	0	0	0	0	-	-	-	-	-	-	0
2750	15.9348	0	0	0	0	0	0	0	-	-	-	-	-	-	0
2754	15.9528	0	0	0	0	0	0	0	-	-	-	-	-	-	0
2758	15.9725	0	0	0	0	0	0	0	-	-	-	-	-	-	0
2759	15.9738	0	0	0	0	0	0	0	-	-	-	-	-	-	0
2760	15.9752	0	0	0	0	0	0	0	-	-	-	-	-	-	0
2764	15.9949	0	0	0	0	0	0	0	-	-	-	-	-	-	0
2765	15.9962	0	0	0	0	0	0	0	-	-	-	-	-	-	0
2769	16.0157	0	0	0	0	0	0	0	-	-	-	-	-	-	0
2771	16.0236	0	0	0	0	0	0	0	-	-	-	-	-	-	0
2773	16.0315	0	0	0	0	0	0	0	-	-	-	-	-	-	0
2777	16.0513	0	0	0	0	0	0	0	-	-	-	-	-	-	0
2780	16.0652	0	0	0	0	0	0	0	-	-	-	-	-	-	0
2781	16.0665	0	0	0	0	0	0	0	-	-	-	-	-	-	0
2783	16.0744	0	0	0	0	0	0	0	-	-	-	-	-	-	0
2785	16.0824	0	0	0	0	0	0	0	-	-	-	-	-	-	0
2787	16.0886	1117.5962	3	1117.5978	1.4971	2.3050	1.8950	0.0000	GSGTAEVELKK	-1	P11974;	-	-1	-	0
2788	16.0903	0	0	0	0	0	0	0	-	-	-	-	-	-	0
2790	16.0983	0	0	0	0	0	0	0	-	-	-	-	-	-	0
2793	16.1105	0	0	0	0	0	0	0	-	-	-	-	-	-	0
2794	16.1122	0	0	0	0	0	0	0	-	-	-	-	-	-	0
2796	16.1197	0	0	0	0	0	0	0	-	-	-	-	-	-	0
2797	16.1210	0	0	0	0	0	0	0	-	-	-	-	-	-	0
2799	16.1272	0	0	0	0	0	0	0	-	-	-	-	-	-	0
2800	16.1290	0	0	0	0	0	0	0	-	-	-	-	-	-	0
2803	16.1426	0	0	0	0	0	0	0	-	-	-	-	-	-	0
2804	16.1439	0	0	0	0	0	0	0	-	-	-	-	-	-	0
2805	16.1452	0	0	0	0	0	0	0	-	-	-	-	-	-	0
2807	16.1515	0	0	0	0	0	0	0	-	-	-	-	-	-	0
2808	16.1528	0	0	0	0	0	0	0	-	-	-	-	-	-	0
2809	16.1541	0	0	0	0	0	0	0	-	-	-	-	-	-	0
2811	16.1621	0	0	0	0	0	0	0	-	-	-	-	-	-	0
2812	16.1634	0	0	0	0	0	0	0	-	-	-	-	-	-	0
2813	16.1647	0	0	0	0	0	0	0	-	-	-	-	-	-	0
2815	16.1710	0	0	0	0	0	0	0	-	-	-	-	-	-	0
2816	16.1723	0	0	0	0	0	0	0	-	-	-	-	-	-	0
2817	16.1735	0	0	0	0	0	0	0	-	-	-	-	-	-	0
2818	16.1747	0	0	0	0	0	0	0	-	-	-	-	-	-	0
2820	16.1809	0	0	0	0	0	0	0	-	-	-	-	-	-	0
2821	16.1823	0	0	0	0	0	0	0	-	-	-	-	-	-	0
2822	16.1835	0	0	0	0	0	0	0	-	-	-	-	-	-	0
2823	16.1848	0	0	0	0	0	0	0	-	-	-	-	-	-	0
2824	16.1861	0	0	0	0	0	0	0	-	-	-	-	-	-	0
2826	16.1941	0	0	0	0	0	0	0	-	-	-	-	-	-	0
2827	16.1955	0	0	0	0	0	0	0	-	-	-	-	-	-	0
2828	16.1968	0	0	0	0	0	0	0	-	-	-	-	-	-	0
2830	16.2030	0	0	0	0	0	0	0	-	-	-	-	-	-	0
2831	16.2048	0	0	0	0	0	0	0	-	-	-	-	-	-	0
2832	16.2061	0	0	0	0	0	0	0	-	-	-	-	-	-	0
2834	16.2123	0	0	0	0	0	0	0	-	-	-	-	-	-	0
2835	16.2137	0	0	0	0	0	0	0	-	-	-	-	-	-	0
2836	16.2150	0	0	0	0	0	0	0	-	-	-	-	-	-	0
2838	16.2230	0	0	0	0	0	0	0	-	-	-	-	-	-	0
2839	16.2243	0	0	0	0	0	0	0	-	-	-	-	-	-	0
2842	16.2366	0	0	0	0	0	0	0	-	-	-	-	-	-	0
2843	16.2378	0	0	0	0	0	0	0	-	-	-	-	-	-	0
2845	16.2458	0	0	0	0	0	0	0	-	-	-	-	-	-	0
2847	16.2536	0	0	0	0	0	0	0	-	-	-	-	-	-	0
2848	16.2549	0	0	0	0	0	0	0	-	-	-	-	-	-	0
2850	16.2622	0	0	0	0	0	0	0	-	-	-	-	-	-	0
2851	16.2635	0	0	0	0	0	0	0	-	-	-	-	-	-	0
2852	16.2648	0	0	0	0	0	0	0	-	-	-	-	-	-	0
2854	16.2728	0	0	0	0	0	0	0	-	-	-	-	-	-	0
2855	16.2741	0	0	0	0	0	0	0	-	-	-	-	-	-	0
2856	16.2754	0	0	0	0	0	0	0	-	-	-	-	-	-	0
2857	16.2768	0	0	0	0	0	0	0	-	-	-	-	-	-	0
2859	16.2830	0	0	0	0	0	0	0	-	-	-	-	-	-	0
2860	16.2843	0	0	0	0	0	0	0	-	-	-	-	-	-	0
2861	16.2857	0	0	0	0	0	0	0	-	-	-	-	-	-	0
2863	16.2936	0	0	0	0	0	0	0	-	-	-	-	-	-	0
2865	16.3016	0	0	0	0	0	0	0	-	-	-	-	-	-	0
2867	16.3096	0	0	0	0	0	0	0	-	-	-	-	-	-	0
2868	16.3108	1179.6204	3	1179.6247	3.6267	0.9500	0.5450	0.0000	K[156.08]AADVHEVR	-1	P11974;	-	-1	-	0
2871	16.3246	1204.5637	3	1204.5658	1.7361	1.8950	1.8950	0.0000	EAEAAM[15.99]FHRK	-1	P11974;	-	-1	-	0
2872	16.3260	0	0	0	0	0	0	0	-	-	-	-	-	-	0
2874	16.3322	0	0	0	0	0	0	0	-	-	-	-	-	-	0
2875	16.3335	0	0	0	0	0	0	0	-	-	-	-	-	-	0
2876	16.3347	1188.5711	3	1188.5709	-0.1483	2.6200	2.6200	0.0000	EAEAAMFHRK	-1	P11974;	-	-1	-	0
2878	16.3419	0	0	0	0	0	0	0	-	-	-	-	-	-	0
2881	16.3558	0	0	0	0	0	0	0	-	-	-	-	-	-	0
2883	16.3637	0	0	0	0	0	0	0	-	-	-	-	-	-	0
2884	16.3651	0	0	0	0	0	0	0	-	-	-	-	-	-	0
2886	16.3713	0	0	0	0	0	0	0	-	-	-	-	-	-	0
2887	16.3727	0	0	0	0	0	0	0	-	-	-	-	-	-	0
2888	16.3740	0	0	0	0	0	0	0	-	-	-	-	-	-	0
2889	16.3754	0	0	0	0	0	0	0	-	-	-	-	-	-	0
2890	16.3767	0	0	0	0	0	0	0	-	-	-	-	-	-	0
2892	16.3829	0	0	0	0	0	0	0	-	-	-	-	-	-	0
2893	16.3842	0	0	0	0	0	0	0	-	-	-	-	-	-	0
2894	16.3856	0	0	0	0	0	0	0	-	-	-	-	-	-	0
2896	16.3935	0	0	0	0	0	0	0	-	-	-	-	-	-	0
2897	16.3949	0	0	0	0	0	0	0	-	-	-	-	-	-	0
2899	16.4022	0	0	0	0	0	0	0	-	-	-	-	-	-	0
2900	16.4036	0	0	0	0	0	0	0	-	-	-	-	-	-	0
2902	16.4113	0	0	0	0	0	0	0	-	-	-	-	-	-	0
2903	16.4126	0	0	0	0	0	0	0	-	-	-	-	-	-	0
2905	16.4205	0	0	0	0	0	0	0	-	-	-	-	-	-	0
2907	16.4284	0	0	0	0	0	0	0	-	-	-	-	-	-	0
2910	16.4417	1076.4700	3	1076.4709	0.7822	1.6700	1.5250	0.0000	EAEAAM[15.99]FHR	-1	P11974;	-	-1	-	0
2911	16.4430	0	0	0	0	0	0	0	-	-	-	-	-	-	0
2912	16.4443	0	0	0	0	0	0	0	-	-	-	-	-	-	0
2914	16.4505	0	0	0	0	0	0	0	-	-	-	-	-	-	0
2915	16.4519	0	0	0	0	0	0	0	-	-	-	-	-	-	0
2916	16.4532	0	0	0	0	0	0	0	-	-	-	-	-	-	0
2917	16.4546	0	0	0	0	0	0	0	-	-	-	-	-	-	0
2920	16.4685	0	0	0	0	0	0	0	-	-	-	-	-	-	0
2921	16.4698	0	0	0	0	0	0	0	-	-	-	-	-	-	0
2922	16.4712	0	0	0	0	0	0	0	-	-	-	-	-	-	0
2924	16.4792	0	0	0	0	0	0	0	-	-	-	-	-	-	0
2926	16.4869	0	0	0	0	0	0	0	-	-	-	-	-	-	0
2927	16.4882	0	0	0	0	0	0	0	-	-	-	-	-	-	0
2928	16.4895	0	0	0	0	0	0	0	-	-	-	-	-	-	0
2930	16.4957	0	0	0	0	0	0	0	-	-	-	-	-	-	0
2931	16.4975	0	0	0	0	0	0	0	-	-	-	-	-	-	0
2935	16.5155	0	0	0	0	0	0	0	-	-	-	-	-	-	0
2936	16.5167	0	0	0	0	0	0	0	-	-	-	-	-	-	0
2938	16.5246	0	0	0	0	0	0	0	-	-	-	-	-	-	0
2939	16.5260	0	0	0	0	0	0	0	-	-	-	-	-	-	0
2940	16.5273	0	0	0	0	0	0	0	-	-	-	-	-	-	0
2942	16.5352	0	0	0	0	0	0	0	-	-	-	-	-	-	0
2945	16.5490	1274.6697	3	1274.6699	0.1986	0.4400	0.4400	0.0000	GARNCRGIIMK	-1	decoy_P11974;	-	-1	-	0
2948	16.5628	0	0	0	0	0	0	0	-	-	-	-	-	-	0
2949	16.5642	0	0	0	0	0	0	0	-	-	-	-	-	-	0
2950	16.5655	0	0	0	0	0	0	0	-	-	-	-	-	-	0
2952	16.5734	0	0	0	0	0	0	0	-	-	-	-	-	-	0
2955	16.5871	0	0	0	0	0	0	0	-	-	-	-	-	-	0
2956	16.5885	0	0	0	0	0	0	0	-	-	-	-	-	-	0
2958	16.5947	1117.5974	3	1117.5978	0.4277	2.2050	1.7950	0.0000	GSGTAEVELKK	-1	P11974;	-	-1	-	0
2960	16.6026	0	0	0	0	0	0	0	-	-	-	-	-	-	0
2962	16.6105	0	0	0	0	0	0	0	-	-	-	-	-	-	0
2963	16.6119	0	0	0	0	0	0	0	-	-	-	-	-	-	0
2964	16.6132	0	0	0	0	0	0	0	-	-	-	-	-	-	0
2966	16.6212	0	0	0	0	0	0	0	-	-	-	-	-	-	0
2969	16.6350	0	0	0	0	0	0	0	-	-	-	-	-	-	0
2970	16.6363	0	0	0	0	0	0	0	-	-	-	-	-	-	0
2972	16.6442	0	0	0	0	0	0	0	-	-	-	-	-	-	0
2975	16.6581	0	0	0	0	0	0	0	-	-	-	-	-	-	0
2977	16.6643	0	0	0	0	0	0	0	-	-	-	-	-	-	0
2981	16.6823	0	0	0	0	0	0	0	-	-	-	-	-	-	0
2982	16.6835	0	0	0	0	0	0	0	-	-	-	-	-	-	0
2984	16.6915	0	0	0	0	0	0	0	-	-	-	-	-	-	0
2988	16.7095	0	0	0	0	0	0	0	-	-	-	-	-	-	0
2989	16.7112	0	0	0	0	0	0	0	-	-	-	-	-	-	0
2991	16.7190	0	0	0	0	0	0	0	-	-	-	-	-	-	0
2995	16.7387	0	0	0	0	0	0	0	-	-	-	-	-	-	0
2996	16.7401	0	0	0	0	0	0	0	-	-	-	-	-	-	0
2999	16.7539	0	0	0	0	0	0	0	-	-	-	-	-	-	0
3001	16.7611	0	0	0	0	0	0	0	-	-	-	-	-	-	0
3002	16.7624	0	0	0	0	0	0	0	-	-	-	-	-	-	0
3004	16.7704	0	0	0	0	0	0	0	-	-	-	-	-	-	0
3005	16.7717	0	0	0	0	0	0	0	-	-	-	-	-	-	0
3007	16.7796	0	0	0	0	0	0	0	-	-	-	-	-	-	0
3009	16.7876	0	0	0	0	0	0	0	-	-	-	-	-	-	0
3012	16.8014	0	0	0	0	0	0	0	-	-	-	-	-	-	0
3014	16.8093	0	0	0	0	0	0	0	-	-	-	-	-	-	0
3016	16.8172	0	0	0	0	0	0	0	-	-	-	-	-	-	0
3017	16.8186	0	0	0	0	0	0	0	-	-	-	-	-	-	0
3018	16.8199	0	0	0	0	0	0	0	-	-	-	-	-	-	0
3020	16.8278	0	0	0	0	0	0	0	-	-	-	-	-	-	0
3022	16.8358	0	0	0	0	0	0	0	-	-	-	-	-	-	0
3024	16.8420	1188.5700	3	1188.5709	0.8095	2.8700	2.8700	0.0000	EAEAAMFHRK	-1	P11974;	-	-1	-	0
3026	16.8499	0	0	0	0	0	0	0	-	-	-	-	-	-	0
3032	16.8798	0	0	0	0	0	0	0	-	-	-	-	-	-	0
3035	16.8937	0	0	0	0	0	0	0	-	-	-	-	-	-	0
3036	16.8950	0	0	0	0	0	0	0	-	-	-	-	-	-	0
3037	16.8964	0	0	0	0	0	0	0	-	-	-	-	-	-	0
3039	16.9043	0	0	0	0	0	0	0	-	-	-	-	-	-	0
3040	16.9056	0	0	0	0	0	0	0	-	-	-	-	-	-	0
3042	16.9133	0	0	0	0	0	0	0	-	-	-	-	-	-	0
3043	16.9146	0	0	0	0	0	0	0	-	-	-	-	-	-	0
3046	16.9285	0	0	0	0	0	0	0	-	-	-	-	-	-	0
3048	16.9365	0	0	0	0	0	0	0	-	-	-	-	-	-	0
3049	16.9378	0	0	0	0	0	0	0	-	-	-	-	-	-	0
3051	16.9440	1076.4703	3	1076.4709	0.5630	2.0700	1.7750	0.0000	EAEAAM[15.99]FHR	-1	P11974;	-	-1	-	0
3052	16.9458	0	0	0	0	0	0	0	-	-	-	-	-	-	0
3055	16.9597	0	0	0	0	0	0	0	-	-	-	-	-	-	0
3056	16.9610	0	0	0	0	0	0	0	-	-	-	-	-	-	0
3058	16.9689	1179.6208	3	1179.6247	3.3163	0.9050	0.5200	0.0000	K[156.08]AADVHEVR	-1	P11974;	-	-1	-	0
3059	16.9703	0	0	0	0	0	0	0	-	-	-	-	-	-	0
3060	16.9716	0	0	0	0	0	0	0	-	-	-	-	-	-	0
3062	16.9779	0	0	0	0	0	0	0	-	-	-	-	-	-	0
3063	16.9792	0	0	0	0	0	0	0	-	-	-	-	-	-	0
3066	16.9914	0	0	0	0	0	0	0	-	-	-	-	-	-	0
3068	16.9977	0	0	0	0	0	0	0	-	-	-	-	-	-	0
3069	16.9994	0	0	0	0	0	0	0	-	-	-	-	-	-	0
3070	17.0007	0	0	0	0	0	0	0	-	-	-	-	-	-	0
3072	17.0087	0	0	0	0	0	0	0	-	-	-	-	-	-	0
3075	17.0210	0	0	0	0	0	0	0	-	-	-	-	-	-	0
3076	17.0221	0	0	0	0	0	0	0	-	-	-	-	-	-	0
3077	17.0235	0	0	0	0	0	0	0	-	-	-	-	-	-	0
3079	17.0312	1549.8695	4	1549.8688	-0.4487	3.5300	3.5300	0.0000	IISKIENHEGVRR	-1	P11974;	-	-1	-	0
3080	17.0326	0	0	0	0	0	0	0	-	-	-	-	-	-	0
3082	17.0388	0	0	0	0	0	0	0	-	-	-	-	-	-	0
3083	17.0401	0	0	0	0	0	0	0	-	-	-	-	-	-	0
3084	17.0415	0	0	0	0	0	0	0	-	-	-	-	-	-	0
3085	17.0429	0	0	0	0	0	0	0	-	-	-	-	-	-	0
3086	17.0442	0	0	0	0	0	0	0	-	-	-	-	-	-	0
3088	17.0522	0	0	0	0	0	0	0	-	-	-	-	-	-	0
3089	17.0535	0	0	0	0	0	0	0	-	-	-	-	-	-	0
3090	17.0549	0	0	0	0	0	0	0	-	-	-	-	-	-	0
3092	17.0629	0	0	0	0	0	0	0	-	-	-	-	-	-	0
3094	17.0709	1274.6725	3	1274.6699	-1.9961	0.2450	0.2450	0.0000	GARNCRGIIMK	-1	decoy_P11974;	-	-1	-	0
3095	17.0722	0	0	0	0	0	0	0	-	-	-	-	-	-	0
3096	17.0736	0	0	0	0	0	0	0	-	-	-	-	-	-	0
3099	17.0875	0	0	0	0	0	0	0	-	-	-	-	-	-	0
3100	17.0889	0	0	0	0	0	0	0	-	-	-	-	-	-	0
3102	17.0969	0	0	0	0	0	0	0	-	-	-	-	-	-	0
3104	17.1031	1117.5973	3	1117.5978	0.5183	1.2250	0.8300	0.0000	GSGTAEVELKK	-1	P11974;	-	-1	-	0
3105	17.1049	0	0	0	0	0	0	0	-	-	-	-	-	-	0
3106	17.1063	0	0	0	0	0	0	0	-	-	-	-	-	-	0
3108	17.1125	0	0	0	0	0	0	0	-	-	-	-	-	-	0
3109	17.1143	0	0	0	0	0	0	0	-	-	-	-	-	-	0
3111	17.1221	1549.8703	3	1549.8688	-0.9439	3.4300	3.4300	0.0000	IISKIENHEGVRR	-1	P11974;	-	-1	-	0
3112	17.1235	0	0	0	0	0	0	0	-	-	-	-	-	-	0
3114	17.1297	0	0	0	0	0	0	0	-	-	-	-	-	-	0
3115	17.1311	0	0	0	0	0	0	0	-	-	-	-	-	-	0
3116	17.1324	0	0	0	0	0	0	0	-	-	-	-	-	-	0
3118	17.1400	0	0	0	0	0	0	0	-	-	-	-	-	-	0
3119	17.1413	0	0	0	0	0	0	0	-	-	-	-	-	-	0
3121	17.1493	0	0	0	0	0	0	0	-	-	-	-	-	-	0
3122	17.1507	0	0	0	0	0	0	0	-	-	-	-	-	-	0
3125	17.1646	0	0	0	0	0	0	0	-	-	-	-	-	-	0
3127	17.1709	0	0	0	0	0	0	0	-	-	-	-	-	-	0
3128	17.1721	0	0	0	0	0	0	0	-	-	-	-	-	-	0
3129	17.1734	0	0	0	0	0	0	0	-	-	-	-	-	-	0
3130	17.1747	0	0	0	0	0	0	0	-	-	-	-	-	-	0
3132	17.1827	1916.8442	3	1916.8474	1.6719	1.1100	1.1100	0.0000	M[15.99]NFSHGTHEYHAETIK	-1	P11974;	-	-1	-	0
3133	17.1841	0	0	0	0	0	0	0	-	-	-	-	-	-	0
3135	17.1903	0	0	0	0	0	0	0	-	-	-	-	-	-	0
3136	17.1919	0	0	0	0	0	0	0	-	-	-	-	-	-	0
3137	17.1932	0	0	0	0	0	0	0	-	-	-	-	-	-	0
3139	17.1994	0	0	0	0	0	0	0	-	-	-	-	-	-	0
3140	17.2008	0	0	0	0	0	0	0	-	-	-	-	-	-	0
3141	17.2020	0	0	0	0	0	0	0	-	-	-	-	-	-	0
3143	17.2098	0	0	0	0	0	0	0	-	-	-	-	-	-	0
3145	17.2160	0	0	0	0	0	0	0	-	-	-	-	-	-	0
3146	17.2176	0	0	0	0	0	0	0	-	-	-	-	-	-	0
3147	17.2189	0	0	0	0	0	0	0	-	-	-	-	-	-	0
3149	17.2269	0	0	0	0	0	0	0	-	-	-	-	-	-	0
3151	17.2349	0	0	0	0	0	0	0	-	-	-	-	-	-	0
3153	17.2428	0	0	0	0	0	0	0	-	-	-	-	-	-	0
3154	17.2441	0	0	0	0	0	0	0	-	-	-	-	-	-	0
3157	17.2577	0	0	0	0	0	0	0	-	-	-	-	-	-	0
3158	17.2590	0	0	0	0	0	0	0	-	-	-	-	-	-	0
3160	17.2670	0	0	0	0	0	0	0	-	-	-	-	-	-	0
3161	17.2683	0	0	0	0	0	0	0	-	-	-	-	-	-	0
3162	17.2697	0	0	0	0	0	0	0	-	-	-	-	-	-	0
3164	17.2759	0	0	0	0	0	0	0	-	-	-	-	-	-	0
3166	17.2838	0	0	0	0	0	0	0	-	-	-	-	-	-	0
3167	17.2851	0	0	0	0	0	0	0	-	-	-	-	-	-	0
3168	17.2865	0	0	0	0	0	0	0	-	-	-	-	-	-	0
3172	17.3063	0	0	0	0	0	0	0	-	-	-	-	-	-	0
3173	17.3076	0	0	0	0	0	0	0	-	-	-	-	-	-	0
3175	17.3156	0	0	0	0	0	0	0	-	-	-	-	-	-	0
3177	17.3235	0	0	0	0	0	0	0	-	-	-	-	-	-	0
3179	17.3315	988.5160	2	988.5123	-3.7099	0.9300	0.9300	0.0000	GVNM[15.99]ALNVR	-1	decoy_P11974;	-	-1	-	0
3180	17.3328	0	0	0	0	0	0	0	-	-	-	-	-	-	0
3182	17.3390	0	0	0	0	0	0	0	-	-	-	-	-	-	0
3183	17.3404	0	0	0	0	0	0	0	-	-	-	-	-	-	0
3184	17.3418	0	0	0	0	0	0	0	-	-	-	-	-	-	0
3186	17.3480	1188.5709	3	1188.5709	0.0563	2.9150	2.9150	0.0000	EAEAAMFHRK	-1	P11974;	-	-1	-	0
3187	17.3497	0	0	0	0	0	0	0	-	-	-	-	-	-	0
3189	17.3577	0	0	0	0	0	0	0	-	-	-	-	-	-	0
3191	17.3656	0	0	0	0	0	0	0	-	-	-	-	-	-	0
3192	17.3670	0	0	0	0	0	0	0	-	-	-	-	-	-	0
3193	17.3683	0	0	0	0	0	0	0	-	-	-	-	-	-	0
3195	17.3763	0	0	0	0	0	0	0	-	-	-	-	-	-	0
3196	17.3776	0	0	0	0	0	0	0	-	-	-	-	-	-	0
3198	17.3856	0	0	0	0	0	0	0	-	-	-	-	-	-	0
3200	17.3935	0	0	0	0	0	0	0	-	-	-	-	-	-	0
3201	17.3949	0	0	0	0	0	0	0	-	-	-	-	-	-	0
3202	17.3962	0	0	0	0	0	0	0	-	-	-	-	-	-	0
3203	17.3975	0	0	0	0	0	0	0	-	-	-	-	-	-	0
3204	17.3989	0	0	0	0	0	0	0	-	-	-	-	-	-	0
3205	17.4002	0	0	0	0	0	0	0	-	-	-	-	-	-	0
3207	17.4064	0	0	0	0	0	0	0	-	-	-	-	-	-	0
3208	17.4078	0	0	0	0	0	0	0	-	-	-	-	-	-	0
3209	17.4091	0	0	0	0	0	0	0	-	-	-	-	-	-	0
3210	17.4105	0	0	0	0	0	0	0	-	-	-	-	-	-	0
3211	17.4118	0	0	0	0	0	0	0	-	-	-	-	-	-	0
3213	17.4180	0	0	0	0	0	0	0	-	-	-	-	-	-	0
3214	17.4194	0	0	0	0	0	0	0	-	-	-	-	-	-	0
3215	17.4207	0	0	0	0	0	0	0	-	-	-	-	-	-	0
3216	17.4220	0	0	0	0	0	0	0	-	-	-	-	-	-	0
3217	17.4234	0	0	0	0	0	0	0	-	-	-	-	-	-	0
3219	17.4314	0	0	0	0	0	0	0	-	-	-	-	-	-	0
3220	17.4327	0	0	0	0	0	0	0	-	-	-	-	-	-	0
3221	17.4341	0	0	0	0	0	0	0	-	-	-	-	-	-	0
3223	17.4404	0	0	0	0	0	0	0	-	-	-	-	-	-	0
3224	17.4417	0	0	0	0	0	0	0	-	-	-	-	-	-	0
3225	17.4430	0	0	0	0	0	0	0	-	-	-	-	-	-	0
3226	17.4444	0	0	0	0	0	0	0	-	-	-	-	-	-	0
3228	17.4506	1076.4705	3	1076.4709	0.3128	2.0600	1.5950	0.0000	EAEAAM[15.99]FHR	-1	P11974;	-	-1	-	0
3229	17.4520	0	0	0	0	0	0	0	-	-	-	-	-	-	0
3230	17.4533	0	0	0	0	0	0	0	-	-	-	-	-	-	0
3231	17.4547	0	0	0	0	0	0	0	-	-	-	-	-	-	0
3233	17.4610	0	0	0	0	0	0	0	-	-	-	-	-	-	0
3234	17.4624	0	0	0	0	0	0	0	-	-	-	-	-	-	0
3236	17.4704	0	0	0	0	0	0	0	-	-	-	-	-	-	0
3237	17.4718	0	0	0	0	0	0	0	-	-	-	-	-	-	0
3238	17.4731	0	0	0	0	0	0	0	-	-	-	-	-	-	0
3239	17.4745	0	0	0	0	0	0	0	-	-	-	-	-	-	0
3240	17.4758	0	0	0	0	0	0	0	-	-	-	-	-	-	0
3242	17.4821	0	0	0	0	0	0	0	-	-	-	-	-	-	0
3243	17.4835	0	0	0	0	0	0	0	-	-	-	-	-	-	0
3244	17.4849	0	0	0	0	0	0	0	-	-	-	-	-	-	0
3245	17.4863	0	0	0	0	0	0	0	-	-	-	-	-	-	0
3247	17.4938	0	0	0	0	0	0	0	-	-	-	-	-	-	0
3248	17.4952	0	0	0	0	0	0	0	-	-	-	-	-	-	0
3249	17.4966	0	0	0	0	0	0	0	-	-	-	-	-	-	0
3250	17.4979	0	0	0	0	0	0	0	-	-	-	-	-	-	0
3251	17.4993	0	0	0	0	0	0	0	-	-	-	-	-	-	0
3252	17.5007	0	0	0	0	0	0	0	-	-	-	-	-	-	0
3254	17.5069	0	0	0	0	0	0	0	-	-	-	-	-	-	0
3255	17.5083	0	0	0	0	0	0	0	-	-	-	-	-	-	0
3256	17.5096	0	0	0	0	0	0	0	-	-	-	-	-	-	0
3257	17.5109	0	0	0	0	0	0	0	-	-	-	-	-	-	0
3258	17.5123	0	0	0	0	0	0	0	-	-	-	-	-	-	0
3260	17.5185	0	0	0	0	0	0	0	-	-	-	-	-	-	0
3261	17.5199	0	0	0	0	0	0	0	-	-	-	-	-	-	0
3262	17.5212	0	0	0	0	0	0	0	-	-	-	-	-	-	0
3263	17.5226	0	0	0	0	0	0	0	-	-	-	-	-	-	0
3264	17.5239	0	0	0	0	0	0	0	-	-	-	-	-	-	0
3265	17.5252	0	0	0	0	0	0	0	-	-	-	-	-	-	0
3266	17.5266	0	0	0	0	0	0	0	-	-	-	-	-	-	0
3267	17.5280	0	0	0	0	0	0	0	-	-	-	-	-	-	0
3269	17.5342	0	0	0	0	0	0	0	-	-	-	-	-	-	0
3270	17.5356	0	0	0	0	0	0	0	-	-	-	-	-	-	0
3271	17.5369	0	0	0	0	0	0	0	-	-	-	-	-	-	0
3272	17.5383	0	0	0	0	0	0	0	-	-	-	-	-	-	0
3274	17.5446	0	0	0	0	0	0	0	-	-	-	-	-	-	0
3275	17.5459	0	0	0	0	0	0	0	-	-	-	-	-	-	0
3276	17.5472	0	0	0	0	0	0	0	-	-	-	-	-	-	0
3277	17.5486	0	0	0	0	0	0	0	-	-	-	-	-	-	0
3278	17.5499	0	0	0	0	0	0	0	-	-	-	-	-	-	0
3279	17.5513	0	0	0	0	0	0	0	-	-	-	-	-	-	0
3281	17.5575	0	0	0	0	0	0	0	-	-	-	-	-	-	0
3282	17.5589	0	0	0	0	0	0	0	-	-	-	-	-	-	0
3283	17.5603	0	0	0	0	0	0	0	-	-	-	-	-	-	0
3284	17.5617	0	0	0	0	0	0	0	-	-	-	-	-	-	0
3286	17.5696	0	0	0	0	0	0	0	-	-	-	-	-	-	0
3287	17.5710	0	0	0	0	0	0	0	-	-	-	-	-	-	0
3288	17.5723	0	0	0	0	0	0	0	-	-	-	-	-	-	0
3289	17.5737	0	0	0	0	0	0	0	-	-	-	-	-	-	0
3290	17.5751	0	0	0	0	0	0	0	-	-	-	-	-	-	0
3292	17.5814	0	0	0	0	0	0	0	-	-	-	-	-	-	0
3293	17.5827	0	0	0	0	0	0	0	-	-	-	-	-	-	0
3294	17.5841	0	0	0	0	0	0	0	-	-	-	-	-	-	0
3295	17.5854	0	0	0	0	0	0	0	-	-	-	-	-	-	0
3296	17.5867	0	0	0	0	0	0	0	-	-	-	-	-	-	0
3298	17.5947	0	0	0	0	0	0	0	-	-	-	-	-	-	0
3299	17.5960	0	0	0	0	0	0	0	-	-	-	-	-	-	0
3301	17.6023	0	0	0	0	0	0	0	-	-	-	-	-	-	0
3302	17.6036	0	0	0	0	0	0	0	-	-	-	-	-	-	0
3303	17.6048	0	0	0	0	0	0	0	-	-	-	-	-	-	0
3304	17.6062	0	0	0	0	0	0	0	-	-	-	-	-	-	0
3306	17.6124	0	0	0	0	0	0	0	-	-	-	-	-	-	0
3307	17.6137	0	0	0	0	0	0	0	-	-	-	-	-	-	0
3308	17.6151	0	0	0	0	0	0	0	-	-	-	-	-	-	0
3309	17.6164	0	0	0	0	0	0	0	-	-	-	-	-	-	0
3311	17.6244	0	0	0	0	0	0	0	-	-	-	-	-	-	0
3312	17.6257	0	0	0	0	0	0	0	-	-	-	-	-	-	0
3313	17.6271	0	0	0	0	0	0	0	-	-	-	-	-	-	0
3315	17.6344	0	0	0	0	0	0	0	-	-	-	-	-	-	0
3316	17.6357	0	0	0	0	0	0	0	-	-	-	-	-	-	0
3317	17.6371	0	0	0	0	0	0	0	-	-	-	-	-	-	0
3319	17.6451	0	0	0	0	0	0	0	-	-	-	-	-	-	0
3320	17.6464	0	0	0	0	0	0	0	-	-	-	-	-	-	0
3322	17.6526	0	0	0	0	0	0	0	-	-	-	-	-	-	0
3323	17.6540	0	0	0	0	0	0	0	-	-	-	-	-	-	0
3324	17.6553	0	0	0	0	0	0	0	-	-	-	-	-	-	0
3325	17.6566	0	0	0	0	0	0	0	-	-	-	-	-	-	0
3326	17.6580	0	0	0	0	0	0	0	-	-	-	-	-	-	0
3328	17.6659	0	0	0	0	0	0	0	-	-	-	-	-	-	0
3329	17.6673	0	0	0	0	0	0	0	-	-	-	-	-	-	0
3331	17.6735	0	0	0	0	0	0	0	-	-	-	-	-	-	0
3332	17.6749	0	0	0	0	0	0	0	-	-	-	-	-	-	0
3333	17.6762	0	0	0	0	0	0	0	-	-	-	-	-	-	0
3334	17.6776	0	0	0	0	0	0	0	-	-	-	-	-	-	0
3335	17.6789	0	0	0	0	0	0	0	-	-	-	-	-	-	0
3337	17.6851	0	0	0	0	0	0	0	-	-	-	-	-	-	0
3338	17.6869	0	0	0	0	0	0	0	-	-	-	-	-	-	0
3340	17.6931	0	0	0	0	0	0	0	-	-	-	-	-	-	0
3341	17.6946	0	0	0	0	0	0	0	-	-	-	-	-	-	0
3342	17.6960	0	0	0	0	0	0	0	-	-	-	-	-	-	0
3344	17.7039	0	0	0	0	0	0	0	-	-	-	-	-	-	0
3345	17.7052	0	0	0	0	0	0	0	-	-	-	-	-	-	0
3346	17.7066	0	0	0	0	0	0	0	-	-	-	-	-	-	0
3348	17.7128	0	0	0	0	0	0	0	-	-	-	-	-	-	0
3349	17.7140	0	0	0	0	0	0	0	-	-	-	-	-	-	0
3351	17.7219	0	0	0	0	0	0	0	-	-	-	-	-	-	0
3352	17.7233	0	0	0	0	0	0	0	-	-	-	-	-	-	0
3354	17.7295	0	0	0	0	0	0	0	-	-	-	-	-	-	0
3355	17.7307	0	0	0	0	0	0	0	-	-	-	-	-	-	0
3357	17.7369	0	0	0	0	0	0	0	-	-	-	-	-	-	0
3358	17.7382	0	0	0	0	0	0	0	-	-	-	-	-	-	0
3359	17.7395	0	0	0	0	0	0	0	-	-	-	-	-	-	0
3360	17.7409	0	0	0	0	0	0	0	-	-	-	-	-	-	0
3361	17.7422	0	0	0	0	0	0	0	-	-	-	-	-	-	0
3363	17.7497	0	0	0	0	0	0	0	-	-	-	-	-	-	0
3364	17.7511	0	0	0	0	0	0	0	-	-	-	-	-	-	0
3365	17.7524	0	0	0	0	0	0	0	-	-	-	-	-	-	0
3367	17.7604	0	0	0	0	0	0	0	-	-	-	-	-	-	0
3368	17.7617	0	0	0	0	0	0	0	-	-	-	-	-	-	0
3369	17.7631	0	0	0	0	0	0	0	-	-	-	-	-	-	0
3371	17.7693	0	0	0	0	0	0	0	-	-	-	-	-	-	0
3372	17.7706	0	0	0	0	0	0	0	-	-	-	-	-	-	0
3373	17.7720	0	0	0	0	0	0	0	-	-	-	-	-	-	0
3375	17.7796	0	0	0	0	0	0	0	-	-	-	-	-	-	0
3378	17.7918	0	0	0	0	0	0	0	-	-	-	-	-	-	0
3379	17.7930	0	0	0	0	0	0	0	-	-	-	-	-	-	0
3380	17.7942	1117.5978	3	1117.5978	0.0313	1.8700	1.6000	0.0000	GSGTAEVELKK	-1	P11974;	-	-1	-	0
3382	17.8004	0	0	0	0	0	0	0	-	-	-	-	-	-	0
3383	17.8017	0	0	0	0	0	0	0	-	-	-	-	-	-	0
3384	17.8031	0	0	0	0	0	0	0	-	-	-	-	-	-	0
3386	17.8093	0	0	0	0	0	0	0	-	-	-	-	-	-	0
3387	17.8111	0	0	0	0	0	0	0	-	-	-	-	-	-	0
3389	17.8173	0	0	0	0	0	0	0	-	-	-	-	-	-	0
3390	17.8191	0	0	0	0	0	0	0	-	-	-	-	-	-	0
3391	17.8204	0	0	0	0	0	0	0	-	-	-	-	-	-	0
3392	17.8218	0	0	0	0	0	0	0	-	-	-	-	-	-	0
3394	17.8296	0	0	0	0	0	0	0	-	-	-	-	-	-	0
3395	17.8310	0	0	0	0	0	0	0	-	-	-	-	-	-	0
3396	17.8323	0	0	0	0	0	0	0	-	-	-	-	-	-	0
3397	17.8336	0	0	0	0	0	0	0	-	-	-	-	-	-	0
3399	17.8399	0	0	0	0	0	0	0	-	-	-	-	-	-	0
3400	17.8412	0	0	0	0	0	0	0	-	-	-	-	-	-	0
3401	17.8426	0	0	0	0	0	0	0	-	-	-	-	-	-	0
3402	17.8439	0	0	0	0	0	0	0	-	-	-	-	-	-	0
3403	17.8453	0	0	0	0	0	0	0	-	-	-	-	-	-	0
3405	17.8515	1188.5712	3	1188.5709	-0.2097	2.9100	2.9100	0.0000	EAEAAMFHRK	-1	P11974;	-	-1	-	0
3406	17.8529	0	0	0	0	0	0	0	-	-	-	-	-	-	0
3407	17.8542	0	0	0	0	0	0	0	-	-	-	-	-	-	0
3409	17.8620	0	0	0	0	0	0	0	-	-	-	-	-	-	0
3411	17.8700	1916.8474	3	1916.8474	0.0221	4.7450	4.7450	0.0000	M[15.99]NFSHGTHEYHAETIK	-1	P11974;	-	-1	-	0
3412	17.8712	0	0	0	0	0	0	0	-	-	-	-	-	-	0
3413	17.8725	0	0	0	0	0	0	0	-	-	-	-	-	-	0
3415	17.8788	0	0	0	0	0	0	0	-	-	-	-	-	-	0
3416	17.8805	0	0	0	0	0	0	0	-	-	-	-	-	-	0
3419	17.8945	0	0	0	0	0	0	0	-	-	-	-	-	-	0
3420	17.8958	0	0	0	0	0	0	0	-	-	-	-	-	-	0
3422	17.9020	0	0	0	0	0	0	0	-	-	-	-	-	-	0
3423	17.9034	0	0	0	0	0	0	0	-	-	-	-	-	-	0
3424	17.9046	0	0	0	0	0	0	0	-	-	-	-	-	-	0
3425	17.9059	0	0	0	0	0	0	0	-	-	-	-	-	-	0
3427	17.9122	0	0	0	0	0	0	0	-	-	-	-	-	-	0
3428	17.9135	0	0	0	0	0	0	0	-	-	-	-	-	-	0
3429	17.9147	0	0	0	0	0	0	0	-	-	-	-	-	-	0
3430	17.9159	1507.9200	3	1507.9198	-0.1727	2.3950	1.3100	0.7650	KGATLK	1	P11974(136);	KPRPTR	1	P11974(337);	138.0681
3432	17.9232	0	0	0	0	0	0	0	-	-	-	-	-	-	0
3434	17.9312	0	0	0	0	0	0	0	-	-	-	-	-	-	0
3435	17.9325	0	0	0	0	0	0	0	-	-	-	-	-	-	0
3436	17.9338	0	0	0	0	0	0	0	-	-	-	-	-	-	0
3438	17.9417	0	0	0	0	0	0	0	-	-	-	-	-	-	0
3441	17.9540	1076.4712	3	1076.4709	-0.3508	1.8500	1.6150	0.0000	EAEAAM[15.99]FHR	-1	P11974;	-	-1	-	0
3442	17.9554	1080.5734	3	1080.5676	-5.3851	0.7450	0.7450	0.0000	RVGEHNEIK	-1	decoy_P11974;	-	-1	-	0
3443	17.9567	0	0	0	0	0	0	0	-	-	-	-	-	-	0
3444	17.9581	0	0	0	0	0	0	0	-	-	-	-	-	-	0
3448	17.9779	0	0	0	0	0	0	0	-	-	-	-	-	-	0
3449	17.9793	0	0	0	0	0	0	0	-	-	-	-	-	-	0
3451	17.9873	0	0	0	0	0	0	0	-	-	-	-	-	-	0
3453	17.9935	0	0	0	0	0	0	0	-	-	-	-	-	-	0
3454	17.9953	0	0	0	0	0	0	0	-	-	-	-	-	-	0
3455	17.9966	0	0	0	0	0	0	0	-	-	-	-	-	-	0
3457	18.0029	0	0	0	0	0	0	0	-	-	-	-	-	-	0
3458	18.0047	0	0	0	0	0	0	0	-	-	-	-	-	-	0
3459	18.0060	0	0	0	0	0	0	0	-	-	-	-	-	-	0
3461	18.0122	0	0	0	0	0	0	0	-	-	-	-	-	-	0
3462	18.0136	0	0	0	0	0	0	0	-	-	-	-	-	-	0
3463	18.0149	0	0	0	0	0	0	0	-	-	-	-	-	-	0
3465	18.0229	0	0	0	0	0	0	0	-	-	-	-	-	-	0
3467	18.0291	0	0	0	0	0	0	0	-	-	-	-	-	-	0
3468	18.0312	0	0	0	0	0	0	0	-	-	-	-	-	-	0
3469	18.0326	0	0	0	0	0	0	0	-	-	-	-	-	-	0
3470	18.0339	0	0	0	0	0	0	0	-	-	-	-	-	-	0
3472	18.0402	0	0	0	0	0	0	0	-	-	-	-	-	-	0
3473	18.0415	0	0	0	0	0	0	0	-	-	-	-	-	-	0
3474	18.0428	0	0	0	0	0	0	0	-	-	-	-	-	-	0
3476	18.0490	0	0	0	0	0	0	0	-	-	-	-	-	-	0
3477	18.0509	0	0	0	0	0	0	0	-	-	-	-	-	-	0
3478	18.0522	0	0	0	0	0	0	0	-	-	-	-	-	-	0
3480	18.0584	1916.8469	4	1916.8474	0.2763	3.2450	3.2450	0.0000	M[15.99]NFSHGTHEYHAETIK	-1	P11974;	-	-1	-	0
3481	18.0597	0	0	0	0	0	0	0	-	-	-	-	-	-	0
3482	18.0611	0	0	0	0	0	0	0	-	-	-	-	-	-	0
3483	18.0624	0	0	0	0	0	0	0	-	-	-	-	-	-	0
3485	18.0704	0	0	0	0	0	0	0	-	-	-	-	-	-	0
3486	18.0717	0	0	0	0	0	0	0	-	-	-	-	-	-	0
3487	18.0730	0	0	0	0	0	0	0	-	-	-	-	-	-	0
3489	18.0809	0	0	0	0	0	0	0	-	-	-	-	-	-	0
3490	18.0822	0	0	0	0	0	0	0	-	-	-	-	-	-	0
3491	18.0835	0	0	0	0	0	0	0	-	-	-	-	-	-	0
3493	18.0898	0	0	0	0	0	0	0	-	-	-	-	-	-	0
3494	18.0911	0	0	0	0	0	0	0	-	-	-	-	-	-	0
3495	18.0925	0	0	0	0	0	0	0	-	-	-	-	-	-	0
3496	18.0938	0	0	0	0	0	0	0	-	-	-	-	-	-	0
3498	18.1000	0	0	0	0	0	0	0	-	-	-	-	-	-	0
3499	18.1018	0	0	0	0	0	0	0	-	-	-	-	-	-	0
3500	18.1031	0	0	0	0	0	0	0	-	-	-	-	-	-	0
3502	18.1093	0	0	0	0	0	0	0	-	-	-	-	-	-	0
3503	18.1111	0	0	0	0	0	0	0	-	-	-	-	-	-	0
3504	18.1124	0	0	0	0	0	0	0	-	-	-	-	-	-	0
3506	18.1204	0	0	0	0	0	0	0	-	-	-	-	-	-	0
3507	18.1216	0	0	0	0	0	0	0	-	-	-	-	-	-	0
3509	18.1278	0	0	0	0	0	0	0	-	-	-	-	-	-	0
3510	18.1291	0	0	0	0	0	0	0	-	-	-	-	-	-	0
3511	18.1305	0	0	0	0	0	0	0	-	-	-	-	-	-	0
3512	18.1318	0	0	0	0	0	0	0	-	-	-	-	-	-	0
3514	18.1380	0	0	0	0	0	0	0	-	-	-	-	-	-	0
3515	18.1398	0	0	0	0	0	0	0	-	-	-	-	-	-	0
3516	18.1411	0	0	0	0	0	0	0	-	-	-	-	-	-	0
3518	18.1473	0	0	0	0	0	0	0	-	-	-	-	-	-	0
3519	18.1487	0	0	0	0	0	0	0	-	-	-	-	-	-	0
3521	18.1566	0	0	0	0	0	0	0	-	-	-	-	-	-	0
3522	18.1579	0	0	0	0	0	0	0	-	-	-	-	-	-	0
3523	18.1593	0	0	0	0	0	0	0	-	-	-	-	-	-	0
3525	18.1672	0	0	0	0	0	0	0	-	-	-	-	-	-	0
3527	18.1751	0	0	0	0	0	0	0	-	-	-	-	-	-	0
3528	18.1764	0	0	0	0	0	0	0	-	-	-	-	-	-	0
3530	18.1839	0	0	0	0	0	0	0	-	-	-	-	-	-	0
3531	18.1852	0	0	0	0	0	0	0	-	-	-	-	-	-	0
3532	18.1865	0	0	0	0	0	0	0	-	-	-	-	-	-	0
3534	18.1927	0	0	0	0	0	0	0	-	-	-	-	-	-	0
3535	18.1944	0	0	0	0	0	0	0	-	-	-	-	-	-	0
3537	18.2023	0	0	0	0	0	0	0	-	-	-	-	-	-	0
3538	18.2037	0	0	0	0	0	0	0	-	-	-	-	-	-	0
3539	18.2050	0	0	0	0	0	0	0	-	-	-	-	-	-	0
3541	18.2129	0	0	0	0	0	0	0	-	-	-	-	-	-	0
3542	18.2142	0	0	0	0	0	0	0	-	-	-	-	-	-	0
3543	18.2156	0	0	0	0	0	0	0	-	-	-	-	-	-	0
3545	18.2218	0	0	0	0	0	0	0	-	-	-	-	-	-	0
3546	18.2235	0	0	0	0	0	0	0	-	-	-	-	-	-	0
3549	18.2357	0	0	0	0	0	0	0	-	-	-	-	-	-	0
3550	18.2373	0	0	0	0	0	0	0	-	-	-	-	-	-	0
3552	18.2452	0	0	0	0	0	0	0	-	-	-	-	-	-	0
3553	18.2466	0	0	0	0	0	0	0	-	-	-	-	-	-	0
3555	18.2528	0	0	0	0	0	0	0	-	-	-	-	-	-	0
3556	18.2542	0	0	0	0	0	0	0	-	-	-	-	-	-	0
3557	18.2556	0	0	0	0	0	0	0	-	-	-	-	-	-	0
3558	18.2569	0	0	0	0	0	0	0	-	-	-	-	-	-	0
3560	18.2631	0	0	0	0	0	0	0	-	-	-	-	-	-	0
3561	18.2648	0	0	0	0	0	0	0	-	-	-	-	-	-	0
3562	18.2661	0	0	0	0	0	0	0	-	-	-	-	-	-	0
3564	18.2741	0	0	0	0	0	0	0	-	-	-	-	-	-	0
3566	18.2820	0	0	0	0	0	0	0	-	-	-	-	-	-	0
3567	18.2833	0	0	0	0	0	0	0	-	-	-	-	-	-	0
3569	18.2912	0	0	0	0	0	0	0	-	-	-	-	-	-	0
3571	18.2991	0	0	0	0	0	0	0	-	-	-	-	-	-	0
3572	18.3005	0	0	0	0	0	0	0	-	-	-	-	-	-	0
3573	18.3018	0	0	0	0	0	0	0	-	-	-	-	-	-	0
3575	18.3080	0	0	0	0	0	0	0	-	-	-	-	-	-	0
3576	18.3093	1928.8457	4	1928.8587	6.7161	0.3500	0.3500	0.0000	ITEAHYEHTGHSFNMR	-1	decoy_P11974;	-	-1	-	0
3578	18.3166	0	0	0	0	0	0	0	-	-	-	-	-	-	0
3579	18.3178	0	0	0	0	0	0	0	-	-	-	-	-	-	0
3580	18.3191	0	0	0	0	0	0	0	-	-	-	-	-	-	0
3582	18.3267	1117.5972	3	1117.5978	0.5429	2.1750	1.7150	0.0000	GSGTAEVELKK	-1	P11974;	-	-1	-	0
3583	18.3281	0	0	0	0	0	0	0	-	-	-	-	-	-	0
3584	18.3294	0	0	0	0	0	0	0	-	-	-	-	-	-	0
3589	18.3548	0	0	0	0	0	0	0	-	-	-	-	-	-	0
3591	18.3627	0	0	0	0	0	0	0	-	-	-	-	-	-	0
3593	18.3706	0	0	0	0	0	0	0	-	-	-	-	-	-	0
3595	18.3768	1916.8468	3	1916.8474	0.3501	4.5700	4.5700	0.0000	M[15.99]NFSHGTHEYHAETIK	-1	P11974;	-	-1	-	0
3597	18.3848	0	0	0	0	0	0	0	-	-	-	-	-	-	0
3599	18.3927	0	0	0	0	0	0	0	-	-	-	-	-	-	0
3601	18.3989	0	0	0	0	0	0	0	-	-	-	-	-	-	0
3603	18.4051	1916.8465	5	1916.8474	0.4791	0.7050	0.7050	0.0000	M[15.99]NFSHGTHEYHAETIK	-1	P11974;	-	-1	-	0
3606	18.4189	0	0	0	0	0	0	0	-	-	-	-	-	-	0
3610	18.4386	0	0	0	0	0	0	0	-	-	-	-	-	-	0
3612	18.4448	0	0	0	0	0	0	0	-	-	-	-	-	-	0
3613	18.4465	0	0	0	0	0	0	0	-	-	-	-	-	-	0
3614	18.4479	0	0	0	0	0	0	0	-	-	-	-	-	-	0
3616	18.4558	0	0	0	0	0	0	0	-	-	-	-	-	-	0
3617	18.4572	0	0	0	0	0	0	0	-	-	-	-	-	-	0
3619	18.4634	1076.4702	3	1076.4709	0.6358	2.4500	2.3750	0.0000	EAEAAM[15.99]FHR	-1	P11974;	-	-1	-	0
3620	18.4651	0	0	0	0	0	0	0	-	-	-	-	-	-	0
3622	18.4730	0	0	0	0	0	0	0	-	-	-	-	-	-	0
3624	18.4809	0	0	0	0	0	0	0	-	-	-	-	-	-	0
3626	18.4889	0	0	0	0	0	0	0	-	-	-	-	-	-	0
3629	18.5010	0	0	0	0	0	0	0	-	-	-	-	-	-	0
3630	18.5027	0	0	0	0	0	0	0	-	-	-	-	-	-	0
3631	18.5040	0	0	0	0	0	0	0	-	-	-	-	-	-	0
3632	18.5054	0	0	0	0	0	0	0	-	-	-	-	-	-	0
3635	18.5176	0	0	0	0	0	0	0	-	-	-	-	-	-	0
3636	18.5192	0	0	0	0	0	0	0	-	-	-	-	-	-	0
3637	18.5205	0	0	0	0	0	0	0	-	-	-	-	-	-	0
3639	18.5284	0	0	0	0	0	0	0	-	-	-	-	-	-	0
3640	18.5298	0	0	0	0	0	0	0	-	-	-	-	-	-	0
3641	18.5311	0	0	0	0	0	0	0	-	-	-	-	-	-	0
3643	18.5373	0	0	0	0	0	0	0	-	-	-	-	-	-	0
3644	18.5387	0	0	0	0	0	0	0	-	-	-	-	-	-	0
3645	18.5400	0	0	0	0	0	0	0	-	-	-	-	-	-	0
3646	18.5413	0	0	0	0	0	0	0	-	-	-	-	-	-	0
3647	18.5427	0	0	0	0	0	0	0	-	-	-	-	-	-	0
3649	18.5489	0	0	0	0	0	0	0	-	-	-	-	-	-	0
3650	18.5503	0	0	0	0	0	0	0	-	-	-	-	-	-	0
3651	18.5516	0	0	0	0	0	0	0	-	-	-	-	-	-	0
3652	18.5530	0	0	0	0	0	0	0	-	-	-	-	-	-	0
3654	18.5592	0	0	0	0	0	0	0	-	-	-	-	-	-	0
3655	18.5610	0	0	0	0	0	0	0	-	-	-	-	-	-	0
3657	18.5672	1916.8465	4	1916.8474	0.4853	2.2200	2.2200	0.0000	M[15.99]NFSHGTHEYHAETIK	-1	P11974;	-	-1	-	0
3658	18.5685	0	0	0	0	0	0	0	-	-	-	-	-	-	0
3661	18.5824	0	0	0	0	0	0	0	-	-	-	-	-	-	0
3663	18.5886	0	0	0	0	0	0	0	-	-	-	-	-	-	0
3664	18.5903	0	0	0	0	0	0	0	-	-	-	-	-	-	0
3666	18.5966	0	0	0	0	0	0	0	-	-	-	-	-	-	0
3667	18.5983	0	0	0	0	0	0	0	-	-	-	-	-	-	0
3668	18.5996	0	0	0	0	0	0	0	-	-	-	-	-	-	0
3670	18.6059	0	0	0	0	0	0	0	-	-	-	-	-	-	0
3671	18.6072	0	0	0	0	0	0	0	-	-	-	-	-	-	0
3672	18.6086	0	0	0	0	0	0	0	-	-	-	-	-	-	0
3673	18.6099	0	0	0	0	0	0	0	-	-	-	-	-	-	0
3675	18.6161	0	0	0	0	0	0	0	-	-	-	-	-	-	0
3676	18.6175	0	0	0	0	0	0	0	-	-	-	-	-	-	0
3677	18.6188	0	0	0	0	0	0	0	-	-	-	-	-	-	0
3680	18.6326	0	0	0	0	0	0	0	-	-	-	-	-	-	0
3681	18.6340	0	0	0	0	0	0	0	-	-	-	-	-	-	0
3683	18.6419	0	0	0	0	0	0	0	-	-	-	-	-	-	0
3685	18.6481	0	0	0	0	0	0	0	-	-	-	-	-	-	0
3686	18.6494	0	0	0	0	0	0	0	-	-	-	-	-	-	0
3688	18.6574	0	0	0	0	0	0	0	-	-	-	-	-	-	0
3690	18.6636	0	0	0	0	0	0	0	-	-	-	-	-	-	0
3692	18.6699	0	0	0	0	0	0	0	-	-	-	-	-	-	0
3693	18.6716	0	0	0	0	0	0	0	-	-	-	-	-	-	0
3695	18.6796	0	0	0	0	0	0	0	-	-	-	-	-	-	0
3697	18.6875	0	0	0	0	0	0	0	-	-	-	-	-	-	0
3698	18.6889	0	0	0	0	0	0	0	-	-	-	-	-	-	0
3700	18.6951	0	0	0	0	0	0	0	-	-	-	-	-	-	0
3701	18.6968	0	0	0	0	0	0	0	-	-	-	-	-	-	0
3702	18.6982	0	0	0	0	0	0	0	-	-	-	-	-	-	0
3703	18.6993	1916.8470	4	1916.8474	0.2108	2.7000	2.7000	0.0000	M[15.99]NFSHGTHEYHAETIK	-1	P11974;	-	-1	-	0
3706	18.7132	0	0	0	0	0	0	0	-	-	-	-	-	-	0
3707	18.7145	0	0	0	0	0	0	0	-	-	-	-	-	-	0
3709	18.7225	0	0	0	0	0	0	0	-	-	-	-	-	-	0
3711	18.7287	0	0	0	0	0	0	0	-	-	-	-	-	-	0
3712	18.7304	0	0	0	0	0	0	0	-	-	-	-	-	-	0
3713	18.7317	0	0	0	0	0	0	0	-	-	-	-	-	-	0
3714	18.7330	0	0	0	0	0	0	0	-	-	-	-	-	-	0
3716	18.7392	0	0	0	0	0	0	0	-	-	-	-	-	-	0
3717	18.7405	0	0	0	0	0	0	0	-	-	-	-	-	-	0
3718	18.7419	0	0	0	0	0	0	0	-	-	-	-	-	-	0
3719	18.7432	0	0	0	0	0	0	0	-	-	-	-	-	-	0
3721	18.7511	0	0	0	0	0	0	0	-	-	-	-	-	-	0
3722	18.7524	0	0	0	0	0	0	0	-	-	-	-	-	-	0
3724	18.7587	0	0	0	0	0	0	0	-	-	-	-	-	-	0
3725	18.7600	0	0	0	0	0	0	0	-	-	-	-	-	-	0
3726	18.7613	0	0	0	0	0	0	0	-	-	-	-	-	-	0
3728	18.7692	0	0	0	0	0	0	0	-	-	-	-	-	-	0
3730	18.7772	0	0	0	0	0	0	0	-	-	-	-	-	-	0
3731	18.7785	0	0	0	0	0	0	0	-	-	-	-	-	-	0
3733	18.7865	0	0	0	0	0	0	0	-	-	-	-	-	-	0
3734	18.7878	0	0	0	0	0	0	0	-	-	-	-	-	-	0
3736	18.7940	0	0	0	0	0	0	0	-	-	-	-	-	-	0
3737	18.7954	0	0	0	0	0	0	0	-	-	-	-	-	-	0
3738	18.7966	0	0	0	0	0	0	0	-	-	-	-	-	-	0
3739	18.7979	1393.7682	3	1393.7677	-0.3365	3.6800	3.6800	0.0000	IISKIENHEGVR	-1	P11974;	-	-1	-	0
3741	18.8059	0	0	0	0	0	0	0	-	-	-	-	-	-	0
3743	18.8121	0	0	0	0	0	0	0	-	-	-	-	-	-	0
3744	18.8138	0	0	0	0	0	0	0	-	-	-	-	-	-	0
3745	18.8151	0	0	0	0	0	0	0	-	-	-	-	-	-	0
3747	18.8214	0	0	0	0	0	0	0	-	-	-	-	-	-	0
3748	18.8227	0	0	0	0	0	0	0	-	-	-	-	-	-	0
3749	18.8239	0	0	0	0	0	0	0	-	-	-	-	-	-	0
3750	18.8252	1082.4816	2	1082.4814	-0.1557	0.0750	0.0750	0.0000	M[15.99]TNTFGSGPR	-1	decoy_P11974;	-	-1	-	0
3752	18.8314	0	0	0	0	0	0	0	-	-	-	-	-	-	0
3753	18.8328	0	0	0	0	0	0	0	-	-	-	-	-	-	0
3754	18.8341	0	0	0	0	0	0	0	-	-	-	-	-	-	0
3755	18.8355	0	0	0	0	0	0	0	-	-	-	-	-	-	0
3756	18.8368	1082.4801	2	1082.4814	1.2377	0.9250	0.9250	0.0000	M[15.99]TNTFGSGPR	-1	decoy_P11974;	-	-1	-	0
3758	18.8448	0	0	0	0	0	0	0	-	-	-	-	-	-	0
3760	18.8527	0	0	0	0	0	0	0	-	-	-	-	-	-	0
3761	18.8540	0	0	0	0	0	0	0	-	-	-	-	-	-	0
3764	18.8678	0	0	0	0	0	0	0	-	-	-	-	-	-	0
3767	18.8799	1916.8471	3	1916.8474	0.1815	4.9100	4.9100	0.0000	M[15.99]NFSHGTHEYHAETIK	-1	P11974;	-	-1	-	0
3768	18.8816	0	0	0	0	0	0	0	-	-	-	-	-	-	0
3770	18.8892	0	0	0	0	0	0	0	-	-	-	-	-	-	0
3771	18.8905	0	0	0	0	0	0	0	-	-	-	-	-	-	0
3773	18.8984	0	0	0	0	0	0	0	-	-	-	-	-	-	0
3774	18.8998	0	0	0	0	0	0	0	-	-	-	-	-	-	0
3776	18.9077	0	0	0	0	0	0	0	-	-	-	-	-	-	0
3777	18.9091	0	0	0	0	0	0	0	-	-	-	-	-	-	0
3779	18.9153	1916.8461	5	1916.8474	0.7087	1.3350	1.3350	0.0000	M[15.99]NFSHGTHEYHAETIK	-1	P11974;	-	-1	-	0
3780	18.9170	0	0	0	0	0	0	0	-	-	-	-	-	-	0
3781	18.9183	0	0	0	0	0	0	0	-	-	-	-	-	-	0
3783	18.9262	0	0	0	0	0	0	0	-	-	-	-	-	-	0
3784	18.9276	0	0	0	0	0	0	0	-	-	-	-	-	-	0
3787	18.9413	0	0	0	0	0	0	0	-	-	-	-	-	-	0
3789	18.9492	0	0	0	0	0	0	0	-	-	-	-	-	-	0
3792	18.9630	0	0	0	0	0	0	0	-	-	-	-	-	-	0
3793	18.9643	0	0	0	0	0	0	0	-	-	-	-	-	-	0
3795	18.9722	0	0	0	0	0	0	0	-	-	-	-	-	-	0
3798	18.9861	0	0	0	0	0	0	0	-	-	-	-	-	-	0
3801	18.9999	0	0	0	0	0	0	0	-	-	-	-	-	-	0
3803	19.0061	0	0	0	0	0	0	0	-	-	-	-	-	-	0
3805	19.0124	0	0	0	0	0	0	0	-	-	-	-	-	-	0
3806	19.0141	0	0	0	0	0	0	0	-	-	-	-	-	-	0
3808	19.0220	0	0	0	0	0	0	0	-	-	-	-	-	-	0
3812	19.0418	0	0	0	0	0	0	0	-	-	-	-	-	-	0
3814	19.0497	0	0	0	0	0	0	0	-	-	-	-	-	-	0
3815	19.0510	0	0	0	0	0	0	0	-	-	-	-	-	-	0
3817	19.0589	0	0	0	0	0	0	0	-	-	-	-	-	-	0
3822	19.0846	0	0	0	0	0	0	0	-	-	-	-	-	-	0
3824	19.0925	988.5145	2	988.5123	-2.2371	0.7050	0.7050	0.0000	GVNM[15.99]ALNVR	-1	decoy_P11974;	-	-1	-	0
3826	19.1004	0	0	0	0	0	0	0	-	-	-	-	-	-	0
3828	19.1084	0	0	0	0	0	0	0	-	-	-	-	-	-	0
3829	19.1097	0	0	0	0	0	0	0	-	-	-	-	-	-	0
3831	19.1177	0	0	0	0	0	0	0	-	-	-	-	-	-	0
3832	19.1190	0	0	0	0	0	0	0	-	-	-	-	-	-	0
3834	19.1252	0	0	0	0	0	0	0	-	-	-	-	-	-	0
3835	19.1270	0	0	0	0	0	0	0	-	-	-	-	-	-	0
3839	19.1467	0	0	0	0	0	0	0	-	-	-	-	-	-	0
3840	19.1480	0	0	0	0	0	0	0	-	-	-	-	-	-	0
3842	19.1543	0	0	0	0	0	0	0	-	-	-	-	-	-	0
3843	19.1560	0	0	0	0	0	0	0	-	-	-	-	-	-	0
3845	19.1639	0	0	0	0	0	0	0	-	-	-	-	-	-	0
3846	19.1652	0	0	0	0	0	0	0	-	-	-	-	-	-	0
3848	19.1732	0	0	0	0	0	0	0	-	-	-	-	-	-	0
3852	19.1929	0	0	0	0	0	0	0	-	-	-	-	-	-	0
3853	19.1943	0	0	0	0	0	0	0	-	-	-	-	-	-	0
3855	19.2023	0	0	0	0	0	0	0	-	-	-	-	-	-	0
3856	19.2036	0	0	0	0	0	0	0	-	-	-	-	-	-	0
3858	19.2098	1916.8472	4	1916.8474	0.1136	2.0550	2.0550	0.0000	M[15.99]NFSHGTHEYHAETIK	-1	P11974;	-	-1	-	0
3859	19.2116	0	0	0	0	0	0	0	-	-	-	-	-	-	0
3860	19.2129	0	0	0	0	0	0	0	-	-	-	-	-	-	0
3862	19.2209	0	0	0	0	0	0	0	-	-	-	-	-	-	0
3864	19.2288	0	0	0	0	0	0	0	-	-	-	-	-	-	0
3865	19.2301	0	0	0	0	0	0	0	-	-	-	-	-	-	0
3867	19.2364	0	0	0	0	0	0	0	-	-	-	-	-	-	0
3868	19.2381	0	0	0	0	0	0	0	-	-	-	-	-	-	0
3869	19.2394	0	0	0	0	0	0	0	-	-	-	-	-	-	0
3871	19.2457	0	0	0	0	0	0	0	-	-	-	-	-	-	0
3875	19.2654	0	0	0	0	0	0	0	-	-	-	-	-	-	0
3876	19.2668	1944.8443	3	1944.8536	4.7985	0.0300	0.0300	0.0000	ITEAHYEHTGHSFNM[15.99]R	-1	decoy_P11974;	-	-1	-	0
3878	19.2730	0	0	0	0	0	0	0	-	-	-	-	-	-	0
3879	19.2744	0	0	0	0	0	0	0	-	-	-	-	-	-	0
3883	19.2940	0	0	0	0	0	0	0	-	-	-	-	-	-	0
3885	19.3019	0	0	0	0	0	0	0	-	-	-	-	-	-	0
3886	19.3033	0	0	0	0	0	0	0	-	-	-	-	-	-	0
3888	19.3095	1393.7686	3	1393.7677	-0.6447	2.9750	2.9750	0.0000	IISKIENHEGVR	-1	P11974;	-	-1	-	0
3890	19.3174	0	0	0	0	0	0	0	-	-	-	-	-	-	0
3891	19.3187	0	0	0	0	0	0	0	-	-	-	-	-	-	0
3893	19.3250	0	0	0	0	0	0	0	-	-	-	-	-	-	0
3894	19.3263	0	0	0	0	0	0	0	-	-	-	-	-	-	0
3895	19.3276	0	0	0	0	0	0	0	-	-	-	-	-	-	0
3897	19.3356	2786.5297	3	2786.5219	-2.7903	0.1900	0.1900	0.0050	KGATLK	1	P11974(136);	KIMSELMQTACIVPKGAR	1	decoy_P11974(196);	138.0681
3900	19.3495	0	0	0	0	0	0	0	-	-	-	-	-	-	0
3902	19.3557	0	0	0	0	0	0	0	-	-	-	-	-	-	0
3904	19.3637	0	0	0	0	0	0	0	-	-	-	-	-	-	0
3906	19.3716	2786.5336	3	2786.5219	-4.1860	0.2600	0.0100	0.0450	KGATLK	1	P11974(136);	KIMSELMQTACIVPKGAR	1	decoy_P11974(196);	138.0681
3908	19.3796	0	0	0	0	0	0	0	-	-	-	-	-	-	0
3909	19.3809	0	0	0	0	0	0	0	-	-	-	-	-	-	0
3910	19.3822	0	0	0	0	0	0	0	-	-	-	-	-	-	0
3912	19.3884	1916.8478	3	1916.8474	-0.1726	5.2450	5.2450	0.0000	M[15.99]NFSHGTHEYHAETIK	-1	P11974;	-	-1	-	0
3914	19.3946	0	0	0	0	0	0	0	-	-	-	-	-	-	0
3915	19.3960	0	0	0	0	0	0	0	-	-	-	-	-	-	0
3916	19.3973	0	0	0	0	0	0	0	-	-	-	-	-	-	0
3917	19.3986	0	0	0	0	0	0	0	-	-	-	-	-	-	0
3919	19.4049	0	0	0	0	0	0	0	-	-	-	-	-	-	0
3920	19.4062	0	0	0	0	0	0	0	-	-	-	-	-	-	0
3922	19.4142	0	0	0	0	0	0	0	-	-	-	-	-	-	0
3923	19.4155	0	0	0	0	0	0	0	-	-	-	-	-	-	0
3925	19.4217	1916.8484	5	1916.8474	-0.4925	1.4950	1.4950	0.0000	M[15.99]NFSHGTHEYHAETIK	-1	P11974;	-	-1	-	0
3926	19.4235	0	0	0	0	0	0	0	-	-	-	-	-	-	0
3928	19.4314	0	0	0	0	0	0	0	-	-	-	-	-	-	0
3929	19.4327	0	0	0	0	0	0	0	-	-	-	-	-	-	0
3932	19.4466	0	0	0	0	0	0	0	-	-	-	-	-	-	0
3933	19.4480	0	0	0	0	0	0	0	-	-	-	-	-	-	0
3938	19.4737	0	0	0	0	0	0	0	-	-	-	-	-	-	0
3941	19.4860	0	0	0	0	0	0	0	-	-	-	-	-	-	0
3944	19.4998	0	0	0	0	0	0	0	-	-	-	-	-	-	0
3947	19.5137	0	0	0	0	0	0	0	-	-	-	-	-	-	0
3949	19.5199	0	0	0	0	0	0	0	-	-	-	-	-	-	0
3953	19.5398	0	0	0	0	0	0	0	-	-	-	-	-	-	0
3955	19.5460	0	0	0	0	0	0	0	-	-	-	-	-	-	0
3956	19.5477	0	0	0	0	0	0	0	-	-	-	-	-	-	0
3958	19.5557	0	0	0	0	0	0	0	-	-	-	-	-	-	0
3960	19.5637	0	0	0	0	0	0	0	-	-	-	-	-	-	0
3962	19.5717	0	0	0	0	0	0	0	-	-	-	-	-	-	0
3965	19.5855	0	0	0	0	0	0	0	-	-	-	-	-	-	0
3967	19.5935	0	0	0	0	0	0	0	-	-	-	-	-	-	0
3969	19.6015	0	0	0	0	0	0	0	-	-	-	-	-	-	0
3970	19.6028	0	0	0	0	0	0	0	-	-	-	-	-	-	0
3972	19.6091	0	0	0	0	0	0	0	-	-	-	-	-	-	0
3974	19.6170	0	0	0	0	0	0	0	-	-	-	-	-	-	0
3975	19.6183	0	0	0	0	0	0	0	-	-	-	-	-	-	0
3976	19.6197	0	0	0	0	0	0	0	-	-	-	-	-	-	0
3978	19.6277	0	0	0	0	0	0	0	-	-	-	-	-	-	0
3981	19.6416	0	0	0	0	0	0	0	-	-	-	-	-	-	0
3983	19.6496	0	0	0	0	0	0	0	-	-	-	-	-	-	0
3985	19.6558	0	0	0	0	0	0	0	-	-	-	-	-	-	0
3986	19.6575	0	0	0	0	0	0	0	-	-	-	-	-	-	0
3987	19.6589	0	0	0	0	0	0	0	-	-	-	-	-	-	0
3991	19.6788	0	0	0	0	0	0	0	-	-	-	-	-	-	0
3993	19.6867	0	0	0	0	0	0	0	-	-	-	-	-	-	0
3994	19.6881	0	0	0	0	0	0	0	-	-	-	-	-	-	0
3996	19.6960	0	0	0	0	0	0	0	-	-	-	-	-	-	0
3998	19.7040	0	0	0	0	0	0	0	-	-	-	-	-	-	0
3999	19.7054	0	0	0	0	0	0	0	-	-	-	-	-	-	0
4001	19.7116	0	0	0	0	0	0	0	-	-	-	-	-	-	0
4003	19.7178	1916.8485	4	1916.8474	-0.5664	2.9600	2.9600	0.0000	M[15.99]NFSHGTHEYHAETIK	-1	P11974;	-	-1	-	0
4004	19.7196	0	0	0	0	0	0	0	-	-	-	-	-	-	0
4005	19.7209	0	0	0	0	0	0	0	-	-	-	-	-	-	0
4008	19.7332	0	0	0	0	0	0	0	-	-	-	-	-	-	0
4009	19.7345	0	0	0	0	0	0	0	-	-	-	-	-	-	0
4010	19.7359	0	0	0	0	0	0	0	-	-	-	-	-	-	0
4012	19.7421	0	0	0	0	0	0	0	-	-	-	-	-	-	0
4014	19.7483	0	0	0	0	0	0	0	-	-	-	-	-	-	0
4015	19.7497	0	0	0	0	0	0	0	-	-	-	-	-	-	0
4016	19.7509	0	0	0	0	0	0	0	-	-	-	-	-	-	0
4017	19.7522	0	0	0	0	0	0	0	-	-	-	-	-	-	0
4019	19.7602	0	0	0	0	0	0	0	-	-	-	-	-	-	0
4022	19.7742	0	0	0	0	0	0	0	-	-	-	-	-	-	0
4024	19.7821	0	0	0	0	0	0	0	-	-	-	-	-	-	0
4025	19.7835	0	0	0	0	0	0	0	-	-	-	-	-	-	0
4029	19.8034	0	0	0	0	0	0	0	-	-	-	-	-	-	0
4030	19.8047	0	0	0	0	0	0	0	-	-	-	-	-	-	0
4032	19.8127	0	0	0	0	0	0	0	-	-	-	-	-	-	0
4034	19.8190	1393.7695	3	1393.7677	-1.2718	3.3850	3.3850	0.0000	IISKIENHEGVR	-1	P11974;	-	-1	-	0
4035	19.8203	0	0	0	0	0	0	0	-	-	-	-	-	-	0
4036	19.8216	0	0	0	0	0	0	0	-	-	-	-	-	-	0
4038	19.8279	0	0	0	0	0	0	0	-	-	-	-	-	-	0
4039	19.8296	0	0	0	0	0	0	0	-	-	-	-	-	-	0
4040	19.8310	0	0	0	0	0	0	0	-	-	-	-	-	-	0
4042	19.8390	0	0	0	0	0	0	0	-	-	-	-	-	-	0
4043	19.8404	0	0	0	0	0	0	0	-	-	-	-	-	-	0
4045	19.8484	0	0	0	0	0	0	0	-	-	-	-	-	-	0
4046	19.8497	0	0	0	0	0	0	0	-	-	-	-	-	-	0
4047	19.8510	0	0	0	0	0	0	0	-	-	-	-	-	-	0
4049	19.8590	0	0	0	0	0	0	0	-	-	-	-	-	-	0
4050	19.8603	0	0	0	0	0	0	0	-	-	-	-	-	-	0
4052	19.8683	0	0	0	0	0	0	0	-	-	-	-	-	-	0
4053	19.8697	0	0	0	0	0	0	0	-	-	-	-	-	-	0
4056	19.8820	0	0	0	0	0	0	0	-	-	-	-	-	-	0
4058	19.8900	0	0	0	0	0	0	0	-	-	-	-	-	-	0
4059	19.8913	0	0	0	0	0	0	0	-	-	-	-	-	-	0
4061	19.8975	1916.8501	3	1916.8474	-1.3607	5.2650	5.2650	0.0000	M[15.99]NFSHGTHEYHAETIK	-1	P11974;	-	-1	-	0
4062	19.8989	0	0	0	0	0	0	0	-	-	-	-	-	-	0
4063	19.9002	0	0	0	0	0	0	0	-	-	-	-	-	-	0
4064	19.9015	0	0	0	0	0	0	0	-	-	-	-	-	-	0
4066	19.9078	0	0	0	0	0	0	0	-	-	-	-	-	-	0
4067	19.9091	0	0	0	0	0	0	0	-	-	-	-	-	-	0
4069	19.9171	0	0	0	0	0	0	0	-	-	-	-	-	-	0
4071	19.9251	0	0	0	0	0	0	0	-	-	-	-	-	-	0
4073	19.9314	1916.8489	5	1916.8474	-0.7493	1.2800	1.2800	0.0000	M[15.99]NFSHGTHEYHAETIK	-1	P11974;	-	-1	-	0
4074	19.9331	0	0	0	0	0	0	0	-	-	-	-	-	-	0
4076	19.9411	0	0	0	0	0	0	0	-	-	-	-	-	-	0
4078	19.9492	0	0	0	0	0	0	0	-	-	-	-	-	-	0
4080	19.9572	0	0	0	0	0	0	0	-	-	-	-	-	-	0
4082	19.9652	0	0	0	0	0	0	0	-	-	-	-	-	-	0
4083	19.9665	0	0	0	0	0	0	0	-	-	-	-	-	-	0
4085	19.9745	0	0	0	0	0	0	0	-	-	-	-	-	-	0
4087	19.9825	0	0	0	0	0	0	0	-	-	-	-	-	-	0
4088	19.9839	0	0	0	0	0	0	0	-	-	-	-	-	-	0
4089	19.9852	0	0	0	0	0	0	0	-	-	-	-	-	-	0
4091	19.9915	0	0	0	0	0	0	0	-	-	-	-	-	-	0
4094	20.0055	0	0	0	0	0	0	0	-	-	-	-	-	-	0
4095	20.0068	0	0	0	0	0	0	0	-	-	-	-	-	-	0
4098	20.0192	0	0	0	0	0	0	0	-	-	-	-	-	-	0
4099	20.0208	0	0	0	0	0	0	0	-	-	-	-	-	-	0
4101	20.0271	0	0	0	0	0	0	0	-	-	-	-	-	-	0
4102	20.0289	1928.8522	3	1928.8587	3.3491	0.2050	0.2050	0.0000	ITEAHYEHTGHSFNMR	-1	decoy_P11974;	-	-1	-	0
4104	20.0369	0	0	0	0	0	0	0	-	-	-	-	-	-	0
4106	20.0432	0	0	0	0	0	0	0	-	-	-	-	-	-	0
4108	20.0494	0	0	0	0	0	0	0	-	-	-	-	-	-	0
4109	20.0510	0	0	0	0	0	0	0	-	-	-	-	-	-	0
4111	20.0573	0	0	0	0	0	0	0	-	-	-	-	-	-	0
4112	20.0590	0	0	0	0	0	0	0	-	-	-	-	-	-	0
4114	20.0653	0	0	0	0	0	0	0	-	-	-	-	-	-	0
4115	20.0670	0	0	0	0	0	0	0	-	-	-	-	-	-	0
4117	20.0751	0	0	0	0	0	0	0	-	-	-	-	-	-	0
4119	20.0830	0	0	0	0	0	0	0	-	-	-	-	-	-	0
4120	20.0844	0	0	0	0	0	0	0	-	-	-	-	-	-	0
4122	20.0907	0	0	0	0	0	0	0	-	-	-	-	-	-	0
4123	20.0920	0	0	0	0	0	0	0	-	-	-	-	-	-	0
4124	20.0933	0	0	0	0	0	0	0	-	-	-	-	-	-	0
4126	20.1008	0	0	0	0	0	0	0	-	-	-	-	-	-	0
4127	20.1021	0	0	0	0	0	0	0	-	-	-	-	-	-	0
4129	20.1084	0	0	0	0	0	0	0	-	-	-	-	-	-	0
4130	20.1101	0	0	0	0	0	0	0	-	-	-	-	-	-	0
4132	20.1164	0	0	0	0	0	0	0	-	-	-	-	-	-	0
4133	20.1186	0	0	0	0	0	0	0	-	-	-	-	-	-	0
4134	20.1199	0	0	0	0	0	0	0	-	-	-	-	-	-	0
4137	20.1339	0	0	0	0	0	0	0	-	-	-	-	-	-	0
4141	20.1539	0	0	0	0	0	0	0	-	-	-	-	-	-	0
4142	20.1552	702.3920	2	702.3912	-1.1519	1.5800	1.0700	0.0000	VVDVGSK	-1	P11974;	-	-1	-	0
4143	20.1565	0	0	0	0	0	0	0	-	-	-	-	-	-	0
4145	20.1645	0	0	0	0	0	0	0	-	-	-	-	-	-	0
4146	20.1657	0	0	0	0	0	0	0	-	-	-	-	-	-	0
4147	20.1670	0	0	0	0	0	0	0	-	-	-	-	-	-	0
4149	20.1750	0	0	0	0	0	0	0	-	-	-	-	-	-	0
4152	20.1873	0	0	0	0	0	0	0	-	-	-	-	-	-	0
4154	20.1953	0	0	0	0	0	0	0	-	-	-	-	-	-	0
4155	20.1966	0	0	0	0	0	0	0	-	-	-	-	-	-	0
4157	20.2046	0	0	0	0	0	0	0	-	-	-	-	-	-	0
4158	20.2060	0	0	0	0	0	0	0	-	-	-	-	-	-	0
4160	20.2122	0	0	0	0	0	0	0	-	-	-	-	-	-	0
4162	20.2185	0	0	0	0	0	0	0	-	-	-	-	-	-	0
4163	20.2198	0	0	0	0	0	0	0	-	-	-	-	-	-	0
4164	20.2211	0	0	0	0	0	0	0	-	-	-	-	-	-	0
4166	20.2273	1916.8516	4	1916.8474	-2.1489	2.5450	2.5450	0.0000	M[15.99]NFSHGTHEYHAETIK	-1	P11974;	-	-1	-	0
4167	20.2285	1393.7548	3	1393.7677	9.2774	2.5850	2.5850	0.0000	IISKIENHEGVR	-1	P11974;	-	-1	-	0
4169	20.2364	0	0	0	0	0	0	0	-	-	-	-	-	-	0
4171	20.2427	0	0	0	0	0	0	0	-	-	-	-	-	-	0
4172	20.2444	0	0	0	0	0	0	0	-	-	-	-	-	-	0
4173	20.2458	0	0	0	0	0	0	0	-	-	-	-	-	-	0
4175	20.2520	0	0	0	0	0	0	0	-	-	-	-	-	-	0
4176	20.2533	0	0	0	0	0	0	0	-	-	-	-	-	-	0
4177	20.2547	0	0	0	0	0	0	0	-	-	-	-	-	-	0
4178	20.2560	0	0	0	0	0	0	0	-	-	-	-	-	-	0
4180	20.2623	0	0	0	0	0	0	0	-	-	-	-	-	-	0
4181	20.2634	0	0	0	0	0	0	0	-	-	-	-	-	-	0
4182	20.2648	0	0	0	0	0	0	0	-	-	-	-	-	-	0
4185	20.2785	0	0	0	0	0	0	0	-	-	-	-	-	-	0
4186	20.2799	0	0	0	0	0	0	0	-	-	-	-	-	-	0
4189	20.2922	0	0	0	0	0	0	0	-	-	-	-	-	-	0
4190	20.2939	0	0	0	0	0	0	0	-	-	-	-	-	-	0
4192	20.3019	0	0	0	0	0	0	0	-	-	-	-	-	-	0
4194	20.3099	1546.8709	3	1546.8691	-1.1628	1.6800	1.6800	0.0000	APIIAVTRNHQTAR	-1	P11974;	-	-1	-	0
4195	20.3112	0	0	0	0	0	0	0	-	-	-	-	-	-	0
4197	20.3175	0	0	0	0	0	0	0	-	-	-	-	-	-	0
4198	20.3188	0	0	0	0	0	0	0	-	-	-	-	-	-	0
4200	20.3251	1393.7549	3	1393.7677	9.1818	3.0300	3.0300	0.0000	IISKIENHEGVR	-1	P11974;	-	-1	-	0
4201	20.3269	0	0	0	0	0	0	0	-	-	-	-	-	-	0
4203	20.3331	0	0	0	0	0	0	0	-	-	-	-	-	-	0
4204	20.3345	0	0	0	0	0	0	0	-	-	-	-	-	-	0
4205	20.3358	0	0	0	0	0	0	0	-	-	-	-	-	-	0
4207	20.3439	0	0	0	0	0	0	0	-	-	-	-	-	-	0
4209	20.3501	0	0	0	0	0	0	0	-	-	-	-	-	-	0
4213	20.3701	0	0	0	0	0	0	0	-	-	-	-	-	-	0
4214	20.3715	0	0	0	0	0	0	0	-	-	-	-	-	-	0
4216	20.3777	0	0	0	0	0	0	0	-	-	-	-	-	-	0
4217	20.3791	0	0	0	0	0	0	0	-	-	-	-	-	-	0
4219	20.3871	0	0	0	0	0	0	0	-	-	-	-	-	-	0
4222	20.3994	1916.8501	3	1916.8474	-1.3903	4.8350	4.8350	0.0000	M[15.99]NFSHGTHEYHAETIK	-1	P11974;	-	-1	-	0
4224	20.4057	0	0	0	0	0	0	0	-	-	-	-	-	-	0
4225	20.4074	0	0	0	0	0	0	0	-	-	-	-	-	-	0
4226	20.4088	0	0	0	0	0	0	0	-	-	-	-	-	-	0
4228	20.4150	0	0	0	0	0	0	0	-	-	-	-	-	-	0
4229	20.4168	0	0	0	0	0	0	0	-	-	-	-	-	-	0
4230	20.4181	1232.5603	3	1232.5720	9.4566	0.2600	0.2600	0.0000	RHFM[15.99]AAEAER	-1	decoy_P11974;	-	-1	-	0
4234	20.4364	1916.8504	5	1916.8474	-1.5301	1.9050	1.9050	0.0000	M[15.99]NFSHGTHEYHAETIK	-1	P11974;	-	-1	-	0
4238	20.4557	0	0	0	0	0	0	0	-	-	-	-	-	-	0
4239	20.4571	0	0	0	0	0	0	0	-	-	-	-	-	-	0
4240	20.4584	0	0	0	0	0	0	0	-	-	-	-	-	-	0
4242	20.4647	0	0	0	0	0	0	0	-	-	-	-	-	-	0
4243	20.4660	0	0	0	0	0	0	0	-	-	-	-	-	-	0
4245	20.4739	0	0	0	0	0	0	0	-	-	-	-	-	-	0
4246	20.4753	0	0	0	0	0	0	0	-	-	-	-	-	-	0
4247	20.4766	0	0	0	0	0	0	0	-	-	-	-	-	-	0
4249	20.4846	1117.5995	3	1117.5978	-1.4613	2.7750	1.7650	0.0000	GSGTAEVELKK	-1	P11974;	-	-1	-	0
4251	20.4924	0	0	0	0	0	0	0	-	-	-	-	-	-	0
4252	20.4937	0	0	0	0	0	0	0	-	-	-	-	-	-	0
4254	20.5000	0	0	0	0	0	0	0	-	-	-	-	-	-	0
4255	20.5013	0	0	0	0	0	0	0	-	-	-	-	-	-	0
4256	20.5027	0	0	0	0	0	0	0	-	-	-	-	-	-	0
4257	20.5040	0	0	0	0	0	0	0	-	-	-	-	-	-	0
4259	20.5120	0	0	0	0	0	0	0	-	-	-	-	-	-	0
4260	20.5134	0	0	0	0	0	0	0	-	-	-	-	-	-	0
4262	20.5214	0	0	0	0	0	0	0	-	-	-	-	-	-	0
4264	20.5276	0	0	0	0	0	0	0	-	-	-	-	-	-	0
4265	20.5294	0	0	0	0	0	0	0	-	-	-	-	-	-	0
4267	20.5356	0	0	0	0	0	0	0	-	-	-	-	-	-	0
4268	20.5369	0	0	0	0	0	0	0	-	-	-	-	-	-	0
4269	20.5382	0	0	0	0	0	0	0	-	-	-	-	-	-	0
4270	20.5396	0	0	0	0	0	0	0	-	-	-	-	-	-	0
4271	20.5409	0	0	0	0	0	0	0	-	-	-	-	-	-	0
4274	20.5532	0	0	0	0	0	0	0	-	-	-	-	-	-	0
4275	20.5549	0	0	0	0	0	0	0	-	-	-	-	-	-	0
4277	20.5611	0	0	0	0	0	0	0	-	-	-	-	-	-	0
4278	20.5629	0	0	0	0	0	0	0	-	-	-	-	-	-	0
4280	20.5691	0	0	0	0	0	0	0	-	-	-	-	-	-	0
4281	20.5709	0	0	0	0	0	0	0	-	-	-	-	-	-	0
4283	20.5788	0	0	0	0	0	0	0	-	-	-	-	-	-	0
4284	20.5801	0	0	0	0	0	0	0	-	-	-	-	-	-	0
4286	20.5881	0	0	0	0	0	0	0	-	-	-	-	-	-	0
4288	20.5960	0	0	0	0	0	0	0	-	-	-	-	-	-	0
4291	20.6083	0	0	0	0	0	0	0	-	-	-	-	-	-	0
4292	20.6095	0	0	0	0	0	0	0	-	-	-	-	-	-	0
4293	20.6108	0	0	0	0	0	0	0	-	-	-	-	-	-	0
4294	20.6122	0	0	0	0	0	0	0	-	-	-	-	-	-	0
4296	20.6184	0	0	0	0	0	0	0	-	-	-	-	-	-	0
4297	20.6197	1076.4715	3	1076.4709	-0.6022	1.8750	1.6000	0.0000	EAEAAM[15.99]FHR	-1	P11974;	-	-1	-	0
4298	20.6210	0	0	0	0	0	0	0	-	-	-	-	-	-	0
4300	20.6290	0	0	0	0	0	0	0	-	-	-	-	-	-	0
4301	20.6303	0	0	0	0	0	0	0	-	-	-	-	-	-	0
4303	20.6383	0	0	0	0	0	0	0	-	-	-	-	-	-	0
4304	20.6397	0	0	0	0	0	0	0	-	-	-	-	-	-	0
4306	20.6477	0	0	0	0	0	0	0	-	-	-	-	-	-	0
4307	20.6490	0	0	0	0	0	0	0	-	-	-	-	-	-	0
4309	20.6568	0	0	0	0	0	0	0	-	-	-	-	-	-	0
4310	20.6581	0	0	0	0	0	0	0	-	-	-	-	-	-	0
4311	20.6595	0	0	0	0	0	0	0	-	-	-	-	-	-	0
4315	20.6794	0	0	0	0	0	0	0	-	-	-	-	-	-	0
4317	20.6874	0	0	0	0	0	0	0	-	-	-	-	-	-	0
4318	20.6887	0	0	0	0	0	0	0	-	-	-	-	-	-	0
4321	20.7026	0	0	0	0	0	0	0	-	-	-	-	-	-	0
4324	20.7149	0	0	0	0	0	0	0	-	-	-	-	-	-	0
4325	20.7166	1362.6905	3	1362.6886	-1.3679	0.5750	0.5750	0.0000	AVNMGSK[156.08]IMEK	-1	decoy_P11974;	-	-1	-	0
4327	20.7228	0	0	0	0	0	0	0	-	-	-	-	-	-	0
4329	20.7291	1916.8496	4	1916.8474	-1.1373	3.4500	3.4500	0.0000	M[15.99]NFSHGTHEYHAETIK	-1	P11974;	-	-1	-	0
4330	20.7308	0	0	0	0	0	0	0	-	-	-	-	-	-	0
4332	20.7388	0	0	0	0	0	0	0	-	-	-	-	-	-	0
4334	20.7468	0	0	0	0	0	0	0	-	-	-	-	-	-	0
4335	20.7482	0	0	0	0	0	0	0	-	-	-	-	-	-	0
4337	20.7544	0	0	0	0	0	0	0	-	-	-	-	-	-	0
4338	20.7562	0	0	0	0	0	0	0	-	-	-	-	-	-	0
4339	20.7576	0	0	0	0	0	0	0	-	-	-	-	-	-	0
4341	20.7638	0	0	0	0	0	0	0	-	-	-	-	-	-	0
4344	20.7773	1307.7220	3	1307.7196	-1.8166	2.8000	2.8000	0.0000	K[156.08]AADVHEVRK	-1	P11974;	-	-1	-	0
4345	20.7786	0	0	0	0	0	0	0	-	-	-	-	-	-	0
4347	20.7849	0	0	0	0	0	0	0	-	-	-	-	-	-	0
4348	20.7866	0	0	0	0	0	0	0	-	-	-	-	-	-	0
4349	20.7880	0	0	0	0	0	0	0	-	-	-	-	-	-	0
4350	20.7893	0	0	0	0	0	0	0	-	-	-	-	-	-	0
4352	20.7973	0	0	0	0	0	0	0	-	-	-	-	-	-	0
4353	20.7986	0	0	0	0	0	0	0	-	-	-	-	-	-	0
4356	20.8127	0	0	0	0	0	0	0	-	-	-	-	-	-	0
4357	20.8140	0	0	0	0	0	0	0	-	-	-	-	-	-	0
4359	20.8203	0	0	0	0	0	0	0	-	-	-	-	-	-	0
4360	20.8220	0	0	0	0	0	0	0	-	-	-	-	-	-	0
4361	20.8233	0	0	0	0	0	0	0	-	-	-	-	-	-	0
4362	20.8246	0	0	0	0	0	0	0	-	-	-	-	-	-	0
4364	20.8309	1393.7697	3	1393.7677	-1.4501	3.1000	3.1000	0.0000	IISKIENHEGVR	-1	P11974;	-	-1	-	0
4366	20.8372	0	0	0	0	0	0	0	-	-	-	-	-	-	0
4370	20.8555	0	0	0	0	0	0	0	-	-	-	-	-	-	0
4372	20.8635	0	0	0	0	0	0	0	-	-	-	-	-	-	0
4375	20.8758	0	0	0	0	0	0	0	-	-	-	-	-	-	0
4378	20.8898	0	0	0	0	0	0	0	-	-	-	-	-	-	0
4380	20.8978	0	0	0	0	0	0	0	-	-	-	-	-	-	0
4382	20.9041	1916.8500	3	1916.8474	-1.3303	5.4800	5.4800	0.0000	M[15.99]NFSHGTHEYHAETIK	-1	P11974;	-	-1	-	0
4383	20.9059	0	0	0	0	0	0	0	-	-	-	-	-	-	0
4386	20.9182	0	0	0	0	0	0	0	-	-	-	-	-	-	0
4387	20.9195	0	0	0	0	0	0	0	-	-	-	-	-	-	0
4388	20.9209	0	0	0	0	0	0	0	-	-	-	-	-	-	0
4390	20.9289	0	0	0	0	0	0	0	-	-	-	-	-	-	0
4392	20.9362	0	0	0	0	0	0	0	-	-	-	-	-	-	0
4393	20.9375	0	0	0	0	0	0	0	-	-	-	-	-	-	0
4394	20.9389	0	0	0	0	0	0	0	-	-	-	-	-	-	0
4397	20.9529	0	0	0	0	0	0	0	-	-	-	-	-	-	0
4398	20.9542	0	0	0	0	0	0	0	-	-	-	-	-	-	0
4400	20.9605	0	0	0	0	0	0	0	-	-	-	-	-	-	0
4401	20.9623	0	0	0	0	0	0	0	-	-	-	-	-	-	0
4403	20.9686	0	0	0	0	0	0	0	-	-	-	-	-	-	0
4404	20.9703	0	0	0	0	0	0	0	-	-	-	-	-	-	0
4406	20.9781	0	0	0	0	0	0	0	-	-	-	-	-	-	0
4408	20.9861	0	0	0	0	0	0	0	-	-	-	-	-	-	0
4410	20.9923	1117.5996	3	1117.5978	-1.5908	2.3950	2.1300	0.0000	GSGTAEVELKK	-1	P11974;	-	-1	-	0
4411	20.9941	0	0	0	0	0	0	0	-	-	-	-	-	-	0
4412	20.9954	0	0	0	0	0	0	0	-	-	-	-	-	-	0
4415	21.0078	0	0	0	0	0	0	0	-	-	-	-	-	-	0
4416	21.0090	0	0	0	0	0	0	0	-	-	-	-	-	-	0
4417	21.0103	0	0	0	0	0	0	0	-	-	-	-	-	-	0
4419	21.0166	0	0	0	0	0	0	0	-	-	-	-	-	-	0
4420	21.0179	0	0	0	0	0	0	0	-	-	-	-	-	-	0
4421	21.0192	0	0	0	0	0	0	0	-	-	-	-	-	-	0
4424	21.0333	0	0	0	0	0	0	0	-	-	-	-	-	-	0
4426	21.0396	0	0	0	0	0	0	0	-	-	-	-	-	-	0
4427	21.0412	0	0	0	0	0	0	0	-	-	-	-	-	-	0
4428	21.0426	0	0	0	0	0	0	0	-	-	-	-	-	-	0
4430	21.0489	0	0	0	0	0	0	0	-	-	-	-	-	-	0
4431	21.0502	0	0	0	0	0	0	0	-	-	-	-	-	-	0
4432	21.0515	0	0	0	0	0	0	0	-	-	-	-	-	-	0
4433	21.0529	0	0	0	0	0	0	0	-	-	-	-	-	-	0
4434	21.0542	0	0	0	0	0	0	0	-	-	-	-	-	-	0
4436	21.0605	0	0	0	0	0	0	0	-	-	-	-	-	-	0
4437	21.0621	0	0	0	0	0	0	0	-	-	-	-	-	-	0
4438	21.0635	0	0	0	0	0	0	0	-	-	-	-	-	-	0
4440	21.0697	0	0	0	0	0	0	0	-	-	-	-	-	-	0
4441	21.0715	0	0	0	0	0	0	0	-	-	-	-	-	-	0
4442	21.0728	0	0	0	0	0	0	0	-	-	-	-	-	-	0
4443	21.0742	0	0	0	0	0	0	0	-	-	-	-	-	-	0
4445	21.0805	0	0	0	0	0	0	0	-	-	-	-	-	-	0
4446	21.0822	0	0	0	0	0	0	0	-	-	-	-	-	-	0
4452	21.1145	0	0	0	0	0	0	0	-	-	-	-	-	-	0
4454	21.1208	0	0	0	0	0	0	0	-	-	-	-	-	-	0
4455	21.1225	1082.4858	2	1082.4814	-4.0643	0.6250	0.6250	0.0000	M[15.99]TNTFGSGPR	-1	decoy_P11974;	-	-1	-	0
4457	21.1289	0	0	0	0	0	0	0	-	-	-	-	-	-	0
4458	21.1306	0	0	0	0	0	0	0	-	-	-	-	-	-	0
4460	21.1387	1635.8735	3	1635.8831	5.8799	0.4850	0.4850	0.0000	ESVAPLDVAAGPLNVGK	-1	decoy_P11974;	-	-1	-	0
4463	21.1527	0	0	0	0	0	0	0	-	-	-	-	-	-	0
4464	21.1541	0	0	0	0	0	0	0	-	-	-	-	-	-	0
4466	21.1603	0	0	0	0	0	0	0	-	-	-	-	-	-	0
4467	21.1621	1206.6120	3	1206.6100	-1.6458	0.2700	0.2700	0.0000	AVNMGSKIMEK	-1	decoy_P11974;	-	-1	-	0
4473	21.1942	1160.6420	3	1160.6440	1.7209	0.7800	0.0300	0.0000	K[156.08]LFEELAR	-1	P11974;	-	-1	-	0
4475	21.2017	0	0	0	0	0	0	0	-	-	-	-	-	-	0
4477	21.2098	0	0	0	0	0	0	0	-	-	-	-	-	-	0
4478	21.2111	0	0	0	0	0	0	0	-	-	-	-	-	-	0
4479	21.2125	0	0	0	0	0	0	0	-	-	-	-	-	-	0
4481	21.2188	0	0	0	0	0	0	0	-	-	-	-	-	-	0
4482	21.2205	0	0	0	0	0	0	0	-	-	-	-	-	-	0
4484	21.2268	0	0	0	0	0	0	0	-	-	-	-	-	-	0
4486	21.2330	1916.8352	4	1916.8474	6.3713	2.8000	2.8000	0.0000	M[15.99]NFSHGTHEYHAETIK	-1	P11974;	-	-1	-	0
4487	21.2348	0	0	0	0	0	0	0	-	-	-	-	-	-	0
4489	21.2429	0	0	0	0	0	0	0	-	-	-	-	-	-	0
4491	21.2509	0	0	0	0	0	0	0	-	-	-	-	-	-	0
4493	21.2589	0	0	0	0	0	0	0	-	-	-	-	-	-	0
4495	21.2669	0	0	0	0	0	0	0	-	-	-	-	-	-	0
4496	21.2682	0	0	0	0	0	0	0	-	-	-	-	-	-	0
4498	21.2745	0	0	0	0	0	0	0	-	-	-	-	-	-	0
4499	21.2763	0	0	0	0	0	0	0	-	-	-	-	-	-	0
4501	21.2841	0	0	0	0	0	0	0	-	-	-	-	-	-	0
4504	21.2981	0	0	0	0	0	0	0	-	-	-	-	-	-	0
4505	21.2993	0	0	0	0	0	0	0	-	-	-	-	-	-	0
4507	21.3073	0	0	0	0	0	0	0	-	-	-	-	-	-	0
4509	21.3153	0	0	0	0	0	0	0	-	-	-	-	-	-	0
4510	21.3167	0	0	0	0	0	0	0	-	-	-	-	-	-	0
4512	21.3230	0	0	0	0	0	0	0	-	-	-	-	-	-	0
4514	21.3293	0	0	0	0	0	0	0	-	-	-	-	-	-	0
4515	21.3306	0	0	0	0	0	0	0	-	-	-	-	-	-	0
4516	21.3320	0	0	0	0	0	0	0	-	-	-	-	-	-	0
4517	21.3333	0	0	0	0	0	0	0	-	-	-	-	-	-	0
4518	21.3346	0	0	0	0	0	0	0	-	-	-	-	-	-	0
4520	21.3426	0	0	0	0	0	0	0	-	-	-	-	-	-	0
4521	21.3439	1082.4778	3	1082.4814	3.3514	1.2850	1.2850	0.0000	M[15.99]TNTFGSGPR	-1	decoy_P11974;	-	-1	-	0
4522	21.3453	0	0	0	0	0	0	0	-	-	-	-	-	-	0
4524	21.3533	1274.6727	3	1274.6699	-2.1801	0.3900	0.3900	0.0000	GARNCRGIIMK	-1	decoy_P11974;	-	-1	-	0
4526	21.3595	0	0	0	0	0	0	0	-	-	-	-	-	-	0
4527	21.3613	0	0	0	0	0	0	0	-	-	-	-	-	-	0
4529	21.3693	0	0	0	0	0	0	0	-	-	-	-	-	-	0
4530	21.3706	0	0	0	0	0	0	0	-	-	-	-	-	-	0
4532	21.3784	1916.8372	5	1916.8474	5.3510	0.9000	0.9000	0.0000	M[15.99]NFSHGTHEYHAETIK	-1	P11974;	-	-1	-	0
4534	21.3864	0	0	0	0	0	0	0	-	-	-	-	-	-	0
4536	21.3945	0	0	0	0	0	0	0	-	-	-	-	-	-	0
4537	21.3958	0	0	0	0	0	0	0	-	-	-	-	-	-	0
4540	21.4081	1916.8335	3	1916.8474	7.2824	4.8000	4.8000	0.0000	M[15.99]NFSHGTHEYHAETIK	-1	P11974;	-	-1	-	0
4541	21.4098	0	0	0	0	0	0	0	-	-	-	-	-	-	0
4542	21.4111	0	0	0	0	0	0	0	-	-	-	-	-	-	0
4544	21.4192	0	0	0	0	0	0	0	-	-	-	-	-	-	0
4545	21.4205	0	0	0	0	0	0	0	-	-	-	-	-	-	0
4547	21.4268	0	0	0	0	0	0	0	-	-	-	-	-	-	0
4548	21.4285	0	0	0	0	0	0	0	-	-	-	-	-	-	0
4549	21.4299	0	0	0	0	0	0	0	-	-	-	-	-	-	0
4552	21.4439	2286.0594	4	2286.0599	0.2289	1.9000	1.6200	0.0000	M[15.99]NFSHGTHEYHAETIKNVR	-1	P11974;	-	-1	-	0
4553	21.4453	0	0	0	0	0	0	0	-	-	-	-	-	-	0
4554	21.4466	0	0	0	0	0	0	0	-	-	-	-	-	-	0
4556	21.4546	0	0	0	0	0	0	0	-	-	-	-	-	-	0
4558	21.4624	1076.4721	3	1076.4709	-1.1762	1.9900	1.7100	0.0000	EAEAAM[15.99]FHR	-1	P11974;	-	-1	-	0
4559	21.4638	0	0	0	0	0	0	0	-	-	-	-	-	-	0
4560	21.4651	0	0	0	0	0	0	0	-	-	-	-	-	-	0
4562	21.4714	0	0	0	0	0	0	0	-	-	-	-	-	-	0
4563	21.4729	0	0	0	0	0	0	0	-	-	-	-	-	-	0
4564	21.4742	0	0	0	0	0	0	0	-	-	-	-	-	-	0
4566	21.4805	0	0	0	0	0	0	0	-	-	-	-	-	-	0
4567	21.4819	2286.0569	3	2286.0599	1.3218	0.4000	0.2850	0.0000	M[15.99]NFSHGTHEYHAETIKNVR	-1	P11974;	-	-1	-	0
4569	21.4899	0	0	0	0	0	0	0	-	-	-	-	-	-	0
4571	21.4973	0	0	0	0	0	0	0	-	-	-	-	-	-	0
4573	21.5036	0	0	0	0	0	0	0	-	-	-	-	-	-	0
4574	21.5058	2286.0597	5	2286.0599	0.0840	1.7800	1.7800	0.0000	M[15.99]NFSHGTHEYHAETIKNVR	-1	P11974;	-	-1	-	0
4575	21.5071	0	0	0	0	0	0	0	-	-	-	-	-	-	0
4577	21.5134	0	0	0	0	0	0	0	-	-	-	-	-	-	0
4578	21.5151	0	0	0	0	0	0	0	-	-	-	-	-	-	0
4580	21.5232	0	0	0	0	0	0	0	-	-	-	-	-	-	0
4582	21.5307	0	0	0	0	0	0	0	-	-	-	-	-	-	0
4583	21.5320	0	0	0	0	0	0	0	-	-	-	-	-	-	0
4584	21.5333	0	0	0	0	0	0	0	-	-	-	-	-	-	0
4586	21.5414	0	0	0	0	0	0	0	-	-	-	-	-	-	0
4588	21.5494	1117.5997	3	1117.5978	-1.6762	2.0100	1.8400	0.0000	GSGTAEVELKK	-1	P11974;	-	-1	-	0
4589	21.5507	0	0	0	0	0	0	0	-	-	-	-	-	-	0
4591	21.5584	0	0	0	0	0	0	0	-	-	-	-	-	-	0
4592	21.5598	0	0	0	0	0	0	0	-	-	-	-	-	-	0
4594	21.5660	0	0	0	0	0	0	0	-	-	-	-	-	-	0
4595	21.5678	0	0	0	0	0	0	0	-	-	-	-	-	-	0
4596	21.5692	2286.0536	3	2286.0599	2.7352	0.2250	0.2250	0.0000	M[15.99]NFSHGTHEYHAETIKNVR	-1	P11974;	-	-1	-	0
4598	21.5754	0	0	0	0	0	0	0	-	-	-	-	-	-	0
4600	21.5817	0	0	0	0	0	0	0	-	-	-	-	-	-	0
4601	21.5831	0	0	0	0	0	0	0	-	-	-	-	-	-	0
4602	21.5844	0	0	0	0	0	0	0	-	-	-	-	-	-	0
4603	21.5858	0	0	0	0	0	0	0	-	-	-	-	-	-	0
4606	21.5999	0	0	0	0	0	0	0	-	-	-	-	-	-	0
4608	21.6079	0	0	0	0	0	0	0	-	-	-	-	-	-	0
4609	21.6093	0	0	0	0	0	0	0	-	-	-	-	-	-	0
4612	21.6217	0	0	0	0	0	0	0	-	-	-	-	-	-	0
4613	21.6233	0	0	0	0	0	0	0	-	-	-	-	-	-	0
4616	21.6357	0	0	0	0	0	0	0	-	-	-	-	-	-	0
4617	21.6374	0	0	0	0	0	0	0	-	-	-	-	-	-	0
4620	21.6515	0	0	0	0	0	0	0	-	-	-	-	-	-	0
4622	21.6595	0	0	0	0	0	0	0	-	-	-	-	-	-	0
4624	21.6658	0	0	0	0	0	0	0	-	-	-	-	-	-	0
4625	21.6676	0	0	0	0	0	0	0	-	-	-	-	-	-	0
4627	21.6756	0	0	0	0	0	0	0	-	-	-	-	-	-	0
4628	21.6770	1719.9618	4	1719.9518	-5.8328	0.3400	0.0900	0.0000	EGLIK[156.08]RVEHVDAAK	-1	decoy_P11974;	-	-1	-	0
4630	21.6850	0	0	0	0	0	0	0	-	-	-	-	-	-	0
4632	21.6930	0	0	0	0	0	0	0	-	-	-	-	-	-	0
4633	21.6944	0	0	0	0	0	0	0	-	-	-	-	-	-	0
4635	21.7024	0	0	0	0	0	0	0	-	-	-	-	-	-	0
4638	21.7162	0	0	0	0	0	0	0	-	-	-	-	-	-	0
4639	21.7175	0	0	0	0	0	0	0	-	-	-	-	-	-	0
4641	21.7238	0	0	0	0	0	0	0	-	-	-	-	-	-	0
4643	21.7301	0	0	0	0	0	0	0	-	-	-	-	-	-	0
4644	21.7319	0	0	0	0	0	0	0	-	-	-	-	-	-	0
4645	21.7332	0	0	0	0	0	0	0	-	-	-	-	-	-	0
4647	21.7395	1916.8416	4	1916.8474	3.0504	2.7900	2.7900	0.0000	M[15.99]NFSHGTHEYHAETIK	-1	P11974;	-	-1	-	0
4649	21.7472	0	0	0	0	0	0	0	-	-	-	-	-	-	0
4652	21.7613	0	0	0	0	0	0	0	-	-	-	-	-	-	0
4654	21.7693	0	0	0	0	0	0	0	-	-	-	-	-	-	0
4656	21.7773	0	0	0	0	0	0	0	-	-	-	-	-	-	0
4658	21.7853	0	0	0	0	0	0	0	-	-	-	-	-	-	0
4661	21.7977	0	0	0	0	0	0	0	-	-	-	-	-	-	0
4662	21.7994	0	0	0	0	0	0	0	-	-	-	-	-	-	0
4663	21.8008	0	0	0	0	0	0	0	-	-	-	-	-	-	0
4665	21.8089	0	0	0	0	0	0	0	-	-	-	-	-	-	0
4667	21.8152	0	0	0	0	0	0	0	-	-	-	-	-	-	0
4668	21.8169	0	0	0	0	0	0	0	-	-	-	-	-	-	0
4669	21.8182	0	0	0	0	0	0	0	-	-	-	-	-	-	0
4671	21.8262	0	0	0	0	0	0	0	-	-	-	-	-	-	0
4672	21.8275	0	0	0	0	0	0	0	-	-	-	-	-	-	0
4673	21.8289	0	0	0	0	0	0	0	-	-	-	-	-	-	0
4675	21.8369	0	0	0	0	0	0	0	-	-	-	-	-	-	0
4678	21.8493	0	0	0	0	0	0	0	-	-	-	-	-	-	0
4679	21.8510	0	0	0	0	0	0	0	-	-	-	-	-	-	0
4682	21.8633	0	0	0	0	0	0	0	-	-	-	-	-	-	0
4683	21.8650	0	0	0	0	0	0	0	-	-	-	-	-	-	0
4685	21.8731	1274.6690	3	1274.6699	0.7311	0.4100	0.4100	0.0000	GARNCRGIIMK	-1	decoy_P11974;	-	-1	-	0
4686	21.8744	0	0	0	0	0	0	0	-	-	-	-	-	-	0
4688	21.8807	1916.8448	5	1916.8474	1.3969	0.8700	0.8700	0.0000	M[15.99]NFSHGTHEYHAETIK	-1	P11974;	-	-1	-	0
4689	21.8824	0	0	0	0	0	0	0	-	-	-	-	-	-	0
4691	21.8905	0	0	0	0	0	0	0	-	-	-	-	-	-	0
4692	21.8918	0	0	0	0	0	0	0	-	-	-	-	-	-	0
4696	21.9102	1916.8393	3	1916.8474	4.2738	6.5100	6.5100	0.0000	M[15.99]NFSHGTHEYHAETIK	-1	P11974;	-	-1	-	0
4697	21.9119	0	0	0	0	0	0	0	-	-	-	-	-	-	0
4699	21.9182	0	0	0	0	0	0	0	-	-	-	-	-	-	0
4700	21.9199	0	0	0	0	0	0	0	-	-	-	-	-	-	0
4702	21.9279	0	0	0	0	0	0	0	-	-	-	-	-	-	0
4703	21.9293	0	0	0	0	0	0	0	-	-	-	-	-	-	0
4705	21.9355	0	0	0	0	0	0	0	-	-	-	-	-	-	0
4706	21.9369	0	0	0	0	0	0	0	-	-	-	-	-	-	0
4709	21.9492	2286.0653	4	2286.0599	-2.3603	0.8000	0.1900	0.0000	VNKITEAHYEHTGHSFNM[15.99]R	-1	decoy_P11974;	-	-1	-	0
4712	21.9633	0	0	0	0	0	0	0	-	-	-	-	-	-	0
4713	21.9646	0	0	0	0	0	0	0	-	-	-	-	-	-	0
4715	21.9726	0	0	0	0	0	0	0	-	-	-	-	-	-	0
4716	21.9740	0	0	0	0	0	0	0	-	-	-	-	-	-	0
4718	21.9803	0	0	0	0	0	0	0	-	-	-	-	-	-	0
4719	21.9816	0	0	0	0	0	0	0	-	-	-	-	-	-	0
4720	21.9828	0	0	0	0	0	0	0	-	-	-	-	-	-	0
4723	21.9969	0	0	0	0	0	0	0	-	-	-	-	-	-	0
4725	22.0031	0	0	0	0	0	0	0	-	-	-	-	-	-	0
4726	22.0049	0	0	0	0	0	0	0	-	-	-	-	-	-	0
4727	22.0063	0	0	0	0	0	0	0	-	-	-	-	-	-	0
4729	22.0126	0	0	0	0	0	0	0	-	-	-	-	-	-	0
4730	22.0143	0	0	0	0	0	0	0	-	-	-	-	-	-	0
4732	22.0206	0	0	0	0	0	0	0	-	-	-	-	-	-	0
4733	22.0224	0	0	0	0	0	0	0	-	-	-	-	-	-	0
4736	22.0347	0	0	0	0	0	0	0	-	-	-	-	-	-	0
4737	22.0364	0	0	0	0	0	0	0	-	-	-	-	-	-	0
4738	22.0378	0	0	0	0	0	0	0	-	-	-	-	-	-	0
4741	22.0501	1117.5936	3	1117.5978	3.8399	1.9500	1.9500	0.0000	GSGTAEVELKK	-1	P11974;	-	-1	-	0
4742	22.0518	0	0	0	0	0	0	0	-	-	-	-	-	-	0
4744	22.0581	0	0	0	0	0	0	0	-	-	-	-	-	-	0
4745	22.0598	0	0	0	0	0	0	0	-	-	-	-	-	-	0
4746	22.0610	0	0	0	0	0	0	0	-	-	-	-	-	-	0
4747	22.0623	702.3882	2	702.3912	4.1675	1.4350	0.5650	0.0000	VVDVGSK	-1	P11974;	-	-1	-	0
4749	22.0686	1900.8431	3	1900.8525	4.9653	4.0850	4.0850	0.0000	MNFSHGTHEYHAETIK	-1	P11974;	-	-1	-	0
4750	22.0704	0	0	0	0	0	0	0	-	-	-	-	-	-	0
4751	22.0717	0	0	0	0	0	0	0	-	-	-	-	-	-	0
4752	22.0730	0	0	0	0	0	0	0	-	-	-	-	-	-	0
4754	22.0793	0	0	0	0	0	0	0	-	-	-	-	-	-	0
4755	22.0807	0	0	0	0	0	0	0	-	-	-	-	-	-	0
4756	22.0820	0	0	0	0	0	0	0	-	-	-	-	-	-	0
4757	22.0833	0	0	0	0	0	0	0	-	-	-	-	-	-	0
4759	22.0896	0	0	0	0	0	0	0	-	-	-	-	-	-	0
4760	22.0913	0	0	0	0	0	0	0	-	-	-	-	-	-	0
4761	22.0927	0	0	0	0	0	0	0	-	-	-	-	-	-	0
4763	22.0989	0	0	0	0	0	0	0	-	-	-	-	-	-	0
4764	22.1003	0	0	0	0	0	0	0	-	-	-	-	-	-	0
4765	22.1016	0	0	0	0	0	0	0	-	-	-	-	-	-	0
4766	22.1029	0	0	0	0	0	0	0	-	-	-	-	-	-	0
4767	22.1042	0	0	0	0	0	0	0	-	-	-	-	-	-	0
4769	22.1122	0	0	0	0	0	0	0	-	-	-	-	-	-	0
4771	22.1185	0	0	0	0	0	0	0	-	-	-	-	-	-	0
4773	22.1247	0	0	0	0	0	0	0	-	-	-	-	-	-	0
4776	22.1386	0	0	0	0	0	0	0	-	-	-	-	-	-	0
4778	22.1466	0	0	0	0	0	0	0	-	-	-	-	-	-	0
4780	22.1528	0	0	0	0	0	0	0	-	-	-	-	-	-	0
4781	22.1541	0	0	0	0	0	0	0	-	-	-	-	-	-	0
4782	22.1554	0	0	0	0	0	0	0	-	-	-	-	-	-	0
4783	22.1568	0	0	0	0	0	0	0	-	-	-	-	-	-	0
4785	22.1648	0	0	0	0	0	0	0	-	-	-	-	-	-	0
4788	22.1770	0	0	0	0	0	0	0	-	-	-	-	-	-	0
4791	22.1908	0	0	0	0	0	0	0	-	-	-	-	-	-	0
4792	22.1921	0	0	0	0	0	0	0	-	-	-	-	-	-	0
4793	22.1935	0	0	0	0	0	0	0	-	-	-	-	-	-	0
4796	22.2073	0	0	0	0	0	0	0	-	-	-	-	-	-	0
4798	22.2152	0	0	0	0	0	0	0	-	-	-	-	-	-	0
4802	22.2349	0	0	0	0	0	0	0	-	-	-	-	-	-	0
4803	22.2362	0	0	0	0	0	0	0	-	-	-	-	-	-	0
4805	22.2424	1916.8380	4	1916.8474	4.9281	2.7450	2.7450	0.0000	M[15.99]NFSHGTHEYHAETIK	-1	P11974;	-	-1	-	0
4806	22.2436	0	0	0	0	0	0	0	-	-	-	-	-	-	0
4808	22.2515	0	0	0	0	0	0	0	-	-	-	-	-	-	0
4811	22.2653	0	0	0	0	0	0	0	-	-	-	-	-	-	0
4813	22.2733	0	0	0	0	0	0	0	-	-	-	-	-	-	0
4815	22.2810	0	0	0	0	0	0	0	-	-	-	-	-	-	0
4816	22.2823	0	0	0	0	0	0	0	-	-	-	-	-	-	0
4818	22.2902	0	0	0	0	0	0	0	-	-	-	-	-	-	0
4821	22.3040	0	0	0	0	0	0	0	-	-	-	-	-	-	0
4822	22.3054	3848.9317	3	3848.9313	-0.0863	0.2700	0.2700	0.1050	KPRPTR	1	P11974(337);	VNKITEAHYEHTGHSFNMRAVNMGSK	3	decoy_P11974(443);	138.0681
4823	22.3068	0	0	0	0	0	0	0	-	-	-	-	-	-	0
4825	22.3130	0	0	0	0	0	0	0	-	-	-	-	-	-	0
4826	22.3147	0	0	0	0	0	0	0	-	-	-	-	-	-	0
4828	22.3226	0	0	0	0	0	0	0	-	-	-	-	-	-	0
4830	22.3288	0	0	0	0	0	0	0	-	-	-	-	-	-	0
4831	22.3306	0	0	0	0	0	0	0	-	-	-	-	-	-	0
4834	22.3444	0	0	0	0	0	0	0	-	-	-	-	-	-	0
4835	22.3457	0	0	0	0	0	0	0	-	-	-	-	-	-	0
4836	22.3470	0	0	0	0	0	0	0	-	-	-	-	-	-	0
4838	22.3549	0	0	0	0	0	0	0	-	-	-	-	-	-	0
4841	22.3671	0	0	0	0	0	0	0	-	-	-	-	-	-	0
4842	22.3688	0	0	0	0	0	0	0	-	-	-	-	-	-	0
4845	22.3809	0	0	0	0	0	0	0	-	-	-	-	-	-	0
4846	22.3826	0	0	0	0	0	0	0	-	-	-	-	-	-	0
4847	22.3839	0	0	0	0	0	0	0	-	-	-	-	-	-	0
4850	22.3975	0	0	0	0	0	0	0	-	-	-	-	-	-	0
4852	22.4054	0	0	0	0	0	0	0	-	-	-	-	-	-	0
4853	22.4067	0	0	0	0	0	0	0	-	-	-	-	-	-	0
4855	22.4129	1916.8388	3	1916.8474	4.5272	4.9150	4.9150	0.0000	M[15.99]NFSHGTHEYHAETIK	-1	P11974;	-	-1	-	0
4856	22.4146	0	0	0	0	0	0	0	-	-	-	-	-	-	0
4858	22.4226	0	0	0	0	0	0	0	-	-	-	-	-	-	0
4862	22.4419	1900.8445	4	1900.8525	4.2513	1.8450	1.8450	0.0000	MNFSHGTHEYHAETIK	-1	P11974;	-	-1	-	0
4863	22.4433	0	0	0	0	0	0	0	-	-	-	-	-	-	0
4865	22.4512	0	0	0	0	0	0	0	-	-	-	-	-	-	0
4866	22.4525	0	0	0	0	0	0	0	-	-	-	-	-	-	0
4869	22.4647	1900.8449	5	1900.8525	4.0229	1.2650	1.2650	0.0000	MNFSHGTHEYHAETIK	-1	P11974;	-	-1	-	0
4871	22.4726	0	0	0	0	0	0	0	-	-	-	-	-	-	0
4873	22.4788	0	0	0	0	0	0	0	-	-	-	-	-	-	0
4874	22.4806	0	0	0	0	0	0	0	-	-	-	-	-	-	0
4876	22.4885	0	0	0	0	0	0	0	-	-	-	-	-	-	0
4877	22.4898	0	0	0	0	0	0	0	-	-	-	-	-	-	0
4878	22.4911	0	0	0	0	0	0	0	-	-	-	-	-	-	0
4880	22.4974	0	0	0	0	0	0	0	-	-	-	-	-	-	0
4881	22.4991	0	0	0	0	0	0	0	-	-	-	-	-	-	0
4882	22.5004	0	0	0	0	0	0	0	-	-	-	-	-	-	0
4885	22.5142	0	0	0	0	0	0	0	-	-	-	-	-	-	0
4886	22.5156	0	0	0	0	0	0	0	-	-	-	-	-	-	0
4888	22.5235	0	0	0	0	0	0	0	-	-	-	-	-	-	0
4889	22.5248	0	0	0	0	0	0	0	-	-	-	-	-	-	0
4891	22.5310	0	0	0	0	0	0	0	-	-	-	-	-	-	0
4892	22.5324	0	0	0	0	0	0	0	-	-	-	-	-	-	0
4893	22.5337	0	0	0	0	0	0	0	-	-	-	-	-	-	0
4895	22.5414	0	0	0	0	0	0	0	-	-	-	-	-	-	0
4896	22.5427	0	0	0	0	0	0	0	-	-	-	-	-	-	0
4897	22.5441	0	0	0	0	0	0	0	-	-	-	-	-	-	0
4899	22.5503	0	0	0	0	0	0	0	-	-	-	-	-	-	0
4900	22.5517	0	0	0	0	0	0	0	-	-	-	-	-	-	0
4901	22.5530	0	0	0	0	0	0	0	-	-	-	-	-	-	0
4903	22.5610	0	0	0	0	0	0	0	-	-	-	-	-	-	0
4905	22.5689	0	0	0	0	0	0	0	-	-	-	-	-	-	0
4906	22.5703	0	0	0	0	0	0	0	-	-	-	-	-	-	0
4908	22.5765	1900.8448	3	1900.8525	4.0554	3.3100	3.3100	0.0000	MNFSHGTHEYHAETIK	-1	P11974;	-	-1	-	0
4909	22.5778	0	0	0	0	0	0	0	-	-	-	-	-	-	0
4910	22.5791	0	0	0	0	0	0	0	-	-	-	-	-	-	0
4912	22.5871	0	0	0	0	0	0	0	-	-	-	-	-	-	0
4913	22.5884	0	0	0	0	0	0	0	-	-	-	-	-	-	0
4915	22.5946	1928.8410	3	1928.8587	9.1639	0.3050	0.3050	0.0000	ITEAHYEHTGHSFNMR	-1	decoy_P11974;	-	-1	-	0
4916	22.5960	0	0	0	0	0	0	0	-	-	-	-	-	-	0
4917	22.5972	0	0	0	0	0	0	0	-	-	-	-	-	-	0
4918	22.5986	0	0	0	0	0	0	0	-	-	-	-	-	-	0
4920	22.6048	0	0	0	0	0	0	0	-	-	-	-	-	-	0
4921	22.6061	0	0	0	0	0	0	0	-	-	-	-	-	-	0
4922	22.6075	0	0	0	0	0	0	0	-	-	-	-	-	-	0
4923	22.6087	0	0	0	0	0	0	0	-	-	-	-	-	-	0
4924	22.6100	0	0	0	0	0	0	0	-	-	-	-	-	-	0
4926	22.6162	0	0	0	0	0	0	0	-	-	-	-	-	-	0
4927	22.6176	0	0	0	0	0	0	0	-	-	-	-	-	-	0
4928	22.6189	0	0	0	0	0	0	0	-	-	-	-	-	-	0
4930	22.6252	0	0	0	0	0	0	0	-	-	-	-	-	-	0
4931	22.6269	0	0	0	0	0	0	0	-	-	-	-	-	-	0
4932	22.6282	1587.8774	3	1587.8831	3.5924	0.8200	0.4400	0.0000	GSGTAEVELKKGATLK	-1	P11974;	-	-1	-	0
4934	22.6345	0	0	0	0	0	0	0	-	-	-	-	-	-	0
4935	22.6363	3957.9979	3	3958.0018	0.9862	0.0800	0.0800	0.0350	IISKIENHEGVRR	4	P11974(270);	MNFSHGTHEYHAETIKNVR	16	P11974(89);	138.0681
4937	22.6442	0	0	0	0	0	0	0	-	-	-	-	-	-	0
4938	22.6456	3956.9993	3	3957.0127	3.3639	0.6400	0.3700	0.0100	CDENILWLDYKNICKVVDVGSK	11	P11974(162);	KAADVHEVRK	1	P11974(247);	138.0681
4940	22.6535	0	0	0	0	0	0	0	-	-	-	-	-	-	0
4941	22.6548	1117.5962	3	1117.5978	1.4323	2.0050	2.0050	0.0000	GSGTAEVELKK	-1	P11974;	-	-1	-	0
4942	22.6562	0	0	0	0	0	0	0	-	-	-	-	-	-	0
4944	22.6641	0	0	0	0	0	0	0	-	-	-	-	-	-	0
4945	22.6655	0	0	0	0	0	0	0	-	-	-	-	-	-	0
4946	22.6668	4950.5061	4	4950.4578	-9.7384	0.6500	0.0150	0.0400	ITLDNAYMEKCDENILWLDYKNICK	10	P11974(151);	VNLAMNVGKARGFFK	9	P11974(498);	138.0681
4950	22.6865	1117.5940	3	1117.5978	3.4846	1.6500	1.6500	0.0000	GSGTAEVELKK	-1	P11974;	-	-1	-	0
4951	22.6877	0	0	0	0	0	0	0	-	-	-	-	-	-	0
4952	22.6890	0	0	0	0	0	0	0	-	-	-	-	-	-	0
4954	22.6952	0	0	0	0	0	0	0	-	-	-	-	-	-	0
4955	22.6970	0	0	0	0	0	0	0	-	-	-	-	-	-	0
4956	22.6983	0	0	0	0	0	0	0	-	-	-	-	-	-	0
4958	22.7057	0	0	0	0	0	0	0	-	-	-	-	-	-	0
4959	22.7069	1928.8406	3	1928.8587	9.3550	0.3500	0.3500	0.0000	ITEAHYEHTGHSFNMR	-1	decoy_P11974;	-	-1	-	0
4961	22.7131	0	0	0	0	0	0	0	-	-	-	-	-	-	0
4962	22.7144	0	0	0	0	0	0	0	-	-	-	-	-	-	0
4963	22.7158	0	0	0	0	0	0	0	-	-	-	-	-	-	0
4964	22.7172	0	0	0	0	0	0	0	-	-	-	-	-	-	0
4966	22.7252	0	0	0	0	0	0	0	-	-	-	-	-	-	0
4967	22.7266	0	0	0	0	0	0	0	-	-	-	-	-	-	0
4968	22.7279	0	0	0	0	0	0	0	-	-	-	-	-	-	0
4970	22.7341	0	0	0	0	0	0	0	-	-	-	-	-	-	0
4971	22.7354	0	0	0	0	0	0	0	-	-	-	-	-	-	0
4972	22.7367	1076.4659	3	1076.4709	4.5757	2.3900	2.3900	0.0000	EAEAAM[15.99]FHR	-1	P11974;	-	-1	-	0
4974	22.7447	0	0	0	0	0	0	0	-	-	-	-	-	-	0
4976	22.7509	1916.8411	4	1916.8474	3.2933	2.6600	2.6600	0.0000	M[15.99]NFSHGTHEYHAETIK	-1	P11974;	-	-1	-	0
4977	22.7522	0	0	0	0	0	0	0	-	-	-	-	-	-	0
4978	22.7535	0	0	0	0	0	0	0	-	-	-	-	-	-	0
4980	22.7615	0	0	0	0	0	0	0	-	-	-	-	-	-	0
4981	22.7628	0	0	0	0	0	0	0	-	-	-	-	-	-	0
4982	22.7642	0	0	0	0	0	0	0	-	-	-	-	-	-	0
4984	22.7721	0	0	0	0	0	0	0	-	-	-	-	-	-	0
4985	22.7735	0	0	0	0	0	0	0	-	-	-	-	-	-	0
4987	22.7797	0	0	0	0	0	0	0	-	-	-	-	-	-	0
4990	22.7935	0	0	0	0	0	0	0	-	-	-	-	-	-	0
4991	22.7948	0	0	0	0	0	0	0	-	-	-	-	-	-	0
4992	22.7962	2002.9672	2	2002.9821	7.4475	0.2450	0.2450	0.0000	RIFSAFVM[15.99]DVDQEVGFK	-1	decoy_P11974;	-	-1	-	0
4994	22.8024	0	0	0	0	0	0	0	-	-	-	-	-	-	0
4995	22.8038	0	0	0	0	0	0	0	-	-	-	-	-	-	0
4996	22.8051	0	0	0	0	0	0	0	-	-	-	-	-	-	0
4999	22.8173	0	0	0	0	0	0	0	-	-	-	-	-	-	0
5000	22.8190	0	0	0	0	0	0	0	-	-	-	-	-	-	0
5003	22.8328	0	0	0	0	0	0	0	-	-	-	-	-	-	0
5005	22.8407	0	0	0	0	0	0	0	-	-	-	-	-	-	0
5006	22.8421	0	0	0	0	0	0	0	-	-	-	-	-	-	0
5009	22.8542	0	0	0	0	0	0	0	-	-	-	-	-	-	0
5010	22.8559	0	0	0	0	0	0	0	-	-	-	-	-	-	0
5011	22.8572	0	0	0	0	0	0	0	-	-	-	-	-	-	0
5013	22.8652	0	0	0	0	0	0	0	-	-	-	-	-	-	0
5015	22.8731	0	0	0	0	0	0	0	-	-	-	-	-	-	0
5017	22.8810	0	0	0	0	0	0	0	-	-	-	-	-	-	0
5019	22.8889	0	0	0	0	0	0	0	-	-	-	-	-	-	0
5020	22.8902	0	0	0	0	0	0	0	-	-	-	-	-	-	0
5022	22.8982	0	0	0	0	0	0	0	-	-	-	-	-	-	0
5023	22.8995	0	0	0	0	0	0	0	-	-	-	-	-	-	0
5024	22.9008	0	0	0	0	0	0	0	-	-	-	-	-	-	0
5026	22.9071	0	0	0	0	0	0	0	-	-	-	-	-	-	0
5027	22.9087	0	0	0	0	0	0	0	-	-	-	-	-	-	0
5029	22.9167	0	0	0	0	0	0	0	-	-	-	-	-	-	0
5031	22.9229	0	0	0	0	0	0	0	-	-	-	-	-	-	0
5032	22.9242	0	0	0	0	0	0	0	-	-	-	-	-	-	0
5033	22.9255	0	0	0	0	0	0	0	-	-	-	-	-	-	0
5034	22.9268	0	0	0	0	0	0	0	-	-	-	-	-	-	0
5036	22.9331	0	0	0	0	0	0	0	-	-	-	-	-	-	0
5037	22.9344	0	0	0	0	0	0	0	-	-	-	-	-	-	0
5038	22.9357	0	0	0	0	0	0	0	-	-	-	-	-	-	0
5039	22.9370	0	0	0	0	0	0	0	-	-	-	-	-	-	0
5041	22.9433	1900.8497	4	1900.8525	1.4824	3.2700	3.2700	0.0000	MNFSHGTHEYHAETIK	-1	P11974;	-	-1	-	0
5043	22.9512	0	0	0	0	0	0	0	-	-	-	-	-	-	0
5044	22.9525	0	0	0	0	0	0	0	-	-	-	-	-	-	0
5046	22.9604	0	0	0	0	0	0	0	-	-	-	-	-	-	0
5047	22.9618	0	0	0	0	0	0	0	-	-	-	-	-	-	0
5049	22.9680	0	0	0	0	0	0	0	-	-	-	-	-	-	0
5050	22.9693	1192.6323	3	1192.6373	4.1135	0.7400	0.7400	0.0000	SVETLKEM[15.99]IK	-1	P11974;	-	-1	-	0
5051	22.9707	0	0	0	0	0	0	0	-	-	-	-	-	-	0
5053	22.9786	0	0	0	0	0	0	0	-	-	-	-	-	-	0
5054	22.9800	0	0	0	0	0	0	0	-	-	-	-	-	-	0
5056	22.9862	0	0	0	0	0	0	0	-	-	-	-	-	-	0
5057	22.9875	0	0	0	0	0	0	0	-	-	-	-	-	-	0
5058	22.9889	0	0	0	0	0	0	0	-	-	-	-	-	-	0
5060	22.9951	0	0	0	0	0	0	0	-	-	-	-	-	-	0
5061	22.9968	0	0	0	0	0	0	0	-	-	-	-	-	-	0
5062	22.9981	0	0	0	0	0	0	0	-	-	-	-	-	-	0
5064	23.0043	0	0	0	0	0	0	0	-	-	-	-	-	-	0
5065	23.0061	0	0	0	0	0	0	0	-	-	-	-	-	-	0
5066	23.0074	0	0	0	0	0	0	0	-	-	-	-	-	-	0
5068	23.0154	0	0	0	0	0	0	0	-	-	-	-	-	-	0
5069	23.0167	0	0	0	0	0	0	0	-	-	-	-	-	-	0
5071	23.0247	0	0	0	0	0	0	0	-	-	-	-	-	-	0
5073	23.0326	1778.0002	4	1778.0049	2.6484	2.9200	2.9200	0.4650	KAADVHEVR	1	P11974(247);	KGATLK	1	P11974(136);	138.0681
5074	23.0339	0	0	0	0	0	0	0	-	-	-	-	-	-	0
5075	23.0352	0	0	0	0	0	0	0	-	-	-	-	-	-	0
5077	23.0415	0	0	0	0	0	0	0	-	-	-	-	-	-	0
5078	23.0428	0	0	0	0	0	0	0	-	-	-	-	-	-	0
5079	23.0442	0	0	0	0	0	0	0	-	-	-	-	-	-	0
5081	23.0504	0	0	0	0	0	0	0	-	-	-	-	-	-	0
5082	23.0521	1778.0017	5	1778.0049	1.8410	2.3650	2.3650	0.4150	KAADVHEVR	1	P11974(247);	KGATLK	1	P11974(136);	138.0681
5083	23.0534	0	0	0	0	0	0	0	-	-	-	-	-	-	0
5084	23.0548	0	0	0	0	0	0	0	-	-	-	-	-	-	0
5086	23.0610	0	0	0	0	0	0	0	-	-	-	-	-	-	0
5087	23.0623	0	0	0	0	0	0	0	-	-	-	-	-	-	0
5089	23.0703	0	0	0	0	0	0	0	-	-	-	-	-	-	0
5091	23.0765	0	0	0	0	0	0	0	-	-	-	-	-	-	0
5092	23.0783	0	0	0	0	0	0	0	-	-	-	-	-	-	0
5093	23.0796	0	0	0	0	0	0	0	-	-	-	-	-	-	0
5095	23.0859	0	0	0	0	0	0	0	-	-	-	-	-	-	0
5096	23.0872	0	0	0	0	0	0	0	-	-	-	-	-	-	0
5097	23.0885	0	0	0	0	0	0	0	-	-	-	-	-	-	0
5098	23.0899	0	0	0	0	0	0	0	-	-	-	-	-	-	0
5100	23.0961	0	0	0	0	0	0	0	-	-	-	-	-	-	0
5101	23.0974	0	0	0	0	0	0	0	-	-	-	-	-	-	0
5102	23.0987	0	0	0	0	0	0	0	-	-	-	-	-	-	0
5103	23.1001	0	0	0	0	0	0	0	-	-	-	-	-	-	0
5105	23.1063	0	0	0	0	0	0	0	-	-	-	-	-	-	0
5106	23.1080	0	0	0	0	0	0	0	-	-	-	-	-	-	0
5107	23.1094	0	0	0	0	0	0	0	-	-	-	-	-	-	0
5108	23.1107	0	0	0	0	0	0	0	-	-	-	-	-	-	0
5110	23.1170	0	0	0	0	0	0	0	-	-	-	-	-	-	0
5111	23.1183	0	0	0	0	0	0	0	-	-	-	-	-	-	0
5112	23.1195	1900.8452	5	1900.8525	3.8679	1.9100	1.9100	0.0000	MNFSHGTHEYHAETIK	-1	P11974;	-	-1	-	0
5113	23.1208	0	0	0	0	0	0	0	-	-	-	-	-	-	0
5114	23.1220	0	0	0	0	0	0	0	-	-	-	-	-	-	0
5115	23.1233	0	0	0	0	0	0	0	-	-	-	-	-	-	0
5116	23.1246	0	0	0	0	0	0	0	-	-	-	-	-	-	0
5117	23.1260	0	0	0	0	0	0	0	-	-	-	-	-	-	0
5119	23.1322	1900.8463	3	1900.8525	3.3074	6.3000	6.3000	0.0000	MNFSHGTHEYHAETIK	-1	P11974;	-	-1	-	0
5120	23.1335	0	0	0	0	0	0	0	-	-	-	-	-	-	0
5122	23.1398	0	0	0	0	0	0	0	-	-	-	-	-	-	0
5123	23.1411	0	0	0	0	0	0	0	-	-	-	-	-	-	0
5124	23.1424	0	0	0	0	0	0	0	-	-	-	-	-	-	0
5126	23.1487	0	0	0	0	0	0	0	-	-	-	-	-	-	0
5127	23.1500	0	0	0	0	0	0	0	-	-	-	-	-	-	0
5128	23.1513	1076.4677	2	1076.4709	2.9290	3.2250	3.1400	0.0000	EAEAAM[15.99]FHR	-1	P11974;	-	-1	-	0
5129	23.1526	0	0	0	0	0	0	0	-	-	-	-	-	-	0
5131	23.1589	0	0	0	0	0	0	0	-	-	-	-	-	-	0
5132	23.1602	0	0	0	0	0	0	0	-	-	-	-	-	-	0
5133	23.1615	0	0	0	0	0	0	0	-	-	-	-	-	-	0
5134	23.1629	0	0	0	0	0	0	0	-	-	-	-	-	-	0
5135	23.1642	0	0	0	0	0	0	0	-	-	-	-	-	-	0
5137	23.1722	0	0	0	0	0	0	0	-	-	-	-	-	-	0
5138	23.1735	0	0	0	0	0	0	0	-	-	-	-	-	-	0
5140	23.1815	0	0	0	0	0	0	0	-	-	-	-	-	-	0
5141	23.1828	0	0	0	0	0	0	0	-	-	-	-	-	-	0
5142	23.1842	0	0	0	0	0	0	0	-	-	-	-	-	-	0
5143	23.1855	0	0	0	0	0	0	0	-	-	-	-	-	-	0
5144	23.1868	0	0	0	0	0	0	0	-	-	-	-	-	-	0
5146	23.1930	0	0	0	0	0	0	0	-	-	-	-	-	-	0
5147	23.1944	0	0	0	0	0	0	0	-	-	-	-	-	-	0
5148	23.1958	0	0	0	0	0	0	0	-	-	-	-	-	-	0
5149	23.1971	0	0	0	0	0	0	0	-	-	-	-	-	-	0
5150	23.1985	0	0	0	0	0	0	0	-	-	-	-	-	-	0
5152	23.2047	0	0	0	0	0	0	0	-	-	-	-	-	-	0
5153	23.2064	0	0	0	0	0	0	0	-	-	-	-	-	-	0
5154	23.2078	0	0	0	0	0	0	0	-	-	-	-	-	-	0
5156	23.2140	0	0	0	0	0	0	0	-	-	-	-	-	-	0
5157	23.2152	0	0	0	0	0	0	0	-	-	-	-	-	-	0
5158	23.2165	0	0	0	0	0	0	0	-	-	-	-	-	-	0
5159	23.2176	1928.8456	4	1928.8587	6.7952	0.0600	0.0600	0.0000	ITEAHYEHTGHSFNMR	-1	decoy_P11974;	-	-1	-	0
5160	23.2190	0	0	0	0	0	0	0	-	-	-	-	-	-	0
5162	23.2252	0	0	0	0	0	0	0	-	-	-	-	-	-	0
5163	23.2265	0	0	0	0	0	0	0	-	-	-	-	-	-	0
5164	23.2278	0	0	0	0	0	0	0	-	-	-	-	-	-	0
5165	23.2292	0	0	0	0	0	0	0	-	-	-	-	-	-	0
5166	23.2305	0	0	0	0	0	0	0	-	-	-	-	-	-	0
5168	23.2367	0	0	0	0	0	0	0	-	-	-	-	-	-	0
5169	23.2384	0	0	0	0	0	0	0	-	-	-	-	-	-	0
5170	23.2398	0	0	0	0	0	0	0	-	-	-	-	-	-	0
5172	23.2460	0	0	0	0	0	0	0	-	-	-	-	-	-	0
5173	23.2473	0	0	0	0	0	0	0	-	-	-	-	-	-	0
5174	23.2487	0	0	0	0	0	0	0	-	-	-	-	-	-	0
5175	23.2500	0	0	0	0	0	0	0	-	-	-	-	-	-	0
5177	23.2562	0	0	0	0	0	0	0	-	-	-	-	-	-	0
5179	23.2642	0	0	0	0	0	0	0	-	-	-	-	-	-	0
5180	23.2655	0	0	0	0	0	0	0	-	-	-	-	-	-	0
5182	23.2717	0	0	0	0	0	0	0	-	-	-	-	-	-	0
5183	23.2731	0	0	0	0	0	0	0	-	-	-	-	-	-	0
5184	23.2745	0	0	0	0	0	0	0	-	-	-	-	-	-	0
5185	23.2758	0	0	0	0	0	0	0	-	-	-	-	-	-	0
5186	23.2772	0	0	0	0	0	0	0	-	-	-	-	-	-	0
5188	23.2834	0	0	0	0	0	0	0	-	-	-	-	-	-	0
5189	23.2851	0	0	0	0	0	0	0	-	-	-	-	-	-	0
5190	23.2864	1076.4666	3	1076.4709	3.9192	1.9200	1.8350	0.0000	EAEAAM[15.99]FHR	-1	P11974;	-	-1	-	0
5192	23.2944	0	0	0	0	0	0	0	-	-	-	-	-	-	0
5193	23.2957	0	0	0	0	0	0	0	-	-	-	-	-	-	0
5195	23.3019	0	0	0	0	0	0	0	-	-	-	-	-	-	0
5196	23.3037	0	0	0	0	0	0	0	-	-	-	-	-	-	0
5197	23.3050	0	0	0	0	0	0	0	-	-	-	-	-	-	0
5199	23.3129	0	0	0	0	0	0	0	-	-	-	-	-	-	0
5200	23.3143	0	0	0	0	0	0	0	-	-	-	-	-	-	0
5202	23.3222	0	0	0	0	0	0	0	-	-	-	-	-	-	0
5203	23.3235	0	0	0	0	0	0	0	-	-	-	-	-	-	0
5204	23.3249	0	0	0	0	0	0	0	-	-	-	-	-	-	0
5206	23.3328	0	0	0	0	0	0	0	-	-	-	-	-	-	0
5207	23.3341	0	0	0	0	0	0	0	-	-	-	-	-	-	0
5209	23.3403	1549.8345	3	1549.8463	7.6128	0.1700	0.1700	0.0000	IISK[156.08]IENHEGVR	-1	P11974;	-	-1	-	0
5210	23.3416	0	0	0	0	0	0	0	-	-	-	-	-	-	0
5211	23.3430	0	0	0	0	0	0	0	-	-	-	-	-	-	0
5213	23.3507	0	0	0	0	0	0	0	-	-	-	-	-	-	0
5215	23.3586	0	0	0	0	0	0	0	-	-	-	-	-	-	0
5217	23.3648	0	0	0	0	0	0	0	-	-	-	-	-	-	0
5219	23.3727	0	0	0	0	0	0	0	-	-	-	-	-	-	0
5221	23.3806	1117.5945	3	1117.5978	2.9748	1.9100	1.9100	0.0000	GSGTAEVELKK	-1	P11974;	-	-1	-	0
5222	23.3819	0	0	0	0	0	0	0	-	-	-	-	-	-	0
5224	23.3899	0	0	0	0	0	0	0	-	-	-	-	-	-	0
5226	23.3978	0	0	0	0	0	0	0	-	-	-	-	-	-	0
5227	23.3991	0	0	0	0	0	0	0	-	-	-	-	-	-	0
5229	23.4070	0	0	0	0	0	0	0	-	-	-	-	-	-	0
5230	23.4084	0	0	0	0	0	0	0	-	-	-	-	-	-	0
5232	23.4163	1217.6336	3	1217.6437	8.3597	0.6300	0.5050	0.0000	NICKVVDVGSK	-1	P11974;	-	-1	-	0
5234	23.4243	0	0	0	0	0	0	0	-	-	-	-	-	-	0
5235	23.4256	1916.8338	2	1916.8474	7.1193	3.8650	3.8650	0.0000	M[15.99]NFSHGTHEYHAETIK	-1	P11974;	-	-1	-	0
5236	23.4270	0	0	0	0	0	0	0	-	-	-	-	-	-	0
5238	23.4332	1916.8346	3	1916.8474	6.6988	6.3700	6.3700	0.0000	M[15.99]NFSHGTHEYHAETIK	-1	P11974;	-	-1	-	0
5240	23.4411	0	0	0	0	0	0	0	-	-	-	-	-	-	0
5242	23.4473	1900.8467	4	1900.8525	3.0912	3.2550	3.2550	0.0000	MNFSHGTHEYHAETIK	-1	P11974;	-	-1	-	0
5245	23.4611	0	0	0	0	0	0	0	-	-	-	-	-	-	0
5246	23.4624	0	0	0	0	0	0	0	-	-	-	-	-	-	0
5248	23.4686	0	0	0	0	0	0	0	-	-	-	-	-	-	0
5249	23.4700	0	0	0	0	0	0	0	-	-	-	-	-	-	0
5251	23.4779	1117.5937	3	1117.5978	3.6984	0.8700	0.4700	0.0000	GSGTAEVELKK	-1	P11974;	-	-1	-	0
5253	23.4841	0	0	0	0	0	0	0	-	-	-	-	-	-	0
5255	23.4921	0	0	0	0	0	0	0	-	-	-	-	-	-	0
5256	23.4934	0	0	0	0	0	0	0	-	-	-	-	-	-	0
5258	23.4996	0	0	0	0	0	0	0	-	-	-	-	-	-	0
5259	23.5014	0	0	0	0	0	0	0	-	-	-	-	-	-	0
5262	23.5135	0	0	0	0	0	0	0	-	-	-	-	-	-	0
5263	23.5152	0	0	0	0	0	0	0	-	-	-	-	-	-	0
5265	23.5231	0	0	0	0	0	0	0	-	-	-	-	-	-	0
5267	23.5311	0	0	0	0	0	0	0	-	-	-	-	-	-	0
5271	23.5491	0	0	0	0	0	0	0	-	-	-	-	-	-	0
5273	23.5553	0	0	0	0	0	0	0	-	-	-	-	-	-	0
5274	23.5571	0	0	0	0	0	0	0	-	-	-	-	-	-	0
5275	23.5584	0	0	0	0	0	0	0	-	-	-	-	-	-	0
5278	23.5723	0	0	0	0	0	0	0	-	-	-	-	-	-	0
5279	23.5736	0	0	0	0	0	0	0	-	-	-	-	-	-	0
5281	23.5798	0	0	0	0	0	0	0	-	-	-	-	-	-	0
5282	23.5816	0	0	0	0	0	0	0	-	-	-	-	-	-	0
5283	23.5829	0	0	0	0	0	0	0	-	-	-	-	-	-	0
5285	23.5891	0	0	0	0	0	0	0	-	-	-	-	-	-	0
5286	23.5905	0	0	0	0	0	0	0	-	-	-	-	-	-	0
5290	23.6102	0	0	0	0	0	0	0	-	-	-	-	-	-	0
5292	23.6181	1060.4720	3	1060.4760	3.7448	2.4250	2.4250	0.0000	EAEAAMFHR	-1	P11974;	-	-1	-	0
5293	23.6194	0	0	0	0	0	0	0	-	-	-	-	-	-	0
5295	23.6256	1900.8455	5	1900.8525	3.6876	2.7700	2.7700	0.0000	MNFSHGTHEYHAETIK	-1	P11974;	-	-1	-	0
5296	23.6274	0	0	0	0	0	0	0	-	-	-	-	-	-	0
5298	23.6336	0	0	0	0	0	0	0	-	-	-	-	-	-	0
5299	23.6349	0	0	0	0	0	0	0	-	-	-	-	-	-	0
5300	23.6362	0	0	0	0	0	0	0	-	-	-	-	-	-	0
5302	23.6424	1900.8458	3	1900.8525	3.5528	5.5350	5.5350	0.0000	MNFSHGTHEYHAETIK	-1	P11974;	-	-1	-	0
5304	23.6487	0	0	0	0	0	0	0	-	-	-	-	-	-	0
5305	23.6504	0	0	0	0	0	0	0	-	-	-	-	-	-	0
5307	23.6566	0	0	0	0	0	0	0	-	-	-	-	-	-	0
5308	23.6583	0	0	0	0	0	0	0	-	-	-	-	-	-	0
5309	23.6597	0	0	0	0	0	0	0	-	-	-	-	-	-	0
5311	23.6676	0	0	0	0	0	0	0	-	-	-	-	-	-	0
5314	23.6814	0	0	0	0	0	0	0	-	-	-	-	-	-	0
5316	23.6893	0	0	0	0	0	0	0	-	-	-	-	-	-	0
5317	23.6907	0	0	0	0	0	0	0	-	-	-	-	-	-	0
5319	23.6969	0	0	0	0	0	0	0	-	-	-	-	-	-	0
5320	23.6982	0	0	0	0	0	0	0	-	-	-	-	-	-	0
5323	23.7104	0	0	0	0	0	0	0	-	-	-	-	-	-	0
5324	23.7121	0	0	0	0	0	0	0	-	-	-	-	-	-	0
5327	23.7242	0	0	0	0	0	0	0	-	-	-	-	-	-	0
5328	23.7259	0	0	0	0	0	0	0	-	-	-	-	-	-	0
5329	23.7272	0	0	0	0	0	0	0	-	-	-	-	-	-	0
5331	23.7334	0	0	0	0	0	0	0	-	-	-	-	-	-	0
5332	23.7352	0	0	0	0	0	0	0	-	-	-	-	-	-	0
5333	23.7365	0	0	0	0	0	0	0	-	-	-	-	-	-	0
5335	23.7427	0	0	0	0	0	0	0	-	-	-	-	-	-	0
5336	23.7444	0	0	0	0	0	0	0	-	-	-	-	-	-	0
5337	23.7458	0	0	0	0	0	0	0	-	-	-	-	-	-	0
5339	23.7537	0	0	0	0	0	0	0	-	-	-	-	-	-	0
5340	23.7551	1875.9661	3	1875.9620	-2.2197	0.4650	0.4650	0.0000	AGKPVICATQMLESMIK	-1	P11974;	-	-1	-	0
5342	23.7613	0	0	0	0	0	0	0	-	-	-	-	-	-	0
5343	23.7630	0	0	0	0	0	0	0	-	-	-	-	-	-	0
5344	23.7644	0	0	0	0	0	0	0	-	-	-	-	-	-	0
5345	23.7657	0	0	0	0	0	0	0	-	-	-	-	-	-	0
5347	23.7736	0	0	0	0	0	0	0	-	-	-	-	-	-	0
5348	23.7750	0	0	0	0	0	0	0	-	-	-	-	-	-	0
5349	23.7763	0	0	0	0	0	0	0	-	-	-	-	-	-	0
5351	23.7842	0	0	0	0	0	0	0	-	-	-	-	-	-	0
5353	23.7904	0	0	0	0	0	0	0	-	-	-	-	-	-	0
5354	23.7922	0	0	0	0	0	0	0	-	-	-	-	-	-	0
5357	23.8059	0	0	0	0	0	0	0	-	-	-	-	-	-	0
5358	23.8071	0	0	0	0	0	0	0	-	-	-	-	-	-	0
5361	23.8209	0	0	0	0	0	0	0	-	-	-	-	-	-	0
5364	23.8331	0	0	0	0	0	0	0	-	-	-	-	-	-	0
5368	23.8528	0	0	0	0	0	0	0	-	-	-	-	-	-	0
5370	23.8607	1076.4659	3	1076.4709	4.6454	2.1350	1.9550	0.0000	EAEAAM[15.99]FHR	-1	P11974;	-	-1	-	0
5371	23.8620	0	0	0	0	0	0	0	-	-	-	-	-	-	0
5376	23.8876	0	0	0	0	0	0	0	-	-	-	-	-	-	0
5378	23.8955	0	0	0	0	0	0	0	-	-	-	-	-	-	0
5379	23.8968	0	0	0	0	0	0	0	-	-	-	-	-	-	0
5380	23.8981	0	0	0	0	0	0	0	-	-	-	-	-	-	0
5384	23.9178	0	0	0	0	0	0	0	-	-	-	-	-	-	0
5385	23.9191	0	0	0	0	0	0	0	-	-	-	-	-	-	0
5387	23.9270	0	0	0	0	0	0	0	-	-	-	-	-	-	0
5388	23.9284	0	0	0	0	0	0	0	-	-	-	-	-	-	0
5390	23.9363	0	0	0	0	0	0	0	-	-	-	-	-	-	0
5392	23.9425	1916.8354	3	1916.8474	6.3023	4.5900	4.5900	0.0000	M[15.99]NFSHGTHEYHAETIK	-1	P11974;	-	-1	-	0
5394	23.9487	1900.8470	4	1900.8525	2.9144	3.3550	3.3550	0.0000	MNFSHGTHEYHAETIK	-1	P11974;	-	-1	-	0
5395	23.9504	0	0	0	0	0	0	0	-	-	-	-	-	-	0
5396	23.9517	0	0	0	0	0	0	0	-	-	-	-	-	-	0
5397	23.9530	1875.9630	3	1875.9620	-0.5637	0.3300	0.3300	0.0000	AGKPVICATQMLESMIK	-1	P11974;	-	-1	-	0
5399	23.9609	0	0	0	0	0	0	0	-	-	-	-	-	-	0
5401	23.9686	0	0	0	0	0	0	0	-	-	-	-	-	-	0
5402	23.9700	0	0	0	0	0	0	0	-	-	-	-	-	-	0
5404	23.9779	0	0	0	0	0	0	0	-	-	-	-	-	-	0
5409	24.0018	0	0	0	0	0	0	0	-	-	-	-	-	-	0
5410	24.0035	0	0	0	0	0	0	0	-	-	-	-	-	-	0
5412	24.0115	0	0	0	0	0	0	0	-	-	-	-	-	-	0
5415	24.0253	0	0	0	0	0	0	0	-	-	-	-	-	-	0
5416	24.0266	0	0	0	0	0	0	0	-	-	-	-	-	-	0
5418	24.0345	0	0	0	0	0	0	0	-	-	-	-	-	-	0
5420	24.0425	0	0	0	0	0	0	0	-	-	-	-	-	-	0
5424	24.0605	0	0	0	0	0	0	0	-	-	-	-	-	-	0
5426	24.0685	0	0	0	0	0	0	0	-	-	-	-	-	-	0
5427	24.0699	4006.1684	3	4006.1289	-9.8376	0.7050	0.0450	0.2300	ALEEFLKRHFMAAEAER	7	decoy_P11974(139);	WGTLVIVVDGKKFFGR	11	decoy_P11974(27);	138.0681
5429	24.0778	0	0	0	0	0	0	0	-	-	-	-	-	-	0
5431	24.0840	0	0	0	0	0	0	0	-	-	-	-	-	-	0
5434	24.0979	0	0	0	0	0	0	0	-	-	-	-	-	-	0
5436	24.1058	0	0	0	0	0	0	0	-	-	-	-	-	-	0
5437	24.1072	0	0	0	0	0	0	0	-	-	-	-	-	-	0
5438	24.1085	0	0	0	0	0	0	0	-	-	-	-	-	-	0
5441	24.1207	1060.4723	3	1060.4760	3.4185	2.4600	2.2850	0.0000	EAEAAMFHR	-1	P11974;	-	-1	-	0
5443	24.1269	1900.8457	5	1900.8525	3.6179	2.8600	2.8600	0.0000	MNFSHGTHEYHAETIK	-1	P11974;	-	-1	-	0
5446	24.1390	0	0	0	0	0	0	0	-	-	-	-	-	-	0
5448	24.1452	1900.8461	3	1900.8525	3.4167	6.1900	6.1900	0.0000	MNFSHGTHEYHAETIK	-1	P11974;	-	-1	-	0
5449	24.1470	0	0	0	0	0	0	0	-	-	-	-	-	-	0
5451	24.1532	0	0	0	0	0	0	0	-	-	-	-	-	-	0
5453	24.1594	0	0	0	0	0	0	0	-	-	-	-	-	-	0
5454	24.1611	0	0	0	0	0	0	0	-	-	-	-	-	-	0
5455	24.1625	0	0	0	0	0	0	0	-	-	-	-	-	-	0
5457	24.1687	0	0	0	0	0	0	0	-	-	-	-	-	-	0
5458	24.1701	0	0	0	0	0	0	0	-	-	-	-	-	-	0
5460	24.1780	0	0	0	0	0	0	0	-	-	-	-	-	-	0
5462	24.1860	0	0	0	0	0	0	0	-	-	-	-	-	-	0
5463	24.1873	0	0	0	0	0	0	0	-	-	-	-	-	-	0
5465	24.1953	0	0	0	0	0	0	0	-	-	-	-	-	-	0
5467	24.2015	0	0	0	0	0	0	0	-	-	-	-	-	-	0
5468	24.2033	0	0	0	0	0	0	0	-	-	-	-	-	-	0
5469	24.2046	0	0	0	0	0	0	0	-	-	-	-	-	-	0
5470	24.2059	0	0	0	0	0	0	0	-	-	-	-	-	-	0
5472	24.2139	0	0	0	0	0	0	0	-	-	-	-	-	-	0
5473	24.2152	0	0	0	0	0	0	0	-	-	-	-	-	-	0
5476	24.2291	0	0	0	0	0	0	0	-	-	-	-	-	-	0
[truncated: 13,362 more rows]
