# Supplementary material for: The CroCo cross-link converter: a user-centred tool to convert results from cross-linking mass spectrometry experiments
Source: Bioinformatics. 2019 Sep 28;36(4):1296–7. doi: 10.1093/bioinformatics/btz732 (PMC7703748; doi:10.1093/bioinformatics/btz732)
Supplement: btz732_Supplementary_Data [file btz732_supplementary_data.zip › ExampleData/input/kojak/20180615_KS_CL_9_msconvert.pep.xml]

<?xml version="1.0" encoding="UTF-8"?>
<msms_pipeline_analysis date= "2019-02-28T17:09:21" summary_xml="/home/halomem/croco_testfiles/20190226_croco_testfiles_kojak/20180615_KS_CL_9_msconvert.pep.xml" xmlns="http://regis-web.systemsbiology.net/pepXML" xmlns:xsi="http://www.w3.org/2001/XMLSchema-instance" xsi:schemaLocation="http://regis-web.systemsbiology.net/pepXML http://sashimi.sourceforge.net/schema_revision/pepXML/pepXML_v120.xsd">
 <msms_run_summary base_name="/home/halomem/croco_testfiles/20190226_croco_testfiles_kojak/20180615_KS_CL_9_msconvert" raw_data_type="raw" raw_data=".mzML">
  <sample_enzyme name="Unnamed">
   <specificity cut="KR" no_cut="P" sense="C"/>
  </sample_enzyme>
  <search_summary base_name="/home/halomem/croco_testfiles/20190226_croco_testfiles_kojak/20180615_KS_CL_9_msconvert" search_engine="Kojak" search_engine_version="1.5.5" precursor_mass_type="monoisotopic" fragment_mass_type="monoisotopic" search_id="1">
   <search_database local_path="/home/halomem/croco_testfiles/20190226_croco_testfiles_kojak/PK_P11974_targetdecoy.fasta" type="AA"/>
   <enzymatic_search_contstraint enzyme="Unnamed" max_num_internal_cleavages="2" min_number_termini="2"/>
   <parameter name="threads" value="3"/>
   <parameter name="database" value="PK_P11974_targetdecoy.fasta"/>
   <parameter name="export_percolator" value="1"/>
   <parameter name="export_pepXML" value="1"/>
   <parameter name="MS_data_file" value="20180615_KS_CL_9_msconvert.mzML"/>
   <parameter name="percolator_version" value="3.0"/>
   <parameter name="enrichment" value="0"/>
   <parameter name="instrument" value="0"/>
   <parameter name="MS1_centroid" value="0"/>
   <parameter name="MS2_centroid" value="1"/>
   <parameter name="MS1_resolution" value="70000"/>
   <parameter name="MS2_resolution" value="25000"/>
   <parameter name="cross_link" value="nK nK 138.0680742 BS3"/>
   <parameter name="mono_link" value="nK 156.0786"/>
   <parameter name="fixed_modification" value="C 57.02146"/>
   <parameter name="fixed_modification_protC" value="0"/>
   <parameter name="fixed_modification_protN" value="0"/>
   <parameter name="modification" value="M 15.9949"/>
   <parameter name="modification_protC" value="0"/>
   <parameter name="modification_protN" value="0"/>
   <parameter name="diff_mods_on_xl" value="0"/>
   <parameter name="max_mods_per_peptide" value="2"/>
   <parameter name="mono_links_on_xl" value="0"/>
   <parameter name="enzyme" value="[KR]|{P}"/>
   <parameter name="max_miscleavages" value="3"/>
   <parameter name="fragment_bin_offset" value="0.4"/>
   <parameter name="fragment_bin_size" value="1.0005"/>
   <parameter name="ion_series_A" value="0"/>
   <parameter name="ion_series_B" value="1"/>
   <parameter name="ion_series_C" value="0"/>
   <parameter name="ion_series_X" value="0"/>
   <parameter name="ion_series_Y" value="1"/>
   <parameter name="ion_series_Z" value="0"/>
   <parameter name="decoy_filter" value="decoy"/>
   <parameter name="isotope_error" value="1"/>
   <parameter name="max_miscleavages" value="2"/>
   <parameter name="max_peptide_mass" value="6000.0"/>
   <parameter name="min_peptide_mass" value="600.0"/>
   <parameter name="max_spectrum_peaks" value="0"/>
   <parameter name="ppm_tolerance_pre" value="10.0"/>
   <parameter name="prefer_precursor_pred" value="2"/>
   <parameter name="spectrum_processing" value="0"/>
   <parameter name="top_count" value="300"/>
   <parameter name="truncate_prot_names" value="0"/>
   <parameter name="turbo_button" value="1"/>
  </search_summary>
  <spectrum_query spectrum="20180615_KS_CL_9_msconvert.2251.2251.3" start_scan="2251" end_scan="2251" precursor_neutral_mass="1204.559589" assumed_charge="3" index="1" retention_time_sec="14.2">
   <search_result>
    <search_hit hit_rank="1" peptide="EAEAAMFHRK" peptide_prev_aa="R" peptide_next_aa="L" protein="P11974" num_tot_proteins="1" calc_neutral_pep_mass="1204.565821" massdiff="0.006232" xlink_type="na">
     <modification_info>
      <mod_aminoacid_mass position="6" mass="147.035379"/>
     </modification_info>
     <search_score name="kojak_score" value="2.5850"/>
     <search_score name="delta_score" value="2.5850"/>
     <search_score name="ppm_error" value="5.1735"/>
    </search_hit>
   </search_result>
  </spectrum_query>
  <spectrum_query spectrum="20180615_KS_CL_9_msconvert.2259.2259.3" start_scan="2259" end_scan="2259" precursor_neutral_mass="1108.571061" assumed_charge="3" index="2" retention_time_sec="14.3">
   <search_result>
    <search_hit hit_rank="1" peptide="IENHEGVRR" peptide_prev_aa="K" peptide_next_aa="F" protein="P11974" num_tot_proteins="1" calc_neutral_pep_mass="1108.573699" massdiff="0.002638" xlink_type="na">
     <search_score name="kojak_score" value="1.1500"/>
     <search_score name="delta_score" value="1.1500"/>
     <search_score name="ppm_error" value="2.3793"/>
    </search_hit>
   </search_result>
  </spectrum_query>
  <spectrum_query spectrum="20180615_KS_CL_9_msconvert.2289.2289.3" start_scan="2289" end_scan="2289" precursor_neutral_mass="1644.982604" assumed_charge="3" index="3" retention_time_sec="14.3">
   <search_result>
    <search_hit hit_rank="1" peptide="-" peptide_prev_aa="-" peptide_next_aa="-" protein="-" num_tot_proteins="1" calc_neutral_pep_mass="1644.989906" massdiff="0.007302" xlink_type="xl">
     <xlink identifier="BS3" mass="138.068074">
      <linked_peptide peptide="KPRPTR" peptide_prev_aa="K" peptide_next_aa="A" protein="P11974" num_tot_proteins="1" calc_neutral_pep_mass="753.460916" complement_mass="891.521688" designation="alpha">
       <xlink_score name="score" value="0.9800"/>
       <xlink_score name="rank" value="1"/>
       <xlink_score name="link" value="1"/>
      </linked_peptide>
      <linked_peptide peptide="KPRPTR" peptide_prev_aa="K" peptide_next_aa="A" protein="P11974" num_tot_proteins="1" calc_neutral_pep_mass="753.460916" complement_mass="891.521688" designation="beta">
       <xlink_score name="score" value="0.9800"/>
       <xlink_score name="rank" value="1"/>
       <xlink_score name="link" value="1"/>
      </linked_peptide>
     </xlink>
     <search_score name="kojak_score" value="0.9800"/>
     <search_score name="delta_score" value="0.9800"/>
     <search_score name="ppm_error" value="4.4388"/>
    </search_hit>
   </search_result>
  </spectrum_query>
  <spectrum_query spectrum="20180615_KS_CL_9_msconvert.2303.2303.4" start_scan="2303" end_scan="2303" precursor_neutral_mass="1644.983096" assumed_charge="4" index="4" retention_time_sec="14.3">
   <search_result>
    <search_hit hit_rank="1" peptide="-" peptide_prev_aa="-" peptide_next_aa="-" protein="-" num_tot_proteins="1" calc_neutral_pep_mass="1644.989906" massdiff="0.006809" xlink_type="xl">
     <xlink identifier="BS3" mass="138.068074">
      <linked_peptide peptide="KPRPTR" peptide_prev_aa="K" peptide_next_aa="A" protein="P11974" num_tot_proteins="1" calc_neutral_pep_mass="753.460916" complement_mass="891.522181" designation="alpha">
       <xlink_score name="score" value="0.7750"/>
       <xlink_score name="rank" value="1"/>
       <xlink_score name="link" value="1"/>
      </linked_peptide>
      <linked_peptide peptide="KPRPTR" peptide_prev_aa="K" peptide_next_aa="A" protein="P11974" num_tot_proteins="1" calc_neutral_pep_mass="753.460916" complement_mass="891.522181" designation="beta">
       <xlink_score name="score" value="0.7750"/>
       <xlink_score name="rank" value="1"/>
       <xlink_score name="link" value="1"/>
      </linked_peptide>
     </xlink>
     <search_score name="kojak_score" value="0.7750"/>
     <search_score name="delta_score" value="0.7750"/>
     <search_score name="ppm_error" value="4.1395"/>
    </search_hit>
   </search_result>
  </spectrum_query>
  <spectrum_query spectrum="20180615_KS_CL_9_msconvert.2374.2374.3" start_scan="2374" end_scan="2374" precursor_neutral_mass="1928.860215" assumed_charge="3" index="5" retention_time_sec="14.5">
   <search_result>
    <search_hit hit_rank="1" peptide="ITEAHYEHTGHSFNMR" peptide_prev_aa="K" peptide_next_aa="A" protein="decoy_P11974" num_tot_proteins="1" calc_neutral_pep_mass="1928.858692" massdiff="-0.001523" xlink_type="na">
     <search_score name="kojak_score" value="0.4200"/>
     <search_score name="delta_score" value="0.4200"/>
     <search_score name="ppm_error" value="-0.7895"/>
    </search_hit>
   </search_result>
  </spectrum_query>
  <spectrum_query spectrum="20180615_KS_CL_9_msconvert.2378.2378.3" start_scan="2378" end_scan="2378" precursor_neutral_mass="1170.615927" assumed_charge="3" index="6" retention_time_sec="14.5">
   <search_result>
    <search_hit hit_rank="1" peptide="LDIDSAPITAR" peptide_prev_aa="R" peptide_next_aa="N" protein="P11974" num_tot_proteins="1" calc_neutral_pep_mass="1170.624394" massdiff="0.008467" xlink_type="na">
     <search_score name="kojak_score" value="0.5650"/>
     <search_score name="delta_score" value="0.1050"/>
     <search_score name="ppm_error" value="7.2332"/>
    </search_hit>
   </search_result>
  </spectrum_query>
  <spectrum_query spectrum="20180615_KS_CL_9_msconvert.2419.2419.3" start_scan="2419" end_scan="2419" precursor_neutral_mass="3428.947921" assumed_charge="3" index="7" retention_time_sec="14.7">
   <search_result>
    <search_hit hit_rank="1" peptide="-" peptide_prev_aa="-" peptide_next_aa="-" protein="-" num_tot_proteins="1" calc_neutral_pep_mass="3428.949251" massdiff="0.001329" xlink_type="xl">
     <xlink identifier="BS3" mass="138.068074">
      <linked_peptide peptide="LDQIDKESVAPLDVAAGPLNVGKK" peptide_prev_aa="K" peptide_next_aa="S" protein="decoy_P11974" num_tot_proteins="1" calc_neutral_pep_mass="2476.353581" complement_mass="952.594340" designation="alpha">
       <xlink_score name="score" value="0.2050"/>
       <xlink_score name="rank" value="2"/>
       <xlink_score name="link" value="6"/>
      </linked_peptide>
      <linked_peptide peptide="SIIKINK" peptide_prev_aa="K" peptide_next_aa="G" protein="decoy_P11974" num_tot_proteins="1" calc_neutral_pep_mass="814.527595" complement_mass="2614.420326" designation="beta">
       <xlink_score name="score" value="0.0600"/>
       <xlink_score name="rank" value="1"/>
       <xlink_score name="link" value="4"/>
      </linked_peptide>
     </xlink>
     <search_score name="kojak_score" value="0.2650"/>
     <search_score name="delta_score" value="0.1650"/>
     <search_score name="ppm_error" value="0.3876"/>
    </search_hit>
   </search_result>
  </spectrum_query>
  <spectrum_query spectrum="20180615_KS_CL_9_msconvert.2426.2426.3" start_scan="2426" end_scan="2426" precursor_neutral_mass="2667.324775" assumed_charge="3" index="8" retention_time_sec="14.7">
   <search_result>
    <search_hit hit_rank="1" peptide="SGVDVVKCINKYDLWLINEDCK" peptide_prev_aa="K" peptide_next_aa="E" protein="decoy_P11974" num_tot_proteins="1" calc_neutral_pep_mass="2667.303531" massdiff="-0.021244" xlink_type="na">
     <modification_info>
      <mod_aminoacid_mass position="8" mass="160.030640"/>
      <mod_aminoacid_mass position="21" mass="160.030640"/>
     </modification_info>
     <search_score name="kojak_score" value="0.2250"/>
     <search_score name="delta_score" value="0.2250"/>
     <search_score name="ppm_error" value="-7.9646"/>
    </search_hit>
   </search_result>
  </spectrum_query>
  <spectrum_query spectrum="20180615_KS_CL_9_msconvert.2430.2430.3" start_scan="2430" end_scan="2430" precursor_neutral_mass="1204.560867" assumed_charge="3" index="9" retention_time_sec="14.8">
   <search_result>
    <search_hit hit_rank="1" peptide="EAEAAMFHRK" peptide_prev_aa="R" peptide_next_aa="L" protein="P11974" num_tot_proteins="1" calc_neutral_pep_mass="1204.565821" massdiff="0.004953" xlink_type="na">
     <modification_info>
      <mod_aminoacid_mass position="6" mass="147.035379"/>
     </modification_info>
     <search_score name="kojak_score" value="2.3950"/>
     <search_score name="delta_score" value="2.3950"/>
     <search_score name="ppm_error" value="4.1121"/>
    </search_hit>
   </search_result>
  </spectrum_query>
  <spectrum_query spectrum="20180615_KS_CL_9_msconvert.2479.2479.3" start_scan="2479" end_scan="2479" precursor_neutral_mass="1192.644703" assumed_charge="3" index="10" retention_time_sec="14.9">
   <search_result>
    <search_hit hit_rank="1" peptide="SVETLKEMIK" peptide_prev_aa="R" peptide_next_aa="S" protein="P11974" num_tot_proteins="1" calc_neutral_pep_mass="1192.637251" massdiff="-0.007452" xlink_type="na">
     <modification_info>
      <mod_aminoacid_mass position="8" mass="147.035379"/>
     </modification_info>
     <search_score name="kojak_score" value="0.5000"/>
     <search_score name="delta_score" value="0.5000"/>
     <search_score name="ppm_error" value="-6.2480"/>
    </search_hit>
   </search_result>
  </spectrum_query>
  <spectrum_query spectrum="20180615_KS_CL_9_msconvert.2493.2493.2" start_scan="2493" end_scan="2493" precursor_neutral_mass="749.345859" assumed_charge="2" index="11" retention_time_sec="15.0">
   <search_result>
    <search_hit hit_rank="1" peptide="SGMNVAR" peptide_prev_aa="K" peptide_next_aa="M" protein="P11974" num_tot_proteins="1" calc_neutral_pep_mass="749.348971" massdiff="0.003111" xlink_type="na">
     <modification_info>
      <mod_aminoacid_mass position="3" mass="147.035379"/>
     </modification_info>
     <search_score name="kojak_score" value="1.3850"/>
     <search_score name="delta_score" value="1.3850"/>
     <search_score name="ppm_error" value="4.1522"/>
    </search_hit>
   </search_result>
  </spectrum_query>
  <spectrum_query spectrum="20180615_KS_CL_9_msconvert.2506.2506.3" start_scan="2506" end_scan="2506" precursor_neutral_mass="2794.538190" assumed_charge="3" index="12" retention_time_sec="15.0">
   <search_result>
    <search_hit hit_rank="1" peptide="CLAAALIVLTESGRSAHQVARYRPR" peptide_prev_aa="K" peptide_next_aa="A" protein="P11974" num_tot_proteins="1" calc_neutral_pep_mass="2794.513543" massdiff="-0.024647" xlink_type="na">
     <modification_info>
      <mod_aminoacid_mass position="1" mass="160.030640"/>
     </modification_info>
     <search_score name="kojak_score" value="0.6050"/>
     <search_score name="delta_score" value="0.6050"/>
     <search_score name="ppm_error" value="-8.8195"/>
    </search_hit>
   </search_result>
  </spectrum_query>
  <spectrum_query spectrum="20180615_KS_CL_9_msconvert.2566.2566.3" start_scan="2566" end_scan="2566" precursor_neutral_mass="1204.562475" assumed_charge="3" index="13" retention_time_sec="15.3">
   <search_result>
    <search_hit hit_rank="1" peptide="EAEAAMFHRK" peptide_prev_aa="R" peptide_next_aa="L" protein="P11974" num_tot_proteins="1" calc_neutral_pep_mass="1204.565821" massdiff="0.003346" xlink_type="na">
     <modification_info>
      <mod_aminoacid_mass position="6" mass="147.035379"/>
     </modification_info>
     <search_score name="kojak_score" value="1.9200"/>
     <search_score name="delta_score" value="1.9200"/>
     <search_score name="ppm_error" value="2.7777"/>
    </search_hit>
   </search_result>
  </spectrum_query>
  <spectrum_query spectrum="20180615_KS_CL_9_msconvert.2619.2619.4" start_scan="2619" end_scan="2619" precursor_neutral_mass="1644.989715" assumed_charge="4" index="14" retention_time_sec="15.5">
   <search_result>
    <search_hit hit_rank="1" peptide="-" peptide_prev_aa="-" peptide_next_aa="-" protein="-" num_tot_proteins="1" calc_neutral_pep_mass="1644.989906" massdiff="0.000191" xlink_type="xl">
     <xlink identifier="BS3" mass="138.068074">
      <linked_peptide peptide="KPRPTR" peptide_prev_aa="K" peptide_next_aa="A" protein="P11974" num_tot_proteins="1" calc_neutral_pep_mass="753.460916" complement_mass="891.528799" designation="alpha">
       <xlink_score name="score" value="0.7300"/>
       <xlink_score name="rank" value="1"/>
       <xlink_score name="link" value="1"/>
      </linked_peptide>
      <linked_peptide peptide="KPRPTR" peptide_prev_aa="K" peptide_next_aa="A" protein="P11974" num_tot_proteins="1" calc_neutral_pep_mass="753.460916" complement_mass="891.528799" designation="beta">
       <xlink_score name="score" value="0.7300"/>
       <xlink_score name="rank" value="1"/>
       <xlink_score name="link" value="1"/>
      </linked_peptide>
     </xlink>
     <search_score name="kojak_score" value="0.7300"/>
     <search_score name="delta_score" value="0.7300"/>
     <search_score name="ppm_error" value="0.1161"/>
    </search_hit>
   </search_result>
  </spectrum_query>
  <spectrum_query spectrum="20180615_KS_CL_9_msconvert.2637.2637.3" start_scan="2637" end_scan="2637" precursor_neutral_mass="1644.990422" assumed_charge="3" index="15" retention_time_sec="15.5">
   <search_result>
    <search_hit hit_rank="1" peptide="-" peptide_prev_aa="-" peptide_next_aa="-" protein="-" num_tot_proteins="1" calc_neutral_pep_mass="1644.989906" massdiff="-0.000516" xlink_type="xl">
     <xlink identifier="BS3" mass="138.068074">
      <linked_peptide peptide="KPRPTR" peptide_prev_aa="K" peptide_next_aa="A" protein="P11974" num_tot_proteins="1" calc_neutral_pep_mass="753.460916" complement_mass="891.529506" designation="alpha">
       <xlink_score name="score" value="0.7300"/>
       <xlink_score name="rank" value="1"/>
       <xlink_score name="link" value="1"/>
      </linked_peptide>
      <linked_peptide peptide="KPRPTR" peptide_prev_aa="K" peptide_next_aa="A" protein="P11974" num_tot_proteins="1" calc_neutral_pep_mass="753.460916" complement_mass="891.529506" designation="beta">
       <xlink_score name="score" value="0.7300"/>
       <xlink_score name="rank" value="1"/>
       <xlink_score name="link" value="1"/>
      </linked_peptide>
     </xlink>
     <search_score name="kojak_score" value="0.7300"/>
     <search_score name="delta_score" value="0.7300"/>
     <search_score name="ppm_error" value="-0.3136"/>
    </search_hit>
   </search_result>
  </spectrum_query>
  <spectrum_query spectrum="20180615_KS_CL_9_msconvert.2651.2651.3" start_scan="2651" end_scan="2651" precursor_neutral_mass="1117.596231" assumed_charge="3" index="16" retention_time_sec="15.6">
   <search_result>
    <search_hit hit_rank="1" peptide="GSGTAEVELKK" peptide_prev_aa="K" peptide_next_aa="G" protein="P11974" num_tot_proteins="1" calc_neutral_pep_mass="1117.597847" massdiff="0.001616" xlink_type="na">
     <search_score name="kojak_score" value="2.7050"/>
     <search_score name="delta_score" value="2.1000"/>
     <search_score name="ppm_error" value="1.4459"/>
    </search_hit>
   </search_result>
  </spectrum_query>
  <spectrum_query spectrum="20180615_KS_CL_9_msconvert.2690.2690.3" start_scan="2690" end_scan="2690" precursor_neutral_mass="1179.619131" assumed_charge="3" index="17" retention_time_sec="15.7">
   <search_result>
    <search_hit hit_rank="1" peptide="VEHVDAAKR" peptide_prev_aa="R" peptide_next_aa="I" protein="decoy_P11974" num_tot_proteins="1" calc_neutral_pep_mass="1179.624691" massdiff="0.005560" xlink_type="na">
     <modification_info>
      <mod_aminoacid_mass position="8" mass="284.173556"/>
     </modification_info>
     <search_score name="kojak_score" value="0.3750"/>
     <search_score name="delta_score" value="0.0450"/>
     <search_score name="ppm_error" value="4.7133"/>
    </search_hit>
   </search_result>
  </spectrum_query>
  <spectrum_query spectrum="20180615_KS_CL_9_msconvert.2711.2711.3" start_scan="2711" end_scan="2711" precursor_neutral_mass="1204.563876" assumed_charge="3" index="18" retention_time_sec="15.8">
   <search_result>
    <search_hit hit_rank="1" peptide="EAEAAMFHRK" peptide_prev_aa="R" peptide_next_aa="L" protein="P11974" num_tot_proteins="1" calc_neutral_pep_mass="1204.565821" massdiff="0.001945" xlink_type="na">
     <modification_info>
      <mod_aminoacid_mass position="6" mass="147.035379"/>
     </modification_info>
     <search_score name="kojak_score" value="1.8950"/>
     <search_score name="delta_score" value="1.8950"/>
     <search_score name="ppm_error" value="1.6145"/>
    </search_hit>
   </search_result>
  </spectrum_query>
  <spectrum_query spectrum="20180615_KS_CL_9_msconvert.2712.2712.3" start_scan="2712" end_scan="2712" precursor_neutral_mass="1080.562279" assumed_charge="3" index="19" retention_time_sec="15.8">
   <search_result>
    <search_hit hit_rank="1" peptide="RVGEHNEIK" peptide_prev_aa="R" peptide_next_aa="S" protein="decoy_P11974" num_tot_proteins="1" calc_neutral_pep_mass="1080.567552" massdiff="0.005273" xlink_type="na">
     <search_score name="kojak_score" value="0.3950"/>
     <search_score name="delta_score" value="0.3950"/>
     <search_score name="ppm_error" value="4.8800"/>
    </search_hit>
   </search_result>
  </spectrum_query>
  <spectrum_query spectrum="20180615_KS_CL_9_msconvert.2787.2787.3" start_scan="2787" end_scan="2787" precursor_neutral_mass="1117.596174" assumed_charge="3" index="20" retention_time_sec="16.1">
   <search_result>
    <search_hit hit_rank="1" peptide="GSGTAEVELKK" peptide_prev_aa="K" peptide_next_aa="G" protein="P11974" num_tot_proteins="1" calc_neutral_pep_mass="1117.597847" massdiff="0.001673" xlink_type="na">
     <search_score name="kojak_score" value="2.3050"/>
     <search_score name="delta_score" value="1.8950"/>
     <search_score name="ppm_error" value="1.4971"/>
    </search_hit>
   </search_result>
  </spectrum_query>
  <spectrum_query spectrum="20180615_KS_CL_9_msconvert.2868.2868.3" start_scan="2868" end_scan="2868" precursor_neutral_mass="1179.620413" assumed_charge="3" index="21" retention_time_sec="16.3">
   <search_result>
    <search_hit hit_rank="1" peptide="KAADVHEVR" peptide_prev_aa="R" peptide_next_aa="K" protein="P11974" num_tot_proteins="1" calc_neutral_pep_mass="1179.624691" massdiff="0.004278" xlink_type="na">
     <modification_info>
      <mod_aminoacid_mass position="1" mass="284.173556"/>
     </modification_info>
     <search_score name="kojak_score" value="0.9500"/>
     <search_score name="delta_score" value="0.5450"/>
     <search_score name="ppm_error" value="3.6267"/>
    </search_hit>
   </search_result>
  </spectrum_query>
  <spectrum_query spectrum="20180615_KS_CL_9_msconvert.2871.2871.3" start_scan="2871" end_scan="2871" precursor_neutral_mass="1204.563729" assumed_charge="3" index="22" retention_time_sec="16.3">
   <search_result>
    <search_hit hit_rank="1" peptide="EAEAAMFHRK" peptide_prev_aa="R" peptide_next_aa="L" protein="P11974" num_tot_proteins="1" calc_neutral_pep_mass="1204.565821" massdiff="0.002091" xlink_type="na">
     <modification_info>
      <mod_aminoacid_mass position="6" mass="147.035379"/>
     </modification_info>
     <search_score name="kojak_score" value="1.8950"/>
     <search_score name="delta_score" value="1.8950"/>
     <search_score name="ppm_error" value="1.7361"/>
    </search_hit>
   </search_result>
  </spectrum_query>
  <spectrum_query spectrum="20180615_KS_CL_9_msconvert.2876.2876.3" start_scan="2876" end_scan="2876" precursor_neutral_mass="1188.571097" assumed_charge="3" index="23" retention_time_sec="16.3">
   <search_result>
    <search_hit hit_rank="1" peptide="EAEAAMFHRK" peptide_prev_aa="R" peptide_next_aa="L" protein="P11974" num_tot_proteins="1" calc_neutral_pep_mass="1188.570921" massdiff="-0.000176" xlink_type="na">
     <search_score name="kojak_score" value="2.6200"/>
     <search_score name="delta_score" value="2.6200"/>
     <search_score name="ppm_error" value="-0.1483"/>
    </search_hit>
   </search_result>
  </spectrum_query>
  <spectrum_query spectrum="20180615_KS_CL_9_msconvert.2910.2910.3" start_scan="2910" end_scan="2910" precursor_neutral_mass="1076.470023" assumed_charge="3" index="24" retention_time_sec="16.4">
   <search_result>
    <search_hit hit_rank="1" peptide="EAEAAMFHR" peptide_prev_aa="R" peptide_next_aa="K" protein="P11974" num_tot_proteins="1" calc_neutral_pep_mass="1076.470865" massdiff="0.000842" xlink_type="na">
     <modification_info>
      <mod_aminoacid_mass position="6" mass="147.035379"/>
     </modification_info>
     <search_score name="kojak_score" value="1.6700"/>
     <search_score name="delta_score" value="1.5250"/>
     <search_score name="ppm_error" value="0.7822"/>
    </search_hit>
   </search_result>
  </spectrum_query>
  <spectrum_query spectrum="20180615_KS_CL_9_msconvert.2945.2945.3" start_scan="2945" end_scan="2945" precursor_neutral_mass="1274.669660" assumed_charge="3" index="25" retention_time_sec="16.5">
   <search_result>
    <search_hit hit_rank="1" peptide="GARNCRGIIMK" peptide_prev_aa="K" peptide_next_aa="Q" protein="decoy_P11974" num_tot_proteins="1" calc_neutral_pep_mass="1274.669913" massdiff="0.000253" xlink_type="na">
     <modification_info>
      <mod_aminoacid_mass position="5" mass="160.030640"/>
     </modification_info>
     <search_score name="kojak_score" value="0.4400"/>
     <search_score name="delta_score" value="0.4400"/>
     <search_score name="ppm_error" value="0.1986"/>
    </search_hit>
   </search_result>
  </spectrum_query>
  <spectrum_query spectrum="20180615_KS_CL_9_msconvert.2958.2958.3" start_scan="2958" end_scan="2958" precursor_neutral_mass="1117.597369" assumed_charge="3" index="26" retention_time_sec="16.6">
   <search_result>
    <search_hit hit_rank="1" peptide="GSGTAEVELKK" peptide_prev_aa="K" peptide_next_aa="G" protein="P11974" num_tot_proteins="1" calc_neutral_pep_mass="1117.597847" massdiff="0.000478" xlink_type="na">
     <search_score name="kojak_score" value="2.2050"/>
     <search_score name="delta_score" value="1.7950"/>
     <search_score name="ppm_error" value="0.4277"/>
    </search_hit>
   </search_result>
  </spectrum_query>
  <spectrum_query spectrum="20180615_KS_CL_9_msconvert.3024.3024.3" start_scan="3024" end_scan="3024" precursor_neutral_mass="1188.569959" assumed_charge="3" index="27" retention_time_sec="16.8">
   <search_result>
    <search_hit hit_rank="1" peptide="EAEAAMFHRK" peptide_prev_aa="R" peptide_next_aa="L" protein="P11974" num_tot_proteins="1" calc_neutral_pep_mass="1188.570921" massdiff="0.000962" xlink_type="na">
     <search_score name="kojak_score" value="2.8700"/>
     <search_score name="delta_score" value="2.8700"/>
     <search_score name="ppm_error" value="0.8095"/>
    </search_hit>
   </search_result>
  </spectrum_query>
  <spectrum_query spectrum="20180615_KS_CL_9_msconvert.3051.3051.3" start_scan="3051" end_scan="3051" precursor_neutral_mass="1076.470259" assumed_charge="3" index="28" retention_time_sec="16.9">
   <search_result>
    <search_hit hit_rank="1" peptide="EAEAAMFHR" peptide_prev_aa="R" peptide_next_aa="K" protein="P11974" num_tot_proteins="1" calc_neutral_pep_mass="1076.470865" massdiff="0.000606" xlink_type="na">
     <modification_info>
      <mod_aminoacid_mass position="6" mass="147.035379"/>
     </modification_info>
     <search_score name="kojak_score" value="2.0700"/>
     <search_score name="delta_score" value="1.7750"/>
     <search_score name="ppm_error" value="0.5630"/>
    </search_hit>
   </search_result>
  </spectrum_query>
  <spectrum_query spectrum="20180615_KS_CL_9_msconvert.3058.3058.3" start_scan="3058" end_scan="3058" precursor_neutral_mass="1179.620779" assumed_charge="3" index="29" retention_time_sec="17.0">
   <search_result>
    <search_hit hit_rank="1" peptide="KAADVHEVR" peptide_prev_aa="R" peptide_next_aa="K" protein="P11974" num_tot_proteins="1" calc_neutral_pep_mass="1179.624691" massdiff="0.003912" xlink_type="na">
     <modification_info>
      <mod_aminoacid_mass position="1" mass="284.173556"/>
     </modification_info>
     <search_score name="kojak_score" value="0.9050"/>
     <search_score name="delta_score" value="0.5200"/>
     <search_score name="ppm_error" value="3.3163"/>
    </search_hit>
   </search_result>
  </spectrum_query>
  <spectrum_query spectrum="20180615_KS_CL_9_msconvert.3079.3079.4" start_scan="3079" end_scan="3079" precursor_neutral_mass="1549.869490" assumed_charge="4" index="30" retention_time_sec="17.0">
   <search_result>
    <search_hit hit_rank="1" peptide="IISKIENHEGVRR" peptide_prev_aa="K" peptide_next_aa="F" protein="P11974" num_tot_proteins="1" calc_neutral_pep_mass="1549.868795" massdiff="-0.000695" xlink_type="na">
     <search_score name="kojak_score" value="3.5300"/>
     <search_score name="delta_score" value="3.5300"/>
     <search_score name="ppm_error" value="-0.4487"/>
    </search_hit>
   </search_result>
  </spectrum_query>
  <spectrum_query spectrum="20180615_KS_CL_9_msconvert.3094.3094.3" start_scan="3094" end_scan="3094" precursor_neutral_mass="1274.672457" assumed_charge="3" index="31" retention_time_sec="17.1">
   <search_result>
    <search_hit hit_rank="1" peptide="GARNCRGIIMK" peptide_prev_aa="K" peptide_next_aa="Q" protein="decoy_P11974" num_tot_proteins="1" calc_neutral_pep_mass="1274.669913" massdiff="-0.002544" xlink_type="na">
     <modification_info>
      <mod_aminoacid_mass position="5" mass="160.030640"/>
     </modification_info>
     <search_score name="kojak_score" value="0.2450"/>
     <search_score name="delta_score" value="0.2450"/>
     <search_score name="ppm_error" value="-1.9961"/>
    </search_hit>
   </search_result>
  </spectrum_query>
  <spectrum_query spectrum="20180615_KS_CL_9_msconvert.3104.3104.3" start_scan="3104" end_scan="3104" precursor_neutral_mass="1117.597268" assumed_charge="3" index="32" retention_time_sec="17.1">
   <search_result>
    <search_hit hit_rank="1" peptide="GSGTAEVELKK" peptide_prev_aa="K" peptide_next_aa="G" protein="P11974" num_tot_proteins="1" calc_neutral_pep_mass="1117.597847" massdiff="0.000579" xlink_type="na">
     <search_score name="kojak_score" value="1.2250"/>
     <search_score name="delta_score" value="0.8300"/>
     <search_score name="ppm_error" value="0.5183"/>
    </search_hit>
   </search_result>
  </spectrum_query>
  <spectrum_query spectrum="20180615_KS_CL_9_msconvert.3111.3111.3" start_scan="3111" end_scan="3111" precursor_neutral_mass="1549.870258" assumed_charge="3" index="33" retention_time_sec="17.1">
   <search_result>
    <search_hit hit_rank="1" peptide="IISKIENHEGVRR" peptide_prev_aa="K" peptide_next_aa="F" protein="P11974" num_tot_proteins="1" calc_neutral_pep_mass="1549.868795" massdiff="-0.001463" xlink_type="na">
     <search_score name="kojak_score" value="3.4300"/>
     <search_score name="delta_score" value="3.4300"/>
     <search_score name="ppm_error" value="-0.9439"/>
    </search_hit>
   </search_result>
  </spectrum_query>
  <spectrum_query spectrum="20180615_KS_CL_9_msconvert.3132.3132.3" start_scan="3132" end_scan="3132" precursor_neutral_mass="1916.844241" assumed_charge="3" index="34" retention_time_sec="17.2">
   <search_result>
    <search_hit hit_rank="1" peptide="MNFSHGTHEYHAETIK" peptide_prev_aa="R" peptide_next_aa="N" protein="P11974" num_tot_proteins="1" calc_neutral_pep_mass="1916.847445" massdiff="0.003205" xlink_type="na">
     <modification_info>
      <mod_aminoacid_mass position="1" mass="147.035379"/>
     </modification_info>
     <search_score name="kojak_score" value="1.1100"/>
     <search_score name="delta_score" value="1.1100"/>
     <search_score name="ppm_error" value="1.6719"/>
    </search_hit>
   </search_result>
  </spectrum_query>
  <spectrum_query spectrum="20180615_KS_CL_9_msconvert.3179.3179.2" start_scan="3179" end_scan="3179" precursor_neutral_mass="988.516002" assumed_charge="2" index="35" retention_time_sec="17.3">
   <search_result>
    <search_hit hit_rank="1" peptide="GVNMALNVR" peptide_prev_aa="K" peptide_next_aa="L" protein="decoy_P11974" num_tot_proteins="1" calc_neutral_pep_mass="988.512335" massdiff="-0.003667" xlink_type="na">
     <modification_info>
      <mod_aminoacid_mass position="4" mass="147.035379"/>
     </modification_info>
     <search_score name="kojak_score" value="0.9300"/>
     <search_score name="delta_score" value="0.9300"/>
     <search_score name="ppm_error" value="-3.7099"/>
    </search_hit>
   </search_result>
  </spectrum_query>
  <spectrum_query spectrum="20180615_KS_CL_9_msconvert.3186.3186.3" start_scan="3186" end_scan="3186" precursor_neutral_mass="1188.570854" assumed_charge="3" index="36" retention_time_sec="17.3">
   <search_result>
    <search_hit hit_rank="1" peptide="EAEAAMFHRK" peptide_prev_aa="R" peptide_next_aa="L" protein="P11974" num_tot_proteins="1" calc_neutral_pep_mass="1188.570921" massdiff="0.000067" xlink_type="na">
     <search_score name="kojak_score" value="2.9150"/>
     <search_score name="delta_score" value="2.9150"/>
     <search_score name="ppm_error" value="0.0563"/>
    </search_hit>
   </search_result>
  </spectrum_query>
  <spectrum_query spectrum="20180615_KS_CL_9_msconvert.3228.3228.3" start_scan="3228" end_scan="3228" precursor_neutral_mass="1076.470528" assumed_charge="3" index="37" retention_time_sec="17.5">
   <search_result>
    <search_hit hit_rank="1" peptide="EAEAAMFHR" peptide_prev_aa="R" peptide_next_aa="K" protein="P11974" num_tot_proteins="1" calc_neutral_pep_mass="1076.470865" massdiff="0.000337" xlink_type="na">
     <modification_info>
      <mod_aminoacid_mass position="6" mass="147.035379"/>
     </modification_info>
     <search_score name="kojak_score" value="2.0600"/>
     <search_score name="delta_score" value="1.5950"/>
     <search_score name="ppm_error" value="0.3128"/>
    </search_hit>
   </search_result>
  </spectrum_query>
  <spectrum_query spectrum="20180615_KS_CL_9_msconvert.3380.3380.3" start_scan="3380" end_scan="3380" precursor_neutral_mass="1117.597812" assumed_charge="3" index="38" retention_time_sec="17.8">
   <search_result>
    <search_hit hit_rank="1" peptide="GSGTAEVELKK" peptide_prev_aa="K" peptide_next_aa="G" protein="P11974" num_tot_proteins="1" calc_neutral_pep_mass="1117.597847" massdiff="0.000035" xlink_type="na">
     <search_score name="kojak_score" value="1.8700"/>
     <search_score name="delta_score" value="1.6000"/>
     <search_score name="ppm_error" value="0.0313"/>
    </search_hit>
   </search_result>
  </spectrum_query>
  <spectrum_query spectrum="20180615_KS_CL_9_msconvert.3405.3405.3" start_scan="3405" end_scan="3405" precursor_neutral_mass="1188.571170" assumed_charge="3" index="39" retention_time_sec="17.9">
   <search_result>
    <search_hit hit_rank="1" peptide="EAEAAMFHRK" peptide_prev_aa="R" peptide_next_aa="L" protein="P11974" num_tot_proteins="1" calc_neutral_pep_mass="1188.570921" massdiff="-0.000249" xlink_type="na">
     <search_score name="kojak_score" value="2.9100"/>
     <search_score name="delta_score" value="2.9100"/>
     <search_score name="ppm_error" value="-0.2097"/>
    </search_hit>
   </search_result>
  </spectrum_query>
  <spectrum_query spectrum="20180615_KS_CL_9_msconvert.3411.3411.3" start_scan="3411" end_scan="3411" precursor_neutral_mass="1916.847403" assumed_charge="3" index="40" retention_time_sec="17.9">
   <search_result>
    <search_hit hit_rank="1" peptide="MNFSHGTHEYHAETIK" peptide_prev_aa="R" peptide_next_aa="N" protein="P11974" num_tot_proteins="1" calc_neutral_pep_mass="1916.847445" massdiff="0.000042" xlink_type="na">
     <modification_info>
      <mod_aminoacid_mass position="1" mass="147.035379"/>
     </modification_info>
     <search_score name="kojak_score" value="4.7450"/>
     <search_score name="delta_score" value="4.7450"/>
     <search_score name="ppm_error" value="0.0221"/>
    </search_hit>
   </search_result>
  </spectrum_query>
  <spectrum_query spectrum="20180615_KS_CL_9_msconvert.3430.3430.3" start_scan="3430" end_scan="3430" precursor_neutral_mass="1507.920028" assumed_charge="3" index="41" retention_time_sec="17.9">
   <search_result>
    <search_hit hit_rank="1" peptide="-" peptide_prev_aa="-" peptide_next_aa="-" protein="-" num_tot_proteins="1" calc_neutral_pep_mass="1507.919768" massdiff="-0.000260" xlink_type="xl">
     <xlink identifier="BS3" mass="138.068074">
      <linked_peptide peptide="KGATLK" peptide_prev_aa="K" peptide_next_aa="I" protein="P11974" num_tot_proteins="1" calc_neutral_pep_mass="616.390778" complement_mass="891.529250" designation="alpha">
       <xlink_score name="score" value="1.6300"/>
       <xlink_score name="rank" value="1"/>
       <xlink_score name="link" value="1"/>
      </linked_peptide>
      <linked_peptide peptide="KPRPTR" peptide_prev_aa="K" peptide_next_aa="A" protein="P11974" num_tot_proteins="1" calc_neutral_pep_mass="753.460916" complement_mass="754.459112" designation="beta">
       <xlink_score name="score" value="0.7650"/>
       <xlink_score name="rank" value="2"/>
       <xlink_score name="link" value="1"/>
      </linked_peptide>
     </xlink>
     <search_score name="kojak_score" value="2.3950"/>
     <search_score name="delta_score" value="1.3100"/>
     <search_score name="ppm_error" value="-0.1727"/>
    </search_hit>
   </search_result>
  </spectrum_query>
  <spectrum_query spectrum="20180615_KS_CL_9_msconvert.3441.3441.3" start_scan="3441" end_scan="3441" precursor_neutral_mass="1076.471243" assumed_charge="3" index="42" retention_time_sec="18.0">
   <search_result>
    <search_hit hit_rank="1" peptide="EAEAAMFHR" peptide_prev_aa="R" peptide_next_aa="K" protein="P11974" num_tot_proteins="1" calc_neutral_pep_mass="1076.470865" massdiff="-0.000378" xlink_type="na">
     <modification_info>
      <mod_aminoacid_mass position="6" mass="147.035379"/>
     </modification_info>
     <search_score name="kojak_score" value="1.8500"/>
     <search_score name="delta_score" value="1.6150"/>
     <search_score name="ppm_error" value="-0.3508"/>
    </search_hit>
   </search_result>
  </spectrum_query>
  <spectrum_query spectrum="20180615_KS_CL_9_msconvert.3442.3442.3" start_scan="3442" end_scan="3442" precursor_neutral_mass="1080.573371" assumed_charge="3" index="43" retention_time_sec="18.0">
   <search_result>
    <search_hit hit_rank="1" peptide="RVGEHNEIK" peptide_prev_aa="R" peptide_next_aa="S" protein="decoy_P11974" num_tot_proteins="1" calc_neutral_pep_mass="1080.567552" massdiff="-0.005819" xlink_type="na">
     <search_score name="kojak_score" value="0.7450"/>
     <search_score name="delta_score" value="0.7450"/>
     <search_score name="ppm_error" value="-5.3851"/>
    </search_hit>
   </search_result>
  </spectrum_query>
  <spectrum_query spectrum="20180615_KS_CL_9_msconvert.3480.3480.4" start_scan="3480" end_scan="3480" precursor_neutral_mass="1916.846916" assumed_charge="4" index="44" retention_time_sec="18.1">
   <search_result>
    <search_hit hit_rank="1" peptide="MNFSHGTHEYHAETIK" peptide_prev_aa="R" peptide_next_aa="N" protein="P11974" num_tot_proteins="1" calc_neutral_pep_mass="1916.847445" massdiff="0.000530" xlink_type="na">
     <modification_info>
      <mod_aminoacid_mass position="1" mass="147.035379"/>
     </modification_info>
     <search_score name="kojak_score" value="3.2450"/>
     <search_score name="delta_score" value="3.2450"/>
     <search_score name="ppm_error" value="0.2763"/>
    </search_hit>
   </search_result>
  </spectrum_query>
  <spectrum_query spectrum="20180615_KS_CL_9_msconvert.3576.3576.4" start_scan="3576" end_scan="3576" precursor_neutral_mass="1928.845737" assumed_charge="4" index="45" retention_time_sec="18.3">
   <search_result>
    <search_hit hit_rank="1" peptide="ITEAHYEHTGHSFNMR" peptide_prev_aa="K" peptide_next_aa="A" protein="decoy_P11974" num_tot_proteins="1" calc_neutral_pep_mass="1928.858692" massdiff="0.012954" xlink_type="na">
     <search_score name="kojak_score" value="0.3500"/>
     <search_score name="delta_score" value="0.3500"/>
     <search_score name="ppm_error" value="6.7161"/>
    </search_hit>
   </search_result>
  </spectrum_query>
  <spectrum_query spectrum="20180615_KS_CL_9_msconvert.3582.3582.3" start_scan="3582" end_scan="3582" precursor_neutral_mass="1117.597240" assumed_charge="3" index="46" retention_time_sec="18.3">
   <search_result>
    <search_hit hit_rank="1" peptide="GSGTAEVELKK" peptide_prev_aa="K" peptide_next_aa="G" protein="P11974" num_tot_proteins="1" calc_neutral_pep_mass="1117.597847" massdiff="0.000607" xlink_type="na">
     <search_score name="kojak_score" value="2.1750"/>
     <search_score name="delta_score" value="1.7150"/>
     <search_score name="ppm_error" value="0.5429"/>
    </search_hit>
   </search_result>
  </spectrum_query>
  <spectrum_query spectrum="20180615_KS_CL_9_msconvert.3595.3595.3" start_scan="3595" end_scan="3595" precursor_neutral_mass="1916.846774" assumed_charge="3" index="47" retention_time_sec="18.4">
   <search_result>
    <search_hit hit_rank="1" peptide="MNFSHGTHEYHAETIK" peptide_prev_aa="R" peptide_next_aa="N" protein="P11974" num_tot_proteins="1" calc_neutral_pep_mass="1916.847445" massdiff="0.000671" xlink_type="na">
     <modification_info>
      <mod_aminoacid_mass position="1" mass="147.035379"/>
     </modification_info>
     <search_score name="kojak_score" value="4.5700"/>
     <search_score name="delta_score" value="4.5700"/>
     <search_score name="ppm_error" value="0.3501"/>
    </search_hit>
   </search_result>
  </spectrum_query>
  <spectrum_query spectrum="20180615_KS_CL_9_msconvert.3603.3603.5" start_scan="3603" end_scan="3603" precursor_neutral_mass="1916.846527" assumed_charge="5" index="48" retention_time_sec="18.4">
   <search_result>
    <search_hit hit_rank="1" peptide="MNFSHGTHEYHAETIK" peptide_prev_aa="R" peptide_next_aa="N" protein="P11974" num_tot_proteins="1" calc_neutral_pep_mass="1916.847445" massdiff="0.000918" xlink_type="na">
     <modification_info>
      <mod_aminoacid_mass position="1" mass="147.035379"/>
     </modification_info>
     <search_score name="kojak_score" value="0.7050"/>
     <search_score name="delta_score" value="0.7050"/>
     <search_score name="ppm_error" value="0.4791"/>
    </search_hit>
   </search_result>
  </spectrum_query>
  <spectrum_query spectrum="20180615_KS_CL_9_msconvert.3619.3619.3" start_scan="3619" end_scan="3619" precursor_neutral_mass="1076.470181" assumed_charge="3" index="49" retention_time_sec="18.5">
   <search_result>
    <search_hit hit_rank="1" peptide="EAEAAMFHR" peptide_prev_aa="R" peptide_next_aa="K" protein="P11974" num_tot_proteins="1" calc_neutral_pep_mass="1076.470865" massdiff="0.000684" xlink_type="na">
     <modification_info>
      <mod_aminoacid_mass position="6" mass="147.035379"/>
     </modification_info>
     <search_score name="kojak_score" value="2.4500"/>
     <search_score name="delta_score" value="2.3750"/>
     <search_score name="ppm_error" value="0.6358"/>
    </search_hit>
   </search_result>
  </spectrum_query>
  <spectrum_query spectrum="20180615_KS_CL_9_msconvert.3657.3657.4" start_scan="3657" end_scan="3657" precursor_neutral_mass="1916.846515" assumed_charge="4" index="50" retention_time_sec="18.6">
   <search_result>
    <search_hit hit_rank="1" peptide="MNFSHGTHEYHAETIK" peptide_prev_aa="R" peptide_next_aa="N" protein="P11974" num_tot_proteins="1" calc_neutral_pep_mass="1916.847445" massdiff="0.000930" xlink_type="na">
     <modification_info>
      <mod_aminoacid_mass position="1" mass="147.035379"/>
     </modification_info>
     <search_score name="kojak_score" value="2.2200"/>
     <search_score name="delta_score" value="2.2200"/>
     <search_score name="ppm_error" value="0.4853"/>
    </search_hit>
   </search_result>
  </spectrum_query>
  <spectrum_query spectrum="20180615_KS_CL_9_msconvert.3703.3703.4" start_scan="3703" end_scan="3703" precursor_neutral_mass="1916.847041" assumed_charge="4" index="51" retention_time_sec="18.7">
   <search_result>
    <search_hit hit_rank="1" peptide="MNFSHGTHEYHAETIK" peptide_prev_aa="R" peptide_next_aa="N" protein="P11974" num_tot_proteins="1" calc_neutral_pep_mass="1916.847445" massdiff="0.000404" xlink_type="na">
     <modification_info>
      <mod_aminoacid_mass position="1" mass="147.035379"/>
     </modification_info>
     <search_score name="kojak_score" value="2.7000"/>
     <search_score name="delta_score" value="2.7000"/>
     <search_score name="ppm_error" value="0.2108"/>
    </search_hit>
   </search_result>
  </spectrum_query>
  <spectrum_query spectrum="20180615_KS_CL_9_msconvert.3739.3739.3" start_scan="3739" end_scan="3739" precursor_neutral_mass="1393.768161" assumed_charge="3" index="52" retention_time_sec="18.8">
   <search_result>
    <search_hit hit_rank="1" peptide="IISKIENHEGVR" peptide_prev_aa="K" peptide_next_aa="R" protein="P11974" num_tot_proteins="1" calc_neutral_pep_mass="1393.767692" massdiff="-0.000469" xlink_type="na">
     <search_score name="kojak_score" value="3.6800"/>
     <search_score name="delta_score" value="3.6800"/>
     <search_score name="ppm_error" value="-0.3365"/>
    </search_hit>
   </search_result>
  </spectrum_query>
  <spectrum_query spectrum="20180615_KS_CL_9_msconvert.3750.3750.2" start_scan="3750" end_scan="3750" precursor_neutral_mass="1082.481597" assumed_charge="2" index="53" retention_time_sec="18.8">
   <search_result>
    <search_hit hit_rank="1" peptide="MTNTFGSGPR" peptide_prev_aa="R" peptide_next_aa="W" protein="decoy_P11974" num_tot_proteins="1" calc_neutral_pep_mass="1082.481428" massdiff="-0.000169" xlink_type="na">
     <modification_info>
      <mod_aminoacid_mass position="1" mass="147.035379"/>
     </modification_info>
     <search_score name="kojak_score" value="0.0750"/>
     <search_score name="delta_score" value="0.0750"/>
     <search_score name="ppm_error" value="-0.1557"/>
    </search_hit>
   </search_result>
  </spectrum_query>
  <spectrum_query spectrum="20180615_KS_CL_9_msconvert.3756.3756.2" start_scan="3756" end_scan="3756" precursor_neutral_mass="1082.480089" assumed_charge="2" index="54" retention_time_sec="18.8">
   <search_result>
    <search_hit hit_rank="1" peptide="MTNTFGSGPR" peptide_prev_aa="R" peptide_next_aa="W" protein="decoy_P11974" num_tot_proteins="1" calc_neutral_pep_mass="1082.481428" massdiff="0.001340" xlink_type="na">
     <modification_info>
      <mod_aminoacid_mass position="1" mass="147.035379"/>
     </modification_info>
     <search_score name="kojak_score" value="0.9250"/>
     <search_score name="delta_score" value="0.9250"/>
     <search_score name="ppm_error" value="1.2377"/>
    </search_hit>
   </search_result>
  </spectrum_query>
  <spectrum_query spectrum="20180615_KS_CL_9_msconvert.3767.3767.3" start_scan="3767" end_scan="3767" precursor_neutral_mass="1916.847098" assumed_charge="3" index="55" retention_time_sec="18.9">
   <search_result>
    <search_hit hit_rank="1" peptide="MNFSHGTHEYHAETIK" peptide_prev_aa="R" peptide_next_aa="N" protein="P11974" num_tot_proteins="1" calc_neutral_pep_mass="1916.847445" massdiff="0.000348" xlink_type="na">
     <modification_info>
      <mod_aminoacid_mass position="1" mass="147.035379"/>
     </modification_info>
     <search_score name="kojak_score" value="4.9100"/>
     <search_score name="delta_score" value="4.9100"/>
     <search_score name="ppm_error" value="0.1815"/>
    </search_hit>
   </search_result>
  </spectrum_query>
  <spectrum_query spectrum="20180615_KS_CL_9_msconvert.3779.3779.5" start_scan="3779" end_scan="3779" precursor_neutral_mass="1916.846087" assumed_charge="5" index="56" retention_time_sec="18.9">
   <search_result>
    <search_hit hit_rank="1" peptide="MNFSHGTHEYHAETIK" peptide_prev_aa="R" peptide_next_aa="N" protein="P11974" num_tot_proteins="1" calc_neutral_pep_mass="1916.847445" massdiff="0.001358" xlink_type="na">
     <modification_info>
      <mod_aminoacid_mass position="1" mass="147.035379"/>
     </modification_info>
     <search_score name="kojak_score" value="1.3350"/>
     <search_score name="delta_score" value="1.3350"/>
     <search_score name="ppm_error" value="0.7087"/>
    </search_hit>
   </search_result>
  </spectrum_query>
  <spectrum_query spectrum="20180615_KS_CL_9_msconvert.3824.3824.2" start_scan="3824" end_scan="3824" precursor_neutral_mass="988.514547" assumed_charge="2" index="57" retention_time_sec="19.1">
   <search_result>
    <search_hit hit_rank="1" peptide="GVNMALNVR" peptide_prev_aa="K" peptide_next_aa="L" protein="decoy_P11974" num_tot_proteins="1" calc_neutral_pep_mass="988.512335" massdiff="-0.002211" xlink_type="na">
     <modification_info>
      <mod_aminoacid_mass position="4" mass="147.035379"/>
     </modification_info>
     <search_score name="kojak_score" value="0.7050"/>
     <search_score name="delta_score" value="0.7050"/>
     <search_score name="ppm_error" value="-2.2371"/>
    </search_hit>
   </search_result>
  </spectrum_query>
  <spectrum_query spectrum="20180615_KS_CL_9_msconvert.3858.3858.4" start_scan="3858" end_scan="3858" precursor_neutral_mass="1916.847228" assumed_charge="4" index="58" retention_time_sec="19.2">
   <search_result>
    <search_hit hit_rank="1" peptide="MNFSHGTHEYHAETIK" peptide_prev_aa="R" peptide_next_aa="N" protein="P11974" num_tot_proteins="1" calc_neutral_pep_mass="1916.847445" massdiff="0.000218" xlink_type="na">
     <modification_info>
      <mod_aminoacid_mass position="1" mass="147.035379"/>
     </modification_info>
     <search_score name="kojak_score" value="2.0550"/>
     <search_score name="delta_score" value="2.0550"/>
     <search_score name="ppm_error" value="0.1136"/>
    </search_hit>
   </search_result>
  </spectrum_query>
  <spectrum_query spectrum="20180615_KS_CL_9_msconvert.3876.3876.3" start_scan="3876" end_scan="3876" precursor_neutral_mass="1944.844259" assumed_charge="3" index="59" retention_time_sec="19.3">
   <search_result>
    <search_hit hit_rank="1" peptide="ITEAHYEHTGHSFNMR" peptide_prev_aa="K" peptide_next_aa="A" protein="decoy_P11974" num_tot_proteins="1" calc_neutral_pep_mass="1944.853592" massdiff="0.009332" xlink_type="na">
     <modification_info>
      <mod_aminoacid_mass position="15" mass="147.035379"/>
     </modification_info>
     <search_score name="kojak_score" value="0.0300"/>
     <search_score name="delta_score" value="0.0300"/>
     <search_score name="ppm_error" value="4.7985"/>
    </search_hit>
   </search_result>
  </spectrum_query>
  <spectrum_query spectrum="20180615_KS_CL_9_msconvert.3888.3888.3" start_scan="3888" end_scan="3888" precursor_neutral_mass="1393.768591" assumed_charge="3" index="60" retention_time_sec="19.3">
   <search_result>
    <search_hit hit_rank="1" peptide="IISKIENHEGVR" peptide_prev_aa="K" peptide_next_aa="R" protein="P11974" num_tot_proteins="1" calc_neutral_pep_mass="1393.767692" massdiff="-0.000899" xlink_type="na">
     <search_score name="kojak_score" value="2.9750"/>
     <search_score name="delta_score" value="2.9750"/>
     <search_score name="ppm_error" value="-0.6447"/>
    </search_hit>
   </search_result>
  </spectrum_query>
  <spectrum_query spectrum="20180615_KS_CL_9_msconvert.3897.3897.3" start_scan="3897" end_scan="3897" precursor_neutral_mass="2786.529682" assumed_charge="3" index="61" retention_time_sec="19.3">
   <search_result>
    <search_hit hit_rank="1" peptide="-" peptide_prev_aa="-" peptide_next_aa="-" protein="-" num_tot_proteins="1" calc_neutral_pep_mass="2786.521907" massdiff="-0.007775" xlink_type="xl">
     <xlink identifier="BS3" mass="138.068074">
      <linked_peptide peptide="KGATLK" peptide_prev_aa="K" peptide_next_aa="I" protein="P11974" num_tot_proteins="1" calc_neutral_pep_mass="616.390778" complement_mass="2170.138905" designation="alpha">
       <xlink_score name="score" value="0.0050"/>
       <xlink_score name="rank" value="2"/>
       <xlink_score name="link" value="1"/>
      </linked_peptide>
      <linked_peptide peptide="KIMSELMQTACIVPKGAR" peptide_prev_aa="K" peptide_next_aa="N" protein="decoy_P11974" num_tot_proteins="1" calc_neutral_pep_mass="2032.063055" complement_mass="754.466627" designation="beta">
       <modification_info>
        <mod_aminoacid_mass position="11" mass="160.030640"/>
       </modification_info>
       <xlink_score name="score" value="0.1850"/>
       <xlink_score name="rank" value="1"/>
       <xlink_score name="link" value="1"/>
      </linked_peptide>
     </xlink>
     <search_score name="kojak_score" value="0.1900"/>
     <search_score name="delta_score" value="0.1900"/>
     <search_score name="ppm_error" value="-2.7903"/>
    </search_hit>
   </search_result>
  </spectrum_query>
  <spectrum_query spectrum="20180615_KS_CL_9_msconvert.3906.3906.3" start_scan="3906" end_scan="3906" precursor_neutral_mass="2786.533571" assumed_charge="3" index="62" retention_time_sec="19.4">
   <search_result>
    <search_hit hit_rank="1" peptide="-" peptide_prev_aa="-" peptide_next_aa="-" protein="-" num_tot_proteins="1" calc_neutral_pep_mass="2786.521907" massdiff="-0.011664" xlink_type="xl">
     <xlink identifier="BS3" mass="138.068074">
      <linked_peptide peptide="KGATLK" peptide_prev_aa="K" peptide_next_aa="I" protein="P11974" num_tot_proteins="1" calc_neutral_pep_mass="616.390778" complement_mass="2170.142794" designation="alpha">
       <xlink_score name="score" value="0.0450"/>
       <xlink_score name="rank" value="2"/>
       <xlink_score name="link" value="1"/>
      </linked_peptide>
      <linked_peptide peptide="KIMSELMQTACIVPKGAR" peptide_prev_aa="K" peptide_next_aa="N" protein="decoy_P11974" num_tot_proteins="1" calc_neutral_pep_mass="2032.063055" complement_mass="754.470516" designation="beta">
       <modification_info>
        <mod_aminoacid_mass position="11" mass="160.030640"/>
       </modification_info>
       <xlink_score name="score" value="0.2150"/>
       <xlink_score name="rank" value="1"/>
       <xlink_score name="link" value="1"/>
      </linked_peptide>
     </xlink>
     <search_score name="kojak_score" value="0.2600"/>
     <search_score name="delta_score" value="0.0100"/>
     <search_score name="ppm_error" value="-4.1860"/>
    </search_hit>
   </search_result>
  </spectrum_query>
  <spectrum_query spectrum="20180615_KS_CL_9_msconvert.3912.3912.3" start_scan="3912" end_scan="3912" precursor_neutral_mass="1916.847776" assumed_charge="3" index="63" retention_time_sec="19.4">
   <search_result>
    <search_hit hit_rank="1" peptide="MNFSHGTHEYHAETIK" peptide_prev_aa="R" peptide_next_aa="N" protein="P11974" num_tot_proteins="1" calc_neutral_pep_mass="1916.847445" massdiff="-0.000331" xlink_type="na">
     <modification_info>
      <mod_aminoacid_mass position="1" mass="147.035379"/>
     </modification_info>
     <search_score name="kojak_score" value="5.2450"/>
     <search_score name="delta_score" value="5.2450"/>
     <search_score name="ppm_error" value="-0.1726"/>
    </search_hit>
   </search_result>
  </spectrum_query>
  <spectrum_query spectrum="20180615_KS_CL_9_msconvert.3925.3925.5" start_scan="3925" end_scan="3925" precursor_neutral_mass="1916.848389" assumed_charge="5" index="64" retention_time_sec="19.4">
   <search_result>
    <search_hit hit_rank="1" peptide="MNFSHGTHEYHAETIK" peptide_prev_aa="R" peptide_next_aa="N" protein="P11974" num_tot_proteins="1" calc_neutral_pep_mass="1916.847445" massdiff="-0.000944" xlink_type="na">
     <modification_info>
      <mod_aminoacid_mass position="1" mass="147.035379"/>
     </modification_info>
     <search_score name="kojak_score" value="1.4950"/>
     <search_score name="delta_score" value="1.4950"/>
     <search_score name="ppm_error" value="-0.4925"/>
    </search_hit>
   </search_result>
  </spectrum_query>
  <spectrum_query spectrum="20180615_KS_CL_9_msconvert.4003.4003.4" start_scan="4003" end_scan="4003" precursor_neutral_mass="1916.848531" assumed_charge="4" index="65" retention_time_sec="19.7">
   <search_result>
    <search_hit hit_rank="1" peptide="MNFSHGTHEYHAETIK" peptide_prev_aa="R" peptide_next_aa="N" protein="P11974" num_tot_proteins="1" calc_neutral_pep_mass="1916.847445" massdiff="-0.001086" xlink_type="na">
     <modification_info>
      <mod_aminoacid_mass position="1" mass="147.035379"/>
     </modification_info>
     <search_score name="kojak_score" value="2.9600"/>
     <search_score name="delta_score" value="2.9600"/>
     <search_score name="ppm_error" value="-0.5664"/>
    </search_hit>
   </search_result>
  </spectrum_query>
  <spectrum_query spectrum="20180615_KS_CL_9_msconvert.4034.4034.3" start_scan="4034" end_scan="4034" precursor_neutral_mass="1393.769465" assumed_charge="3" index="66" retention_time_sec="19.8">
   <search_result>
    <search_hit hit_rank="1" peptide="IISKIENHEGVR" peptide_prev_aa="K" peptide_next_aa="R" protein="P11974" num_tot_proteins="1" calc_neutral_pep_mass="1393.767692" massdiff="-0.001773" xlink_type="na">
     <search_score name="kojak_score" value="3.3850"/>
     <search_score name="delta_score" value="3.3850"/>
     <search_score name="ppm_error" value="-1.2718"/>
    </search_hit>
   </search_result>
  </spectrum_query>
  <spectrum_query spectrum="20180615_KS_CL_9_msconvert.4061.4061.3" start_scan="4061" end_scan="4061" precursor_neutral_mass="1916.850054" assumed_charge="3" index="67" retention_time_sec="19.9">
   <search_result>
    <search_hit hit_rank="1" peptide="MNFSHGTHEYHAETIK" peptide_prev_aa="R" peptide_next_aa="N" protein="P11974" num_tot_proteins="1" calc_neutral_pep_mass="1916.847445" massdiff="-0.002608" xlink_type="na">
     <modification_info>
      <mod_aminoacid_mass position="1" mass="147.035379"/>
     </modification_info>
     <search_score name="kojak_score" value="5.2650"/>
     <search_score name="delta_score" value="5.2650"/>
     <search_score name="ppm_error" value="-1.3607"/>
    </search_hit>
   </search_result>
  </spectrum_query>
  <spectrum_query spectrum="20180615_KS_CL_9_msconvert.4073.4073.5" start_scan="4073" end_scan="4073" precursor_neutral_mass="1916.848882" assumed_charge="5" index="68" retention_time_sec="19.9">
   <search_result>
    <search_hit hit_rank="1" peptide="MNFSHGTHEYHAETIK" peptide_prev_aa="R" peptide_next_aa="N" protein="P11974" num_tot_proteins="1" calc_neutral_pep_mass="1916.847445" massdiff="-0.001436" xlink_type="na">
     <modification_info>
      <mod_aminoacid_mass position="1" mass="147.035379"/>
     </modification_info>
     <search_score name="kojak_score" value="1.2800"/>
     <search_score name="delta_score" value="1.2800"/>
     <search_score name="ppm_error" value="-0.7493"/>
    </search_hit>
   </search_result>
  </spectrum_query>
  <spectrum_query spectrum="20180615_KS_CL_9_msconvert.4102.4102.3" start_scan="4102" end_scan="4102" precursor_neutral_mass="1928.852232" assumed_charge="3" index="69" retention_time_sec="20.0">
   <search_result>
    <search_hit hit_rank="1" peptide="ITEAHYEHTGHSFNMR" peptide_prev_aa="K" peptide_next_aa="A" protein="decoy_P11974" num_tot_proteins="1" calc_neutral_pep_mass="1928.858692" massdiff="0.006460" xlink_type="na">
     <search_score name="kojak_score" value="0.2050"/>
     <search_score name="delta_score" value="0.2050"/>
     <search_score name="ppm_error" value="3.3491"/>
    </search_hit>
   </search_result>
  </spectrum_query>
  <spectrum_query spectrum="20180615_KS_CL_9_msconvert.4142.4142.2" start_scan="4142" end_scan="4142" precursor_neutral_mass="702.391978" assumed_charge="2" index="70" retention_time_sec="20.2">
   <search_result>
    <search_hit hit_rank="1" peptide="VVDVGSK" peptide_prev_aa="K" peptide_next_aa="V" protein="P11974" num_tot_proteins="1" calc_neutral_pep_mass="702.391169" massdiff="-0.000809" xlink_type="na">
     <search_score name="kojak_score" value="1.5800"/>
     <search_score name="delta_score" value="1.0700"/>
     <search_score name="ppm_error" value="-1.1519"/>
    </search_hit>
   </search_result>
  </spectrum_query>
  <spectrum_query spectrum="20180615_KS_CL_9_msconvert.4166.4166.4" start_scan="4166" end_scan="4166" precursor_neutral_mass="1916.851564" assumed_charge="4" index="71" retention_time_sec="20.2">
   <search_result>
    <search_hit hit_rank="1" peptide="MNFSHGTHEYHAETIK" peptide_prev_aa="R" peptide_next_aa="N" protein="P11974" num_tot_proteins="1" calc_neutral_pep_mass="1916.847445" massdiff="-0.004119" xlink_type="na">
     <modification_info>
      <mod_aminoacid_mass position="1" mass="147.035379"/>
     </modification_info>
     <search_score name="kojak_score" value="2.5450"/>
     <search_score name="delta_score" value="2.5450"/>
     <search_score name="ppm_error" value="-2.1489"/>
    </search_hit>
   </search_result>
  </spectrum_query>
  <spectrum_query spectrum="20180615_KS_CL_9_msconvert.4167.4167.3" start_scan="4167" end_scan="4167" precursor_neutral_mass="1393.754762" assumed_charge="3" index="72" retention_time_sec="20.2">
   <search_result>
    <search_hit hit_rank="1" peptide="IISKIENHEGVR" peptide_prev_aa="K" peptide_next_aa="R" protein="P11974" num_tot_proteins="1" calc_neutral_pep_mass="1393.767692" massdiff="0.012930" xlink_type="na">
     <search_score name="kojak_score" value="2.5850"/>
     <search_score name="delta_score" value="2.5850"/>
     <search_score name="ppm_error" value="9.2774"/>
    </search_hit>
   </search_result>
  </spectrum_query>
  <spectrum_query spectrum="20180615_KS_CL_9_msconvert.4194.4194.3" start_scan="4194" end_scan="4194" precursor_neutral_mass="1546.870928" assumed_charge="3" index="73" retention_time_sec="20.3">
   <search_result>
    <search_hit hit_rank="1" peptide="APIIAVTRNHQTAR" peptide_prev_aa="R" peptide_next_aa="Q" protein="P11974" num_tot_proteins="1" calc_neutral_pep_mass="1546.869129" massdiff="-0.001799" xlink_type="na">
     <search_score name="kojak_score" value="1.6800"/>
     <search_score name="delta_score" value="1.6800"/>
     <search_score name="ppm_error" value="-1.1628"/>
    </search_hit>
   </search_result>
  </spectrum_query>
  <spectrum_query spectrum="20180615_KS_CL_9_msconvert.4200.4200.3" start_scan="4200" end_scan="4200" precursor_neutral_mass="1393.754895" assumed_charge="3" index="74" retention_time_sec="20.3">
   <search_result>
    <search_hit hit_rank="1" peptide="IISKIENHEGVR" peptide_prev_aa="K" peptide_next_aa="R" protein="P11974" num_tot_proteins="1" calc_neutral_pep_mass="1393.767692" massdiff="0.012797" xlink_type="na">
     <search_score name="kojak_score" value="3.0300"/>
     <search_score name="delta_score" value="3.0300"/>
     <search_score name="ppm_error" value="9.1818"/>
    </search_hit>
   </search_result>
  </spectrum_query>
  <spectrum_query spectrum="20180615_KS_CL_9_msconvert.4222.4222.3" start_scan="4222" end_scan="4222" precursor_neutral_mass="1916.850110" assumed_charge="3" index="75" retention_time_sec="20.4">
   <search_result>
    <search_hit hit_rank="1" peptide="MNFSHGTHEYHAETIK" peptide_prev_aa="R" peptide_next_aa="N" protein="P11974" num_tot_proteins="1" calc_neutral_pep_mass="1916.847445" massdiff="-0.002665" xlink_type="na">
     <modification_info>
      <mod_aminoacid_mass position="1" mass="147.035379"/>
     </modification_info>
     <search_score name="kojak_score" value="4.8350"/>
     <search_score name="delta_score" value="4.8350"/>
     <search_score name="ppm_error" value="-1.3903"/>
    </search_hit>
   </search_result>
  </spectrum_query>
  <spectrum_query spectrum="20180615_KS_CL_9_msconvert.4230.4230.3" start_scan="4230" end_scan="4230" precursor_neutral_mass="1232.560311" assumed_charge="3" index="76" retention_time_sec="20.4">
   <search_result>
    <search_hit hit_rank="1" peptide="RHFMAAEAER" peptide_prev_aa="K" peptide_next_aa="A" protein="decoy_P11974" num_tot_proteins="1" calc_neutral_pep_mass="1232.571967" massdiff="0.011656" xlink_type="na">
     <modification_info>
      <mod_aminoacid_mass position="4" mass="147.035379"/>
     </modification_info>
     <search_score name="kojak_score" value="0.2600"/>
     <search_score name="delta_score" value="0.2600"/>
     <search_score name="ppm_error" value="9.4566"/>
    </search_hit>
   </search_result>
  </spectrum_query>
  <spectrum_query spectrum="20180615_KS_CL_9_msconvert.4234.4234.5" start_scan="4234" end_scan="4234" precursor_neutral_mass="1916.850378" assumed_charge="5" index="77" retention_time_sec="20.4">
   <search_result>
    <search_hit hit_rank="1" peptide="MNFSHGTHEYHAETIK" peptide_prev_aa="R" peptide_next_aa="N" protein="P11974" num_tot_proteins="1" calc_neutral_pep_mass="1916.847445" massdiff="-0.002933" xlink_type="na">
     <modification_info>
      <mod_aminoacid_mass position="1" mass="147.035379"/>
     </modification_info>
     <search_score name="kojak_score" value="1.9050"/>
     <search_score name="delta_score" value="1.9050"/>
     <search_score name="ppm_error" value="-1.5301"/>
    </search_hit>
   </search_result>
  </spectrum_query>
  <spectrum_query spectrum="20180615_KS_CL_9_msconvert.4249.4249.3" start_scan="4249" end_scan="4249" precursor_neutral_mass="1117.599480" assumed_charge="3" index="78" retention_time_sec="20.5">
   <search_result>
    <search_hit hit_rank="1" peptide="GSGTAEVELKK" peptide_prev_aa="K" peptide_next_aa="G" protein="P11974" num_tot_proteins="1" calc_neutral_pep_mass="1117.597847" massdiff="-0.001633" xlink_type="na">
     <search_score name="kojak_score" value="2.7750"/>
     <search_score name="delta_score" value="1.7650"/>
     <search_score name="ppm_error" value="-1.4613"/>
    </search_hit>
   </search_result>
  </spectrum_query>
  <spectrum_query spectrum="20180615_KS_CL_9_msconvert.4297.4297.3" start_scan="4297" end_scan="4297" precursor_neutral_mass="1076.471513" assumed_charge="3" index="79" retention_time_sec="20.6">
   <search_result>
    <search_hit hit_rank="1" peptide="EAEAAMFHR" peptide_prev_aa="R" peptide_next_aa="K" protein="P11974" num_tot_proteins="1" calc_neutral_pep_mass="1076.470865" massdiff="-0.000648" xlink_type="na">
     <modification_info>
      <mod_aminoacid_mass position="6" mass="147.035379"/>
     </modification_info>
     <search_score name="kojak_score" value="1.8750"/>
     <search_score name="delta_score" value="1.6000"/>
     <search_score name="ppm_error" value="-0.6022"/>
    </search_hit>
   </search_result>
  </spectrum_query>
  <spectrum_query spectrum="20180615_KS_CL_9_msconvert.4325.4325.3" start_scan="4325" end_scan="4325" precursor_neutral_mass="1362.690468" assumed_charge="3" index="80" retention_time_sec="20.7">
   <search_result>
    <search_hit hit_rank="1" peptide="AVNMGSKIMEK" peptide_prev_aa="R" peptide_next_aa="L" protein="decoy_P11974" num_tot_proteins="1" calc_neutral_pep_mass="1362.688604" massdiff="-0.001864" xlink_type="na">
     <modification_info>
      <mod_aminoacid_mass position="7" mass="284.173556"/>
     </modification_info>
     <search_score name="kojak_score" value="0.5750"/>
     <search_score name="delta_score" value="0.5750"/>
     <search_score name="ppm_error" value="-1.3679"/>
    </search_hit>
   </search_result>
  </spectrum_query>
  <spectrum_query spectrum="20180615_KS_CL_9_msconvert.4329.4329.4" start_scan="4329" end_scan="4329" precursor_neutral_mass="1916.849625" assumed_charge="4" index="81" retention_time_sec="20.7">
   <search_result>
    <search_hit hit_rank="1" peptide="MNFSHGTHEYHAETIK" peptide_prev_aa="R" peptide_next_aa="N" protein="P11974" num_tot_proteins="1" calc_neutral_pep_mass="1916.847445" massdiff="-0.002180" xlink_type="na">
     <modification_info>
      <mod_aminoacid_mass position="1" mass="147.035379"/>
     </modification_info>
     <search_score name="kojak_score" value="3.4500"/>
     <search_score name="delta_score" value="3.4500"/>
     <search_score name="ppm_error" value="-1.1373"/>
    </search_hit>
   </search_result>
  </spectrum_query>
  <spectrum_query spectrum="20180615_KS_CL_9_msconvert.4344.4344.3" start_scan="4344" end_scan="4344" precursor_neutral_mass="1307.722022" assumed_charge="3" index="82" retention_time_sec="20.8">
   <search_result>
    <search_hit hit_rank="1" peptide="KAADVHEVRK" peptide_prev_aa="R" peptide_next_aa="I" protein="P11974" num_tot_proteins="1" calc_neutral_pep_mass="1307.719647" massdiff="-0.002376" xlink_type="na">
     <modification_info>
      <mod_aminoacid_mass position="1" mass="284.173556"/>
     </modification_info>
     <search_score name="kojak_score" value="2.8000"/>
     <search_score name="delta_score" value="2.8000"/>
     <search_score name="ppm_error" value="-1.8166"/>
    </search_hit>
   </search_result>
  </spectrum_query>
  <spectrum_query spectrum="20180615_KS_CL_9_msconvert.4364.4364.3" start_scan="4364" end_scan="4364" precursor_neutral_mass="1393.769714" assumed_charge="3" index="83" retention_time_sec="20.8">
   <search_result>
    <search_hit hit_rank="1" peptide="IISKIENHEGVR" peptide_prev_aa="K" peptide_next_aa="R" protein="P11974" num_tot_proteins="1" calc_neutral_pep_mass="1393.767692" massdiff="-0.002021" xlink_type="na">
     <search_score name="kojak_score" value="3.1000"/>
     <search_score name="delta_score" value="3.1000"/>
     <search_score name="ppm_error" value="-1.4501"/>
    </search_hit>
   </search_result>
  </spectrum_query>
  <spectrum_query spectrum="20180615_KS_CL_9_msconvert.4382.4382.3" start_scan="4382" end_scan="4382" precursor_neutral_mass="1916.849995" assumed_charge="3" index="84" retention_time_sec="20.9">
   <search_result>
    <search_hit hit_rank="1" peptide="MNFSHGTHEYHAETIK" peptide_prev_aa="R" peptide_next_aa="N" protein="P11974" num_tot_proteins="1" calc_neutral_pep_mass="1916.847445" massdiff="-0.002550" xlink_type="na">
     <modification_info>
      <mod_aminoacid_mass position="1" mass="147.035379"/>
     </modification_info>
     <search_score name="kojak_score" value="5.4800"/>
     <search_score name="delta_score" value="5.4800"/>
     <search_score name="ppm_error" value="-1.3303"/>
    </search_hit>
   </search_result>
  </spectrum_query>
  <spectrum_query spectrum="20180615_KS_CL_9_msconvert.4410.4410.3" start_scan="4410" end_scan="4410" precursor_neutral_mass="1117.599625" assumed_charge="3" index="85" retention_time_sec="21.0">
   <search_result>
    <search_hit hit_rank="1" peptide="GSGTAEVELKK" peptide_prev_aa="K" peptide_next_aa="G" protein="P11974" num_tot_proteins="1" calc_neutral_pep_mass="1117.597847" massdiff="-0.001778" xlink_type="na">
     <search_score name="kojak_score" value="2.3950"/>
     <search_score name="delta_score" value="2.1300"/>
     <search_score name="ppm_error" value="-1.5908"/>
    </search_hit>
   </search_result>
  </spectrum_query>
  <spectrum_query spectrum="20180615_KS_CL_9_msconvert.4455.4455.2" start_scan="4455" end_scan="4455" precursor_neutral_mass="1082.485828" assumed_charge="2" index="86" retention_time_sec="21.1">
   <search_result>
    <search_hit hit_rank="1" peptide="MTNTFGSGPR" peptide_prev_aa="R" peptide_next_aa="W" protein="decoy_P11974" num_tot_proteins="1" calc_neutral_pep_mass="1082.481428" massdiff="-0.004400" xlink_type="na">
     <modification_info>
      <mod_aminoacid_mass position="1" mass="147.035379"/>
     </modification_info>
     <search_score name="kojak_score" value="0.6250"/>
     <search_score name="delta_score" value="0.6250"/>
     <search_score name="ppm_error" value="-4.0643"/>
    </search_hit>
   </search_result>
  </spectrum_query>
  <spectrum_query spectrum="20180615_KS_CL_9_msconvert.4460.4460.3" start_scan="4460" end_scan="4460" precursor_neutral_mass="1635.873487" assumed_charge="3" index="87" retention_time_sec="21.1">
   <search_result>
    <search_hit hit_rank="1" peptide="ESVAPLDVAAGPLNVGK" peptide_prev_aa="K" peptide_next_aa="K" protein="decoy_P11974" num_tot_proteins="1" calc_neutral_pep_mass="1635.883106" massdiff="0.009619" xlink_type="na">
     <search_score name="kojak_score" value="0.4850"/>
     <search_score name="delta_score" value="0.4850"/>
     <search_score name="ppm_error" value="5.8799"/>
    </search_hit>
   </search_result>
  </spectrum_query>
  <spectrum_query spectrum="20180615_KS_CL_9_msconvert.4467.4467.3" start_scan="4467" end_scan="4467" precursor_neutral_mass="1206.611990" assumed_charge="3" index="88" retention_time_sec="21.2">
   <search_result>
    <search_hit hit_rank="1" peptide="AVNMGSKIMEK" peptide_prev_aa="R" peptide_next_aa="L" protein="decoy_P11974" num_tot_proteins="1" calc_neutral_pep_mass="1206.610004" massdiff="-0.001986" xlink_type="na">
     <search_score name="kojak_score" value="0.2700"/>
     <search_score name="delta_score" value="0.2700"/>
     <search_score name="ppm_error" value="-1.6458"/>
    </search_hit>
   </search_result>
  </spectrum_query>
  <spectrum_query spectrum="20180615_KS_CL_9_msconvert.4473.4473.3" start_scan="4473" end_scan="4473" precursor_neutral_mass="1160.642034" assumed_charge="3" index="89" retention_time_sec="21.2">
   <search_result>
    <search_hit hit_rank="1" peptide="KLFEELAR" peptide_prev_aa="R" peptide_next_aa="S" protein="P11974" num_tot_proteins="1" calc_neutral_pep_mass="1160.644031" massdiff="0.001997" xlink_type="na">
     <modification_info>
      <mod_aminoacid_mass position="1" mass="284.173556"/>
     </modification_info>
     <search_score name="kojak_score" value="0.7800"/>
     <search_score name="delta_score" value="0.0300"/>
     <search_score name="ppm_error" value="1.7209"/>
    </search_hit>
   </search_result>
  </spectrum_query>
  <spectrum_query spectrum="20180615_KS_CL_9_msconvert.4486.4486.4" start_scan="4486" end_scan="4486" precursor_neutral_mass="1916.835233" assumed_charge="4" index="90" retention_time_sec="21.2">
   <search_result>
    <search_hit hit_rank="1" peptide="MNFSHGTHEYHAETIK" peptide_prev_aa="R" peptide_next_aa="N" protein="P11974" num_tot_proteins="1" calc_neutral_pep_mass="1916.847445" massdiff="0.012213" xlink_type="na">
     <modification_info>
      <mod_aminoacid_mass position="1" mass="147.035379"/>
     </modification_info>
     <search_score name="kojak_score" value="2.8000"/>
     <search_score name="delta_score" value="2.8000"/>
     <search_score name="ppm_error" value="6.3713"/>
    </search_hit>
   </search_result>
  </spectrum_query>
  <spectrum_query spectrum="20180615_KS_CL_9_msconvert.4521.4521.3" start_scan="4521" end_scan="4521" precursor_neutral_mass="1082.477801" assumed_charge="3" index="91" retention_time_sec="21.3">
   <search_result>
    <search_hit hit_rank="1" peptide="MTNTFGSGPR" peptide_prev_aa="R" peptide_next_aa="W" protein="decoy_P11974" num_tot_proteins="1" calc_neutral_pep_mass="1082.481428" massdiff="0.003628" xlink_type="na">
     <modification_info>
      <mod_aminoacid_mass position="1" mass="147.035379"/>
     </modification_info>
     <search_score name="kojak_score" value="1.2850"/>
     <search_score name="delta_score" value="1.2850"/>
     <search_score name="ppm_error" value="3.3514"/>
    </search_hit>
   </search_result>
  </spectrum_query>
  <spectrum_query spectrum="20180615_KS_CL_9_msconvert.4524.4524.3" start_scan="4524" end_scan="4524" precursor_neutral_mass="1274.672692" assumed_charge="3" index="92" retention_time_sec="21.4">
   <search_result>
    <search_hit hit_rank="1" peptide="GARNCRGIIMK" peptide_prev_aa="K" peptide_next_aa="Q" protein="decoy_P11974" num_tot_proteins="1" calc_neutral_pep_mass="1274.669913" massdiff="-0.002779" xlink_type="na">
     <modification_info>
      <mod_aminoacid_mass position="5" mass="160.030640"/>
     </modification_info>
     <search_score name="kojak_score" value="0.3900"/>
     <search_score name="delta_score" value="0.3900"/>
     <search_score name="ppm_error" value="-2.1801"/>
    </search_hit>
   </search_result>
  </spectrum_query>
  <spectrum_query spectrum="20180615_KS_CL_9_msconvert.4532.4532.5" start_scan="4532" end_scan="4532" precursor_neutral_mass="1916.837188" assumed_charge="5" index="93" retention_time_sec="21.4">
   <search_result>
    <search_hit hit_rank="1" peptide="MNFSHGTHEYHAETIK" peptide_prev_aa="R" peptide_next_aa="N" protein="P11974" num_tot_proteins="1" calc_neutral_pep_mass="1916.847445" massdiff="0.010257" xlink_type="na">
     <modification_info>
      <mod_aminoacid_mass position="1" mass="147.035379"/>
     </modification_info>
     <search_score name="kojak_score" value="0.9000"/>
     <search_score name="delta_score" value="0.9000"/>
     <search_score name="ppm_error" value="5.3510"/>
    </search_hit>
   </search_result>
  </spectrum_query>
  <spectrum_query spectrum="20180615_KS_CL_9_msconvert.4540.4540.3" start_scan="4540" end_scan="4540" precursor_neutral_mass="1916.833486" assumed_charge="3" index="94" retention_time_sec="21.4">
   <search_result>
    <search_hit hit_rank="1" peptide="MNFSHGTHEYHAETIK" peptide_prev_aa="R" peptide_next_aa="N" protein="P11974" num_tot_proteins="1" calc_neutral_pep_mass="1916.847445" massdiff="0.013959" xlink_type="na">
     <modification_info>
      <mod_aminoacid_mass position="1" mass="147.035379"/>
     </modification_info>
     <search_score name="kojak_score" value="4.8000"/>
     <search_score name="delta_score" value="4.8000"/>
     <search_score name="ppm_error" value="7.2824"/>
    </search_hit>
   </search_result>
  </spectrum_query>
  <spectrum_query spectrum="20180615_KS_CL_9_msconvert.4552.4552.4" start_scan="4552" end_scan="4552" precursor_neutral_mass="2286.059355" assumed_charge="4" index="95" retention_time_sec="21.4">
   <search_result>
    <search_hit hit_rank="1" peptide="MNFSHGTHEYHAETIKNVR" peptide_prev_aa="R" peptide_next_aa="T" protein="P11974" num_tot_proteins="1" calc_neutral_pep_mass="2286.059878" massdiff="0.000523" xlink_type="na">
     <modification_info>
      <mod_aminoacid_mass position="1" mass="147.035379"/>
     </modification_info>
     <search_score name="kojak_score" value="1.9000"/>
     <search_score name="delta_score" value="1.6200"/>
     <search_score name="ppm_error" value="0.2289"/>
    </search_hit>
   </search_result>
  </spectrum_query>
  <spectrum_query spectrum="20180615_KS_CL_9_msconvert.4558.4558.3" start_scan="4558" end_scan="4558" precursor_neutral_mass="1076.472131" assumed_charge="3" index="96" retention_time_sec="21.5">
   <search_result>
    <search_hit hit_rank="1" peptide="EAEAAMFHR" peptide_prev_aa="R" peptide_next_aa="K" protein="P11974" num_tot_proteins="1" calc_neutral_pep_mass="1076.470865" massdiff="-0.001266" xlink_type="na">
     <modification_info>
      <mod_aminoacid_mass position="6" mass="147.035379"/>
     </modification_info>
     <search_score name="kojak_score" value="1.9900"/>
     <search_score name="delta_score" value="1.7100"/>
     <search_score name="ppm_error" value="-1.1762"/>
    </search_hit>
   </search_result>
  </spectrum_query>
  <spectrum_query spectrum="20180615_KS_CL_9_msconvert.4567.4567.3" start_scan="4567" end_scan="4567" precursor_neutral_mass="2286.056857" assumed_charge="3" index="97" retention_time_sec="21.5">
   <search_result>
    <search_hit hit_rank="1" peptide="MNFSHGTHEYHAETIKNVR" peptide_prev_aa="R" peptide_next_aa="T" protein="P11974" num_tot_proteins="1" calc_neutral_pep_mass="2286.059878" massdiff="0.003022" xlink_type="na">
     <modification_info>
      <mod_aminoacid_mass position="1" mass="147.035379"/>
     </modification_info>
     <search_score name="kojak_score" value="0.4000"/>
     <search_score name="delta_score" value="0.2850"/>
     <search_score name="ppm_error" value="1.3218"/>
    </search_hit>
   </search_result>
  </spectrum_query>
  <spectrum_query spectrum="20180615_KS_CL_9_msconvert.4574.4574.5" start_scan="4574" end_scan="4574" precursor_neutral_mass="2286.059686" assumed_charge="5" index="98" retention_time_sec="21.5">
   <search_result>
    <search_hit hit_rank="1" peptide="MNFSHGTHEYHAETIKNVR" peptide_prev_aa="R" peptide_next_aa="T" protein="P11974" num_tot_proteins="1" calc_neutral_pep_mass="2286.059878" massdiff="0.000192" xlink_type="na">
     <modification_info>
      <mod_aminoacid_mass position="1" mass="147.035379"/>
     </modification_info>
     <search_score name="kojak_score" value="1.7800"/>
     <search_score name="delta_score" value="1.7800"/>
     <search_score name="ppm_error" value="0.0840"/>
    </search_hit>
   </search_result>
  </spectrum_query>
  <spectrum_query spectrum="20180615_KS_CL_9_msconvert.4588.4588.3" start_scan="4588" end_scan="4588" precursor_neutral_mass="1117.599721" assumed_charge="3" index="99" retention_time_sec="21.5">
   <search_result>
    <search_hit hit_rank="1" peptide="GSGTAEVELKK" peptide_prev_aa="K" peptide_next_aa="G" protein="P11974" num_tot_proteins="1" calc_neutral_pep_mass="1117.597847" massdiff="-0.001873" xlink_type="na">
     <search_score name="kojak_score" value="2.0100"/>
     <search_score name="delta_score" value="1.8400"/>
     <search_score name="ppm_error" value="-1.6762"/>
    </search_hit>
   </search_result>
  </spectrum_query>
  <spectrum_query spectrum="20180615_KS_CL_9_msconvert.4596.4596.3" start_scan="4596" end_scan="4596" precursor_neutral_mass="2286.053626" assumed_charge="3" index="100" retention_time_sec="21.6">
   <search_result>
    <search_hit hit_rank="1" peptide="MNFSHGTHEYHAETIKNVR" peptide_prev_aa="R" peptide_next_aa="T" protein="P11974" num_tot_proteins="1" calc_neutral_pep_mass="2286.059878" massdiff="0.006253" xlink_type="na">
     <modification_info>
      <mod_aminoacid_mass position="1" mass="147.035379"/>
     </modification_info>
     <search_score name="kojak_score" value="0.2250"/>
     <search_score name="delta_score" value="0.2250"/>
     <search_score name="ppm_error" value="2.7352"/>
    </search_hit>
   </search_result>
  </spectrum_query>
  <spectrum_query spectrum="20180615_KS_CL_9_msconvert.4628.4628.4" start_scan="4628" end_scan="4628" precursor_neutral_mass="1719.961844" assumed_charge="4" index="101" retention_time_sec="21.7">
   <search_result>
    <search_hit hit_rank="1" peptide="EGLIKRVEHVDAAK" peptide_prev_aa="K" peptide_next_aa="R" protein="decoy_P11974" num_tot_proteins="1" calc_neutral_pep_mass="1719.951811" massdiff="-0.010032" xlink_type="na">
     <modification_info>
      <mod_aminoacid_mass position="5" mass="284.173556"/>
     </modification_info>
     <search_score name="kojak_score" value="0.3400"/>
     <search_score name="delta_score" value="0.0900"/>
     <search_score name="ppm_error" value="-5.8328"/>
    </search_hit>
   </search_result>
  </spectrum_query>
  <spectrum_query spectrum="20180615_KS_CL_9_msconvert.4647.4647.4" start_scan="4647" end_scan="4647" precursor_neutral_mass="1916.841598" assumed_charge="4" index="102" retention_time_sec="21.7">
   <search_result>
    <search_hit hit_rank="1" peptide="MNFSHGTHEYHAETIK" peptide_prev_aa="R" peptide_next_aa="N" protein="P11974" num_tot_proteins="1" calc_neutral_pep_mass="1916.847445" massdiff="0.005847" xlink_type="na">
     <modification_info>
      <mod_aminoacid_mass position="1" mass="147.035379"/>
     </modification_info>
     <search_score name="kojak_score" value="2.7900"/>
     <search_score name="delta_score" value="2.7900"/>
     <search_score name="ppm_error" value="3.0504"/>
    </search_hit>
   </search_result>
  </spectrum_query>
  <spectrum_query spectrum="20180615_KS_CL_9_msconvert.4685.4685.3" start_scan="4685" end_scan="4685" precursor_neutral_mass="1274.668981" assumed_charge="3" index="103" retention_time_sec="21.9">
   <search_result>
    <search_hit hit_rank="1" peptide="GARNCRGIIMK" peptide_prev_aa="K" peptide_next_aa="Q" protein="decoy_P11974" num_tot_proteins="1" calc_neutral_pep_mass="1274.669913" massdiff="0.000932" xlink_type="na">
     <modification_info>
      <mod_aminoacid_mass position="5" mass="160.030640"/>
     </modification_info>
     <search_score name="kojak_score" value="0.4100"/>
     <search_score name="delta_score" value="0.4100"/>
     <search_score name="ppm_error" value="0.7311"/>
    </search_hit>
   </search_result>
  </spectrum_query>
  <spectrum_query spectrum="20180615_KS_CL_9_msconvert.4688.4688.5" start_scan="4688" end_scan="4688" precursor_neutral_mass="1916.844768" assumed_charge="5" index="104" retention_time_sec="21.9">
   <search_result>
    <search_hit hit_rank="1" peptide="MNFSHGTHEYHAETIK" peptide_prev_aa="R" peptide_next_aa="N" protein="P11974" num_tot_proteins="1" calc_neutral_pep_mass="1916.847445" massdiff="0.002678" xlink_type="na">
     <modification_info>
      <mod_aminoacid_mass position="1" mass="147.035379"/>
     </modification_info>
     <search_score name="kojak_score" value="0.8700"/>
     <search_score name="delta_score" value="0.8700"/>
     <search_score name="ppm_error" value="1.3969"/>
    </search_hit>
   </search_result>
  </spectrum_query>
  <spectrum_query spectrum="20180615_KS_CL_9_msconvert.4696.4696.3" start_scan="4696" end_scan="4696" precursor_neutral_mass="1916.839253" assumed_charge="3" index="105" retention_time_sec="21.9">
   <search_result>
    <search_hit hit_rank="1" peptide="MNFSHGTHEYHAETIK" peptide_prev_aa="R" peptide_next_aa="N" protein="P11974" num_tot_proteins="1" calc_neutral_pep_mass="1916.847445" massdiff="0.008192" xlink_type="na">
     <modification_info>
      <mod_aminoacid_mass position="1" mass="147.035379"/>
     </modification_info>
     <search_score name="kojak_score" value="6.5100"/>
     <search_score name="delta_score" value="6.5100"/>
     <search_score name="ppm_error" value="4.2738"/>
    </search_hit>
   </search_result>
  </spectrum_query>
  <spectrum_query spectrum="20180615_KS_CL_9_msconvert.4709.4709.4" start_scan="4709" end_scan="4709" precursor_neutral_mass="2286.065274" assumed_charge="4" index="106" retention_time_sec="21.9">
   <search_result>
    <search_hit hit_rank="1" peptide="VNKITEAHYEHTGHSFNMR" peptide_prev_aa="R" peptide_next_aa="A" protein="decoy_P11974" num_tot_proteins="1" calc_neutral_pep_mass="2286.059878" massdiff="-0.005396" xlink_type="na">
     <modification_info>
      <mod_aminoacid_mass position="18" mass="147.035379"/>
     </modification_info>
     <search_score name="kojak_score" value="0.8000"/>
     <search_score name="delta_score" value="0.1900"/>
     <search_score name="ppm_error" value="-2.3603"/>
    </search_hit>
   </search_result>
  </spectrum_query>
  <spectrum_query spectrum="20180615_KS_CL_9_msconvert.4741.4741.3" start_scan="4741" end_scan="4741" precursor_neutral_mass="1117.593556" assumed_charge="3" index="107" retention_time_sec="22.1">
   <search_result>
    <search_hit hit_rank="1" peptide="GSGTAEVELKK" peptide_prev_aa="K" peptide_next_aa="G" protein="P11974" num_tot_proteins="1" calc_neutral_pep_mass="1117.597847" massdiff="0.004291" xlink_type="na">
     <search_score name="kojak_score" value="1.9500"/>
     <search_score name="delta_score" value="1.9500"/>
     <search_score name="ppm_error" value="3.8399"/>
    </search_hit>
   </search_result>
  </spectrum_query>
  <spectrum_query spectrum="20180615_KS_CL_9_msconvert.4747.4747.2" start_scan="4747" end_scan="4747" precursor_neutral_mass="702.388242" assumed_charge="2" index="108" retention_time_sec="22.1">
   <search_result>
    <search_hit hit_rank="1" peptide="VVDVGSK" peptide_prev_aa="K" peptide_next_aa="V" protein="P11974" num_tot_proteins="1" calc_neutral_pep_mass="702.391169" massdiff="0.002927" xlink_type="na">
     <search_score name="kojak_score" value="1.4350"/>
     <search_score name="delta_score" value="0.5650"/>
     <search_score name="ppm_error" value="4.1675"/>
    </search_hit>
   </search_result>
  </spectrum_query>
  <spectrum_query spectrum="20180615_KS_CL_9_msconvert.4749.4749.3" start_scan="4749" end_scan="4749" precursor_neutral_mass="1900.843107" assumed_charge="3" index="109" retention_time_sec="22.1">
   <search_result>
    <search_hit hit_rank="1" peptide="MNFSHGTHEYHAETIK" peptide_prev_aa="R" peptide_next_aa="N" protein="P11974" num_tot_proteins="1" calc_neutral_pep_mass="1900.852545" massdiff="0.009438" xlink_type="na">
     <search_score name="kojak_score" value="4.0850"/>
     <search_score name="delta_score" value="4.0850"/>
     <search_score name="ppm_error" value="4.9653"/>
    </search_hit>
   </search_result>
  </spectrum_query>
  <spectrum_query spectrum="20180615_KS_CL_9_msconvert.4805.4805.4" start_scan="4805" end_scan="4805" precursor_neutral_mass="1916.837999" assumed_charge="4" index="110" retention_time_sec="22.2">
   <search_result>
    <search_hit hit_rank="1" peptide="MNFSHGTHEYHAETIK" peptide_prev_aa="R" peptide_next_aa="N" protein="P11974" num_tot_proteins="1" calc_neutral_pep_mass="1916.847445" massdiff="0.009446" xlink_type="na">
     <modification_info>
      <mod_aminoacid_mass position="1" mass="147.035379"/>
     </modification_info>
     <search_score name="kojak_score" value="2.7450"/>
     <search_score name="delta_score" value="2.7450"/>
     <search_score name="ppm_error" value="4.9281"/>
    </search_hit>
   </search_result>
  </spectrum_query>
  <spectrum_query spectrum="20180615_KS_CL_9_msconvert.4822.4822.3" start_scan="4822" end_scan="4822" precursor_neutral_mass="3848.931662" assumed_charge="3" index="111" retention_time_sec="22.3">
   <search_result>
    <search_hit hit_rank="1" peptide="-" peptide_prev_aa="-" peptide_next_aa="-" protein="-" num_tot_proteins="1" calc_neutral_pep_mass="3848.931330" massdiff="-0.000332" xlink_type="xl">
     <xlink identifier="BS3" mass="138.068074">
      <linked_peptide peptide="KPRPTR" peptide_prev_aa="K" peptide_next_aa="A" protein="P11974" num_tot_proteins="1" calc_neutral_pep_mass="753.460916" complement_mass="3095.470746" designation="alpha">
       <xlink_score name="score" value="0.1650"/>
       <xlink_score name="rank" value="1"/>
       <xlink_score name="link" value="1"/>
      </linked_peptide>
      <linked_peptide peptide="VNKITEAHYEHTGHSFNMRAVNMGSK" peptide_prev_aa="R" peptide_next_aa="I" protein="decoy_P11974" num_tot_proteins="1" calc_neutral_pep_mass="2957.402340" complement_mass="891.529322" designation="beta">
       <xlink_score name="score" value="0.1050"/>
       <xlink_score name="rank" value="2"/>
       <xlink_score name="link" value="3"/>
      </linked_peptide>
     </xlink>
     <search_score name="kojak_score" value="0.2700"/>
     <search_score name="delta_score" value="0.2700"/>
     <search_score name="ppm_error" value="-0.0863"/>
    </search_hit>
   </search_result>
  </spectrum_query>
  <spectrum_query spectrum="20180615_KS_CL_9_msconvert.4855.4855.3" start_scan="4855" end_scan="4855" precursor_neutral_mass="1916.838768" assumed_charge="3" index="112" retention_time_sec="22.4">
   <search_result>
    <search_hit hit_rank="1" peptide="MNFSHGTHEYHAETIK" peptide_prev_aa="R" peptide_next_aa="N" protein="P11974" num_tot_proteins="1" calc_neutral_pep_mass="1916.847445" massdiff="0.008678" xlink_type="na">
     <modification_info>
      <mod_aminoacid_mass position="1" mass="147.035379"/>
     </modification_info>
     <search_score name="kojak_score" value="4.9150"/>
     <search_score name="delta_score" value="4.9150"/>
     <search_score name="ppm_error" value="4.5272"/>
    </search_hit>
   </search_result>
  </spectrum_query>
  <spectrum_query spectrum="20180615_KS_CL_9_msconvert.4862.4862.4" start_scan="4862" end_scan="4862" precursor_neutral_mass="1900.844464" assumed_charge="4" index="113" retention_time_sec="22.4">
   <search_result>
    <search_hit hit_rank="1" peptide="MNFSHGTHEYHAETIK" peptide_prev_aa="R" peptide_next_aa="N" protein="P11974" num_tot_proteins="1" calc_neutral_pep_mass="1900.852545" massdiff="0.008081" xlink_type="na">
     <search_score name="kojak_score" value="1.8450"/>
     <search_score name="delta_score" value="1.8450"/>
     <search_score name="ppm_error" value="4.2513"/>
    </search_hit>
   </search_result>
  </spectrum_query>
  <spectrum_query spectrum="20180615_KS_CL_9_msconvert.4869.4869.5" start_scan="4869" end_scan="4869" precursor_neutral_mass="1900.844899" assumed_charge="5" index="114" retention_time_sec="22.5">
   <search_result>
    <search_hit hit_rank="1" peptide="MNFSHGTHEYHAETIK" peptide_prev_aa="R" peptide_next_aa="N" protein="P11974" num_tot_proteins="1" calc_neutral_pep_mass="1900.852545" massdiff="0.007647" xlink_type="na">
     <search_score name="kojak_score" value="1.2650"/>
     <search_score name="delta_score" value="1.2650"/>
     <search_score name="ppm_error" value="4.0229"/>
    </search_hit>
   </search_result>
  </spectrum_query>
  <spectrum_query spectrum="20180615_KS_CL_9_msconvert.4908.4908.3" start_scan="4908" end_scan="4908" precursor_neutral_mass="1900.844837" assumed_charge="3" index="115" retention_time_sec="22.6">
   <search_result>
    <search_hit hit_rank="1" peptide="MNFSHGTHEYHAETIK" peptide_prev_aa="R" peptide_next_aa="N" protein="P11974" num_tot_proteins="1" calc_neutral_pep_mass="1900.852545" massdiff="0.007709" xlink_type="na">
     <search_score name="kojak_score" value="3.3100"/>
     <search_score name="delta_score" value="3.3100"/>
     <search_score name="ppm_error" value="4.0554"/>
    </search_hit>
   </search_result>
  </spectrum_query>
  <spectrum_query spectrum="20180615_KS_CL_9_msconvert.4915.4915.3" start_scan="4915" end_scan="4915" precursor_neutral_mass="1928.841016" assumed_charge="3" index="116" retention_time_sec="22.6">
   <search_result>
    <search_hit hit_rank="1" peptide="ITEAHYEHTGHSFNMR" peptide_prev_aa="K" peptide_next_aa="A" protein="decoy_P11974" num_tot_proteins="1" calc_neutral_pep_mass="1928.858692" massdiff="0.017676" xlink_type="na">
     <search_score name="kojak_score" value="0.3050"/>
     <search_score name="delta_score" value="0.3050"/>
     <search_score name="ppm_error" value="9.1639"/>
    </search_hit>
   </search_result>
  </spectrum_query>
  <spectrum_query spectrum="20180615_KS_CL_9_msconvert.4932.4932.3" start_scan="4932" end_scan="4932" precursor_neutral_mass="1587.877402" assumed_charge="3" index="117" retention_time_sec="22.6">
   <search_result>
    <search_hit hit_rank="1" peptide="GSGTAEVELKKGATLK" peptide_prev_aa="K" peptide_next_aa="I" protein="P11974" num_tot_proteins="1" calc_neutral_pep_mass="1587.883106" massdiff="0.005704" xlink_type="na">
     <search_score name="kojak_score" value="0.8200"/>
     <search_score name="delta_score" value="0.4400"/>
     <search_score name="ppm_error" value="3.5924"/>
    </search_hit>
   </search_result>
  </spectrum_query>
  <spectrum_query spectrum="20180615_KS_CL_9_msconvert.4935.4935.3" start_scan="4935" end_scan="4935" precursor_neutral_mass="3957.997944" assumed_charge="3" index="118" retention_time_sec="22.6">
   <search_result>
    <search_hit hit_rank="1" peptide="-" peptide_prev_aa="-" peptide_next_aa="-" protein="-" num_tot_proteins="1" calc_neutral_pep_mass="3958.001847" massdiff="0.003903" xlink_type="xl">
     <xlink identifier="BS3" mass="138.068074">
      <linked_peptide peptide="IISKIENHEGVRR" peptide_prev_aa="K" peptide_next_aa="F" protein="P11974" num_tot_proteins="1" calc_neutral_pep_mass="1549.868795" complement_mass="2408.129149" designation="alpha">
       <xlink_score name="score" value="0.0350"/>
       <xlink_score name="rank" value="3"/>
       <xlink_score name="link" value="4"/>
      </linked_peptide>
      <linked_peptide peptide="MNFSHGTHEYHAETIKNVR" peptide_prev_aa="R" peptide_next_aa="T" protein="P11974" num_tot_proteins="1" calc_neutral_pep_mass="2270.064978" complement_mass="1687.932966" designation="beta">
       <xlink_score name="score" value="0.0450"/>
       <xlink_score name="rank" value="4"/>
       <xlink_score name="link" value="16"/>
      </linked_peptide>
     </xlink>
     <search_score name="kojak_score" value="0.0800"/>
     <search_score name="delta_score" value="0.0800"/>
     <search_score name="ppm_error" value="0.9862"/>
    </search_hit>
   </search_result>
  </spectrum_query>
  <spectrum_query spectrum="20180615_KS_CL_9_msconvert.4938.4938.3" start_scan="4938" end_scan="4938" precursor_neutral_mass="3956.999341" assumed_charge="3" index="119" retention_time_sec="22.6">
   <search_result>
    <search_hit hit_rank="1" peptide="-" peptide_prev_aa="-" peptide_next_aa="-" protein="-" num_tot_proteins="1" calc_neutral_pep_mass="3957.012652" massdiff="0.013311" xlink_type="xl">
     <xlink identifier="BS3" mass="138.068074">
      <linked_peptide peptide="CDENILWLDYKNICKVVDVGSK" peptide_prev_aa="K" peptide_next_aa="V" protein="P11974" num_tot_proteins="1" calc_neutral_pep_mass="2667.303531" complement_mass="1289.695810" designation="alpha">
       <modification_info>
        <mod_aminoacid_mass position="1" mass="160.030640"/>
        <mod_aminoacid_mass position="14" mass="160.030640"/>
       </modification_info>
       <xlink_score name="score" value="0.8650"/>
       <xlink_score name="rank" value="1"/>
       <xlink_score name="link" value="11"/>
      </linked_peptide>
      <linked_peptide peptide="KAADVHEVRK" peptide_prev_aa="R" peptide_next_aa="I" protein="P11974" num_tot_proteins="1" calc_neutral_pep_mass="1151.641047" complement_mass="2805.358294" designation="beta">
       <xlink_score name="score" value="0.0100"/>
       <xlink_score name="rank" value="7"/>
       <xlink_score name="link" value="1"/>
      </linked_peptide>
     </xlink>
     <search_score name="kojak_score" value="0.6400"/>
     <search_score name="delta_score" value="0.3700"/>
     <search_score name="ppm_error" value="3.3639"/>
    </search_hit>
   </search_result>
  </spectrum_query>
  <spectrum_query spectrum="20180615_KS_CL_9_msconvert.4941.4941.3" start_scan="4941" end_scan="4941" precursor_neutral_mass="1117.596246" assumed_charge="3" index="120" retention_time_sec="22.7">
   <search_result>
    <search_hit hit_rank="1" peptide="GSGTAEVELKK" peptide_prev_aa="K" peptide_next_aa="G" protein="P11974" num_tot_proteins="1" calc_neutral_pep_mass="1117.597847" massdiff="0.001601" xlink_type="na">
     <search_score name="kojak_score" value="2.0050"/>
     <search_score name="delta_score" value="2.0050"/>
     <search_score name="ppm_error" value="1.4323"/>
    </search_hit>
   </search_result>
  </spectrum_query>
  <spectrum_query spectrum="20180615_KS_CL_9_msconvert.4946.4946.4" start_scan="4946" end_scan="4946" precursor_neutral_mass="4950.506050" assumed_charge="4" index="121" retention_time_sec="22.7">
   <search_result>
    <search_hit hit_rank="1" peptide="-" peptide_prev_aa="-" peptide_next_aa="-" protein="-" num_tot_proteins="1" calc_neutral_pep_mass="4950.457840" massdiff="-0.048210" xlink_type="xl">
     <xlink identifier="BS3" mass="138.068074">
      <linked_peptide peptide="ITLDNAYMEKCDENILWLDYKNICK" peptide_prev_aa="K" peptide_next_aa="V" protein="P11974" num_tot_proteins="1" calc_neutral_pep_mass="3161.487031" complement_mass="1789.019020" designation="alpha">
       <modification_info>
        <mod_aminoacid_mass position="11" mass="160.030640"/>
        <mod_aminoacid_mass position="24" mass="160.030640"/>
       </modification_info>
       <xlink_score name="score" value="0.6100"/>
       <xlink_score name="rank" value="2"/>
       <xlink_score name="link" value="10"/>
      </linked_peptide>
      <linked_peptide peptide="VNLAMNVGKARGFFK" peptide_prev_aa="R" peptide_next_aa="K" protein="P11974" num_tot_proteins="1" calc_neutral_pep_mass="1650.902735" complement_mass="3299.603315" designation="beta">
       <xlink_score name="score" value="0.0400"/>
       <xlink_score name="rank" value="8"/>
       <xlink_score name="link" value="9"/>
      </linked_peptide>
     </xlink>
     <search_score name="kojak_score" value="0.6500"/>
     <search_score name="delta_score" value="0.0150"/>
     <search_score name="ppm_error" value="-9.7384"/>
    </search_hit>
   </search_result>
  </spectrum_query>
  <spectrum_query spectrum="20180615_KS_CL_9_msconvert.4950.4950.3" start_scan="4950" end_scan="4950" precursor_neutral_mass="1117.593953" assumed_charge="3" index="122" retention_time_sec="22.7">
   <search_result>
    <search_hit hit_rank="1" peptide="GSGTAEVELKK" peptide_prev_aa="K" peptide_next_aa="G" protein="P11974" num_tot_proteins="1" calc_neutral_pep_mass="1117.597847" massdiff="0.003894" xlink_type="na">
     <search_score name="kojak_score" value="1.6500"/>
     <search_score name="delta_score" value="1.6500"/>
     <search_score name="ppm_error" value="3.4846"/>
    </search_hit>
   </search_result>
  </spectrum_query>
  <spectrum_query spectrum="20180615_KS_CL_9_msconvert.4959.4959.3" start_scan="4959" end_scan="4959" precursor_neutral_mass="1928.840648" assumed_charge="3" index="123" retention_time_sec="22.7">
   <search_result>
    <search_hit hit_rank="1" peptide="ITEAHYEHTGHSFNMR" peptide_prev_aa="K" peptide_next_aa="A" protein="decoy_P11974" num_tot_proteins="1" calc_neutral_pep_mass="1928.858692" massdiff="0.018044" xlink_type="na">
     <search_score name="kojak_score" value="0.3500"/>
     <search_score name="delta_score" value="0.3500"/>
     <search_score name="ppm_error" value="9.3550"/>
    </search_hit>
   </search_result>
  </spectrum_query>
  <spectrum_query spectrum="20180615_KS_CL_9_msconvert.4972.4972.3" start_scan="4972" end_scan="4972" precursor_neutral_mass="1076.465939" assumed_charge="3" index="124" retention_time_sec="22.7">
   <search_result>
    <search_hit hit_rank="1" peptide="EAEAAMFHR" peptide_prev_aa="R" peptide_next_aa="K" protein="P11974" num_tot_proteins="1" calc_neutral_pep_mass="1076.470865" massdiff="0.004926" xlink_type="na">
     <modification_info>
      <mod_aminoacid_mass position="6" mass="147.035379"/>
     </modification_info>
     <search_score name="kojak_score" value="2.3900"/>
     <search_score name="delta_score" value="2.3900"/>
     <search_score name="ppm_error" value="4.5757"/>
    </search_hit>
   </search_result>
  </spectrum_query>
  <spectrum_query spectrum="20180615_KS_CL_9_msconvert.4976.4976.4" start_scan="4976" end_scan="4976" precursor_neutral_mass="1916.841133" assumed_charge="4" index="125" retention_time_sec="22.8">
   <search_result>
    <search_hit hit_rank="1" peptide="MNFSHGTHEYHAETIK" peptide_prev_aa="R" peptide_next_aa="N" protein="P11974" num_tot_proteins="1" calc_neutral_pep_mass="1916.847445" massdiff="0.006313" xlink_type="na">
     <modification_info>
      <mod_aminoacid_mass position="1" mass="147.035379"/>
     </modification_info>
     <search_score name="kojak_score" value="2.6600"/>
     <search_score name="delta_score" value="2.6600"/>
     <search_score name="ppm_error" value="3.2933"/>
    </search_hit>
   </search_result>
  </spectrum_query>
  <spectrum_query spectrum="20180615_KS_CL_9_msconvert.4992.4992.2" start_scan="4992" end_scan="4992" precursor_neutral_mass="2002.967225" assumed_charge="2" index="126" retention_time_sec="22.8">
   <search_result>
    <search_hit hit_rank="1" peptide="RIFSAFVMDVDQEVGFK" peptide_prev_aa="K" peptide_next_aa="L" protein="decoy_P11974" num_tot_proteins="1" calc_neutral_pep_mass="2002.982142" massdiff="0.014917" xlink_type="na">
     <modification_info>
      <mod_aminoacid_mass position="8" mass="147.035379"/>
     </modification_info>
     <search_score name="kojak_score" value="0.2450"/>
     <search_score name="delta_score" value="0.2450"/>
     <search_score name="ppm_error" value="7.4475"/>
    </search_hit>
   </search_result>
  </spectrum_query>
  <spectrum_query spectrum="20180615_KS_CL_9_msconvert.5041.5041.4" start_scan="5041" end_scan="5041" precursor_neutral_mass="1900.849728" assumed_charge="4" index="127" retention_time_sec="22.9">
   <search_result>
    <search_hit hit_rank="1" peptide="MNFSHGTHEYHAETIK" peptide_prev_aa="R" peptide_next_aa="N" protein="P11974" num_tot_proteins="1" calc_neutral_pep_mass="1900.852545" massdiff="0.002818" xlink_type="na">
     <search_score name="kojak_score" value="3.2700"/>
     <search_score name="delta_score" value="3.2700"/>
     <search_score name="ppm_error" value="1.4824"/>
    </search_hit>
   </search_result>
  </spectrum_query>
  <spectrum_query spectrum="20180615_KS_CL_9_msconvert.5050.5050.3" start_scan="5050" end_scan="5050" precursor_neutral_mass="1192.632345" assumed_charge="3" index="128" retention_time_sec="23.0">
   <search_result>
    <search_hit hit_rank="1" peptide="SVETLKEMIK" peptide_prev_aa="R" peptide_next_aa="S" protein="P11974" num_tot_proteins="1" calc_neutral_pep_mass="1192.637251" massdiff="0.004906" xlink_type="na">
     <modification_info>
      <mod_aminoacid_mass position="8" mass="147.035379"/>
     </modification_info>
     <search_score name="kojak_score" value="0.7400"/>
     <search_score name="delta_score" value="0.7400"/>
     <search_score name="ppm_error" value="4.1135"/>
    </search_hit>
   </search_result>
  </spectrum_query>
  <spectrum_query spectrum="20180615_KS_CL_9_msconvert.5073.5073.4" start_scan="5073" end_scan="5073" precursor_neutral_mass="1778.000234" assumed_charge="4" index="129" retention_time_sec="23.0">
   <search_result>
    <search_hit hit_rank="1" peptide="-" peptide_prev_aa="-" peptide_next_aa="-" protein="-" num_tot_proteins="1" calc_neutral_pep_mass="1778.004943" massdiff="0.004709" xlink_type="xl">
     <xlink identifier="BS3" mass="138.068074">
      <linked_peptide peptide="KAADVHEVR" peptide_prev_aa="R" peptide_next_aa="K" protein="P11974" num_tot_proteins="1" calc_neutral_pep_mass="1023.546091" complement_mass="754.454143" designation="alpha">
       <xlink_score name="score" value="2.4550"/>
       <xlink_score name="rank" value="1"/>
       <xlink_score name="link" value="1"/>
      </linked_peptide>
      <linked_peptide peptide="KGATLK" peptide_prev_aa="K" peptide_next_aa="I" protein="P11974" num_tot_proteins="1" calc_neutral_pep_mass="616.390778" complement_mass="1161.609456" designation="beta">
       <xlink_score name="score" value="0.4650"/>
       <xlink_score name="rank" value="2"/>
       <xlink_score name="link" value="1"/>
      </linked_peptide>
     </xlink>
     <search_score name="kojak_score" value="2.9200"/>
     <search_score name="delta_score" value="2.9200"/>
     <search_score name="ppm_error" value="2.6484"/>
    </search_hit>
   </search_result>
  </spectrum_query>
  <spectrum_query spectrum="20180615_KS_CL_9_msconvert.5082.5082.5" start_scan="5082" end_scan="5082" precursor_neutral_mass="1778.001670" assumed_charge="5" index="130" retention_time_sec="23.1">
   <search_result>
    <search_hit hit_rank="1" peptide="-" peptide_prev_aa="-" peptide_next_aa="-" protein="-" num_tot_proteins="1" calc_neutral_pep_mass="1778.004943" massdiff="0.003273" xlink_type="xl">
     <xlink identifier="BS3" mass="138.068074">
      <linked_peptide peptide="KAADVHEVR" peptide_prev_aa="R" peptide_next_aa="K" protein="P11974" num_tot_proteins="1" calc_neutral_pep_mass="1023.546091" complement_mass="754.455579" designation="alpha">
       <xlink_score name="score" value="1.9500"/>
       <xlink_score name="rank" value="1"/>
       <xlink_score name="link" value="1"/>
      </linked_peptide>
      <linked_peptide peptide="KGATLK" peptide_prev_aa="K" peptide_next_aa="I" protein="P11974" num_tot_proteins="1" calc_neutral_pep_mass="616.390778" complement_mass="1161.610892" designation="beta">
       <xlink_score name="score" value="0.4150"/>
       <xlink_score name="rank" value="2"/>
       <xlink_score name="link" value="1"/>
      </linked_peptide>
     </xlink>
     <search_score name="kojak_score" value="2.3650"/>
     <search_score name="delta_score" value="2.3650"/>
     <search_score name="ppm_error" value="1.8410"/>
    </search_hit>
   </search_result>
  </spectrum_query>
  <spectrum_query spectrum="20180615_KS_CL_9_msconvert.5112.5112.5" start_scan="5112" end_scan="5112" precursor_neutral_mass="1900.845193" assumed_charge="5" index="131" retention_time_sec="23.1">
   <search_result>
    <search_hit hit_rank="1" peptide="MNFSHGTHEYHAETIK" peptide_prev_aa="R" peptide_next_aa="N" protein="P11974" num_tot_proteins="1" calc_neutral_pep_mass="1900.852545" massdiff="0.007352" xlink_type="na">
     <search_score name="kojak_score" value="1.9100"/>
     <search_score name="delta_score" value="1.9100"/>
     <search_score name="ppm_error" value="3.8679"/>
    </search_hit>
   </search_result>
  </spectrum_query>
  <spectrum_query spectrum="20180615_KS_CL_9_msconvert.5119.5119.3" start_scan="5119" end_scan="5119" precursor_neutral_mass="1900.846258" assumed_charge="3" index="132" retention_time_sec="23.1">
   <search_result>
    <search_hit hit_rank="1" peptide="MNFSHGTHEYHAETIK" peptide_prev_aa="R" peptide_next_aa="N" protein="P11974" num_tot_proteins="1" calc_neutral_pep_mass="1900.852545" massdiff="0.006287" xlink_type="na">
     <search_score name="kojak_score" value="6.3000"/>
     <search_score name="delta_score" value="6.3000"/>
     <search_score name="ppm_error" value="3.3074"/>
    </search_hit>
   </search_result>
  </spectrum_query>
  <spectrum_query spectrum="20180615_KS_CL_9_msconvert.5128.5128.2" start_scan="5128" end_scan="5128" precursor_neutral_mass="1076.467712" assumed_charge="2" index="133" retention_time_sec="23.2">
   <search_result>
    <search_hit hit_rank="1" peptide="EAEAAMFHR" peptide_prev_aa="R" peptide_next_aa="K" protein="P11974" num_tot_proteins="1" calc_neutral_pep_mass="1076.470865" massdiff="0.003153" xlink_type="na">
     <modification_info>
      <mod_aminoacid_mass position="6" mass="147.035379"/>
     </modification_info>
     <search_score name="kojak_score" value="3.2250"/>
     <search_score name="delta_score" value="3.1400"/>
     <search_score name="ppm_error" value="2.9290"/>
    </search_hit>
   </search_result>
  </spectrum_query>
  <spectrum_query spectrum="20180615_KS_CL_9_msconvert.5159.5159.4" start_scan="5159" end_scan="5159" precursor_neutral_mass="1928.845585" assumed_charge="4" index="134" retention_time_sec="23.2">
   <search_result>
    <search_hit hit_rank="1" peptide="ITEAHYEHTGHSFNMR" peptide_prev_aa="K" peptide_next_aa="A" protein="decoy_P11974" num_tot_proteins="1" calc_neutral_pep_mass="1928.858692" massdiff="0.013107" xlink_type="na">
     <search_score name="kojak_score" value="0.0600"/>
     <search_score name="delta_score" value="0.0600"/>
     <search_score name="ppm_error" value="6.7952"/>
    </search_hit>
   </search_result>
  </spectrum_query>
  <spectrum_query spectrum="20180615_KS_CL_9_msconvert.5190.5190.3" start_scan="5190" end_scan="5190" precursor_neutral_mass="1076.466646" assumed_charge="3" index="135" retention_time_sec="23.3">
   <search_result>
    <search_hit hit_rank="1" peptide="EAEAAMFHR" peptide_prev_aa="R" peptide_next_aa="K" protein="P11974" num_tot_proteins="1" calc_neutral_pep_mass="1076.470865" massdiff="0.004219" xlink_type="na">
     <modification_info>
      <mod_aminoacid_mass position="6" mass="147.035379"/>
     </modification_info>
     <search_score name="kojak_score" value="1.9200"/>
     <search_score name="delta_score" value="1.8350"/>
     <search_score name="ppm_error" value="3.9192"/>
    </search_hit>
   </search_result>
  </spectrum_query>
  <spectrum_query spectrum="20180615_KS_CL_9_msconvert.5209.5209.3" start_scan="5209" end_scan="5209" precursor_neutral_mass="1549.834494" assumed_charge="3" index="136" retention_time_sec="23.3">
   <search_result>
    <search_hit hit_rank="1" peptide="IISKIENHEGVR" peptide_prev_aa="K" peptide_next_aa="R" protein="P11974" num_tot_proteins="1" calc_neutral_pep_mass="1549.846292" massdiff="0.011799" xlink_type="na">
     <modification_info>
      <mod_aminoacid_mass position="4" mass="284.173556"/>
     </modification_info>
     <search_score name="kojak_score" value="0.1700"/>
     <search_score name="delta_score" value="0.1700"/>
     <search_score name="ppm_error" value="7.6128"/>
    </search_hit>
   </search_result>
  </spectrum_query>
  <spectrum_query spectrum="20180615_KS_CL_9_msconvert.5221.5221.3" start_scan="5221" end_scan="5221" precursor_neutral_mass="1117.594523" assumed_charge="3" index="137" retention_time_sec="23.4">
   <search_result>
    <search_hit hit_rank="1" peptide="GSGTAEVELKK" peptide_prev_aa="K" peptide_next_aa="G" protein="P11974" num_tot_proteins="1" calc_neutral_pep_mass="1117.597847" massdiff="0.003325" xlink_type="na">
     <search_score name="kojak_score" value="1.9100"/>
     <search_score name="delta_score" value="1.9100"/>
     <search_score name="ppm_error" value="2.9748"/>
    </search_hit>
   </search_result>
  </spectrum_query>
  <spectrum_query spectrum="20180615_KS_CL_9_msconvert.5232.5232.3" start_scan="5232" end_scan="5232" precursor_neutral_mass="1217.633566" assumed_charge="3" index="138" retention_time_sec="23.4">
   <search_result>
    <search_hit hit_rank="1" peptide="NICKVVDVGSK" peptide_prev_aa="K" peptide_next_aa="V" protein="P11974" num_tot_proteins="1" calc_neutral_pep_mass="1217.643745" massdiff="0.010179" xlink_type="na">
     <modification_info>
      <mod_aminoacid_mass position="3" mass="160.030640"/>
     </modification_info>
     <search_score name="kojak_score" value="0.6300"/>
     <search_score name="delta_score" value="0.5050"/>
     <search_score name="ppm_error" value="8.3597"/>
    </search_hit>
   </search_result>
  </spectrum_query>
  <spectrum_query spectrum="20180615_KS_CL_9_msconvert.5235.5235.2" start_scan="5235" end_scan="5235" precursor_neutral_mass="1916.833799" assumed_charge="2" index="139" retention_time_sec="23.4">
   <search_result>
    <search_hit hit_rank="1" peptide="MNFSHGTHEYHAETIK" peptide_prev_aa="R" peptide_next_aa="N" protein="P11974" num_tot_proteins="1" calc_neutral_pep_mass="1916.847445" massdiff="0.013646" xlink_type="na">
     <modification_info>
      <mod_aminoacid_mass position="1" mass="147.035379"/>
     </modification_info>
     <search_score name="kojak_score" value="3.8650"/>
     <search_score name="delta_score" value="3.8650"/>
     <search_score name="ppm_error" value="7.1193"/>
    </search_hit>
   </search_result>
  </spectrum_query>
  <spectrum_query spectrum="20180615_KS_CL_9_msconvert.5238.5238.3" start_scan="5238" end_scan="5238" precursor_neutral_mass="1916.834605" assumed_charge="3" index="140" retention_time_sec="23.4">
   <search_result>
    <search_hit hit_rank="1" peptide="MNFSHGTHEYHAETIK" peptide_prev_aa="R" peptide_next_aa="N" protein="P11974" num_tot_proteins="1" calc_neutral_pep_mass="1916.847445" massdiff="0.012840" xlink_type="na">
     <modification_info>
      <mod_aminoacid_mass position="1" mass="147.035379"/>
     </modification_info>
     <search_score name="kojak_score" value="6.3700"/>
     <search_score name="delta_score" value="6.3700"/>
     <search_score name="ppm_error" value="6.6988"/>
    </search_hit>
   </search_result>
  </spectrum_query>
  <spectrum_query spectrum="20180615_KS_CL_9_msconvert.5242.5242.4" start_scan="5242" end_scan="5242" precursor_neutral_mass="1900.846670" assumed_charge="4" index="141" retention_time_sec="23.4">
   <search_result>
    <search_hit hit_rank="1" peptide="MNFSHGTHEYHAETIK" peptide_prev_aa="R" peptide_next_aa="N" protein="P11974" num_tot_proteins="1" calc_neutral_pep_mass="1900.852545" massdiff="0.005876" xlink_type="na">
     <search_score name="kojak_score" value="3.2550"/>
     <search_score name="delta_score" value="3.2550"/>
     <search_score name="ppm_error" value="3.0912"/>
    </search_hit>
   </search_result>
  </spectrum_query>
  <spectrum_query spectrum="20180615_KS_CL_9_msconvert.5251.5251.3" start_scan="5251" end_scan="5251" precursor_neutral_mass="1117.593714" assumed_charge="3" index="142" retention_time_sec="23.5">
   <search_result>
    <search_hit hit_rank="1" peptide="GSGTAEVELKK" peptide_prev_aa="K" peptide_next_aa="G" protein="P11974" num_tot_proteins="1" calc_neutral_pep_mass="1117.597847" massdiff="0.004133" xlink_type="na">
     <search_score name="kojak_score" value="0.8700"/>
     <search_score name="delta_score" value="0.4700"/>
     <search_score name="ppm_error" value="3.6984"/>
    </search_hit>
   </search_result>
  </spectrum_query>
  <spectrum_query spectrum="20180615_KS_CL_9_msconvert.5292.5292.3" start_scan="5292" end_scan="5292" precursor_neutral_mass="1060.471994" assumed_charge="3" index="143" retention_time_sec="23.6">
   <search_result>
    <search_hit hit_rank="1" peptide="EAEAAMFHR" peptide_prev_aa="R" peptide_next_aa="K" protein="P11974" num_tot_proteins="1" calc_neutral_pep_mass="1060.475965" massdiff="0.003971" xlink_type="na">
     <search_score name="kojak_score" value="2.4250"/>
     <search_score name="delta_score" value="2.4250"/>
     <search_score name="ppm_error" value="3.7448"/>
    </search_hit>
   </search_result>
  </spectrum_query>
  <spectrum_query spectrum="20180615_KS_CL_9_msconvert.5295.5295.5" start_scan="5295" end_scan="5295" precursor_neutral_mass="1900.845536" assumed_charge="5" index="144" retention_time_sec="23.6">
   <search_result>
    <search_hit hit_rank="1" peptide="MNFSHGTHEYHAETIK" peptide_prev_aa="R" peptide_next_aa="N" protein="P11974" num_tot_proteins="1" calc_neutral_pep_mass="1900.852545" massdiff="0.007010" xlink_type="na">
     <search_score name="kojak_score" value="2.7700"/>
     <search_score name="delta_score" value="2.7700"/>
     <search_score name="ppm_error" value="3.6876"/>
    </search_hit>
   </search_result>
  </spectrum_query>
  <spectrum_query spectrum="20180615_KS_CL_9_msconvert.5302.5302.3" start_scan="5302" end_scan="5302" precursor_neutral_mass="1900.845792" assumed_charge="3" index="145" retention_time_sec="23.6">
   <search_result>
    <search_hit hit_rank="1" peptide="MNFSHGTHEYHAETIK" peptide_prev_aa="R" peptide_next_aa="N" protein="P11974" num_tot_proteins="1" calc_neutral_pep_mass="1900.852545" massdiff="0.006753" xlink_type="na">
     <search_score name="kojak_score" value="5.5350"/>
     <search_score name="delta_score" value="5.5350"/>
     <search_score name="ppm_error" value="3.5528"/>
    </search_hit>
   </search_result>
  </spectrum_query>
  <spectrum_query spectrum="20180615_KS_CL_9_msconvert.5340.5340.3" start_scan="5340" end_scan="5340" precursor_neutral_mass="1875.966117" assumed_charge="3" index="146" retention_time_sec="23.8">
   <search_result>
    <search_hit hit_rank="1" peptide="AGKPVICATQMLESMIK" peptide_prev_aa="R" peptide_next_aa="K" protein="P11974" num_tot_proteins="1" calc_neutral_pep_mass="1875.961953" massdiff="-0.004164" xlink_type="na">
     <modification_info>
      <mod_aminoacid_mass position="7" mass="160.030640"/>
     </modification_info>
     <search_score name="kojak_score" value="0.4650"/>
     <search_score name="delta_score" value="0.4650"/>
     <search_score name="ppm_error" value="-2.2197"/>
    </search_hit>
   </search_result>
  </spectrum_query>
  <spectrum_query spectrum="20180615_KS_CL_9_msconvert.5370.5370.3" start_scan="5370" end_scan="5370" precursor_neutral_mass="1076.465864" assumed_charge="3" index="147" retention_time_sec="23.9">
   <search_result>
    <search_hit hit_rank="1" peptide="EAEAAMFHR" peptide_prev_aa="R" peptide_next_aa="K" protein="P11974" num_tot_proteins="1" calc_neutral_pep_mass="1076.470865" massdiff="0.005001" xlink_type="na">
     <modification_info>
      <mod_aminoacid_mass position="6" mass="147.035379"/>
     </modification_info>
     <search_score name="kojak_score" value="2.1350"/>
     <search_score name="delta_score" value="1.9550"/>
     <search_score name="ppm_error" value="4.6454"/>
    </search_hit>
   </search_result>
  </spectrum_query>
  <spectrum_query spectrum="20180615_KS_CL_9_msconvert.5392.5392.3" start_scan="5392" end_scan="5392" precursor_neutral_mass="1916.835365" assumed_charge="3" index="148" retention_time_sec="23.9">
   <search_result>
    <search_hit hit_rank="1" peptide="MNFSHGTHEYHAETIK" peptide_prev_aa="R" peptide_next_aa="N" protein="P11974" num_tot_proteins="1" calc_neutral_pep_mass="1916.847445" massdiff="0.012080" xlink_type="na">
     <modification_info>
      <mod_aminoacid_mass position="1" mass="147.035379"/>
     </modification_info>
     <search_score name="kojak_score" value="4.5900"/>
     <search_score name="delta_score" value="4.5900"/>
     <search_score name="ppm_error" value="6.3023"/>
    </search_hit>
   </search_result>
  </spectrum_query>
  <spectrum_query spectrum="20180615_KS_CL_9_msconvert.5394.5394.4" start_scan="5394" end_scan="5394" precursor_neutral_mass="1900.847006" assumed_charge="4" index="149" retention_time_sec="23.9">
   <search_result>
    <search_hit hit_rank="1" peptide="MNFSHGTHEYHAETIK" peptide_prev_aa="R" peptide_next_aa="N" protein="P11974" num_tot_proteins="1" calc_neutral_pep_mass="1900.852545" massdiff="0.005540" xlink_type="na">
     <search_score name="kojak_score" value="3.3550"/>
     <search_score name="delta_score" value="3.3550"/>
     <search_score name="ppm_error" value="2.9144"/>
    </search_hit>
   </search_result>
  </spectrum_query>
  <spectrum_query spectrum="20180615_KS_CL_9_msconvert.5397.5397.3" start_scan="5397" end_scan="5397" precursor_neutral_mass="1875.963011" assumed_charge="3" index="150" retention_time_sec="24.0">
   <search_result>
    <search_hit hit_rank="1" peptide="AGKPVICATQMLESMIK" peptide_prev_aa="R" peptide_next_aa="K" protein="P11974" num_tot_proteins="1" calc_neutral_pep_mass="1875.961953" massdiff="-0.001057" xlink_type="na">
     <modification_info>
      <mod_aminoacid_mass position="7" mass="160.030640"/>
     </modification_info>
     <search_score name="kojak_score" value="0.3300"/>
     <search_score name="delta_score" value="0.3300"/>
     <search_score name="ppm_error" value="-0.5637"/>
    </search_hit>
   </search_result>
  </spectrum_query>
  <spectrum_query spectrum="20180615_KS_CL_9_msconvert.5427.5427.3" start_scan="5427" end_scan="5427" precursor_neutral_mass="4006.168356" assumed_charge="3" index="151" retention_time_sec="24.1">
   <search_result>
    <search_hit hit_rank="1" peptide="-" peptide_prev_aa="-" peptide_next_aa="-" protein="-" num_tot_proteins="1" calc_neutral_pep_mass="4006.128945" massdiff="-0.039411" xlink_type="xl">
     <xlink identifier="BS3" mass="138.068074">
      <linked_peptide peptide="ALEEFLKRHFMAAEAER" peptide_prev_aa="R" peptide_next_aa="A" protein="decoy_P11974" num_tot_proteins="1" calc_neutral_pep_mass="2047.030833" complement_mass="1959.137523" designation="alpha">
       <xlink_score name="score" value="0.7100"/>
       <xlink_score name="rank" value="1"/>
       <xlink_score name="link" value="7"/>
      </linked_peptide>
      <linked_peptide peptide="WGTLVIVVDGKKFFGR" peptide_prev_aa="R" peptide_next_aa="A" protein="decoy_P11974" num_tot_proteins="1" calc_neutral_pep_mass="1821.030038" complement_mass="2185.138318" designation="beta">
       <xlink_score name="score" value="0.2300"/>
       <xlink_score name="rank" value="3"/>
       <xlink_score name="link" value="11"/>
      </linked_peptide>
     </xlink>
     <search_score name="kojak_score" value="0.7050"/>
     <search_score name="delta_score" value="0.0450"/>
     <search_score name="ppm_error" value="-9.8376"/>
    </search_hit>
   </search_result>
  </spectrum_query>
  <spectrum_query spectrum="20180615_KS_CL_9_msconvert.5441.5441.3" start_scan="5441" end_scan="5441" precursor_neutral_mass="1060.472340" assumed_charge="3" index="152" retention_time_sec="24.1">
   <search_result>
    <search_hit hit_rank="1" peptide="EAEAAMFHR" peptide_prev_aa="R" peptide_next_aa="K" protein="P11974" num_tot_proteins="1" calc_neutral_pep_mass="1060.475965" massdiff="0.003625" xlink_type="na">
     <search_score name="kojak_score" value="2.4600"/>
     <search_score name="delta_score" value="2.2850"/>
     <search_score name="ppm_error" value="3.4185"/>
    </search_hit>
   </search_result>
  </spectrum_query>
  <spectrum_query spectrum="20180615_KS_CL_9_msconvert.5443.5443.5" start_scan="5443" end_scan="5443" precursor_neutral_mass="1900.845668" assumed_charge="5" index="153" retention_time_sec="24.1">
   <search_result>
    <search_hit hit_rank="1" peptide="MNFSHGTHEYHAETIK" peptide_prev_aa="R" peptide_next_aa="N" protein="P11974" num_tot_proteins="1" calc_neutral_pep_mass="1900.852545" massdiff="0.006877" xlink_type="na">
     <search_score name="kojak_score" value="2.8600"/>
     <search_score name="delta_score" value="2.8600"/>
     <search_score name="ppm_error" value="3.6179"/>
    </search_hit>
   </search_result>
  </spectrum_query>
  <spectrum_query spectrum="20180615_KS_CL_9_msconvert.5448.5448.3" start_scan="5448" end_scan="5448" precursor_neutral_mass="1900.846051" assumed_charge="3" index="154" retention_time_sec="24.1">
   <search_result>
    <search_hit hit_rank="1" peptide="MNFSHGTHEYHAETIK" peptide_prev_aa="R" peptide_next_aa="N" protein="P11974" num_tot_proteins="1" calc_neutral_pep_mass="1900.852545" massdiff="0.006495" xlink_type="na">
     <search_score name="kojak_score" value="6.1900"/>
     <search_score name="delta_score" value="6.1900"/>
     <search_score name="ppm_error" value="3.4167"/>
    </search_hit>
   </search_result>
  </spectrum_query>
  <spectrum_query spectrum="20180615_KS_CL_9_msconvert.5548.5548.4" start_scan="5548" end_scan="5548" precursor_neutral_mass="1900.848252" assumed_charge="4" index="155" retention_time_sec="24.5">
   <search_result>
    <search_hit hit_rank="1" peptide="MNFSHGTHEYHAETIK" peptide_prev_aa="R" peptide_next_aa="N" protein="P11974" num_tot_proteins="1" calc_neutral_pep_mass="1900.852545" massdiff="0.004293" xlink_type="na">
     <search_score name="kojak_score" value="4.0500"/>
     <search_score name="delta_score" value="4.0500"/>
     <search_score name="ppm_error" value="2.2587"/>
    </search_hit>
   </search_result>
  </spectrum_query>
  <spectrum_query spectrum="20180615_KS_CL_9_msconvert.5557.5557.3" start_scan="5557" end_scan="5557" precursor_neutral_mass="1916.832302" assumed_charge="3" index="156" retention_time_sec="24.5">
   <search_result>
    <search_hit hit_rank="1" peptide="MNFSHGTHEYHAETIK" peptide_prev_aa="R" peptide_next_aa="N" protein="P11974" num_tot_proteins="1" calc_neutral_pep_mass="1916.847445" massdiff="0.015143" xlink_type="na">
     <modification_info>
      <mod_aminoacid_mass position="1" mass="147.035379"/>
     </modification_info>
     <search_score name="kojak_score" value="4.2650"/>
     <search_score name="delta_score" value="4.2650"/>
     <search_score name="ppm_error" value="7.9000"/>
    </search_hit>
   </search_result>
  </spectrum_query>
  <spectrum_query spectrum="20180615_KS_CL_9_msconvert.5566.5566.3" start_scan="5566" end_scan="5566" precursor_neutral_mass="1217.636587" assumed_charge="3" index="157" retention_time_sec="24.5">
   <search_result>
    <search_hit hit_rank="1" peptide="SGVDVVKCINK" peptide_prev_aa="K" peptide_next_aa="Y" protein="decoy_P11974" num_tot_proteins="1" calc_neutral_pep_mass="1217.643745" massdiff="0.007158" xlink_type="na">
     <modification_info>
      <mod_aminoacid_mass position="8" mass="160.030640"/>
     </modification_info>
     <search_score name="kojak_score" value="0.3950"/>
     <search_score name="delta_score" value="0.2600"/>
     <search_score name="ppm_error" value="5.8785"/>
    </search_hit>
   </search_result>
  </spectrum_query>
  <spectrum_query spectrum="20180615_KS_CL_9_msconvert.5578.5578.3" start_scan="5578" end_scan="5578" precursor_neutral_mass="2166.169516" assumed_charge="3" index="158" retention_time_sec="24.6">
   <search_result>
    <search_hit hit_rank="1" peptide="-" peptide_prev_aa="-" peptide_next_aa="-" protein="-" num_tot_proteins="1" calc_neutral_pep_mass="2166.179597" massdiff="0.010081" xlink_type="xl">
     <xlink identifier="BS3" mass="138.068074">
      <linked_peptide peptide="ALEEFLKR" peptide_prev_aa="R" peptide_next_aa="H" protein="decoy_P11974" num_tot_proteins="1" calc_neutral_pep_mass="1004.565431" complement_mass="1161.604085" designation="alpha">
       <xlink_score name="score" value="0.0250"/>
       <xlink_score name="rank" value="2"/>
       <xlink_score name="link" value="7"/>
      </linked_peptide>
      <linked_peptide peptide="VEHVDAAKR" peptide_prev_aa="R" peptide_next_aa="I" protein="decoy_P11974" num_tot_proteins="1" calc_neutral_pep_mass="1023.546091" complement_mass="1142.623425" designation="beta">
       <xlink_score name="score" value="0.1450"/>
       <xlink_score name="rank" value="1"/>
       <xlink_score name="link" value="8"/>
      </linked_peptide>
     </xlink>
     <search_score name="kojak_score" value="0.1700"/>
     <search_score name="delta_score" value="0.1700"/>
     <search_score name="ppm_error" value="4.6538"/>
    </search_hit>
   </search_result>
  </spectrum_query>
  <spectrum_query spectrum="20180615_KS_CL_9_msconvert.5602.5602.3" start_scan="5602" end_scan="5602" precursor_neutral_mass="1900.842076" assumed_charge="3" index="159" retention_time_sec="24.6">
   <search_result>
    <search_hit hit_rank="1" peptide="MNFSHGTHEYHAETIK" peptide_prev_aa="R" peptide_next_aa="N" protein="P11974" num_tot_proteins="1" calc_neutral_pep_mass="1900.852545" massdiff="0.010469" xlink_type="na">
     <search_score name="kojak_score" value="5.7650"/>
     <search_score name="delta_score" value="5.7650"/>
     <search_score name="ppm_error" value="5.5077"/>
    </search_hit>
   </search_result>
  </spectrum_query>
  <spectrum_query spectrum="20180615_KS_CL_9_msconvert.5652.5652.2" start_scan="5652" end_scan="5652" precursor_neutral_mass="867.472086" assumed_charge="2" index="160" retention_time_sec="24.8">
   <search_result>
    <search_hit hit_rank="1" peptide="MQHLIAR" peptide_prev_aa="R" peptide_next_aa="E" protein="P11974" num_tot_proteins="1" calc_neutral_pep_mass="867.474847" massdiff="0.002762" xlink_type="na">
     <search_score name="kojak_score" value="1.6350"/>
     <search_score name="delta_score" value="1.0050"/>
     <search_score name="ppm_error" value="3.1837"/>
    </search_hit>
   </search_result>
  </spectrum_query>
  <spectrum_query spectrum="20180615_KS_CL_9_msconvert.5689.5689.4" start_scan="5689" end_scan="5689" precursor_neutral_mass="1900.847319" assumed_charge="4" index="161" retention_time_sec="25.0">
   <search_result>
    <search_hit hit_rank="1" peptide="MNFSHGTHEYHAETIK" peptide_prev_aa="R" peptide_next_aa="N" protein="P11974" num_tot_proteins="1" calc_neutral_pep_mass="1900.852545" massdiff="0.005226" xlink_type="na">
     <search_score name="kojak_score" value="3.7300"/>
     <search_score name="delta_score" value="3.7300"/>
     <search_score name="ppm_error" value="2.7495"/>
    </search_hit>
   </search_result>
  </spectrum_query>
  <spectrum_query spectrum="20180615_KS_CL_9_msconvert.5697.5697.3" start_scan="5697" end_scan="5697" precursor_neutral_mass="1916.835764" assumed_charge="3" index="162" retention_time_sec="25.0">
   <search_result>
    <search_hit hit_rank="1" peptide="MNFSHGTHEYHAETIK" peptide_prev_aa="R" peptide_next_aa="N" protein="P11974" num_tot_proteins="1" calc_neutral_pep_mass="1916.847445" massdiff="0.011682" xlink_type="na">
     <modification_info>
      <mod_aminoacid_mass position="1" mass="147.035379"/>
     </modification_info>
     <search_score name="kojak_score" value="4.2150"/>
     <search_score name="delta_score" value="4.2150"/>
     <search_score name="ppm_error" value="6.0942"/>
    </search_hit>
   </search_result>
  </spectrum_query>
  <spectrum_query spectrum="20180615_KS_CL_9_msconvert.5737.5737.6" start_scan="5737" end_scan="5737" precursor_neutral_mass="2809.535489" assumed_charge="6" index="163" retention_time_sec="25.1">
   <search_result>
    <search_hit hit_rank="1" peptide="-" peptide_prev_aa="-" peptide_next_aa="-" protein="-" num_tot_proteins="1" calc_neutral_pep_mass="2809.508033" massdiff="-0.027455" xlink_type="xl">
     <xlink identifier="BS3" mass="138.068074">
      <linked_peptide peptide="AVNMGSKIMEK" peptide_prev_aa="R" peptide_next_aa="L" protein="decoy_P11974" num_tot_proteins="1" calc_neutral_pep_mass="1206.610004" complement_mass="1602.925484" designation="alpha">
       <xlink_score name="score" value="0.0400"/>
       <xlink_score name="rank" value="4"/>
       <xlink_score name="link" value="7"/>
      </linked_peptide>
      <linked_peptide peptide="IEPGKTDLAVAVPR" peptide_prev_aa="R" peptide_next_aa="Y" protein="decoy_P11974" num_tot_proteins="1" calc_neutral_pep_mass="1464.829955" complement_mass="1344.705534" designation="beta">
       <xlink_score name="score" value="0.4450"/>
       <xlink_score name="rank" value="1"/>
       <xlink_score name="link" value="5"/>
      </linked_peptide>
     </xlink>
     <search_score name="kojak_score" value="0.4750"/>
     <search_score name="delta_score" value="0.4750"/>
     <search_score name="ppm_error" value="-9.7722"/>
    </search_hit>
   </search_result>
  </spectrum_query>
  <spectrum_query spectrum="20180615_KS_CL_9_msconvert.5746.5746.3" start_scan="5746" end_scan="5746" precursor_neutral_mass="1900.846417" assumed_charge="3" index="164" retention_time_sec="25.2">
   <search_result>
    <search_hit hit_rank="1" peptide="MNFSHGTHEYHAETIK" peptide_prev_aa="R" peptide_next_aa="N" protein="P11974" num_tot_proteins="1" calc_neutral_pep_mass="1900.852545" massdiff="0.006129" xlink_type="na">
     <search_score name="kojak_score" value="5.7300"/>
     <search_score name="delta_score" value="5.7300"/>
     <search_score name="ppm_error" value="3.2242"/>
    </search_hit>
   </search_result>
  </spectrum_query>
  <spectrum_query spectrum="20180615_KS_CL_9_msconvert.5763.5763.3" start_scan="5763" end_scan="5763" precursor_neutral_mass="1076.468217" assumed_charge="3" index="165" retention_time_sec="25.2">
   <search_result>
    <search_hit hit_rank="1" peptide="EAEAAMFHR" peptide_prev_aa="R" peptide_next_aa="K" protein="P11974" num_tot_proteins="1" calc_neutral_pep_mass="1076.470865" massdiff="0.002648" xlink_type="na">
     <modification_info>
      <mod_aminoacid_mass position="6" mass="147.035379"/>
     </modification_info>
     <search_score name="kojak_score" value="1.6850"/>
     <search_score name="delta_score" value="1.6700"/>
     <search_score name="ppm_error" value="2.4601"/>
    </search_hit>
   </search_result>
  </spectrum_query>
  <spectrum_query spectrum="20180615_KS_CL_9_msconvert.5790.5790.3" start_scan="5790" end_scan="5790" precursor_neutral_mass="1274.662384" assumed_charge="3" index="166" retention_time_sec="25.3">
   <search_result>
    <search_hit hit_rank="1" peptide="GARNCRGIIMK" peptide_prev_aa="K" peptide_next_aa="Q" protein="decoy_P11974" num_tot_proteins="1" calc_neutral_pep_mass="1274.669913" massdiff="0.007529" xlink_type="na">
     <modification_info>
      <mod_aminoacid_mass position="5" mass="160.030640"/>
     </modification_info>
     <search_score name="kojak_score" value="0.4800"/>
     <search_score name="delta_score" value="0.4800"/>
     <search_score name="ppm_error" value="5.9065"/>
    </search_hit>
   </search_result>
  </spectrum_query>
  <spectrum_query spectrum="20180615_KS_CL_9_msconvert.5805.5805.3" start_scan="5805" end_scan="5805" precursor_neutral_mass="2009.122213" assumed_charge="3" index="167" retention_time_sec="25.4">
   <search_result>
    <search_hit hit_rank="1" peptide="-" peptide_prev_aa="-" peptide_next_aa="-" protein="-" num_tot_proteins="1" calc_neutral_pep_mass="2009.126837" massdiff="0.004624" xlink_type="xl">
     <xlink identifier="BS3" mass="138.068074">
      <linked_peptide peptide="GSGTAEVELKK" peptide_prev_aa="K" peptide_next_aa="G" protein="P11974" num_tot_proteins="1" calc_neutral_pep_mass="1117.597847" complement_mass="891.524366" designation="alpha">
       <xlink_score name="score" value="1.1200"/>
       <xlink_score name="rank" value="1"/>
       <xlink_score name="link" value="10"/>
      </linked_peptide>
      <linked_peptide peptide="KPRPTR" peptide_prev_aa="K" peptide_next_aa="A" protein="P11974" num_tot_proteins="1" calc_neutral_pep_mass="753.460916" complement_mass="1255.661297" designation="beta">
       <xlink_score name="score" value="0.0300"/>
       <xlink_score name="rank" value="3"/>
       <xlink_score name="link" value="1"/>
      </linked_peptide>
     </xlink>
     <search_score name="kojak_score" value="1.1500"/>
     <search_score name="delta_score" value="0.8850"/>
     <search_score name="ppm_error" value="2.3015"/>
    </search_hit>
   </search_result>
  </spectrum_query>
  <spectrum_query spectrum="20180615_KS_CL_9_msconvert.5824.5824.5" start_scan="5824" end_scan="5824" precursor_neutral_mass="4359.050227" assumed_charge="5" index="168" retention_time_sec="25.4">
   <search_result>
    <search_hit hit_rank="1" peptide="AEGSDVANAVLDGADCIMLSGETAKGDYPLEAVRMQHLIAR" peptide_prev_aa="R" peptide_next_aa="E" protein="P11974" num_tot_proteins="1" calc_neutral_pep_mass="4359.093132" massdiff="0.042906" xlink_type="na">
     <modification_info>
      <mod_aminoacid_mass position="18" mass="147.035379"/>
      <mod_aminoacid_mass position="16" mass="160.030640"/>
     </modification_info>
     <search_score name="kojak_score" value="0.2600"/>
     <search_score name="delta_score" value="0.2600"/>
     <search_score name="ppm_error" value="9.8429"/>
    </search_hit>
   </search_result>
  </spectrum_query>
  <spectrum_query spectrum="20180615_KS_CL_9_msconvert.5841.5841.4" start_scan="5841" end_scan="5841" precursor_neutral_mass="1900.848660" assumed_charge="4" index="169" retention_time_sec="25.5">
   <search_result>
    <search_hit hit_rank="1" peptide="MNFSHGTHEYHAETIK" peptide_prev_aa="R" peptide_next_aa="N" protein="P11974" num_tot_proteins="1" calc_neutral_pep_mass="1900.852545" massdiff="0.003885" xlink_type="na">
     <search_score name="kojak_score" value="3.0400"/>
     <search_score name="delta_score" value="3.0400"/>
     <search_score name="ppm_error" value="2.0439"/>
    </search_hit>
   </search_result>
  </spectrum_query>
  <spectrum_query spectrum="20180615_KS_CL_9_msconvert.5852.5852.3" start_scan="5852" end_scan="5852" precursor_neutral_mass="1916.836966" assumed_charge="3" index="170" retention_time_sec="25.5">
   <search_result>
    <search_hit hit_rank="1" peptide="MNFSHGTHEYHAETIK" peptide_prev_aa="R" peptide_next_aa="N" protein="P11974" num_tot_proteins="1" calc_neutral_pep_mass="1916.847445" massdiff="0.010479" xlink_type="na">
     <modification_info>
      <mod_aminoacid_mass position="1" mass="147.035379"/>
     </modification_info>
     <search_score name="kojak_score" value="3.8550"/>
     <search_score name="delta_score" value="3.8550"/>
     <search_score name="ppm_error" value="5.4669"/>
    </search_hit>
   </search_result>
  </spectrum_query>
  <spectrum_query spectrum="20180615_KS_CL_9_msconvert.5856.5856.3" start_scan="5856" end_scan="5856" precursor_neutral_mass="1192.638034" assumed_charge="3" index="171" retention_time_sec="25.5">
   <search_result>
    <search_hit hit_rank="1" peptide="SVETLKEMIK" peptide_prev_aa="R" peptide_next_aa="S" protein="P11974" num_tot_proteins="1" calc_neutral_pep_mass="1192.637251" massdiff="-0.000783" xlink_type="na">
     <modification_info>
      <mod_aminoacid_mass position="8" mass="147.035379"/>
     </modification_info>
     <search_score name="kojak_score" value="0.9250"/>
     <search_score name="delta_score" value="0.9250"/>
     <search_score name="ppm_error" value="-0.6562"/>
    </search_hit>
   </search_result>
  </spectrum_query>
  <spectrum_query spectrum="20180615_KS_CL_9_msconvert.5864.5864.3" start_scan="5864" end_scan="5864" precursor_neutral_mass="1217.640836" assumed_charge="3" index="172" retention_time_sec="25.5">
   <search_result>
    <search_hit hit_rank="1" peptide="NICKVVDVGSK" peptide_prev_aa="K" peptide_next_aa="V" protein="P11974" num_tot_proteins="1" calc_neutral_pep_mass="1217.643745" massdiff="0.002909" xlink_type="na">
     <modification_info>
      <mod_aminoacid_mass position="3" mass="160.030640"/>
     </modification_info>
     <search_score name="kojak_score" value="1.6950"/>
     <search_score name="delta_score" value="1.6950"/>
     <search_score name="ppm_error" value="2.3889"/>
    </search_hit>
   </search_result>
  </spectrum_query>
  <spectrum_query spectrum="20180615_KS_CL_9_msconvert.5867.5867.3" start_scan="5867" end_scan="5867" precursor_neutral_mass="1117.595260" assumed_charge="3" index="173" retention_time_sec="25.5">
   <search_result>
    <search_hit hit_rank="1" peptide="GSGTAEVELKK" peptide_prev_aa="K" peptide_next_aa="G" protein="P11974" num_tot_proteins="1" calc_neutral_pep_mass="1117.597847" massdiff="0.002587" xlink_type="na">
     <search_score name="kojak_score" value="1.8250"/>
     <search_score name="delta_score" value="1.5350"/>
     <search_score name="ppm_error" value="2.3148"/>
    </search_hit>
   </search_result>
  </spectrum_query>
  <spectrum_query spectrum="20180615_KS_CL_9_msconvert.5878.5878.3" start_scan="5878" end_scan="5878" precursor_neutral_mass="1192.635199" assumed_charge="3" index="174" retention_time_sec="25.6">
   <search_result>
    <search_hit hit_rank="1" peptide="SVETLKEMIK" peptide_prev_aa="R" peptide_next_aa="S" protein="P11974" num_tot_proteins="1" calc_neutral_pep_mass="1192.637251" massdiff="0.002052" xlink_type="na">
     <modification_info>
      <mod_aminoacid_mass position="8" mass="147.035379"/>
     </modification_info>
     <search_score name="kojak_score" value="0.8550"/>
     <search_score name="delta_score" value="0.8550"/>
     <search_score name="ppm_error" value="1.7209"/>
    </search_hit>
   </search_result>
  </spectrum_query>
  <spectrum_query spectrum="20180615_KS_CL_9_msconvert.5899.5899.3" start_scan="5899" end_scan="5899" precursor_neutral_mass="2349.983420" assumed_charge="3" index="175" retention_time_sec="25.6">
   <search_result>
    <search_hit hit_rank="1" peptide="SSSHSTDLMEAMAMGSVEASYK" peptide_prev_aa="R" peptide_next_aa="C" protein="P11974" num_tot_proteins="1" calc_neutral_pep_mass="2349.976176" massdiff="-0.007243" xlink_type="na">
     <modification_info>
      <mod_aminoacid_mass position="9" mass="147.035379"/>
      <mod_aminoacid_mass position="12" mass="147.035379"/>
     </modification_info>
     <search_score name="kojak_score" value="0.1900"/>
     <search_score name="delta_score" value="0.1900"/>
     <search_score name="ppm_error" value="-3.0823"/>
    </search_hit>
    <search_hit hit_rank="1" peptide="SSSHSTDLMEAMAMGSVEASYK" peptide_prev_aa="R" peptide_next_aa="C" protein="P11974" num_tot_proteins="1" calc_neutral_pep_mass="2349.976176" massdiff="-0.007243" xlink_type="na">
     <modification_info>
      <mod_aminoacid_mass position="9" mass="147.035379"/>
      <mod_aminoacid_mass position="14" mass="147.035379"/>
     </modification_info>
     <search_score name="kojak_score" value="0.1900"/>
     <search_score name="delta_score" value="0.1900"/>
     <search_score name="ppm_error" value="-3.0823"/>
    </search_hit>
   </search_result>
  </spectrum_query>
  <spectrum_query spectrum="20180615_KS_CL_9_msconvert.5900.5900.3" start_scan="5900" end_scan="5900" precursor_neutral_mass="2270.060491" assumed_charge="3" index="176" retention_time_sec="25.7">
   <search_result>
    <search_hit hit_rank="1" peptide="MNFSHGTHEYHAETIKNVR" peptide_prev_aa="R" peptide_next_aa="T" protein="P11974" num_tot_proteins="1" calc_neutral_pep_mass="2270.064978" massdiff="0.004488" xlink_type="na">
     <search_score name="kojak_score" value="0.3000"/>
     <search_score name="delta_score" value="0.1850"/>
     <search_score name="ppm_error" value="1.9769"/>
    </search_hit>
   </search_result>
  </spectrum_query>
  <spectrum_query spectrum="20180615_KS_CL_9_msconvert.5903.5903.3" start_scan="5903" end_scan="5903" precursor_neutral_mass="1900.846196" assumed_charge="3" index="177" retention_time_sec="25.7">
   <search_result>
    <search_hit hit_rank="1" peptide="MNFSHGTHEYHAETIK" peptide_prev_aa="R" peptide_next_aa="N" protein="P11974" num_tot_proteins="1" calc_neutral_pep_mass="1900.852545" massdiff="0.006350" xlink_type="na">
     <search_score name="kojak_score" value="5.8000"/>
     <search_score name="delta_score" value="5.8000"/>
     <search_score name="ppm_error" value="3.3406"/>
    </search_hit>
   </search_result>
  </spectrum_query>
  <spectrum_query spectrum="20180615_KS_CL_9_msconvert.5929.5929.5" start_scan="5929" end_scan="5929" precursor_neutral_mass="2270.059659" assumed_charge="5" index="178" retention_time_sec="25.7">
   <search_result>
    <search_hit hit_rank="1" peptide="MNFSHGTHEYHAETIKNVR" peptide_prev_aa="R" peptide_next_aa="T" protein="P11974" num_tot_proteins="1" calc_neutral_pep_mass="2270.064978" massdiff="0.005319" xlink_type="na">
     <search_score name="kojak_score" value="3.1050"/>
     <search_score name="delta_score" value="3.1050"/>
     <search_score name="ppm_error" value="2.3432"/>
    </search_hit>
   </search_result>
  </spectrum_query>
  <spectrum_query spectrum="20180615_KS_CL_9_msconvert.5968.5968.4" start_scan="5968" end_scan="5968" precursor_neutral_mass="2270.061514" assumed_charge="4" index="179" retention_time_sec="25.8">
   <search_result>
    <search_hit hit_rank="1" peptide="MNFSHGTHEYHAETIKNVR" peptide_prev_aa="R" peptide_next_aa="T" protein="P11974" num_tot_proteins="1" calc_neutral_pep_mass="2270.064978" massdiff="0.003464" xlink_type="na">
     <search_score name="kojak_score" value="4.8900"/>
     <search_score name="delta_score" value="4.8900"/>
     <search_score name="ppm_error" value="1.5260"/>
    </search_hit>
   </search_result>
  </spectrum_query>
  <spectrum_query spectrum="20180615_KS_CL_9_msconvert.5984.5984.3" start_scan="5984" end_scan="5984" precursor_neutral_mass="2009.124680" assumed_charge="3" index="180" retention_time_sec="25.9">
   <search_result>
    <search_hit hit_rank="1" peptide="-" peptide_prev_aa="-" peptide_next_aa="-" protein="-" num_tot_proteins="1" calc_neutral_pep_mass="2009.126837" massdiff="0.002157" xlink_type="xl">
     <xlink identifier="BS3" mass="138.068074">
      <linked_peptide peptide="GSGTAEVELKK" peptide_prev_aa="K" peptide_next_aa="G" protein="P11974" num_tot_proteins="1" calc_neutral_pep_mass="1117.597847" complement_mass="891.526833" designation="alpha">
       <xlink_score name="score" value="1.3250"/>
       <xlink_score name="rank" value="1"/>
       <xlink_score name="link" value="10"/>
      </linked_peptide>
      <linked_peptide peptide="KPRPTR" peptide_prev_aa="K" peptide_next_aa="A" protein="P11974" num_tot_proteins="1" calc_neutral_pep_mass="753.460916" complement_mass="1255.663764" designation="beta">
       <xlink_score name="score" value="0.4550"/>
       <xlink_score name="rank" value="3"/>
       <xlink_score name="link" value="1"/>
      </linked_peptide>
     </xlink>
     <search_score name="kojak_score" value="1.7800"/>
     <search_score name="delta_score" value="0.9300"/>
     <search_score name="ppm_error" value="1.0737"/>
    </search_hit>
   </search_result>
  </spectrum_query>
  <spectrum_query spectrum="20180615_KS_CL_9_msconvert.5992.5992.3" start_scan="5992" end_scan="5992" precursor_neutral_mass="2270.069523" assumed_charge="3" index="181" retention_time_sec="25.9">
   <search_result>
    <search_hit hit_rank="1" peptide="MNFSHGTHEYHAETIKNVR" peptide_prev_aa="R" peptide_next_aa="T" protein="P11974" num_tot_proteins="1" calc_neutral_pep_mass="2270.064978" massdiff="-0.004545" xlink_type="na">
     <search_score name="kojak_score" value="0.9550"/>
     <search_score name="delta_score" value="0.7650"/>
     <search_score name="ppm_error" value="-2.0022"/>
    </search_hit>
   </search_result>
  </spectrum_query>
  <spectrum_query spectrum="20180615_KS_CL_9_msconvert.6018.6018.3" start_scan="6018" end_scan="6018" precursor_neutral_mass="1332.727488" assumed_charge="3" index="182" retention_time_sec="26.0">
   <search_result>
    <search_hit hit_rank="1" peptide="SVETLKEMIK" peptide_prev_aa="R" peptide_next_aa="S" protein="P11974" num_tot_proteins="1" calc_neutral_pep_mass="1332.720951" massdiff="-0.006537" xlink_type="na">
     <modification_info>
      <mod_aminoacid_mass position="6" mass="284.173556"/>
     </modification_info>
     <search_score name="kojak_score" value="0.5550"/>
     <search_score name="delta_score" value="0.5550"/>
     <search_score name="ppm_error" value="-4.9046"/>
    </search_hit>
   </search_result>
  </spectrum_query>
  <spectrum_query spectrum="20180615_KS_CL_9_msconvert.6027.6027.4" start_scan="6027" end_scan="6027" precursor_neutral_mass="1900.849908" assumed_charge="4" index="183" retention_time_sec="26.0">
   <search_result>
    <search_hit hit_rank="1" peptide="MNFSHGTHEYHAETIK" peptide_prev_aa="R" peptide_next_aa="N" protein="P11974" num_tot_proteins="1" calc_neutral_pep_mass="1900.852545" massdiff="0.002637" xlink_type="na">
     <search_score name="kojak_score" value="2.1450"/>
     <search_score name="delta_score" value="2.1450"/>
     <search_score name="ppm_error" value="1.3873"/>
    </search_hit>
   </search_result>
  </spectrum_query>
  <spectrum_query spectrum="20180615_KS_CL_9_msconvert.6060.6060.3" start_scan="6060" end_scan="6060" precursor_neutral_mass="1192.633805" assumed_charge="3" index="184" retention_time_sec="26.1">
   <search_result>
    <search_hit hit_rank="1" peptide="SVETLKEMIK" peptide_prev_aa="R" peptide_next_aa="S" protein="P11974" num_tot_proteins="1" calc_neutral_pep_mass="1192.637251" massdiff="0.003446" xlink_type="na">
     <modification_info>
      <mod_aminoacid_mass position="8" mass="147.035379"/>
     </modification_info>
     <search_score name="kojak_score" value="2.2200"/>
     <search_score name="delta_score" value="2.2200"/>
     <search_score name="ppm_error" value="2.8897"/>
    </search_hit>
   </search_result>
  </spectrum_query>
  <spectrum_query spectrum="20180615_KS_CL_9_msconvert.6091.6091.3" start_scan="6091" end_scan="6091" precursor_neutral_mass="1916.829356" assumed_charge="3" index="185" retention_time_sec="26.2">
   <search_result>
    <search_hit hit_rank="1" peptide="MNFSHGTHEYHAETIK" peptide_prev_aa="R" peptide_next_aa="N" protein="P11974" num_tot_proteins="1" calc_neutral_pep_mass="1916.847445" massdiff="0.018089" xlink_type="na">
     <modification_info>
      <mod_aminoacid_mass position="1" mass="147.035379"/>
     </modification_info>
     <search_score name="kojak_score" value="2.3150"/>
     <search_score name="delta_score" value="2.3150"/>
     <search_score name="ppm_error" value="9.4371"/>
    </search_hit>
   </search_result>
  </spectrum_query>
  <spectrum_query spectrum="20180615_KS_CL_9_msconvert.6108.6108.3" start_scan="6108" end_scan="6108" precursor_neutral_mass="1179.622085" assumed_charge="3" index="186" retention_time_sec="26.3">
   <search_result>
    <search_hit hit_rank="1" peptide="KAADVHEVR" peptide_prev_aa="R" peptide_next_aa="K" protein="P11974" num_tot_proteins="1" calc_neutral_pep_mass="1179.624691" massdiff="0.002607" xlink_type="na">
     <modification_info>
      <mod_aminoacid_mass position="1" mass="284.173556"/>
     </modification_info>
     <search_score name="kojak_score" value="3.6050"/>
     <search_score name="delta_score" value="3.5550"/>
     <search_score name="ppm_error" value="2.2096"/>
    </search_hit>
   </search_result>
  </spectrum_query>
  <spectrum_query spectrum="20180615_KS_CL_9_msconvert.6154.6154.3" start_scan="6154" end_scan="6154" precursor_neutral_mass="2715.358114" assumed_charge="3" index="187" retention_time_sec="26.4">
   <search_result>
    <search_hit hit_rank="1" peptide="DIQDLKFGVEQDVDMVFASFIRK" peptide_prev_aa="K" peptide_next_aa="A" protein="P11974" num_tot_proteins="1" calc_neutral_pep_mass="2715.357662" massdiff="-0.000453" xlink_type="na">
     <modification_info>
      <mod_aminoacid_mass position="15" mass="147.035379"/>
     </modification_info>
     <search_score name="kojak_score" value="0.0350"/>
     <search_score name="delta_score" value="0.0050"/>
     <search_score name="ppm_error" value="-0.1667"/>
    </search_hit>
   </search_result>
  </spectrum_query>
  <spectrum_query spectrum="20180615_KS_CL_9_msconvert.6175.6175.3" start_scan="6175" end_scan="6175" precursor_neutral_mass="1117.593362" assumed_charge="3" index="188" retention_time_sec="26.5">
   <search_result>
    <search_hit hit_rank="1" peptide="GSGTAEVELKK" peptide_prev_aa="K" peptide_next_aa="G" protein="P11974" num_tot_proteins="1" calc_neutral_pep_mass="1117.597847" massdiff="0.004485" xlink_type="na">
     <search_score name="kojak_score" value="2.2100"/>
     <search_score name="delta_score" value="1.8050"/>
     <search_score name="ppm_error" value="4.0130"/>
    </search_hit>
   </search_result>
  </spectrum_query>
  <spectrum_query spectrum="20180615_KS_CL_9_msconvert.6194.6194.3" start_scan="6194" end_scan="6194" precursor_neutral_mass="1629.928047" assumed_charge="3" index="189" retention_time_sec="26.5">
   <search_result>
    <search_hit hit_rank="1" peptide="TGLIKGSGTAEVELKK" peptide_prev_aa="R" peptide_next_aa="G" protein="P11974" num_tot_proteins="1" calc_neutral_pep_mass="1629.930053" massdiff="0.002007" xlink_type="na">
     <search_score name="kojak_score" value="3.7300"/>
     <search_score name="delta_score" value="3.7300"/>
     <search_score name="ppm_error" value="1.2312"/>
    </search_hit>
   </search_result>
  </spectrum_query>
  <spectrum_query spectrum="20180615_KS_CL_9_msconvert.6221.6221.4" start_scan="6221" end_scan="6221" precursor_neutral_mass="1629.926982" assumed_charge="4" index="190" retention_time_sec="26.6">
   <search_result>
    <search_hit hit_rank="1" peptide="TGLIKGSGTAEVELKK" peptide_prev_aa="R" peptide_next_aa="G" protein="P11974" num_tot_proteins="1" calc_neutral_pep_mass="1629.930053" massdiff="0.003072" xlink_type="na">
     <search_score name="kojak_score" value="2.6500"/>
     <search_score name="delta_score" value="2.6500"/>
     <search_score name="ppm_error" value="1.8846"/>
    </search_hit>
   </search_result>
  </spectrum_query>
  <spectrum_query spectrum="20180615_KS_CL_9_msconvert.6224.6224.4" start_scan="6224" end_scan="6224" precursor_neutral_mass="1883.974514" assumed_charge="4" index="191" retention_time_sec="26.6">
   <search_result>
    <search_hit hit_rank="1" peptide="GDYPLEAVRMQHLIAR" peptide_prev_aa="K" peptide_next_aa="E" protein="P11974" num_tot_proteins="1" calc_neutral_pep_mass="1883.967496" massdiff="-0.007018" xlink_type="na">
     <modification_info>
      <mod_aminoacid_mass position="10" mass="147.035379"/>
     </modification_info>
     <search_score name="kojak_score" value="1.0000"/>
     <search_score name="delta_score" value="1.0000"/>
     <search_score name="ppm_error" value="-3.7252"/>
    </search_hit>
   </search_result>
  </spectrum_query>
  <spectrum_query spectrum="20180615_KS_CL_9_msconvert.6227.6227.5" start_scan="6227" end_scan="6227" precursor_neutral_mass="2119.182985" assumed_charge="5" index="192" retention_time_sec="26.6">
   <search_result>
    <search_hit hit_rank="1" peptide="YRPRAPIIAVTRNHQTAR" peptide_prev_aa="R" peptide_next_aa="Q" protein="P11974" num_tot_proteins="1" calc_neutral_pep_mass="2119.187416" massdiff="0.004431" xlink_type="na">
     <search_score name="kojak_score" value="1.4850"/>
     <search_score name="delta_score" value="1.4850"/>
     <search_score name="ppm_error" value="2.0907"/>
    </search_hit>
   </search_result>
  </spectrum_query>
  <spectrum_query spectrum="20180615_KS_CL_9_msconvert.6228.6228.3" start_scan="6228" end_scan="6228" precursor_neutral_mass="2033.156901" assumed_charge="3" index="193" retention_time_sec="26.6">
   <search_result>
    <search_hit hit_rank="1" peptide="-" peptide_prev_aa="-" peptide_next_aa="-" protein="-" num_tot_proteins="1" calc_neutral_pep_mass="2033.163221" massdiff="0.006321" xlink_type="xl">
     <xlink identifier="BS3" mass="138.068074">
      <linked_peptide peptide="KAADVHEVR" peptide_prev_aa="R" peptide_next_aa="K" protein="P11974" num_tot_proteins="1" calc_neutral_pep_mass="1023.546091" complement_mass="1009.610809" designation="alpha">
       <xlink_score name="score" value="0.6100"/>
       <xlink_score name="rank" value="3"/>
       <xlink_score name="link" value="1"/>
      </linked_peptide>
      <linked_peptide peptide="KILGEKGK" peptide_prev_aa="R" peptide_next_aa="N" protein="P11974" num_tot_proteins="1" calc_neutral_pep_mass="871.549056" complement_mass="1161.607845" designation="beta">
       <xlink_score name="score" value="0.4000"/>
       <xlink_score name="rank" value="4"/>
       <xlink_score name="link" value="6"/>
      </linked_peptide>
     </xlink>
     <search_score name="kojak_score" value="1.0100"/>
     <search_score name="delta_score" value="0.1850"/>
     <search_score name="ppm_error" value="3.1089"/>
    </search_hit>
   </search_result>
  </spectrum_query>
  <spectrum_query spectrum="20180615_KS_CL_9_msconvert.6230.6230.3" start_scan="6230" end_scan="6230" precursor_neutral_mass="1192.633904" assumed_charge="3" index="194" retention_time_sec="26.6">
   <search_result>
    <search_hit hit_rank="1" peptide="SVETLKEMIK" peptide_prev_aa="R" peptide_next_aa="S" protein="P11974" num_tot_proteins="1" calc_neutral_pep_mass="1192.637251" massdiff="0.003347" xlink_type="na">
     <modification_info>
      <mod_aminoacid_mass position="8" mass="147.035379"/>
     </modification_info>
     <search_score name="kojak_score" value="2.2650"/>
     <search_score name="delta_score" value="2.2650"/>
     <search_score name="ppm_error" value="2.8067"/>
    </search_hit>
   </search_result>
  </spectrum_query>
  <spectrum_query spectrum="20180615_KS_CL_9_msconvert.6235.6235.3" start_scan="6235" end_scan="6235" precursor_neutral_mass="1944.847549" assumed_charge="3" index="195" retention_time_sec="26.6">
   <search_result>
    <search_hit hit_rank="1" peptide="ITEAHYEHTGHSFNMR" peptide_prev_aa="K" peptide_next_aa="A" protein="decoy_P11974" num_tot_proteins="1" calc_neutral_pep_mass="1944.853592" massdiff="0.006043" xlink_type="na">
     <modification_info>
      <mod_aminoacid_mass position="15" mass="147.035379"/>
     </modification_info>
     <search_score name="kojak_score" value="0.2350"/>
     <search_score name="delta_score" value="0.2350"/>
     <search_score name="ppm_error" value="3.1071"/>
    </search_hit>
   </search_result>
  </spectrum_query>
  <spectrum_query spectrum="20180615_KS_CL_9_msconvert.6238.6238.3" start_scan="6238" end_scan="6238" precursor_neutral_mass="1076.468244" assumed_charge="3" index="196" retention_time_sec="26.6">
   <search_result>
    <search_hit hit_rank="1" peptide="EAEAAMFHR" peptide_prev_aa="R" peptide_next_aa="K" protein="P11974" num_tot_proteins="1" calc_neutral_pep_mass="1076.470865" massdiff="0.002621" xlink_type="na">
     <modification_info>
      <mod_aminoacid_mass position="6" mass="147.035379"/>
     </modification_info>
     <search_score name="kojak_score" value="1.8700"/>
     <search_score name="delta_score" value="1.8700"/>
     <search_score name="ppm_error" value="2.4347"/>
    </search_hit>
   </search_result>
  </spectrum_query>
  <spectrum_query spectrum="20180615_KS_CL_9_msconvert.6241.6241.2" start_scan="6241" end_scan="6241" precursor_neutral_mass="1629.925186" assumed_charge="2" index="197" retention_time_sec="26.6">
   <search_result>
    <search_hit hit_rank="1" peptide="TGLIKGSGTAEVELKK" peptide_prev_aa="R" peptide_next_aa="G" protein="P11974" num_tot_proteins="1" calc_neutral_pep_mass="1629.930053" massdiff="0.004867" xlink_type="na">
     <search_score name="kojak_score" value="0.9800"/>
     <search_score name="delta_score" value="0.9800"/>
     <search_score name="ppm_error" value="2.9861"/>
    </search_hit>
   </search_result>
  </spectrum_query>
  <spectrum_query spectrum="20180615_KS_CL_9_msconvert.6259.6259.5" start_scan="6259" end_scan="6259" precursor_neutral_mass="1883.972337" assumed_charge="5" index="198" retention_time_sec="26.7">
   <search_result>
    <search_hit hit_rank="1" peptide="GDYPLEAVRMQHLIAR" peptide_prev_aa="K" peptide_next_aa="E" protein="P11974" num_tot_proteins="1" calc_neutral_pep_mass="1883.967496" massdiff="-0.004841" xlink_type="na">
     <modification_info>
      <mod_aminoacid_mass position="10" mass="147.035379"/>
     </modification_info>
     <search_score name="kojak_score" value="0.3450"/>
     <search_score name="delta_score" value="0.3450"/>
     <search_score name="ppm_error" value="-2.5696"/>
    </search_hit>
   </search_result>
  </spectrum_query>
  <spectrum_query spectrum="20180615_KS_CL_9_msconvert.6271.6271.3" start_scan="6271" end_scan="6271" precursor_neutral_mass="1916.838642" assumed_charge="3" index="199" retention_time_sec="26.7">
   <search_result>
    <search_hit hit_rank="1" peptide="MNFSHGTHEYHAETIK" peptide_prev_aa="R" peptide_next_aa="N" protein="P11974" num_tot_proteins="1" calc_neutral_pep_mass="1916.847445" massdiff="0.008803" xlink_type="na">
     <modification_info>
      <mod_aminoacid_mass position="1" mass="147.035379"/>
     </modification_info>
     <search_score name="kojak_score" value="2.5650"/>
     <search_score name="delta_score" value="2.5650"/>
     <search_score name="ppm_error" value="4.5927"/>
    </search_hit>
   </search_result>
  </spectrum_query>
  <spectrum_query spectrum="20180615_KS_CL_9_msconvert.6284.6284.3" start_scan="6284" end_scan="6284" precursor_neutral_mass="1393.766439" assumed_charge="3" index="200" retention_time_sec="26.7">
   <search_result>
    <search_hit hit_rank="1" peptide="IISKIENHEGVR" peptide_prev_aa="K" peptide_next_aa="R" protein="P11974" num_tot_proteins="1" calc_neutral_pep_mass="1393.767692" massdiff="0.001254" xlink_type="na">
     <search_score name="kojak_score" value="1.8400"/>
     <search_score name="delta_score" value="1.8400"/>
     <search_score name="ppm_error" value="0.8994"/>
    </search_hit>
   </search_result>
  </spectrum_query>
  <spectrum_query spectrum="20180615_KS_CL_9_msconvert.6291.6291.3" start_scan="6291" end_scan="6291" precursor_neutral_mass="1179.623180" assumed_charge="3" index="201" retention_time_sec="26.8">
   <search_result>
    <search_hit hit_rank="1" peptide="KAADVHEVR" peptide_prev_aa="R" peptide_next_aa="K" protein="P11974" num_tot_proteins="1" calc_neutral_pep_mass="1179.624691" massdiff="0.001512" xlink_type="na">
     <modification_info>
      <mod_aminoacid_mass position="1" mass="284.173556"/>
     </modification_info>
     <search_score name="kojak_score" value="3.4400"/>
     <search_score name="delta_score" value="3.1900"/>
     <search_score name="ppm_error" value="1.2815"/>
    </search_hit>
   </search_result>
  </spectrum_query>
  <spectrum_query spectrum="20180615_KS_CL_9_msconvert.6318.6318.4" start_scan="6318" end_scan="6318" precursor_neutral_mass="2270.042396" assumed_charge="4" index="202" retention_time_sec="26.9">
   <search_result>
    <search_hit hit_rank="1" peptide="MNFSHGTHEYHAETIKNVR" peptide_prev_aa="R" peptide_next_aa="T" protein="P11974" num_tot_proteins="1" calc_neutral_pep_mass="2270.064978" massdiff="0.022582" xlink_type="na">
     <search_score name="kojak_score" value="1.0700"/>
     <search_score name="delta_score" value="0.9350"/>
     <search_score name="ppm_error" value="9.9479"/>
    </search_hit>
   </search_result>
  </spectrum_query>
  <spectrum_query spectrum="20180615_KS_CL_9_msconvert.6331.6331.5" start_scan="6331" end_scan="6331" precursor_neutral_mass="2270.042321" assumed_charge="5" index="203" retention_time_sec="26.9">
   <search_result>
    <search_hit hit_rank="1" peptide="MNFSHGTHEYHAETIKNVR" peptide_prev_aa="R" peptide_next_aa="T" protein="P11974" num_tot_proteins="1" calc_neutral_pep_mass="2270.064978" massdiff="0.022657" xlink_type="na">
     <search_score name="kojak_score" value="1.4300"/>
     <search_score name="delta_score" value="1.4300"/>
     <search_score name="ppm_error" value="9.9810"/>
    </search_hit>
   </search_result>
  </spectrum_query>
  <spectrum_query spectrum="20180615_KS_CL_9_msconvert.6350.6350.3" start_scan="6350" end_scan="6350" precursor_neutral_mass="1117.597079" assumed_charge="3" index="204" retention_time_sec="27.0">
   <search_result>
    <search_hit hit_rank="1" peptide="GSGTAEVELKK" peptide_prev_aa="K" peptide_next_aa="G" protein="P11974" num_tot_proteins="1" calc_neutral_pep_mass="1117.597847" massdiff="0.000768" xlink_type="na">
     <search_score name="kojak_score" value="2.5300"/>
     <search_score name="delta_score" value="1.8300"/>
     <search_score name="ppm_error" value="0.6871"/>
    </search_hit>
   </search_result>
  </spectrum_query>
  <spectrum_query spectrum="20180615_KS_CL_9_msconvert.6359.6359.4" start_scan="6359" end_scan="6359" precursor_neutral_mass="1900.834821" assumed_charge="4" index="205" retention_time_sec="27.0">
   <search_result>
    <search_hit hit_rank="1" peptide="MNFSHGTHEYHAETIK" peptide_prev_aa="R" peptide_next_aa="N" protein="P11974" num_tot_proteins="1" calc_neutral_pep_mass="1900.852545" massdiff="0.017724" xlink_type="na">
     <search_score name="kojak_score" value="3.2750"/>
     <search_score name="delta_score" value="3.2750"/>
     <search_score name="ppm_error" value="9.3244"/>
    </search_hit>
   </search_result>
  </spectrum_query>
  <spectrum_query spectrum="20180615_KS_CL_9_msconvert.6366.6366.3" start_scan="6366" end_scan="6366" precursor_neutral_mass="1629.929273" assumed_charge="3" index="206" retention_time_sec="27.0">
   <search_result>
    <search_hit hit_rank="1" peptide="TGLIKGSGTAEVELKK" peptide_prev_aa="R" peptide_next_aa="G" protein="P11974" num_tot_proteins="1" calc_neutral_pep_mass="1629.930053" massdiff="0.000781" xlink_type="na">
     <search_score name="kojak_score" value="2.8350"/>
     <search_score name="delta_score" value="2.8350"/>
     <search_score name="ppm_error" value="0.4790"/>
    </search_hit>
   </search_result>
  </spectrum_query>
  <spectrum_query spectrum="20180615_KS_CL_9_msconvert.6396.6396.3" start_scan="6396" end_scan="6396" precursor_neutral_mass="1192.636167" assumed_charge="3" index="207" retention_time_sec="27.1">
   <search_result>
    <search_hit hit_rank="1" peptide="SVETLKEMIK" peptide_prev_aa="R" peptide_next_aa="S" protein="P11974" num_tot_proteins="1" calc_neutral_pep_mass="1192.637251" massdiff="0.001084" xlink_type="na">
     <modification_info>
      <mod_aminoacid_mass position="8" mass="147.035379"/>
     </modification_info>
     <search_score name="kojak_score" value="2.2850"/>
     <search_score name="delta_score" value="2.2850"/>
     <search_score name="ppm_error" value="0.9088"/>
    </search_hit>
   </search_result>
  </spectrum_query>
  <spectrum_query spectrum="20180615_KS_CL_9_msconvert.6417.6417.3" start_scan="6417" end_scan="6417" precursor_neutral_mass="1900.834113" assumed_charge="3" index="208" retention_time_sec="27.2">
   <search_result>
    <search_hit hit_rank="1" peptide="MNFSHGTHEYHAETIK" peptide_prev_aa="R" peptide_next_aa="N" protein="P11974" num_tot_proteins="1" calc_neutral_pep_mass="1900.852545" massdiff="0.018433" xlink_type="na">
     <search_score name="kojak_score" value="5.8950"/>
     <search_score name="delta_score" value="5.8950"/>
     <search_score name="ppm_error" value="9.6972"/>
    </search_hit>
   </search_result>
  </spectrum_query>
  <spectrum_query spectrum="20180615_KS_CL_9_msconvert.6429.6429.3" start_scan="6429" end_scan="6429" precursor_neutral_mass="1916.843431" assumed_charge="3" index="209" retention_time_sec="27.2">
   <search_result>
    <search_hit hit_rank="1" peptide="MNFSHGTHEYHAETIK" peptide_prev_aa="R" peptide_next_aa="N" protein="P11974" num_tot_proteins="1" calc_neutral_pep_mass="1916.847445" massdiff="0.004014" xlink_type="na">
     <modification_info>
      <mod_aminoacid_mass position="1" mass="147.035379"/>
     </modification_info>
     <search_score name="kojak_score" value="3.4550"/>
     <search_score name="delta_score" value="3.4550"/>
     <search_score name="ppm_error" value="2.0943"/>
    </search_hit>
   </search_result>
  </spectrum_query>
  <spectrum_query spectrum="20180615_KS_CL_9_msconvert.6468.6468.6" start_scan="6468" end_scan="6468" precursor_neutral_mass="2793.542115" assumed_charge="6" index="210" retention_time_sec="27.3">
   <search_result>
    <search_hit hit_rank="1" peptide="-" peptide_prev_aa="-" peptide_next_aa="-" protein="-" num_tot_proteins="1" calc_neutral_pep_mass="2793.536241" massdiff="-0.005874" xlink_type="xl">
     <xlink identifier="BS3" mass="138.068074">
      <linked_peptide peptide="KLFEELAR" peptide_prev_aa="R" peptide_next_aa="S" protein="P11974" num_tot_proteins="1" calc_neutral_pep_mass="1004.565431" complement_mass="1788.976684" designation="alpha">
       <xlink_score name="score" value="0.5000"/>
       <xlink_score name="rank" value="1"/>
       <xlink_score name="link" value="1"/>
      </linked_peptide>
      <linked_peptide peptide="VNLAMNVGKARGFFK" peptide_prev_aa="R" peptide_next_aa="K" protein="P11974" num_tot_proteins="1" calc_neutral_pep_mass="1650.902735" complement_mass="1142.639380" designation="beta">
       <xlink_score name="score" value="0.1300"/>
       <xlink_score name="rank" value="3"/>
       <xlink_score name="link" value="9"/>
      </linked_peptide>
     </xlink>
     <search_score name="kojak_score" value="0.6300"/>
     <search_score name="delta_score" value="0.0550"/>
     <search_score name="ppm_error" value="-2.1027"/>
    </search_hit>
   </search_result>
  </spectrum_query>
  <spectrum_query spectrum="20180615_KS_CL_9_msconvert.6482.6482.7" start_scan="6482" end_scan="6482" precursor_neutral_mass="3624.911039" assumed_charge="7" index="211" retention_time_sec="27.4">
   <search_result>
    <search_hit hit_rank="1" peptide="-" peptide_prev_aa="-" peptide_next_aa="-" protein="-" num_tot_proteins="1" calc_neutral_pep_mass="3624.903755" massdiff="-0.007284" xlink_type="xl">
     <xlink identifier="BS3" mass="138.068074">
      <linked_peptide peptide="SGLFGGNEVETVLFDPGKQK" peptide_prev_aa="K" peptide_next_aa="V" protein="decoy_P11974" num_tot_proteins="1" calc_neutral_pep_mass="2121.074135" complement_mass="1503.836904" designation="alpha">
       <xlink_score name="score" value="0.7700"/>
       <xlink_score name="rank" value="2"/>
       <xlink_score name="link" value="18"/>
      </linked_peptide>
      <linked_peptide peptide="VGEHNEIKSIIK" peptide_prev_aa="R" peptide_next_aa="I" protein="decoy_P11974" num_tot_proteins="1" calc_neutral_pep_mass="1365.761546" complement_mass="2259.149492" designation="beta">
       <xlink_score name="score" value="0.4900"/>
       <xlink_score name="rank" value="1"/>
       <xlink_score name="link" value="8"/>
      </linked_peptide>
     </xlink>
     <search_score name="kojak_score" value="1.1950"/>
     <search_score name="delta_score" value="0.3050"/>
     <search_score name="ppm_error" value="-2.0093"/>
    </search_hit>
   </search_result>
  </spectrum_query>
  <spectrum_query spectrum="20180615_KS_CL_9_msconvert.6493.6493.3" start_scan="6493" end_scan="6493" precursor_neutral_mass="1171.646083" assumed_charge="3" index="212" retention_time_sec="27.4">
   <search_result>
    <search_hit hit_rank="1" peptide="VNLAMNVGKAR" peptide_prev_aa="R" peptide_next_aa="G" protein="P11974" num_tot_proteins="1" calc_neutral_pep_mass="1171.649501" massdiff="0.003418" xlink_type="na">
     <search_score name="kojak_score" value="2.6550"/>
     <search_score name="delta_score" value="2.6550"/>
     <search_score name="ppm_error" value="2.9176"/>
    </search_hit>
   </search_result>
  </spectrum_query>
  <spectrum_query spectrum="20180615_KS_CL_9_msconvert.6500.6500.4" start_scan="6500" end_scan="6500" precursor_neutral_mass="2794.537056" assumed_charge="4" index="213" retention_time_sec="27.4">
   <search_result>
    <search_hit hit_rank="1" peptide="CLAAALIVLTESGRSAHQVARYRPR" peptide_prev_aa="K" peptide_next_aa="A" protein="P11974" num_tot_proteins="1" calc_neutral_pep_mass="2794.513543" massdiff="-0.023513" xlink_type="na">
     <modification_info>
      <mod_aminoacid_mass position="1" mass="160.030640"/>
     </modification_info>
     <search_score name="kojak_score" value="0.1850"/>
     <search_score name="delta_score" value="0.1850"/>
     <search_score name="ppm_error" value="-8.4139"/>
    </search_hit>
   </search_result>
  </spectrum_query>
  <spectrum_query spectrum="20180615_KS_CL_9_msconvert.6515.6515.3" start_scan="6515" end_scan="6515" precursor_neutral_mass="1117.595582" assumed_charge="3" index="214" retention_time_sec="27.5">
   <search_result>
    <search_hit hit_rank="1" peptide="GSGTAEVELKK" peptide_prev_aa="K" peptide_next_aa="G" protein="P11974" num_tot_proteins="1" calc_neutral_pep_mass="1117.597847" massdiff="0.002265" xlink_type="na">
     <search_score name="kojak_score" value="1.7950"/>
     <search_score name="delta_score" value="1.3250"/>
     <search_score name="ppm_error" value="2.0271"/>
    </search_hit>
   </search_result>
  </spectrum_query>
  <spectrum_query spectrum="20180615_KS_CL_9_msconvert.6548.6548.5" start_scan="6548" end_scan="6548" precursor_neutral_mass="1848.043394" assumed_charge="5" index="215" retention_time_sec="27.6">
   <search_result>
    <search_hit hit_rank="1" peptide="-" peptide_prev_aa="-" peptide_next_aa="-" protein="-" num_tot_proteins="1" calc_neutral_pep_mass="1848.046805" massdiff="0.003411" xlink_type="xl">
     <xlink identifier="BS3" mass="138.068074">
      <linked_peptide peptide="KAADVHEVR" peptide_prev_aa="R" peptide_next_aa="K" protein="P11974" num_tot_proteins="1" calc_neutral_pep_mass="1023.546091" complement_mass="824.497303" designation="alpha">
       <xlink_score name="score" value="1.8800"/>
       <xlink_score name="rank" value="1"/>
       <xlink_score name="link" value="1"/>
      </linked_peptide>
      <linked_peptide peptide="KILGEK" peptide_prev_aa="R" peptide_next_aa="G" protein="P11974" num_tot_proteins="1" calc_neutral_pep_mass="686.432639" complement_mass="1161.610754" designation="beta">
       <xlink_score name="score" value="0.8500"/>
       <xlink_score name="rank" value="2"/>
       <xlink_score name="link" value="1"/>
      </linked_peptide>
     </xlink>
     <search_score name="kojak_score" value="2.6750"/>
     <search_score name="delta_score" value="2.6750"/>
     <search_score name="ppm_error" value="1.8457"/>
    </search_hit>
   </search_result>
  </spectrum_query>
  <spectrum_query spectrum="20180615_KS_CL_9_msconvert.6555.6555.3" start_scan="6555" end_scan="6555" precursor_neutral_mass="1848.042615" assumed_charge="3" index="216" retention_time_sec="27.6">
   <search_result>
    <search_hit hit_rank="1" peptide="-" peptide_prev_aa="-" peptide_next_aa="-" protein="-" num_tot_proteins="1" calc_neutral_pep_mass="1848.046805" massdiff="0.004190" xlink_type="xl">
     <xlink identifier="BS3" mass="138.068074">
      <linked_peptide peptide="KAADVHEVR" peptide_prev_aa="R" peptide_next_aa="K" protein="P11974" num_tot_proteins="1" calc_neutral_pep_mass="1023.546091" complement_mass="824.496523" designation="alpha">
       <xlink_score name="score" value="3.0700"/>
       <xlink_score name="rank" value="1"/>
       <xlink_score name="link" value="1"/>
      </linked_peptide>
      <linked_peptide peptide="KILGEK" peptide_prev_aa="R" peptide_next_aa="G" protein="P11974" num_tot_proteins="1" calc_neutral_pep_mass="686.432639" complement_mass="1161.609975" designation="beta">
       <xlink_score name="score" value="0.6850"/>
       <xlink_score name="rank" value="2"/>
       <xlink_score name="link" value="1"/>
      </linked_peptide>
     </xlink>
     <search_score name="kojak_score" value="3.7550"/>
     <search_score name="delta_score" value="3.0550"/>
     <search_score name="ppm_error" value="2.2673"/>
    </search_hit>
   </search_result>
  </spectrum_query>
  <spectrum_query spectrum="20180615_KS_CL_9_msconvert.6556.6556.2" start_scan="6556" end_scan="6556" precursor_neutral_mass="867.472211" assumed_charge="2" index="217" retention_time_sec="27.6">
   <search_result>
    <search_hit hit_rank="1" peptide="MQHLIAR" peptide_prev_aa="R" peptide_next_aa="E" protein="P11974" num_tot_proteins="1" calc_neutral_pep_mass="867.474847" massdiff="0.002636" xlink_type="na">
     <search_score name="kojak_score" value="1.2200"/>
     <search_score name="delta_score" value="1.0250"/>
     <search_score name="ppm_error" value="3.0392"/>
    </search_hit>
   </search_result>
  </spectrum_query>
  <spectrum_query spectrum="20180615_KS_CL_9_msconvert.6569.6569.4" start_scan="6569" end_scan="6569" precursor_neutral_mass="1848.042855" assumed_charge="4" index="218" retention_time_sec="27.6">
   <search_result>
    <search_hit hit_rank="1" peptide="-" peptide_prev_aa="-" peptide_next_aa="-" protein="-" num_tot_proteins="1" calc_neutral_pep_mass="1848.046805" massdiff="0.003950" xlink_type="xl">
     <xlink identifier="BS3" mass="138.068074">
      <linked_peptide peptide="KAADVHEVR" peptide_prev_aa="R" peptide_next_aa="K" protein="P11974" num_tot_proteins="1" calc_neutral_pep_mass="1023.546091" complement_mass="824.496763" designation="alpha">
       <xlink_score name="score" value="2.2500"/>
       <xlink_score name="rank" value="1"/>
       <xlink_score name="link" value="1"/>
      </linked_peptide>
      <linked_peptide peptide="KILGEK" peptide_prev_aa="R" peptide_next_aa="G" protein="P11974" num_tot_proteins="1" calc_neutral_pep_mass="686.432639" complement_mass="1161.610215" designation="beta">
       <xlink_score name="score" value="0.8200"/>
       <xlink_score name="rank" value="2"/>
       <xlink_score name="link" value="1"/>
      </linked_peptide>
     </xlink>
     <search_score name="kojak_score" value="3.0700"/>
     <search_score name="delta_score" value="3.0700"/>
     <search_score name="ppm_error" value="2.1375"/>
    </search_hit>
   </search_result>
  </spectrum_query>
  <spectrum_query spectrum="20180615_KS_CL_9_msconvert.6594.6594.3" start_scan="6594" end_scan="6594" precursor_neutral_mass="1629.926741" assumed_charge="3" index="219" retention_time_sec="27.7">
   <search_result>
    <search_hit hit_rank="1" peptide="TGLIKGSGTAEVELKK" peptide_prev_aa="R" peptide_next_aa="G" protein="P11974" num_tot_proteins="1" calc_neutral_pep_mass="1629.930053" massdiff="0.003312" xlink_type="na">
     <search_score name="kojak_score" value="1.5350"/>
     <search_score name="delta_score" value="1.5350"/>
     <search_score name="ppm_error" value="2.0320"/>
    </search_hit>
   </search_result>
  </spectrum_query>
  <spectrum_query spectrum="20180615_KS_CL_9_msconvert.6598.6598.3" start_scan="6598" end_scan="6598" precursor_neutral_mass="2361.992426" assumed_charge="3" index="220" retention_time_sec="27.7">
   <search_result>
    <search_hit hit_rank="1" peptide="YSAEVSGMAMAEMLDTSHSSSR" peptide_prev_aa="K" peptide_next_aa="A" protein="decoy_P11974" num_tot_proteins="1" calc_neutral_pep_mass="2361.987423" massdiff="-0.005004" xlink_type="na">
     <modification_info>
      <mod_aminoacid_mass position="10" mass="147.035379"/>
     </modification_info>
     <search_score name="kojak_score" value="0.0350"/>
     <search_score name="delta_score" value="0.0350"/>
     <search_score name="ppm_error" value="-2.1184"/>
    </search_hit>
   </search_result>
  </spectrum_query>
  <spectrum_query spectrum="20180615_KS_CL_9_msconvert.6624.6624.3" start_scan="6624" end_scan="6624" precursor_neutral_mass="1192.634231" assumed_charge="3" index="221" retention_time_sec="27.8">
   <search_result>
    <search_hit hit_rank="1" peptide="SVETLKEMIK" peptide_prev_aa="R" peptide_next_aa="S" protein="P11974" num_tot_proteins="1" calc_neutral_pep_mass="1192.637251" massdiff="0.003021" xlink_type="na">
     <modification_info>
      <mod_aminoacid_mass position="8" mass="147.035379"/>
     </modification_info>
     <search_score name="kojak_score" value="1.9500"/>
     <search_score name="delta_score" value="1.9500"/>
     <search_score name="ppm_error" value="2.5327"/>
    </search_hit>
   </search_result>
  </spectrum_query>
  <spectrum_query spectrum="20180615_KS_CL_9_msconvert.6628.6628.3" start_scan="6628" end_scan="6628" precursor_neutral_mass="2349.971105" assumed_charge="3" index="222" retention_time_sec="27.8">
   <search_result>
    <search_hit hit_rank="1" peptide="SSSHSTDLMEAMAMGSVEASYK" peptide_prev_aa="R" peptide_next_aa="C" protein="P11974" num_tot_proteins="1" calc_neutral_pep_mass="2349.976176" massdiff="0.005072" xlink_type="na">
     <modification_info>
      <mod_aminoacid_mass position="12" mass="147.035379"/>
      <mod_aminoacid_mass position="14" mass="147.035379"/>
     </modification_info>
     <search_score name="kojak_score" value="1.6200"/>
     <search_score name="delta_score" value="1.6200"/>
     <search_score name="ppm_error" value="2.1582"/>
    </search_hit>
   </search_result>
  </spectrum_query>
  <spectrum_query spectrum="20180615_KS_CL_9_msconvert.6635.6635.3" start_scan="6635" end_scan="6635" precursor_neutral_mass="1274.658164" assumed_charge="3" index="223" retention_time_sec="27.8">
   <search_result>
    <search_hit hit_rank="1" peptide="GARNCRGIIMK" peptide_prev_aa="K" peptide_next_aa="Q" protein="decoy_P11974" num_tot_proteins="1" calc_neutral_pep_mass="1274.669913" massdiff="0.011749" xlink_type="na">
     <modification_info>
      <mod_aminoacid_mass position="5" mass="160.030640"/>
     </modification_info>
     <search_score name="kojak_score" value="0.2100"/>
     <search_score name="delta_score" value="0.2100"/>
     <search_score name="ppm_error" value="9.2174"/>
    </search_hit>
   </search_result>
  </spectrum_query>
  <spectrum_query spectrum="20180615_KS_CL_9_msconvert.6643.6643.3" start_scan="6643" end_scan="6643" precursor_neutral_mass="1916.845818" assumed_charge="3" index="224" retention_time_sec="27.9">
   <search_result>
    <search_hit hit_rank="1" peptide="MNFSHGTHEYHAETIK" peptide_prev_aa="R" peptide_next_aa="N" protein="P11974" num_tot_proteins="1" calc_neutral_pep_mass="1916.847445" massdiff="0.001627" xlink_type="na">
     <modification_info>
      <mod_aminoacid_mass position="1" mass="147.035379"/>
     </modification_info>
     <search_score name="kojak_score" value="3.3450"/>
     <search_score name="delta_score" value="3.3450"/>
     <search_score name="ppm_error" value="0.8490"/>
    </search_hit>
   </search_result>
  </spectrum_query>
  <spectrum_query spectrum="20180615_KS_CL_9_msconvert.6681.6681.3" start_scan="6681" end_scan="6681" precursor_neutral_mass="1117.595537" assumed_charge="3" index="225" retention_time_sec="28.0">
   <search_result>
    <search_hit hit_rank="1" peptide="GSGTAEVELKK" peptide_prev_aa="K" peptide_next_aa="G" protein="P11974" num_tot_proteins="1" calc_neutral_pep_mass="1117.597847" massdiff="0.002310" xlink_type="na">
     <search_score name="kojak_score" value="1.9200"/>
     <search_score name="delta_score" value="1.6500"/>
     <search_score name="ppm_error" value="2.0672"/>
    </search_hit>
   </search_result>
  </spectrum_query>
  <spectrum_query spectrum="20180615_KS_CL_9_msconvert.6682.6682.2" start_scan="6682" end_scan="6682" precursor_neutral_mass="989.501193" assumed_charge="2" index="226" retention_time_sec="28.0">
   <search_result>
    <search_hit hit_rank="1" peptide="GSGTAEVELK" peptide_prev_aa="K" peptide_next_aa="K" protein="P11974" num_tot_proteins="1" calc_neutral_pep_mass="989.502892" massdiff="0.001699" xlink_type="na">
     <search_score name="kojak_score" value="2.9000"/>
     <search_score name="delta_score" value="2.3450"/>
     <search_score name="ppm_error" value="1.7166"/>
    </search_hit>
   </search_result>
  </spectrum_query>
  <spectrum_query spectrum="20180615_KS_CL_9_msconvert.6712.6712.2" start_scan="6712" end_scan="6712" precursor_neutral_mass="883.469514" assumed_charge="2" index="227" retention_time_sec="28.1">
   <search_result>
    <search_hit hit_rank="1" peptide="MQHLIAR" peptide_prev_aa="R" peptide_next_aa="E" protein="P11974" num_tot_proteins="1" calc_neutral_pep_mass="883.469747" massdiff="0.000234" xlink_type="na">
     <modification_info>
      <mod_aminoacid_mass position="1" mass="147.035379"/>
     </modification_info>
     <search_score name="kojak_score" value="1.5000"/>
     <search_score name="delta_score" value="1.0250"/>
     <search_score name="ppm_error" value="0.2644"/>
    </search_hit>
   </search_result>
  </spectrum_query>
  <spectrum_query spectrum="20180615_KS_CL_9_msconvert.6718.6718.5" start_scan="6718" end_scan="6718" precursor_neutral_mass="1848.045220" assumed_charge="5" index="228" retention_time_sec="28.1">
   <search_result>
    <search_hit hit_rank="1" peptide="-" peptide_prev_aa="-" peptide_next_aa="-" protein="-" num_tot_proteins="1" calc_neutral_pep_mass="1848.046805" massdiff="0.001585" xlink_type="xl">
     <xlink identifier="BS3" mass="138.068074">
      <linked_peptide peptide="KAADVHEVR" peptide_prev_aa="R" peptide_next_aa="K" protein="P11974" num_tot_proteins="1" calc_neutral_pep_mass="1023.546091" complement_mass="824.499129" designation="alpha">
       <xlink_score name="score" value="1.7200"/>
       <xlink_score name="rank" value="1"/>
       <xlink_score name="link" value="1"/>
      </linked_peptide>
      <linked_peptide peptide="KILGEK" peptide_prev_aa="R" peptide_next_aa="G" protein="P11974" num_tot_proteins="1" calc_neutral_pep_mass="686.432639" complement_mass="1161.612581" designation="beta">
       <xlink_score name="score" value="0.5150"/>
       <xlink_score name="rank" value="2"/>
       <xlink_score name="link" value="1"/>
      </linked_peptide>
     </xlink>
     <search_score name="kojak_score" value="2.2350"/>
     <search_score name="delta_score" value="1.4650"/>
     <search_score name="ppm_error" value="0.8575"/>
    </search_hit>
   </search_result>
  </spectrum_query>
  <spectrum_query spectrum="20180615_KS_CL_9_msconvert.6745.6745.3" start_scan="6745" end_scan="6745" precursor_neutral_mass="1900.850348" assumed_charge="3" index="229" retention_time_sec="28.2">
   <search_result>
    <search_hit hit_rank="1" peptide="MNFSHGTHEYHAETIK" peptide_prev_aa="R" peptide_next_aa="N" protein="P11974" num_tot_proteins="1" calc_neutral_pep_mass="1900.852545" massdiff="0.002197" xlink_type="na">
     <search_score name="kojak_score" value="3.9650"/>
     <search_score name="delta_score" value="3.9650"/>
     <search_score name="ppm_error" value="1.1560"/>
    </search_hit>
   </search_result>
  </spectrum_query>
  <spectrum_query spectrum="20180615_KS_CL_9_msconvert.6755.6755.3" start_scan="6755" end_scan="6755" precursor_neutral_mass="1923.969662" assumed_charge="3" index="230" retention_time_sec="28.2">
   <search_result>
    <search_hit hit_rank="1" peptide="SVETLKEMIKSGMNVAR" peptide_prev_aa="R" peptide_next_aa="M" protein="P11974" num_tot_proteins="1" calc_neutral_pep_mass="1923.975659" massdiff="0.005997" xlink_type="na">
     <modification_info>
      <mod_aminoacid_mass position="8" mass="147.035379"/>
      <mod_aminoacid_mass position="13" mass="147.035379"/>
     </modification_info>
     <search_score name="kojak_score" value="0.2750"/>
     <search_score name="delta_score" value="0.1650"/>
     <search_score name="ppm_error" value="3.1171"/>
    </search_hit>
   </search_result>
  </spectrum_query>
  <spectrum_query spectrum="20180615_KS_CL_9_msconvert.6757.6757.3" start_scan="6757" end_scan="6757" precursor_neutral_mass="1076.470179" assumed_charge="3" index="231" retention_time_sec="28.2">
   <search_result>
    <search_hit hit_rank="1" peptide="EAEAAMFHR" peptide_prev_aa="R" peptide_next_aa="K" protein="P11974" num_tot_proteins="1" calc_neutral_pep_mass="1076.470865" massdiff="0.000686" xlink_type="na">
     <modification_info>
      <mod_aminoacid_mass position="6" mass="147.035379"/>
     </modification_info>
     <search_score name="kojak_score" value="1.7850"/>
     <search_score name="delta_score" value="1.7850"/>
     <search_score name="ppm_error" value="0.6370"/>
    </search_hit>
   </search_result>
  </spectrum_query>
  <spectrum_query spectrum="20180615_KS_CL_9_msconvert.6788.6788.3" start_scan="6788" end_scan="6788" precursor_neutral_mass="2349.972681" assumed_charge="3" index="232" retention_time_sec="28.3">
   <search_result>
    <search_hit hit_rank="1" peptide="SSSHSTDLMEAMAMGSVEASYK" peptide_prev_aa="R" peptide_next_aa="C" protein="P11974" num_tot_proteins="1" calc_neutral_pep_mass="2349.976176" massdiff="0.003495" xlink_type="na">
     <modification_info>
      <mod_aminoacid_mass position="9" mass="147.035379"/>
      <mod_aminoacid_mass position="12" mass="147.035379"/>
     </modification_info>
     <search_score name="kojak_score" value="1.5700"/>
     <search_score name="delta_score" value="1.5700"/>
     <search_score name="ppm_error" value="1.4872"/>
    </search_hit>
    <search_hit hit_rank="1" peptide="SSSHSTDLMEAMAMGSVEASYK" peptide_prev_aa="R" peptide_next_aa="C" protein="P11974" num_tot_proteins="1" calc_neutral_pep_mass="2349.976176" massdiff="0.003495" xlink_type="na">
     <modification_info>
      <mod_aminoacid_mass position="9" mass="147.035379"/>
      <mod_aminoacid_mass position="14" mass="147.035379"/>
     </modification_info>
     <search_score name="kojak_score" value="1.5700"/>
     <search_score name="delta_score" value="1.5700"/>
     <search_score name="ppm_error" value="1.4872"/>
    </search_hit>
   </search_result>
  </spectrum_query>
  <spectrum_query spectrum="20180615_KS_CL_9_msconvert.6794.6794.3" start_scan="6794" end_scan="6794" precursor_neutral_mass="1192.635313" assumed_charge="3" index="233" retention_time_sec="28.3">
   <search_result>
    <search_hit hit_rank="1" peptide="SVETLKEMIK" peptide_prev_aa="R" peptide_next_aa="S" protein="P11974" num_tot_proteins="1" calc_neutral_pep_mass="1192.637251" massdiff="0.001938" xlink_type="na">
     <modification_info>
      <mod_aminoacid_mass position="8" mass="147.035379"/>
     </modification_info>
     <search_score name="kojak_score" value="1.4700"/>
     <search_score name="delta_score" value="1.4700"/>
     <search_score name="ppm_error" value="1.6253"/>
    </search_hit>
   </search_result>
  </spectrum_query>
  <spectrum_query spectrum="20180615_KS_CL_9_msconvert.6834.6834.3" start_scan="6834" end_scan="6834" precursor_neutral_mass="1887.044779" assumed_charge="3" index="234" retention_time_sec="28.4">
   <search_result>
    <search_hit hit_rank="1" peptide="NIKIISKIENHEGVR" peptide_prev_aa="K" peptide_next_aa="R" protein="P11974" num_tot_proteins="1" calc_neutral_pep_mass="1887.057702" massdiff="0.012923" xlink_type="loop">
     <xlink identifier="BS3" mass="138.068074">
      <xlink_score name="link" value="3"/>
      <xlink_score name="link" value="7"/>
     </xlink>
     <search_score name="kojak_score" value="0.3350"/>
     <search_score name="delta_score" value="0.3350"/>
     <search_score name="ppm_error" value="6.8484"/>
    </search_hit>
   </search_result>
  </spectrum_query>
  <spectrum_query spectrum="20180615_KS_CL_9_msconvert.6839.6839.2" start_scan="6839" end_scan="6839" precursor_neutral_mass="1076.475727" assumed_charge="2" index="235" retention_time_sec="28.5">
   <search_result>
    <search_hit hit_rank="1" peptide="EAEAAMFHR" peptide_prev_aa="R" peptide_next_aa="K" protein="P11974" num_tot_proteins="1" calc_neutral_pep_mass="1076.470865" massdiff="-0.004862" xlink_type="na">
     <modification_info>
      <mod_aminoacid_mass position="6" mass="147.035379"/>
     </modification_info>
     <search_score name="kojak_score" value="2.0250"/>
     <search_score name="delta_score" value="1.7400"/>
     <search_score name="ppm_error" value="-4.5165"/>
    </search_hit>
   </search_result>
  </spectrum_query>
  <spectrum_query spectrum="20180615_KS_CL_9_msconvert.6853.6853.3" start_scan="6853" end_scan="6853" precursor_neutral_mass="1117.595413" assumed_charge="3" index="236" retention_time_sec="28.5">
   <search_result>
    <search_hit hit_rank="1" peptide="GSGTAEVELKK" peptide_prev_aa="K" peptide_next_aa="G" protein="P11974" num_tot_proteins="1" calc_neutral_pep_mass="1117.597847" massdiff="0.002434" xlink_type="na">
     <search_score name="kojak_score" value="1.7000"/>
     <search_score name="delta_score" value="1.3400"/>
     <search_score name="ppm_error" value="2.1780"/>
    </search_hit>
   </search_result>
  </spectrum_query>
  <spectrum_query spectrum="20180615_KS_CL_9_msconvert.6887.6887.3" start_scan="6887" end_scan="6887" precursor_neutral_mass="1092.675543" assumed_charge="3" index="237" retention_time_sec="28.6">
   <search_result>
    <search_hit hit_rank="1" peptide="TVAIIPARPR" peptide_prev_aa="R" peptide_next_aa="Y" protein="decoy_P11974" num_tot_proteins="1" calc_neutral_pep_mass="1092.676705" massdiff="0.001162" xlink_type="na">
     <search_score name="kojak_score" value="0.2850"/>
     <search_score name="delta_score" value="0.2850"/>
     <search_score name="ppm_error" value="1.0634"/>
    </search_hit>
   </search_result>
  </spectrum_query>
  <spectrum_query spectrum="20180615_KS_CL_9_msconvert.6893.6893.4" start_scan="6893" end_scan="6893" precursor_neutral_mass="1900.849878" assumed_charge="4" index="238" retention_time_sec="28.6">
   <search_result>
    <search_hit hit_rank="1" peptide="MNFSHGTHEYHAETIK" peptide_prev_aa="R" peptide_next_aa="N" protein="P11974" num_tot_proteins="1" calc_neutral_pep_mass="1900.852545" massdiff="0.002668" xlink_type="na">
     <search_score name="kojak_score" value="2.5450"/>
     <search_score name="delta_score" value="2.5450"/>
     <search_score name="ppm_error" value="1.4034"/>
    </search_hit>
   </search_result>
  </spectrum_query>
  <spectrum_query spectrum="20180615_KS_CL_9_msconvert.6895.6895.3" start_scan="6895" end_scan="6895" precursor_neutral_mass="1944.849020" assumed_charge="3" index="239" retention_time_sec="28.6">
   <search_result>
    <search_hit hit_rank="1" peptide="ITEAHYEHTGHSFNMR" peptide_prev_aa="K" peptide_next_aa="A" protein="decoy_P11974" num_tot_proteins="1" calc_neutral_pep_mass="1944.853592" massdiff="0.004572" xlink_type="na">
     <modification_info>
      <mod_aminoacid_mass position="15" mass="147.035379"/>
     </modification_info>
     <search_score name="kojak_score" value="0.3600"/>
     <search_score name="delta_score" value="0.3600"/>
     <search_score name="ppm_error" value="2.3506"/>
    </search_hit>
   </search_result>
  </spectrum_query>
  <spectrum_query spectrum="20180615_KS_CL_9_msconvert.6909.6909.3" start_scan="6909" end_scan="6909" precursor_neutral_mass="1772.939653" assumed_charge="3" index="240" retention_time_sec="28.6">
   <search_result>
    <search_hit hit_rank="1" peptide="VPVVRMTNTFGSGPR" peptide_prev_aa="P" peptide_next_aa="W" protein="decoy_P11974" num_tot_proteins="1" calc_neutral_pep_mass="1772.924216" massdiff="-0.015437" xlink_type="na">
     <modification_info mod_nterm_mass="156.0786">
     </modification_info>
     <search_score name="kojak_score" value="0.0150"/>
     <search_score name="delta_score" value="0.0150"/>
     <search_score name="ppm_error" value="-8.7070"/>
    </search_hit>
   </search_result>
  </spectrum_query>
  <spectrum_query spectrum="20180615_KS_CL_9_msconvert.6922.6922.5" start_scan="6922" end_scan="6922" precursor_neutral_mass="2285.288997" assumed_charge="5" index="241" retention_time_sec="28.6">
   <search_result>
    <search_hit hit_rank="1" peptide="-" peptide_prev_aa="-" peptide_next_aa="-" protein="-" num_tot_proteins="1" calc_neutral_pep_mass="2285.296682" massdiff="0.007685" xlink_type="xl">
     <xlink identifier="BS3" mass="138.068074">
      <linked_peptide peptide="IISKIENHEGVR" peptide_prev_aa="K" peptide_next_aa="R" protein="P11974" num_tot_proteins="1" calc_neutral_pep_mass="1393.767692" complement_mass="891.521305" designation="alpha">
       <xlink_score name="score" value="2.2000"/>
       <xlink_score name="rank" value="1"/>
       <xlink_score name="link" value="4"/>
      </linked_peptide>
      <linked_peptide peptide="KPRPTR" peptide_prev_aa="K" peptide_next_aa="A" protein="P11974" num_tot_proteins="1" calc_neutral_pep_mass="753.460916" complement_mass="1531.828082" designation="beta">
       <xlink_score name="score" value="0.0100"/>
       <xlink_score name="rank" value="4"/>
       <xlink_score name="link" value="1"/>
      </linked_peptide>
     </xlink>
     <search_score name="kojak_score" value="2.1700"/>
     <search_score name="delta_score" value="2.1700"/>
     <search_score name="ppm_error" value="3.3628"/>
    </search_hit>
   </search_result>
  </spectrum_query>
  <spectrum_query spectrum="20180615_KS_CL_9_msconvert.6938.6938.4" start_scan="6938" end_scan="6938" precursor_neutral_mass="1806.967720" assumed_charge="4" index="242" retention_time_sec="28.7">
   <search_result>
    <search_hit hit_rank="1" peptide="VNLAMNVGKARGFFK" peptide_prev_aa="R" peptide_next_aa="K" protein="P11974" num_tot_proteins="1" calc_neutral_pep_mass="1806.981335" massdiff="0.013615" xlink_type="na">
     <modification_info>
      <mod_aminoacid_mass position="9" mass="284.173556"/>
     </modification_info>
     <search_score name="kojak_score" value="0.3250"/>
     <search_score name="delta_score" value="0.3250"/>
     <search_score name="ppm_error" value="7.5348"/>
    </search_hit>
   </search_result>
  </spectrum_query>
  <spectrum_query spectrum="20180615_KS_CL_9_msconvert.6944.6944.3" start_scan="6944" end_scan="6944" precursor_neutral_mass="1900.847283" assumed_charge="3" index="243" retention_time_sec="28.7">
   <search_result>
    <search_hit hit_rank="1" peptide="MNFSHGTHEYHAETIK" peptide_prev_aa="R" peptide_next_aa="N" protein="P11974" num_tot_proteins="1" calc_neutral_pep_mass="1900.852545" massdiff="0.005263" xlink_type="na">
     <search_score name="kojak_score" value="2.9450"/>
     <search_score name="delta_score" value="2.9450"/>
     <search_score name="ppm_error" value="2.7686"/>
    </search_hit>
   </search_result>
  </spectrum_query>
  <spectrum_query spectrum="20180615_KS_CL_9_msconvert.6968.6968.3" start_scan="6968" end_scan="6968" precursor_neutral_mass="1076.469037" assumed_charge="3" index="244" retention_time_sec="28.8">
   <search_result>
    <search_hit hit_rank="1" peptide="EAEAAMFHR" peptide_prev_aa="R" peptide_next_aa="K" protein="P11974" num_tot_proteins="1" calc_neutral_pep_mass="1076.470865" massdiff="0.001828" xlink_type="na">
     <modification_info>
      <mod_aminoacid_mass position="6" mass="147.035379"/>
     </modification_info>
     <search_score name="kojak_score" value="1.3450"/>
     <search_score name="delta_score" value="1.2300"/>
     <search_score name="ppm_error" value="1.6979"/>
    </search_hit>
   </search_result>
  </spectrum_query>
  <spectrum_query spectrum="20180615_KS_CL_9_msconvert.6987.6987.3" start_scan="6987" end_scan="6987" precursor_neutral_mass="2349.970570" assumed_charge="3" index="245" retention_time_sec="28.8">
   <search_result>
    <search_hit hit_rank="1" peptide="SSSHSTDLMEAMAMGSVEASYK" peptide_prev_aa="R" peptide_next_aa="C" protein="P11974" num_tot_proteins="1" calc_neutral_pep_mass="2349.976176" massdiff="0.005607" xlink_type="na">
     <modification_info>
      <mod_aminoacid_mass position="12" mass="147.035379"/>
      <mod_aminoacid_mass position="14" mass="147.035379"/>
     </modification_info>
     <search_score name="kojak_score" value="3.7850"/>
     <search_score name="delta_score" value="3.7850"/>
     <search_score name="ppm_error" value="2.3859"/>
    </search_hit>
   </search_result>
  </spectrum_query>
  <spectrum_query spectrum="20180615_KS_CL_9_msconvert.6994.6994.3" start_scan="6994" end_scan="6994" precursor_neutral_mass="1192.633719" assumed_charge="3" index="246" retention_time_sec="28.9">
   <search_result>
    <search_hit hit_rank="1" peptide="SVETLKEMIK" peptide_prev_aa="R" peptide_next_aa="S" protein="P11974" num_tot_proteins="1" calc_neutral_pep_mass="1192.637251" massdiff="0.003532" xlink_type="na">
     <modification_info>
      <mod_aminoacid_mass position="8" mass="147.035379"/>
     </modification_info>
     <search_score name="kojak_score" value="1.2800"/>
     <search_score name="delta_score" value="1.2800"/>
     <search_score name="ppm_error" value="2.9614"/>
    </search_hit>
   </search_result>
  </spectrum_query>
  <spectrum_query spectrum="20180615_KS_CL_9_msconvert.7004.7004.4" start_scan="7004" end_scan="7004" precursor_neutral_mass="1440.886741" assumed_charge="4" index="247" retention_time_sec="28.9">
   <search_result>
    <search_hit hit_rank="1" peptide="-" peptide_prev_aa="-" peptide_next_aa="-" protein="-" num_tot_proteins="1" calc_neutral_pep_mass="1440.891491" massdiff="0.004750" xlink_type="xl">
     <xlink identifier="BS3" mass="138.068074">
      <linked_peptide peptide="KGATLK" peptide_prev_aa="K" peptide_next_aa="I" protein="P11974" num_tot_proteins="1" calc_neutral_pep_mass="616.390778" complement_mass="824.495963" designation="alpha">
       <xlink_score name="score" value="1.1850"/>
       <xlink_score name="rank" value="1"/>
       <xlink_score name="link" value="1"/>
      </linked_peptide>
      <linked_peptide peptide="KILGEK" peptide_prev_aa="R" peptide_next_aa="G" protein="P11974" num_tot_proteins="1" calc_neutral_pep_mass="686.432639" complement_mass="754.454101" designation="beta">
       <xlink_score name="score" value="1.1500"/>
       <xlink_score name="rank" value="2"/>
       <xlink_score name="link" value="1"/>
      </linked_peptide>
     </xlink>
     <search_score name="kojak_score" value="2.1050"/>
     <search_score name="delta_score" value="2.1050"/>
     <search_score name="ppm_error" value="3.2968"/>
    </search_hit>
   </search_result>
  </spectrum_query>
  <spectrum_query spectrum="20180615_KS_CL_9_msconvert.7025.7025.3" start_scan="7025" end_scan="7025" precursor_neutral_mass="1928.850338" assumed_charge="3" index="248" retention_time_sec="29.0">
   <search_result>
    <search_hit hit_rank="1" peptide="ITEAHYEHTGHSFNMR" peptide_prev_aa="K" peptide_next_aa="A" protein="decoy_P11974" num_tot_proteins="1" calc_neutral_pep_mass="1928.858692" massdiff="0.008354" xlink_type="na">
     <search_score name="kojak_score" value="0.3400"/>
     <search_score name="delta_score" value="0.3400"/>
     <search_score name="ppm_error" value="4.3311"/>
    </search_hit>
   </search_result>
  </spectrum_query>
  <spectrum_query spectrum="20180615_KS_CL_9_msconvert.7042.7042.4" start_scan="7042" end_scan="7042" precursor_neutral_mass="2279.206281" assumed_charge="4" index="249" retention_time_sec="29.0">
   <search_result>
    <search_hit hit_rank="1" peptide="-" peptide_prev_aa="-" peptide_next_aa="-" protein="-" num_tot_proteins="1" calc_neutral_pep_mass="2279.212013" massdiff="0.005731" xlink_type="xl">
     <xlink identifier="BS3" mass="138.068074">
      <linked_peptide peptide="KAADVHEVR" peptide_prev_aa="R" peptide_next_aa="K" protein="P11974" num_tot_proteins="1" calc_neutral_pep_mass="1023.546091" complement_mass="1255.660190" designation="alpha">
       <xlink_score name="score" value="1.5200"/>
       <xlink_score name="rank" value="1"/>
       <xlink_score name="link" value="1"/>
      </linked_peptide>
      <linked_peptide peptide="KLEVEATGSGK" peptide_prev_aa="K" peptide_next_aa="I" protein="decoy_P11974" num_tot_proteins="1" calc_neutral_pep_mass="1117.597847" complement_mass="1161.608434" designation="beta">
       <xlink_score name="score" value="0.4750"/>
       <xlink_score name="rank" value="2"/>
       <xlink_score name="link" value="1"/>
      </linked_peptide>
     </xlink>
     <search_score name="kojak_score" value="1.8000"/>
     <search_score name="delta_score" value="0.3600"/>
     <search_score name="ppm_error" value="2.5146"/>
    </search_hit>
   </search_result>
  </spectrum_query>
  <spectrum_query spectrum="20180615_KS_CL_9_msconvert.7053.7053.3" start_scan="7053" end_scan="7053" precursor_neutral_mass="2279.200504" assumed_charge="3" index="250" retention_time_sec="29.0">
   <search_result>
    <search_hit hit_rank="1" peptide="-" peptide_prev_aa="-" peptide_next_aa="-" protein="-" num_tot_proteins="1" calc_neutral_pep_mass="2279.212013" massdiff="0.011509" xlink_type="xl">
     <xlink identifier="BS3" mass="138.068074">
      <linked_peptide peptide="KAADVHEVR" peptide_prev_aa="R" peptide_next_aa="K" protein="P11974" num_tot_proteins="1" calc_neutral_pep_mass="1023.546091" complement_mass="1255.654413" designation="alpha">
       <xlink_score name="score" value="0.3800"/>
       <xlink_score name="rank" value="2"/>
       <xlink_score name="link" value="1"/>
      </linked_peptide>
      <linked_peptide peptide="KLEVEATGSGK" peptide_prev_aa="K" peptide_next_aa="I" protein="decoy_P11974" num_tot_proteins="1" calc_neutral_pep_mass="1117.597847" complement_mass="1161.602657" designation="beta">
       <xlink_score name="score" value="0.7500"/>
       <xlink_score name="rank" value="1"/>
       <xlink_score name="link" value="1"/>
      </linked_peptide>
     </xlink>
     <search_score name="kojak_score" value="1.1300"/>
     <search_score name="delta_score" value="0.1000"/>
     <search_score name="ppm_error" value="5.0495"/>
    </search_hit>
   </search_result>
  </spectrum_query>
  <spectrum_query spectrum="20180615_KS_CL_9_msconvert.7065.7065.3" start_scan="7065" end_scan="7065" precursor_neutral_mass="2279.207179" assumed_charge="3" index="251" retention_time_sec="29.1">
   <search_result>
    <search_hit hit_rank="1" peptide="-" peptide_prev_aa="-" peptide_next_aa="-" protein="-" num_tot_proteins="1" calc_neutral_pep_mass="2279.212013" massdiff="0.004834" xlink_type="xl">
     <xlink identifier="BS3" mass="138.068074">
      <linked_peptide peptide="GSGTAEVELKK" peptide_prev_aa="K" peptide_next_aa="G" protein="P11974" num_tot_proteins="1" calc_neutral_pep_mass="1117.597847" complement_mass="1161.609331" designation="alpha">
       <xlink_score name="score" value="1.0500"/>
       <xlink_score name="rank" value="2"/>
       <xlink_score name="link" value="10"/>
      </linked_peptide>
      <linked_peptide peptide="KAADVHEVR" peptide_prev_aa="R" peptide_next_aa="K" protein="P11974" num_tot_proteins="1" calc_neutral_pep_mass="1023.546091" complement_mass="1255.661087" designation="beta">
       <xlink_score name="score" value="1.1700"/>
       <xlink_score name="rank" value="1"/>
       <xlink_score name="link" value="1"/>
      </linked_peptide>
     </xlink>
     <search_score name="kojak_score" value="2.2200"/>
     <search_score name="delta_score" value="0.6450"/>
     <search_score name="ppm_error" value="2.1209"/>
    </search_hit>
   </search_result>
  </spectrum_query>
  <spectrum_query spectrum="20180615_KS_CL_9_msconvert.7067.7067.2" start_scan="7067" end_scan="7067" precursor_neutral_mass="867.473251" assumed_charge="2" index="252" retention_time_sec="29.1">
   <search_result>
    <search_hit hit_rank="1" peptide="MQHLIAR" peptide_prev_aa="R" peptide_next_aa="E" protein="P11974" num_tot_proteins="1" calc_neutral_pep_mass="867.474847" massdiff="0.001596" xlink_type="na">
     <search_score name="kojak_score" value="1.6450"/>
     <search_score name="delta_score" value="0.6400"/>
     <search_score name="ppm_error" value="1.8398"/>
    </search_hit>
   </search_result>
  </spectrum_query>
  <spectrum_query spectrum="20180615_KS_CL_9_msconvert.7075.7075.4" start_scan="7075" end_scan="7075" precursor_neutral_mass="1900.847862" assumed_charge="4" index="253" retention_time_sec="29.1">
   <search_result>
    <search_hit hit_rank="1" peptide="MNFSHGTHEYHAETIK" peptide_prev_aa="R" peptide_next_aa="N" protein="P11974" num_tot_proteins="1" calc_neutral_pep_mass="1900.852545" massdiff="0.004683" xlink_type="na">
     <search_score name="kojak_score" value="2.3150"/>
     <search_score name="delta_score" value="2.3150"/>
     <search_score name="ppm_error" value="2.4636"/>
    </search_hit>
   </search_result>
  </spectrum_query>
  <spectrum_query spectrum="20180615_KS_CL_9_msconvert.7080.7080.3" start_scan="7080" end_scan="7080" precursor_neutral_mass="2333.958841" assumed_charge="3" index="254" retention_time_sec="29.1">
   <search_result>
    <search_hit hit_rank="1" peptide="SSSHSTDLMEAMAMGSVEASYK" peptide_prev_aa="R" peptide_next_aa="C" protein="P11974" num_tot_proteins="1" calc_neutral_pep_mass="2333.981276" massdiff="0.022435" xlink_type="na">
     <modification_info>
      <mod_aminoacid_mass position="9" mass="147.035379"/>
     </modification_info>
     <search_score name="kojak_score" value="0.4400"/>
     <search_score name="delta_score" value="0.4400"/>
     <search_score name="ppm_error" value="9.6126"/>
    </search_hit>
   </search_result>
  </spectrum_query>
  <spectrum_query spectrum="20180615_KS_CL_9_msconvert.7084.7084.3" start_scan="7084" end_scan="7084" precursor_neutral_mass="1358.697580" assumed_charge="3" index="255" retention_time_sec="29.1">
   <search_result>
    <search_hit hit_rank="1" peptide="NTGIICTIGPASR" peptide_prev_aa="R" peptide_next_aa="S" protein="P11974" num_tot_proteins="1" calc_neutral_pep_mass="1358.697565" massdiff="-0.000015" xlink_type="na">
     <modification_info>
      <mod_aminoacid_mass position="6" mass="160.030640"/>
     </modification_info>
     <search_score name="kojak_score" value="1.3600"/>
     <search_score name="delta_score" value="1.2350"/>
     <search_score name="ppm_error" value="-0.0108"/>
    </search_hit>
   </search_result>
  </spectrum_query>
  <spectrum_query spectrum="20180615_KS_CL_9_msconvert.7114.7114.3" start_scan="7114" end_scan="7114" precursor_neutral_mass="1900.849696" assumed_charge="3" index="256" retention_time_sec="29.2">
   <search_result>
    <search_hit hit_rank="1" peptide="MNFSHGTHEYHAETIK" peptide_prev_aa="R" peptide_next_aa="N" protein="P11974" num_tot_proteins="1" calc_neutral_pep_mass="1900.852545" massdiff="0.002849" xlink_type="na">
     <search_score name="kojak_score" value="2.3200"/>
     <search_score name="delta_score" value="2.3200"/>
     <search_score name="ppm_error" value="1.4989"/>
    </search_hit>
   </search_result>
  </spectrum_query>
  <spectrum_query spectrum="20180615_KS_CL_9_msconvert.7120.7120.3" start_scan="7120" end_scan="7120" precursor_neutral_mass="1393.767843" assumed_charge="3" index="257" retention_time_sec="29.2">
   <search_result>
    <search_hit hit_rank="1" peptide="IISKIENHEGVR" peptide_prev_aa="K" peptide_next_aa="R" protein="P11974" num_tot_proteins="1" calc_neutral_pep_mass="1393.767692" massdiff="-0.000151" xlink_type="na">
     <search_score name="kojak_score" value="2.0350"/>
     <search_score name="delta_score" value="2.0350"/>
     <search_score name="ppm_error" value="-0.1083"/>
    </search_hit>
   </search_result>
  </spectrum_query>
  <spectrum_query spectrum="20180615_KS_CL_9_msconvert.7137.7137.3" start_scan="7137" end_scan="7137" precursor_neutral_mass="1117.595967" assumed_charge="3" index="258" retention_time_sec="29.3">
   <search_result>
    <search_hit hit_rank="1" peptide="GSGTAEVELKK" peptide_prev_aa="K" peptide_next_aa="G" protein="P11974" num_tot_proteins="1" calc_neutral_pep_mass="1117.597847" massdiff="0.001880" xlink_type="na">
     <search_score name="kojak_score" value="1.6400"/>
     <search_score name="delta_score" value="1.3450"/>
     <search_score name="ppm_error" value="1.6825"/>
    </search_hit>
   </search_result>
  </spectrum_query>
  <spectrum_query spectrum="20180615_KS_CL_9_msconvert.7160.7160.3" start_scan="7160" end_scan="7160" precursor_neutral_mass="1903.957596" assumed_charge="3" index="259" retention_time_sec="29.3">
   <search_result>
    <search_hit hit_rank="1" peptide="IMSELMQTACIVPKGAR" peptide_prev_aa="K" peptide_next_aa="N" protein="decoy_P11974" num_tot_proteins="1" calc_neutral_pep_mass="1903.968099" massdiff="0.010504" xlink_type="na">
     <modification_info>
      <mod_aminoacid_mass position="10" mass="160.030640"/>
     </modification_info>
     <search_score name="kojak_score" value="0.2700"/>
     <search_score name="delta_score" value="0.2700"/>
     <search_score name="ppm_error" value="5.5168"/>
    </search_hit>
   </search_result>
  </spectrum_query>
  <spectrum_query spectrum="20180615_KS_CL_9_msconvert.7162.7162.3" start_scan="7162" end_scan="7162" precursor_neutral_mass="2349.973153" assumed_charge="3" index="260" retention_time_sec="29.3">
   <search_result>
    <search_hit hit_rank="1" peptide="SSSHSTDLMEAMAMGSVEASYK" peptide_prev_aa="R" peptide_next_aa="C" protein="P11974" num_tot_proteins="1" calc_neutral_pep_mass="2349.976176" massdiff="0.003024" xlink_type="na">
     <modification_info>
      <mod_aminoacid_mass position="12" mass="147.035379"/>
      <mod_aminoacid_mass position="14" mass="147.035379"/>
     </modification_info>
     <search_score name="kojak_score" value="3.5200"/>
     <search_score name="delta_score" value="3.5200"/>
     <search_score name="ppm_error" value="1.2866"/>
    </search_hit>
   </search_result>
  </spectrum_query>
  <spectrum_query spectrum="20180615_KS_CL_9_msconvert.7174.7174.3" start_scan="7174" end_scan="7174" precursor_neutral_mass="1192.637337" assumed_charge="3" index="261" retention_time_sec="29.4">
   <search_result>
    <search_hit hit_rank="1" peptide="SVETLKEMIK" peptide_prev_aa="R" peptide_next_aa="S" protein="P11974" num_tot_proteins="1" calc_neutral_pep_mass="1192.637251" massdiff="-0.000086" xlink_type="na">
     <modification_info>
      <mod_aminoacid_mass position="8" mass="147.035379"/>
     </modification_info>
     <search_score name="kojak_score" value="1.9950"/>
     <search_score name="delta_score" value="1.9950"/>
     <search_score name="ppm_error" value="-0.0718"/>
    </search_hit>
   </search_result>
  </spectrum_query>
  <spectrum_query spectrum="20180615_KS_CL_9_msconvert.7230.7230.3" start_scan="7230" end_scan="7230" precursor_neutral_mass="1900.839238" assumed_charge="3" index="262" retention_time_sec="29.5">
   <search_result>
    <search_hit hit_rank="1" peptide="MNFSHGTHEYHAETIK" peptide_prev_aa="R" peptide_next_aa="N" protein="P11974" num_tot_proteins="1" calc_neutral_pep_mass="1900.852545" massdiff="0.013307" xlink_type="na">
     <search_score name="kojak_score" value="2.6450"/>
     <search_score name="delta_score" value="2.6450"/>
     <search_score name="ppm_error" value="7.0007"/>
    </search_hit>
   </search_result>
  </spectrum_query>
  <spectrum_query spectrum="20180615_KS_CL_9_msconvert.7279.7279.3" start_scan="7279" end_scan="7279" precursor_neutral_mass="1916.834489" assumed_charge="3" index="263" retention_time_sec="29.7">
   <search_result>
    <search_hit hit_rank="1" peptide="MNFSHGTHEYHAETIK" peptide_prev_aa="R" peptide_next_aa="N" protein="P11974" num_tot_proteins="1" calc_neutral_pep_mass="1916.847445" massdiff="0.012957" xlink_type="na">
     <modification_info>
      <mod_aminoacid_mass position="1" mass="147.035379"/>
     </modification_info>
     <search_score name="kojak_score" value="2.2900"/>
     <search_score name="delta_score" value="2.2900"/>
     <search_score name="ppm_error" value="6.7595"/>
    </search_hit>
   </search_result>
  </spectrum_query>
  <spectrum_query spectrum="20180615_KS_CL_9_msconvert.7284.7284.3" start_scan="7284" end_scan="7284" precursor_neutral_mass="1916.843634" assumed_charge="3" index="264" retention_time_sec="29.7">
   <search_result>
    <search_hit hit_rank="1" peptide="MNFSHGTHEYHAETIK" peptide_prev_aa="R" peptide_next_aa="N" protein="P11974" num_tot_proteins="1" calc_neutral_pep_mass="1916.847445" massdiff="0.003811" xlink_type="na">
     <modification_info>
      <mod_aminoacid_mass position="1" mass="147.035379"/>
     </modification_info>
     <search_score name="kojak_score" value="1.8500"/>
     <search_score name="delta_score" value="1.8500"/>
     <search_score name="ppm_error" value="1.9882"/>
    </search_hit>
   </search_result>
  </spectrum_query>
  <spectrum_query spectrum="20180615_KS_CL_9_msconvert.7302.7302.4" start_scan="7302" end_scan="7302" precursor_neutral_mass="1864.926827" assumed_charge="4" index="265" retention_time_sec="29.7">
   <search_result>
    <search_hit hit_rank="1" peptide="GPDFLVTEVENGGFLGSK" peptide_prev_aa="K" peptide_next_aa="K" protein="P11974" num_tot_proteins="1" calc_neutral_pep_mass="1864.920608" massdiff="-0.006219" xlink_type="na">
     <search_score name="kojak_score" value="0.3300"/>
     <search_score name="delta_score" value="0.1550"/>
     <search_score name="ppm_error" value="-3.3348"/>
    </search_hit>
   </search_result>
  </spectrum_query>
  <spectrum_query spectrum="20180615_KS_CL_9_msconvert.7344.7344.3" start_scan="7344" end_scan="7344" precursor_neutral_mass="2349.970982" assumed_charge="3" index="266" retention_time_sec="29.8">
   <search_result>
    <search_hit hit_rank="1" peptide="SSSHSTDLMEAMAMGSVEASYK" peptide_prev_aa="R" peptide_next_aa="C" protein="P11974" num_tot_proteins="1" calc_neutral_pep_mass="2349.976176" massdiff="0.005195" xlink_type="na">
     <modification_info>
      <mod_aminoacid_mass position="12" mass="147.035379"/>
      <mod_aminoacid_mass position="14" mass="147.035379"/>
     </modification_info>
     <search_score name="kojak_score" value="3.2300"/>
     <search_score name="delta_score" value="3.2300"/>
     <search_score name="ppm_error" value="2.2105"/>
    </search_hit>
   </search_result>
  </spectrum_query>
  <spectrum_query spectrum="20180615_KS_CL_9_msconvert.7351.7351.3" start_scan="7351" end_scan="7351" precursor_neutral_mass="1192.635035" assumed_charge="3" index="267" retention_time_sec="29.9">
   <search_result>
    <search_hit hit_rank="1" peptide="SVETLKEMIK" peptide_prev_aa="R" peptide_next_aa="S" protein="P11974" num_tot_proteins="1" calc_neutral_pep_mass="1192.637251" massdiff="0.002216" xlink_type="na">
     <modification_info>
      <mod_aminoacid_mass position="8" mass="147.035379"/>
     </modification_info>
     <search_score name="kojak_score" value="1.7350"/>
     <search_score name="delta_score" value="1.7350"/>
     <search_score name="ppm_error" value="1.8583"/>
    </search_hit>
   </search_result>
  </spectrum_query>
  <spectrum_query spectrum="20180615_KS_CL_9_msconvert.7363.7363.4" start_scan="7363" end_scan="7363" precursor_neutral_mass="2507.344383" assumed_charge="4" index="268" retention_time_sec="29.9">
   <search_result>
    <search_hit hit_rank="1" peptide="-" peptide_prev_aa="-" peptide_next_aa="-" protein="-" num_tot_proteins="1" calc_neutral_pep_mass="2507.352866" massdiff="0.008483" xlink_type="xl">
     <xlink identifier="BS3" mass="138.068074">
      <linked_peptide peptide="KAADVHEVRK" peptide_prev_aa="R" peptide_next_aa="I" protein="P11974" num_tot_proteins="1" calc_neutral_pep_mass="1151.641047" complement_mass="1355.703336" designation="alpha">
       <xlink_score name="score" value="1.1550"/>
       <xlink_score name="rank" value="2"/>
       <xlink_score name="link" value="1"/>
      </linked_peptide>
      <linked_peptide peptide="NICKVVDVGSK" peptide_prev_aa="K" peptide_next_aa="V" protein="P11974" num_tot_proteins="1" calc_neutral_pep_mass="1217.643745" complement_mass="1289.700638" designation="beta">
       <modification_info>
        <mod_aminoacid_mass position="3" mass="160.030640"/>
       </modification_info>
       <xlink_score name="score" value="2.0850"/>
       <xlink_score name="rank" value="1"/>
       <xlink_score name="link" value="4"/>
      </linked_peptide>
     </xlink>
     <search_score name="kojak_score" value="3.1450"/>
     <search_score name="delta_score" value="3.1450"/>
     <search_score name="ppm_error" value="3.3833"/>
    </search_hit>
   </search_result>
  </spectrum_query>
  <spectrum_query spectrum="20180615_KS_CL_9_msconvert.7370.7370.3" start_scan="7370" end_scan="7370" precursor_neutral_mass="2333.969565" assumed_charge="3" index="269" retention_time_sec="29.9">
   <search_result>
    <search_hit hit_rank="1" peptide="SSSHSTDLMEAMAMGSVEASYK" peptide_prev_aa="R" peptide_next_aa="C" protein="P11974" num_tot_proteins="1" calc_neutral_pep_mass="2333.981276" massdiff="0.011712" xlink_type="na">
     <modification_info>
      <mod_aminoacid_mass position="14" mass="147.035379"/>
     </modification_info>
     <search_score name="kojak_score" value="1.0550"/>
     <search_score name="delta_score" value="1.0550"/>
     <search_score name="ppm_error" value="5.0179"/>
    </search_hit>
   </search_result>
  </spectrum_query>
  <spectrum_query spectrum="20180615_KS_CL_9_msconvert.7405.7405.3" start_scan="7405" end_scan="7405" precursor_neutral_mass="1900.843838" assumed_charge="3" index="270" retention_time_sec="30.0">
   <search_result>
    <search_hit hit_rank="1" peptide="MNFSHGTHEYHAETIK" peptide_prev_aa="R" peptide_next_aa="N" protein="P11974" num_tot_proteins="1" calc_neutral_pep_mass="1900.852545" massdiff="0.008707" xlink_type="na">
     <search_score name="kojak_score" value="2.2950"/>
     <search_score name="delta_score" value="2.2950"/>
     <search_score name="ppm_error" value="4.5808"/>
    </search_hit>
   </search_result>
  </spectrum_query>
  <spectrum_query spectrum="20180615_KS_CL_9_msconvert.7408.7408.4" start_scan="7408" end_scan="7408" precursor_neutral_mass="1900.850157" assumed_charge="4" index="271" retention_time_sec="30.0">
   <search_result>
    <search_hit hit_rank="1" peptide="MNFSHGTHEYHAETIK" peptide_prev_aa="R" peptide_next_aa="N" protein="P11974" num_tot_proteins="1" calc_neutral_pep_mass="1900.852545" massdiff="0.002388" xlink_type="na">
     <search_score name="kojak_score" value="1.3600"/>
     <search_score name="delta_score" value="1.3600"/>
     <search_score name="ppm_error" value="1.2564"/>
    </search_hit>
   </search_result>
  </spectrum_query>
  <spectrum_query spectrum="20180615_KS_CL_9_msconvert.7441.7441.4" start_scan="7441" end_scan="7441" precursor_neutral_mass="2126.139839" assumed_charge="4" index="272" retention_time_sec="30.1">
   <search_result>
    <search_hit hit_rank="1" peptide="-" peptide_prev_aa="-" peptide_next_aa="-" protein="-" num_tot_proteins="1" calc_neutral_pep_mass="2126.145141" massdiff="0.005301" xlink_type="xl">
     <xlink identifier="BS3" mass="138.068074">
      <linked_peptide peptide="EMIKSGMNVAR" peptide_prev_aa="K" peptide_next_aa="M" protein="P11974" num_tot_proteins="1" calc_neutral_pep_mass="1234.616151" complement_mass="891.523689" designation="alpha">
       <xlink_score name="score" value="1.2200"/>
       <xlink_score name="rank" value="1"/>
       <xlink_score name="link" value="4"/>
      </linked_peptide>
      <linked_peptide peptide="KPRPTR" peptide_prev_aa="K" peptide_next_aa="A" protein="P11974" num_tot_proteins="1" calc_neutral_pep_mass="753.460916" complement_mass="1372.678924" designation="beta">
       <xlink_score name="score" value="0.1450"/>
       <xlink_score name="rank" value="2"/>
       <xlink_score name="link" value="1"/>
      </linked_peptide>
     </xlink>
     <search_score name="kojak_score" value="1.2900"/>
     <search_score name="delta_score" value="1.2900"/>
     <search_score name="ppm_error" value="2.4934"/>
    </search_hit>
   </search_result>
  </spectrum_query>
  <spectrum_query spectrum="20180615_KS_CL_9_msconvert.7450.7450.3" start_scan="7450" end_scan="7450" precursor_neutral_mass="2109.170192" assumed_charge="3" index="273" retention_time_sec="30.2">
   <search_result>
    <search_hit hit_rank="1" peptide="-" peptide_prev_aa="-" peptide_next_aa="-" protein="-" num_tot_proteins="1" calc_neutral_pep_mass="2109.172735" massdiff="0.002543" xlink_type="xl">
     <xlink identifier="BS3" mass="138.068074">
      <linked_peptide peptide="KPRPTR" peptide_prev_aa="K" peptide_next_aa="A" protein="P11974" num_tot_proteins="1" calc_neutral_pep_mass="753.460916" complement_mass="1355.709277" designation="alpha">
       <xlink_score name="score" value="0.3300"/>
       <xlink_score name="rank" value="3"/>
       <xlink_score name="link" value="1"/>
      </linked_peptide>
      <linked_peptide peptide="NICKVVDVGSK" peptide_prev_aa="K" peptide_next_aa="V" protein="P11974" num_tot_proteins="1" calc_neutral_pep_mass="1217.643745" complement_mass="891.526447" designation="beta">
       <modification_info>
        <mod_aminoacid_mass position="3" mass="160.030640"/>
       </modification_info>
       <xlink_score name="score" value="2.1000"/>
       <xlink_score name="rank" value="1"/>
       <xlink_score name="link" value="4"/>
      </linked_peptide>
     </xlink>
     <search_score name="kojak_score" value="2.4300"/>
     <search_score name="delta_score" value="1.6050"/>
     <search_score name="ppm_error" value="1.2056"/>
    </search_hit>
   </search_result>
  </spectrum_query>
  <spectrum_query spectrum="20180615_KS_CL_9_msconvert.7460.7460.4" start_scan="7460" end_scan="7460" precursor_neutral_mass="2109.171046" assumed_charge="4" index="274" retention_time_sec="30.2">
   <search_result>
    <search_hit hit_rank="1" peptide="-" peptide_prev_aa="-" peptide_next_aa="-" protein="-" num_tot_proteins="1" calc_neutral_pep_mass="2109.172735" massdiff="0.001689" xlink_type="xl">
     <xlink identifier="BS3" mass="138.068074">
      <linked_peptide peptide="KPRPTR" peptide_prev_aa="K" peptide_next_aa="A" protein="P11974" num_tot_proteins="1" calc_neutral_pep_mass="753.460916" complement_mass="1355.710130" designation="alpha">
       <xlink_score name="score" value="0.2100"/>
       <xlink_score name="rank" value="4"/>
       <xlink_score name="link" value="1"/>
      </linked_peptide>
      <linked_peptide peptide="NICKVVDVGSK" peptide_prev_aa="K" peptide_next_aa="V" protein="P11974" num_tot_proteins="1" calc_neutral_pep_mass="1217.643745" complement_mass="891.527301" designation="beta">
       <modification_info>
        <mod_aminoacid_mass position="3" mass="160.030640"/>
       </modification_info>
       <xlink_score name="score" value="2.2950"/>
       <xlink_score name="rank" value="1"/>
       <xlink_score name="link" value="4"/>
      </linked_peptide>
     </xlink>
     <search_score name="kojak_score" value="2.4400"/>
     <search_score name="delta_score" value="2.4400"/>
     <search_score name="ppm_error" value="0.8010"/>
    </search_hit>
   </search_result>
  </spectrum_query>
  <spectrum_query spectrum="20180615_KS_CL_9_msconvert.7468.7468.3" start_scan="7468" end_scan="7468" precursor_neutral_mass="1916.841059" assumed_charge="3" index="275" retention_time_sec="30.2">
   <search_result>
    <search_hit hit_rank="1" peptide="MNFSHGTHEYHAETIK" peptide_prev_aa="R" peptide_next_aa="N" protein="P11974" num_tot_proteins="1" calc_neutral_pep_mass="1916.847445" massdiff="0.006386" xlink_type="na">
     <modification_info>
      <mod_aminoacid_mass position="1" mass="147.035379"/>
     </modification_info>
     <search_score name="kojak_score" value="2.7800"/>
     <search_score name="delta_score" value="2.7800"/>
     <search_score name="ppm_error" value="3.3316"/>
    </search_hit>
   </search_result>
  </spectrum_query>
  <spectrum_query spectrum="20180615_KS_CL_9_msconvert.7483.7483.4" start_scan="7483" end_scan="7483" precursor_neutral_mass="2127.211373" assumed_charge="4" index="276" retention_time_sec="30.3">
   <search_result>
    <search_hit hit_rank="1" peptide="-" peptide_prev_aa="-" peptide_next_aa="-" protein="-" num_tot_proteins="1" calc_neutral_pep_mass="2127.214978" massdiff="0.003605" xlink_type="xl">
     <xlink identifier="BS3" mass="138.068074">
      <linked_peptide peptide="KILGEKGK" peptide_prev_aa="R" peptide_next_aa="N" protein="P11974" num_tot_proteins="1" calc_neutral_pep_mass="871.549056" complement_mass="1255.662317" designation="alpha">
       <xlink_score name="score" value="0.5450"/>
       <xlink_score name="rank" value="1"/>
       <xlink_score name="link" value="1"/>
      </linked_peptide>
      <linked_peptide peptide="KLEVEATGSGK" peptide_prev_aa="K" peptide_next_aa="I" protein="decoy_P11974" num_tot_proteins="1" calc_neutral_pep_mass="1117.597847" complement_mass="1009.613525" designation="beta">
       <xlink_score name="score" value="0.5650"/>
       <xlink_score name="rank" value="2"/>
       <xlink_score name="link" value="1"/>
      </linked_peptide>
     </xlink>
     <search_score name="kojak_score" value="1.0400"/>
     <search_score name="delta_score" value="0.2200"/>
     <search_score name="ppm_error" value="1.6946"/>
    </search_hit>
   </search_result>
  </spectrum_query>
  <spectrum_query spectrum="20180615_KS_CL_9_msconvert.7491.7491.5" start_scan="7491" end_scan="7491" precursor_neutral_mass="2108.167345" assumed_charge="5" index="277" retention_time_sec="30.3">
   <search_result>
    <search_hit hit_rank="1" peptide="-" peptide_prev_aa="-" peptide_next_aa="-" protein="-" num_tot_proteins="1" calc_neutral_pep_mass="2108.162887" massdiff="-0.004458" xlink_type="xl">
     <xlink identifier="BS3" mass="138.068074">
      <linked_peptide peptide="ARGFFKK" peptide_prev_aa="K" peptide_next_aa="G" protein="P11974" num_tot_proteins="1" calc_neutral_pep_mass="852.496966" complement_mass="1255.670379" designation="alpha">
       <xlink_score name="score" value="0.1050"/>
       <xlink_score name="rank" value="4"/>
       <xlink_score name="link" value="6"/>
      </linked_peptide>
      <linked_peptide peptide="KLEVEATGSGK" peptide_prev_aa="K" peptide_next_aa="I" protein="decoy_P11974" num_tot_proteins="1" calc_neutral_pep_mass="1117.597847" complement_mass="990.569497" designation="beta">
       <xlink_score name="score" value="0.3950"/>
       <xlink_score name="rank" value="2"/>
       <xlink_score name="link" value="1"/>
      </linked_peptide>
     </xlink>
     <search_score name="kojak_score" value="0.4650"/>
     <search_score name="delta_score" value="0.4650"/>
     <search_score name="ppm_error" value="-2.1144"/>
    </search_hit>
   </search_result>
  </spectrum_query>
  <spectrum_query spectrum="20180615_KS_CL_9_msconvert.7521.7521.3" start_scan="7521" end_scan="7521" precursor_neutral_mass="2349.973429" assumed_charge="3" index="278" retention_time_sec="30.4">
   <search_result>
    <search_hit hit_rank="1" peptide="SSSHSTDLMEAMAMGSVEASYK" peptide_prev_aa="R" peptide_next_aa="C" protein="P11974" num_tot_proteins="1" calc_neutral_pep_mass="2349.976176" massdiff="0.002747" xlink_type="na">
     <modification_info>
      <mod_aminoacid_mass position="12" mass="147.035379"/>
      <mod_aminoacid_mass position="14" mass="147.035379"/>
     </modification_info>
     <search_score name="kojak_score" value="3.7900"/>
     <search_score name="delta_score" value="3.7900"/>
     <search_score name="ppm_error" value="1.1691"/>
    </search_hit>
   </search_result>
  </spectrum_query>
  <spectrum_query spectrum="20180615_KS_CL_9_msconvert.7528.7528.3" start_scan="7528" end_scan="7528" precursor_neutral_mass="1192.635579" assumed_charge="3" index="279" retention_time_sec="30.4">
   <search_result>
    <search_hit hit_rank="1" peptide="SVETLKEMIK" peptide_prev_aa="R" peptide_next_aa="S" protein="P11974" num_tot_proteins="1" calc_neutral_pep_mass="1192.637251" massdiff="0.001673" xlink_type="na">
     <modification_info>
      <mod_aminoacid_mass position="8" mass="147.035379"/>
     </modification_info>
     <search_score name="kojak_score" value="1.9000"/>
     <search_score name="delta_score" value="1.9000"/>
     <search_score name="ppm_error" value="1.4024"/>
    </search_hit>
   </search_result>
  </spectrum_query>
  <spectrum_query spectrum="20180615_KS_CL_9_msconvert.7555.7555.3" start_scan="7555" end_scan="7555" precursor_neutral_mass="1117.596274" assumed_charge="3" index="280" retention_time_sec="30.5">
   <search_result>
    <search_hit hit_rank="1" peptide="GSGTAEVELKK" peptide_prev_aa="K" peptide_next_aa="G" protein="P11974" num_tot_proteins="1" calc_neutral_pep_mass="1117.597847" massdiff="0.001574" xlink_type="na">
     <search_score name="kojak_score" value="1.3500"/>
     <search_score name="delta_score" value="1.1200"/>
     <search_score name="ppm_error" value="1.4080"/>
    </search_hit>
   </search_result>
  </spectrum_query>
  <spectrum_query spectrum="20180615_KS_CL_9_msconvert.7569.7569.3" start_scan="7569" end_scan="7569" precursor_neutral_mass="2442.153586" assumed_charge="3" index="281" retention_time_sec="30.5">
   <search_result>
    <search_hit hit_rank="1" peptide="MNFSHGTHEYHAETIKNVR" peptide_prev_aa="R" peptide_next_aa="T" protein="P11974" num_tot_proteins="1" calc_neutral_pep_mass="2442.138478" massdiff="-0.015107" xlink_type="na">
     <modification_info>
      <mod_aminoacid_mass position="1" mass="147.035379"/>
      <mod_aminoacid_mass position="16" mass="284.173556"/>
     </modification_info>
     <search_score name="kojak_score" value="1.6100"/>
     <search_score name="delta_score" value="1.5500"/>
     <search_score name="ppm_error" value="-6.1860"/>
    </search_hit>
   </search_result>
  </spectrum_query>
  <spectrum_query spectrum="20180615_KS_CL_9_msconvert.7645.7645.2" start_scan="7645" end_scan="7645" precursor_neutral_mass="1076.471806" assumed_charge="2" index="282" retention_time_sec="30.7">
   <search_result>
    <search_hit hit_rank="1" peptide="EAEAAMFHR" peptide_prev_aa="R" peptide_next_aa="K" protein="P11974" num_tot_proteins="1" calc_neutral_pep_mass="1076.470865" massdiff="-0.000941" xlink_type="na">
     <modification_info>
      <mod_aminoacid_mass position="6" mass="147.035379"/>
     </modification_info>
     <search_score name="kojak_score" value="1.7350"/>
     <search_score name="delta_score" value="1.7350"/>
     <search_score name="ppm_error" value="-0.8743"/>
    </search_hit>
   </search_result>
  </spectrum_query>
  <spectrum_query spectrum="20180615_KS_CL_9_msconvert.7651.7651.3" start_scan="7651" end_scan="7651" precursor_neutral_mass="1916.843907" assumed_charge="3" index="283" retention_time_sec="30.8">
   <search_result>
    <search_hit hit_rank="1" peptide="MNFSHGTHEYHAETIK" peptide_prev_aa="R" peptide_next_aa="N" protein="P11974" num_tot_proteins="1" calc_neutral_pep_mass="1916.847445" massdiff="0.003539" xlink_type="na">
     <modification_info>
      <mod_aminoacid_mass position="1" mass="147.035379"/>
     </modification_info>
     <search_score name="kojak_score" value="0.6500"/>
     <search_score name="delta_score" value="0.6500"/>
     <search_score name="ppm_error" value="1.8461"/>
    </search_hit>
   </search_result>
  </spectrum_query>
  <spectrum_query spectrum="20180615_KS_CL_9_msconvert.7653.7653.4" start_scan="7653" end_scan="7653" precursor_neutral_mass="1872.053585" assumed_charge="4" index="284" retention_time_sec="30.8">
   <search_result>
    <search_hit hit_rank="1" peptide="-" peptide_prev_aa="-" peptide_next_aa="-" protein="-" num_tot_proteins="1" calc_neutral_pep_mass="1872.056699" massdiff="0.003114" xlink_type="xl">
     <xlink identifier="BS3" mass="138.068074">
      <linked_peptide peptide="GSGTAEVELKK" peptide_prev_aa="K" peptide_next_aa="G" protein="P11974" num_tot_proteins="1" calc_neutral_pep_mass="1117.597847" complement_mass="754.455738" designation="alpha">
       <xlink_score name="score" value="1.2550"/>
       <xlink_score name="rank" value="1"/>
       <xlink_score name="link" value="10"/>
      </linked_peptide>
      <linked_peptide peptide="KGATLK" peptide_prev_aa="K" peptide_next_aa="I" protein="P11974" num_tot_proteins="1" calc_neutral_pep_mass="616.390778" complement_mass="1255.662808" designation="beta">
       <xlink_score name="score" value="0.6000"/>
       <xlink_score name="rank" value="2"/>
       <xlink_score name="link" value="1"/>
      </linked_peptide>
     </xlink>
     <search_score name="kojak_score" value="1.7850"/>
     <search_score name="delta_score" value="1.7850"/>
     <search_score name="ppm_error" value="1.6633"/>
    </search_hit>
   </search_result>
  </spectrum_query>
  <spectrum_query spectrum="20180615_KS_CL_9_msconvert.7658.7658.3" start_scan="7658" end_scan="7658" precursor_neutral_mass="1274.665659" assumed_charge="3" index="285" retention_time_sec="30.8">
   <search_result>
    <search_hit hit_rank="1" peptide="GARNCRGIIMK" peptide_prev_aa="K" peptide_next_aa="Q" protein="decoy_P11974" num_tot_proteins="1" calc_neutral_pep_mass="1274.669913" massdiff="0.004254" xlink_type="na">
     <modification_info>
      <mod_aminoacid_mass position="5" mass="160.030640"/>
     </modification_info>
     <search_score name="kojak_score" value="0.4450"/>
     <search_score name="delta_score" value="0.4450"/>
     <search_score name="ppm_error" value="3.3372"/>
    </search_hit>
   </search_result>
  </spectrum_query>
  <spectrum_query spectrum="20180615_KS_CL_9_msconvert.7662.7662.4" start_scan="7662" end_scan="7662" precursor_neutral_mass="2109.174079" assumed_charge="4" index="286" retention_time_sec="30.8">
   <search_result>
    <search_hit hit_rank="1" peptide="-" peptide_prev_aa="-" peptide_next_aa="-" protein="-" num_tot_proteins="1" calc_neutral_pep_mass="2109.172735" massdiff="-0.001344" xlink_type="xl">
     <xlink identifier="BS3" mass="138.068074">
      <linked_peptide peptide="KPRPTR" peptide_prev_aa="K" peptide_next_aa="A" protein="P11974" num_tot_proteins="1" calc_neutral_pep_mass="753.460916" complement_mass="1355.713163" designation="alpha">
       <xlink_score name="score" value="0.0050"/>
       <xlink_score name="rank" value="5"/>
       <xlink_score name="link" value="1"/>
      </linked_peptide>
      <linked_peptide peptide="NICKVVDVGSK" peptide_prev_aa="K" peptide_next_aa="V" protein="P11974" num_tot_proteins="1" calc_neutral_pep_mass="1217.643745" complement_mass="891.530334" designation="beta">
       <modification_info>
        <mod_aminoacid_mass position="3" mass="160.030640"/>
       </modification_info>
       <xlink_score name="score" value="1.2650"/>
       <xlink_score name="rank" value="1"/>
       <xlink_score name="link" value="4"/>
      </linked_peptide>
     </xlink>
     <search_score name="kojak_score" value="1.2700"/>
     <search_score name="delta_score" value="1.2700"/>
     <search_score name="ppm_error" value="-0.6371"/>
    </search_hit>
   </search_result>
  </spectrum_query>
  <spectrum_query spectrum="20180615_KS_CL_9_msconvert.7679.7679.3" start_scan="7679" end_scan="7679" precursor_neutral_mass="1900.843739" assumed_charge="3" index="287" retention_time_sec="30.8">
   <search_result>
    <search_hit hit_rank="1" peptide="MNFSHGTHEYHAETIK" peptide_prev_aa="R" peptide_next_aa="N" protein="P11974" num_tot_proteins="1" calc_neutral_pep_mass="1900.852545" massdiff="0.008807" xlink_type="na">
     <search_score name="kojak_score" value="2.3100"/>
     <search_score name="delta_score" value="2.3100"/>
     <search_score name="ppm_error" value="4.6331"/>
    </search_hit>
   </search_result>
  </spectrum_query>
  <spectrum_query spectrum="20180615_KS_CL_9_msconvert.7681.7681.3" start_scan="7681" end_scan="7681" precursor_neutral_mass="1872.058305" assumed_charge="3" index="288" retention_time_sec="30.8">
   <search_result>
    <search_hit hit_rank="1" peptide="-" peptide_prev_aa="-" peptide_next_aa="-" protein="-" num_tot_proteins="1" calc_neutral_pep_mass="1872.056699" massdiff="-0.001606" xlink_type="xl">
     <xlink identifier="BS3" mass="138.068074">
      <linked_peptide peptide="GSGTAEVELKK" peptide_prev_aa="K" peptide_next_aa="G" protein="P11974" num_tot_proteins="1" calc_neutral_pep_mass="1117.597847" complement_mass="754.460458" designation="alpha">
       <xlink_score name="score" value="1.5800"/>
       <xlink_score name="rank" value="1"/>
       <xlink_score name="link" value="10"/>
      </linked_peptide>
      <linked_peptide peptide="KGATLK" peptide_prev_aa="K" peptide_next_aa="I" protein="P11974" num_tot_proteins="1" calc_neutral_pep_mass="616.390778" complement_mass="1255.667527" designation="beta">
       <xlink_score name="score" value="0.0700"/>
       <xlink_score name="rank" value="3"/>
       <xlink_score name="link" value="1"/>
      </linked_peptide>
     </xlink>
     <search_score name="kojak_score" value="1.5200"/>
     <search_score name="delta_score" value="0.0250"/>
     <search_score name="ppm_error" value="-0.8578"/>
    </search_hit>
   </search_result>
  </spectrum_query>
  <spectrum_query spectrum="20180615_KS_CL_9_msconvert.7687.7687.3" start_scan="7687" end_scan="7687" precursor_neutral_mass="2349.973004" assumed_charge="3" index="289" retention_time_sec="30.9">
   <search_result>
    <search_hit hit_rank="1" peptide="SSSHSTDLMEAMAMGSVEASYK" peptide_prev_aa="R" peptide_next_aa="C" protein="P11974" num_tot_proteins="1" calc_neutral_pep_mass="2349.976176" massdiff="0.003172" xlink_type="na">
     <modification_info>
      <mod_aminoacid_mass position="12" mass="147.035379"/>
      <mod_aminoacid_mass position="14" mass="147.035379"/>
     </modification_info>
     <search_score name="kojak_score" value="3.7150"/>
     <search_score name="delta_score" value="3.7150"/>
     <search_score name="ppm_error" value="1.3499"/>
    </search_hit>
   </search_result>
  </spectrum_query>
  <spectrum_query spectrum="20180615_KS_CL_9_msconvert.7692.7692.2" start_scan="7692" end_scan="7692" precursor_neutral_mass="989.501785" assumed_charge="2" index="290" retention_time_sec="30.9">
   <search_result>
    <search_hit hit_rank="1" peptide="GSGTAEVELK" peptide_prev_aa="K" peptide_next_aa="K" protein="P11974" num_tot_proteins="1" calc_neutral_pep_mass="989.502892" massdiff="0.001106" xlink_type="na">
     <search_score name="kojak_score" value="2.3100"/>
     <search_score name="delta_score" value="1.5650"/>
     <search_score name="ppm_error" value="1.1182"/>
    </search_hit>
   </search_result>
  </spectrum_query>
  <spectrum_query spectrum="20180615_KS_CL_9_msconvert.7697.7697.4" start_scan="7697" end_scan="7697" precursor_neutral_mass="1900.848460" assumed_charge="4" index="291" retention_time_sec="30.9">
   <search_result>
    <search_hit hit_rank="1" peptide="MNFSHGTHEYHAETIK" peptide_prev_aa="R" peptide_next_aa="N" protein="P11974" num_tot_proteins="1" calc_neutral_pep_mass="1900.852545" massdiff="0.004085" xlink_type="na">
     <search_score name="kojak_score" value="1.8500"/>
     <search_score name="delta_score" value="1.8500"/>
     <search_score name="ppm_error" value="2.1492"/>
    </search_hit>
   </search_result>
  </spectrum_query>
  <spectrum_query spectrum="20180615_KS_CL_9_msconvert.7710.7710.3" start_scan="7710" end_scan="7710" precursor_neutral_mass="1192.636647" assumed_charge="3" index="292" retention_time_sec="30.9">
   <search_result>
    <search_hit hit_rank="1" peptide="SVETLKEMIK" peptide_prev_aa="R" peptide_next_aa="S" protein="P11974" num_tot_proteins="1" calc_neutral_pep_mass="1192.637251" massdiff="0.000605" xlink_type="na">
     <modification_info>
      <mod_aminoacid_mass position="8" mass="147.035379"/>
     </modification_info>
     <search_score name="kojak_score" value="1.6100"/>
     <search_score name="delta_score" value="1.6100"/>
     <search_score name="ppm_error" value="0.5070"/>
    </search_hit>
   </search_result>
  </spectrum_query>
  <spectrum_query spectrum="20180615_KS_CL_9_msconvert.7719.7719.4" start_scan="7719" end_scan="7719" precursor_neutral_mass="2521.459517" assumed_charge="4" index="293" retention_time_sec="30.9">
   <search_result>
    <search_hit hit_rank="1" peptide="-" peptide_prev_aa="-" peptide_next_aa="-" protein="-" num_tot_proteins="1" calc_neutral_pep_mass="2521.459043" massdiff="-0.000474" xlink_type="xl">
     <xlink identifier="BS3" mass="138.068074">
      <linked_peptide peptide="KLEVEATGSGKILGTR" peptide_prev_aa="K" peptide_next_aa="I" protein="decoy_P11974" num_tot_proteins="1" calc_neutral_pep_mass="1657.936200" complement_mass="863.523318" designation="alpha">
       <xlink_score name="score" value="0.2700"/>
       <xlink_score name="rank" value="3"/>
       <xlink_score name="link" value="1"/>
      </linked_peptide>
      <linked_peptide peptide="TPRPKK" peptide_prev_aa="R" peptide_next_aa="I" protein="decoy_P11974" num_tot_proteins="1" calc_neutral_pep_mass="725.454769" complement_mass="1796.004748" designation="beta">
       <xlink_score name="score" value="0.0400"/>
       <xlink_score name="rank" value="5"/>
       <xlink_score name="link" value="5"/>
      </linked_peptide>
     </xlink>
     <search_score name="kojak_score" value="0.3100"/>
     <search_score name="delta_score" value="0.0800"/>
     <search_score name="ppm_error" value="-0.1880"/>
    </search_hit>
   </search_result>
  </spectrum_query>
  <spectrum_query spectrum="20180615_KS_CL_9_msconvert.7750.7750.3" start_scan="7750" end_scan="7750" precursor_neutral_mass="2521.457836" assumed_charge="3" index="294" retention_time_sec="31.0">
   <search_result>
    <search_hit hit_rank="1" peptide="-" peptide_prev_aa="-" peptide_next_aa="-" protein="-" num_tot_proteins="1" calc_neutral_pep_mass="2521.459043" massdiff="0.001207" xlink_type="xl">
     <xlink identifier="BS3" mass="138.068074">
      <linked_peptide peptide="KLEVEATGSGKILGTR" peptide_prev_aa="K" peptide_next_aa="I" protein="decoy_P11974" num_tot_proteins="1" calc_neutral_pep_mass="1657.936200" complement_mass="863.521637" designation="alpha">
       <xlink_score name="score" value="0.5600"/>
       <xlink_score name="rank" value="1"/>
       <xlink_score name="link" value="11"/>
      </linked_peptide>
      <linked_peptide peptide="TPRPKK" peptide_prev_aa="R" peptide_next_aa="I" protein="decoy_P11974" num_tot_proteins="1" calc_neutral_pep_mass="725.454769" complement_mass="1796.003067" designation="beta">
       <xlink_score name="score" value="0.0350"/>
       <xlink_score name="rank" value="6"/>
       <xlink_score name="link" value="5"/>
      </linked_peptide>
     </xlink>
     <search_score name="kojak_score" value="0.5950"/>
     <search_score name="delta_score" value="0.1050"/>
     <search_score name="ppm_error" value="0.4787"/>
    </search_hit>
   </search_result>
  </spectrum_query>
  <spectrum_query spectrum="20180615_KS_CL_9_msconvert.7765.7765.6" start_scan="7765" end_scan="7765" precursor_neutral_mass="2581.478498" assumed_charge="6" index="295" retention_time_sec="31.1">
   <search_result>
    <search_hit hit_rank="1" peptide="-" peptide_prev_aa="-" peptide_next_aa="-" protein="-" num_tot_proteins="1" calc_neutral_pep_mass="2581.472963" massdiff="-0.005535" xlink_type="xl">
     <xlink identifier="BS3" mass="138.068074">
      <linked_peptide peptide="GDLGIEIPAEKVFLAQK" peptide_prev_aa="R" peptide_next_aa="M" protein="P11974" num_tot_proteins="1" calc_neutral_pep_mass="1827.014111" complement_mass="754.464387" designation="alpha">
       <xlink_score name="score" value="0.9100"/>
       <xlink_score name="rank" value="3"/>
       <xlink_score name="link" value="11"/>
      </linked_peptide>
      <linked_peptide peptide="KGATLK" peptide_prev_aa="K" peptide_next_aa="I" protein="P11974" num_tot_proteins="1" calc_neutral_pep_mass="616.390778" complement_mass="1965.087720" designation="beta">
       <xlink_score name="score" value="1.3450"/>
       <xlink_score name="rank" value="1"/>
       <xlink_score name="link" value="1"/>
      </linked_peptide>
     </xlink>
     <search_score name="kojak_score" value="1.7200"/>
     <search_score name="delta_score" value="0.9000"/>
     <search_score name="ppm_error" value="-2.1441"/>
    </search_hit>
   </search_result>
  </spectrum_query>
  <spectrum_query spectrum="20180615_KS_CL_9_msconvert.7770.7770.3" start_scan="7770" end_scan="7770" precursor_neutral_mass="2333.962790" assumed_charge="3" index="296" retention_time_sec="31.1">
   <search_result>
    <search_hit hit_rank="1" peptide="SSSHSTDLMEAMAMGSVEASYK" peptide_prev_aa="R" peptide_next_aa="C" protein="P11974" num_tot_proteins="1" calc_neutral_pep_mass="2333.981276" massdiff="0.018487" xlink_type="na">
     <modification_info>
      <mod_aminoacid_mass position="9" mass="147.035379"/>
     </modification_info>
     <search_score name="kojak_score" value="0.7600"/>
     <search_score name="delta_score" value="0.7600"/>
     <search_score name="ppm_error" value="7.9207"/>
    </search_hit>
   </search_result>
  </spectrum_query>
  <spectrum_query spectrum="20180615_KS_CL_9_msconvert.7809.7809.5" start_scan="7809" end_scan="7809" precursor_neutral_mass="2555.378657" assumed_charge="5" index="297" retention_time_sec="31.2">
   <search_result>
    <search_hit hit_rank="1" peptide="-" peptide_prev_aa="-" peptide_next_aa="-" protein="-" num_tot_proteins="1" calc_neutral_pep_mass="2555.381858" massdiff="0.003201" xlink_type="xl">
     <xlink identifier="BS3" mass="138.068074">
      <linked_peptide peptide="IISKIENHEGVR" peptide_prev_aa="K" peptide_next_aa="R" protein="P11974" num_tot_proteins="1" calc_neutral_pep_mass="1393.767692" complement_mass="1161.610964" designation="alpha">
       <xlink_score name="score" value="2.1200"/>
       <xlink_score name="rank" value="1"/>
       <xlink_score name="link" value="4"/>
      </linked_peptide>
      <linked_peptide peptide="KAADVHEVR" peptide_prev_aa="R" peptide_next_aa="K" protein="P11974" num_tot_proteins="1" calc_neutral_pep_mass="1023.546091" complement_mass="1531.832566" designation="beta">
       <xlink_score name="score" value="1.5750"/>
       <xlink_score name="rank" value="2"/>
       <xlink_score name="link" value="1"/>
      </linked_peptide>
     </xlink>
     <search_score name="kojak_score" value="3.6550"/>
     <search_score name="delta_score" value="1.6400"/>
     <search_score name="ppm_error" value="1.2527"/>
    </search_hit>
   </search_result>
  </spectrum_query>
  <spectrum_query spectrum="20180615_KS_CL_9_msconvert.7862.7862.3" start_scan="7862" end_scan="7862" precursor_neutral_mass="2349.970376" assumed_charge="3" index="298" retention_time_sec="31.4">
   <search_result>
    <search_hit hit_rank="1" peptide="SSSHSTDLMEAMAMGSVEASYK" peptide_prev_aa="R" peptide_next_aa="C" protein="P11974" num_tot_proteins="1" calc_neutral_pep_mass="2349.976176" massdiff="0.005800" xlink_type="na">
     <modification_info>
      <mod_aminoacid_mass position="12" mass="147.035379"/>
      <mod_aminoacid_mass position="14" mass="147.035379"/>
     </modification_info>
     <search_score name="kojak_score" value="3.3850"/>
     <search_score name="delta_score" value="3.3850"/>
     <search_score name="ppm_error" value="2.4681"/>
    </search_hit>
   </search_result>
  </spectrum_query>
  <spectrum_query spectrum="20180615_KS_CL_9_msconvert.7895.7895.3" start_scan="7895" end_scan="7895" precursor_neutral_mass="2377.991781" assumed_charge="3" index="299" retention_time_sec="31.5">
   <search_result>
    <search_hit hit_rank="1" peptide="YSAEVSGMAMAEMLDTSHSSSR" peptide_prev_aa="K" peptide_next_aa="A" protein="decoy_P11974" num_tot_proteins="1" calc_neutral_pep_mass="2377.982323" massdiff="-0.009459" xlink_type="na">
     <modification_info>
      <mod_aminoacid_mass position="8" mass="147.035379"/>
      <mod_aminoacid_mass position="10" mass="147.035379"/>
     </modification_info>
     <search_score name="kojak_score" value="0.6950"/>
     <search_score name="delta_score" value="0.6950"/>
     <search_score name="ppm_error" value="-3.9776"/>
    </search_hit>
   </search_result>
  </spectrum_query>
  <spectrum_query spectrum="20180615_KS_CL_9_msconvert.7898.7898.5" start_scan="7898" end_scan="7898" precursor_neutral_mass="2521.438146" assumed_charge="5" index="300" retention_time_sec="31.5">
   <search_result>
    <search_hit hit_rank="1" peptide="-" peptide_prev_aa="-" peptide_next_aa="-" protein="-" num_tot_proteins="1" calc_neutral_pep_mass="2521.459043" massdiff="0.020897" xlink_type="xl">
     <xlink identifier="BS3" mass="138.068074">
      <linked_peptide peptide="KLEVEATGSGKILGTR" peptide_prev_aa="K" peptide_next_aa="I" protein="decoy_P11974" num_tot_proteins="1" calc_neutral_pep_mass="1657.936200" complement_mass="863.501947" designation="alpha">
       <xlink_score name="score" value="0.4050"/>
       <xlink_score name="rank" value="5"/>
       <xlink_score name="link" value="11"/>
      </linked_peptide>
      <linked_peptide peptide="TPRPKK" peptide_prev_aa="R" peptide_next_aa="I" protein="decoy_P11974" num_tot_proteins="1" calc_neutral_pep_mass="725.454769" complement_mass="1795.983377" designation="beta">
       <xlink_score name="score" value="0.0600"/>
       <xlink_score name="rank" value="7"/>
       <xlink_score name="link" value="5"/>
      </linked_peptide>
     </xlink>
     <search_score name="kojak_score" value="0.4650"/>
     <search_score name="delta_score" value="0.2100"/>
     <search_score name="ppm_error" value="8.2877"/>
    </search_hit>
   </search_result>
  </spectrum_query>
  <spectrum_query spectrum="20180615_KS_CL_9_msconvert.8000.8000.3" start_scan="8000" end_scan="8000" precursor_neutral_mass="2349.968910" assumed_charge="3" index="301" retention_time_sec="31.9">
   <search_result>
    <search_hit hit_rank="1" peptide="SSSHSTDLMEAMAMGSVEASYK" peptide_prev_aa="R" peptide_next_aa="C" protein="P11974" num_tot_proteins="1" calc_neutral_pep_mass="2349.976176" massdiff="0.007267" xlink_type="na">
     <modification_info>
      <mod_aminoacid_mass position="12" mass="147.035379"/>
      <mod_aminoacid_mass position="14" mass="147.035379"/>
     </modification_info>
     <search_score name="kojak_score" value="3.3250"/>
     <search_score name="delta_score" value="3.3250"/>
     <search_score name="ppm_error" value="3.0922"/>
    </search_hit>
   </search_result>
  </spectrum_query>
  <spectrum_query spectrum="20180615_KS_CL_9_msconvert.8008.8008.3" start_scan="8008" end_scan="8008" precursor_neutral_mass="3292.667771" assumed_charge="3" index="302" retention_time_sec="31.9">
   <search_result>
    <search_hit hit_rank="1" peptide="-" peptide_prev_aa="-" peptide_next_aa="-" protein="-" num_tot_proteins="1" calc_neutral_pep_mass="3292.640501" massdiff="-0.027270" xlink_type="xl">
     <xlink identifier="BS3" mass="138.068074">
      <linked_peptide peptide="CINKYDLWLINEDCK" peptide_prev_aa="K" peptide_next_aa="E" protein="decoy_P11974" num_tot_proteins="1" calc_neutral_pep_mass="1982.922925" complement_mass="1309.744846" designation="alpha">
       <modification_info>
        <mod_aminoacid_mass position="1" mass="160.030640"/>
        <mod_aminoacid_mass position="14" mass="160.030640"/>
       </modification_info>
       <xlink_score name="score" value="0.0950"/>
       <xlink_score name="rank" value="2"/>
       <xlink_score name="link" value="4"/>
      </linked_peptide>
      <linked_peptide peptide="VNLAMNVGKAR" peptide_prev_aa="R" peptide_next_aa="G" protein="P11974" num_tot_proteins="1" calc_neutral_pep_mass="1171.649501" complement_mass="2121.018270" designation="beta">
       <xlink_score name="score" value="0.1000"/>
       <xlink_score name="rank" value="1"/>
       <xlink_score name="link" value="9"/>
      </linked_peptide>
     </xlink>
     <search_score name="kojak_score" value="0.1950"/>
     <search_score name="delta_score" value="0.1950"/>
     <search_score name="ppm_error" value="-8.2822"/>
    </search_hit>
   </search_result>
  </spectrum_query>
  <spectrum_query spectrum="20180615_KS_CL_9_msconvert.8019.8019.4" start_scan="8019" end_scan="8019" precursor_neutral_mass="1900.851315" assumed_charge="4" index="303" retention_time_sec="31.9">
   <search_result>
    <search_hit hit_rank="1" peptide="MNFSHGTHEYHAETIK" peptide_prev_aa="R" peptide_next_aa="N" protein="P11974" num_tot_proteins="1" calc_neutral_pep_mass="1900.852545" massdiff="0.001231" xlink_type="na">
     <search_score name="kojak_score" value="1.0100"/>
     <search_score name="delta_score" value="1.0100"/>
     <search_score name="ppm_error" value="0.6475"/>
    </search_hit>
   </search_result>
  </spectrum_query>
  <spectrum_query spectrum="20180615_KS_CL_9_msconvert.8031.8031.2" start_scan="8031" end_scan="8031" precursor_neutral_mass="952.471307" assumed_charge="2" index="304" retention_time_sec="31.9">
   <search_result>
    <search_hit hit_rank="1" peptide="IENHEGVR" peptide_prev_aa="K" peptide_next_aa="R" protein="P11974" num_tot_proteins="1" calc_neutral_pep_mass="952.472597" massdiff="0.001289" xlink_type="na">
     <search_score name="kojak_score" value="0.8150"/>
     <search_score name="delta_score" value="0.8150"/>
     <search_score name="ppm_error" value="1.3537"/>
    </search_hit>
   </search_result>
  </spectrum_query>
  <spectrum_query spectrum="20180615_KS_CL_9_msconvert.8082.8082.3" start_scan="8082" end_scan="8082" precursor_neutral_mass="1076.469528" assumed_charge="3" index="305" retention_time_sec="32.1">
   <search_result>
    <search_hit hit_rank="1" peptide="EAEAAMFHR" peptide_prev_aa="R" peptide_next_aa="K" protein="P11974" num_tot_proteins="1" calc_neutral_pep_mass="1076.470865" massdiff="0.001337" xlink_type="na">
     <modification_info>
      <mod_aminoacid_mass position="6" mass="147.035379"/>
     </modification_info>
     <search_score name="kojak_score" value="1.5000"/>
     <search_score name="delta_score" value="1.5000"/>
     <search_score name="ppm_error" value="1.2418"/>
    </search_hit>
   </search_result>
  </spectrum_query>
  <spectrum_query spectrum="20180615_KS_CL_9_msconvert.8098.8098.3" start_scan="8098" end_scan="8098" precursor_neutral_mass="1900.849539" assumed_charge="3" index="306" retention_time_sec="32.2">
   <search_result>
    <search_hit hit_rank="1" peptide="MNFSHGTHEYHAETIK" peptide_prev_aa="R" peptide_next_aa="N" protein="P11974" num_tot_proteins="1" calc_neutral_pep_mass="1900.852545" massdiff="0.003006" xlink_type="na">
     <search_score name="kojak_score" value="1.3500"/>
     <search_score name="delta_score" value="1.3500"/>
     <search_score name="ppm_error" value="1.5814"/>
    </search_hit>
   </search_result>
  </spectrum_query>
  <spectrum_query spectrum="20180615_KS_CL_9_msconvert.8144.8144.4" start_scan="8144" end_scan="8144" precursor_neutral_mass="2662.218307" assumed_charge="4" index="307" retention_time_sec="32.3">
   <search_result>
    <search_hit hit_rank="1" peptide="YDLWLINEDCKEMYANDLTIK" peptide_prev_aa="K" peptide_next_aa="L" protein="decoy_P11974" num_tot_proteins="1" calc_neutral_pep_mass="2662.229355" massdiff="0.011048" xlink_type="na">
     <modification_info>
      <mod_aminoacid_mass position="13" mass="147.035379"/>
      <mod_aminoacid_mass position="10" mass="160.030640"/>
     </modification_info>
     <search_score name="kojak_score" value="0.6200"/>
     <search_score name="delta_score" value="0.6200"/>
     <search_score name="ppm_error" value="4.1499"/>
    </search_hit>
   </search_result>
  </spectrum_query>
  <spectrum_query spectrum="20180615_KS_CL_9_msconvert.8149.8149.2" start_scan="8149" end_scan="8149" precursor_neutral_mass="989.500872" assumed_charge="2" index="308" retention_time_sec="32.3">
   <search_result>
    <search_hit hit_rank="1" peptide="GSGTAEVELK" peptide_prev_aa="K" peptide_next_aa="K" protein="P11974" num_tot_proteins="1" calc_neutral_pep_mass="989.502892" massdiff="0.002019" xlink_type="na">
     <search_score name="kojak_score" value="2.7750"/>
     <search_score name="delta_score" value="2.5550"/>
     <search_score name="ppm_error" value="2.0407"/>
    </search_hit>
   </search_result>
  </spectrum_query>
  <spectrum_query spectrum="20180615_KS_CL_9_msconvert.8153.8153.3" start_scan="8153" end_scan="8153" precursor_neutral_mass="1501.832225" assumed_charge="3" index="309" retention_time_sec="32.3">
   <search_result>
    <search_hit hit_rank="1" peptide="TGLIKGSGTAEVELK" peptide_prev_aa="R" peptide_next_aa="K" protein="P11974" num_tot_proteins="1" calc_neutral_pep_mass="1501.835098" massdiff="0.002873" xlink_type="na">
     <search_score name="kojak_score" value="3.5350"/>
     <search_score name="delta_score" value="3.5350"/>
     <search_score name="ppm_error" value="1.9127"/>
    </search_hit>
   </search_result>
  </spectrum_query>
  <spectrum_query spectrum="20180615_KS_CL_9_msconvert.8162.8162.3" start_scan="8162" end_scan="8162" precursor_neutral_mass="2662.204730" assumed_charge="3" index="310" retention_time_sec="32.3">
   <search_result>
    <search_hit hit_rank="1" peptide="ITLDNAYMEKCDENILWLDYK" peptide_prev_aa="K" peptide_next_aa="N" protein="P11974" num_tot_proteins="1" calc_neutral_pep_mass="2662.229355" massdiff="0.024624" xlink_type="na">
     <modification_info>
      <mod_aminoacid_mass position="8" mass="147.035379"/>
      <mod_aminoacid_mass position="11" mass="160.030640"/>
     </modification_info>
     <search_score name="kojak_score" value="0.5700"/>
     <search_score name="delta_score" value="0.4800"/>
     <search_score name="ppm_error" value="9.2495"/>
    </search_hit>
   </search_result>
  </spectrum_query>
  <spectrum_query spectrum="20180615_KS_CL_9_msconvert.8170.8170.3" start_scan="8170" end_scan="8170" precursor_neutral_mass="1192.633697" assumed_charge="3" index="311" retention_time_sec="32.4">
   <search_result>
    <search_hit hit_rank="1" peptide="SVETLKEMIK" peptide_prev_aa="R" peptide_next_aa="S" protein="P11974" num_tot_proteins="1" calc_neutral_pep_mass="1192.637251" massdiff="0.003554" xlink_type="na">
     <modification_info>
      <mod_aminoacid_mass position="8" mass="147.035379"/>
     </modification_info>
     <search_score name="kojak_score" value="1.4000"/>
     <search_score name="delta_score" value="1.4000"/>
     <search_score name="ppm_error" value="2.9802"/>
    </search_hit>
   </search_result>
  </spectrum_query>
  <spectrum_query spectrum="20180615_KS_CL_9_msconvert.8176.8176.3" start_scan="8176" end_scan="8176" precursor_neutral_mass="2349.971710" assumed_charge="3" index="312" retention_time_sec="32.4">
   <search_result>
    <search_hit hit_rank="1" peptide="SSSHSTDLMEAMAMGSVEASYK" peptide_prev_aa="R" peptide_next_aa="C" protein="P11974" num_tot_proteins="1" calc_neutral_pep_mass="2349.976176" massdiff="0.004467" xlink_type="na">
     <modification_info>
      <mod_aminoacid_mass position="12" mass="147.035379"/>
      <mod_aminoacid_mass position="14" mass="147.035379"/>
     </modification_info>
     <search_score name="kojak_score" value="4.0500"/>
     <search_score name="delta_score" value="4.0500"/>
     <search_score name="ppm_error" value="1.9008"/>
    </search_hit>
   </search_result>
  </spectrum_query>
  <spectrum_query spectrum="20180615_KS_CL_9_msconvert.8178.8178.3" start_scan="8178" end_scan="8178" precursor_neutral_mass="1916.832015" assumed_charge="3" index="313" retention_time_sec="32.4">
   <search_result>
    <search_hit hit_rank="1" peptide="MNFSHGTHEYHAETIK" peptide_prev_aa="R" peptide_next_aa="N" protein="P11974" num_tot_proteins="1" calc_neutral_pep_mass="1916.847445" massdiff="0.015430" xlink_type="na">
     <modification_info>
      <mod_aminoacid_mass position="1" mass="147.035379"/>
     </modification_info>
     <search_score name="kojak_score" value="1.6500"/>
     <search_score name="delta_score" value="1.6500"/>
     <search_score name="ppm_error" value="8.0499"/>
    </search_hit>
   </search_result>
  </spectrum_query>
  <spectrum_query spectrum="20180615_KS_CL_9_msconvert.8200.8200.4" start_scan="8200" end_scan="8200" precursor_neutral_mass="1900.848121" assumed_charge="4" index="314" retention_time_sec="32.4">
   <search_result>
    <search_hit hit_rank="1" peptide="MNFSHGTHEYHAETIK" peptide_prev_aa="R" peptide_next_aa="N" protein="P11974" num_tot_proteins="1" calc_neutral_pep_mass="1900.852545" massdiff="0.004425" xlink_type="na">
     <search_score name="kojak_score" value="1.7400"/>
     <search_score name="delta_score" value="1.7400"/>
     <search_score name="ppm_error" value="2.3278"/>
    </search_hit>
   </search_result>
  </spectrum_query>
  <spectrum_query spectrum="20180615_KS_CL_9_msconvert.8219.8219.3" start_scan="8219" end_scan="8219" precursor_neutral_mass="2662.213583" assumed_charge="3" index="315" retention_time_sec="32.5">
   <search_result>
    <search_hit hit_rank="1" peptide="ITLDNAYMEKCDENILWLDYK" peptide_prev_aa="K" peptide_next_aa="N" protein="P11974" num_tot_proteins="1" calc_neutral_pep_mass="2662.229355" massdiff="0.015771" xlink_type="na">
     <modification_info>
      <mod_aminoacid_mass position="8" mass="147.035379"/>
      <mod_aminoacid_mass position="11" mass="160.030640"/>
     </modification_info>
     <search_score name="kojak_score" value="0.0550"/>
     <search_score name="delta_score" value="0.0550"/>
     <search_score name="ppm_error" value="5.9241"/>
    </search_hit>
   </search_result>
  </spectrum_query>
  <spectrum_query spectrum="20180615_KS_CL_9_msconvert.8253.8253.3" start_scan="8253" end_scan="8253" precursor_neutral_mass="1117.594441" assumed_charge="3" index="316" retention_time_sec="32.6">
   <search_result>
    <search_hit hit_rank="1" peptide="GSGTAEVELKK" peptide_prev_aa="K" peptide_next_aa="G" protein="P11974" num_tot_proteins="1" calc_neutral_pep_mass="1117.597847" massdiff="0.003406" xlink_type="na">
     <search_score name="kojak_score" value="1.0950"/>
     <search_score name="delta_score" value="1.0400"/>
     <search_score name="ppm_error" value="3.0480"/>
    </search_hit>
   </search_result>
  </spectrum_query>
  <spectrum_query spectrum="20180615_KS_CL_9_msconvert.8263.8263.5" start_scan="8263" end_scan="8263" precursor_neutral_mass="2662.220262" assumed_charge="5" index="317" retention_time_sec="32.6">
   <search_result>
    <search_hit hit_rank="1" peptide="ITLDNAYMEKCDENILWLDYK" peptide_prev_aa="K" peptide_next_aa="N" protein="P11974" num_tot_proteins="1" calc_neutral_pep_mass="2662.229355" massdiff="0.009092" xlink_type="na">
     <modification_info>
      <mod_aminoacid_mass position="8" mass="147.035379"/>
      <mod_aminoacid_mass position="11" mass="160.030640"/>
     </modification_info>
     <search_score name="kojak_score" value="0.5500"/>
     <search_score name="delta_score" value="0.5400"/>
     <search_score name="ppm_error" value="3.4154"/>
    </search_hit>
   </search_result>
  </spectrum_query>
  <spectrum_query spectrum="20180615_KS_CL_9_msconvert.8266.8266.4" start_scan="8266" end_scan="8266" precursor_neutral_mass="1944.853829" assumed_charge="4" index="318" retention_time_sec="32.6">
   <search_result>
    <search_hit hit_rank="1" peptide="ITEAHYEHTGHSFNMR" peptide_prev_aa="K" peptide_next_aa="A" protein="decoy_P11974" num_tot_proteins="1" calc_neutral_pep_mass="1944.853592" massdiff="-0.000237" xlink_type="na">
     <modification_info>
      <mod_aminoacid_mass position="15" mass="147.035379"/>
     </modification_info>
     <search_score name="kojak_score" value="1.1650"/>
     <search_score name="delta_score" value="1.1650"/>
     <search_score name="ppm_error" value="-0.1218"/>
    </search_hit>
   </search_result>
  </spectrum_query>
  <spectrum_query spectrum="20180615_KS_CL_9_msconvert.8301.8301.3" start_scan="8301" end_scan="8301" precursor_neutral_mass="2333.992453" assumed_charge="3" index="319" retention_time_sec="32.7">
   <search_result>
    <search_hit hit_rank="1" peptide="SSSHSTDLMEAMAMGSVEASYK" peptide_prev_aa="R" peptide_next_aa="C" protein="P11974" num_tot_proteins="1" calc_neutral_pep_mass="2333.981276" massdiff="-0.011177" xlink_type="na">
     <modification_info>
      <mod_aminoacid_mass position="9" mass="147.035379"/>
     </modification_info>
     <search_score name="kojak_score" value="0.8100"/>
     <search_score name="delta_score" value="0.8100"/>
     <search_score name="ppm_error" value="-4.7886"/>
    </search_hit>
    <search_hit hit_rank="1" peptide="SSSHSTDLMEAMAMGSVEASYK" peptide_prev_aa="R" peptide_next_aa="C" protein="P11974" num_tot_proteins="1" calc_neutral_pep_mass="2333.981276" massdiff="-0.011177" xlink_type="na">
     <modification_info>
      <mod_aminoacid_mass position="12" mass="147.035379"/>
     </modification_info>
     <search_score name="kojak_score" value="0.8100"/>
     <search_score name="delta_score" value="0.8100"/>
     <search_score name="ppm_error" value="-4.7886"/>
    </search_hit>
   </search_result>
  </spectrum_query>
  <spectrum_query spectrum="20180615_KS_CL_9_msconvert.8315.8315.3" start_scan="8315" end_scan="8315" precursor_neutral_mass="1666.864011" assumed_charge="3" index="320" retention_time_sec="32.8">
   <search_result>
    <search_hit hit_rank="1" peptide="GATLKITLDNAYMEK" peptide_prev_aa="K" peptide_next_aa="C" protein="P11974" num_tot_proteins="1" calc_neutral_pep_mass="1666.859927" massdiff="-0.004084" xlink_type="na">
     <search_score name="kojak_score" value="0.5750"/>
     <search_score name="delta_score" value="0.5750"/>
     <search_score name="ppm_error" value="-2.4502"/>
    </search_hit>
   </search_result>
  </spectrum_query>
  <spectrum_query spectrum="20180615_KS_CL_9_msconvert.8323.8323.3" start_scan="8323" end_scan="8323" precursor_neutral_mass="3779.037741" assumed_charge="3" index="321" retention_time_sec="32.8">
   <search_result>
    <search_hit hit_rank="1" peptide="-" peptide_prev_aa="-" peptide_next_aa="-" protein="-" num_tot_proteins="1" calc_neutral_pep_mass="3779.043561" massdiff="0.005820" xlink_type="xl">
     <xlink identifier="BS3" mass="138.068074">
      <linked_peptide peptide="NIKIISKIENHEGVR" peptide_prev_aa="K" peptide_next_aa="R" protein="P11974" num_tot_proteins="1" calc_neutral_pep_mass="1748.989628" complement_mass="2030.048113" designation="alpha">
       <xlink_score name="score" value="0.2750"/>
       <xlink_score name="rank" value="5"/>
       <xlink_score name="link" value="3"/>
      </linked_peptide>
      <linked_peptide peptide="SVETLKEMIKSGMNVAR" peptide_prev_aa="R" peptide_next_aa="M" protein="P11974" num_tot_proteins="1" calc_neutral_pep_mass="1891.985859" complement_mass="1887.051882" designation="beta">
       <xlink_score name="score" value="0.5650"/>
       <xlink_score name="rank" value="2"/>
       <xlink_score name="link" value="6"/>
      </linked_peptide>
     </xlink>
     <search_score name="kojak_score" value="0.8400"/>
     <search_score name="delta_score" value="0.0850"/>
     <search_score name="ppm_error" value="1.5402"/>
    </search_hit>
   </search_result>
  </spectrum_query>
  <spectrum_query spectrum="20180615_KS_CL_9_msconvert.8335.8335.3" start_scan="8335" end_scan="8335" precursor_neutral_mass="4046.100333" assumed_charge="3" index="322" retention_time_sec="32.8">
   <search_result>
    <search_hit hit_rank="1" peptide="-" peptide_prev_aa="-" peptide_next_aa="-" protein="-" num_tot_proteins="1" calc_neutral_pep_mass="4046.093083" massdiff="-0.007250" xlink_type="xl">
     <xlink identifier="BS3" mass="138.068074">
      <linked_peptide peptide="AGKPVICATQMLESMIK" peptide_prev_aa="R" peptide_next_aa="K" protein="P11974" num_tot_proteins="1" calc_neutral_pep_mass="1875.961953" complement_mass="2170.138379" designation="alpha">
       <modification_info>
        <mod_aminoacid_mass position="7" mass="160.030640"/>
       </modification_info>
       <xlink_score name="score" value="0.3400"/>
       <xlink_score name="rank" value="2"/>
       <xlink_score name="link" value="3"/>
      </linked_peptide>
      <linked_peptide peptide="KIMSELMQTACIVPKGAR" peptide_prev_aa="K" peptide_next_aa="N" protein="decoy_P11974" num_tot_proteins="1" calc_neutral_pep_mass="2032.063055" complement_mass="2014.037277" designation="beta">
       <modification_info>
        <mod_aminoacid_mass position="11" mass="160.030640"/>
       </modification_info>
       <xlink_score name="score" value="0.3650"/>
       <xlink_score name="rank" value="1"/>
       <xlink_score name="link" value="15"/>
      </linked_peptide>
     </xlink>
     <search_score name="kojak_score" value="0.7050"/>
     <search_score name="delta_score" value="0.1050"/>
     <search_score name="ppm_error" value="-1.7919"/>
    </search_hit>
   </search_result>
  </spectrum_query>
  <spectrum_query spectrum="20180615_KS_CL_9_msconvert.8342.8342.3" start_scan="8342" end_scan="8342" precursor_neutral_mass="4723.544636" assumed_charge="3" index="323" retention_time_sec="32.8">
   <search_result>
    <search_hit hit_rank="1" peptide="-" peptide_prev_aa="-" peptide_next_aa="-" protein="-" num_tot_proteins="1" calc_neutral_pep_mass="4723.577291" massdiff="0.032655" xlink_type="xl">
     <xlink identifier="BS3" mass="138.068074">
      <linked_peptide peptide="PVPVVRMTNTFGSGPRWGTLVIVVDGK" peptide_prev_aa="-" peptide_next_aa="K" protein="decoy_P11974" num_tot_proteins="1" calc_neutral_pep_mass="2881.563514" complement_mass="1841.981122" designation="alpha">
       <xlink_score name="score" value="0.4200"/>
       <xlink_score name="rank" value="2"/>
       <xlink_score name="link" value="1"/>
      </linked_peptide>
      <linked_peptide peptide="QKVQLSILGDDVYVK" peptide_prev_aa="K" peptide_next_aa="S" protein="decoy_P11974" num_tot_proteins="1" calc_neutral_pep_mass="1703.945703" complement_mass="3019.598933" designation="beta">
       <xlink_score name="score" value="0.7750"/>
       <xlink_score name="rank" value="1"/>
       <xlink_score name="link" value="2"/>
      </linked_peptide>
     </xlink>
     <search_score name="kojak_score" value="1.1450"/>
     <search_score name="delta_score" value="0.3300"/>
     <search_score name="ppm_error" value="6.9132"/>
    </search_hit>
   </search_result>
  </spectrum_query>
  <spectrum_query spectrum="20180615_KS_CL_9_msconvert.8347.8347.4" start_scan="8347" end_scan="8347" precursor_neutral_mass="5938.134957" assumed_charge="4" index="324" retention_time_sec="32.9">
   <search_result>
    <search_hit hit_rank="1" peptide="-" peptide_prev_aa="-" peptide_next_aa="-" protein="-" num_tot_proteins="1" calc_neutral_pep_mass="5938.092911" massdiff="-0.042045" xlink_type="xl">
     <xlink identifier="BS3" mass="138.068074">
      <linked_peptide peptide="QKGPDFLVTEVENGGFLGSKK" peptide_prev_aa="K" peptide_next_aa="G" protein="P11974" num_tot_proteins="1" calc_neutral_pep_mass="2249.169090" complement_mass="3688.965866" designation="alpha">
       <xlink_score name="score" value="0.2100"/>
       <xlink_score name="rank" value="2"/>
       <xlink_score name="link" value="20"/>
      </linked_peptide>
      <linked_peptide peptide="SGLFGGNEVETVLFDPGKQKVQLSILGDDVYVK" peptide_prev_aa="K" peptide_next_aa="S" protein="decoy_P11974" num_tot_proteins="1" calc_neutral_pep_mass="3550.855747" complement_mass="2387.279210" designation="beta">
       <xlink_score name="score" value="0.1800"/>
       <xlink_score name="rank" value="4"/>
       <xlink_score name="link" value="18"/>
      </linked_peptide>
     </xlink>
     <search_score name="kojak_score" value="0.3900"/>
     <search_score name="delta_score" value="0.0150"/>
     <search_score name="ppm_error" value="-7.0805"/>
    </search_hit>
   </search_result>
  </spectrum_query>
  <spectrum_query spectrum="20180615_KS_CL_9_msconvert.8351.8351.3" start_scan="8351" end_scan="8351" precursor_neutral_mass="2349.973692" assumed_charge="3" index="325" retention_time_sec="32.9">
   <search_result>
    <search_hit hit_rank="1" peptide="SSSHSTDLMEAMAMGSVEASYK" peptide_prev_aa="R" peptide_next_aa="C" protein="P11974" num_tot_proteins="1" calc_neutral_pep_mass="2349.976176" massdiff="0.002484" xlink_type="na">
     <modification_info>
      <mod_aminoacid_mass position="12" mass="147.035379"/>
      <mod_aminoacid_mass position="14" mass="147.035379"/>
     </modification_info>
     <search_score name="kojak_score" value="3.7000"/>
     <search_score name="delta_score" value="3.7000"/>
     <search_score name="ppm_error" value="1.0570"/>
    </search_hit>
   </search_result>
  </spectrum_query>
  <spectrum_query spectrum="20180615_KS_CL_9_msconvert.8352.8352.3" start_scan="8352" end_scan="8352" precursor_neutral_mass="3879.982687" assumed_charge="3" index="326" retention_time_sec="32.9">
   <search_result>
    <search_hit hit_rank="1" peptide="-" peptide_prev_aa="-" peptide_next_aa="-" protein="-" num_tot_proteins="1" calc_neutral_pep_mass="3879.946541" massdiff="-0.036147" xlink_type="xl">
     <xlink identifier="BS3" mass="138.068074">
      <linked_peptide peptide="GFFKK" peptide_prev_aa="R" peptide_next_aa="G" protein="P11974" num_tot_proteins="1" calc_neutral_pep_mass="625.358753" complement_mass="3254.623934" designation="alpha">
       <xlink_score name="score" value="0.0100"/>
       <xlink_score name="rank" value="4"/>
       <xlink_score name="link" value="4"/>
      </linked_peptide>
      <linked_peptide peptide="YDLWLINEDCKEMYANDLTIKLTAGK" peptide_prev_aa="K" peptide_next_aa="K" protein="decoy_P11974" num_tot_proteins="1" calc_neutral_pep_mass="3116.519713" complement_mass="763.462974" designation="beta">
       <modification_info>
        <mod_aminoacid_mass position="10" mass="160.030640"/>
       </modification_info>
       <xlink_score name="score" value="0.1600"/>
       <xlink_score name="rank" value="2"/>
       <xlink_score name="link" value="11"/>
      </linked_peptide>
     </xlink>
     <search_score name="kojak_score" value="0.1700"/>
     <search_score name="delta_score" value="0.1300"/>
     <search_score name="ppm_error" value="-9.3162"/>
    </search_hit>
   </search_result>
  </spectrum_query>
  <spectrum_query spectrum="20180615_KS_CL_9_msconvert.8361.8361.4" start_scan="8361" end_scan="8361" precursor_neutral_mass="4723.550642" assumed_charge="4" index="327" retention_time_sec="32.9">
   <search_result>
    <search_hit hit_rank="1" peptide="-" peptide_prev_aa="-" peptide_next_aa="-" protein="-" num_tot_proteins="1" calc_neutral_pep_mass="4723.577291" massdiff="0.026648" xlink_type="xl">
     <xlink identifier="BS3" mass="138.068074">
      <linked_peptide peptide="PVPVVRMTNTFGSGPRWGTLVIVVDGK" peptide_prev_aa="-" peptide_next_aa="K" protein="decoy_P11974" num_tot_proteins="1" calc_neutral_pep_mass="2881.563514" complement_mass="1841.987128" designation="alpha">
       <xlink_score name="score" value="0.4400"/>
       <xlink_score name="rank" value="2"/>
       <xlink_score name="link" value="1"/>
      </linked_peptide>
      <linked_peptide peptide="QKVQLSILGDDVYVK" peptide_prev_aa="K" peptide_next_aa="S" protein="decoy_P11974" num_tot_proteins="1" calc_neutral_pep_mass="1703.945703" complement_mass="3019.604940" designation="beta">
       <xlink_score name="score" value="0.4450"/>
       <xlink_score name="rank" value="1"/>
       <xlink_score name="link" value="2"/>
      </linked_peptide>
     </xlink>
     <search_score name="kojak_score" value="0.8850"/>
     <search_score name="delta_score" value="0.8850"/>
     <search_score name="ppm_error" value="5.6416"/>
    </search_hit>
   </search_result>
  </spectrum_query>
  <spectrum_query spectrum="20180615_KS_CL_9_msconvert.8364.8364.3" start_scan="8364" end_scan="8364" precursor_neutral_mass="4046.111349" assumed_charge="3" index="328" retention_time_sec="32.9">
   <search_result>
    <search_hit hit_rank="1" peptide="-" peptide_prev_aa="-" peptide_next_aa="-" protein="-" num_tot_proteins="1" calc_neutral_pep_mass="4046.093083" massdiff="-0.018267" xlink_type="xl">
     <xlink identifier="BS3" mass="138.068074">
      <linked_peptide peptide="AGKPVICATQMLESMIK" peptide_prev_aa="R" peptide_next_aa="K" protein="P11974" num_tot_proteins="1" calc_neutral_pep_mass="1875.961953" complement_mass="2170.149396" designation="alpha">
       <modification_info>
        <mod_aminoacid_mass position="7" mass="160.030640"/>
       </modification_info>
       <xlink_score name="score" value="0.1650"/>
       <xlink_score name="rank" value="2"/>
       <xlink_score name="link" value="3"/>
      </linked_peptide>
      <linked_peptide peptide="KIMSELMQTACIVPKGAR" peptide_prev_aa="K" peptide_next_aa="N" protein="decoy_P11974" num_tot_proteins="1" calc_neutral_pep_mass="2032.063055" complement_mass="2014.048294" designation="beta">
       <modification_info>
        <mod_aminoacid_mass position="11" mass="160.030640"/>
       </modification_info>
       <xlink_score name="score" value="0.1450"/>
       <xlink_score name="rank" value="3"/>
       <xlink_score name="link" value="15"/>
      </linked_peptide>
     </xlink>
     <search_score name="kojak_score" value="0.3100"/>
     <search_score name="delta_score" value="0.1000"/>
     <search_score name="ppm_error" value="-4.5147"/>
    </search_hit>
   </search_result>
  </spectrum_query>
  <spectrum_query spectrum="20180615_KS_CL_9_msconvert.8366.8366.3" start_scan="8366" end_scan="8366" precursor_neutral_mass="2509.109946" assumed_charge="3" index="329" retention_time_sec="32.9">
   <search_result>
    <search_hit hit_rank="1" peptide="AEGSDVANAVLDGADCIMLSGETAK" peptide_prev_aa="R" peptide_next_aa="G" protein="P11974" num_tot_proteins="1" calc_neutral_pep_mass="2509.131099" massdiff="0.021154" xlink_type="na">
     <modification_info>
      <mod_aminoacid_mass position="18" mass="147.035379"/>
      <mod_aminoacid_mass position="16" mass="160.030640"/>
     </modification_info>
     <search_score name="kojak_score" value="0.0950"/>
     <search_score name="delta_score" value="0.0950"/>
     <search_score name="ppm_error" value="8.4308"/>
    </search_hit>
   </search_result>
  </spectrum_query>
  <spectrum_query spectrum="20180615_KS_CL_9_msconvert.8375.8375.3" start_scan="8375" end_scan="8375" precursor_neutral_mass="1192.636213" assumed_charge="3" index="330" retention_time_sec="33.0">
   <search_result>
    <search_hit hit_rank="1" peptide="SVETLKEMIK" peptide_prev_aa="R" peptide_next_aa="S" protein="P11974" num_tot_proteins="1" calc_neutral_pep_mass="1192.637251" massdiff="0.001039" xlink_type="na">
     <modification_info>
      <mod_aminoacid_mass position="8" mass="147.035379"/>
     </modification_info>
     <search_score name="kojak_score" value="0.3950"/>
     <search_score name="delta_score" value="0.3950"/>
     <search_score name="ppm_error" value="0.8710"/>
    </search_hit>
   </search_result>
  </spectrum_query>
  <spectrum_query spectrum="20180615_KS_CL_9_msconvert.8420.8420.3" start_scan="8420" end_scan="8420" precursor_neutral_mass="1916.839908" assumed_charge="3" index="331" retention_time_sec="33.1">
   <search_result>
    <search_hit hit_rank="1" peptide="MNFSHGTHEYHAETIK" peptide_prev_aa="R" peptide_next_aa="N" protein="P11974" num_tot_proteins="1" calc_neutral_pep_mass="1916.847445" massdiff="0.007537" xlink_type="na">
     <modification_info>
      <mod_aminoacid_mass position="1" mass="147.035379"/>
     </modification_info>
     <search_score name="kojak_score" value="0.5600"/>
     <search_score name="delta_score" value="0.5600"/>
     <search_score name="ppm_error" value="3.9320"/>
    </search_hit>
   </search_result>
  </spectrum_query>
  <spectrum_query spectrum="20180615_KS_CL_9_msconvert.8448.8448.3" start_scan="8448" end_scan="8448" precursor_neutral_mass="1928.854574" assumed_charge="3" index="332" retention_time_sec="33.2">
   <search_result>
    <search_hit hit_rank="1" peptide="ITEAHYEHTGHSFNMR" peptide_prev_aa="K" peptide_next_aa="A" protein="decoy_P11974" num_tot_proteins="1" calc_neutral_pep_mass="1928.858692" massdiff="0.004117" xlink_type="na">
     <search_score name="kojak_score" value="0.1100"/>
     <search_score name="delta_score" value="0.1100"/>
     <search_score name="ppm_error" value="2.1346"/>
    </search_hit>
   </search_result>
  </spectrum_query>
  <spectrum_query spectrum="20180615_KS_CL_9_msconvert.8510.8510.3" start_scan="8510" end_scan="8510" precursor_neutral_mass="1772.916998" assumed_charge="3" index="333" retention_time_sec="33.4">
   <search_result>
    <search_hit hit_rank="1" peptide="VPVVRMTNTFGSGPR" peptide_prev_aa="P" peptide_next_aa="W" protein="decoy_P11974" num_tot_proteins="1" calc_neutral_pep_mass="1772.924216" massdiff="0.007218" xlink_type="na">
     <modification_info mod_nterm_mass="156.0786">
     </modification_info>
     <search_score name="kojak_score" value="0.2150"/>
     <search_score name="delta_score" value="0.2150"/>
     <search_score name="ppm_error" value="4.0714"/>
    </search_hit>
   </search_result>
  </spectrum_query>
  <spectrum_query spectrum="20180615_KS_CL_9_msconvert.8514.8514.3" start_scan="8514" end_scan="8514" precursor_neutral_mass="2349.971481" assumed_charge="3" index="334" retention_time_sec="33.4">
   <search_result>
    <search_hit hit_rank="1" peptide="SSSHSTDLMEAMAMGSVEASYK" peptide_prev_aa="R" peptide_next_aa="C" protein="P11974" num_tot_proteins="1" calc_neutral_pep_mass="2349.976176" massdiff="0.004695" xlink_type="na">
     <modification_info>
      <mod_aminoacid_mass position="12" mass="147.035379"/>
      <mod_aminoacid_mass position="14" mass="147.035379"/>
     </modification_info>
     <search_score name="kojak_score" value="3.1300"/>
     <search_score name="delta_score" value="3.1300"/>
     <search_score name="ppm_error" value="1.9979"/>
    </search_hit>
   </search_result>
  </spectrum_query>
  <spectrum_query spectrum="20180615_KS_CL_9_msconvert.8527.8527.2" start_scan="8527" end_scan="8527" precursor_neutral_mass="1076.469692" assumed_charge="2" index="335" retention_time_sec="33.4">
   <search_result>
    <search_hit hit_rank="1" peptide="EAEAAMFHR" peptide_prev_aa="R" peptide_next_aa="K" protein="P11974" num_tot_proteins="1" calc_neutral_pep_mass="1076.470865" massdiff="0.001173" xlink_type="na">
     <modification_info>
      <mod_aminoacid_mass position="6" mass="147.035379"/>
     </modification_info>
     <search_score name="kojak_score" value="1.2600"/>
     <search_score name="delta_score" value="1.2600"/>
     <search_score name="ppm_error" value="1.0901"/>
    </search_hit>
   </search_result>
  </spectrum_query>
  <spectrum_query spectrum="20180615_KS_CL_9_msconvert.8548.8548.3" start_scan="8548" end_scan="8548" precursor_neutral_mass="1188.570615" assumed_charge="3" index="336" retention_time_sec="33.5">
   <search_result>
    <search_hit hit_rank="1" peptide="EAEAAMFHRK" peptide_prev_aa="R" peptide_next_aa="L" protein="P11974" num_tot_proteins="1" calc_neutral_pep_mass="1188.570921" massdiff="0.000306" xlink_type="na">
     <search_score name="kojak_score" value="0.6000"/>
     <search_score name="delta_score" value="0.6000"/>
     <search_score name="ppm_error" value="0.2574"/>
    </search_hit>
   </search_result>
  </spectrum_query>
  <spectrum_query spectrum="20180615_KS_CL_9_msconvert.8553.8553.3" start_scan="8553" end_scan="8553" precursor_neutral_mass="1192.636403" assumed_charge="3" index="337" retention_time_sec="33.5">
   <search_result>
    <search_hit hit_rank="1" peptide="SVETLKEMIK" peptide_prev_aa="R" peptide_next_aa="S" protein="P11974" num_tot_proteins="1" calc_neutral_pep_mass="1192.637251" massdiff="0.000849" xlink_type="na">
     <modification_info>
      <mod_aminoacid_mass position="8" mass="147.035379"/>
     </modification_info>
     <search_score name="kojak_score" value="0.5150"/>
     <search_score name="delta_score" value="0.5150"/>
     <search_score name="ppm_error" value="0.7115"/>
    </search_hit>
   </search_result>
  </spectrum_query>
  <spectrum_query spectrum="20180615_KS_CL_9_msconvert.8557.8557.3" start_scan="8557" end_scan="8557" precursor_neutral_mass="1705.946221" assumed_charge="3" index="338" retention_time_sec="33.5">
   <search_result>
    <search_hit hit_rank="1" peptide="IISKIENHEGVRR" peptide_prev_aa="K" peptide_next_aa="F" protein="P11974" num_tot_proteins="1" calc_neutral_pep_mass="1705.947395" massdiff="0.001173" xlink_type="na">
     <modification_info>
      <mod_aminoacid_mass position="4" mass="284.173556"/>
     </modification_info>
     <search_score name="kojak_score" value="1.6900"/>
     <search_score name="delta_score" value="1.6900"/>
     <search_score name="ppm_error" value="0.6877"/>
    </search_hit>
   </search_result>
  </spectrum_query>
  <spectrum_query spectrum="20180615_KS_CL_9_msconvert.8564.8564.4" start_scan="8564" end_scan="8564" precursor_neutral_mass="2442.121492" assumed_charge="4" index="339" retention_time_sec="33.5">
   <search_result>
    <search_hit hit_rank="1" peptide="MNFSHGTHEYHAETIKNVR" peptide_prev_aa="R" peptide_next_aa="T" protein="P11974" num_tot_proteins="1" calc_neutral_pep_mass="2442.138478" massdiff="0.016987" xlink_type="na">
     <modification_info>
      <mod_aminoacid_mass position="1" mass="147.035379"/>
      <mod_aminoacid_mass position="16" mass="284.173556"/>
     </modification_info>
     <search_score name="kojak_score" value="1.7250"/>
     <search_score name="delta_score" value="1.7250"/>
     <search_score name="ppm_error" value="6.9557"/>
    </search_hit>
   </search_result>
  </spectrum_query>
  <spectrum_query spectrum="20180615_KS_CL_9_msconvert.8567.8567.3" start_scan="8567" end_scan="8567" precursor_neutral_mass="1076.469773" assumed_charge="3" index="340" retention_time_sec="33.5">
   <search_result>
    <search_hit hit_rank="1" peptide="EAEAAMFHR" peptide_prev_aa="R" peptide_next_aa="K" protein="P11974" num_tot_proteins="1" calc_neutral_pep_mass="1076.470865" massdiff="0.001092" xlink_type="na">
     <modification_info>
      <mod_aminoacid_mass position="6" mass="147.035379"/>
     </modification_info>
     <search_score name="kojak_score" value="1.4450"/>
     <search_score name="delta_score" value="1.2250"/>
     <search_score name="ppm_error" value="1.0148"/>
    </search_hit>
   </search_result>
  </spectrum_query>
  <spectrum_query spectrum="20180615_KS_CL_9_msconvert.8568.8568.4" start_scan="8568" end_scan="8568" precursor_neutral_mass="1705.946507" assumed_charge="4" index="341" retention_time_sec="33.6">
   <search_result>
    <search_hit hit_rank="1" peptide="IISKIENHEGVRR" peptide_prev_aa="K" peptide_next_aa="F" protein="P11974" num_tot_proteins="1" calc_neutral_pep_mass="1705.947395" massdiff="0.000887" xlink_type="na">
     <modification_info>
      <mod_aminoacid_mass position="4" mass="284.173556"/>
     </modification_info>
     <search_score name="kojak_score" value="2.1100"/>
     <search_score name="delta_score" value="2.1100"/>
     <search_score name="ppm_error" value="0.5201"/>
    </search_hit>
   </search_result>
  </spectrum_query>
  <spectrum_query spectrum="20180615_KS_CL_9_msconvert.8578.8578.3" start_scan="8578" end_scan="8578" precursor_neutral_mass="1155.721950" assumed_charge="3" index="342" retention_time_sec="33.6">
   <search_result>
    <search_hit hit_rank="1" peptide="GKNIKIISK" peptide_prev_aa="K" peptide_next_aa="I" protein="P11974" num_tot_proteins="1" calc_neutral_pep_mass="1155.722612" massdiff="0.000662" xlink_type="na">
     <modification_info>
      <mod_aminoacid_mass position="5" mass="284.173556"/>
     </modification_info>
     <search_score name="kojak_score" value="1.9150"/>
     <search_score name="delta_score" value="1.5850"/>
     <search_score name="ppm_error" value="0.5728"/>
    </search_hit>
   </search_result>
  </spectrum_query>
  <spectrum_query spectrum="20180615_KS_CL_9_msconvert.8587.8587.4" start_scan="8587" end_scan="8587" precursor_neutral_mass="1748.989400" assumed_charge="4" index="343" retention_time_sec="33.6">
   <search_result>
    <search_hit hit_rank="1" peptide="NIKIISKIENHEGVR" peptide_prev_aa="K" peptide_next_aa="R" protein="P11974" num_tot_proteins="1" calc_neutral_pep_mass="1748.989628" massdiff="0.000229" xlink_type="na">
     <search_score name="kojak_score" value="1.2250"/>
     <search_score name="delta_score" value="1.2250"/>
     <search_score name="ppm_error" value="0.1308"/>
    </search_hit>
   </search_result>
  </spectrum_query>
  <spectrum_query spectrum="20180615_KS_CL_9_msconvert.8597.8597.4" start_scan="8597" end_scan="8597" precursor_neutral_mass="3264.679231" assumed_charge="4" index="344" retention_time_sec="33.7">
   <search_result>
    <search_hit hit_rank="1" peptide="-" peptide_prev_aa="-" peptide_next_aa="-" protein="-" num_tot_proteins="1" calc_neutral_pep_mass="3264.670084" massdiff="-0.009147" xlink_type="xl">
     <xlink identifier="BS3" mass="138.068074">
      <linked_peptide peptide="EMIKSGMNVAR" peptide_prev_aa="K" peptide_next_aa="M" protein="P11974" num_tot_proteins="1" calc_neutral_pep_mass="1234.616151" complement_mass="2030.063080" designation="alpha">
       <xlink_score name="score" value="0.3400"/>
       <xlink_score name="rank" value="1"/>
       <xlink_score name="link" value="4"/>
      </linked_peptide>
      <linked_peptide peptide="SVETLKEMIKSGMNVAR" peptide_prev_aa="R" peptide_next_aa="M" protein="P11974" num_tot_proteins="1" calc_neutral_pep_mass="1891.985859" complement_mass="1372.693372" designation="beta">
       <xlink_score name="score" value="0.3500"/>
       <xlink_score name="rank" value="2"/>
       <xlink_score name="link" value="6"/>
      </linked_peptide>
     </xlink>
     <search_score name="kojak_score" value="0.4300"/>
     <search_score name="delta_score" value="0.0050"/>
     <search_score name="ppm_error" value="-2.8019"/>
    </search_hit>
   </search_result>
  </spectrum_query>
  <spectrum_query spectrum="20180615_KS_CL_9_msconvert.8615.8615.5" start_scan="8615" end_scan="8615" precursor_neutral_mass="2379.256552" assumed_charge="5" index="345" retention_time_sec="33.7">
   <search_result>
    <search_hit hit_rank="1" peptide="-" peptide_prev_aa="-" peptide_next_aa="-" protein="-" num_tot_proteins="1" calc_neutral_pep_mass="2379.257911" massdiff="0.001358" xlink_type="xl">
     <xlink identifier="BS3" mass="138.068074">
      <linked_peptide peptide="KAADVHEVR" peptide_prev_aa="R" peptide_next_aa="K" protein="P11974" num_tot_proteins="1" calc_neutral_pep_mass="1023.546091" complement_mass="1355.710461" designation="alpha">
       <xlink_score name="score" value="1.2550"/>
       <xlink_score name="rank" value="2"/>
       <xlink_score name="link" value="1"/>
      </linked_peptide>
      <linked_peptide peptide="NICKVVDVGSK" peptide_prev_aa="K" peptide_next_aa="V" protein="P11974" num_tot_proteins="1" calc_neutral_pep_mass="1217.643745" complement_mass="1161.612807" designation="beta">
       <modification_info>
        <mod_aminoacid_mass position="3" mass="160.030640"/>
       </modification_info>
       <xlink_score name="score" value="1.5600"/>
       <xlink_score name="rank" value="1"/>
       <xlink_score name="link" value="4"/>
      </linked_peptide>
     </xlink>
     <search_score name="kojak_score" value="2.8150"/>
     <search_score name="delta_score" value="2.8150"/>
     <search_score name="ppm_error" value="0.5708"/>
    </search_hit>
   </search_result>
  </spectrum_query>
  <spectrum_query spectrum="20180615_KS_CL_9_msconvert.8616.8616.3" start_scan="8616" end_scan="8616" precursor_neutral_mass="2442.136590" assumed_charge="3" index="346" retention_time_sec="33.7">
   <search_result>
    <search_hit hit_rank="1" peptide="MNFSHGTHEYHAETIKNVR" peptide_prev_aa="R" peptide_next_aa="T" protein="P11974" num_tot_proteins="1" calc_neutral_pep_mass="2442.138478" massdiff="0.001888" xlink_type="na">
     <modification_info>
      <mod_aminoacid_mass position="1" mass="147.035379"/>
      <mod_aminoacid_mass position="16" mass="284.173556"/>
     </modification_info>
     <search_score name="kojak_score" value="1.1250"/>
     <search_score name="delta_score" value="0.9300"/>
     <search_score name="ppm_error" value="0.7732"/>
    </search_hit>
   </search_result>
  </spectrum_query>
  <spectrum_query spectrum="20180615_KS_CL_9_msconvert.8630.8630.4" start_scan="8630" end_scan="8630" precursor_neutral_mass="2379.257199" assumed_charge="4" index="347" retention_time_sec="33.8">
   <search_result>
    <search_hit hit_rank="1" peptide="-" peptide_prev_aa="-" peptide_next_aa="-" protein="-" num_tot_proteins="1" calc_neutral_pep_mass="2379.257911" massdiff="0.000712" xlink_type="xl">
     <xlink identifier="BS3" mass="138.068074">
      <linked_peptide peptide="KAADVHEVR" peptide_prev_aa="R" peptide_next_aa="K" protein="P11974" num_tot_proteins="1" calc_neutral_pep_mass="1023.546091" complement_mass="1355.711108" designation="alpha">
       <xlink_score name="score" value="2.2650"/>
       <xlink_score name="rank" value="1"/>
       <xlink_score name="link" value="1"/>
      </linked_peptide>
      <linked_peptide peptide="NICKVVDVGSK" peptide_prev_aa="K" peptide_next_aa="V" protein="P11974" num_tot_proteins="1" calc_neutral_pep_mass="1217.643745" complement_mass="1161.613454" designation="beta">
       <modification_info>
        <mod_aminoacid_mass position="3" mass="160.030640"/>
       </modification_info>
       <xlink_score name="score" value="1.2850"/>
       <xlink_score name="rank" value="2"/>
       <xlink_score name="link" value="4"/>
      </linked_peptide>
     </xlink>
     <search_score name="kojak_score" value="3.5500"/>
     <search_score name="delta_score" value="3.5500"/>
     <search_score name="ppm_error" value="0.2992"/>
    </search_hit>
   </search_result>
  </spectrum_query>
  <spectrum_query spectrum="20180615_KS_CL_9_msconvert.8632.8632.3" start_scan="8632" end_scan="8632" precursor_neutral_mass="2379.257199" assumed_charge="3" index="348" retention_time_sec="33.8">
   <search_result>
    <search_hit hit_rank="1" peptide="-" peptide_prev_aa="-" peptide_next_aa="-" protein="-" num_tot_proteins="1" calc_neutral_pep_mass="2379.257911" massdiff="0.000712" xlink_type="xl">
     <xlink identifier="BS3" mass="138.068074">
      <linked_peptide peptide="KAADVHEVR" peptide_prev_aa="R" peptide_next_aa="K" protein="P11974" num_tot_proteins="1" calc_neutral_pep_mass="1023.546091" complement_mass="1355.711108" designation="alpha">
       <xlink_score name="score" value="1.4800"/>
       <xlink_score name="rank" value="2"/>
       <xlink_score name="link" value="1"/>
      </linked_peptide>
      <linked_peptide peptide="NICKVVDVGSK" peptide_prev_aa="K" peptide_next_aa="V" protein="P11974" num_tot_proteins="1" calc_neutral_pep_mass="1217.643745" complement_mass="1161.613454" designation="beta">
       <modification_info>
        <mod_aminoacid_mass position="3" mass="160.030640"/>
       </modification_info>
       <xlink_score name="score" value="2.1400"/>
       <xlink_score name="rank" value="1"/>
       <xlink_score name="link" value="4"/>
      </linked_peptide>
     </xlink>
     <search_score name="kojak_score" value="3.6200"/>
     <search_score name="delta_score" value="1.3500"/>
     <search_score name="ppm_error" value="0.2992"/>
    </search_hit>
   </search_result>
  </spectrum_query>
  <spectrum_query spectrum="20180615_KS_CL_9_msconvert.8648.8648.3" start_scan="8648" end_scan="8648" precursor_neutral_mass="2121.079267" assumed_charge="3" index="349" retention_time_sec="33.8">
   <search_result>
    <search_hit hit_rank="1" peptide="QKGPDFLVTEVENGGFLGSK" peptide_prev_aa="K" peptide_next_aa="K" protein="P11974" num_tot_proteins="1" calc_neutral_pep_mass="2121.074135" massdiff="-0.005132" xlink_type="na">
     <search_score name="kojak_score" value="0.4800"/>
     <search_score name="delta_score" value="0.3050"/>
     <search_score name="ppm_error" value="-2.4196"/>
    </search_hit>
   </search_result>
  </spectrum_query>
  <spectrum_query spectrum="20180615_KS_CL_9_msconvert.8649.8649.6" start_scan="8649" end_scan="8649" precursor_neutral_mass="2791.546046" assumed_charge="6" index="350" retention_time_sec="33.8">
   <search_result>
    <search_hit hit_rank="1" peptide="-" peptide_prev_aa="-" peptide_next_aa="-" protein="-" num_tot_proteins="1" calc_neutral_pep_mass="2791.544219" massdiff="-0.001827" xlink_type="xl">
     <xlink identifier="BS3" mass="138.068074">
      <linked_peptide peptide="KAADVHEVR" peptide_prev_aa="R" peptide_next_aa="K" protein="P11974" num_tot_proteins="1" calc_neutral_pep_mass="1023.546091" complement_mass="1767.999954" designation="alpha">
       <xlink_score name="score" value="0.6700"/>
       <xlink_score name="rank" value="3"/>
       <xlink_score name="link" value="1"/>
      </linked_peptide>
      <linked_peptide peptide="TGLIKGSGTAEVELKK" peptide_prev_aa="R" peptide_next_aa="G" protein="P11974" num_tot_proteins="1" calc_neutral_pep_mass="1629.930053" complement_mass="1161.615992" designation="beta">
       <xlink_score name="score" value="1.5850"/>
       <xlink_score name="rank" value="1"/>
       <xlink_score name="link" value="15"/>
      </linked_peptide>
     </xlink>
     <search_score name="kojak_score" value="2.2450"/>
     <search_score name="delta_score" value="0.7100"/>
     <search_score name="ppm_error" value="-0.6544"/>
    </search_hit>
   </search_result>
  </spectrum_query>
  <spectrum_query spectrum="20180615_KS_CL_9_msconvert.8657.8657.6" start_scan="8657" end_scan="8657" precursor_neutral_mass="2791.545914" assumed_charge="6" index="351" retention_time_sec="33.8">
   <search_result>
    <search_hit hit_rank="1" peptide="-" peptide_prev_aa="-" peptide_next_aa="-" protein="-" num_tot_proteins="1" calc_neutral_pep_mass="2791.544219" massdiff="-0.001696" xlink_type="xl">
     <xlink identifier="BS3" mass="138.068074">
      <linked_peptide peptide="KAADVHEVR" peptide_prev_aa="R" peptide_next_aa="K" protein="P11974" num_tot_proteins="1" calc_neutral_pep_mass="1023.546091" complement_mass="1767.999823" designation="alpha">
       <xlink_score name="score" value="1.0300"/>
       <xlink_score name="rank" value="1"/>
       <xlink_score name="link" value="1"/>
      </linked_peptide>
      <linked_peptide peptide="TGLIKGSGTAEVELKK" peptide_prev_aa="R" peptide_next_aa="G" protein="P11974" num_tot_proteins="1" calc_neutral_pep_mass="1629.930053" complement_mass="1161.615861" designation="beta">
       <xlink_score name="score" value="1.5900"/>
       <xlink_score name="rank" value="2"/>
       <xlink_score name="link" value="15"/>
      </linked_peptide>
     </xlink>
     <search_score name="kojak_score" value="2.6200"/>
     <search_score name="delta_score" value="0.6650"/>
     <search_score name="ppm_error" value="-0.6074"/>
    </search_hit>
   </search_result>
  </spectrum_query>
  <spectrum_query spectrum="20180615_KS_CL_9_msconvert.8661.8661.4" start_scan="8661" end_scan="8661" precursor_neutral_mass="2791.540688" assumed_charge="4" index="352" retention_time_sec="33.8">
   <search_result>
    <search_hit hit_rank="1" peptide="-" peptide_prev_aa="-" peptide_next_aa="-" protein="-" num_tot_proteins="1" calc_neutral_pep_mass="2791.544219" massdiff="0.003531" xlink_type="xl">
     <xlink identifier="BS3" mass="138.068074">
      <linked_peptide peptide="KAADVHEVR" peptide_prev_aa="R" peptide_next_aa="K" protein="P11974" num_tot_proteins="1" calc_neutral_pep_mass="1023.546091" complement_mass="1767.994596" designation="alpha">
       <xlink_score name="score" value="0.1550"/>
       <xlink_score name="rank" value="4"/>
       <xlink_score name="link" value="1"/>
      </linked_peptide>
      <linked_peptide peptide="TGLIKGSGTAEVELKK" peptide_prev_aa="R" peptide_next_aa="G" protein="P11974" num_tot_proteins="1" calc_neutral_pep_mass="1629.930053" complement_mass="1161.610634" designation="beta">
       <xlink_score name="score" value="1.0250"/>
       <xlink_score name="rank" value="1"/>
       <xlink_score name="link" value="15"/>
      </linked_peptide>
     </xlink>
     <search_score name="kojak_score" value="1.1800"/>
     <search_score name="delta_score" value="0.1800"/>
     <search_score name="ppm_error" value="1.2650"/>
    </search_hit>
   </search_result>
  </spectrum_query>
  <spectrum_query spectrum="20180615_KS_CL_9_msconvert.8679.8679.3" start_scan="8679" end_scan="8679" precursor_neutral_mass="2349.973885" assumed_charge="3" index="353" retention_time_sec="33.9">
   <search_result>
    <search_hit hit_rank="1" peptide="SSSHSTDLMEAMAMGSVEASYK" peptide_prev_aa="R" peptide_next_aa="C" protein="P11974" num_tot_proteins="1" calc_neutral_pep_mass="2349.976176" massdiff="0.002291" xlink_type="na">
     <modification_info>
      <mod_aminoacid_mass position="12" mass="147.035379"/>
      <mod_aminoacid_mass position="14" mass="147.035379"/>
     </modification_info>
     <search_score name="kojak_score" value="3.1550"/>
     <search_score name="delta_score" value="3.1550"/>
     <search_score name="ppm_error" value="0.9749"/>
    </search_hit>
   </search_result>
  </spectrum_query>
  <spectrum_query spectrum="20180615_KS_CL_9_msconvert.8681.8681.3" start_scan="8681" end_scan="8681" precursor_neutral_mass="1307.719074" assumed_charge="3" index="354" retention_time_sec="33.9">
   <search_result>
    <search_hit hit_rank="1" peptide="KAADVHEVRK" peptide_prev_aa="R" peptide_next_aa="I" protein="P11974" num_tot_proteins="1" calc_neutral_pep_mass="1307.719647" massdiff="0.000573" xlink_type="na">
     <modification_info>
      <mod_aminoacid_mass position="1" mass="284.173556"/>
     </modification_info>
     <search_score name="kojak_score" value="1.9350"/>
     <search_score name="delta_score" value="1.9350"/>
     <search_score name="ppm_error" value="0.4382"/>
    </search_hit>
   </search_result>
  </spectrum_query>
  <spectrum_query spectrum="20180615_KS_CL_9_msconvert.8719.8719.3" start_scan="8719" end_scan="8719" precursor_neutral_mass="1192.636364" assumed_charge="3" index="355" retention_time_sec="34.0">
   <search_result>
    <search_hit hit_rank="1" peptide="SVETLKEMIK" peptide_prev_aa="R" peptide_next_aa="S" protein="P11974" num_tot_proteins="1" calc_neutral_pep_mass="1192.637251" massdiff="0.000887" xlink_type="na">
     <modification_info>
      <mod_aminoacid_mass position="8" mass="147.035379"/>
     </modification_info>
     <search_score name="kojak_score" value="1.0850"/>
     <search_score name="delta_score" value="1.0850"/>
     <search_score name="ppm_error" value="0.7441"/>
    </search_hit>
   </search_result>
  </spectrum_query>
  <spectrum_query spectrum="20180615_KS_CL_9_msconvert.8722.8722.3" start_scan="8722" end_scan="8722" precursor_neutral_mass="1916.841208" assumed_charge="3" index="356" retention_time_sec="34.0">
   <search_result>
    <search_hit hit_rank="1" peptide="MNFSHGTHEYHAETIK" peptide_prev_aa="R" peptide_next_aa="N" protein="P11974" num_tot_proteins="1" calc_neutral_pep_mass="1916.847445" massdiff="0.006238" xlink_type="na">
     <modification_info>
      <mod_aminoacid_mass position="1" mass="147.035379"/>
     </modification_info>
     <search_score name="kojak_score" value="1.3750"/>
     <search_score name="delta_score" value="1.3750"/>
     <search_score name="ppm_error" value="3.2541"/>
    </search_hit>
   </search_result>
  </spectrum_query>
  <spectrum_query spectrum="20180615_KS_CL_9_msconvert.8727.8727.2" start_scan="8727" end_scan="8727" precursor_neutral_mass="960.505873" assumed_charge="2" index="357" retention_time_sec="34.0">
   <search_result>
    <search_hit hit_rank="1" peptide="VNLAMNVGK" peptide_prev_aa="R" peptide_next_aa="A" protein="P11974" num_tot_proteins="1" calc_neutral_pep_mass="960.506189" massdiff="0.000315" xlink_type="na">
     <modification_info>
      <mod_aminoacid_mass position="5" mass="147.035379"/>
     </modification_info>
     <search_score name="kojak_score" value="2.0950"/>
     <search_score name="delta_score" value="2.0950"/>
     <search_score name="ppm_error" value="0.3283"/>
    </search_hit>
   </search_result>
  </spectrum_query>
  <spectrum_query spectrum="20180615_KS_CL_9_msconvert.8734.8734.4" start_scan="8734" end_scan="8734" precursor_neutral_mass="2442.135872" assumed_charge="4" index="358" retention_time_sec="34.0">
   <search_result>
    <search_hit hit_rank="1" peptide="MNFSHGTHEYHAETIKNVR" peptide_prev_aa="R" peptide_next_aa="T" protein="P11974" num_tot_proteins="1" calc_neutral_pep_mass="2442.138478" massdiff="0.002606" xlink_type="na">
     <modification_info>
      <mod_aminoacid_mass position="1" mass="147.035379"/>
      <mod_aminoacid_mass position="16" mass="284.173556"/>
     </modification_info>
     <search_score name="kojak_score" value="4.2350"/>
     <search_score name="delta_score" value="4.2350"/>
     <search_score name="ppm_error" value="1.0672"/>
    </search_hit>
   </search_result>
  </spectrum_query>
  <spectrum_query spectrum="20180615_KS_CL_9_msconvert.8745.8745.3" start_scan="8745" end_scan="8745" precursor_neutral_mass="2333.982452" assumed_charge="3" index="359" retention_time_sec="34.1">
   <search_result>
    <search_hit hit_rank="1" peptide="SSSHSTDLMEAMAMGSVEASYK" peptide_prev_aa="R" peptide_next_aa="C" protein="P11974" num_tot_proteins="1" calc_neutral_pep_mass="2333.981276" massdiff="-0.001175" xlink_type="na">
     <modification_info>
      <mod_aminoacid_mass position="9" mass="147.035379"/>
     </modification_info>
     <search_score name="kojak_score" value="1.0700"/>
     <search_score name="delta_score" value="1.0700"/>
     <search_score name="ppm_error" value="-0.5036"/>
    </search_hit>
   </search_result>
  </spectrum_query>
  <spectrum_query spectrum="20180615_KS_CL_9_msconvert.8746.8746.2" start_scan="8746" end_scan="8746" precursor_neutral_mass="1358.693566" assumed_charge="2" index="360" retention_time_sec="34.1">
   <search_result>
    <search_hit hit_rank="1" peptide="NTGIICTIGPASR" peptide_prev_aa="R" peptide_next_aa="S" protein="P11974" num_tot_proteins="1" calc_neutral_pep_mass="1358.697565" massdiff="0.003999" xlink_type="na">
     <modification_info>
      <mod_aminoacid_mass position="6" mass="160.030640"/>
     </modification_info>
     <search_score name="kojak_score" value="2.3700"/>
     <search_score name="delta_score" value="2.0850"/>
     <search_score name="ppm_error" value="2.9434"/>
    </search_hit>
   </search_result>
  </spectrum_query>
  <spectrum_query spectrum="20180615_KS_CL_9_msconvert.8758.8758.3" start_scan="8758" end_scan="8758" precursor_neutral_mass="2333.985738" assumed_charge="3" index="361" retention_time_sec="34.1">
   <search_result>
    <search_hit hit_rank="1" peptide="SSSHSTDLMEAMAMGSVEASYK" peptide_prev_aa="R" peptide_next_aa="C" protein="P11974" num_tot_proteins="1" calc_neutral_pep_mass="2333.981276" massdiff="-0.004462" xlink_type="na">
     <modification_info>
      <mod_aminoacid_mass position="14" mass="147.035379"/>
     </modification_info>
     <search_score name="kojak_score" value="0.2950"/>
     <search_score name="delta_score" value="0.2950"/>
     <search_score name="ppm_error" value="-1.9117"/>
    </search_hit>
   </search_result>
  </spectrum_query>
  <spectrum_query spectrum="20180615_KS_CL_9_msconvert.8771.8771.5" start_scan="8771" end_scan="8771" precursor_neutral_mass="2442.135781" assumed_charge="5" index="362" retention_time_sec="34.1">
   <search_result>
    <search_hit hit_rank="1" peptide="MNFSHGTHEYHAETIKNVR" peptide_prev_aa="R" peptide_next_aa="T" protein="P11974" num_tot_proteins="1" calc_neutral_pep_mass="2442.138478" massdiff="0.002697" xlink_type="na">
     <modification_info>
      <mod_aminoacid_mass position="1" mass="147.035379"/>
      <mod_aminoacid_mass position="16" mass="284.173556"/>
     </modification_info>
     <search_score name="kojak_score" value="3.0350"/>
     <search_score name="delta_score" value="3.0350"/>
     <search_score name="ppm_error" value="1.1045"/>
    </search_hit>
   </search_result>
  </spectrum_query>
  <spectrum_query spectrum="20180615_KS_CL_9_msconvert.8787.8787.5" start_scan="8787" end_scan="8787" precursor_neutral_mass="2777.545659" assumed_charge="5" index="363" retention_time_sec="34.2">
   <search_result>
    <search_hit hit_rank="1" peptide="-" peptide_prev_aa="-" peptide_next_aa="-" protein="-" num_tot_proteins="1" calc_neutral_pep_mass="2777.528570" massdiff="-0.017089" xlink_type="xl">
     <xlink identifier="BS3" mass="138.068074">
      <linked_peptide peptide="KLEVEATGSGK" peptide_prev_aa="K" peptide_next_aa="I" protein="decoy_P11974" num_tot_proteins="1" calc_neutral_pep_mass="1117.597847" complement_mass="1659.947811" designation="alpha">
       <xlink_score name="score" value="0.7200"/>
       <xlink_score name="rank" value="2"/>
       <xlink_score name="link" value="1"/>
      </linked_peptide>
      <linked_peptide peptide="RVGEHNEIKSIIK" peptide_prev_aa="R" peptide_next_aa="I" protein="decoy_P11974" num_tot_proteins="1" calc_neutral_pep_mass="1521.862648" complement_mass="1255.683010" designation="beta">
       <xlink_score name="score" value="0.6000"/>
       <xlink_score name="rank" value="3"/>
       <xlink_score name="link" value="9"/>
      </linked_peptide>
     </xlink>
     <search_score name="kojak_score" value="1.0600"/>
     <search_score name="delta_score" value="0.3700"/>
     <search_score name="ppm_error" value="-6.1526"/>
    </search_hit>
   </search_result>
  </spectrum_query>
  <spectrum_query spectrum="20180615_KS_CL_9_msconvert.8789.8789.6" start_scan="8789" end_scan="8789" precursor_neutral_mass="2777.549521" assumed_charge="6" index="364" retention_time_sec="34.2">
   <search_result>
    <search_hit hit_rank="1" peptide="-" peptide_prev_aa="-" peptide_next_aa="-" protein="-" num_tot_proteins="1" calc_neutral_pep_mass="2777.528570" massdiff="-0.020952" xlink_type="xl">
     <xlink identifier="BS3" mass="138.068074">
      <linked_peptide peptide="GSGTAEVELKK" peptide_prev_aa="K" peptide_next_aa="G" protein="P11974" num_tot_proteins="1" calc_neutral_pep_mass="1117.597847" complement_mass="1659.951674" designation="alpha">
       <xlink_score name="score" value="0.2450"/>
       <xlink_score name="rank" value="1"/>
       <xlink_score name="link" value="10"/>
      </linked_peptide>
      <linked_peptide peptide="RVGEHNEIKSIIK" peptide_prev_aa="R" peptide_next_aa="I" protein="decoy_P11974" num_tot_proteins="1" calc_neutral_pep_mass="1521.862648" complement_mass="1255.686873" designation="beta">
       <xlink_score name="score" value="0.0450"/>
       <xlink_score name="rank" value="2"/>
       <xlink_score name="link" value="9"/>
      </linked_peptide>
     </xlink>
     <search_score name="kojak_score" value="0.1400"/>
     <search_score name="delta_score" value="0.1400"/>
     <search_score name="ppm_error" value="-7.5433"/>
    </search_hit>
   </search_result>
  </spectrum_query>
  <spectrum_query spectrum="20180615_KS_CL_9_msconvert.8798.8798.3" start_scan="8798" end_scan="8798" precursor_neutral_mass="2442.135054" assumed_charge="3" index="365" retention_time_sec="34.2">
   <search_result>
    <search_hit hit_rank="1" peptide="MNFSHGTHEYHAETIKNVR" peptide_prev_aa="R" peptide_next_aa="T" protein="P11974" num_tot_proteins="1" calc_neutral_pep_mass="2442.138478" massdiff="0.003425" xlink_type="na">
     <modification_info>
      <mod_aminoacid_mass position="1" mass="147.035379"/>
      <mod_aminoacid_mass position="16" mass="284.173556"/>
     </modification_info>
     <search_score name="kojak_score" value="6.8050"/>
     <search_score name="delta_score" value="6.8050"/>
     <search_score name="ppm_error" value="1.4023"/>
    </search_hit>
   </search_result>
  </spectrum_query>
  <spectrum_query spectrum="20180615_KS_CL_9_msconvert.8807.8807.3" start_scan="8807" end_scan="8807" precursor_neutral_mass="1753.057028" assumed_charge="3" index="366" retention_time_sec="34.2">
   <search_result>
    <search_hit hit_rank="1" peptide="-" peptide_prev_aa="-" peptide_next_aa="-" protein="-" num_tot_proteins="1" calc_neutral_pep_mass="1753.071231" massdiff="0.014203" xlink_type="xl">
     <xlink identifier="BS3" mass="138.068074">
      <linked_peptide peptide="ILGEKGK" peptide_prev_aa="K" peptide_next_aa="N" protein="P11974" num_tot_proteins="1" calc_neutral_pep_mass="743.454100" complement_mass="1009.602928" designation="alpha">
       <xlink_score name="score" value="0.4150"/>
       <xlink_score name="rank" value="1"/>
       <xlink_score name="link" value="5"/>
      </linked_peptide>
      <linked_peptide peptide="KILGEKGK" peptide_prev_aa="R" peptide_next_aa="N" protein="P11974" num_tot_proteins="1" calc_neutral_pep_mass="871.549056" complement_mass="881.507972" designation="beta">
       <xlink_score name="score" value="0.2400"/>
       <xlink_score name="rank" value="3"/>
       <xlink_score name="link" value="6"/>
      </linked_peptide>
     </xlink>
     <search_score name="kojak_score" value="0.6550"/>
     <search_score name="delta_score" value="0.0850"/>
     <search_score name="ppm_error" value="8.1017"/>
    </search_hit>
   </search_result>
  </spectrum_query>
  <spectrum_query spectrum="20180615_KS_CL_9_msconvert.8812.8812.3" start_scan="8812" end_scan="8812" precursor_neutral_mass="1900.846384" assumed_charge="3" index="367" retention_time_sec="34.2">
   <search_result>
    <search_hit hit_rank="1" peptide="MNFSHGTHEYHAETIK" peptide_prev_aa="R" peptide_next_aa="N" protein="P11974" num_tot_proteins="1" calc_neutral_pep_mass="1900.852545" massdiff="0.006162" xlink_type="na">
     <search_score name="kojak_score" value="1.9750"/>
     <search_score name="delta_score" value="1.9750"/>
     <search_score name="ppm_error" value="3.2415"/>
    </search_hit>
   </search_result>
  </spectrum_query>
  <spectrum_query spectrum="20180615_KS_CL_9_msconvert.8816.8816.3" start_scan="8816" end_scan="8816" precursor_neutral_mass="1076.470161" assumed_charge="3" index="368" retention_time_sec="34.3">
   <search_result>
    <search_hit hit_rank="1" peptide="EAEAAMFHR" peptide_prev_aa="R" peptide_next_aa="K" protein="P11974" num_tot_proteins="1" calc_neutral_pep_mass="1076.470865" massdiff="0.000704" xlink_type="na">
     <modification_info>
      <mod_aminoacid_mass position="6" mass="147.035379"/>
     </modification_info>
     <search_score name="kojak_score" value="1.4900"/>
     <search_score name="delta_score" value="1.4900"/>
     <search_score name="ppm_error" value="0.6537"/>
    </search_hit>
   </search_result>
  </spectrum_query>
  <spectrum_query spectrum="20180615_KS_CL_9_msconvert.8828.8828.2" start_scan="8828" end_scan="8828" precursor_neutral_mass="786.412852" assumed_charge="2" index="369" retention_time_sec="34.3">
   <search_result>
    <search_hit hit_rank="1" peptide="QAHLYR" peptide_prev_aa="R" peptide_next_aa="G" protein="P11974" num_tot_proteins="1" calc_neutral_pep_mass="786.413634" massdiff="0.000782" xlink_type="na">
     <search_score name="kojak_score" value="2.1400"/>
     <search_score name="delta_score" value="2.1400"/>
     <search_score name="ppm_error" value="0.9940"/>
    </search_hit>
   </search_result>
  </spectrum_query>
  <spectrum_query spectrum="20180615_KS_CL_9_msconvert.8848.8848.2" start_scan="8848" end_scan="8848" precursor_neutral_mass="704.420758" assumed_charge="2" index="370" retention_time_sec="34.3">
   <search_result>
    <search_hit hit_rank="1" peptide="VFLAQK" peptide_prev_aa="K" peptide_next_aa="M" protein="P11974" num_tot_proteins="1" calc_neutral_pep_mass="704.422076" massdiff="0.001318" xlink_type="na">
     <search_score name="kojak_score" value="1.3800"/>
     <search_score name="delta_score" value="0.3450"/>
     <search_score name="ppm_error" value="1.8712"/>
    </search_hit>
   </search_result>
  </spectrum_query>
  <spectrum_query spectrum="20180615_KS_CL_9_msconvert.8866.8866.3" start_scan="8866" end_scan="8866" precursor_neutral_mass="2349.972120" assumed_charge="3" index="371" retention_time_sec="34.4">
   <search_result>
    <search_hit hit_rank="1" peptide="SSSHSTDLMEAMAMGSVEASYK" peptide_prev_aa="R" peptide_next_aa="C" protein="P11974" num_tot_proteins="1" calc_neutral_pep_mass="2349.976176" massdiff="0.004056" xlink_type="na">
     <modification_info>
      <mod_aminoacid_mass position="12" mass="147.035379"/>
      <mod_aminoacid_mass position="14" mass="147.035379"/>
     </modification_info>
     <search_score name="kojak_score" value="3.3200"/>
     <search_score name="delta_score" value="3.3200"/>
     <search_score name="ppm_error" value="1.7260"/>
    </search_hit>
   </search_result>
  </spectrum_query>
  <spectrum_query spectrum="20180615_KS_CL_9_msconvert.8875.8875.2" start_scan="8875" end_scan="8875" precursor_neutral_mass="1196.565786" assumed_charge="2" index="372" retention_time_sec="34.4">
   <search_result>
    <search_hit hit_rank="1" peptide="EMYANDLTIK" peptide_prev_aa="K" peptide_next_aa="L" protein="decoy_P11974" num_tot_proteins="1" calc_neutral_pep_mass="1196.574669" massdiff="0.008883" xlink_type="na">
     <search_score name="kojak_score" value="0.8550"/>
     <search_score name="delta_score" value="0.6050"/>
     <search_score name="ppm_error" value="7.4236"/>
    </search_hit>
   </search_result>
  </spectrum_query>
  <spectrum_query spectrum="20180615_KS_CL_9_msconvert.8915.8915.4" start_scan="8915" end_scan="8915" precursor_neutral_mass="2442.135841" assumed_charge="4" index="373" retention_time_sec="34.6">
   <search_result>
    <search_hit hit_rank="1" peptide="MNFSHGTHEYHAETIKNVR" peptide_prev_aa="R" peptide_next_aa="T" protein="P11974" num_tot_proteins="1" calc_neutral_pep_mass="2442.138478" massdiff="0.002638" xlink_type="na">
     <modification_info>
      <mod_aminoacid_mass position="1" mass="147.035379"/>
      <mod_aminoacid_mass position="16" mass="284.173556"/>
     </modification_info>
     <search_score name="kojak_score" value="4.4900"/>
     <search_score name="delta_score" value="4.4900"/>
     <search_score name="ppm_error" value="1.0800"/>
    </search_hit>
   </search_result>
  </spectrum_query>
  <spectrum_query spectrum="20180615_KS_CL_9_msconvert.8936.8936.4" start_scan="8936" end_scan="8936" precursor_neutral_mass="2717.384957" assumed_charge="4" index="374" retention_time_sec="34.6">
   <search_result>
    <search_hit hit_rank="1" peptide="IMEKLTEVSRSAPGITCIIGTNR" peptide_prev_aa="K" peptide_next_aa="A" protein="decoy_P11974" num_tot_proteins="1" calc_neutral_pep_mass="2717.409000" massdiff="0.024043" xlink_type="na">
     <modification_info>
      <mod_aminoacid_mass position="2" mass="147.035379"/>
      <mod_aminoacid_mass position="4" mass="284.173556"/>
      <mod_aminoacid_mass position="17" mass="160.030640"/>
     </modification_info>
     <search_score name="kojak_score" value="0.8700"/>
     <search_score name="delta_score" value="0.8700"/>
     <search_score name="ppm_error" value="8.8478"/>
    </search_hit>
   </search_result>
  </spectrum_query>
  <spectrum_query spectrum="20180615_KS_CL_9_msconvert.8943.8943.5" start_scan="8943" end_scan="8943" precursor_neutral_mass="2442.135227" assumed_charge="5" index="375" retention_time_sec="34.6">
   <search_result>
    <search_hit hit_rank="1" peptide="MNFSHGTHEYHAETIKNVR" peptide_prev_aa="R" peptide_next_aa="T" protein="P11974" num_tot_proteins="1" calc_neutral_pep_mass="2442.138478" massdiff="0.003252" xlink_type="na">
     <modification_info>
      <mod_aminoacid_mass position="1" mass="147.035379"/>
      <mod_aminoacid_mass position="16" mass="284.173556"/>
     </modification_info>
     <search_score name="kojak_score" value="1.6550"/>
     <search_score name="delta_score" value="1.6550"/>
     <search_score name="ppm_error" value="1.3316"/>
    </search_hit>
   </search_result>
  </spectrum_query>
  <spectrum_query spectrum="20180615_KS_CL_9_msconvert.8944.8944.4" start_scan="8944" end_scan="8944" precursor_neutral_mass="1900.852964" assumed_charge="4" index="376" retention_time_sec="34.6">
   <search_result>
    <search_hit hit_rank="1" peptide="MNFSHGTHEYHAETIK" peptide_prev_aa="R" peptide_next_aa="N" protein="P11974" num_tot_proteins="1" calc_neutral_pep_mass="1900.852545" massdiff="-0.000418" xlink_type="na">
     <search_score name="kojak_score" value="0.6600"/>
     <search_score name="delta_score" value="0.6600"/>
     <search_score name="ppm_error" value="-0.2201"/>
    </search_hit>
   </search_result>
  </spectrum_query>
  <spectrum_query spectrum="20180615_KS_CL_9_msconvert.8955.8955.2" start_scan="8955" end_scan="8955" precursor_neutral_mass="1266.607365" assumed_charge="2" index="377" retention_time_sec="34.7">
   <search_result>
    <search_hit hit_rank="1" peptide="EMIKSGMNVAR" peptide_prev_aa="K" peptide_next_aa="M" protein="P11974" num_tot_proteins="1" calc_neutral_pep_mass="1266.605951" massdiff="-0.001415" xlink_type="na">
     <modification_info>
      <mod_aminoacid_mass position="2" mass="147.035379"/>
      <mod_aminoacid_mass position="7" mass="147.035379"/>
     </modification_info>
     <search_score name="kojak_score" value="0.5300"/>
     <search_score name="delta_score" value="0.5300"/>
     <search_score name="ppm_error" value="-1.1169"/>
    </search_hit>
   </search_result>
  </spectrum_query>
  <spectrum_query spectrum="20180615_KS_CL_9_msconvert.8966.8966.3" start_scan="8966" end_scan="8966" precursor_neutral_mass="1192.635412" assumed_charge="3" index="378" retention_time_sec="34.7">
   <search_result>
    <search_hit hit_rank="1" peptide="SVETLKEMIK" peptide_prev_aa="R" peptide_next_aa="S" protein="P11974" num_tot_proteins="1" calc_neutral_pep_mass="1192.637251" massdiff="0.001839" xlink_type="na">
     <modification_info>
      <mod_aminoacid_mass position="8" mass="147.035379"/>
     </modification_info>
     <search_score name="kojak_score" value="1.4650"/>
     <search_score name="delta_score" value="1.4650"/>
     <search_score name="ppm_error" value="1.5419"/>
    </search_hit>
   </search_result>
  </spectrum_query>
  <spectrum_query spectrum="20180615_KS_CL_9_msconvert.8968.8968.6" start_scan="8968" end_scan="8968" precursor_neutral_mass="2777.548631" assumed_charge="6" index="379" retention_time_sec="34.7">
   <search_result>
    <search_hit hit_rank="1" peptide="-" peptide_prev_aa="-" peptide_next_aa="-" protein="-" num_tot_proteins="1" calc_neutral_pep_mass="2777.528570" massdiff="-0.020062" xlink_type="xl">
     <xlink identifier="BS3" mass="138.068074">
      <linked_peptide peptide="KLEVEATGSGK" peptide_prev_aa="K" peptide_next_aa="I" protein="decoy_P11974" num_tot_proteins="1" calc_neutral_pep_mass="1117.597847" complement_mass="1659.950784" designation="alpha">
       <xlink_score name="score" value="0.4150"/>
       <xlink_score name="rank" value="1"/>
       <xlink_score name="link" value="1"/>
      </linked_peptide>
      <linked_peptide peptide="RVGEHNEIKSIIK" peptide_prev_aa="R" peptide_next_aa="I" protein="decoy_P11974" num_tot_proteins="1" calc_neutral_pep_mass="1521.862648" complement_mass="1255.685983" designation="beta">
       <xlink_score name="score" value="0.4000"/>
       <xlink_score name="rank" value="2"/>
       <xlink_score name="link" value="9"/>
      </linked_peptide>
     </xlink>
     <search_score name="kojak_score" value="0.7100"/>
     <search_score name="delta_score" value="0.3050"/>
     <search_score name="ppm_error" value="-7.2227"/>
    </search_hit>
   </search_result>
  </spectrum_query>
  <spectrum_query spectrum="20180615_KS_CL_9_msconvert.8975.8975.3" start_scan="8975" end_scan="8975" precursor_neutral_mass="2442.134587" assumed_charge="3" index="380" retention_time_sec="34.7">
   <search_result>
    <search_hit hit_rank="1" peptide="MNFSHGTHEYHAETIKNVR" peptide_prev_aa="R" peptide_next_aa="T" protein="P11974" num_tot_proteins="1" calc_neutral_pep_mass="2442.138478" massdiff="0.003892" xlink_type="na">
     <modification_info>
      <mod_aminoacid_mass position="1" mass="147.035379"/>
      <mod_aminoacid_mass position="16" mass="284.173556"/>
     </modification_info>
     <search_score name="kojak_score" value="6.4500"/>
     <search_score name="delta_score" value="6.4500"/>
     <search_score name="ppm_error" value="1.5935"/>
    </search_hit>
   </search_result>
  </spectrum_query>
  <spectrum_query spectrum="20180615_KS_CL_9_msconvert.8978.8978.3" start_scan="8978" end_scan="8978" precursor_neutral_mass="1393.765196" assumed_charge="3" index="381" retention_time_sec="34.7">
   <search_result>
    <search_hit hit_rank="1" peptide="IISKIENHEGVR" peptide_prev_aa="K" peptide_next_aa="R" protein="P11974" num_tot_proteins="1" calc_neutral_pep_mass="1393.767692" massdiff="0.002496" xlink_type="na">
     <search_score name="kojak_score" value="1.4300"/>
     <search_score name="delta_score" value="1.4300"/>
     <search_score name="ppm_error" value="1.7912"/>
    </search_hit>
   </search_result>
  </spectrum_query>
  <spectrum_query spectrum="20180615_KS_CL_9_msconvert.9039.9039.2" start_scan="9039" end_scan="9039" precursor_neutral_mass="1212.572332" assumed_charge="2" index="382" retention_time_sec="34.9">
   <search_result>
    <search_hit hit_rank="1" peptide="ITLDNAYMEK" peptide_prev_aa="K" peptide_next_aa="C" protein="P11974" num_tot_proteins="1" calc_neutral_pep_mass="1212.569569" massdiff="-0.002763" xlink_type="na">
     <modification_info>
      <mod_aminoacid_mass position="8" mass="147.035379"/>
     </modification_info>
     <search_score name="kojak_score" value="2.7750"/>
     <search_score name="delta_score" value="2.1400"/>
     <search_score name="ppm_error" value="-2.2786"/>
    </search_hit>
   </search_result>
  </spectrum_query>
  <spectrum_query spectrum="20180615_KS_CL_9_msconvert.9043.9043.3" start_scan="9043" end_scan="9043" precursor_neutral_mass="2349.968514" assumed_charge="3" index="383" retention_time_sec="34.9">
   <search_result>
    <search_hit hit_rank="1" peptide="SSSHSTDLMEAMAMGSVEASYK" peptide_prev_aa="R" peptide_next_aa="C" protein="P11974" num_tot_proteins="1" calc_neutral_pep_mass="2349.976176" massdiff="0.007662" xlink_type="na">
     <modification_info>
      <mod_aminoacid_mass position="12" mass="147.035379"/>
      <mod_aminoacid_mass position="14" mass="147.035379"/>
     </modification_info>
     <search_score name="kojak_score" value="3.4400"/>
     <search_score name="delta_score" value="3.4400"/>
     <search_score name="ppm_error" value="3.2605"/>
    </search_hit>
   </search_result>
  </spectrum_query>
  <spectrum_query spectrum="20180615_KS_CL_9_msconvert.9072.9072.3" start_scan="9072" end_scan="9072" precursor_neutral_mass="3509.603753" assumed_charge="3" index="384" retention_time_sec="35.0">
   <search_result>
    <search_hit hit_rank="1" peptide="VAELPYDGKATEGSLMICDAGDLVANAVDSGEAR" peptide_prev_aa="R" peptide_next_aa="T" protein="decoy_P11974" num_tot_proteins="1" calc_neutral_pep_mass="3509.628848" massdiff="0.025095" xlink_type="na">
     <modification_info>
      <mod_aminoacid_mass position="16" mass="147.035379"/>
      <mod_aminoacid_mass position="18" mass="160.030640"/>
     </modification_info>
     <search_score name="kojak_score" value="0.6150"/>
     <search_score name="delta_score" value="0.6150"/>
     <search_score name="ppm_error" value="7.1504"/>
    </search_hit>
   </search_result>
  </spectrum_query>
  <spectrum_query spectrum="20180615_KS_CL_9_msconvert.9087.9087.4" start_scan="9087" end_scan="9087" precursor_neutral_mass="2442.131407" assumed_charge="4" index="385" retention_time_sec="35.1">
   <search_result>
    <search_hit hit_rank="1" peptide="MNFSHGTHEYHAETIKNVR" peptide_prev_aa="R" peptide_next_aa="T" protein="P11974" num_tot_proteins="1" calc_neutral_pep_mass="2442.138478" massdiff="0.007071" xlink_type="na">
     <modification_info>
      <mod_aminoacid_mass position="1" mass="147.035379"/>
      <mod_aminoacid_mass position="16" mass="284.173556"/>
     </modification_info>
     <search_score name="kojak_score" value="3.9500"/>
     <search_score name="delta_score" value="3.9500"/>
     <search_score name="ppm_error" value="2.8955"/>
    </search_hit>
   </search_result>
  </spectrum_query>
  <spectrum_query spectrum="20180615_KS_CL_9_msconvert.9110.9110.3" start_scan="9110" end_scan="9110" precursor_neutral_mass="4165.257102" assumed_charge="3" index="386" retention_time_sec="35.1">
   <search_result>
    <search_hit hit_rank="1" peptide="-" peptide_prev_aa="-" peptide_next_aa="-" protein="-" num_tot_proteins="1" calc_neutral_pep_mass="4165.235582" massdiff="-0.021520" xlink_type="xl">
     <xlink identifier="BS3" mass="138.068074">
      <linked_peptide peptide="FFGRAKGVNMALNVR" peptide_prev_aa="K" peptide_next_aa="L" protein="decoy_P11974" num_tot_proteins="1" calc_neutral_pep_mass="1678.908882" complement_mass="2486.348220" designation="alpha">
       <xlink_score name="score" value="0.4750"/>
       <xlink_score name="rank" value="2"/>
       <xlink_score name="link" value="6"/>
      </linked_peptide>
      <linked_peptide peptide="LDQIDKESVAPLDVAAGPLNVGK" peptide_prev_aa="K" peptide_next_aa="K" protein="decoy_P11974" num_tot_proteins="1" calc_neutral_pep_mass="2348.258626" complement_mass="1816.998476" designation="beta">
       <xlink_score name="score" value="0.9400"/>
       <xlink_score name="rank" value="1"/>
       <xlink_score name="link" value="6"/>
      </linked_peptide>
     </xlink>
     <search_score name="kojak_score" value="1.4150"/>
     <search_score name="delta_score" value="1.4150"/>
     <search_score name="ppm_error" value="-5.1665"/>
    </search_hit>
   </search_result>
  </spectrum_query>
  <spectrum_query spectrum="20180615_KS_CL_9_msconvert.9124.9124.3" start_scan="9124" end_scan="9124" precursor_neutral_mass="3350.826499" assumed_charge="3" index="387" retention_time_sec="35.2">
   <search_result>
    <search_hit hit_rank="1" peptide="-" peptide_prev_aa="-" peptide_next_aa="-" protein="-" num_tot_proteins="1" calc_neutral_pep_mass="3350.801411" massdiff="-0.025088" xlink_type="xl">
     <xlink identifier="BS3" mass="138.068074">
      <linked_peptide peptide="IEPGKTDLAVAVPR" peptide_prev_aa="R" peptide_next_aa="Y" protein="decoy_P11974" num_tot_proteins="1" calc_neutral_pep_mass="1464.829955" complement_mass="1885.996544" designation="alpha">
       <xlink_score name="score" value="0.1600"/>
       <xlink_score name="rank" value="2"/>
       <xlink_score name="link" value="5"/>
      </linked_peptide>
      <linked_peptide peptide="KIMSELMQTACIVPK" peptide_prev_aa="K" peptide_next_aa="G" protein="decoy_P11974" num_tot_proteins="1" calc_neutral_pep_mass="1747.903382" complement_mass="1602.923117" designation="beta">
       <modification_info>
        <mod_aminoacid_mass position="11" mass="160.030640"/>
       </modification_info>
       <xlink_score name="score" value="0.1550"/>
       <xlink_score name="rank" value="3"/>
       <xlink_score name="link" value="1"/>
      </linked_peptide>
     </xlink>
     <search_score name="kojak_score" value="0.3150"/>
     <search_score name="delta_score" value="0.3150"/>
     <search_score name="ppm_error" value="-7.4872"/>
    </search_hit>
   </search_result>
  </spectrum_query>
  <spectrum_query spectrum="20180615_KS_CL_9_msconvert.9130.9130.2" start_scan="9130" end_scan="9130" precursor_neutral_mass="1266.604395" assumed_charge="2" index="388" retention_time_sec="35.2">
   <search_result>
    <search_hit hit_rank="1" peptide="EMIKSGMNVAR" peptide_prev_aa="K" peptide_next_aa="M" protein="P11974" num_tot_proteins="1" calc_neutral_pep_mass="1266.605951" massdiff="0.001556" xlink_type="na">
     <modification_info>
      <mod_aminoacid_mass position="2" mass="147.035379"/>
      <mod_aminoacid_mass position="7" mass="147.035379"/>
     </modification_info>
     <search_score name="kojak_score" value="1.0200"/>
     <search_score name="delta_score" value="1.0200"/>
     <search_score name="ppm_error" value="1.2283"/>
    </search_hit>
   </search_result>
  </spectrum_query>
  <spectrum_query spectrum="20180615_KS_CL_9_msconvert.9140.9140.4" start_scan="9140" end_scan="9140" precursor_neutral_mass="1900.850483" assumed_charge="4" index="389" retention_time_sec="35.2">
   <search_result>
    <search_hit hit_rank="1" peptide="MNFSHGTHEYHAETIK" peptide_prev_aa="R" peptide_next_aa="N" protein="P11974" num_tot_proteins="1" calc_neutral_pep_mass="1900.852545" massdiff="0.002063" xlink_type="na">
     <search_score name="kojak_score" value="0.3150"/>
     <search_score name="delta_score" value="0.3150"/>
     <search_score name="ppm_error" value="1.0852"/>
    </search_hit>
   </search_result>
  </spectrum_query>
  <spectrum_query spectrum="20180615_KS_CL_9_msconvert.9143.9143.3" start_scan="9143" end_scan="9143" precursor_neutral_mass="4019.238998" assumed_charge="3" index="390" retention_time_sec="35.2">
   <search_result>
    <search_hit hit_rank="1" peptide="-" peptide_prev_aa="-" peptide_next_aa="-" protein="-" num_tot_proteins="1" calc_neutral_pep_mass="4019.275600" massdiff="0.036602" xlink_type="xl">
     <xlink identifier="BS3" mass="138.068074">
      <linked_peptide peptide="GKNIKIISK" peptide_prev_aa="K" peptide_next_aa="I" protein="P11974" num_tot_proteins="1" calc_neutral_pep_mass="999.644012" complement_mass="3019.594986" designation="alpha">
       <xlink_score name="score" value="0.0650"/>
       <xlink_score name="rank" value="4"/>
       <xlink_score name="link" value="2"/>
      </linked_peptide>
      <linked_peptide peptide="PVPVVRMTNTFGSGPRWGTLVIVVDGK" peptide_prev_aa="-" peptide_next_aa="K" protein="decoy_P11974" num_tot_proteins="1" calc_neutral_pep_mass="2881.563514" complement_mass="1137.675484" designation="beta">
       <xlink_score name="score" value="0.4000"/>
       <xlink_score name="rank" value="2"/>
       <xlink_score name="link" value="1"/>
      </linked_peptide>
     </xlink>
     <search_score name="kojak_score" value="0.4650"/>
     <search_score name="delta_score" value="0.0050"/>
     <search_score name="ppm_error" value="9.1066"/>
    </search_hit>
   </search_result>
  </spectrum_query>
  <spectrum_query spectrum="20180615_KS_CL_9_msconvert.9145.9145.3" start_scan="9145" end_scan="9145" precursor_neutral_mass="4021.264670" assumed_charge="3" index="391" retention_time_sec="35.2">
   <search_result>
    <search_hit hit_rank="1" peptide="-" peptide_prev_aa="-" peptide_next_aa="-" protein="-" num_tot_proteins="1" calc_neutral_pep_mass="4021.254865" massdiff="-0.009805" xlink_type="xl">
     <xlink identifier="BS3" mass="138.068074">
      <linked_peptide peptide="INKGKEGLIK" peptide_prev_aa="K" peptide_next_aa="R" protein="decoy_P11974" num_tot_proteins="1" calc_neutral_pep_mass="1098.676036" complement_mass="2922.588633" designation="alpha">
       <xlink_score name="score" value="0.0050"/>
       <xlink_score name="rank" value="2"/>
       <xlink_score name="link" value="3"/>
      </linked_peptide>
      <linked_peptide peptide="VPVVRMTNTFGSGPRWGTLVIVVDGK" peptide_prev_aa="P" peptide_next_aa="K" protein="decoy_P11974" num_tot_proteins="1" calc_neutral_pep_mass="2784.510754" complement_mass="1236.753915" designation="beta">
       <xlink_score name="score" value="0.3050"/>
       <xlink_score name="rank" value="1"/>
       <xlink_score name="link" value="1"/>
      </linked_peptide>
     </xlink>
     <search_score name="kojak_score" value="0.3100"/>
     <search_score name="delta_score" value="0.3100"/>
     <search_score name="ppm_error" value="-2.4382"/>
    </search_hit>
   </search_result>
  </spectrum_query>
  <spectrum_query spectrum="20180615_KS_CL_9_msconvert.9149.9149.3" start_scan="9149" end_scan="9149" precursor_neutral_mass="3352.831198" assumed_charge="3" index="392" retention_time_sec="35.2">
   <search_result>
    <search_hit hit_rank="1" peptide="-" peptide_prev_aa="-" peptide_next_aa="-" protein="-" num_tot_proteins="1" calc_neutral_pep_mass="3352.811662" massdiff="-0.019536" xlink_type="xl">
     <xlink identifier="BS3" mass="138.068074">
      <linked_peptide peptide="KFFGRAK" peptide_prev_aa="K" peptide_next_aa="G" protein="decoy_P11974" num_tot_proteins="1" calc_neutral_pep_mass="852.496966" complement_mass="2500.334232" designation="alpha">
       <xlink_score name="score" value="0.0600"/>
       <xlink_score name="rank" value="4"/>
       <xlink_score name="link" value="1"/>
      </linked_peptide>
      <linked_peptide peptide="MTNTFGSGPRWGTLVIVVDGKK" peptide_prev_aa="R" peptide_next_aa="F" protein="decoy_P11974" num_tot_proteins="1" calc_neutral_pep_mass="2362.246622" complement_mass="990.584576" designation="beta">
       <xlink_score name="score" value="0.0150"/>
       <xlink_score name="rank" value="6"/>
       <xlink_score name="link" value="21"/>
      </linked_peptide>
     </xlink>
     <search_score name="kojak_score" value="0.0750"/>
     <search_score name="delta_score" value="0.0750"/>
     <search_score name="ppm_error" value="-5.8266"/>
    </search_hit>
   </search_result>
  </spectrum_query>
  <spectrum_query spectrum="20180615_KS_CL_9_msconvert.9151.9151.3" start_scan="9151" end_scan="9151" precursor_neutral_mass="2442.134610" assumed_charge="3" index="393" retention_time_sec="35.2">
   <search_result>
    <search_hit hit_rank="1" peptide="MNFSHGTHEYHAETIKNVR" peptide_prev_aa="R" peptide_next_aa="T" protein="P11974" num_tot_proteins="1" calc_neutral_pep_mass="2442.138478" massdiff="0.003869" xlink_type="na">
     <modification_info>
      <mod_aminoacid_mass position="1" mass="147.035379"/>
      <mod_aminoacid_mass position="16" mass="284.173556"/>
     </modification_info>
     <search_score name="kojak_score" value="4.1700"/>
     <search_score name="delta_score" value="4.1700"/>
     <search_score name="ppm_error" value="1.5841"/>
    </search_hit>
   </search_result>
  </spectrum_query>
  <spectrum_query spectrum="20180615_KS_CL_9_msconvert.9156.9156.3" start_scan="9156" end_scan="9156" precursor_neutral_mass="3065.592841" assumed_charge="3" index="394" retention_time_sec="35.2">
   <search_result>
    <search_hit hit_rank="1" peptide="-" peptide_prev_aa="-" peptide_next_aa="-" protein="-" num_tot_proteins="1" calc_neutral_pep_mass="3065.582265" massdiff="-0.010577" xlink_type="xl">
     <xlink identifier="BS3" mass="138.068074">
      <linked_peptide peptide="IMSELMQTACIVPKGAR" peptide_prev_aa="K" peptide_next_aa="N" protein="decoy_P11974" num_tot_proteins="1" calc_neutral_pep_mass="1903.968099" complement_mass="1161.624742" designation="alpha">
       <modification_info>
        <mod_aminoacid_mass position="10" mass="160.030640"/>
       </modification_info>
       <xlink_score name="score" value="0.6450"/>
       <xlink_score name="rank" value="1"/>
       <xlink_score name="link" value="14"/>
      </linked_peptide>
      <linked_peptide peptide="VEHVDAAKR" peptide_prev_aa="R" peptide_next_aa="I" protein="decoy_P11974" num_tot_proteins="1" calc_neutral_pep_mass="1023.546091" complement_mass="2042.046750" designation="beta">
       <xlink_score name="score" value="0.2050"/>
       <xlink_score name="rank" value="3"/>
       <xlink_score name="link" value="8"/>
      </linked_peptide>
     </xlink>
     <search_score name="kojak_score" value="0.6050"/>
     <search_score name="delta_score" value="0.0100"/>
     <search_score name="ppm_error" value="-3.4501"/>
    </search_hit>
   </search_result>
  </spectrum_query>
  <spectrum_query spectrum="20180615_KS_CL_9_msconvert.9161.9161.3" start_scan="9161" end_scan="9161" precursor_neutral_mass="3352.836411" assumed_charge="3" index="395" retention_time_sec="35.3">
   <search_result>
    <search_hit hit_rank="1" peptide="-" peptide_prev_aa="-" peptide_next_aa="-" protein="-" num_tot_proteins="1" calc_neutral_pep_mass="3352.865805" massdiff="0.029394" xlink_type="xl">
     <xlink identifier="BS3" mass="138.068074">
      <linked_peptide peptide="IISKIENHEGVR" peptide_prev_aa="K" peptide_next_aa="R" protein="P11974" num_tot_proteins="1" calc_neutral_pep_mass="1393.767692" complement_mass="1959.068718" designation="alpha">
       <xlink_score name="score" value="0.0350"/>
       <xlink_score name="rank" value="3"/>
       <xlink_score name="link" value="4"/>
      </linked_peptide>
      <linked_peptide peptide="WGTLVIVVDGKKFFGR" peptide_prev_aa="R" peptide_next_aa="A" protein="decoy_P11974" num_tot_proteins="1" calc_neutral_pep_mass="1821.030038" complement_mass="1531.806373" designation="beta">
       <xlink_score name="score" value="0.7200"/>
       <xlink_score name="rank" value="1"/>
       <xlink_score name="link" value="12"/>
      </linked_peptide>
     </xlink>
     <search_score name="kojak_score" value="0.5200"/>
     <search_score name="delta_score" value="0.0150"/>
     <search_score name="ppm_error" value="8.7669"/>
    </search_hit>
   </search_result>
  </spectrum_query>
  <spectrum_query spectrum="20180615_KS_CL_9_msconvert.9163.9163.3" start_scan="9163" end_scan="9163" precursor_neutral_mass="2426.154013" assumed_charge="3" index="396" retention_time_sec="35.3">
   <search_result>
    <search_hit hit_rank="1" peptide="MNFSHGTHEYHAETIKNVR" peptide_prev_aa="R" peptide_next_aa="T" protein="P11974" num_tot_proteins="1" calc_neutral_pep_mass="2426.143578" massdiff="-0.010434" xlink_type="na">
     <modification_info>
      <mod_aminoacid_mass position="16" mass="284.173556"/>
     </modification_info>
     <search_score name="kojak_score" value="1.9400"/>
     <search_score name="delta_score" value="1.4900"/>
     <search_score name="ppm_error" value="-4.3008"/>
    </search_hit>
   </search_result>
  </spectrum_query>
  <spectrum_query spectrum="20180615_KS_CL_9_msconvert.9170.9170.4" start_scan="9170" end_scan="9170" precursor_neutral_mass="5024.809273" assumed_charge="4" index="397" retention_time_sec="35.3">
   <search_result>
    <search_hit hit_rank="1" peptide="-" peptide_prev_aa="-" peptide_next_aa="-" protein="-" num_tot_proteins="1" calc_neutral_pep_mass="5024.799896" massdiff="-0.009378" xlink_type="xl">
     <xlink identifier="BS3" mass="138.068074">
      <linked_peptide peptide="ILGTRIEPGKTDLAVAVPR" peptide_prev_aa="K" peptide_next_aa="Y" protein="decoy_P11974" num_tot_proteins="1" calc_neutral_pep_mass="2005.168307" complement_mass="3019.640966" designation="alpha">
       <xlink_score name="score" value="0.5300"/>
       <xlink_score name="rank" value="1"/>
       <xlink_score name="link" value="10"/>
      </linked_peptide>
      <linked_peptide peptide="PVPVVRMTNTFGSGPRWGTLVIVVDGK" peptide_prev_aa="-" peptide_next_aa="K" protein="decoy_P11974" num_tot_proteins="1" calc_neutral_pep_mass="2881.563514" complement_mass="2143.245759" designation="beta">
       <xlink_score name="score" value="0.0800"/>
       <xlink_score name="rank" value="2"/>
       <xlink_score name="link" value="1"/>
      </linked_peptide>
     </xlink>
     <search_score name="kojak_score" value="0.6100"/>
     <search_score name="delta_score" value="0.6100"/>
     <search_score name="ppm_error" value="-1.8662"/>
    </search_hit>
   </search_result>
  </spectrum_query>
  <spectrum_query spectrum="20180615_KS_CL_9_msconvert.9186.9186.3" start_scan="9186" end_scan="9186" precursor_neutral_mass="1192.631688" assumed_charge="3" index="398" retention_time_sec="35.3">
   <search_result>
    <search_hit hit_rank="1" peptide="SVETLKEMIK" peptide_prev_aa="R" peptide_next_aa="S" protein="P11974" num_tot_proteins="1" calc_neutral_pep_mass="1192.637251" massdiff="0.005563" xlink_type="na">
     <modification_info>
      <mod_aminoacid_mass position="8" mass="147.035379"/>
     </modification_info>
     <search_score name="kojak_score" value="1.3150"/>
     <search_score name="delta_score" value="1.3150"/>
     <search_score name="ppm_error" value="4.6644"/>
    </search_hit>
   </search_result>
  </spectrum_query>
  <spectrum_query spectrum="20180615_KS_CL_9_msconvert.9190.9190.5" start_scan="9190" end_scan="9190" precursor_neutral_mass="2393.359893" assumed_charge="5" index="399" retention_time_sec="35.3">
   <search_result>
    <search_hit hit_rank="1" peptide="-" peptide_prev_aa="-" peptide_next_aa="-" protein="-" num_tot_proteins="1" calc_neutral_pep_mass="2393.364088" massdiff="0.004194" xlink_type="xl">
     <xlink identifier="BS3" mass="138.068074">
      <linked_peptide peptide="LEVEATGSGKILGTR" peptide_prev_aa="K" peptide_next_aa="I" protein="decoy_P11974" num_tot_proteins="1" calc_neutral_pep_mass="1529.841244" complement_mass="863.518649" designation="alpha">
       <xlink_score name="score" value="0.8750"/>
       <xlink_score name="rank" value="4"/>
       <xlink_score name="link" value="10"/>
      </linked_peptide>
      <linked_peptide peptide="TPRPKK" peptide_prev_aa="R" peptide_next_aa="I" protein="decoy_P11974" num_tot_proteins="1" calc_neutral_pep_mass="725.454769" complement_mass="1667.905124" designation="beta">
       <xlink_score name="score" value="0.0750"/>
       <xlink_score name="rank" value="5"/>
       <xlink_score name="link" value="5"/>
      </linked_peptide>
     </xlink>
     <search_score name="kojak_score" value="0.9500"/>
     <search_score name="delta_score" value="0.9500"/>
     <search_score name="ppm_error" value="1.7525"/>
    </search_hit>
   </search_result>
  </spectrum_query>
  <spectrum_query spectrum="20180615_KS_CL_9_msconvert.9195.9195.3" start_scan="9195" end_scan="9195" precursor_neutral_mass="1117.594439" assumed_charge="3" index="400" retention_time_sec="35.4">
   <search_result>
    <search_hit hit_rank="1" peptide="GSGTAEVELKK" peptide_prev_aa="K" peptide_next_aa="G" protein="P11974" num_tot_proteins="1" calc_neutral_pep_mass="1117.597847" massdiff="0.003408" xlink_type="na">
     <search_score name="kojak_score" value="1.3200"/>
     <search_score name="delta_score" value="0.1150"/>
     <search_score name="ppm_error" value="3.0492"/>
    </search_hit>
   </search_result>
  </spectrum_query>
  <spectrum_query spectrum="20180615_KS_CL_9_msconvert.9201.9201.3" start_scan="9201" end_scan="9201" precursor_neutral_mass="3112.659811" assumed_charge="3" index="401" retention_time_sec="35.4">
   <search_result>
    <search_hit hit_rank="1" peptide="-" peptide_prev_aa="-" peptide_next_aa="-" protein="-" num_tot_proteins="1" calc_neutral_pep_mass="3112.670150" massdiff="0.010339" xlink_type="xl">
     <xlink identifier="BS3" mass="138.068074">
      <linked_peptide peptide="KGATLKITLDNAYMEK" peptide_prev_aa="K" peptide_next_aa="C" protein="P11974" num_tot_proteins="1" calc_neutral_pep_mass="1794.954883" complement_mass="1317.704928" designation="alpha">
       <xlink_score name="score" value="0.8750"/>
       <xlink_score name="rank" value="1"/>
       <xlink_score name="link" value="6"/>
      </linked_peptide>
      <linked_peptide peptide="RVEHVDAAKR" peptide_prev_aa="K" peptide_next_aa="I" protein="decoy_P11974" num_tot_proteins="1" calc_neutral_pep_mass="1179.647193" complement_mass="1933.012618" designation="beta">
       <xlink_score name="score" value="0.4300"/>
       <xlink_score name="rank" value="2"/>
       <xlink_score name="link" value="9"/>
      </linked_peptide>
     </xlink>
     <search_score name="kojak_score" value="1.1100"/>
     <search_score name="delta_score" value="0.3900"/>
     <search_score name="ppm_error" value="3.3217"/>
    </search_hit>
   </search_result>
  </spectrum_query>
  <spectrum_query spectrum="20180615_KS_CL_9_msconvert.9209.9209.3" start_scan="9209" end_scan="9209" precursor_neutral_mass="2064.041708" assumed_charge="3" index="402" retention_time_sec="35.4">
   <search_result>
    <search_hit hit_rank="1" peptide="KIMSELMQTACIVPKGAR" peptide_prev_aa="K" peptide_next_aa="N" protein="decoy_P11974" num_tot_proteins="1" calc_neutral_pep_mass="2064.052855" massdiff="0.011147" xlink_type="na">
     <modification_info>
      <mod_aminoacid_mass position="3" mass="147.035379"/>
      <mod_aminoacid_mass position="7" mass="147.035379"/>
      <mod_aminoacid_mass position="11" mass="160.030640"/>
     </modification_info>
     <search_score name="kojak_score" value="0.4300"/>
     <search_score name="delta_score" value="0.0500"/>
     <search_score name="ppm_error" value="5.4006"/>
    </search_hit>
   </search_result>
  </spectrum_query>
  <spectrum_query spectrum="20180615_KS_CL_9_msconvert.9214.9214.3" start_scan="9214" end_scan="9214" precursor_neutral_mass="2349.968788" assumed_charge="3" index="403" retention_time_sec="35.4">
   <search_result>
    <search_hit hit_rank="1" peptide="SSSHSTDLMEAMAMGSVEASYK" peptide_prev_aa="R" peptide_next_aa="C" protein="P11974" num_tot_proteins="1" calc_neutral_pep_mass="2349.976176" massdiff="0.007389" xlink_type="na">
     <modification_info>
      <mod_aminoacid_mass position="12" mass="147.035379"/>
      <mod_aminoacid_mass position="14" mass="147.035379"/>
     </modification_info>
     <search_score name="kojak_score" value="3.6100"/>
     <search_score name="delta_score" value="3.6100"/>
     <search_score name="ppm_error" value="3.1442"/>
    </search_hit>
   </search_result>
  </spectrum_query>
  <spectrum_query spectrum="20180615_KS_CL_9_msconvert.9229.9229.2" start_scan="9229" end_scan="9229" precursor_neutral_mass="1212.572894" assumed_charge="2" index="404" retention_time_sec="35.5">
   <search_result>
    <search_hit hit_rank="1" peptide="ITLDNAYMEK" peptide_prev_aa="K" peptide_next_aa="C" protein="P11974" num_tot_proteins="1" calc_neutral_pep_mass="1212.569569" massdiff="-0.003326" xlink_type="na">
     <modification_info>
      <mod_aminoacid_mass position="8" mass="147.035379"/>
     </modification_info>
     <search_score name="kojak_score" value="2.4200"/>
     <search_score name="delta_score" value="2.0250"/>
     <search_score name="ppm_error" value="-2.7426"/>
    </search_hit>
   </search_result>
  </spectrum_query>
  <spectrum_query spectrum="20180615_KS_CL_9_msconvert.9230.9230.3" start_scan="9230" end_scan="9230" precursor_neutral_mass="2393.358139" assumed_charge="3" index="405" retention_time_sec="35.5">
   <search_result>
    <search_hit hit_rank="1" peptide="-" peptide_prev_aa="-" peptide_next_aa="-" protein="-" num_tot_proteins="1" calc_neutral_pep_mass="2393.364088" massdiff="0.005949" xlink_type="xl">
     <xlink identifier="BS3" mass="138.068074">
      <linked_peptide peptide="KPRPTR" peptide_prev_aa="K" peptide_next_aa="A" protein="P11974" num_tot_proteins="1" calc_neutral_pep_mass="753.460916" complement_mass="1639.897223" designation="alpha">
       <xlink_score name="score" value="0.2850"/>
       <xlink_score name="rank" value="7"/>
       <xlink_score name="link" value="1"/>
      </linked_peptide>
      <linked_peptide peptide="TGLIKGSGTAEVELK" peptide_prev_aa="R" peptide_next_aa="K" protein="P11974" num_tot_proteins="1" calc_neutral_pep_mass="1501.835098" complement_mass="891.523041" designation="beta">
       <xlink_score name="score" value="2.8650"/>
       <xlink_score name="rank" value="1"/>
       <xlink_score name="link" value="5"/>
      </linked_peptide>
     </xlink>
     <search_score name="kojak_score" value="3.0750"/>
     <search_score name="delta_score" value="1.2100"/>
     <search_score name="ppm_error" value="2.4854"/>
    </search_hit>
   </search_result>
  </spectrum_query>
  <spectrum_query spectrum="20180615_KS_CL_9_msconvert.9243.9243.3" start_scan="9243" end_scan="9243" precursor_neutral_mass="3037.661642" assumed_charge="3" index="406" retention_time_sec="35.5">
   <search_result>
    <search_hit hit_rank="1" peptide="KGDVVIVLTGWRPGSGFTNTMRVVPVP" peptide_prev_aa="K" peptide_next_aa="-" protein="P11974" num_tot_proteins="1" calc_neutral_pep_mass="3037.642114" massdiff="-0.019528" xlink_type="na">
     <modification_info>
      <mod_aminoacid_mass position="1" mass="284.173556"/>
     </modification_info>
     <search_score name="kojak_score" value="0.0950"/>
     <search_score name="delta_score" value="0.0950"/>
     <search_score name="ppm_error" value="-6.4288"/>
    </search_hit>
   </search_result>
  </spectrum_query>
  <spectrum_query spectrum="20180615_KS_CL_9_msconvert.9276.9276.4" start_scan="9276" end_scan="9276" precursor_neutral_mass="2442.132033" assumed_charge="4" index="407" retention_time_sec="35.6">
   <search_result>
    <search_hit hit_rank="1" peptide="MNFSHGTHEYHAETIKNVR" peptide_prev_aa="R" peptide_next_aa="T" protein="P11974" num_tot_proteins="1" calc_neutral_pep_mass="2442.138478" massdiff="0.006445" xlink_type="na">
     <modification_info>
      <mod_aminoacid_mass position="1" mass="147.035379"/>
      <mod_aminoacid_mass position="16" mass="284.173556"/>
     </modification_info>
     <search_score name="kojak_score" value="4.5000"/>
     <search_score name="delta_score" value="4.5000"/>
     <search_score name="ppm_error" value="2.6392"/>
    </search_hit>
   </search_result>
  </spectrum_query>
  <spectrum_query spectrum="20180615_KS_CL_9_msconvert.9288.9288.3" start_scan="9288" end_scan="9288" precursor_neutral_mass="1290.744109" assumed_charge="3" index="408" retention_time_sec="35.6">
   <search_result>
    <search_hit hit_rank="1" peptide="VFLAQKMIIGR" peptide_prev_aa="K" peptide_next_aa="C" protein="P11974" num_tot_proteins="1" calc_neutral_pep_mass="1290.748134" massdiff="0.004025" xlink_type="na">
     <modification_info>
      <mod_aminoacid_mass position="7" mass="147.035379"/>
     </modification_info>
     <search_score name="kojak_score" value="1.5300"/>
     <search_score name="delta_score" value="1.5300"/>
     <search_score name="ppm_error" value="3.1181"/>
    </search_hit>
   </search_result>
  </spectrum_query>
  <spectrum_query spectrum="20180615_KS_CL_9_msconvert.9293.9293.3" start_scan="9293" end_scan="9293" precursor_neutral_mass="1217.646460" assumed_charge="3" index="409" retention_time_sec="35.6">
   <search_result>
    <search_hit hit_rank="1" peptide="SGVDVVKCINK" peptide_prev_aa="K" peptide_next_aa="Y" protein="decoy_P11974" num_tot_proteins="1" calc_neutral_pep_mass="1217.643745" massdiff="-0.002715" xlink_type="na">
     <modification_info>
      <mod_aminoacid_mass position="8" mass="160.030640"/>
     </modification_info>
     <search_score name="kojak_score" value="1.1300"/>
     <search_score name="delta_score" value="0.1850"/>
     <search_score name="ppm_error" value="-2.2293"/>
    </search_hit>
   </search_result>
  </spectrum_query>
  <spectrum_query spectrum="20180615_KS_CL_9_msconvert.9294.9294.3" start_scan="9294" end_scan="9294" precursor_neutral_mass="2032.080081" assumed_charge="3" index="410" retention_time_sec="35.7">
   <search_result>
    <search_hit hit_rank="1" peptide="KIMSELMQTACIVPKGAR" peptide_prev_aa="K" peptide_next_aa="N" protein="decoy_P11974" num_tot_proteins="1" calc_neutral_pep_mass="2032.063055" massdiff="-0.017026" xlink_type="na">
     <modification_info>
      <mod_aminoacid_mass position="11" mass="160.030640"/>
     </modification_info>
     <search_score name="kojak_score" value="0.3650"/>
     <search_score name="delta_score" value="0.3650"/>
     <search_score name="ppm_error" value="-8.3785"/>
    </search_hit>
   </search_result>
  </spectrum_query>
  <spectrum_query spectrum="20180615_KS_CL_9_msconvert.9297.9297.4" start_scan="9297" end_scan="9297" precursor_neutral_mass="2393.356402" assumed_charge="4" index="411" retention_time_sec="35.7">
   <search_result>
    <search_hit hit_rank="1" peptide="-" peptide_prev_aa="-" peptide_next_aa="-" protein="-" num_tot_proteins="1" calc_neutral_pep_mass="2393.364088" massdiff="0.007685" xlink_type="xl">
     <xlink identifier="BS3" mass="138.068074">
      <linked_peptide peptide="KPRPTR" peptide_prev_aa="K" peptide_next_aa="A" protein="P11974" num_tot_proteins="1" calc_neutral_pep_mass="753.460916" complement_mass="1639.895487" designation="alpha">
       <xlink_score name="score" value="0.0650"/>
       <xlink_score name="rank" value="6"/>
       <xlink_score name="link" value="1"/>
      </linked_peptide>
      <linked_peptide peptide="TGLIKGSGTAEVELK" peptide_prev_aa="R" peptide_next_aa="K" protein="P11974" num_tot_proteins="1" calc_neutral_pep_mass="1501.835098" complement_mass="891.521305" designation="beta">
       <xlink_score name="score" value="2.7350"/>
       <xlink_score name="rank" value="1"/>
       <xlink_score name="link" value="5"/>
      </linked_peptide>
     </xlink>
     <search_score name="kojak_score" value="2.8000"/>
     <search_score name="delta_score" value="1.7750"/>
     <search_score name="ppm_error" value="3.2111"/>
    </search_hit>
   </search_result>
  </spectrum_query>
  <spectrum_query spectrum="20180615_KS_CL_9_msconvert.9306.9306.3" start_scan="9306" end_scan="9306" precursor_neutral_mass="2333.987143" assumed_charge="3" index="412" retention_time_sec="35.7">
   <search_result>
    <search_hit hit_rank="1" peptide="SSSHSTDLMEAMAMGSVEASYK" peptide_prev_aa="R" peptide_next_aa="C" protein="P11974" num_tot_proteins="1" calc_neutral_pep_mass="2333.981276" massdiff="-0.005866" xlink_type="na">
     <modification_info>
      <mod_aminoacid_mass position="9" mass="147.035379"/>
     </modification_info>
     <search_score name="kojak_score" value="0.1250"/>
     <search_score name="delta_score" value="0.1250"/>
     <search_score name="ppm_error" value="-2.5135"/>
    </search_hit>
   </search_result>
  </spectrum_query>
  <spectrum_query spectrum="20180615_KS_CL_9_msconvert.9324.9324.3" start_scan="9324" end_scan="9324" precursor_neutral_mass="2442.131577" assumed_charge="3" index="413" retention_time_sec="35.7">
   <search_result>
    <search_hit hit_rank="1" peptide="MNFSHGTHEYHAETIKNVR" peptide_prev_aa="R" peptide_next_aa="T" protein="P11974" num_tot_proteins="1" calc_neutral_pep_mass="2442.138478" massdiff="0.006902" xlink_type="na">
     <modification_info>
      <mod_aminoacid_mass position="1" mass="147.035379"/>
      <mod_aminoacid_mass position="16" mass="284.173556"/>
     </modification_info>
     <search_score name="kojak_score" value="4.3250"/>
     <search_score name="delta_score" value="4.3250"/>
     <search_score name="ppm_error" value="2.8262"/>
    </search_hit>
   </search_result>
  </spectrum_query>
  <spectrum_query spectrum="20180615_KS_CL_9_msconvert.9352.9352.5" start_scan="9352" end_scan="9352" precursor_neutral_mass="2393.358168" assumed_charge="5" index="414" retention_time_sec="35.8">
   <search_result>
    <search_hit hit_rank="1" peptide="-" peptide_prev_aa="-" peptide_next_aa="-" protein="-" num_tot_proteins="1" calc_neutral_pep_mass="2393.364088" massdiff="0.005920" xlink_type="xl">
     <xlink identifier="BS3" mass="138.068074">
      <linked_peptide peptide="LEVEATGSGKILGTR" peptide_prev_aa="K" peptide_next_aa="I" protein="decoy_P11974" num_tot_proteins="1" calc_neutral_pep_mass="1529.841244" complement_mass="863.516924" designation="alpha">
       <xlink_score name="score" value="0.5650"/>
       <xlink_score name="rank" value="4"/>
       <xlink_score name="link" value="10"/>
      </linked_peptide>
      <linked_peptide peptide="TPRPKK" peptide_prev_aa="R" peptide_next_aa="I" protein="decoy_P11974" num_tot_proteins="1" calc_neutral_pep_mass="725.454769" complement_mass="1667.903399" designation="beta">
       <xlink_score name="score" value="0.2200"/>
       <xlink_score name="rank" value="5"/>
       <xlink_score name="link" value="5"/>
      </linked_peptide>
     </xlink>
     <search_score name="kojak_score" value="0.7850"/>
     <search_score name="delta_score" value="0.7850"/>
     <search_score name="ppm_error" value="2.4733"/>
    </search_hit>
   </search_result>
  </spectrum_query>
  <spectrum_query spectrum="20180615_KS_CL_9_msconvert.9372.9372.3" start_scan="9372" end_scan="9372" precursor_neutral_mass="2349.967779" assumed_charge="3" index="415" retention_time_sec="35.9">
   <search_result>
    <search_hit hit_rank="1" peptide="SSSHSTDLMEAMAMGSVEASYK" peptide_prev_aa="R" peptide_next_aa="C" protein="P11974" num_tot_proteins="1" calc_neutral_pep_mass="2349.976176" massdiff="0.008397" xlink_type="na">
     <modification_info>
      <mod_aminoacid_mass position="12" mass="147.035379"/>
      <mod_aminoacid_mass position="14" mass="147.035379"/>
     </modification_info>
     <search_score name="kojak_score" value="2.5800"/>
     <search_score name="delta_score" value="2.5800"/>
     <search_score name="ppm_error" value="3.5732"/>
    </search_hit>
   </search_result>
  </spectrum_query>
  <spectrum_query spectrum="20180615_KS_CL_9_msconvert.9374.9374.3" start_scan="9374" end_scan="9374" precursor_neutral_mass="2333.969748" assumed_charge="3" index="416" retention_time_sec="35.9">
   <search_result>
    <search_hit hit_rank="1" peptide="SSSHSTDLMEAMAMGSVEASYK" peptide_prev_aa="R" peptide_next_aa="C" protein="P11974" num_tot_proteins="1" calc_neutral_pep_mass="2333.981276" massdiff="0.011529" xlink_type="na">
     <modification_info>
      <mod_aminoacid_mass position="14" mass="147.035379"/>
     </modification_info>
     <search_score name="kojak_score" value="0.6650"/>
     <search_score name="delta_score" value="0.6650"/>
     <search_score name="ppm_error" value="4.9396"/>
    </search_hit>
   </search_result>
  </spectrum_query>
  <spectrum_query spectrum="20180615_KS_CL_9_msconvert.9379.9379.3" start_scan="9379" end_scan="9379" precursor_neutral_mass="1989.062384" assumed_charge="3" index="417" retention_time_sec="36.0">
   <search_result>
    <search_hit hit_rank="1" peptide="-" peptide_prev_aa="-" peptide_next_aa="-" protein="-" num_tot_proteins="1" calc_neutral_pep_mass="1989.075003" massdiff="0.012619" xlink_type="xl">
     <xlink identifier="BS3" mass="138.068074">
      <linked_peptide peptide="EMIKSGMNVAR" peptide_prev_aa="K" peptide_next_aa="M" protein="P11974" num_tot_proteins="1" calc_neutral_pep_mass="1234.616151" complement_mass="754.446233" designation="alpha">
       <xlink_score name="score" value="1.4100"/>
       <xlink_score name="rank" value="1"/>
       <xlink_score name="link" value="4"/>
      </linked_peptide>
      <linked_peptide peptide="KGATLK" peptide_prev_aa="K" peptide_next_aa="I" protein="P11974" num_tot_proteins="1" calc_neutral_pep_mass="616.390778" complement_mass="1372.671606" designation="beta">
       <xlink_score name="score" value="0.6450"/>
       <xlink_score name="rank" value="2"/>
       <xlink_score name="link" value="1"/>
      </linked_peptide>
     </xlink>
     <search_score name="kojak_score" value="2.0550"/>
     <search_score name="delta_score" value="0.5900"/>
     <search_score name="ppm_error" value="6.3442"/>
    </search_hit>
   </search_result>
  </spectrum_query>
  <spectrum_query spectrum="20180615_KS_CL_9_msconvert.9383.9383.3" start_scan="9383" end_scan="9383" precursor_neutral_mass="2393.355783" assumed_charge="3" index="418" retention_time_sec="36.0">
   <search_result>
    <search_hit hit_rank="1" peptide="-" peptide_prev_aa="-" peptide_next_aa="-" protein="-" num_tot_proteins="1" calc_neutral_pep_mass="2393.364088" massdiff="0.008304" xlink_type="xl">
     <xlink identifier="BS3" mass="138.068074">
      <linked_peptide peptide="KPRPTR" peptide_prev_aa="K" peptide_next_aa="A" protein="P11974" num_tot_proteins="1" calc_neutral_pep_mass="753.460916" complement_mass="1639.894868" designation="alpha">
       <xlink_score name="score" value="0.6000"/>
       <xlink_score name="rank" value="2"/>
       <xlink_score name="link" value="1"/>
      </linked_peptide>
      <linked_peptide peptide="TGLIKGSGTAEVELK" peptide_prev_aa="R" peptide_next_aa="K" protein="P11974" num_tot_proteins="1" calc_neutral_pep_mass="1501.835098" complement_mass="891.520686" designation="beta">
       <xlink_score name="score" value="2.5650"/>
       <xlink_score name="rank" value="1"/>
       <xlink_score name="link" value="5"/>
      </linked_peptide>
     </xlink>
     <search_score name="kojak_score" value="2.9900"/>
     <search_score name="delta_score" value="1.6950"/>
     <search_score name="ppm_error" value="3.4698"/>
    </search_hit>
   </search_result>
  </spectrum_query>
  <spectrum_query spectrum="20180615_KS_CL_9_msconvert.9386.9386.4" start_scan="9386" end_scan="9386" precursor_neutral_mass="1989.069935" assumed_charge="4" index="419" retention_time_sec="36.0">
   <search_result>
    <search_hit hit_rank="1" peptide="-" peptide_prev_aa="-" peptide_next_aa="-" protein="-" num_tot_proteins="1" calc_neutral_pep_mass="1989.075003" massdiff="0.005067" xlink_type="xl">
     <xlink identifier="BS3" mass="138.068074">
      <linked_peptide peptide="EMIKSGMNVAR" peptide_prev_aa="K" peptide_next_aa="M" protein="P11974" num_tot_proteins="1" calc_neutral_pep_mass="1234.616151" complement_mass="754.453785" designation="alpha">
       <xlink_score name="score" value="1.3150"/>
       <xlink_score name="rank" value="1"/>
       <xlink_score name="link" value="4"/>
      </linked_peptide>
      <linked_peptide peptide="KGATLK" peptide_prev_aa="K" peptide_next_aa="I" protein="P11974" num_tot_proteins="1" calc_neutral_pep_mass="616.390778" complement_mass="1372.679158" designation="beta">
       <xlink_score name="score" value="0.2450"/>
       <xlink_score name="rank" value="2"/>
       <xlink_score name="link" value="1"/>
      </linked_peptide>
     </xlink>
     <search_score name="kojak_score" value="1.5600"/>
     <search_score name="delta_score" value="0.1550"/>
     <search_score name="ppm_error" value="2.5475"/>
    </search_hit>
   </search_result>
  </spectrum_query>
  <spectrum_query spectrum="20180615_KS_CL_9_msconvert.9397.9397.3" start_scan="9397" end_scan="9397" precursor_neutral_mass="1290.740749" assumed_charge="3" index="420" retention_time_sec="36.0">
   <search_result>
    <search_hit hit_rank="1" peptide="VFLAQKMIIGR" peptide_prev_aa="K" peptide_next_aa="C" protein="P11974" num_tot_proteins="1" calc_neutral_pep_mass="1290.748134" massdiff="0.007385" xlink_type="na">
     <modification_info>
      <mod_aminoacid_mass position="7" mass="147.035379"/>
     </modification_info>
     <search_score name="kojak_score" value="2.1950"/>
     <search_score name="delta_score" value="2.1950"/>
     <search_score name="ppm_error" value="5.7216"/>
    </search_hit>
   </search_result>
  </spectrum_query>
  <spectrum_query spectrum="20180615_KS_CL_9_msconvert.9413.9413.4" start_scan="9413" end_scan="9413" precursor_neutral_mass="2442.126190" assumed_charge="4" index="421" retention_time_sec="36.1">
   <search_result>
    <search_hit hit_rank="1" peptide="MNFSHGTHEYHAETIKNVR" peptide_prev_aa="R" peptide_next_aa="T" protein="P11974" num_tot_proteins="1" calc_neutral_pep_mass="2442.138478" massdiff="0.012289" xlink_type="na">
     <modification_info>
      <mod_aminoacid_mass position="1" mass="147.035379"/>
      <mod_aminoacid_mass position="16" mass="284.173556"/>
     </modification_info>
     <search_score name="kojak_score" value="4.0450"/>
     <search_score name="delta_score" value="4.0450"/>
     <search_score name="ppm_error" value="5.0319"/>
    </search_hit>
   </search_result>
  </spectrum_query>
  <spectrum_query spectrum="20180615_KS_CL_9_msconvert.9415.9415.3" start_scan="9415" end_scan="9415" precursor_neutral_mass="2333.974929" assumed_charge="3" index="422" retention_time_sec="36.1">
   <search_result>
    <search_hit hit_rank="1" peptide="SSSHSTDLMEAMAMGSVEASYK" peptide_prev_aa="R" peptide_next_aa="C" protein="P11974" num_tot_proteins="1" calc_neutral_pep_mass="2333.981276" massdiff="0.006347" xlink_type="na">
     <modification_info>
      <mod_aminoacid_mass position="14" mass="147.035379"/>
     </modification_info>
     <search_score name="kojak_score" value="1.7600"/>
     <search_score name="delta_score" value="1.7600"/>
     <search_score name="ppm_error" value="2.7193"/>
    </search_hit>
   </search_result>
  </spectrum_query>
  <spectrum_query spectrum="20180615_KS_CL_9_msconvert.9432.9432.3" start_scan="9432" end_scan="9432" precursor_neutral_mass="1900.848593" assumed_charge="3" index="423" retention_time_sec="36.2">
   <search_result>
    <search_hit hit_rank="1" peptide="MNFSHGTHEYHAETIK" peptide_prev_aa="R" peptide_next_aa="N" protein="P11974" num_tot_proteins="1" calc_neutral_pep_mass="1900.852545" massdiff="0.003952" xlink_type="na">
     <search_score name="kojak_score" value="1.2700"/>
     <search_score name="delta_score" value="1.2700"/>
     <search_score name="ppm_error" value="2.0793"/>
    </search_hit>
   </search_result>
  </spectrum_query>
  <spectrum_query spectrum="20180615_KS_CL_9_msconvert.9435.9435.4" start_scan="9435" end_scan="9435" precursor_neutral_mass="2393.357689" assumed_charge="4" index="424" retention_time_sec="36.2">
   <search_result>
    <search_hit hit_rank="1" peptide="-" peptide_prev_aa="-" peptide_next_aa="-" protein="-" num_tot_proteins="1" calc_neutral_pep_mass="2393.364088" massdiff="0.006398" xlink_type="xl">
     <xlink identifier="BS3" mass="138.068074">
      <linked_peptide peptide="KPRPTR" peptide_prev_aa="K" peptide_next_aa="A" protein="P11974" num_tot_proteins="1" calc_neutral_pep_mass="753.460916" complement_mass="1639.896774" designation="alpha">
       <xlink_score name="score" value="0.1000"/>
       <xlink_score name="rank" value="6"/>
       <xlink_score name="link" value="1"/>
      </linked_peptide>
      <linked_peptide peptide="TGLIKGSGTAEVELK" peptide_prev_aa="R" peptide_next_aa="K" protein="P11974" num_tot_proteins="1" calc_neutral_pep_mass="1501.835098" complement_mass="891.522592" designation="beta">
       <xlink_score name="score" value="3.0850"/>
       <xlink_score name="rank" value="1"/>
       <xlink_score name="link" value="5"/>
      </linked_peptide>
     </xlink>
     <search_score name="kojak_score" value="3.1850"/>
     <search_score name="delta_score" value="2.4850"/>
     <search_score name="ppm_error" value="2.6734"/>
    </search_hit>
   </search_result>
  </spectrum_query>
  <spectrum_query spectrum="20180615_KS_CL_9_msconvert.9441.9441.3" start_scan="9441" end_scan="9441" precursor_neutral_mass="2426.132040" assumed_charge="3" index="425" retention_time_sec="36.2">
   <search_result>
    <search_hit hit_rank="1" peptide="VNKITEAHYEHTGHSFNMR" peptide_prev_aa="R" peptide_next_aa="A" protein="decoy_P11974" num_tot_proteins="1" calc_neutral_pep_mass="2426.143578" massdiff="0.011538" xlink_type="na">
     <modification_info>
      <mod_aminoacid_mass position="3" mass="284.173556"/>
     </modification_info>
     <search_score name="kojak_score" value="0.2400"/>
     <search_score name="delta_score" value="0.1100"/>
     <search_score name="ppm_error" value="4.7558"/>
    </search_hit>
   </search_result>
  </spectrum_query>
  <spectrum_query spectrum="20180615_KS_CL_9_msconvert.9454.9454.3" start_scan="9454" end_scan="9454" precursor_neutral_mass="1192.632835" assumed_charge="3" index="426" retention_time_sec="36.2">
   <search_result>
    <search_hit hit_rank="1" peptide="SVETLKEMIK" peptide_prev_aa="R" peptide_next_aa="S" protein="P11974" num_tot_proteins="1" calc_neutral_pep_mass="1192.637251" massdiff="0.004416" xlink_type="na">
     <modification_info>
      <mod_aminoacid_mass position="8" mass="147.035379"/>
     </modification_info>
     <search_score name="kojak_score" value="0.5000"/>
     <search_score name="delta_score" value="0.5000"/>
     <search_score name="ppm_error" value="3.7031"/>
    </search_hit>
   </search_result>
  </spectrum_query>
  <spectrum_query spectrum="20180615_KS_CL_9_msconvert.9457.9457.3" start_scan="9457" end_scan="9457" precursor_neutral_mass="2442.130988" assumed_charge="3" index="427" retention_time_sec="36.2">
   <search_result>
    <search_hit hit_rank="1" peptide="MNFSHGTHEYHAETIKNVR" peptide_prev_aa="R" peptide_next_aa="T" protein="P11974" num_tot_proteins="1" calc_neutral_pep_mass="2442.138478" massdiff="0.007491" xlink_type="na">
     <modification_info>
      <mod_aminoacid_mass position="1" mass="147.035379"/>
      <mod_aminoacid_mass position="16" mass="284.173556"/>
     </modification_info>
     <search_score name="kojak_score" value="3.4500"/>
     <search_score name="delta_score" value="2.9700"/>
     <search_score name="ppm_error" value="3.0673"/>
    </search_hit>
   </search_result>
  </spectrum_query>
  <spectrum_query spectrum="20180615_KS_CL_9_msconvert.9498.9498.5" start_scan="9498" end_scan="9498" precursor_neutral_mass="2393.362580" assumed_charge="5" index="428" retention_time_sec="36.4">
   <search_result>
    <search_hit hit_rank="1" peptide="-" peptide_prev_aa="-" peptide_next_aa="-" protein="-" num_tot_proteins="1" calc_neutral_pep_mass="2393.356881" massdiff="-0.005699" xlink_type="xl">
     <xlink identifier="BS3" mass="138.068074">
      <linked_peptide peptide="GFFKK" peptide_prev_aa="R" peptide_next_aa="G" protein="P11974" num_tot_proteins="1" calc_neutral_pep_mass="625.358753" complement_mass="1768.003827" designation="alpha">
       <xlink_score name="score" value="0.2700"/>
       <xlink_score name="rank" value="5"/>
       <xlink_score name="link" value="4"/>
      </linked_peptide>
      <linked_peptide peptide="TGLIKGSGTAEVELKK" peptide_prev_aa="R" peptide_next_aa="G" protein="P11974" num_tot_proteins="1" calc_neutral_pep_mass="1629.930053" complement_mass="763.432526" designation="beta">
       <xlink_score name="score" value="1.5100"/>
       <xlink_score name="rank" value="2"/>
       <xlink_score name="link" value="5"/>
      </linked_peptide>
     </xlink>
     <search_score name="kojak_score" value="1.7400"/>
     <search_score name="delta_score" value="0.2100"/>
     <search_score name="ppm_error" value="-2.3812"/>
    </search_hit>
   </search_result>
  </spectrum_query>
  <spectrum_query spectrum="20180615_KS_CL_9_msconvert.9501.9501.3" start_scan="9501" end_scan="9501" precursor_neutral_mass="2442.117511" assumed_charge="3" index="429" retention_time_sec="36.4">
   <search_result>
    <search_hit hit_rank="1" peptide="MNFSHGTHEYHAETIKNVR" peptide_prev_aa="R" peptide_next_aa="T" protein="P11974" num_tot_proteins="1" calc_neutral_pep_mass="2442.138478" massdiff="0.020968" xlink_type="na">
     <modification_info>
      <mod_aminoacid_mass position="1" mass="147.035379"/>
      <mod_aminoacid_mass position="16" mass="284.173556"/>
     </modification_info>
     <search_score name="kojak_score" value="3.3600"/>
     <search_score name="delta_score" value="3.3600"/>
     <search_score name="ppm_error" value="8.5858"/>
    </search_hit>
   </search_result>
  </spectrum_query>
  <spectrum_query spectrum="20180615_KS_CL_9_msconvert.9520.9520.3" start_scan="9520" end_scan="9520" precursor_neutral_mass="1117.591762" assumed_charge="3" index="430" retention_time_sec="36.4">
   <search_result>
    <search_hit hit_rank="1" peptide="KLEVEATGSGK" peptide_prev_aa="K" peptide_next_aa="I" protein="decoy_P11974" num_tot_proteins="1" calc_neutral_pep_mass="1117.597847" massdiff="0.006086" xlink_type="na">
     <search_score name="kojak_score" value="1.4450"/>
     <search_score name="delta_score" value="0.5150"/>
     <search_score name="ppm_error" value="5.4452"/>
    </search_hit>
   </search_result>
  </spectrum_query>
  <spectrum_query spectrum="20180615_KS_CL_9_msconvert.9522.9522.3" start_scan="9522" end_scan="9522" precursor_neutral_mass="2349.970867" assumed_charge="3" index="431" retention_time_sec="36.4">
   <search_result>
    <search_hit hit_rank="1" peptide="SSSHSTDLMEAMAMGSVEASYK" peptide_prev_aa="R" peptide_next_aa="C" protein="P11974" num_tot_proteins="1" calc_neutral_pep_mass="2349.976176" massdiff="0.005309" xlink_type="na">
     <modification_info>
      <mod_aminoacid_mass position="12" mass="147.035379"/>
      <mod_aminoacid_mass position="14" mass="147.035379"/>
     </modification_info>
     <search_score name="kojak_score" value="3.0850"/>
     <search_score name="delta_score" value="3.0850"/>
     <search_score name="ppm_error" value="2.2593"/>
    </search_hit>
   </search_result>
  </spectrum_query>
  <spectrum_query spectrum="20180615_KS_CL_9_msconvert.9552.9552.4" start_scan="9552" end_scan="9552" precursor_neutral_mass="1942.097562" assumed_charge="4" index="432" retention_time_sec="36.5">
   <search_result>
    <search_hit hit_rank="1" peptide="-" peptide_prev_aa="-" peptide_next_aa="-" protein="-" num_tot_proteins="1" calc_neutral_pep_mass="1942.098561" massdiff="0.000998" xlink_type="xl">
     <xlink identifier="BS3" mass="138.068074">
      <linked_peptide peptide="GSGTAEVELKK" peptide_prev_aa="K" peptide_next_aa="G" protein="P11974" num_tot_proteins="1" calc_neutral_pep_mass="1117.597847" complement_mass="824.499715" designation="alpha">
       <xlink_score name="score" value="1.2200"/>
       <xlink_score name="rank" value="1"/>
       <xlink_score name="link" value="10"/>
      </linked_peptide>
      <linked_peptide peptide="KILGEK" peptide_prev_aa="R" peptide_next_aa="G" protein="P11974" num_tot_proteins="1" calc_neutral_pep_mass="686.432639" complement_mass="1255.664923" designation="beta">
       <xlink_score name="score" value="0.5700"/>
       <xlink_score name="rank" value="2"/>
       <xlink_score name="link" value="1"/>
      </linked_peptide>
     </xlink>
     <search_score name="kojak_score" value="1.6400"/>
     <search_score name="delta_score" value="0.5600"/>
     <search_score name="ppm_error" value="0.5141"/>
    </search_hit>
   </search_result>
  </spectrum_query>
  <spectrum_query spectrum="20180615_KS_CL_9_msconvert.9567.9567.2" start_scan="9567" end_scan="9567" precursor_neutral_mass="1390.685490" assumed_charge="2" index="433" retention_time_sec="36.6">
   <search_result>
    <search_hit hit_rank="1" peptide="EMIKSGMNVAR" peptide_prev_aa="K" peptide_next_aa="M" protein="P11974" num_tot_proteins="1" calc_neutral_pep_mass="1390.694751" massdiff="0.009261" xlink_type="na">
     <modification_info>
      <mod_aminoacid_mass position="4" mass="284.173556"/>
     </modification_info>
     <search_score name="kojak_score" value="0.2050"/>
     <search_score name="delta_score" value="0.2050"/>
     <search_score name="ppm_error" value="6.6592"/>
    </search_hit>
   </search_result>
  </spectrum_query>
  <spectrum_query spectrum="20180615_KS_CL_9_msconvert.9576.9576.3" start_scan="9576" end_scan="9576" precursor_neutral_mass="2333.977326" assumed_charge="3" index="434" retention_time_sec="36.6">
   <search_result>
    <search_hit hit_rank="1" peptide="SSSHSTDLMEAMAMGSVEASYK" peptide_prev_aa="R" peptide_next_aa="C" protein="P11974" num_tot_proteins="1" calc_neutral_pep_mass="2333.981276" massdiff="0.003950" xlink_type="na">
     <modification_info>
      <mod_aminoacid_mass position="14" mass="147.035379"/>
     </modification_info>
     <search_score name="kojak_score" value="1.9000"/>
     <search_score name="delta_score" value="1.9000"/>
     <search_score name="ppm_error" value="1.6925"/>
    </search_hit>
   </search_result>
  </spectrum_query>
  <spectrum_query spectrum="20180615_KS_CL_9_msconvert.9577.9577.4" start_scan="9577" end_scan="9577" precursor_neutral_mass="2442.118575" assumed_charge="4" index="435" retention_time_sec="36.6">
   <search_result>
    <search_hit hit_rank="1" peptide="MNFSHGTHEYHAETIKNVR" peptide_prev_aa="R" peptide_next_aa="T" protein="P11974" num_tot_proteins="1" calc_neutral_pep_mass="2442.138478" massdiff="0.019903" xlink_type="na">
     <modification_info>
      <mod_aminoacid_mass position="1" mass="147.035379"/>
      <mod_aminoacid_mass position="16" mass="284.173556"/>
     </modification_info>
     <search_score name="kojak_score" value="3.7800"/>
     <search_score name="delta_score" value="3.7550"/>
     <search_score name="ppm_error" value="8.1499"/>
    </search_hit>
   </search_result>
  </spectrum_query>
  <spectrum_query spectrum="20180615_KS_CL_9_msconvert.9578.9578.3" start_scan="9578" end_scan="9578" precursor_neutral_mass="1117.595173" assumed_charge="3" index="436" retention_time_sec="36.6">
   <search_result>
    <search_hit hit_rank="1" peptide="GSGTAEVELKK" peptide_prev_aa="K" peptide_next_aa="G" protein="P11974" num_tot_proteins="1" calc_neutral_pep_mass="1117.597847" massdiff="0.002675" xlink_type="na">
     <search_score name="kojak_score" value="1.0300"/>
     <search_score name="delta_score" value="0.2050"/>
     <search_score name="ppm_error" value="2.3933"/>
    </search_hit>
   </search_result>
  </spectrum_query>
  <spectrum_query spectrum="20180615_KS_CL_9_msconvert.9609.9609.4" start_scan="9609" end_scan="9609" precursor_neutral_mass="2393.361010" assumed_charge="4" index="437" retention_time_sec="36.7">
   <search_result>
    <search_hit hit_rank="1" peptide="-" peptide_prev_aa="-" peptide_next_aa="-" protein="-" num_tot_proteins="1" calc_neutral_pep_mass="2393.364088" massdiff="0.003078" xlink_type="xl">
     <xlink identifier="BS3" mass="138.068074">
      <linked_peptide peptide="KPRPTR" peptide_prev_aa="K" peptide_next_aa="A" protein="P11974" num_tot_proteins="1" calc_neutral_pep_mass="753.460916" complement_mass="1639.900094" designation="alpha">
       <xlink_score name="score" value="0.2050"/>
       <xlink_score name="rank" value="3"/>
       <xlink_score name="link" value="1"/>
      </linked_peptide>
      <linked_peptide peptide="TGLIKGSGTAEVELK" peptide_prev_aa="R" peptide_next_aa="K" protein="P11974" num_tot_proteins="1" calc_neutral_pep_mass="1501.835098" complement_mass="891.525912" designation="beta">
       <xlink_score name="score" value="2.6400"/>
       <xlink_score name="rank" value="1"/>
       <xlink_score name="link" value="5"/>
      </linked_peptide>
     </xlink>
     <search_score name="kojak_score" value="2.8450"/>
     <search_score name="delta_score" value="2.3900"/>
     <search_score name="ppm_error" value="1.2859"/>
    </search_hit>
   </search_result>
  </spectrum_query>
  <spectrum_query spectrum="20180615_KS_CL_9_msconvert.9614.9614.3" start_scan="9614" end_scan="9614" precursor_neutral_mass="1916.843403" assumed_charge="3" index="438" retention_time_sec="36.7">
   <search_result>
    <search_hit hit_rank="1" peptide="MNFSHGTHEYHAETIK" peptide_prev_aa="R" peptide_next_aa="N" protein="P11974" num_tot_proteins="1" calc_neutral_pep_mass="1916.847445" massdiff="0.004042" xlink_type="na">
     <modification_info>
      <mod_aminoacid_mass position="1" mass="147.035379"/>
     </modification_info>
     <search_score name="kojak_score" value="0.3000"/>
     <search_score name="delta_score" value="0.3000"/>
     <search_score name="ppm_error" value="2.1087"/>
    </search_hit>
   </search_result>
  </spectrum_query>
  <spectrum_query spectrum="20180615_KS_CL_9_msconvert.9625.9625.3" start_scan="9625" end_scan="9625" precursor_neutral_mass="1192.636208" assumed_charge="3" index="439" retention_time_sec="36.7">
   <search_result>
    <search_hit hit_rank="1" peptide="SVETLKEMIK" peptide_prev_aa="R" peptide_next_aa="S" protein="P11974" num_tot_proteins="1" calc_neutral_pep_mass="1192.637251" massdiff="0.001043" xlink_type="na">
     <modification_info>
      <mod_aminoacid_mass position="8" mass="147.035379"/>
     </modification_info>
     <search_score name="kojak_score" value="0.7400"/>
     <search_score name="delta_score" value="0.7400"/>
     <search_score name="ppm_error" value="0.8748"/>
    </search_hit>
   </search_result>
  </spectrum_query>
  <spectrum_query spectrum="20180615_KS_CL_9_msconvert.9651.9651.2" start_scan="9651" end_scan="9651" precursor_neutral_mass="960.506964" assumed_charge="2" index="440" retention_time_sec="36.8">
   <search_result>
    <search_hit hit_rank="1" peptide="VNLAMNVGK" peptide_prev_aa="R" peptide_next_aa="A" protein="P11974" num_tot_proteins="1" calc_neutral_pep_mass="960.506189" massdiff="-0.000776" xlink_type="na">
     <modification_info>
      <mod_aminoacid_mass position="5" mass="147.035379"/>
     </modification_info>
     <search_score name="kojak_score" value="1.6600"/>
     <search_score name="delta_score" value="1.6600"/>
     <search_score name="ppm_error" value="-0.8075"/>
    </search_hit>
   </search_result>
  </spectrum_query>
  <spectrum_query spectrum="20180615_KS_CL_9_msconvert.9658.9658.3" start_scan="9658" end_scan="9658" precursor_neutral_mass="2426.131674" assumed_charge="3" index="441" retention_time_sec="36.8">
   <search_result>
    <search_hit hit_rank="1" peptide="VNKITEAHYEHTGHSFNMR" peptide_prev_aa="R" peptide_next_aa="A" protein="decoy_P11974" num_tot_proteins="1" calc_neutral_pep_mass="2426.143578" massdiff="0.011904" xlink_type="na">
     <modification_info>
      <mod_aminoacid_mass position="3" mass="284.173556"/>
     </modification_info>
     <search_score name="kojak_score" value="0.2750"/>
     <search_score name="delta_score" value="0.1300"/>
     <search_score name="ppm_error" value="4.9067"/>
    </search_hit>
   </search_result>
  </spectrum_query>
  <spectrum_query spectrum="20180615_KS_CL_9_msconvert.9676.9676.3" start_scan="9676" end_scan="9676" precursor_neutral_mass="1176.640749" assumed_charge="3" index="442" retention_time_sec="36.9">
   <search_result>
    <search_hit hit_rank="1" peptide="SVETLKEMIK" peptide_prev_aa="R" peptide_next_aa="S" protein="P11974" num_tot_proteins="1" calc_neutral_pep_mass="1176.642351" massdiff="0.001603" xlink_type="na">
     <search_score name="kojak_score" value="3.6700"/>
     <search_score name="delta_score" value="3.6700"/>
     <search_score name="ppm_error" value="1.3622"/>
    </search_hit>
   </search_result>
  </spectrum_query>
  <spectrum_query spectrum="20180615_KS_CL_9_msconvert.9681.9681.3" start_scan="9681" end_scan="9681" precursor_neutral_mass="2442.123695" assumed_charge="3" index="443" retention_time_sec="36.9">
   <search_result>
    <search_hit hit_rank="1" peptide="MNFSHGTHEYHAETIKNVR" peptide_prev_aa="R" peptide_next_aa="T" protein="P11974" num_tot_proteins="1" calc_neutral_pep_mass="2442.138478" massdiff="0.014783" xlink_type="na">
     <modification_info>
      <mod_aminoacid_mass position="1" mass="147.035379"/>
      <mod_aminoacid_mass position="16" mass="284.173556"/>
     </modification_info>
     <search_score name="kojak_score" value="2.8750"/>
     <search_score name="delta_score" value="2.8750"/>
     <search_score name="ppm_error" value="6.0534"/>
    </search_hit>
   </search_result>
  </spectrum_query>
  <spectrum_query spectrum="20180615_KS_CL_9_msconvert.9700.9700.3" start_scan="9700" end_scan="9700" precursor_neutral_mass="2349.972589" assumed_charge="3" index="444" retention_time_sec="36.9">
   <search_result>
    <search_hit hit_rank="1" peptide="SSSHSTDLMEAMAMGSVEASYK" peptide_prev_aa="R" peptide_next_aa="C" protein="P11974" num_tot_proteins="1" calc_neutral_pep_mass="2349.976176" massdiff="0.003587" xlink_type="na">
     <modification_info>
      <mod_aminoacid_mass position="12" mass="147.035379"/>
      <mod_aminoacid_mass position="14" mass="147.035379"/>
     </modification_info>
     <search_score name="kojak_score" value="3.0400"/>
     <search_score name="delta_score" value="3.0400"/>
     <search_score name="ppm_error" value="1.5264"/>
    </search_hit>
   </search_result>
  </spectrum_query>
  <spectrum_query spectrum="20180615_KS_CL_9_msconvert.9738.9738.3" start_scan="9738" end_scan="9738" precursor_neutral_mass="2646.225400" assumed_charge="3" index="445" retention_time_sec="37.0">
   <search_result>
    <search_hit hit_rank="1" peptide="YDLWLINEDCKEMYANDLTIK" peptide_prev_aa="K" peptide_next_aa="L" protein="decoy_P11974" num_tot_proteins="1" calc_neutral_pep_mass="2646.234455" massdiff="0.009054" xlink_type="na">
     <modification_info>
      <mod_aminoacid_mass position="10" mass="160.030640"/>
     </modification_info>
     <search_score name="kojak_score" value="0.6150"/>
     <search_score name="delta_score" value="0.5150"/>
     <search_score name="ppm_error" value="3.4216"/>
    </search_hit>
   </search_result>
  </spectrum_query>
  <spectrum_query spectrum="20180615_KS_CL_9_msconvert.9757.9757.3" start_scan="9757" end_scan="9757" precursor_neutral_mass="2333.979354" assumed_charge="3" index="446" retention_time_sec="37.1">
   <search_result>
    <search_hit hit_rank="1" peptide="SSSHSTDLMEAMAMGSVEASYK" peptide_prev_aa="R" peptide_next_aa="C" protein="P11974" num_tot_proteins="1" calc_neutral_pep_mass="2333.981276" massdiff="0.001922" xlink_type="na">
     <modification_info>
      <mod_aminoacid_mass position="14" mass="147.035379"/>
     </modification_info>
     <search_score name="kojak_score" value="1.9400"/>
     <search_score name="delta_score" value="1.9400"/>
     <search_score name="ppm_error" value="0.8237"/>
    </search_hit>
   </search_result>
  </spectrum_query>
  <spectrum_query spectrum="20180615_KS_CL_9_msconvert.9759.9759.4" start_scan="9759" end_scan="9759" precursor_neutral_mass="2442.133036" assumed_charge="4" index="447" retention_time_sec="37.1">
   <search_result>
    <search_hit hit_rank="1" peptide="MNFSHGTHEYHAETIKNVR" peptide_prev_aa="R" peptide_next_aa="T" protein="P11974" num_tot_proteins="1" calc_neutral_pep_mass="2442.138478" massdiff="0.005443" xlink_type="na">
     <modification_info>
      <mod_aminoacid_mass position="1" mass="147.035379"/>
      <mod_aminoacid_mass position="16" mass="284.173556"/>
     </modification_info>
     <search_score name="kojak_score" value="3.2850"/>
     <search_score name="delta_score" value="3.2100"/>
     <search_score name="ppm_error" value="2.2287"/>
    </search_hit>
   </search_result>
  </spectrum_query>
  <spectrum_query spectrum="20180615_KS_CL_9_msconvert.9760.9760.3" start_scan="9760" end_scan="9760" precursor_neutral_mass="1117.596467" assumed_charge="3" index="448" retention_time_sec="37.1">
   <search_result>
    <search_hit hit_rank="1" peptide="GSGTAEVELKK" peptide_prev_aa="K" peptide_next_aa="G" protein="P11974" num_tot_proteins="1" calc_neutral_pep_mass="1117.597847" massdiff="0.001380" xlink_type="na">
     <search_score name="kojak_score" value="1.0400"/>
     <search_score name="delta_score" value="0.3950"/>
     <search_score name="ppm_error" value="1.2347"/>
    </search_hit>
   </search_result>
  </spectrum_query>
  <spectrum_query spectrum="20180615_KS_CL_9_msconvert.9765.9765.4" start_scan="9765" end_scan="9765" precursor_neutral_mass="2646.228110" assumed_charge="4" index="449" retention_time_sec="37.1">
   <search_result>
    <search_hit hit_rank="1" peptide="YDLWLINEDCKEMYANDLTIK" peptide_prev_aa="K" peptide_next_aa="L" protein="decoy_P11974" num_tot_proteins="1" calc_neutral_pep_mass="2646.234455" massdiff="0.006344" xlink_type="na">
     <modification_info>
      <mod_aminoacid_mass position="10" mass="160.030640"/>
     </modification_info>
     <search_score name="kojak_score" value="1.3850"/>
     <search_score name="delta_score" value="1.2850"/>
     <search_score name="ppm_error" value="2.3975"/>
    </search_hit>
   </search_result>
  </spectrum_query>
  <spectrum_query spectrum="20180615_KS_CL_9_msconvert.9766.9766.4" start_scan="9766" end_scan="9766" precursor_neutral_mass="1916.840683" assumed_charge="4" index="450" retention_time_sec="37.1">
   <search_result>
    <search_hit hit_rank="1" peptide="MNFSHGTHEYHAETIK" peptide_prev_aa="R" peptide_next_aa="N" protein="P11974" num_tot_proteins="1" calc_neutral_pep_mass="1916.847445" massdiff="0.006762" xlink_type="na">
     <modification_info>
      <mod_aminoacid_mass position="1" mass="147.035379"/>
     </modification_info>
     <search_score name="kojak_score" value="0.7400"/>
     <search_score name="delta_score" value="0.7400"/>
     <search_score name="ppm_error" value="3.5278"/>
    </search_hit>
   </search_result>
  </spectrum_query>
  <spectrum_query spectrum="20180615_KS_CL_9_msconvert.9788.9788.3" start_scan="9788" end_scan="9788" precursor_neutral_mass="1117.595849" assumed_charge="3" index="451" retention_time_sec="37.2">
   <search_result>
    <search_hit hit_rank="1" peptide="KLEVEATGSGK" peptide_prev_aa="K" peptide_next_aa="I" protein="decoy_P11974" num_tot_proteins="1" calc_neutral_pep_mass="1117.597847" massdiff="0.001998" xlink_type="na">
     <search_score name="kojak_score" value="0.8200"/>
     <search_score name="delta_score" value="0.2050"/>
     <search_score name="ppm_error" value="1.7881"/>
    </search_hit>
   </search_result>
  </spectrum_query>
  <spectrum_query spectrum="20180615_KS_CL_9_msconvert.9790.9790.4" start_scan="9790" end_scan="9790" precursor_neutral_mass="2393.362631" assumed_charge="4" index="452" retention_time_sec="37.2">
   <search_result>
    <search_hit hit_rank="1" peptide="-" peptide_prev_aa="-" peptide_next_aa="-" protein="-" num_tot_proteins="1" calc_neutral_pep_mass="2393.364088" massdiff="0.001457" xlink_type="xl">
     <xlink identifier="BS3" mass="138.068074">
      <linked_peptide peptide="LEVEATGSGKILGTR" peptide_prev_aa="K" peptide_next_aa="I" protein="decoy_P11974" num_tot_proteins="1" calc_neutral_pep_mass="1529.841244" complement_mass="863.521387" designation="alpha">
       <xlink_score name="score" value="0.1500"/>
       <xlink_score name="rank" value="5"/>
       <xlink_score name="link" value="10"/>
      </linked_peptide>
      <linked_peptide peptide="TPRPKK" peptide_prev_aa="R" peptide_next_aa="I" protein="decoy_P11974" num_tot_proteins="1" calc_neutral_pep_mass="725.454769" complement_mass="1667.907862" designation="beta">
       <xlink_score name="score" value="0.0900"/>
       <xlink_score name="rank" value="4"/>
       <xlink_score name="link" value="5"/>
      </linked_peptide>
     </xlink>
     <search_score name="kojak_score" value="0.2400"/>
     <search_score name="delta_score" value="0.2400"/>
     <search_score name="ppm_error" value="0.6086"/>
    </search_hit>
   </search_result>
  </spectrum_query>
  <spectrum_query spectrum="20180615_KS_CL_9_msconvert.9794.9794.2" start_scan="9794" end_scan="9794" precursor_neutral_mass="883.478104" assumed_charge="2" index="453" retention_time_sec="37.2">
   <search_result>
    <search_hit hit_rank="1" peptide="MQHLIAR" peptide_prev_aa="R" peptide_next_aa="E" protein="P11974" num_tot_proteins="1" calc_neutral_pep_mass="883.469747" massdiff="-0.008357" xlink_type="na">
     <modification_info>
      <mod_aminoacid_mass position="1" mass="147.035379"/>
     </modification_info>
     <search_score name="kojak_score" value="1.1000"/>
     <search_score name="delta_score" value="1.1000"/>
     <search_score name="ppm_error" value="-9.4588"/>
    </search_hit>
   </search_result>
  </spectrum_query>
  <spectrum_query spectrum="20180615_KS_CL_9_msconvert.9796.9796.5" start_scan="9796" end_scan="9796" precursor_neutral_mass="2170.191640" assumed_charge="5" index="454" retention_time_sec="37.2">
   <search_result>
    <search_hit hit_rank="1" peptide="-" peptide_prev_aa="-" peptide_next_aa="-" protein="-" num_tot_proteins="1" calc_neutral_pep_mass="2170.212233" massdiff="0.020593" xlink_type="xl">
     <xlink identifier="BS3" mass="138.068074">
      <linked_peptide peptide="KFFGRAK" peptide_prev_aa="K" peptide_next_aa="G" protein="decoy_P11974" num_tot_proteins="1" calc_neutral_pep_mass="852.496966" complement_mass="1317.694674" designation="alpha">
       <xlink_score name="score" value="0.6600"/>
       <xlink_score name="rank" value="1"/>
       <xlink_score name="link" value="1"/>
      </linked_peptide>
      <linked_peptide peptide="RVEHVDAAKR" peptide_prev_aa="K" peptide_next_aa="I" protein="decoy_P11974" num_tot_proteins="1" calc_neutral_pep_mass="1179.647193" complement_mass="990.544447" designation="beta">
       <xlink_score name="score" value="0.5650"/>
       <xlink_score name="rank" value="3"/>
       <xlink_score name="link" value="9"/>
      </linked_peptide>
     </xlink>
     <search_score name="kojak_score" value="1.2250"/>
     <search_score name="delta_score" value="0.0600"/>
     <search_score name="ppm_error" value="9.4891"/>
    </search_hit>
   </search_result>
  </spectrum_query>
  <spectrum_query spectrum="20180615_KS_CL_9_msconvert.9802.9802.3" start_scan="9802" end_scan="9802" precursor_neutral_mass="1192.634581" assumed_charge="3" index="455" retention_time_sec="37.2">
   <search_result>
    <search_hit hit_rank="1" peptide="SVETLKEMIK" peptide_prev_aa="R" peptide_next_aa="S" protein="P11974" num_tot_proteins="1" calc_neutral_pep_mass="1192.637251" massdiff="0.002670" xlink_type="na">
     <modification_info>
      <mod_aminoacid_mass position="8" mass="147.035379"/>
     </modification_info>
     <search_score name="kojak_score" value="1.8450"/>
     <search_score name="delta_score" value="1.8450"/>
     <search_score name="ppm_error" value="2.2389"/>
    </search_hit>
   </search_result>
  </spectrum_query>
  <spectrum_query spectrum="20180615_KS_CL_9_msconvert.9808.9808.3" start_scan="9808" end_scan="9808" precursor_neutral_mass="2646.222168" assumed_charge="3" index="456" retention_time_sec="37.3">
   <search_result>
    <search_hit hit_rank="1" peptide="YDLWLINEDCKEMYANDLTIK" peptide_prev_aa="K" peptide_next_aa="L" protein="decoy_P11974" num_tot_proteins="1" calc_neutral_pep_mass="2646.234455" massdiff="0.012287" xlink_type="na">
     <modification_info>
      <mod_aminoacid_mass position="10" mass="160.030640"/>
     </modification_info>
     <search_score name="kojak_score" value="0.4650"/>
     <search_score name="delta_score" value="0.4650"/>
     <search_score name="ppm_error" value="4.6431"/>
    </search_hit>
   </search_result>
  </spectrum_query>
  <spectrum_query spectrum="20180615_KS_CL_9_msconvert.9840.9840.3" start_scan="9840" end_scan="9840" precursor_neutral_mass="1907.950025" assumed_charge="3" index="457" retention_time_sec="37.3">
   <search_result>
    <search_hit hit_rank="1" peptide="AGKPVICATQMLESMIK" peptide_prev_aa="R" peptide_next_aa="K" protein="P11974" num_tot_proteins="1" calc_neutral_pep_mass="1907.951753" massdiff="0.001728" xlink_type="na">
     <modification_info>
      <mod_aminoacid_mass position="11" mass="147.035379"/>
      <mod_aminoacid_mass position="15" mass="147.035379"/>
      <mod_aminoacid_mass position="7" mass="160.030640"/>
     </modification_info>
     <search_score name="kojak_score" value="2.6450"/>
     <search_score name="delta_score" value="2.6450"/>
     <search_score name="ppm_error" value="0.9057"/>
    </search_hit>
   </search_result>
  </spectrum_query>
  <spectrum_query spectrum="20180615_KS_CL_9_msconvert.9857.9857.3" start_scan="9857" end_scan="9857" precursor_neutral_mass="1176.640350" assumed_charge="3" index="458" retention_time_sec="37.4">
   <search_result>
    <search_hit hit_rank="1" peptide="SVETLKEMIK" peptide_prev_aa="R" peptide_next_aa="S" protein="P11974" num_tot_proteins="1" calc_neutral_pep_mass="1176.642351" massdiff="0.002001" xlink_type="na">
     <search_score name="kojak_score" value="3.2150"/>
     <search_score name="delta_score" value="3.2150"/>
     <search_score name="ppm_error" value="1.7007"/>
    </search_hit>
   </search_result>
  </spectrum_query>
  <spectrum_query spectrum="20180615_KS_CL_9_msconvert.9862.9862.3" start_scan="9862" end_scan="9862" precursor_neutral_mass="2442.135205" assumed_charge="3" index="459" retention_time_sec="37.4">
   <search_result>
[truncated: 2,195,773 more chars]
