# Supplementary material for: The CroCo cross-link converter: a user-centred tool to convert results from cross-linking mass spectrometry experiments
Source: Bioinformatics. 2019 Sep 28;36(4):1296–7. doi: 10.1093/bioinformatics/btz732 (PMC7703748; doi:10.1093/bioinformatics/btz732)
Supplement: btz732_Supplementary_Data [file btz732_supplementary_data.zip › ExampleData/input/kojak_percolator/20180615_KS_CL_9_msconvert.perc.inter.txt]

SpecId	Label	scannr	Score	dScore	NormRank	PPScoreDiff	Charge	Mass	PPM	LenShort	LenLong	LenSum	Peptide	Proteins
D-3897-19.34	-1	3897	0.1900	0.1900	1	0.0050	3	2786.5219	-2.7903	6	18	24	-.KIMSELMQTACIVPKGAR(1)--KGATLK(1).-	P11974	decoy_P11974
D-3906-19.37	-1	3906	0.2600	0.0100	1	0.0450	3	2786.5219	-4.1860	6	18	24	-.KIMSELMQTACIVPKGAR(1)--KGATLK(1).-	P11974	decoy_P11974
D-4822-22.31	-1	4822	0.2700	0.2700	1	0.1050	3	3848.9313	-0.0863	6	26	32	-.VNKITEAHYEHTGHSFNMRAVNMGSK(3)--KPRPTR(1).-	P11974	decoy_P11974
D-7042-29.00	-1	7042	1.8000	0.3600	1	0.4750	4	2279.2120	2.5146	9	11	20	-.KLEVEATGSGK(1)--KAADVHEVR(1).-	P11974	decoy_P11974
D-7053-29.03	-1	7053	1.1300	0.1000	1	0.3800	3	2279.2120	5.0495	9	11	20	-.KLEVEATGSGK(1)--KAADVHEVR(1).-	P11974	decoy_P11974
D-7483-30.25	-1	7483	1.0400	0.2200	1	0.5450	4	2127.2150	1.6946	8	11	19	-.KLEVEATGSGK(1)--KILGEKGK(1).-	P11974	decoy_P11974
D-7491-30.27	-1	7491	0.4650	0.4650	4	0.1050	5	2108.1629	-2.1144	7	11	18	-.KLEVEATGSGK(1)--ARGFFKK(6).-	P11974	decoy_P11974
D-8008-31.89	-1	8008	0.1950	0.1950	1	0.0950	3	3292.6405	-8.2822	11	15	26	-.CINKYDLWLINEDCK(4)--VNLAMNVGKAR(9).-	decoy_P11974	P11974
D-8335-32.82	-1	8335	0.7050	0.1050	1	0.3400	3	4046.0931	-1.7919	17	18	35	-.KIMSELMQTACIVPKGAR(15)--AGKPVICATQMLESMIK(3).-	P11974	decoy_P11974
D-8347-32.86	-1	8347	0.3900	0.0150	4	0.1800	4	5938.0929	-7.0805	21	33	54	-.SGLFGGNEVETVLFDPGKQKVQLSILGDDVYVK(18)--QKGPDFLVTEVENGGFLGSKK(20).-	P11974	decoy_P11974
D-8352-32.88	-1	8352	0.1700	0.1300	4	0.0100	3	3879.9465	-9.3162	5	26	31	-.YDLWLINEDCKEMYANDLTIKLTAGK(11)--GFFKK(4).-	P11974	decoy_P11974
D-8364-32.92	-1	8364	0.3100	0.1000	3	0.1450	3	4046.0931	-4.5147	17	18	35	-.KIMSELMQTACIVPKGAR(15)--AGKPVICATQMLESMIK(3).-	P11974	decoy_P11974
D-8789-34.19	-1	8789	0.1400	0.1400	1	0.0450	6	2777.5286	-7.5433	11	13	24	-.RVGEHNEIKSIIK(9)--GSGTAEVELKK(10).-	P11974	decoy_P11974
D-9143-35.21	-1	9143	0.4650	0.0050	4	0.0650	3	4019.2756	9.1066	9	27	36	-.PVPVVRMTNTFGSGPRWGTLVIVVDGK(1)--GKNIKIISK(2).-	P11974	decoy_P11974
D-9161-35.26	-1	9161	0.5200	0.0150	2	0.0350	3	3352.8658	8.7669	12	16	28	-.WGTLVIVVDGKKFFGR(12)--IISKIENHEGVR(4).-	P11974	decoy_P11974
D-9201-35.37	-1	9201	1.1100	0.3900	1	0.4300	3	3112.6702	3.3217	10	16	26	-.KGATLKITLDNAYMEK(6)--RVEHVDAAKR(9).-	P11974	decoy_P11974
D-9973-37.74	-1	9973	1.3000	0.6700	1	0.5850	3	2070.1506	-1.3050	6	11	17	-.NICKVVDVGSK(4)--EGLIKR(5).-	decoy_P11974	P11974
D-10129-38.21	-1	10129	0.3550	0.1150	2	0.1100	3	2649.4336	5.2140	11	12	23	-.IISKIENHEGVR(4)--KLEVEATGSGK(1).-	P11974	decoy_P11974
D-10422-38.97	-1	10422	0.9800	0.1800	1	0.3950	3	2663.4493	1.0406	9	15	24	-.TGLIKGSGTAEVELK(5)--VEHVDAAKR(8).-	P11974	decoy_P11974
D-10586-39.44	-1	10586	0.7250	0.2200	5	0.3450	5	3179.7593	8.8628	5	22	27	-.VVDVGSKVYVDDGLISLQVKQK(7)--KFFGR(1).-	decoy_P11974	P11974
D-10770-39.94	-1	10770	1.3850	0.5400	1	0.6850	5	2528.4464	-4.9565	6	15	21	-.QKVQLSILGDDVYVK(2)--KILGEK(1).-	P11974	decoy_P11974
D-10801-40.01	-1	10801	0.6950	0.4600	1	0.1950	3	2910.5537	0.3794	6	17	23	-.EAEAAMFHRKLFEELAR(10)--TPRPKK(5).-	P11974	decoy_P11974
D-10893-40.31	-1	10893	0.6100	0.6100	1	0.1850	3	4102.0885	4.5963	5	28	33	-.QAHLYRGIFPVVCKDPVQEAWAEDVDLR(14)--KFFGR(1).-	decoy_P11974	P11974
D-10965-40.53	-1	10965	0.9200	0.0250	9	0.4100	6	3182.7259	-0.7104	11	17	28	-.GDLGIEIPAEKVFLAQK(11)--SGVDVVKCINK(7).-	P11974	decoy_P11974
D-11051-40.77	-1	11051	2.0100	0.3300	5	0.7250	6	3184.7429	2.0179	9	17	26	-.ALEEFLKRHFMAAEAER(7)--GKNIKIISK(2).-	decoy_P11974	P11974
D-11065-40.81	-1	11065	0.9700	0.4100	5	0.4400	7	3182.7259	-1.4637	11	17	28	-.GDLGIEIPAEKVFLAQK(11)--SGVDVVKCINK(7).-	P11974	decoy_P11974
D-11547-42.22	-1	11547	0.4700	0.2800	2	0.2850	4	4729.4774	3.4698	11	32	43	-.FDEILEASDGIMVARGDLGIEIPAEKVFLAQK(26)--KLEVEATGSGK(1).-	P11974	decoy_P11974
D-11569-42.29	-1	11569	0.6600	0.1300	5	0.3250	3	4685.4889	0.5384	19	22	41	-.GIFPVVCKDPVQEAWAEDVDLR(8)--ILGTRIEPGKTDLAVAVPR(10).-	P11974	decoy_P11974
D-11775-42.97	-1	11775	0.4700	0.4700	1	0.2450	5	3151.5872	2.5177	7	19	26	-.MNFSHGTHEYHAETIKNVR(16)--GKEGLIK(2).-	decoy_P11974	P11974
D-11895-43.35	-1	11895	0.7450	0.7450	1	0.2900	3	2544.3337	8.4623	11	11	22	-.EMIKSGMNVAR(4)--AKGVNMALNVR(2).-	decoy_P11974	P11974
D-11902-43.37	-1	11902	0.6250	0.1300	2	0.3000	4	2433.3677	5.1160	6	15	21	-.FFGRAKGVNMALNVR(6)--KGATLK(1).-	decoy_P11974	P11974
D-12017-43.71	-1	12017	0.5700	0.5700	5	0.2650	5	2856.5638	9.3346	6	18	24	-.KIMSELMQTACIVPKGAR(1)--KILGEK(1).-	P11974	decoy_P11974
D-12030-43.75	-1	12030	0.8050	0.0500	1	0.3550	3	2473.3097	2.3470	11	11	22	-.NICKVVDVGSK(4)--KLEVEATGSGK(1).-	decoy_P11974	P11974
D-12051-43.80	-1	12051	1.2900	1.2900	1	0.2700	3	2473.3097	2.1141	11	11	22	-.NICKVVDVGSK(4)--KLEVEATGSGK(1).-	decoy_P11974	P11974
D-12069-43.86	-1	12069	2.4250	1.9500	2	0.2450	4	2473.3097	0.8962	11	11	22	-.NICKVVDVGSK(4)--KLEVEATGSGK(1).-	decoy_P11974	P11974
D-12319-44.60	-1	12319	0.7850	0.0550	4	0.0700	4	3053.6872	-1.0582	10	18	28	-.ESVAPLDVAAGPLNVGKK(17)--KAADVHEVRK(1).-	decoy_P11974	P11974
D-12482-45.06	-1	12482	0.7250	0.7250	1	0.1000	4	2902.5255	-7.8870	11	15	26	-.LEVEATGSGKILGTR(10)--EMIKSGMNVAR(4).-	P11974	decoy_P11974
D-12640-45.52	-1	12640	0.2850	0.0100	1	0.0850	3	2014.1111	-1.6842	7	9	16	-.VEHVDAAKR(8)--ARGFFKK(6).-	P11974	decoy_P11974
D-12657-45.57	-1	12657	0.9700	0.2400	3	0.4800	6	3164.7378	1.6285	11	17	28	-.QALFVKEAPIEIGLDGR(6)--VNLAMNVGKAR(9).-	decoy_P11974	P11974
D-12677-45.63	-1	12677	0.5400	0.3000	2	0.2150	4	2857.5469	4.3494	11	15	26	-.TGLIKGSGTAEVELK(5)--SGVDVVKCINK(7).-	decoy_P11974	P11974
D-12688-45.66	-1	12688	0.7750	0.5050	1	0.3550	6	4367.2721	8.0090	15	23	38	-.DIQDLKFGVEQDVDMVFASFIRK(6)--LEVEATGSGKILGTR(10).-	P11974	decoy_P11974
D-12871-46.16	-1	12871	1.1850	1.1850	5	0.0100	7	3164.7378	-1.0436	11	17	28	-.QALFVKEAPIEIGLDGR(6)--VNLAMNVGKAR(9).-	decoy_P11974	P11974
D-12887-46.21	-1	12887	0.6150	0.3800	3	0.4450	5	2910.6038	7.2634	9	15	24	-.NIKIISKIENHEGVR(7)--VEHVDAAKR(8).-	P11974	decoy_P11974
D-12919-46.31	-1	12919	0.7750	0.7750	4	0.0800	6	3164.7378	2.4524	11	17	28	-.QALFVKEAPIEIGLDGR(6)--VNLAMNVGKAR(9).-	decoy_P11974	P11974
D-13119-46.89	-1	13119	1.8750	0.1650	8	0.2000	7	3166.7712	9.1749	14	14	28	-.IEPGKTDLAVAVPR(5)--AADVHEVRKILGEK(9).-	P11974	decoy_P11974
D-13135-46.93	-1	13135	0.8000	0.2650	14	0.2250	8	3708.9628	6.6378	15	17	32	-.SVETLKEMIKSGMNVAR(6)--FFGRAKGVNMALNVR(6).-	decoy_P11974	P11974
D-13294-47.36	-1	13294	0.1100	0.1100	1	0.1050	4	2257.2905	-0.7297	6	12	18	-.VGEHNEIKSIIK(8)--KPRPTR(1).-	P11974	decoy_P11974
D-13309-47.40	-1	13309	0.6700	0.6700	1	0.3300	6	3164.7378	1.6499	11	17	28	-.QALFVKEAPIEIGLDGR(6)--VNLAMNVGKAR(9).-	decoy_P11974	P11974
D-13334-47.45	-1	13334	1.0850	1.0850	2	0.4750	7	3164.7378	5.9072	11	17	28	-.QALFVKEAPIEIGLDGR(6)--VNLAMNVGKAR(9).-	decoy_P11974	P11974
D-13358-47.52	-1	13358	0.4000	0.4000	3	0.2900	6	3164.7378	2.3437	11	17	28	-.QALFVKEAPIEIGLDGR(6)--VNLAMNVGKAR(9).-	decoy_P11974	P11974
D-13409-47.67	-1	13409	0.9800	0.9800	3	0.4900	5	3694.0402	6.7139	15	20	35	-.LEVEATGSGKILGTRIEPGK(10)--TGLIKGSGTAEVELK(5).-	decoy_P11974	P11974
D-13774-48.78	-1	13774	1.1750	0.8600	5	0.2800	6	3164.7378	-0.9903	11	17	28	-.QALFVKEAPIEIGLDGR(6)--VNLAMNVGKAR(9).-	decoy_P11974	P11974
D-13802-48.85	-1	13802	2.4150	2.4150	3	1.1450	6	3164.7378	0.2463	11	17	28	-.QALFVKEAPIEIGLDGR(6)--VNLAMNVGKAR(9).-	decoy_P11974	P11974
D-13860-49.01	-1	13860	0.6700	0.6700	1	0.4150	6	2910.6038	6.9897	9	15	24	-.NIKIISKIENHEGVR(7)--VEHVDAAKR(8).-	P11974	decoy_P11974
D-13870-49.04	-1	13870	0.3700	0.3700	1	0.1400	4	2257.2905	-6.3538	6	12	18	-.IISKIENHEGVR(4)--TPRPKK(5).-	P11974	decoy_P11974
D-13876-49.05	-1	13876	0.4900	0.0200	8	0.0550	3	3527.9649	0.3777	9	22	31	-.KGDVVIVLTGWRPGSGFTNTMR(1)--SIIKINKGK(7).-	P11974	decoy_P11974
D-13975-49.32	-1	13975	1.2400	1.2400	1	0.6250	4	2811.5527	6.5098	11	15	26	-.TGLIKGSGTAEVELK(5)--AKGVNMALNVR(2).-	decoy_P11974	P11974
D-13986-49.36	-1	13986	1.7650	1.7650	2	0.8150	6	3164.7378	1.1624	11	17	28	-.QALFVKEAPIEIGLDGR(6)--VNLAMNVGKAR(9).-	decoy_P11974	P11974
D-13996-49.39	-1	13996	0.7250	0.2550	1	0.3150	4	2925.5922	-1.4843	9	18	27	-.ESVAPLDVAAGPLNVGKK(17)--KAADVHEVR(1).-	decoy_P11974	P11974
D-14089-49.63	-1	14089	0.4700	0.4700	1	0.0850	3	1538.9395	5.6938	6	6	12	-.KILGEK(1)--EGLIKR(5).-	decoy_P11974	P11974
D-14110-49.69	-1	14110	1.4000	0.0500	2	0.4150	4	2809.4934	-5.1863	8	15	23	-.GATLKITLDNAYMEK(5)--ALEEFLKR(7).-	decoy_P11974	P11974
D-14208-49.93	-1	14208	0.9800	0.9800	3	0.1350	6	3164.7378	4.1545	11	17	28	-.QALFVKEAPIEIGLDGR(6)--VNLAMNVGKAR(9).-	decoy_P11974	P11974
D-14239-50.01	-1	14239	0.9250	0.0450	1	0.3750	4	3031.6990	-0.4595	10	16	26	-.KGATLKITLDNAYMEK(6)--INKGKEGLIK(3).-	decoy_P11974	P11974
D-14270-50.09	-1	14270	0.2800	0.2800	1	0.0500	5	3642.7492	-1.7093	11	19	30	-.VNKITEAHYEHTGHSFNMR(3)--EMIKSGMNVAR(4).-	P11974	decoy_P11974
D-14293-50.15	-1	14293	0.9500	0.9500	1	0.5650	3	1538.9395	5.8704	6	6	12	-.KILGEK(1)--EGLIKR(5).-	decoy_P11974	P11974
D-14665-51.15	-1	14665	0.7750	0.7750	3	0.4150	7	4427.1276	1.0692	15	20	35	-.CNRAGKPVICATQMLESMIK(6)--CINKYDLWLINEDCK(4).-	decoy_P11974	P11974
D-14675-51.18	-1	14675	0.6000	0.1300	1	0.2100	4	2691.4554	-2.3970	9	15	24	-.LEVEATGSGKILGTR(10)--KAADVHEVR(1).-	P11974	decoy_P11974
D-14839-51.66	-1	14839	0.2750	0.2750	3	0.1650	7	4427.1276	0.5357	15	20	35	-.CNRAGKPVICATQMLESMIK(6)--CINKYDLWLINEDCK(4).-	decoy_P11974	P11974
D-14912-51.87	-1	14912	1.5800	0.0300	1	0.5750	4	2527.3613	0.6231	11	11	22	-.NICKVVDVGSK(4)--AKGVNMALNVR(2).-	decoy_P11974	P11974
D-15082-52.34	-1	15082	1.2100	1.2100	1	0.1300	3	2535.3590	9.5242	10	11	21	-.NICKVVDVGSK(4)--RVEHVDAAKR(9).-	P11974	decoy_P11974
D-15150-52.51	-1	15150	1.6900	1.0000	3	0.7400	5	2812.5169	-6.7709	9	15	24	-.VNLAMNVGKARGFFK(9)--VEHVDAAKR(8).-	decoy_P11974	P11974
D-15415-53.27	-1	15415	1.5800	0.2300	2	0.4050	4	1931.1012	-2.1083	6	10	16	-.SVETLKEMIK(6)--LTAGKK(5).-	decoy_P11974	P11974
D-15439-53.34	-1	15439	1.5750	1.5750	1	0.5800	4	2968.6180	4.9803	10	15	25	-.VNLAMNVGKARGFFK(9)--RVEHVDAAKR(9).-	decoy_P11974	P11974
D-15612-53.81	-1	15612	0.4050	0.2050	1	0.2800	3	2641.4678	2.1647	7	15	22	-.VNLAMNVGKARGFFK(9)--KFFGRAK(1).-	decoy_P11974	P11974
D-15628-53.85	-1	15628	0.4600	0.1700	4	0.0700	3	3053.6984	2.3473	12	13	25	-.RVGEHNEIKSIIK(9)--IISKIENHEGVR(4).-	P11974	decoy_P11974
D-15633-53.87	-1	15633	0.4250	0.4250	1	0.1300	5	3625.7768	-2.6550	11	19	30	-.VNKITEAHYEHTGHSFNMR(3)--NICKVVDVGSK(4).-	P11974	decoy_P11974
D-15662-53.94	-1	15662	0.7550	0.0850	4	0.0100	3	3053.6984	2.9518	12	13	25	-.IISKIENHEGVRR(4)--VGEHNEIKSIIK(8).-	P11974	decoy_P11974
D-15670-53.96	-1	15670	2.0700	1.1600	2	0.9650	5	3053.6984	2.8831	12	13	25	-.RVGEHNEIKSIIK(9)--IISKIENHEGVR(4).-	P11974	decoy_P11974
D-15698-54.03	-1	15698	0.2900	0.2900	3	0.0950	3	3089.7431	-2.5858	11	14	25	-.VFLAQKMIIGRCNR(6)--GIIMKQALFVK(5).-	decoy_P11974	P11974
D-15699-54.03	-1	15699	1.4200	0.7350	5	0.1900	4	3053.6984	3.1085	12	13	25	-.IISKIENHEGVRR(4)--VGEHNEIKSIIK(8).-	P11974	decoy_P11974
D-15721-54.08	-1	15721	3.0550	0.3800	1	0.4050	4	2518.4369	-1.0863	6	18	24	-.KGVNLPGAAVDLPAVSEK(1)--LTAGKK(5).-	P11974	decoy_P11974
D-15749-54.15	-1	15749	0.2050	0.0100	2	0.1800	3	2973.4880	5.5902	7	15	22	-.CDENILWLDYKNICK(11)--KFFGRAK(1).-	P11974	decoy_P11974
D-15757-54.17	-1	15757	0.4150	0.0800	2	0.2700	3	2973.4880	8.3650	7	15	22	-.CINKYDLWLINEDCK(4)--ARGFFKK(6).-	P11974	decoy_P11974
D-15886-54.48	-1	15886	0.8000	0.0400	2	0.1100	3	2518.4369	0.8702	6	18	24	-.KGVNLPGAAVDLPAVSEK(1)--LTAGKK(5).-	P11974	decoy_P11974
D-15983-54.72	-1	15983	1.5000	1.5000	2	0.6750	4	2968.6180	1.1150	10	15	25	-.VNLAMNVGKARGFFK(9)--RVEHVDAAKR(9).-	decoy_P11974	P11974
D-16019-54.83	-1	16019	1.2200	0.1250	1	0.3100	4	2458.4046	-1.7839	6	15	21	-.VYVDDGLISLQVKQK(13)--LTAGKK(5).-	decoy_P11974	P11974
D-16032-54.86	-1	16032	0.2500	0.2500	1	0.0250	3	3215.6649	3.7479	7	20	27	-.IMSELMQTACIVPKGARNCR(14)--ILGEKGK(5).-	P11974	decoy_P11974
D-16049-54.91	-1	16049	0.3450	0.3450	2	0.0450	3	2912.5071	-7.6465	5	20	25	-.QKGPDFLVTEVENGGFLGSK(2)--KFFGR(1).-	decoy_P11974	P11974
D-16113-55.07	-1	16113	0.1750	0.1650	3	0.1000	3	2641.4678	3.0658	7	15	22	-.VNLAMNVGKARGFFK(9)--KFFGRAK(1).-	decoy_P11974	P11974
D-16296-55.52	-1	16296	0.7400	0.4000	1	0.2550	4	3689.8546	-0.7548	11	20	31	-.IMSELMQTACIVPKGARNCR(14)--NICKVVDVGSK(4).-	decoy_P11974	P11974
D-16391-55.77	-1	16391	1.1150	0.3750	2	0.2850	6	4401.1486	9.6971	19	19	38	-.VNKITEAHYEHTGHSFNMR(3)--GPDFLVTEVENGGFLGSKK(18).-	P11974	decoy_P11974
D-16402-55.80	-1	16402	1.9950	0.6400	1	0.7400	4	2458.4046	1.1455	6	15	21	-.VYVDDGLISLQVKQK(13)--LTAGKK(5).-	decoy_P11974	P11974
D-16470-55.98	-1	16470	0.6400	0.0500	7	0.3400	4	2676.4771	-2.0093	7	16	23	-.KGATLKITLDNAYMEK(6)--GKEGLIK(2).-	decoy_P11974	P11974
D-16537-56.14	-1	16537	0.0750	0.0750	1	0.0650	3	3292.6405	-3.3064	11	15	26	-.CINKYDLWLINEDCK(4)--VNLAMNVGKAR(9).-	decoy_P11974	P11974
D-16648-56.47	-1	16648	0.6250	0.6250	4	0.2900	4	3398.8515	-7.6609	7	23	30	-.NTGIICTIGPASRSVETLKEMIK(19)--GKEGLIK(2).-	decoy_P11974	P11974
D-16665-56.51	-1	16665	0.6850	0.0900	3	0.3800	4	3402.8729	-8.4841	14	16	30	-.GSGTAEVELKKGATLK(10)--NCRGIIMKQALFVK(8).-	P11974	decoy_P11974
D-16764-56.76	-1	16764	1.2650	0.1750	3	0.4100	5	4417.1530	2.9025	11	25	36	-.CINKYDLWLINEDCKEMYANDLTIK(4)--GSGTAEVELKK(10).-	decoy_P11974	P11974
D-16784-56.81	-1	16784	2.1950	0.2450	1	0.4600	4	2458.4046	0.8852	6	15	21	-.VYVDDGLISLQVKQK(13)--LTAGKK(5).-	decoy_P11974	P11974
D-16935-57.20	-1	16935	0.7450	0.7450	1	0.0100	5	3584.7754	8.4988	10	19	29	-.VNKITEAHYEHTGHSFNMR(3)--SVETLKEMIK(6).-	P11974	decoy_P11974
D-16970-57.30	-1	16970	0.2200	0.2200	1	0.0150	3	1968.0753	-5.5646	5	10	15	-.SVETLKEMIK(6)--KFFGR(1).-	decoy_P11974	P11974
D-17035-57.46	-1	17035	0.1550	0.0150	1	0.0550	6	3653.0112	2.6173	11	22	33	-.GIIMKQALFVKEAPIEIGLDGR(11)--GSGTAEVELKK(10).-	decoy_P11974	P11974
D-17110-57.64	-1	17110	1.3200	1.3200	1	0.5600	5	3227.7045	-5.7282	11	17	28	-.QALFVKEAPIEIGLDGR(6)--EMIKSGMNVAR(4).-	P11974	decoy_P11974
D-17184-57.84	-1	17184	1.4850	0.6400	2	0.6900	4	2809.4934	5.2205	8	15	23	-.GATLKITLDNAYMEK(5)--ALEEFLKR(7).-	decoy_P11974	P11974
D-17202-57.89	-1	17202	0.2800	0.0650	1	0.0700	5	4441.1979	4.2317	7	31	38	-.SKSHSEAGSAFIQTQQLHAAMADTFLEHMCR(2)--SIIKINK(4).-	decoy_P11974	P11974
D-17468-58.54	-1	17468	1.3500	0.1850	1	0.4950	4	2809.4934	-1.2758	8	15	23	-.GATLKITLDNAYMEK(5)--ALEEFLKR(7).-	decoy_P11974	P11974
D-17487-58.58	-1	17487	0.0700	0.0250	3	0.0100	4	2379.3161	3.6139	5	16	21	-.GSGTAEVELKKGATLK(11)--KFFGR(1).-	P11974	decoy_P11974
D-17502-58.61	-1	17502	0.2800	0.0400	3	0.0800	6	2894.5469	-9.0612	11	13	24	-.RVGEHNEIKSIIK(9)--EMIKSGMNVAR(4).-	P11974	decoy_P11974
D-17627-58.90	-1	17627	0.6500	0.6500	1	0.1150	3	3998.9803	8.8685	7	27	34	-.EMIKSGMNVARMNFSHGTHEYHAETIK(4)--GKEGLIK(2).-	P11974	decoy_P11974
D-17643-58.93	-1	17643	1.1350	0.0900	2	0.6000	4	3636.9687	4.4128	15	16	31	-.KGATLKITLDNAYMEK(6)--QKVQLSILGDDVYVK(2).-	P11974	decoy_P11974
D-17670-59.00	-1	17670	1.5500	0.7650	1	0.7400	6	3164.7378	-6.6736	11	17	28	-.QALFVKEAPIEIGLDGR(6)--VNLAMNVGKAR(9).-	decoy_P11974	P11974
D-17705-59.07	-1	17705	0.9650	0.4700	1	0.5650	4	5678.7329	-1.7630	17	34	51	-.VAELPYDGKATEGSLMICDAGDLVANAVDSGEAR(9)--EAEAAMFHRKLFEELAR(10).-	P11974	decoy_P11974
D-17779-59.25	-1	17779	0.2250	0.2150	1	0.0900	3	4476.1975	-1.0792	10	25	35	-.CINKYDLWLINEDCKEMYANDLTIK(15)--SVETLKEMIK(6).-	decoy_P11974	P11974
D-17784-59.27	-1	17784	1.0200	0.1700	1	0.5100	5	4434.2350	8.7275	10	26	36	-.GATLKITLDNAYMEKCDENILWLDYK(15)--RVEHVDAAKR(9).-	P11974	decoy_P11974
D-17786-59.27	-1	17786	0.2700	0.2700	1	0.1100	3	4053.0160	6.6990	6	25	31	-.CINKYDLWLINEDCKEMYANDLTIK(15)--KPRPTR(1).-	decoy_P11974	P11974
D-17851-59.42	-1	17851	0.5050	0.5050	3	0.1450	3	4323.1012	3.4628	9	25	34	-.ITLDNAYMEKCDENILWLDYKNICK(10)--VEHVDAAKR(8).-	P11974	decoy_P11974
D-17886-59.49	-1	17886	2.5250	1.8300	6	0.2200	5	4434.2350	9.1856	10	26	36	-.GATLKITLDNAYMEKCDENILWLDYK(15)--RVEHVDAAKR(9).-	P11974	decoy_P11974
D-17922-59.56	-1	17922	0.4300	0.4300	1	0.2850	3	2432.3083	-0.5450	10	11	21	-.KLEVEATGSGK(1)--SVETLKEMIK(6).-	decoy_P11974	P11974
D-17947-59.62	-1	17947	2.4550	0.2350	3	0.3850	4	3019.6440	0.3815	11	18	29	-.KGVNLPGAAVDLPAVSEK(1)--KLEVEATGSGK(1).-	P11974	decoy_P11974
D-17969-59.67	-1	17969	0.4850	0.0150	3	0.2200	3	4107.0848	9.4480	7	26	33	-.GATLKITLDNAYMEKCDENILWLDYK(15)--KFFGRAK(1).-	P11974	decoy_P11974
D-17978-59.70	-1	17978	0.7200	0.7200	1	0.0500	4	2432.3083	2.5270	10	11	21	-.KLEVEATGSGK(1)--SVETLKEMIK(6).-	decoy_P11974	P11974
D-18000-59.75	-1	18000	0.2050	0.0050	4	0.0150	3	3622.8261	5.0969	15	15	30	-.TGLIKGSGTAEVELK(5)--CINKYDLWLINEDCK(4).-	decoy_P11974	P11974
D-18044-59.86	-1	18044	1.2800	0.0400	1	0.3950	4	4479.2023	-2.8435	10	25	35	-.ITLDNAYMEKCDENILWLDYKNICK(21)--RVEHVDAAKR(9).-	P11974	decoy_P11974
D-18077-59.95	-1	18077	0.0650	0.0650	2	0.0200	3	3003.5693	-4.7129	11	15	26	-.KIMSELMQTACIVPK(1)--GSGTAEVELKK(10).-	P11974	decoy_P11974
D-18091-59.98	-1	18091	0.4050	0.4050	1	0.1600	5	3125.6734	5.5631	5	22	27	-.MTNTFGSGPRWGTLVIVVDGKK(21)--GFFKK(4).-	P11974	decoy_P11974
D-18126-60.05	-1	18126	0.3200	0.3200	3	0.1050	3	3274.8063	7.9371	8	20	28	-.VQLSILGDDVYVKSGVDVVK(13)--KLFEELAR(1).-	P11974	decoy_P11974
D-18132-60.07	-1	18132	0.5100	0.3000	1	0.2200	3	3293.7869	0.3420	9	20	29	-.VQLSILGDDVYVKSGVDVVK(13)--KAADVHEVR(1).-	P11974	decoy_P11974
D-18160-60.13	-1	18160	1.8550	0.4600	1	0.7000	4	3019.6440	0.2256	11	18	29	-.KGVNLPGAAVDLPAVSEK(1)--KLEVEATGSGK(1).-	P11974	decoy_P11974
D-18170-60.15	-1	18170	0.1350	0.1350	4	0.0450	3	3423.7747	2.2341	6	22	28	-.DIQDLKFGVEQDVDMVFASFIR(6)--EGLIKR(5).-	P11974	decoy_P11974
D-18227-60.29	-1	18227	0.3950	0.0350	3	0.2550	5	3296.7113	-1.4864	6	22	28	-.LDVDEAWAEQVPDKCVVPFIGR(14)--KGATLK(1).-	P11974	decoy_P11974
D-18255-60.37	-1	18255	0.9800	0.2250	8	0.5150	5	4958.5335	0.1702	15	26	41	-.GATLKITLDNAYMEKCDENILWLDYK(15)--QKVQLSILGDDVYVK(2).-	P11974	decoy_P11974
D-18263-60.39	-1	18263	0.3500	0.0550	1	0.0950	3	3471.7879	3.6867	15	15	30	-.GATLKITLDNAYMEK(5)--EMYANDLTIKLTAGK(10).-	decoy_P11974	P11974
D-18307-60.50	-1	18307	0.4600	0.0050	2	0.2100	4	4974.6099	8.6122	16	26	42	-.CNRAGKPVICATQMLESMIKKPRPTR(21)--EMYANDLTIKLTAGKK(10).-	P11974	decoy_P11974
D-18352-60.61	-1	18352	1.0200	0.4450	3	0.1800	3	2922.5258	2.1294	11	15	26	-.GATLKITLDNAYMEK(5)--KLEVEATGSGK(1).-	P11974	decoy_P11974
D-18353-60.61	-1	18353	0.5050	0.5050	8	0.0950	4	2925.5922	0.9372	9	18	27	-.ESVAPLDVAAGPLNVGKK(17)--KAADVHEVR(1).-	decoy_P11974	P11974
D-18363-60.63	-1	18363	1.3050	1.2350	3	0.4800	4	2925.5922	1.8850	9	18	27	-.ESVAPLDVAAGPLNVGKK(17)--KAADVHEVR(1).-	decoy_P11974	P11974
D-18440-60.79	-1	18440	1.1450	0.2150	2	0.4500	4	3625.7768	-0.4021	11	19	30	-.VNKITEAHYEHTGHSFNMR(3)--NICKVVDVGSK(4).-	P11974	decoy_P11974
D-18460-60.83	-1	18460	0.4800	0.4800	1	0.0350	3	3696.9139	1.1316	15	17	32	-.SVETLKEMIKSGMNVAR(6)--EMYANDLTIKLTAGK(10).-	decoy_P11974	P11974
D-18493-60.90	-1	18493	0.7350	0.0300	5	0.0350	3	2956.5690	-3.7826	9	16	25	-.KGATLKITLDNAYMEK(6)--VEHVDAAKR(8).-	P11974	decoy_P11974
D-18586-61.13	-1	18586	0.1800	0.1800	3	0.0150	4	2925.5922	1.0840	9	18	27	-.ESVAPLDVAAGPLNVGKK(17)--KAADVHEVR(1).-	decoy_P11974	P11974
D-18647-61.27	-1	18647	0.9000	0.3850	2	0.1600	3	2959.6116	0.2576	11	15	26	-.VYVDDGLISLQVKQK(13)--KLEVEATGSGK(1).-	decoy_P11974	P11974
D-18670-61.32	-1	18670	0.8200	0.3750	2	0.1150	5	3625.7768	0.1602	11	19	30	-.MNFSHGTHEYHAETIKNVR(16)--SGVDVVKCINK(7).-	P11974	decoy_P11974
D-18719-61.44	-1	18719	0.7400	0.0050	2	0.3550	4	3625.7768	-0.0697	11	19	30	-.VNKITEAHYEHTGHSFNMR(3)--NICKVVDVGSK(4).-	P11974	decoy_P11974
D-18748-61.51	-1	18748	1.0150	0.1600	6	0.2650	4	3633.9843	8.1771	11	21	32	-.QKGPDFLVTEVENGGFLGSKK(2)--GIIMKQALFVK(5).-	decoy_P11974	P11974
D-19202-62.50	-1	19202	0.6650	0.4650	1	0.1800	6	2793.5362	-0.4573	8	15	23	-.VNLAMNVGKARGFFK(9)--ALEEFLKR(7).-	decoy_P11974	P11974
D-19267-62.64	-1	19267	1.6800	0.2150	1	0.8950	6	2811.5527	7.1488	11	15	26	-.TGLIKGSGTAEVELK(5)--AKGVNMALNVR(2).-	decoy_P11974	P11974
D-19434-63.01	-1	19434	0.1150	0.0550	6	0.0400	5	4370.1244	4.3835	7	31	38	-.SKSHSEAGSAFIQTQQLHAAMADTFLEHMCR(1)--GKEGLIK(2).-	decoy_P11974	P11974
D-19462-63.08	-1	19462	0.3850	0.2100	7	0.1100	3	2956.5690	5.7172	10	15	25	-.EMYANDLTIKLTAGK(10)--KAADVHEVRK(1).-	decoy_P11974	P11974
D-19478-63.12	-1	19478	0.1450	0.1450	3	0.0050	5	4401.1486	3.1261	19	19	38	-.MNFSHGTHEYHAETIKNVR(16)--KSGLFGGNEVETVLFDPGK(1).-	decoy_P11974	P11974
D-19606-63.44	-1	19606	0.3650	0.3650	1	0.0300	5	2884.5010	9.9587	5	20	25	-.SGLFGGNEVETVLFDPGKQK(18)--GFFKK(4).-	P11974	decoy_P11974
D-19610-63.45	-1	19610	0.3400	0.2000	1	0.2300	3	3643.8603	4.1784	11	20	31	-.IMSELMQTACIVPKGARNCR(14)--VNLAMNVGKAR(9).-	decoy_P11974	P11974
D-19637-63.52	-1	19637	1.3450	0.1250	5	0.1350	5	4370.1244	3.4370	7	31	38	-.SKSHSEAGSAFIQTQQLHAAMADTFLEHMCR(1)--GKEGLIK(2).-	decoy_P11974	P11974
D-19678-63.61	-1	19678	0.7900	0.0900	1	0.4550	5	4937.3580	7.7970	10	32	42	-.MSKSHSEAGSAFIQTQQLHAAMADTFLEHMCR(3)--RVEHVDAAKR(9).-	P11974	decoy_P11974
D-19691-63.64	-1	19691	2.7050	0.1800	1	0.5350	6	4370.1244	4.3824	7	31	38	-.SKSHSEAGSAFIQTQQLHAAMADTFLEHMCR(1)--GKEGLIK(2).-	decoy_P11974	P11974
D-19704-63.67	-1	19704	0.4000	0.4000	1	0.0350	5	2639.4324	-2.1255	6	15	21	-.KIMSELMQTACIVPK(1)--KPRPTR(1).-	decoy_P11974	P11974
D-19826-63.95	-1	19826	0.0500	0.0500	1	0.0050	4	3189.6643	5.5835	8	17	25	-.EAEAAMFHRKLFEELAR(10)--ALEEFLKR(7).-	decoy_P11974	P11974
D-19895-64.13	-1	19895	0.8850	0.5300	2	0.0950	4	3485.9132	8.9429	10	21	31	-.KSGLFGGNEVETVLFDPGKQK(1)--ILGEKGKNIK(7).-	P11974	decoy_P11974
D-19903-64.15	-1	19903	1.3700	0.2300	1	0.7100	6	4370.1244	5.3036	7	31	38	-.SKSHSEAGSAFIQTQQLHAAMADTFLEHMCR(1)--GKEGLIK(2).-	decoy_P11974	P11974
D-19965-64.29	-1	19965	0.6250	0.3800	1	0.2350	5	4435.1734	8.0104	10	27	37	-.EMIKSGMNVARMNFSHGTHEYHAETIK(4)--RVEHVDAAKR(9).-	P11974	decoy_P11974
D-19968-64.29	-1	19968	0.0350	0.0350	1	0.2400	7	4664.4449	-5.4198	17	23	40	-.RIFSAFVMDVDQEVGFKLDQIDK(17)--GDLGIEIPAEKVFLAQK(11).-	P11974	decoy_P11974
D-20035-64.47	-1	20035	0.6750	0.0400	2	0.1300	3	2612.5125	2.6595	6	15	21	-.VGEHNEIKSIIKINK(12)--KPRPTR(1).-	P11974	decoy_P11974
D-20063-64.54	-1	20063	1.2400	0.3200	2	0.6450	4	4017.1672	7.0159	16	21	37	-.KSGLFGGNEVETVLFDPGKQK(19)--TGLIKGSGTAEVELKK(5).-	decoy_P11974	P11974
D-20064-64.54	-1	20064	0.6050	0.0500	12	0.1050	3	2630.5118	7.2226	10	12	22	-.IISKIENHEGVR(4)--INKGKEGLIK(3).-	P11974	decoy_P11974
D-20098-64.61	-1	20098	0.5950	0.5950	3	0.3500	7	5031.6622	8.4892	23	23	46	-.IMEKLTEVSRSAPGITCIIGTNR(4)--GVNLPGAAVDLPAVSEKDIQDLK(17).-	P11974	decoy_P11974
D-20163-64.76	-1	20163	1.1500	0.1150	4	0.1500	5	2773.5080	-8.3248	7	17	24	-.SVETLKEMIKSGMNVAR(6)--GKEGLIK(2).-	decoy_P11974	P11974
D-20211-64.88	-1	20211	0.7700	0.7700	1	0.3000	6	4019.1983	8.0307	17	19	36	-.ILGTRIEPGKTDLAVAVPR(10)--AGKPVICATQMLESMIK(3).-	P11974	decoy_P11974
D-20252-64.98	-1	20252	0.1950	0.0550	1	0.0350	6	4280.0352	-6.9618	5	31	36	-.SKSHSEAGSAFIQTQQLHAAMADTFLEHMCR(2)--KFFGR(1).-	decoy_P11974	P11974
D-20269-65.02	-1	20269	1.0200	0.0950	5	0.2300	4	4441.1979	2.4044	7	31	38	-.SKSHSEAGSAFIQTQQLHAAMADTFLEHMCR(2)--SIIKINK(4).-	decoy_P11974	P11974
D-20282-65.06	-1	20282	0.4300	0.1200	2	0.1200	6	4455.1639	-7.2943	17	19	36	-.MNFSHGTHEYHAETIKNVR(16)--ALEEFLKRHFMAAEAER(7).-	decoy_P11974	P11974
D-20284-65.06	-1	20284	0.6000	0.2600	1	0.2750	7	4263.1991	2.6152	17	21	38	-.KSGLFGGNEVETVLFDPGKQK(19)--AGKPVICATQMLESMIK(3).-	P11974	decoy_P11974
D-20314-65.13	-1	20314	1.2200	0.2850	6	0.0750	5	3073.6698	6.5072	6	21	27	-.KSGLFGGNEVETVLFDPGKQK(19)--KILGEK(1).-	P11974	decoy_P11974
D-20373-65.29	-1	20373	0.1500	0.1500	2	0.0650	6	3908.1158	1.7810	6	28	34	-.IEPGKTDLAVAVPRYLIPDSAFSETATR(5)--KPRPTR(1).-	decoy_P11974	P11974
D-20441-65.43	-1	20441	0.7950	0.7950	3	0.0950	5	4457.2393	6.5613	15	22	37	-.DIQDLKFGVEQDVDMVFASFIR(6)--KIMSELMQTACIVPK(1).-	P11974	decoy_P11974
D-20456-65.47	-1	20456	0.5600	0.1500	1	0.2450	4	3239.7341	4.9145	7	21	28	-.QKGPDFLVTEVENGGFLGSKK(20)--KFFGRAK(1).-	decoy_P11974	P11974
D-20494-65.55	-1	20494	0.4000	0.0500	6	0.1750	4	3907.1293	6.7691	8	26	34	-.GFFKKGDVVIVLTGWRPGSGFTNTMR(5)--GKEGLIKR(2).-	P11974	decoy_P11974
D-20524-65.62	-1	20524	0.0900	0.0900	9	0.0450	3	2894.5469	-7.6771	11	13	24	-.RVGEHNEIKSIIK(9)--EMIKSGMNVAR(4).-	P11974	decoy_P11974
D-20525-65.62	-1	20525	0.3900	0.0550	6	0.1350	5	4370.1244	3.4345	7	31	38	-.SKSHSEAGSAFIQTQQLHAAMADTFLEHMCR(2)--GKEGLIK(2).-	decoy_P11974	P11974
D-20558-65.69	-1	20558	0.4000	0.1150	1	0.1300	3	3908.1158	2.4870	6	28	34	-.IEPGKTDLAVAVPRYLIPDSAFSETATR(5)--KPRPTR(1).-	decoy_P11974	P11974
D-20571-65.72	-1	20571	0.7900	0.0100	2	0.2550	6	5530.6384	-0.5725	17	31	48	-.SKSHSEAGSAFIQTQQLHAAMADTFLEHMCR(1)--IMSELMQTACIVPKGAR(14).-	decoy_P11974	P11974
D-20644-65.88	-1	20644	0.4400	0.4400	1	0.0800	3	2910.5537	-2.5436	6	17	23	-.EAEAAMFHRKLFEELAR(10)--TPRPKK(5).-	P11974	decoy_P11974
D-20650-65.89	-1	20650	0.5400	0.5400	6	0.2650	4	4398.3004	3.7456	14	25	39	-.DPVQEAWAEDVDLRVNLAMNVGKAR(23)--IEPGKTDLAVAVPR(5).-	P11974	decoy_P11974
D-20674-65.96	-1	20674	0.7700	0.7700	1	0.1350	3	4444.2986	-1.1764	18	22	40	-.GIFPVVCKDPVQEAWAEDVDLR(8)--ESVAPLDVAAGPLNVGKK(17).-	decoy_P11974	P11974
D-20710-66.05	-1	20710	0.2500	0.2500	6	0.1950	6	3951.1567	8.2875	14	23	37	-.GVNLPGAAVDLPAVSEKDIQDLK(17)--IEPGKTDLAVAVPR(5).-	P11974	decoy_P11974
D-20791-66.29	-1	20791	0.6700	0.2550	1	0.2850	5	4374.1015	7.0576	6	32	38	-.MSKSHSEAGSAFIQTQQLHAAMADTFLEHMCR(3)--LTAGKK(5).-	decoy_P11974	P11974
D-20882-66.48	-1	20882	1.9350	0.3300	1	0.6500	3	3059.6575	2.3231	11	15	26	-.QKVQLSILGDDVYVK(2)--NICKVVDVGSK(4).-	P11974	decoy_P11974
D-20909-66.54	-1	20909	1.3650	1.0300	2	0.3900	5	2819.5504	1.3288	10	15	25	-.TGLIKGSGTAEVELK(5)--RVEHVDAAKR(9).-	decoy_P11974	P11974
D-20960-66.64	-1	20960	0.1150	0.1150	9	0.0250	3	2894.5469	-9.4919	11	13	24	-.IISKIENHEGVRR(4)--AVNMGSKIMEK(7).-	decoy_P11974	P11974
D-20980-66.69	-1	20980	0.6150	0.0050	4	0.1150	3	2519.3589	-0.7934	10	10	20	-.SVETLKEMIK(6)--IMEKLTEVSR(4).-	decoy_P11974	P11974
D-21019-66.77	-1	21019	0.2500	0.2500	1	0.0100	3	3486.7525	5.0584	12	15	27	-.CDENILWLDYKNICK(11)--VGEHNEIKSIIK(8).-	P11974	decoy_P11974
D-21020-66.77	-1	21020	0.1450	0.1450	1	0.0650	4	4328.1251	4.7075	10	26	36	-.SGMNVARMNFSHGTHEYHAETIKNVR(23)--IMEKLTEVSR(4).-	decoy_P11974	P11974
D-21031-66.79	-1	21031	0.8900	0.8900	1	0.2050	5	4373.1241	5.8702	11	27	38	-.EMIKSGMNVARMNFSHGTHEYHAETIK(4)--KLEVEATGSGK(1).-	P11974	decoy_P11974
D-21032-66.79	-1	21032	0.5500	0.1900	1	0.2050	5	4243.0611	-8.7050	6	31	37	-.SKSHSEAGSAFIQTQQLHAAMADTFLEHMCR(1)--LTAGKK(5).-	decoy_P11974	P11974
D-21050-66.84	-1	21050	0.9550	0.0350	1	0.2700	3	2502.3622	-0.8782	6	15	21	-.KIMSELMQTACIVPK(1)--KGATLK(1).-	P11974	decoy_P11974
D-21165-67.08	-1	21165	0.5200	0.0500	1	0.1900	4	4484.1990	7.8838	7	34	41	-.AEGSDVANAVLDGADCIMLSGETAKGDYPLEAVR(25)--KFFGRAK(1).-	P11974	decoy_P11974
D-21479-67.80	-1	21479	0.5300	0.5300	3	0.2200	3	2630.4651	-3.9194	11	11	22	-.VFLAQKMIIGR(6)--SGVDVVKCINK(7).-	decoy_P11974	P11974
D-21496-67.84	-1	21496	0.0800	0.0250	2	0.0350	3	3325.7267	1.1885	6	22	28	-.DIQDLKFGVEQDVDMVFASFIR(6)--LTAGKK(5).-	P11974	decoy_P11974
D-21499-67.85	-1	21499	0.9150	0.8550	6	0.0450	4	3013.6480	6.1978	11	16	27	-.KLEVEATGSGKILGTR(11)--NICKVVDVGSK(4).-	decoy_P11974	P11974
D-21576-68.04	-1	21576	1.3550	0.1750	1	0.2050	5	4484.1990	0.9174	7	34	41	-.AEGSDVANAVLDGADCIMLSGETAKGDYPLEAVR(25)--KFFGRAK(1).-	P11974	decoy_P11974
D-21586-68.06	-1	21586	0.7950	0.0250	1	0.1400	4	4352.1251	-6.3947	6	31	37	-.SKSHSEAGSAFIQTQQLHAAMADTFLEHMCR(2)--TPRPKK(5).-	P11974	decoy_P11974
D-21587-68.06	-1	21587	1.3600	0.3500	3	0.3800	5	2839.5588	3.2841	11	15	26	-.LEVEATGSGKILGTR(10)--VNLAMNVGKAR(9).-	decoy_P11974	P11974
D-21605-68.10	-1	21605	1.3150	0.0100	3	0.3100	5	4484.1990	-0.1865	7	34	41	-.AEGSDVANAVLDGADCIMLSGETAKGDYPLEAVR(25)--KFFGRAK(1).-	P11974	decoy_P11974
D-21778-68.48	-1	21778	0.4750	0.4750	4	0.2200	3	2984.5752	3.4488	10	15	25	-.GATLKITLDNAYMEK(5)--RVEHVDAAKR(9).-	P11974	decoy_P11974
D-21797-68.52	-1	21797	0.4350	0.4350	3	0.1300	5	4373.1241	6.2889	11	27	38	-.EMIKSGMNVARMNFSHGTHEYHAETIK(4)--KLEVEATGSGK(1).-	P11974	decoy_P11974
D-21842-68.62	-1	21842	0.7350	0.1550	4	0.2100	5	4484.1990	-0.0345	7	34	41	-.AEGSDVANAVLDGADCIMLSGETAKGDYPLEAVR(25)--KFFGRAK(1).-	P11974	decoy_P11974
D-21847-68.63	-1	21847	0.4750	0.0200	4	0.2150	5	4370.1244	0.8459	7	31	38	-.SKSHSEAGSAFIQTQQLHAAMADTFLEHMCR(1)--GKEGLIK(2).-	decoy_P11974	P11974
D-21964-68.90	-1	21964	0.3450	0.1500	3	0.0300	4	2467.3725	2.1114	5	15	20	-.QKVQLSILGDDVYVK(2)--GFFKK(4).-	P11974	decoy_P11974
D-21990-68.95	-1	21990	3.4450	0.0150	3	0.2550	4	2886.6316	0.6912	6	20	26	-.VVDVGSKVYVDDGLISLQVK(7)--LTAGKK(5).-	decoy_P11974	P11974
D-22031-69.07	-1	22031	1.0400	1.0400	2	0.4750	4	4416.1373	-2.2702	7	31	38	-.CMHELFTDAMAAHLQQTQIFASGAESHSKSM(29)--NIKIISK(3).-	decoy_P11974	P11974
D-22115-69.25	-1	22115	0.5550	0.5550	5	0.2300	3	3049.6060	6.9889	11	14	25	-.NCRGIIMKQALFVK(8)--EMIKSGMNVAR(4).-	P11974	decoy_P11974
D-22176-69.39	-1	22176	0.3200	0.3200	2	0.0400	3	3654.8801	6.7110	11	19	30	-.MNFSHGTHEYHAETIKNVR(16)--GIIMKQALFVK(5).-	decoy_P11974	P11974
D-22179-69.39	-1	22179	0.9150	0.9150	2	0.1200	3	2809.4934	-4.4741	8	15	23	-.EMYANDLTIKLTAGK(10)--KLFEELAR(1).-	decoy_P11974	P11974
D-22185-69.41	-1	22185	0.1600	0.0550	1	0.0450	6	4370.1244	5.9241	7	31	38	-.SKSHSEAGSAFIQTQQLHAAMADTFLEHMCR(2)--GKEGLIK(2).-	decoy_P11974	P11974
D-22190-69.42	-1	22190	1.2050	0.1250	2	0.5000	5	3515.9015	5.0783	15	16	31	-.TGLIKGSGTAEVELKK(5)--KIMSELMQTACIVPK(1).-	decoy_P11974	P11974
D-22337-69.78	-1	22337	1.2200	1.2200	9	0.1300	4	3462.8642	-2.7506	15	16	31	-.KLEVEATGSGKILGTR(11)--GATLKITLDNAYMEK(5).-	P11974	decoy_P11974
D-22350-69.81	-1	22350	2.0600	0.9000	3	0.3550	6	4472.2315	-1.0158	11	26	37	-.GATLKITLDNAYMEKCDENILWLDYK(15)--SGVDVVKCINK(7).-	P11974	decoy_P11974
D-22373-69.87	-1	22373	0.9400	0.2000	2	0.3400	5	5191.5410	3.9683	17	25	42	-.CINKYDLWLINEDCKEMYANDLTIK(15)--SVETLKEMIKSGMNVAR(6).-	decoy_P11974	P11974
D-22376-69.87	-1	22376	0.6000	0.2000	2	0.2200	4	3476.8509	-1.4139	11	20	31	-.VVDVGSKVYVDDGLISLQVK(7)--AVNMGSKIMEK(7).-	decoy_P11974	P11974
D-22396-69.91	-1	22396	1.4700	0.3100	1	0.7250	4	4479.2023	-0.8813	10	25	35	-.ITLDNAYMEKCDENILWLDYKNICK(21)--RVEHVDAAKR(9).-	P11974	decoy_P11974
D-22400-69.92	-1	22400	1.1600	0.4900	1	0.5800	7	5115.5836	3.9285	15	28	43	-.LDVDEAWAEQVPDKCVVPFIGRYLHAQR(14)--GATLKITLDNAYMEK(5).-	P11974	decoy_P11974
D-22411-69.95	-1	22411	1.9800	0.1850	4	0.5200	6	5048.5447	9.0925	15	25	40	-.CINKYDLWLINEDCKEMYANDLTIK(15)--NIKIISKIENHEGVR(3).-	decoy_P11974	P11974
D-22417-69.96	-1	22417	0.2300	0.2300	1	0.0600	6	5017.6440	0.6984	22	23	45	-.NTGIICTIGPASRSVETLKEMIK(19)--MTNTFGSGPRWGTLVIVVDGKK(21).-	decoy_P11974	P11974
D-22420-69.96	-1	22420	2.1600	1.8850	4	0.2300	7	6336.1866	7.7852	17	41	58	-.AEGSDVANAVLDGADCIMLSGETAKGDYPLEAVRMQHLIAR(25)--QALFVKEAPIEIGLDGR(6).-	P11974	decoy_P11974
D-22445-70.02	-1	22445	3.7750	0.0050	1	1.6550	6	4017.1672	1.7959	16	21	37	-.KSGLFGGNEVETVLFDPGKQK(1)--TGLIKGSGTAEVELKK(5).-	decoy_P11974	P11974
D-22468-70.07	-1	22468	3.0100	1.0650	6	0.4950	5	3951.1104	-1.8770	14	21	35	-.KSGLFGGNEVETVLFDPGKQK(19)--AADVHEVRKILGEK(9).-	P11974	decoy_P11974
D-22513-70.15	-1	22513	0.8700	0.3600	2	0.4200	5	3304.8072	-1.5989	11	17	28	-.AVNMGSKIMEKLTEVSR(11)--VFLAQKMIIGR(6).-	decoy_P11974	P11974
D-22518-70.15	-1	22518	0.3850	0.3850	5	0.1950	4	3716.9347	-7.1602	6	25	31	-.FGVEQDVDMVFASFIRKAADVHEVR(17)--EGLIKR(5).-	decoy_P11974	P11974
D-22537-70.18	-1	22537	0.4250	0.4250	2	0.1750	5	3714.9402	-5.5093	15	17	32	-.EAEAAMFHRKLFEELAR(10)--LEVEATGSGKILGTR(10).-	P11974	decoy_P11974
D-22543-70.19	-1	22543	1.0850	0.0150	2	0.2600	3	2527.3613	4.4921	11	11	22	-.VNLAMNVGKAR(9)--SGVDVVKCINK(7).-	decoy_P11974	P11974
D-22544-70.19	-1	22544	1.9650	0.1750	3	0.9600	3	4401.1486	0.6942	19	19	38	-.VNKITEAHYEHTGHSFNMR(3)--GPDFLVTEVENGGFLGSKK(18).-	P11974	decoy_P11974
D-22550-70.20	-1	22550	2.1950	1.6900	6	0.1700	3	3431.8874	8.4386	15	18	33	-.KGVNLPGAAVDLPAVSEK(1)--LEVEATGSGKILGTR(10).-	P11974	decoy_P11974
D-22584-70.25	-1	22584	1.2350	0.0300	2	0.5850	5	4370.1601	6.4106	15	21	36	-.KSGLFGGNEVETVLFDPGKQK(1)--CDENILWLDYKNICK(11).-	P11974	decoy_P11974
D-22605-70.29	-1	22605	2.4150	2.4150	1	0.9000	7	5796.9823	-9.5700	23	28	51	-.LDVDEAWAEQVPDKCVVPFIGRYLHAQR(14)--GVNLPGAAVDLPAVSEKDIQDLK(17).-	P11974	decoy_P11974
D-22613-70.30	-1	22613	0.9100	0.3850	7	0.2700	4	3462.8642	-6.6765	15	16	31	-.KGATLKITLDNAYMEK(6)--LEVEATGSGKILGTR(10).-	P11974	decoy_P11974
D-22627-70.32	-1	22627	2.5150	1.0700	2	0.9500	6	4763.4729	0.6158	20	22	42	-.DIQDLKFGVEQDVDMVFASFIR(6)--LEVEATGSGKILGTRIEPGK(10).-	P11974	decoy_P11974
D-22641-70.34	-1	22641	1.5700	0.8000	5	0.6950	4	4428.2239	8.2234	15	22	37	-.GIFPVVCKDPVQEAWAEDVDLR(8)--KIMSELMQTACIVPK(1).-	P11974	decoy_P11974
D-22669-70.39	-1	22669	1.9900	0.1100	1	0.1850	4	2147.1989	0.5416	8	8	16	-.KLFEELAR(1)--ALEEFLKR(7).-	decoy_P11974	P11974
D-22696-70.43	-1	22696	1.7550	0.1100	1	0.7500	5	3852.0671	1.5908	14	21	35	-.QKGPDFLVTEVENGGFLGSKK(20)--IEPGKTDLAVAVPR(5).-	decoy_P11974	P11974
D-22699-70.44	-1	22699	2.3150	0.0950	1	0.3800	3	2147.1989	1.7755	8	8	16	-.KLFEELAR(1)--ALEEFLKR(7).-	decoy_P11974	P11974
D-22741-70.50	-1	22741	1.8650	0.4000	8	0.1250	4	4970.5863	4.7049	13	28	41	-.QAHLYRGIFPVVCKDPVQEAWAEDVDLR(14)--RVGEHNEIKSIIK(9).-	P11974	decoy_P11974
D-22769-70.54	-1	22769	0.7200	0.2350	6	0.0650	4	2795.4899	-9.3641	5	18	23	-.KIMSELMQTACIVPKGAR(15)--GFFKK(4).-	P11974	decoy_P11974
D-22783-70.57	-1	22783	2.2250	1.3900	4	0.1750	6	5431.6466	-0.6321	15	28	43	-.LDVDEAWAEQVPDKCVVPFIGRYLHAQR(14)--CDENILWLDYKNICK(11).-	P11974	decoy_P11974
D-22826-70.64	-1	22826	0.3850	0.1300	4	0.0400	6	6301.1468	3.1863	13	42	55	-.SKSHSEAGSAFIQTQQLHAAMADTFLEHMCRLDIDSAPITAR(2)--RVGEHNEIKSIIK(9).-	decoy_P11974	P11974
D-22827-70.64	-1	22827	0.5400	0.5400	1	0.1150	3	3750.9211	3.4386	15	16	31	-.TGLIKGSGTAEVELKK(15)--CINKYDLWLINEDCK(4).-	decoy_P11974	P11974
D-22834-70.65	-1	22834	0.4250	0.0800	1	0.1200	3	3111.6392	3.1631	7	20	27	-.QKGPDFLVTEVENGGFLGSK(2)--KFFGRAK(1).-	decoy_P11974	P11974
D-22837-70.66	-1	22837	0.6300	0.6300	1	0.1900	3	3750.9211	3.4419	15	16	31	-.TGLIKGSGTAEVELKK(15)--CINKYDLWLINEDCK(4).-	decoy_P11974	P11974
D-22839-70.66	-1	22839	1.4050	0.6350	6	0.3150	5	3941.0204	3.9455	6	26	32	-.YDLWLINEDCKEMYANDLTIKLTAGK(11)--KILGEK(1).-	P11974	decoy_P11974
D-22864-70.70	-1	22864	1.1050	0.5100	1	0.7050	4	3111.6392	2.3145	7	20	27	-.QKGPDFLVTEVENGGFLGSK(2)--KFFGRAK(1).-	decoy_P11974	P11974
D-22869-70.71	-1	22869	0.7200	0.7200	1	0.0250	5	6229.9549	4.2689	19	33	52	-.YLIPDSAFSETATRVNKITEAHYEHTGHSFNMR(17)--MNFSHGTHEYHAETIKNVR(16).-	P11974	decoy_P11974
D-22872-70.71	-1	22872	1.9200	1.9200	3	0.7650	4	4303.1238	-1.1787	10	26	36	-.SGMNVARMNFSHGTHEYHAETIKNVR(23)--RVEHVDAAKR(9).-	decoy_P11974	P11974
D-22889-70.74	-1	22889	4.4150	0.1800	3	0.6700	6	6279.1274	4.9602	24	34	58	-.AEGSDVANAVLDGADCIMLSGETAKGDYPLEAVR(25)--VQLSILGDDVYVKSGVDVVKCINK(13).-	P11974	decoy_P11974
D-22947-70.84	-1	22947	0.5800	0.3550	1	0.2050	3	3037.5761	3.0970	9	17	26	-.AGKPVICATQMLESMIK(3)--VEHVDAAKR(8).-	P11974	decoy_P11974
D-22964-70.86	-1	22964	2.4550	0.1050	4	1.1050	5	4860.5733	-7.4162	11	33	44	-.VYVDDGLISLQVKQKGPDFLVTEVENGGFLGSK(15)--AKGVNMALNVR(2).-	decoy_P11974	P11974
D-22983-70.89	-1	22983	1.0750	0.5950	4	0.2250	5	4962.6803	9.2220	23	24	47	-.KGVNLPGAAVDLPAVSEKDIQDLK(18)--LDQIDKESVAPLDVAAGPLNVGK(6).-	P11974	decoy_P11974
D-23001-70.92	-1	23001	1.4400	0.1150	4	0.8050	5	4735.4958	1.4450	21	23	44	-.GVNLPGAAVDLPAVSEKDIQDLK(17)--KSGLFGGNEVETVLFDPGKQK(19).-	P11974	decoy_P11974
D-23005-70.93	-1	23005	0.4250	0.4250	1	0.0950	4	4838.3120	4.2683	11	34	45	-.AEGSDVANAVLDGADCIMLSGETAKGDYPLEAVR(25)--AVNMGSKIMEK(7).-	P11974	decoy_P11974
D-23015-70.95	-1	23015	1.0550	1.0550	1	0.2750	5	4838.3120	2.0629	11	34	45	-.AEGSDVANAVLDGADCIMLSGETAKGDYPLEAVR(25)--AVNMGSKIMEK(7).-	P11974	decoy_P11974
D-23017-70.95	-1	23017	1.4150	0.6600	2	0.2000	5	5448.8431	1.0319	23	23	46	-.RIFSAFVMDVDQEVGFKLDQIDK(17)--AGKPVICATQMLESMIKKPRPTR(3).-	P11974	decoy_P11974
D-23018-70.95	-1	23018	2.0050	0.2750	2	0.7100	5	5428.8241	2.1334	21	26	47	-.CNRAGKPVICATQMLESMIKKPRPTR(21)--KSGLFGGNEVETVLFDPGKQK(1).-	P11974	decoy_P11974
D-23055-71.01	-1	23055	1.3050	0.8450	3	0.1150	4	5386.7606	-3.8483	20	26	46	-.GATLKITLDNAYMEKCDENILWLDYK(15)--VQLSILGDDVYVKSGVDVVK(13).-	P11974	decoy_P11974
D-23067-71.03	-1	23067	1.6700	1.6700	1	0.6050	5	4718.4816	4.2182	15	25	40	-.MIIGRCNRAGKPVICATQMLESMIK(11)--QKVQLSILGDDVYVK(2).-	P11974	decoy_P11974
D-23069-71.04	-1	23069	3.2900	1.0050	1	1.6350	5	6677.3102	1.8590	28	31	59	-.ATEGSLMICDAGDLVANAVDSGEARTPRPKK(30)--QAHLYRGIFPVVCKDPVQEAWAEDVDLR(14).-	decoy_P11974	P11974
D-23071-71.04	-1	23071	0.8100	0.5000	2	0.1450	3	3213.6857	5.0131	11	17	28	-.IMSELMQTACIVPKGAR(14)--VNLAMNVGKAR(9).-	decoy_P11974	P11974
D-23078-71.05	-1	23078	0.2400	0.2400	3	0.0850	5	6747.2676	-5.2329	25	36	61	-.SSSHSTDLMEAMAMGSVEASYKCLAAALIVLTESGR(22)--VEHVDAAKRIFSAFVMDVDQEVGFK(8).-	P11974	decoy_P11974
D-23101-71.08	-1	23101	0.8100	0.8100	1	0.0150	5	5130.6327	-0.5116	18	31	49	-.ATEGSLMICDAGDLVANAVDSGEARTPRPKK(30)--KGVNLPGAAVDLPAVSEK(1).-	decoy_P11974	P11974
D-23102-71.08	-1	23102	2.4700	0.1400	4	0.4450	4	5036.6067	1.0228	16	28	44	-.QAHLYRGIFPVVCKDPVQEAWAEDVDLR(14)--LTAGKKLEVEATGSGK(6).-	decoy_P11974	P11974
D-23103-71.09	-1	23103	1.3600	1.3600	6	0.3250	4	5429.7823	-5.7212	16	31	47	-.GVNMALNVRLDVDEAWAEQVPDKCVVPFIGR(23)--KGATLKITLDNAYMEK(6).-	decoy_P11974	P11974
D-23105-71.09	-1	23105	1.4100	0.5250	4	0.5850	5	5490.8894	9.4321	24	25	49	-.MIIGRCNRAGKPVICATQMLESMIK(11)--LDQIDKESVAPLDVAAGPLNVGKK(23).-	decoy_P11974	P11974
D-23108-71.09	-1	23108	1.9600	0.1050	5	0.2800	6	5169.7071	3.2669	15	28	43	-.QAHLYRGIFPVVCKDPVQEAWAEDVDLR(14)--VGEHNEIKSIIKINK(12).-	P11974	decoy_P11974
D-23123-71.12	-1	23123	2.2300	1.4050	1	0.6750	5	5474.7667	-9.7286	7	43	50	-.AVQHASRGSETLVILAAALCKYSAEVSGMAMAEMLDTSHSSSR(21)--NIKIISK(3).-	decoy_P11974	P11974
D-23133-71.13	-1	23133	1.0950	1.0950	5	0.3400	3	3913.9844	0.6815	10	22	32	-.DIQDLKFGVEQDVDMVFASFIR(6)--IMEKLTEVSR(4).-	P11974	decoy_P11974
D-23159-71.17	-1	23159	0.6850	0.2300	3	0.1500	5	5475.8446	5.5115	10	39	49	-.IFSAFVMDVDQEVGFKLDQIDKESVAPLDVAAGPLNVGK(22)--SVETLKEMIK(6).-	decoy_P11974	P11974
D-23175-71.20	-1	23175	1.0000	0.1100	3	0.5450	3	2959.6116	-0.6950	11	15	26	-.VYVDDGLISLQVKQK(13)--KLEVEATGSGK(1).-	decoy_P11974	P11974
D-23202-71.24	-1	23202	1.2100	0.4300	1	0.5500	4	5050.4811	9.3659	16	27	43	-.EMIKSGMNVARMNFSHGTHEYHAETIK(4)--EMYANDLTIKLTAGKK(10).-	P11974	decoy_P11974
D-23206-71.24	-1	23206	0.8800	0.4100	4	0.1700	4	5483.7967	-3.2682	22	26	48	-.VNKITEAHYEHTGHSFNMRAVNMGSK(3)--VVDVGSKVYVDDGLISLQVKQK(7).-	decoy_P11974	P11974
D-23224-71.27	-1	23224	1.5300	0.3550	5	0.2050	5	5416.8001	2.4712	11	39	50	-.IFSAFVMDVDQEVGFKLDQIDKESVAPLDVAAGPLNVGK(22)--GSGTAEVELKK(10).-	P11974	decoy_P11974
D-23232-71.29	-1	23232	2.4650	0.6050	3	1.1500	5	5402.8622	9.3867	22	25	47	-.MIIGRCNRAGKPVICATQMLESMIK(11)--QKVQLSILGDDVYVKSGVDVVK(15).-	P11974	decoy_P11974
D-23244-71.31	-1	23244	1.0400	0.4700	2	0.2050	4	5137.5778	8.1922	15	28	43	-.TATESFASDPILYRPVAVALDTKGPEIR(23)--CINKYDLWLINEDCK(4).-	decoy_P11974	P11974
D-23249-71.32	-1	23249	0.3100	0.3050	1	0.2400	5	5673.7011	6.5110	17	31	48	-.SKSHSEAGSAFIQTQQLHAAMADTFLEHMCR(1)--ALEEFLKRHFMAAEAER(7).-	decoy_P11974	P11974
D-23253-71.32	-1	23253	0.8850	0.8850	1	0.2500	3	3185.6795	-1.0912	11	17	28	-.AGKPVICATQMLESMIK(3)--AKGVNMALNVR(2).-	P11974	decoy_P11974
D-23285-71.38	-1	23285	1.8550	0.0150	3	0.4750	3	3746.9641	5.1313	11	20	31	-.IMSELMQTACIVPKGARNCR(14)--VFLAQKMIIGR(6).-	decoy_P11974	P11974
D-23290-71.38	-1	23290	0.6900	0.0900	8	0.2000	4	5260.7230	-3.2746	20	25	45	-.DPVQEAWAEDVDLRVNLAMNVGKAR(23)--TPRPKKIMSELMQTACIVPK(5).-	P11974	decoy_P11974
D-23291-71.38	-1	23291	1.2650	1.2650	1	0.7600	4	4021.1590	2.9886	12	23	35	-.NTGIICTIGPASRSVETLKEMIK(19)--VGEHNEIKSIIK(8).-	P11974	decoy_P11974
D-23311-71.41	-1	23311	1.3600	0.2200	2	0.2550	3	4132.1806	-5.6875	15	20	35	-.TPRPKKIMSELMQTACIVPK(5)--GATLKITLDNAYMEK(5).-	P11974	decoy_P11974
D-23326-71.44	-1	23326	0.7500	0.0400	1	0.4800	3	3454.8856	-3.5602	13	16	29	-.KGATLKITLDNAYMEK(6)--RVGEHNEIKSIIK(9).-	P11974	decoy_P11974
D-23330-71.44	-1	23330	0.4250	0.4250	3	0.1900	4	5234.6431	-8.2526	11	33	44	-.YLIPDSAFSETATRVNKITEAHYEHTGHSFNMR(17)--VFLAQKMIIGR(6).-	P11974	decoy_P11974
D-23343-71.48	-1	23343	1.0350	0.1150	1	0.4200	5	6607.3153	4.9821	24	33	57	-.YLIPDSAFSETATRVNKITEAHYEHTGHSFNMR(17)--NICKVVDVGSKVYVDDGLISLQVK(11).-	P11974	decoy_P11974
D-23383-71.55	-1	23383	1.7700	1.1100	1	0.3200	4	5866.8491	-7.8512	11	43	54	-.SSSHSTDLMEAMAMGSVEASYKCLAAALIVLTESGRSAHQVAR(22)--AVNMGSKIMEK(7).-	decoy_P11974	P11974
D-23389-71.55	-1	23389	2.3400	0.8700	4	0.1500	5	6613.3391	0.2066	20	41	61	-.AEGSDVANAVLDGADCIMLSGETAKGDYPLEAVRMQHLIAR(25)--VQLSILGDDVYVKSGVDVVK(13).-	P11974	decoy_P11974
D-23398-71.57	-1	23398	0.8200	0.2950	2	0.3500	3	3213.6857	1.1652	11	17	28	-.IMSELMQTACIVPKGAR(14)--VNLAMNVGKAR(9).-	decoy_P11974	P11974
D-23407-71.58	-1	23407	1.6150	0.1750	3	0.5000	5	7013.3868	3.3820	21	40	61	-.KPRPTRAEGSDVANAVLDGADCIMLSGETAKGDYPLEAVR(31)--YDLWLINEDCKEMYANDLTIK(11).-	P11974	decoy_P11974
D-23408-71.58	-1	23408	0.2450	0.2450	1	0.1250	4	5146.7086	5.4757	20	25	45	-.MIIGRCNRAGKPVICATQMLESMIK(11)--VQLSILGDDVYVKSGVDVVK(13).-	P11974	decoy_P11974
D-23419-71.60	-1	23419	0.5200	0.0100	3	0.0400	5	5922.8297	-9.5766	22	27	49	-.ITEAHYEHTGHSFNMRAVNMGSKIMEK(23)--CDENILWLDYKNICKVVDVGSK(15).-	P11974	decoy_P11974
D-23435-71.62	-1	23435	0.7150	0.7150	1	0.0450	5	5146.7086	5.4914	20	25	45	-.MIIGRCNRAGKPVICATQMLESMIK(11)--VQLSILGDDVYVKSGVDVVK(13).-	P11974	decoy_P11974
D-23444-71.64	-1	23444	1.2700	0.0850	1	0.5850	4	5524.6528	7.7290	19	26	45	-.YDLWLINEDCKEMYANDLTIKLTAGK(11)--MNFSHGTHEYHAETIKNVR(16).-	P11974	decoy_P11974
D-23452-71.65	-1	23452	2.4150	0.0850	7	0.0450	3	4463.3950	4.7967	6	36	42	-.GPDFLVTEVENGGFLGSKKGVNLPGAAVDLPAVSEK(18)--EGLIKR(5).-	decoy_P11974	P11974
D-23488-71.71	-1	23488	3.1400	2.1850	5	0.0700	3	3886.9306	-8.4208	11	22	33	-.GIFPVVCKDPVQEAWAEDVDLR(8)--AVNMGSKIMEK(7).-	decoy_P11974	P11974
D-23492-71.72	-1	23492	0.2650	0.2400	1	0.1350	3	3333.6855	3.6476	5	22	27	-.GIFPVVCKDPVQEAWAEDVDLR(8)--KFFGR(1).-	P11974	decoy_P11974
D-23501-71.73	-1	23501	0.6750	0.1400	3	0.2500	4	5933.8707	6.5647	9	43	52	-.MSKSHSEAGSAFIQTQQLHAAMADTFLEHMCRLDIDSAPITAR(1)--VEHVDAAKR(8).-	P11974	decoy_P11974
D-23513-71.75	-1	23513	3.0800	0.0350	2	1.7050	3	4062.1170	-2.6988	17	18	35	-.KIMSELMQTACIVPKGAR(15)--SVETLKEMIKSGMNVAR(6).-	decoy_P11974	P11974
D-23519-71.76	-1	23519	0.7100	0.1450	6	0.3900	3	4105.1199	-4.6664	11	25	36	-.DPVQEAWAEDVDLRVNLAMNVGKAR(23)--AKGVNMALNVR(2).-	decoy_P11974	P11974
D-23527-71.78	-1	23527	0.5750	0.5750	1	0.1150	5	5388.8753	5.0838	15	32	47	-.QALFVKEAPIEIGLDGRAVMIGDSAELIEDFR(6)--NIKIISKIENHEGVR(3).-	P11974	decoy_P11974
D-23537-71.79	-1	23537	2.4950	1.6750	4	0.0450	4	5698.8101	0.4793	11	41	52	-.AEGSDVANAVLDGADCIMLSGETAKGDYPLEAVRMQHLIAR(25)--SGVDVVKCINK(7).-	P11974	decoy_P11974
D-23539-71.79	-1	23539	0.3800	0.3800	1	0.0650	3	3527.7566	1.2782	7	21	28	-.ITLDNAYMEKCDENILWLDYK(10)--GKEGLIK(2).-	decoy_P11974	P11974
D-23542-71.80	-1	23542	2.1600	0.4350	8	0.9550	4	4727.3514	-9.9401	17	22	39	-.GIFPVVCKDPVQEAWAEDVDLR(8)--ALEEFLKRHFMAAEAER(7).-	decoy_P11974	P11974
D-23544-71.80	-1	23544	0.5050	0.5050	1	0.1950	5	5412.6810	5.4322	15	36	51	-.GSETLVILAAALCKYSAEVSGMAMAEMLDTSHSSSR(14)--TGLIKGSGTAEVELK(5).-	decoy_P11974	P11974
D-23548-71.81	-1	23548	1.8300	1.4850	4	0.1400	4	5752.7762	-6.2995	20	34	54	-.AEGSDVANAVLDGADCIMLSGETAKGDYPLEAVR(25)--SGLFGGNEVETVLFDPGKQK(18).-	P11974	decoy_P11974
D-23558-71.82	-1	23558	2.2000	0.0550	5	0.7650	3	4077.0848	-6.3704	17	17	34	-.SVETLKEMIKSGMNVAR(10)--ALEEFLKRHFMAAEAER(7).-	decoy_P11974	P11974
D-23584-71.86	-1	23584	1.3250	1.3250	2	0.6200	4	5121.5182	-1.6065	15	30	45	-.KLFEELARSSSHSTDLMEAMAMGSVEASYK(1)--FFGRAKGVNMALNVR(6).-	decoy_P11974	P11974
D-23585-71.86	-1	23585	1.1900	0.0300	4	0.3250	5	7558.7488	4.3289	20	48	68	-.AGKPVICATQMLESMIKKPRPTRAEGSDVANAVLDGADCIMLSGETAK(18)--IMSELMQTACIVPKGARNCR(14).-	P11974	decoy_P11974
D-23599-71.89	-1	23599	1.8650	0.1150	3	0.4250	5	7404.4799	-1.5324	34	36	70	-.GSETLVILAAALCKYSAEVSGMAMAEMLDTSHSSSR(14)--AEGSDVANAVLDGADCIMLSGETAKGDYPLEAVR(25).-	P11974	decoy_P11974
D-23663-71.99	-1	23663	1.5950	0.6250	3	0.1150	4	4163.1624	-5.3663	6	28	34	-.QAHLYRGIFPVVCKDPVQEAWAEDVDLR(14)--EGLIKR(5).-	decoy_P11974	P11974
D-23669-72.00	-1	23669	0.6400	0.6400	1	0.0550	4	4612.3793	-6.5638	15	25	40	-.DPVQEAWAEDVDLRVNLAMNVGKAR(23)--FFGRAKGVNMALNVR(6).-	P11974	decoy_P11974
D-23679-72.02	-1	23679	0.9550	0.3750	1	0.3950	3	2976.5775	8.1294	11	15	26	-.GATLKITLDNAYMEK(5)--AKGVNMALNVR(2).-	decoy_P11974	P11974
D-23685-72.03	-1	23685	1.3850	0.2400	2	0.4400	4	5769.8620	6.5910	20	30	50	-.KLFEELARSSSHSTDLMEAMAMGSVEASYK(1)--TPRPKKIMSELMQTACIVPK(5).-	P11974	decoy_P11974
D-23690-72.04	-1	23690	0.5550	0.0450	2	0.3300	4	5783.8495	1.0541	8	42	50	-.SKSHSEAGSAFIQTQQLHAAMADTFLEHMCRLDIDSAPITAR(1)--ALEEFLKR(7).-	decoy_P11974	P11974
D-23704-72.06	-1	23704	1.2100	0.4700	1	0.5250	3	3307.6883	2.9529	8	19	27	-.MNFSHGTHEYHAETIKNVR(16)--GKEGLIKR(7).-	decoy_P11974	P11974
D-23705-72.06	-1	23705	1.1550	0.1000	2	0.6100	3	3975.1203	2.5956	16	21	37	-.QKGPDFLVTEVENGGFLGSKK(20)--LTAGKKLEVEATGSGK(6).-	decoy_P11974	P11974
D-23705-72.06-2	-1	23705	1.1550	0.1000	3	0.6100	3	3975.1203	2.5956	16	21	37	-.QKGPDFLVTEVENGGFLGSKK(2)--LTAGKKLEVEATGSGK(6).-	decoy_P11974	P11974
D-23706-72.06	-1	23706	0.9000	0.2450	1	0.4450	4	4597.3446	-7.6225	15	24	39	-.KGVNLPGAAVDLPAVSEKDIQDLK(18)--CINKYDLWLINEDCK(4).-	decoy_P11974	P11974
D-23721-72.09	-1	23721	0.6250	0.6250	1	0.1400	4	5489.6402	8.2360	17	30	47	-.KLFEELARSSSHSTDLMEAMAMGSVEASYK(1)--ALEEFLKRHFMAAEAER(7).-	decoy_P11974	P11974
D-23746-72.13	-1	23746	2.8300	0.5100	5	0.1500	4	3523.8635	-1.8903	7	22	29	-.DIQDLKFGVEQDVDMVFASFIR(6)--SIIKINK(4).-	P11974	decoy_P11974
D-23856-72.32	-1	23856	0.6250	0.1250	3	0.2250	4	5248.5418	7.5181	19	27	46	-.ITEAHYEHTGHSFNMRAVNMGSKIMEK(23)--GPDFLVTEVENGGFLGSKK(18).-	P11974	decoy_P11974
D-23864-72.33	-1	23864	0.5700	0.0250	3	0.5150	3	3233.8513	-7.5098	11	16	27	-.WGTLVIVVDGKKFFGR(12)--VFLAQKMIIGR(6).-	P11974	decoy_P11974
D-23879-72.35	-1	23879	0.6550	0.4200	2	0.1050	4	4488.3336	5.1629	15	23	38	-.RIFSAFVMDVDQEVGFKLDQIDK(17)--VNLAMNVGKARGFFK(9).-	decoy_P11974	P11974
D-23881-72.36	-1	23881	1.0350	0.1750	5	0.3150	3	2913.5852	0.3364	8	17	25	-.AGKPVICATQMLESMIK(3)--GKEGLIKR(2).-	P11974	decoy_P11974
D-23882-72.36	-1	23882	0.6700	0.6700	1	0.2000	5	5152.6693	-2.8368	15	28	43	-.QAHLYRGIFPVVCKDPVQEAWAEDVDLR(14)--QKVQLSILGDDVYVK(2).-	P11974	decoy_P11974
D-23924-72.44	-1	23924	0.9300	0.9300	3	0.2750	3	3030.6204	-3.8931	11	16	27	-.KLEVEATGSGKILGTR(11)--EMIKSGMNVAR(4).-	P11974	decoy_P11974
D-23934-72.45	-1	23934	0.4000	0.0850	1	0.2500	3	2928.5530	-4.4096	7	17	24	-.ALEEFLKRHFMAAEAER(7)--ILGEKGK(5).-	decoy_P11974	P11974
D-23942-72.47	-1	23942	1.0550	0.2600	2	0.4550	3	2937.5884	7.8915	8	16	24	-.KGATLKITLDNAYMEK(6)--ALEEFLKR(7).-	decoy_P11974	P11974
