# Supplementary material for: The CroCo cross-link converter: a user-centred tool to convert results from cross-linking mass spectrometry experiments
Source: Bioinformatics. 2019 Sep 28;36(4):1296–7. doi: 10.1093/bioinformatics/btz732 (PMC7703748; doi:10.1093/bioinformatics/btz732)
Supplement: btz732_Supplementary_Data [file btz732_supplementary_data.zip › ExampleData/input/kojak_percolator/20180615_KS_CL_9_msconvert.perc.intra.txt]

SpecId	Label	scannr	Score	dScore	NormRank	PPScoreDiff	Charge	Mass	PPM	LenShort	LenLong	LenSum	Peptide	Proteins
T-2289-14.31	1	2289	0.9800	0.9800	0	0.9800	3	1644.9899	4.4388	6	6	12	-.KPRPTR(1)--KPRPTR(1).-	P11974	P11974
T-2303-14.33	1	2303	0.7750	0.7750	0	0.7750	4	1644.9899	4.1395	6	6	12	-.KPRPTR(1)--KPRPTR(1).-	P11974	P11974
D-2419-14.70	-1	2419	0.2650	0.1650	1	0.0600	3	3428.9493	0.3876	7	24	31	-.LDQIDKESVAPLDVAAGPLNVGKK(6)--SIIKINK(4).-	decoy_P11974	decoy_P11974
T-2619-15.46	1	2619	0.7300	0.7300	0	0.7300	4	1644.9899	0.1161	6	6	12	-.KPRPTR(1)--KPRPTR(1).-	P11974	P11974
T-2637-15.53	1	2637	0.7300	0.7300	0	0.7300	3	1644.9899	-0.3136	6	6	12	-.KPRPTR(1)--KPRPTR(1).-	P11974	P11974
T-3430-17.92	1	3430	2.3950	1.3100	1	0.7650	3	1507.9198	-0.1727	6	6	12	-.KPRPTR(1)--KGATLK(1).-	P11974	P11974
T-4935-22.64	1	4935	0.0800	0.0800	5	0.0350	3	3958.0018	0.9862	13	19	32	-.MNFSHGTHEYHAETIKNVR(16)--IISKIENHEGVRR(4).-	P11974	P11974
T-4938-22.65	1	4938	0.6400	0.3700	6	0.0100	3	3957.0127	3.3639	10	22	32	-.CDENILWLDYKNICKVVDVGSK(11)--KAADVHEVRK(1).-	P11974	P11974
T-4946-22.67	1	4946	0.6500	0.0150	8	0.0400	4	4950.4578	-9.7384	15	25	40	-.ITLDNAYMEKCDENILWLDYKNICK(10)--VNLAMNVGKARGFFK(9).-	P11974	P11974
T-5073-23.03	1	5073	2.9200	2.9200	1	0.4650	4	1778.0049	2.6484	6	9	15	-.KAADVHEVR(1)--KGATLK(1).-	P11974	P11974
T-5082-23.05	1	5082	2.3650	2.3650	1	0.4150	5	1778.0049	1.8410	6	9	15	-.KAADVHEVR(1)--KGATLK(1).-	P11974	P11974
D-5427-24.07	-1	5427	0.7050	0.0450	2	0.2300	3	4006.1289	-9.8376	16	17	33	-.ALEEFLKRHFMAAEAER(7)--WGTLVIVVDGKKFFGR(11).-	decoy_P11974	decoy_P11974
D-5578-24.56	-1	5578	0.1700	0.1700	1	0.0250	3	2166.1796	4.6538	8	9	17	-.VEHVDAAKR(8)--ALEEFLKR(7).-	decoy_P11974	decoy_P11974
D-5737-25.13	-1	5737	0.4750	0.4750	3	0.0400	6	2809.5080	-9.7722	11	14	25	-.IEPGKTDLAVAVPR(5)--AVNMGSKIMEK(7).-	decoy_P11974	decoy_P11974
T-5805-25.35	1	5805	1.1500	0.8850	2	0.0300	3	2009.1268	2.3015	6	11	17	-.GSGTAEVELKK(10)--KPRPTR(1).-	P11974	P11974
T-5984-25.86	1	5984	1.7800	0.9300	2	0.4550	3	2009.1268	1.0737	6	11	17	-.GSGTAEVELKK(10)--KPRPTR(1).-	P11974	P11974
T-6228-26.59	1	6228	1.0100	0.1850	5	0.4000	3	2033.1632	3.1089	8	9	17	-.KAADVHEVR(1)--KILGEKGK(6).-	P11974	P11974
T-6468-27.33	1	6468	0.6300	0.0550	2	0.1300	6	2793.5362	-2.1027	8	15	23	-.VNLAMNVGKARGFFK(9)--KLFEELAR(1).-	P11974	P11974
D-6482-27.37	-1	6482	1.1950	0.3050	1	0.4900	7	3624.9038	-2.0093	12	20	32	-.SGLFGGNEVETVLFDPGKQK(18)--VGEHNEIKSIIK(8).-	decoy_P11974	decoy_P11974
T-6548-27.58	1	6548	2.6750	2.6750	1	0.8500	5	1848.0468	1.8457	6	9	15	-.KAADVHEVR(1)--KILGEK(1).-	P11974	P11974
T-6555-27.62	1	6555	3.7550	3.0550	1	0.6850	3	1848.0468	2.2673	6	9	15	-.KAADVHEVR(1)--KILGEK(1).-	P11974	P11974
T-6569-27.65	1	6569	3.0700	3.0700	1	0.8200	4	1848.0468	2.1375	6	9	15	-.KAADVHEVR(1)--KILGEK(1).-	P11974	P11974
T-6718-28.09	1	6718	2.2350	1.4650	1	0.5150	5	1848.0468	0.8575	6	9	15	-.KAADVHEVR(1)--KILGEK(1).-	P11974	P11974
T-6922-28.65	1	6922	2.1700	2.1700	3	0.0100	5	2285.2967	3.3628	6	12	18	-.IISKIENHEGVR(4)--KPRPTR(1).-	P11974	P11974
T-7004-28.89	1	7004	2.1050	2.1050	1	1.1500	4	1440.8915	3.2968	6	6	12	-.KILGEK(1)--KGATLK(1).-	P11974	P11974
T-7065-29.07	1	7065	2.2200	0.6450	1	1.0500	3	2279.2120	2.1209	9	11	20	-.GSGTAEVELKK(10)--KAADVHEVR(1).-	P11974	P11974
T-7363-29.91	1	7363	3.1450	3.1450	1	1.1550	4	2507.3529	3.3833	10	11	21	-.NICKVVDVGSK(4)--KAADVHEVRK(1).-	P11974	P11974
T-7441-30.13	1	7441	1.2900	1.2900	1	0.1450	4	2126.1451	2.4934	6	11	17	-.EMIKSGMNVAR(4)--KPRPTR(1).-	P11974	P11974
T-7450-30.16	1	7450	2.4300	1.6050	2	0.3300	3	2109.1727	1.2056	6	11	17	-.NICKVVDVGSK(4)--KPRPTR(1).-	P11974	P11974
T-7460-30.19	1	7460	2.4400	2.4400	3	0.2100	4	2109.1727	0.8010	6	11	17	-.NICKVVDVGSK(4)--KPRPTR(1).-	P11974	P11974
T-7653-30.76	1	7653	1.7850	1.7850	1	0.6000	4	1872.0567	1.6633	6	11	17	-.GSGTAEVELKK(10)--KGATLK(1).-	P11974	P11974
T-7662-30.78	1	7662	1.2700	1.2700	4	0.0050	4	2109.1727	-0.6371	6	11	17	-.NICKVVDVGSK(4)--KPRPTR(1).-	P11974	P11974
T-7681-30.84	1	7681	1.5200	0.0250	2	0.0700	3	1872.0567	-0.8578	6	11	17	-.GSGTAEVELKK(10)--KGATLK(1).-	P11974	P11974
D-7719-30.94	-1	7719	0.3100	0.0800	6	0.0400	4	2521.4590	-0.1880	6	16	22	-.KLEVEATGSGKILGTR(1)--TPRPKK(5).-	decoy_P11974	decoy_P11974
D-7750-31.01	-1	7750	0.5950	0.1050	5	0.0350	3	2521.4590	0.4787	6	16	22	-.KLEVEATGSGKILGTR(11)--TPRPKK(5).-	decoy_P11974	decoy_P11974
T-7765-31.05	1	7765	1.7200	0.9000	2	0.9100	6	2581.4730	-2.1441	6	17	23	-.GDLGIEIPAEKVFLAQK(11)--KGATLK(1).-	P11974	P11974
T-7809-31.19	1	7809	3.6550	1.6400	1	1.5750	5	2555.3819	1.2527	9	12	21	-.IISKIENHEGVR(4)--KAADVHEVR(1).-	P11974	P11974
D-7898-31.52	-1	7898	0.4650	0.2100	10	0.0600	5	2521.4590	8.2877	6	16	22	-.KLEVEATGSGKILGTR(11)--TPRPKK(5).-	decoy_P11974	decoy_P11974
T-8323-32.79	1	8323	0.8400	0.0850	5	0.2750	3	3779.0436	1.5402	15	17	32	-.SVETLKEMIKSGMNVAR(6)--NIKIISKIENHEGVR(3).-	P11974	P11974
D-8342-32.84	-1	8342	1.1450	0.3300	1	0.4200	3	4723.5773	6.9132	15	27	42	-.PVPVVRMTNTFGSGPRWGTLVIVVDGK(1)--QKVQLSILGDDVYVK(2).-	decoy_P11974	decoy_P11974
D-8361-32.91	-1	8361	0.8850	0.8850	1	0.4400	4	4723.5773	5.6416	15	27	42	-.PVPVVRMTNTFGSGPRWGTLVIVVDGK(1)--QKVQLSILGDDVYVK(2).-	decoy_P11974	decoy_P11974
T-8597-33.66	1	8597	0.4300	0.0050	1	0.3400	4	3264.6701	-2.8019	11	17	28	-.SVETLKEMIKSGMNVAR(6)--EMIKSGMNVAR(4).-	P11974	P11974
T-8615-33.71	1	8615	2.8150	2.8150	1	1.2550	5	2379.2579	0.5708	9	11	20	-.NICKVVDVGSK(4)--KAADVHEVR(1).-	P11974	P11974
T-8630-33.75	1	8630	3.5500	3.5500	1	1.2850	4	2379.2579	0.2992	9	11	20	-.NICKVVDVGSK(4)--KAADVHEVR(1).-	P11974	P11974
T-8632-33.76	1	8632	3.6200	1.3500	1	1.4800	3	2379.2579	0.2992	9	11	20	-.NICKVVDVGSK(4)--KAADVHEVR(1).-	P11974	P11974
T-8649-33.81	1	8649	2.2450	0.7100	2	0.6700	6	2791.5442	-0.6544	9	16	25	-.TGLIKGSGTAEVELKK(15)--KAADVHEVR(1).-	P11974	P11974
T-8657-33.84	1	8657	2.6200	0.6650	1	1.0300	6	2791.5442	-0.6074	9	16	25	-.TGLIKGSGTAEVELKK(15)--KAADVHEVR(1).-	P11974	P11974
T-8661-33.85	1	8661	1.1800	0.1800	3	0.1550	4	2791.5442	1.2650	9	16	25	-.TGLIKGSGTAEVELKK(15)--KAADVHEVR(1).-	P11974	P11974
D-8787-34.19	-1	8787	1.0600	0.3700	3	0.6000	5	2777.5286	-6.1526	11	13	24	-.RVGEHNEIKSIIK(9)--KLEVEATGSGK(1).-	decoy_P11974	decoy_P11974
T-8807-34.23	1	8807	0.6550	0.0850	2	0.2400	3	1753.0712	8.1017	7	8	15	-.KILGEKGK(6)--ILGEKGK(5).-	P11974	P11974
D-8968-34.71	-1	8968	0.7100	0.3050	1	0.4000	6	2777.5286	-7.2227	11	13	24	-.RVGEHNEIKSIIK(9)--KLEVEATGSGK(1).-	decoy_P11974	decoy_P11974
D-9110-35.13	-1	9110	1.4150	1.4150	1	0.4750	3	4165.2356	-5.1665	15	23	38	-.LDQIDKESVAPLDVAAGPLNVGK(6)--FFGRAKGVNMALNVR(6).-	decoy_P11974	decoy_P11974
D-9124-35.17	-1	9124	0.3150	0.3150	3	0.1550	3	3350.8014	-7.4872	14	15	29	-.KIMSELMQTACIVPK(1)--IEPGKTDLAVAVPR(5).-	decoy_P11974	decoy_P11974
D-9145-35.21	-1	9145	0.3100	0.3100	1	0.0050	3	4021.2549	-2.4382	10	26	36	-.VPVVRMTNTFGSGPRWGTLVIVVDGK(1)--INKGKEGLIK(3).-	decoy_P11974	decoy_P11974
D-9149-35.22	-1	9149	0.0750	0.0750	8	0.0150	3	3352.8117	-5.8266	7	22	29	-.MTNTFGSGPRWGTLVIVVDGKK(21)--KFFGRAK(1).-	decoy_P11974	decoy_P11974
D-9156-35.24	-1	9156	0.6050	0.0100	2	0.2050	3	3065.5823	-3.4501	9	17	26	-.IMSELMQTACIVPKGAR(14)--VEHVDAAKR(8).-	decoy_P11974	decoy_P11974
D-9170-35.29	-1	9170	0.6100	0.6100	1	0.0800	4	5024.7999	-1.8662	19	27	46	-.PVPVVRMTNTFGSGPRWGTLVIVVDGK(1)--ILGTRIEPGKTDLAVAVPR(10).-	decoy_P11974	decoy_P11974
D-9190-35.34	-1	9190	0.9500	0.9500	7	0.0750	5	2393.3641	1.7525	6	15	21	-.LEVEATGSGKILGTR(10)--TPRPKK(5).-	decoy_P11974	decoy_P11974
T-9230-35.46	1	9230	3.0750	1.2100	6	0.2850	3	2393.3641	2.4854	6	15	21	-.TGLIKGSGTAEVELK(5)--KPRPTR(1).-	P11974	P11974
T-9297-35.66	1	9297	2.8000	1.7750	5	0.0650	4	2393.3641	3.2111	6	15	21	-.TGLIKGSGTAEVELK(5)--KPRPTR(1).-	P11974	P11974
D-9352-35.85	-1	9352	0.7850	0.7850	7	0.2200	5	2393.3641	2.4733	6	15	21	-.LEVEATGSGKILGTR(10)--TPRPKK(5).-	decoy_P11974	decoy_P11974
T-9379-35.95	1	9379	2.0550	0.5900	1	0.6450	3	1989.0750	6.3442	6	11	17	-.EMIKSGMNVAR(4)--KGATLK(1).-	P11974	P11974
T-9383-35.97	1	9383	2.9900	1.6950	1	0.6000	3	2393.3641	3.4698	6	15	21	-.TGLIKGSGTAEVELK(5)--KPRPTR(1).-	P11974	P11974
T-9386-35.98	1	9386	1.5600	0.1550	1	0.2450	4	1989.0750	2.5475	6	11	17	-.EMIKSGMNVAR(4)--KGATLK(1).-	P11974	P11974
T-9435-36.18	1	9435	3.1850	2.4850	5	0.1000	4	2393.3641	2.6734	6	15	21	-.TGLIKGSGTAEVELK(5)--KPRPTR(1).-	P11974	P11974
T-9498-36.37	1	9498	1.7400	0.2100	5	0.2700	5	2393.3569	-2.3812	5	16	21	-.TGLIKGSGTAEVELKK(5)--GFFKK(4).-	P11974	P11974
T-9552-36.54	1	9552	1.6400	0.5600	1	0.5700	4	1942.0986	0.5141	6	11	17	-.GSGTAEVELKK(10)--KILGEK(1).-	P11974	P11974
T-9609-36.68	1	9609	2.8450	2.3900	2	0.2050	4	2393.3641	1.2859	6	15	21	-.TGLIKGSGTAEVELK(5)--KPRPTR(1).-	P11974	P11974
D-9790-37.19	-1	9790	0.2400	0.2400	7	0.0900	4	2393.3641	0.6086	6	15	21	-.LEVEATGSGKILGTR(10)--TPRPKK(5).-	decoy_P11974	decoy_P11974
D-9796-37.21	-1	9796	1.2250	0.0600	2	0.5650	5	2170.2122	9.4891	7	10	17	-.RVEHVDAAKR(9)--KFFGRAK(1).-	decoy_P11974	decoy_P11974
T-9863-37.41	1	9863	1.0750	0.1550	6	0.2050	5	2393.3569	-1.0886	5	16	21	-.TGLIKGSGTAEVELKK(15)--GFFKK(4).-	P11974	P11974
T-10140-38.24	1	10140	0.7650	0.6350	1	0.1350	3	2218.2684	1.7669	6	12	18	-.IISKIENHEGVR(4)--KILGEK(1).-	P11974	P11974
T-10365-38.83	1	10365	0.4750	0.4750	1	0.2150	4	2542.4317	-2.0184	6	15	21	-.VNLAMNVGKARGFFK(9)--KPRPTR(1).-	P11974	P11974
T-10408-38.94	1	10408	0.4700	0.4700	2	0.0250	4	2542.4317	-2.0879	6	15	21	-.VNLAMNVGKARGFFK(9)--KPRPTR(1).-	P11974	P11974
T-10410-38.95	1	10410	3.0650	3.0650	1	1.5550	4	2663.4493	0.5806	9	15	24	-.TGLIKGSGTAEVELK(5)--KAADVHEVR(1).-	P11974	P11974
T-10434-39.01	1	10434	1.5100	0.6600	1	0.6950	3	2663.4493	1.5274	9	15	24	-.TGLIKGSGTAEVELK(5)--KAADVHEVR(1).-	P11974	P11974
T-10593-39.46	1	10593	2.7500	2.7500	1	1.3350	4	2663.4493	0.8535	9	15	24	-.TGLIKGSGTAEVELK(5)--KAADVHEVR(1).-	P11974	P11974
T-10603-39.48	1	10603	1.5550	1.5000	3	0.5050	5	3288.7833	4.6257	11	17	28	-.AGKPVICATQMLESMIK(3)--VFLAQKMIIGR(6).-	P11974	P11974
T-10671-39.67	1	10671	1.3350	1.3350	1	0.6050	4	1639.0283	-0.8639	6	7	13	-.NIKIISK(3)--KILGEK(1).-	P11974	P11974
D-10683-39.71	-1	10683	2.5700	0.8950	1	0.4850	6	3179.7593	9.7823	5	22	27	-.QKVQLSILGDDVYVKSGVDVVK(15)--KFFGR(1).-	decoy_P11974	decoy_P11974
T-10692-39.74	1	10692	2.1200	1.4100	1	0.6450	3	1639.0283	0.3700	6	7	13	-.NIKIISK(3)--KILGEK(1).-	P11974	P11974
T-10769-39.94	1	10769	1.5300	1.5300	1	0.0600	4	1896.0944	-0.0686	6	8	14	-.KLFEELAR(1)--KPRPTR(1).-	P11974	P11974
T-10800-40.01	1	10800	1.1700	0.4850	5	0.1750	4	4077.0848	-1.5318	17	17	34	-.SVETLKEMIKSGMNVAR(6)--EAEAAMFHRKLFEELAR(10).-	P11974	P11974
T-10830-40.09	1	10830	0.6000	0.6000	2	0.2050	4	3914.9367	-5.9241	11	22	33	-.GIFPVVCKDPVQEAWAEDVDLR(8)--EMIKSGMNVAR(4).-	P11974	P11974
T-10833-40.10	1	10833	1.2100	1.1850	3	0.0900	4	5273.6812	3.4018	15	31	46	-.GIFPVVCKDPVQEAWAEDVDLRVNLAMNVGK(8)--GATLKITLDNAYMEK(5).-	P11974	P11974
T-10887-40.28	1	10887	0.5950	0.5950	1	0.2450	4	3914.9367	-2.9285	11	22	33	-.GIFPVVCKDPVQEAWAEDVDLR(8)--EMIKSGMNVAR(4).-	P11974	P11974
D-11231-41.28	-1	11231	2.8200	1.9750	5	0.1900	6	3179.7593	9.6978	5	22	27	-.QKVQLSILGDDVYVKSGVDVVK(15)--KFFGR(1).-	decoy_P11974	decoy_P11974
D-11297-41.47	-1	11297	0.5550	0.5550	1	0.1850	4	2928.5530	-6.5578	7	17	24	-.ALEEFLKRHFMAAEAER(7)--GKEGLIK(2).-	decoy_P11974	decoy_P11974
D-11392-41.75	-1	11392	0.4350	0.4350	1	0.0650	5	2840.5230	5.9851	9	15	24	-.FFGRAKGVNMALNVR(6)--VEHVDAAKR(8).-	decoy_P11974	decoy_P11974
T-11432-41.88	1	11432	0.4000	0.4000	1	0.0600	5	2828.5576	9.5845	7	17	24	-.AGKPVICATQMLESMIK(3)--NIKIISK(3).-	P11974	P11974
D-11533-42.18	-1	11533	0.3350	0.3350	1	0.2000	3	2341.2614	7.9465	9	10	19	-.RVEHVDAAKR(9)--VEHVDAAKR(8).-	decoy_P11974	decoy_P11974
D-11582-42.34	-1	11582	0.4700	0.4350	10	0.1700	3	4686.4980	-2.2197	19	22	41	-.IFSAFVMDVDQEVGFKLDQIDK(16)--ILGTRIEPGKTDLAVAVPR(10).-	decoy_P11974	decoy_P11974
T-11646-42.59	1	11646	1.6150	0.2050	2	0.5750	3	2256.2939	0.4035	6	15	21	-.TGLIKGSGTAEVELK(5)--KGATLK(1).-	P11974	P11974
T-11671-42.67	1	11671	3.2050	3.2050	1	0.8750	4	2256.2939	0.8827	6	15	21	-.TGLIKGSGTAEVELK(5)--KGATLK(1).-	P11974	P11974
T-11675-42.68	1	11675	2.3550	2.3550	1	0.7050	3	2256.2939	1.1869	6	15	21	-.TGLIKGSGTAEVELK(5)--KGATLK(1).-	P11974	P11974
D-11677-42.69	-1	11677	0.4500	0.1300	2	0.2450	3	2341.2614	8.0076	9	10	19	-.RVEHVDAAKR(9)--VEHVDAAKR(8).-	decoy_P11974	decoy_P11974
D-11821-43.12	-1	11821	0.7850	0.7850	1	0.2850	4	1909.0308	0.7976	5	11	16	-.KLEVEATGSGK(1)--KFFGR(1).-	decoy_P11974	decoy_P11974
T-11840-43.18	1	11840	3.2100	3.2100	1	0.7850	4	2256.2939	1.2687	6	15	21	-.TGLIKGSGTAEVELK(5)--KGATLK(1).-	P11974	P11974
T-11846-43.19	1	11846	3.0000	3.0000	1	0.9050	3	2256.2939	1.8548	6	15	21	-.TGLIKGSGTAEVELK(5)--KGATLK(1).-	P11974	P11974
D-11847-43.19	-1	11847	0.7500	0.1250	1	0.2300	3	2341.2614	6.8869	9	10	19	-.RVEHVDAAKR(9)--VEHVDAAKR(8).-	decoy_P11974	decoy_P11974
T-11962-43.56	1	11962	1.7200	0.6000	3	0.7200	5	2166.1796	0.2524	8	9	17	-.KAADVHEVR(1)--KLFEELAR(1).-	P11974	P11974
T-11993-43.65	1	11993	2.6450	0.8450	1	1.0700	4	2166.1796	-1.1904	8	9	17	-.KAADVHEVR(1)--KLFEELAR(1).-	P11974	P11974
T-12006-43.68	1	12006	2.9950	0.4550	1	0.8100	4	2256.2939	0.4349	6	15	21	-.TGLIKGSGTAEVELK(5)--KGATLK(1).-	P11974	P11974
T-12010-43.69	1	12010	0.8650	0.8650	1	0.2500	4	1449.8595	0.9728	5	6	11	-.KILGEK(1)--GFFKK(4).-	P11974	P11974
T-12013-43.70	1	12013	0.9500	0.9500	4	0.1900	3	2256.2939	0.4615	6	15	21	-.TGLIKGSGTAEVELK(5)--KGATLK(1).-	P11974	P11974
T-12428-44.90	1	12428	0.8750	0.8750	1	0.3300	3	2068.1713	-0.0571	6	10	16	-.SVETLKEMIK(6)--KPRPTR(1).-	P11974	P11974
T-12430-44.91	1	12430	1.1400	1.1400	2	0.0800	5	2068.1713	-0.1616	6	10	16	-.SVETLKEMIK(6)--KPRPTR(1).-	P11974	P11974
T-12436-44.92	1	12436	1.0300	1.0300	1	0.3350	3	2068.1713	0.5553	6	10	16	-.SVETLKEMIK(6)--KPRPTR(1).-	P11974	P11974
T-12449-44.96	1	12449	2.1050	1.9500	1	0.3100	4	2068.1713	-1.5459	6	10	16	-.SVETLKEMIK(6)--KPRPTR(1).-	P11974	P11974
D-12451-44.97	-1	12451	0.1100	0.1050	1	0.0600	3	2462.2759	6.7913	11	11	22	-.KLEVEATGSGK(1)--AVNMGSKIMEK(7).-	decoy_P11974	decoy_P11974
T-12609-45.43	1	12609	1.5150	1.5150	1	0.5000	3	2068.1713	0.6365	6	10	16	-.SVETLKEMIK(6)--KPRPTR(1).-	P11974	P11974
T-12785-45.94	1	12785	0.9500	0.9500	1	0.2350	3	2068.1713	0.9501	6	10	16	-.SVETLKEMIK(6)--KPRPTR(1).-	P11974	P11974
T-12897-46.24	1	12897	0.8300	0.8300	3	0.0300	4	2414.3296	-6.1722	5	15	20	-.VNLAMNVGKARGFFK(9)--GFFKK(4).-	P11974	P11974
T-12904-46.26	1	12904	2.5250	2.5250	1	0.8250	4	2256.2939	-0.3380	6	15	21	-.TGLIKGSGTAEVELK(5)--KGATLK(1).-	P11974	P11974
D-12934-46.35	-1	12934	0.3450	0.0950	0	0.3450	3	2185.1603	9.6169	9	9	18	-.VEHVDAAKR(8)--VEHVDAAKR(8).-	decoy_P11974	decoy_P11974
T-12995-46.53	1	12995	1.2700	1.0400	1	0.1150	3	2655.5071	0.4233	6	18	24	-.KGVNLPGAAVDLPAVSEK(1)--KPRPTR(1).-	P11974	P11974
T-12998-46.54	1	12998	1.0600	0.4250	6	0.0850	5	2558.3889	-0.3075	6	15	21	-.GATLKITLDNAYMEK(5)--KPRPTR(1).-	P11974	P11974
T-13069-46.75	1	13069	0.5600	0.5600	1	0.0200	4	2414.3296	-5.3372	5	15	20	-.VNLAMNVGKARGFFK(9)--GFFKK(4).-	P11974	P11974
T-13084-46.80	1	13084	0.2750	0.2750	1	0.3350	3	2414.3296	-4.7807	5	15	20	-.VNLAMNVGKARGFFK(9)--GFFKK(4).-	P11974	P11974
D-13104-46.85	-1	13104	0.2300	0.2300	5	0.0600	5	2656.4872	-9.0098	10	12	22	-.WGTLVIVVDGKK(11)--IMEKLTEVSR(4).-	decoy_P11974	decoy_P11974
T-13156-46.99	1	13156	0.9550	0.1250	4	0.1050	3	2558.3817	2.0464	5	16	21	-.KGATLKITLDNAYMEK(6)--GFFKK(4).-	P11974	P11974
T-13172-47.03	1	13172	3.0050	2.7800	2	0.0800	4	2655.5071	0.9645	6	18	24	-.KGVNLPGAAVDLPAVSEK(1)--KPRPTR(1).-	P11974	P11974
T-13175-47.04	1	13175	2.6150	2.0450	1	0.1850	3	2655.5071	0.7373	6	18	24	-.KGVNLPGAAVDLPAVSEK(1)--KPRPTR(1).-	P11974	P11974
T-13265-47.28	1	13265	1.8150	1.8150	3	0.0900	3	2595.4747	0.7161	6	15	21	-.VYVDDGLISLQVKQK(13)--KPRPTR(1).-	P11974	P11974
T-13348-47.49	1	13348	0.0550	0.0550	1	0.0600	4	2414.3296	-7.3287	5	15	20	-.VNLAMNVGKARGFFK(9)--GFFKK(4).-	P11974	P11974
T-13435-47.73	1	13435	2.4000	0.8350	2	1.1800	4	2985.6419	1.1676	11	16	27	-.TGLIKGSGTAEVELKK(5)--NICKVVDVGSK(4).-	P11974	P11974
D-13478-47.86	-1	13478	1.0250	0.1800	1	0.2650	3	3519.8104	9.2096	6	22	28	-.SGVDVVKCINKYDLWLINEDCK(7)--EGLIKR(5).-	decoy_P11974	decoy_P11974
T-13493-47.91	1	13493	0.4550	0.4550	3	0.1600	4	5756.9074	-4.8632	22	31	53	-.KPRPTRAEGSDVANAVLDGADCIMLSGETAK(1)--KGDVVIVLTGWRPGSGFTNTMR(1).-	P11974	P11974
D-13801-48.85	-1	13801	0.4450	0.1250	4	0.1300	5	3166.7712	7.8269	14	14	28	-.IEPGKTDLAVAVPR(5)--EGLIKRVEHVDAAK(5).-	decoy_P11974	decoy_P11974
T-13884-49.07	1	13884	0.8400	0.7150	1	0.4050	4	3039.5442	-1.8422	11	15	26	-.GATLKITLDNAYMEK(5)--EMIKSGMNVAR(4).-	P11974	P11974
T-13927-49.19	1	13927	0.6100	0.1900	4	0.0900	3	3526.9465	-4.8926	8	23	31	-.NTGIICTIGPASRSVETLKEMIK(19)--KILGEKGK(1).-	P11974	P11974
T-13929-49.19	1	13929	0.6800	0.6800	1	0.2450	3	2590.3280	-3.4947	11	11	22	-.NICKVVDVGSK(4)--EMIKSGMNVAR(4).-	P11974	P11974
D-14031-49.49	-1	14031	0.7050	0.7050	2	0.2300	5	2809.5080	-7.4387	11	14	25	-.IEPGKTDLAVAVPR(5)--AVNMGSKIMEK(7).-	decoy_P11974	decoy_P11974
T-14080-49.61	1	14080	3.3100	1.8750	1	1.1100	3	2925.5922	0.3398	9	18	27	-.KGVNLPGAAVDLPAVSEK(1)--KAADVHEVR(1).-	P11974	P11974
D-14100-49.66	-1	14100	0.4150	0.4150	8	0.0100	6	2809.5080	-7.9157	11	14	25	-.IEPGKTDLAVAVPR(5)--AVNMGSKIMEK(7).-	decoy_P11974	decoy_P11974
T-14113-49.70	1	14113	0.3050	0.1350	3	0.1800	5	4427.1276	-0.2515	15	20	35	-.CNRAGKPVICATQMLESMIK(6)--CDENILWLDYKNICK(11).-	P11974	P11974
T-14190-49.88	1	14190	3.8650	1.7650	1	1.8000	4	2925.5922	-0.1317	9	18	27	-.KGVNLPGAAVDLPAVSEK(1)--KAADVHEVR(1).-	P11974	P11974
T-14195-49.90	1	14195	1.7100	1.1000	2	0.4850	3	2294.2746	8.1952	8	10	18	-.KAADVHEVRK(1)--KLFEELAR(1).-	P11974	P11974
T-14274-50.10	1	14274	0.2050	0.2050	5	0.0300	5	2811.5527	9.2281	11	15	26	-.TGLIKGSGTAEVELK(5)--VNLAMNVGKAR(9).-	P11974	P11974
T-14311-50.19	1	14311	1.1350	1.1350	0	1.1350	3	2573.3556	-1.7731	11	11	22	-.NICKVVDVGSK(4)--NICKVVDVGSK(4).-	P11974	P11974
D-14418-50.50	-1	14418	0.7450	0.4950	4	0.2100	6	3163.7466	3.5503	10	16	26	-.WGTLVIVVDGKKFFGR(12)--IMEKLTEVSR(4).-	decoy_P11974	decoy_P11974
T-14495-50.69	1	14495	1.5700	1.5700	3	0.1200	5	2865.5599	-2.5364	9	15	24	-.VYVDDGLISLQVKQK(13)--KAADVHEVR(1).-	P11974	P11974
T-14527-50.78	1	14527	2.2500	2.2500	4	0.3800	5	2865.5599	-1.4178	9	15	24	-.VYVDDGLISLQVKQK(13)--KAADVHEVR(1).-	P11974	P11974
T-14651-51.12	1	14651	0.7700	0.7700	1	0.0050	3	1981.0706	-2.1266	5	11	16	-.NICKVVDVGSK(4)--GFFKK(4).-	P11974	P11974
T-14654-51.13	1	14654	0.3750	0.3750	1	0.1750	6	4427.1276	-0.3740	15	20	35	-.CNRAGKPVICATQMLESMIK(6)--CDENILWLDYKNICK(11).-	P11974	P11974
D-14822-51.62	-1	14822	1.0850	0.3600	3	0.3650	3	2747.4744	8.0049	6	19	25	-.KSGLFGGNEVETVLFDPGK(1)--LTAGKK(5).-	decoy_P11974	decoy_P11974
D-14833-51.65	-1	14833	0.3750	0.0250	2	0.0500	3	2747.4744	8.0049	6	19	25	-.KSGLFGGNEVETVLFDPGK(1)--LTAGKK(5).-	decoy_P11974	decoy_P11974
T-14866-51.75	1	14866	0.6250	0.6250	3	0.2550	3	2527.3613	-5.2151	11	11	22	-.VNLAMNVGKAR(9)--NICKVVDVGSK(4).-	P11974	P11974
D-14933-51.93	-1	14933	0.9650	0.9650	2	0.1700	5	2809.5080	-7.5445	11	14	25	-.IEPGKTDLAVAVPR(5)--AVNMGSKIMEK(7).-	decoy_P11974	decoy_P11974
D-15010-52.13	-1	15010	0.0300	0.0300	1	0.0500	4	2229.2844	8.3714	6	12	18	-.VGEHNEIKSIIK(8)--TPRPKK(5).-	decoy_P11974	decoy_P11974
T-15028-52.19	1	15028	0.5550	0.1700	6	0.4200	5	3141.7245	1.6688	10	17	27	-.GDLGIEIPAEKVFLAQK(11)--SVETLKEMIK(6).-	P11974	P11974
T-15051-52.26	1	15051	1.1850	1.1850	1	0.3550	4	1935.0763	-1.0795	5	11	16	-.VNLAMNVGKAR(9)--GFFKK(4).-	P11974	P11974
T-15081-52.34	1	15081	3.2750	3.2750	1	0.3700	3	1935.0763	-0.6212	5	11	16	-.VNLAMNVGKAR(9)--GFFKK(4).-	P11974	P11974
D-15217-52.68	-1	15217	0.3050	0.3050	1	0.1800	4	2242.2718	-4.3111	8	10	18	-.IMEKLTEVSR(4)--GKEGLIKR(2).-	decoy_P11974	decoy_P11974
T-15240-52.77	1	15240	2.8350	2.8350	1	0.6800	4	1935.0763	-0.9021	5	11	16	-.VNLAMNVGKAR(9)--GFFKK(4).-	P11974	P11974
T-15270-52.85	1	15270	3.6400	3.2700	1	0.2650	3	1935.0763	-1.3168	5	11	16	-.VNLAMNVGKAR(9)--GFFKK(4).-	P11974	P11974
D-15312-52.95	-1	15312	0.4050	0.1250	1	0.1250	4	1937.1785	-2.2347	8	8	16	-.GKEGLIKR(2)--GKEGLIKR(7).-	decoy_P11974	decoy_P11974
D-15316-52.97	-1	15316	2.1150	1.2600	1	1.0650	6	4217.1620	1.6340	17	18	35	-.KIMSELMQTACIVPKGAR(1)--ALEEFLKRHFMAAEAER(7).-	decoy_P11974	decoy_P11974
T-15419-53.28	1	15419	2.5850	2.5850	1	0.6750	3	1931.1012	-1.5630	6	10	16	-.SVETLKEMIK(6)--KGATLK(1).-	P11974	P11974
T-15644-53.89	1	15644	0.7200	0.7200	1	0.2700	4	3642.7492	-8.8237	11	19	30	-.MNFSHGTHEYHAETIKNVR(16)--EMIKSGMNVAR(4).-	P11974	P11974
T-15656-53.92	1	15656	0.7550	0.7550	1	0.1550	4	3642.7492	-9.1318	11	19	30	-.MNFSHGTHEYHAETIKNVR(16)--EMIKSGMNVAR(4).-	P11974	P11974
T-15674-53.97	1	15674	1.1550	0.1850	4	0.2150	3	2518.4369	-0.6962	6	18	24	-.KGVNLPGAAVDLPAVSEK(1)--KGATLK(1).-	P11974	P11974
D-15739-54.13	-1	15739	0.3950	0.0050	2	0.2000	3	2973.4880	6.7881	7	15	22	-.CINKYDLWLINEDCK(4)--KFFGRAK(1).-	decoy_P11974	decoy_P11974
D-15755-54.16	-1	15755	0.0550	0.0550	0	0.0550	4	1937.1785	-1.9196	8	8	16	-.GKEGLIKR(7)--GKEGLIKR(7).-	decoy_P11974	decoy_P11974
D-15786-54.23	-1	15786	0.9700	0.3650	1	0.3800	5	2341.2614	9.5110	9	10	19	-.RVEHVDAAKR(9)--VEHVDAAKR(8).-	decoy_P11974	decoy_P11974
D-15788-54.23	-1	15788	0.4000	0.2750	3	0.1250	4	3069.6863	2.5569	8	18	26	-.KIMSELMQTACIVPKGAR(1)--GKEGLIKR(7).-	decoy_P11974	decoy_P11974
D-15898-54.51	-1	15898	1.0850	1.0850	4	0.1000	5	4285.0669	2.4683	5	34	39	-.VAELPYDGKATEGSLMICDAGDLVANAVDSGEAR(9)--KFFGR(1).-	decoy_P11974	decoy_P11974
T-15942-54.61	1	15942	1.5450	1.3750	1	0.1200	3	1935.0763	6.2481	5	11	16	-.VNLAMNVGKAR(9)--GFFKK(4).-	P11974	P11974
T-15962-54.67	1	15962	0.3900	0.3900	1	0.1550	5	3642.7492	-9.5401	11	19	30	-.MNFSHGTHEYHAETIKNVR(16)--EMIKSGMNVAR(4).-	P11974	P11974
D-15992-54.75	-1	15992	0.0550	0.0550	1	0.0150	4	2462.2759	3.7485	11	11	22	-.KLEVEATGSGK(1)--AVNMGSKIMEK(7).-	decoy_P11974	decoy_P11974
T-16012-54.81	1	16012	1.4850	0.0050	1	0.4250	6	3601.9131	3.3904	16	17	33	-.AGKPVICATQMLESMIK(3)--GSGTAEVELKKGATLK(11).-	P11974	P11974
D-16015-54.82	-1	16015	0.8100	0.3650	2	0.2600	5	2809.5080	0.1240	11	14	25	-.IEPGKTDLAVAVPR(5)--AVNMGSKIMEK(7).-	decoy_P11974	decoy_P11974
T-16039-54.87	1	16039	1.8700	0.5650	3	0.2900	5	3410.7833	3.9300	9	21	30	-.QKGPDFLVTEVENGGFLGSKK(2)--KAADVHEVR(1).-	P11974	P11974
T-16127-55.10	1	16127	1.8900	1.8900	1	0.8600	4	2857.5469	0.7970	11	15	26	-.TGLIKGSGTAEVELK(5)--NICKVVDVGSK(4).-	P11974	P11974
T-16158-55.18	1	16158	0.9250	0.0900	1	0.2800	4	3584.7754	0.9251	10	19	29	-.MNFSHGTHEYHAETIKNVR(16)--SVETLKEMIK(6).-	P11974	P11974
D-16162-55.19	-1	16162	0.5250	0.5250	1	0.1900	4	3333.6855	0.3572	5	22	27	-.LDVDEAWAEQVPDKCVVPFIGR(14)--KFFGR(1).-	decoy_P11974	decoy_P11974
T-16219-55.34	1	16219	2.6000	2.6000	1	0.7650	5	3584.7754	1.2708	10	19	29	-.MNFSHGTHEYHAETIKNVR(16)--SVETLKEMIK(6).-	P11974	P11974
T-16298-55.53	1	16298	1.8050	1.2300	1	0.5650	4	1829.0661	1.2301	6	8	14	-.KLFEELAR(1)--KILGEK(1).-	P11974	P11974
T-16315-55.57	1	16315	1.9150	1.2200	1	0.8200	3	2857.5469	-0.6182	11	15	26	-.TGLIKGSGTAEVELK(5)--NICKVVDVGSK(4).-	P11974	P11974
T-16359-55.69	1	16359	1.4750	0.8500	1	0.3500	3	1829.0661	-2.6584	6	8	14	-.KLFEELAR(1)--KILGEK(1).-	P11974	P11974
T-16360-55.69	1	16360	4.6600	2.9350	1	1.4750	4	3584.7754	0.7222	10	19	29	-.MNFSHGTHEYHAETIKNVR(16)--SVETLKEMIK(6).-	P11974	P11974
T-16419-55.84	1	16419	2.0200	0.2250	1	0.4750	3	2458.4046	1.4944	6	15	21	-.VYVDDGLISLQVKQK(13)--KGATLK(1).-	P11974	P11974
T-16422-55.85	1	16422	2.2650	2.2650	1	0.4200	5	3584.7754	1.3420	10	19	29	-.MNFSHGTHEYHAETIKNVR(16)--SVETLKEMIK(6).-	P11974	P11974
T-16462-55.95	1	16462	0.8200	0.0150	4	0.2000	3	2676.4771	-1.8690	8	15	23	-.GATLKITLDNAYMEK(5)--KILGEKGK(1).-	P11974	P11974
T-16538-56.14	1	16538	1.0350	1.0350	1	0.4050	4	3365.6998	8.5633	11	19	30	-.GPDFLVTEVENGGFLGSKK(18)--EMIKSGMNVAR(4).-	P11974	P11974
T-16562-56.21	1	16562	0.7500	0.0100	1	0.1550	3	1989.0750	5.8230	6	11	17	-.EMIKSGMNVAR(4)--KGATLK(1).-	P11974	P11974
T-16565-56.22	1	16565	0.7550	0.1850	2	0.2500	3	2549.3266	0.1743	10	11	21	-.EMIKSGMNVAR(4)--SVETLKEMIK(6).-	P11974	P11974
T-16569-56.23	1	16569	0.2900	0.2900	1	0.0550	3	2396.2303	-5.0649	9	11	20	-.EMIKSGMNVAR(4)--KAADVHEVR(1).-	P11974	P11974
T-16596-56.31	1	16596	4.3550	0.8800	1	1.2750	4	2458.4046	2.2988	6	15	21	-.VYVDDGLISLQVKQK(13)--KGATLK(1).-	P11974	P11974
T-16612-56.35	1	16612	5.7800	1.0350	1	1.4200	3	2458.4046	2.0231	6	15	21	-.VYVDDGLISLQVKQK(13)--KGATLK(1).-	P11974	P11974
T-16744-56.70	1	16744	1.2200	1.2200	1	0.1000	4	3584.7754	2.7858	10	19	29	-.MNFSHGTHEYHAETIKNVR(16)--SVETLKEMIK(6).-	P11974	P11974
T-16813-56.89	1	16813	1.1550	1.1550	1	0.1050	4	3642.7492	-5.8941	11	19	30	-.MNFSHGTHEYHAETIKNVR(16)--EMIKSGMNVAR(4).-	P11974	P11974
D-16848-56.99	-1	16848	0.9250	0.1700	2	0.4600	4	3625.7768	4.6449	11	19	30	-.VNKITEAHYEHTGHSFNMR(3)--SGVDVVKCINK(7).-	decoy_P11974	decoy_P11974
D-16979-57.32	-1	16979	0.6450	0.6450	1	0.2300	4	2458.4046	-0.9337	6	15	21	-.QKVQLSILGDDVYVK(2)--LTAGKK(5).-	decoy_P11974	decoy_P11974
T-17210-57.91	1	17210	0.1400	0.1400	1	0.0650	5	3642.7492	-4.3507	11	19	30	-.MNFSHGTHEYHAETIKNVR(16)--EMIKSGMNVAR(4).-	P11974	P11974
T-17228-57.95	1	17228	1.6900	1.6900	1	0.3100	4	3642.7492	1.1169	11	19	30	-.MNFSHGTHEYHAETIKNVR(16)--EMIKSGMNVAR(4).-	P11974	P11974
T-17245-57.99	1	17245	0.0500	0.0500	1	0.0450	4	4444.1434	-2.7135	6	32	38	-.MSKSHSEAGSAFIQTQQLHAAMADTFLEHMCR(3)--KILGEK(1).-	P11974	P11974
T-17335-58.21	1	17335	0.9350	0.1000	1	0.1650	5	4243.0611	9.3898	6	31	37	-.SKSHSEAGSAFIQTQQLHAAMADTFLEHMCR(1)--KGATLK(1).-	P11974	P11974
D-17368-58.30	-1	17368	0.9100	0.9100	4	0.2400	6	3623.0296	-0.5336	15	18	33	-.ESVAPLDVAAGPLNVGKK(17)--VGEHNEIKSIIKINK(12).-	decoy_P11974	decoy_P11974
T-17378-58.32	1	17378	1.2550	1.2550	1	0.4950	4	2708.4781	2.3066	10	12	22	-.IISKIENHEGVR(4)--SVETLKEMIK(6).-	P11974	P11974
T-17420-58.43	1	17420	0.5700	0.5700	1	0.2600	6	3996.9530	2.4405	15	17	32	-.AGKPVICATQMLESMIK(3)--CDENILWLDYKNICK(11).-	P11974	P11974
D-17478-58.56	-1	17478	0.5550	0.5550	3	0.2150	5	2885.5531	8.8824	11	15	26	-.LEVEATGSGKILGTR(10)--SGVDVVKCINK(7).-	decoy_P11974	decoy_P11974
T-17488-58.58	1	17488	2.3350	1.9450	1	0.9500	3	2884.5446	8.5533	6	19	25	-.GPDFLVTEVENGGFLGSKK(18)--KPRPTR(1).-	P11974	P11974
T-17496-58.60	1	17496	2.3800	1.6350	5	0.1000	4	2884.5446	8.1409	6	19	25	-.GPDFLVTEVENGGFLGSKK(18)--KPRPTR(1).-	P11974	P11974
T-17537-58.70	1	17537	2.4700	2.4700	1	0.6800	3	2884.5446	8.6713	6	19	25	-.GPDFLVTEVENGGFLGSKK(18)--KPRPTR(1).-	P11974	P11974
T-17548-58.72	1	17548	0.8900	0.8900	1	0.4950	4	3762.9370	2.0535	11	22	33	-.KGDVVIVLTGWRPGSGFTNTMR(1)--EMIKSGMNVAR(4).-	P11974	P11974
D-17638-58.92	-1	17638	0.6600	0.1950	4	0.3000	3	2560.4311	-1.9926	7	15	22	-.FFGRAKGVNMALNVR(6)--GKEGLIK(2).-	decoy_P11974	decoy_P11974
D-17643-58.93-2	-1	17643	1.1350	0.0900	3	0.3700	4	3636.9687	4.4128	15	16	31	-.EMYANDLTIKLTAGKK(10)--QKVQLSILGDDVYVK(2).-	decoy_P11974	decoy_P11974
T-17658-58.97	1	17658	1.2300	1.2300	1	0.1650	5	3996.9530	3.6498	15	17	32	-.AGKPVICATQMLESMIK(3)--CDENILWLDYKNICK(11).-	P11974	P11974
T-17701-59.06	1	17701	0.9450	0.9450	2	0.2000	4	5672.7912	3.8136	20	31	51	-.KPRPTRAEGSDVANAVLDGADCIMLSGETAK(1)--CNRAGKPVICATQMLESMIK(6).-	P11974	P11974
D-17785-59.27	-1	17785	0.7700	0.1650	3	0.3200	4	2895.5859	1.5227	6	18	24	-.KIMSELMQTACIVPKGAR(15)--TPRPKK(5).-	decoy_P11974	decoy_P11974
T-17795-59.29	1	17795	0.6300	0.6300	1	0.1400	3	4437.2203	4.5436	19	20	39	-.CNRAGKPVICATQMLESMIK(6)--GPDFLVTEVENGGFLGSKK(18).-	P11974	P11974
T-17847-59.41	1	17847	0.7300	0.2000	3	0.0800	3	3998.9803	8.9866	7	27	34	-.EMIKSGMNVARMNFSHGTHEYHAETIK(4)--ILGEKGK(5).-	P11974	P11974
T-17875-59.47	1	17875	0.6500	0.0200	2	0.1000	3	2432.3083	1.3637	10	11	21	-.GSGTAEVELKK(10)--SVETLKEMIK(6).-	P11974	P11974
D-17888-59.49	-1	17888	0.3650	0.3650	3	0.0150	3	4548.2806	-1.6259	18	21	39	-.YDLWLINEDCKEMYANDLTIK(11)--ESVAPLDVAAGPLNVGKK(17).-	decoy_P11974	decoy_P11974
T-17906-59.53	1	17906	1.3100	1.2300	6	0.0450	5	3012.6031	9.0057	6	20	26	-.QKGPDFLVTEVENGGFLGSK(2)--KPRPTR(1).-	P11974	P11974
D-17907-59.53	-1	17907	0.5800	0.1600	6	0.0050	3	4546.3022	0.5205	11	25	36	-.CINKYDLWLINEDCKEMYANDLTIK(15)--GIIMKQALFVK(5).-	decoy_P11974	decoy_P11974
T-17911-59.54	1	17911	0.0150	0.0150	7	0.0350	3	4435.2053	-0.4307	15	21	36	-.ITLDNAYMEKCDENILWLDYK(10)--VNLAMNVGKARGFFK(9).-	P11974	P11974
T-17934-59.59	1	17934	0.8200	0.3400	6	0.0650	3	3019.6440	4.4270	11	18	29	-.KGVNLPGAAVDLPAVSEK(1)--GSGTAEVELKK(10).-	P11974	P11974
T-17972-59.68	1	17972	2.4800	1.6600	1	0.4550	3	3019.6440	4.2281	11	18	29	-.KGVNLPGAAVDLPAVSEK(1)--GSGTAEVELKK(10).-	P11974	P11974
T-18007-59.77	1	18007	3.2000	2.3450	3	0.2300	3	2588.4788	1.5240	6	18	24	-.KGVNLPGAAVDLPAVSEK(1)--KILGEK(1).-	P11974	P11974
D-18016-59.79	-1	18016	0.6400	0.3950	2	0.2000	4	2473.3097	7.5911	11	11	22	-.SGVDVVKCINK(7)--KLEVEATGSGK(1).-	decoy_P11974	decoy_P11974
T-18024-59.81	1	18024	4.0400	3.0200	2	0.2200	4	2588.4788	2.1510	6	18	24	-.KGVNLPGAAVDLPAVSEK(1)--KILGEK(1).-	P11974	P11974
T-18025-59.82	1	18025	0.9900	0.0900	1	0.3050	5	4543.2970	-4.5120	10	31	41	-.KPRPTRAEGSDVANAVLDGADCIMLSGETAK(1)--SVETLKEMIK(6).-	P11974	P11974
D-18108-60.02	-1	18108	1.0950	1.0950	1	0.1600	5	4302.0804	2.4452	11	26	37	-.VNKITEAHYEHTGHSFNMRAVNMGSK(3)--AVNMGSKIMEK(7).-	decoy_P11974	decoy_P11974
T-18133-60.07	1	18133	0.6250	0.3350	1	0.2250	3	3797.9436	5.9985	15	19	34	-.GPDFLVTEVENGGFLGSKK(18)--GATLKITLDNAYMEK(5).-	P11974	P11974
T-18149-60.10	1	18149	0.5100	0.5100	1	0.0950	3	3797.9436	6.1652	15	19	34	-.GPDFLVTEVENGGFLGSKK(18)--GATLKITLDNAYMEK(5).-	P11974	P11974
T-18166-60.14	1	18166	0.4900	0.0950	2	0.1450	3	3315.7537	8.4050	8	20	28	-.CNRAGKPVICATQMLESMIK(6)--KILGEKGK(6).-	P11974	P11974
T-18213-60.26	1	18213	0.1200	0.1200	5	0.0450	3	3037.5761	-2.4759	9	17	26	-.AGKPVICATQMLESMIK(3)--KAADVHEVR(1).-	P11974	P11974
D-18214-60.26	-1	18214	0.3550	0.3550	2	0.1000	4	5005.6472	8.6159	12	32	44	-.QALFVKEAPIEIGLDGRAVMIGDSAELIEDFR(6)--VGEHNEIKSIIK(8).-	decoy_P11974	decoy_P11974
T-18220-60.28	1	18220	4.5750	2.7750	1	0.7400	3	2588.4788	2.3938	6	18	24	-.KGVNLPGAAVDLPAVSEK(1)--KILGEK(1).-	P11974	P11974
D-18221-60.28	-1	18221	0.3250	0.2650	2	0.0550	4	3297.7205	3.2895	6	22	28	-.IFSAFVMDVDQEVGFKLDQIDK(16)--LTAGKK(5).-	decoy_P11974	decoy_P11974
T-18222-60.28	1	18222	0.3900	0.3900	1	0.1850	5	4961.5340	-1.6808	20	23	43	-.NTGIICTIGPASRSVETLKEMIK(19)--CNRAGKPVICATQMLESMIK(6).-	P11974	P11974
T-18226-60.29	1	18226	0.7300	0.2900	3	0.2200	4	5003.5774	-4.5507	15	26	41	-.GATLKITLDNAYMEKCDENILWLDYK(15)--NIKIISKIENHEGVR(7).-	P11974	P11974
T-18237-60.32	1	18237	4.4850	3.4750	1	0.6600	4	2588.4788	1.7366	6	18	24	-.KGVNLPGAAVDLPAVSEK(1)--KILGEK(1).-	P11974	P11974
D-18241-60.33	-1	18241	0.6450	0.6450	5	0.2500	3	3798.9276	5.7575	11	22	33	-.IFSAFVMDVDQEVGFKLDQIDK(16)--KLEVEATGSGK(1).-	decoy_P11974	decoy_P11974
T-18271-60.41	1	18271	1.5100	0.1500	2	0.2900	3	2983.5806	-2.1976	7	19	26	-.GPDFLVTEVENGGFLGSKK(18)--ARGFFKK(6).-	P11974	P11974
T-18281-60.43	1	18281	0.5850	0.4600	2	0.0250	3	4483.4286	9.2909	8	32	40	-.FDEILEASDGIMVARGDLGIEIPAEKVFLAQK(26)--KILGEKGK(1).-	P11974	P11974
T-18291-60.47	1	18291	2.3000	2.3000	4	0.1400	3	3531.9762	1.0969	16	18	34	-.KGVNLPGAAVDLPAVSEK(1)--TGLIKGSGTAEVELKK(5).-	P11974	P11974
T-18297-60.48	1	18297	0.6650	0.6650	1	0.1200	3	3797.9436	7.0097	15	19	34	-.GPDFLVTEVENGGFLGSKK(18)--GATLKITLDNAYMEK(5).-	P11974	P11974
T-18321-60.54	1	18321	3.7850	0.5950	1	1.7400	5	3531.9762	1.8500	16	18	34	-.KGVNLPGAAVDLPAVSEK(1)--TGLIKGSGTAEVELKK(5).-	P11974	P11974
D-18332-60.56	-1	18332	1.2500	1.2500	1	0.0800	3	3490.7957	3.9309	5	23	28	-.RIFSAFVMDVDQEVGFKLDQIDK(17)--KFFGR(1).-	decoy_P11974	decoy_P11974
D-18335-60.57	-1	18335	0.7850	0.2900	2	0.4000	3	3293.7869	8.8706	9	20	29	-.VQLSILGDDVYVKSGVDVVK(13)--VEHVDAAKR(8).-	decoy_P11974	decoy_P11974
T-18369-60.64	1	18369	1.2650	1.0550	2	0.1800	3	2925.5922	2.1492	9	18	27	-.KGVNLPGAAVDLPAVSEK(1)--KAADVHEVR(1).-	P11974	P11974
D-18378-60.66	-1	18378	0.5800	0.5800	1	0.1250	6	4327.0644	8.6182	6	31	37	-.CMHELFTDAMAAHLQQTQIFASGAESHSKSM(29)--TPRPKK(5).-	decoy_P11974	decoy_P11974
T-18384-60.67	1	18384	2.3600	0.1600	3	0.3450	4	2922.5258	1.2303	11	15	26	-.GATLKITLDNAYMEK(5)--GSGTAEVELKK(10).-	P11974	P11974
T-18387-60.67	1	18387	1.7500	1.7500	1	0.3500	3	2001.1431	2.0841	6	10	16	-.SVETLKEMIK(6)--KILGEK(1).-	P11974	P11974
T-18396-60.69	1	18396	1.0300	1.0300	3	0.2950	3	2925.5922	1.3995	9	18	27	-.KGVNLPGAAVDLPAVSEK(1)--KAADVHEVR(1).-	P11974	P11974
D-18433-60.78	-1	18433	1.0650	0.3200	2	0.0100	3	3155.7844	-0.6191	12	15	27	-.QKVQLSILGDDVYVK(2)--WGTLVIVVDGKK(11).-	decoy_P11974	decoy_P11974
D-18459-60.83	-1	18459	0.8600	0.7750	3	0.3250	4	2589.4637	-6.6595	10	11	21	-.GIIMKQALFVK(5)--IMEKLTEVSR(4).-	decoy_P11974	decoy_P11974
D-18483-60.88	-1	18483	0.6650	0.6650	1	0.0600	4	2823.4960	7.6754	5	18	23	-.KIMSELMQTACIVPKGAR(15)--KFFGR(1).-	decoy_P11974	decoy_P11974
T-18496-60.91	1	18496	1.0700	0.0400	1	0.4000	3	3023.7018	-1.2210	6	20	26	-.VVDVGSKVYVDDGLISLQVK(7)--KPRPTR(1).-	P11974	P11974
T-18498-60.91	1	18498	1.4450	0.1500	1	0.2350	3	2983.5806	-4.4118	7	19	26	-.GPDFLVTEVENGGFLGSKK(18)--ARGFFKK(6).-	P11974	P11974
D-18519-60.96	-1	18519	0.8000	0.1700	3	0.0500	4	2785.5072	7.7627	11	15	26	-.LEVEATGSGKILGTR(10)--KLEVEATGSGK(1).-	decoy_P11974	decoy_P11974
T-18621-61.21	1	18621	0.3700	0.3400	2	0.1700	3	2925.5922	1.0644	9	18	27	-.KGVNLPGAAVDLPAVSEK(1)--KAADVHEVR(1).-	P11974	P11974
T-18708-61.41	1	18708	0.1650	0.1650	1	0.0450	3	3167.6391	6.0727	11	16	27	-.KGATLKITLDNAYMEK(6)--EMIKSGMNVAR(4).-	P11974	P11974
T-18802-61.64	1	18802	2.5550	0.0700	3	0.1800	4	2922.5258	-0.3996	11	15	26	-.GATLKITLDNAYMEK(5)--GSGTAEVELKK(10).-	P11974	P11974
D-18848-61.73	-1	18848	0.4500	0.4500	3	0.1850	4	2925.5922	3.3397	9	18	27	-.ESVAPLDVAAGPLNVGKK(17)--VEHVDAAKR(8).-	decoy_P11974	decoy_P11974
D-18858-61.75	-1	18858	0.7550	0.0600	4	0.0950	3	1962.1989	-5.6065	6	10	16	-.INKGKEGLIK(3)--TPRPKK(5).-	decoy_P11974	decoy_P11974
D-19016-62.06	-1	19016	0.4650	0.0700	3	0.1950	6	2895.5859	-1.3138	6	18	24	-.KIMSELMQTACIVPKGAR(1)--TPRPKK(5).-	decoy_P11974	decoy_P11974
T-19056-62.16	1	19056	0.5950	0.4000	4	0.0500	5	2811.5527	6.2974	11	15	26	-.TGLIKGSGTAEVELK(5)--VNLAMNVGKAR(9).-	P11974	P11974
D-19117-62.30	-1	19117	0.9000	0.2550	7	0.2650	5	4797.4501	-1.3517	17	25	42	-.AKGVNMALNVRLDVDEAWAEQVPDK(2)--AVNMGSKIMEKLTEVSR(7).-	decoy_P11974	decoy_P11974
D-19143-62.36	-1	19143	0.1300	0.0850	1	0.1000	2	1814.9791	4.8406	5	9	14	-.VEHVDAAKR(8)--KFFGR(1).-	decoy_P11974	decoy_P11974
T-19197-62.49	1	19197	1.4800	0.8300	2	0.1800	3	2718.5431	-1.1485	6	17	23	-.GDLGIEIPAEKVFLAQK(11)--KPRPTR(1).-	P11974	P11974
T-19200-62.50	1	19200	1.9100	1.2400	2	0.1950	5	2718.5431	-2.3138	6	17	23	-.GDLGIEIPAEKVFLAQK(11)--KPRPTR(1).-	P11974	P11974
D-19327-62.77	-1	19327	0.3250	0.0950	1	0.1400	5	4417.1530	1.2622	11	25	36	-.CINKYDLWLINEDCKEMYANDLTIK(4)--KLEVEATGSGK(1).-	decoy_P11974	decoy_P11974
T-19334-62.79	1	19334	0.7100	0.4100	2	0.0700	4	2956.5690	3.0586	9	16	25	-.KGATLKITLDNAYMEK(6)--KAADVHEVR(1).-	P11974	P11974
T-19388-62.90	1	19388	1.0050	0.0500	7	0.2500	4	3434.8581	-3.1205	15	16	31	-.TGLIKGSGTAEVELKK(5)--GATLKITLDNAYMEK(5).-	P11974	P11974
T-19407-62.95	1	19407	0.5500	0.2550	1	0.2750	5	3315.7537	8.3720	8	20	28	-.CNRAGKPVICATQMLESMIK(6)--KILGEKGK(6).-	P11974	P11974
D-19410-62.95	-1	19410	0.5300	0.5300	2	0.1900	5	2905.5984	1.6770	10	16	26	-.LTAGKKLEVEATGSGK(6)--RVEHVDAAKR(9).-	decoy_P11974	decoy_P11974
T-19482-63.13	1	19482	1.8450	0.2050	4	0.0650	6	4374.1015	-3.8931	6	32	38	-.MSKSHSEAGSAFIQTQQLHAAMADTFLEHMCR(1)--KGATLK(1).-	P11974	P11974
T-19510-63.21	1	19510	1.4950	1.4950	1	0.1350	5	4391.0560	-8.4479	15	19	34	-.MNFSHGTHEYHAETIKNVR(16)--CDENILWLDYKNICK(11).-	P11974	P11974
D-19599-63.42	-1	19599	0.1850	0.0300	3	0.0400	3	3034.6194	9.9624	8	17	25	-.AVNMGSKIMEKLTEVSR(11)--ALEEFLKR(7).-	decoy_P11974	decoy_P11974
T-19616-63.46	1	19616	2.3800	0.5850	1	0.7100	5	2906.6116	6.5097	8	18	26	-.KGVNLPGAAVDLPAVSEK(1)--KLFEELAR(1).-	P11974	P11974
D-19631-63.50	-1	19631	1.0200	0.8950	2	0.1450	5	3772.9820	-3.5407	16	17	33	-.ALEEFLKRHFMAAEAER(7)--LTAGKKLEVEATGSGK(6).-	decoy_P11974	decoy_P11974
T-19759-63.79	1	19759	1.1900	0.1450	5	0.3250	5	2885.5791	9.2813	8	17	25	-.AGKPVICATQMLESMIK(3)--KILGEKGK(1).-	P11974	P11974
T-19855-64.03	1	19855	0.4050	0.4050	0	0.4050	4	3439.8735	8.7482	15	15	30	-.VNLAMNVGKARGFFK(9)--VNLAMNVGKARGFFK(9).-	P11974	P11974
T-19860-64.04	1	19860	5.5150	3.8350	1	0.9400	4	2884.5446	-0.2684	6	19	25	-.GPDFLVTEVENGGFLGSKK(18)--KPRPTR(1).-	P11974	P11974
T-19882-64.09	1	19882	0.4000	0.0250	1	0.0400	3	4370.1601	9.5310	15	21	36	-.QKGPDFLVTEVENGGFLGSKK(20)--CDENILWLDYKNICK(11).-	P11974	P11974
T-19884-64.10	1	19884	2.4850	1.3950	1	0.5850	3	2884.5446	1.0933	6	19	25	-.GPDFLVTEVENGGFLGSKK(18)--KPRPTR(1).-	P11974	P11974
T-19933-64.22	1	19933	0.7400	0.2300	1	0.3200	6	4692.2588	3.9424	15	22	37	-.DIQDLKFGVEQDVDMVFASFIR(6)--CDENILWLDYKNICK(11).-	P11974	P11974
T-19943-64.24	1	19943	1.9950	1.5600	1	0.2450	5	3140.6981	0.9091	6	21	27	-.QKGPDFLVTEVENGGFLGSKK(20)--KPRPTR(1).-	P11974	P11974
T-19978-64.32	1	19978	1.7800	1.0400	2	0.0150	4	1767.9923	1.1750	5	8	13	-.KLFEELAR(1)--GFFKK(4).-	P11974	P11974
D-19983-64.33	-1	19983	0.5250	0.5250	4	0.2000	5	4501.1649	-1.7310	8	31	39	-.CMHELFTDAMAAHLQQTQIFASGAESHSKSM(29)--GKEGLIKR(7).-	decoy_P11974	decoy_P11974
D-19986-64.34	-1	19986	0.9600	0.2700	1	0.3700	4	4373.1241	4.5413	11	27	38	-.ITEAHYEHTGHSFNMRAVNMGSKIMEK(23)--KLEVEATGSGK(1).-	decoy_P11974	decoy_P11974
T-19988-64.35	1	19988	3.0950	0.8750	1	0.9200	3	3119.6899	1.1829	11	18	29	-.KGVNLPGAAVDLPAVSEK(1)--NICKVVDVGSK(4).-	P11974	P11974
T-20010-64.40	1	20010	2.6250	1.0500	1	1.1700	3	3119.6899	0.6511	11	18	29	-.KGVNLPGAAVDLPAVSEK(1)--NICKVVDVGSK(4).-	P11974	P11974
T-20011-64.40	1	20011	1.7200	0.0300	2	0.0500	6	4441.1979	3.9541	7	31	38	-.SKSHSEAGSAFIQTQQLHAAMADTFLEHMCR(1)--NIKIISK(3).-	P11974	P11974
T-20016-64.41	1	20016	2.5900	1.0650	1	1.1900	3	3119.6899	1.2111	11	18	29	-.KGVNLPGAAVDLPAVSEK(1)--NICKVVDVGSK(4).-	P11974	P11974
T-20022-64.43	1	20022	0.9350	0.4600	1	0.3400	6	4692.2588	9.6612	15	22	37	-.DIQDLKFGVEQDVDMVFASFIR(6)--CDENILWLDYKNICK(11).-	P11974	P11974
T-20042-64.49	1	20042	3.8350	0.4000	3	0.7650	5	4017.1672	6.5520	16	21	37	-.QKGPDFLVTEVENGGFLGSKK(20)--TGLIKGSGTAEVELKK(5).-	P11974	P11974
T-20054-64.52	1	20054	1.0450	0.0700	8	0.1400	4	4441.1979	3.1195	7	31	38	-.SKSHSEAGSAFIQTQQLHAAMADTFLEHMCR(2)--NIKIISK(3).-	P11974	P11974
T-20071-64.55	1	20071	2.4350	0.8650	1	0.9000	4	2884.5446	1.7792	6	19	25	-.GPDFLVTEVENGGFLGSKK(18)--KPRPTR(1).-	P11974	P11974
T-20075-64.56	1	20075	0.5250	0.1300	5	0.0600	5	4757.3613	-8.5091	15	27	42	-.EMIKSGMNVARMNFSHGTHEYHAETIK(4)--TGLIKGSGTAEVELK(5).-	P11974	P11974
T-20110-64.64	1	20110	1.9900	0.2450	3	0.8700	4	3434.8581	-1.2250	15	16	31	-.TGLIKGSGTAEVELKK(5)--GATLKITLDNAYMEK(5).-	P11974	P11974
T-20141-64.71	1	20141	1.1400	0.8500	3	0.0450	5	4427.1757	5.9945	11	27	38	-.EMIKSGMNVARMNFSHGTHEYHAETIK(4)--VNLAMNVGKAR(9).-	P11974	P11974
D-20147-64.73	-1	20147	0.1500	0.1500	10	0.0100	4	2631.5046	6.1101	7	15	22	-.FFGRAKGVNMALNVR(6)--SIIKINK(4).-	decoy_P11974	decoy_P11974
T-20154-64.74	1	20154	0.2100	0.0850	1	0.0200	3	4444.1434	-8.2512	6	32	38	-.MSKSHSEAGSAFIQTQQLHAAMADTFLEHMCR(3)--KILGEK(1).-	P11974	P11974
T-20224-64.91	1	20224	0.6750	0.1100	4	0.1650	5	4441.1979	3.3374	7	31	38	-.SKSHSEAGSAFIQTQQLHAAMADTFLEHMCR(2)--NIKIISK(3).-	P11974	P11974
T-20232-64.92	1	20232	0.4450	0.0800	3	0.1150	5	4455.1639	-5.1213	17	19	36	-.MNFSHGTHEYHAETIKNVR(16)--EAEAAMFHRKLFEELAR(10).-	P11974	P11974
D-20251-64.98	-1	20251	0.3100	0.3100	3	0.0800	4	3281.8069	-1.2405	14	15	29	-.FFGRAKGVNMALNVR(6)--IEPGKTDLAVAVPR(5).-	decoy_P11974	decoy_P11974
T-20266-65.02	1	20266	2.0850	2.0850	1	0.8550	3	2532.3542	-1.0808	10	11	21	-.NICKVVDVGSK(4)--SVETLKEMIK(6).-	P11974	P11974
T-20274-65.04	1	20274	0.8350	0.1900	1	0.2450	5	4374.1015	-2.1520	6	32	38	-.MSKSHSEAGSAFIQTQQLHAAMADTFLEHMCR(3)--KGATLK(1).-	P11974	P11974
T-20294-65.09	1	20294	2.2150	0.8400	1	0.9050	4	2532.3542	-0.1759	10	11	21	-.NICKVVDVGSK(4)--SVETLKEMIK(6).-	P11974	P11974
T-20309-65.12	1	20309	0.9250	0.9250	3	0.1400	3	3955.9520	0.9213	11	21	32	-.ITLDNAYMEKCDENILWLDYK(10)--VNLAMNVGKAR(9).-	P11974	P11974
T-20397-65.34	1	20397	0.8300	0.3050	1	0.4750	4	4455.1639	-8.7619	17	19	36	-.MNFSHGTHEYHAETIKNVR(16)--EAEAAMFHRKLFEELAR(10).-	P11974	P11974
T-20403-65.35	1	20403	0.6500	0.0200	1	0.1100	4	4455.1639	-7.5077	17	19	36	-.MNFSHGTHEYHAETIKNVR(16)--EAEAAMFHRKLFEELAR(10).-	P11974	P11974
T-20465-65.48	1	20465	4.7000	4.2250	5	0.1150	6	3908.1158	1.2550	6	28	34	-.TATESFASDPILYRPVAVALDTKGPEIR(23)--KPRPTR(1).-	P11974	P11974
T-20470-65.50	1	20470	1.0100	0.0400	2	0.3250	6	4391.3150	-9.3664	20	20	40	-.VVDVGSKVYVDDGLISLQVK(7)--QKGPDFLVTEVENGGFLGSK(2).-	P11974	P11974
D-20480-65.52	-1	20480	1.6500	1.6500	3	0.8900	5	3909.0998	-3.2410	13	21	34	-.KSGLFGGNEVETVLFDPGKQK(1)--RVGEHNEIKSIIK(9).-	decoy_P11974	decoy_P11974
T-20514-65.60	1	20514	0.5150	0.5150	1	0.2750	4	2766.4519	-0.0681	11	12	23	-.IISKIENHEGVR(4)--EMIKSGMNVAR(4).-	P11974	P11974
T-20516-65.60	1	20516	0.4050	0.4050	1	0.1300	3	3077.6121	-5.3991	11	14	25	-.VFLAQKMIIGRCNR(6)--EMIKSGMNVAR(4).-	P11974	P11974
T-20542-65.66	1	20542	2.0900	0.9150	1	1.0650	3	3022.5717	-0.3388	11	15	26	-.GATLKITLDNAYMEK(5)--NICKVVDVGSK(4).-	P11974	P11974
D-20554-65.69	-1	20554	0.1250	0.0950	0	0.1250	4	2373.2638	9.2188	11	11	22	-.KLEVEATGSGK(1)--KLEVEATGSGK(1).-	decoy_P11974	decoy_P11974
T-20586-65.75	1	20586	2.4750	1.9100	4	0.0100	4	2884.5446	9.5753	6	19	25	-.GPDFLVTEVENGGFLGSKK(18)--KPRPTR(1).-	P11974	P11974
D-20620-65.83	-1	20620	0.9100	0.0700	1	0.3200	3	2502.3622	3.3985	6	15	21	-.KIMSELMQTACIVPK(1)--LTAGKK(5).-	decoy_P11974	decoy_P11974
T-20637-65.87	1	20637	0.1850	0.1850	1	0.0050	3	4601.2708	5.7483	11	31	42	-.KPRPTRAEGSDVANAVLDGADCIMLSGETAK(1)--EMIKSGMNVAR(4).-	P11974	P11974
D-20665-65.93	-1	20665	0.1800	0.1800	3	0.0600	3	3650.8322	-0.9843	15	15	30	-.LEVEATGSGKILGTR(10)--CINKYDLWLINEDCK(4).-	decoy_P11974	decoy_P11974
D-20683-65.98	-1	20683	1.0150	0.2200	2	0.2450	3	4369.2888	-8.8920	17	20	37	-.TPRPKKIMSELMQTACIVPK(5)--IMSELMQTACIVPKGAR(14).-	decoy_P11974	decoy_P11974
T-20685-65.99	1	20685	4.9800	3.4800	3	0.3250	6	3908.1158	3.8456	6	28	34	-.TATESFASDPILYRPVAVALDTKGPEIR(23)--KPRPTR(1).-	P11974	P11974
T-20686-65.99	1	20686	0.2850	0.2850	1	0.1200	3	4397.2988	3.6201	11	26	37	-.CNRAGKPVICATQMLESMIKKPRPTR(6)--NICKVVDVGSK(4).-	P11974	P11974
T-20690-66.00	1	20690	0.1700	0.1700	7	0.0650	3	3841.0441	3.0692	17	17	34	-.GDLGIEIPAEKVFLAQK(11)--AGKPVICATQMLESMIK(3).-	P11974	P11974
D-20697-66.02	-1	20697	0.4700	0.4700	3	0.1550	4	5100.6387	0.8338	19	26	45	-.VNKITEAHYEHTGHSFNMRAVNMGSK(3)--ILGTRIEPGKTDLAVAVPR(10).-	decoy_P11974	decoy_P11974
D-20699-66.02	-1	20699	1.3250	0.5600	3	0.7050	5	3909.0998	1.2088	13	21	34	-.KSGLFGGNEVETVLFDPGKQK(1)--RVGEHNEIKSIIK(9).-	decoy_P11974	decoy_P11974
T-20712-66.06	1	20712	3.0300	2.6450	2	0.1300	4	3908.1158	4.4860	6	28	34	-.TATESFASDPILYRPVAVALDTKGPEIR(23)--KPRPTR(1).-	P11974	P11974
T-20732-66.12	1	20732	0.5550	0.3100	1	0.2200	4	5099.5886	-8.2899	22	22	44	-.KGDVVIVLTGWRPGSGFTNTMR(1)--DIQDLKFGVEQDVDMVFASFIR(6).-	P11974	P11974
D-20734-66.13	-1	20734	0.1550	0.1550	9	0.0350	3	2895.5859	5.1933	6	18	24	-.KIMSELMQTACIVPKGAR(1)--TPRPKK(5).-	decoy_P11974	decoy_P11974
T-20758-66.20	1	20758	0.1500	0.1500	1	0.0150	3	2430.2868	5.6719	5	15	20	-.GATLKITLDNAYMEK(5)--GFFKK(4).-	P11974	P11974
D-20810-66.33	-1	20810	0.9050	0.0300	2	0.3550	3	2502.3622	0.2845	6	15	21	-.KIMSELMQTACIVPK(1)--LTAGKK(5).-	decoy_P11974	decoy_P11974
T-20830-66.37	1	20830	0.2450	0.2450	0	0.2450	4	2373.2638	5.9268	11	11	22	-.GSGTAEVELKK(10)--GSGTAEVELKK(10).-	P11974	P11974
D-20910-66.54	-1	20910	0.2400	0.0850	3	0.1400	3	2922.5258	-3.2547	11	15	26	-.EMYANDLTIKLTAGK(10)--KLEVEATGSGK(1).-	decoy_P11974	decoy_P11974
D-20954-66.63	-1	20954	1.1850	1.1850	4	0.3950	5	2820.5418	-1.0858	11	14	25	-.IEPGKTDLAVAVPR(5)--SGVDVVKCINK(7).-	decoy_P11974	decoy_P11974
D-20983-66.69	-1	20983	0.8850	0.8850	3	0.3200	4	2669.4739	-6.3353	7	15	22	-.FFGRAKGVNMALNVR(6)--KFFGRAK(1).-	decoy_P11974	decoy_P11974
T-20997-66.72	1	20997	1.1300	0.1900	2	0.4700	5	4244.3517	1.7912	16	24	40	-.KGVNLPGAAVDLPAVSEKDIQDLK(18)--TGLIKGSGTAEVELKK(5).-	P11974	P11974
T-21001-66.73	1	21001	3.2650	0.5750	1	0.9850	3	3059.6575	2.5524	11	15	26	-.VYVDDGLISLQVKQK(13)--NICKVVDVGSK(4).-	P11974	P11974
T-21016-66.76	1	21016	0.8150	0.8150	1	0.3300	5	4447.1747	1.6770	8	30	38	-.KLFEELARSSSHSTDLMEAMAMGSVEASYK(1)--KLFEELAR(1).-	P11974	P11974
T-21136-67.02	1	21136	0.7500	0.7500	3	0.3700	6	3659.9840	-7.7555	16	17	33	-.SVETLKEMIKSGMNVAR(10)--TGLIKGSGTAEVELKK(5).-	P11974	P11974
T-21144-67.04	1	21144	1.6950	1.6950	1	0.5150	4	2766.4519	-8.1832	11	12	23	-.IISKIENHEGVR(4)--EMIKSGMNVAR(4).-	P11974	P11974
T-21177-67.10	1	21177	0.6350	0.0250	5	0.3400	5	3300.8543	4.3747	7	23	30	-.GVNLPGAAVDLPAVSEKDIQDLK(17)--NIKIISK(3).-	P11974	P11974
D-21205-67.16	-1	21205	0.0450	0.0450	6	0.0050	3	2895.5859	1.6740	6	18	24	-.KIMSELMQTACIVPKGAR(1)--TPRPKK(5).-	decoy_P11974	decoy_P11974
T-21226-67.21	1	21226	0.4200	0.3650	1	0.2500	3	3622.8261	6.6495	15	15	30	-.TGLIKGSGTAEVELK(5)--CDENILWLDYKNICK(11).-	P11974	P11974
T-21238-67.24	1	21238	1.6700	0.0500	5	0.8700	5	3659.9840	-4.1220	16	17	33	-.SVETLKEMIKSGMNVAR(6)--TGLIKGSGTAEVELKK(5).-	P11974	P11974
T-21277-67.34	1	21277	3.2500	1.6300	3	0.3100	4	3300.8543	3.8666	6	24	30	-.KGVNLPGAAVDLPAVSEKDIQDLK(1)--KILGEK(1).-	P11974	P11974
D-21282-67.36	-1	21282	0.8950	0.1650	3	0.3700	5	3300.8543	4.5838	7	23	30	-.LDQIDKESVAPLDVAAGPLNVGK(6)--SIIKINK(4).-	decoy_P11974	decoy_P11974
T-21347-67.51	1	21347	2.6500	1.0700	1	1.1850	4	3403.8812	3.9605	15	18	33	-.KGVNLPGAAVDLPAVSEK(1)--TGLIKGSGTAEVELK(5).-	P11974	P11974
T-21352-67.52	1	21352	2.1750	0.0100	1	0.4500	5	4484.1990	4.1211	7	34	41	-.AEGSDVANAVLDGADCIMLSGETAKGDYPLEAVR(25)--ARGFFKK(6).-	P11974	P11974
D-21383-67.59	-1	21383	0.2750	0.1050	1	0.1150	5	4937.5273	6.1478	18	25	43	-.AKGVNMALNVRLDVDEAWAEQVPDK(2)--KIMSELMQTACIVPKGAR(15).-	decoy_P11974	decoy_P11974
T-21396-67.62	1	21396	4.2650	2.2500	1	1.9550	4	3403.8812	3.9224	15	18	33	-.KGVNLPGAAVDLPAVSEK(1)--TGLIKGSGTAEVELK(5).-	P11974	P11974
T-21428-67.69	1	21428	4.2150	2.4150	1	1.8900	3	3403.8812	1.9640	15	18	33	-.KGVNLPGAAVDLPAVSEK(1)--TGLIKGSGTAEVELK(5).-	P11974	P11974
T-21433-67.70	1	21433	1.5900	0.8000	1	0.6350	5	4178.2010	3.8764	9	28	37	-.TATESFASDPILYRPVAVALDTKGPEIR(23)--KAADVHEVR(1).-	P11974	P11974
T-21442-67.72	1	21442	1.2850	0.1600	4	0.1500	5	3300.8543	3.9204	6	24	30	-.KGVNLPGAAVDLPAVSEKDIQDLK(18)--KILGEK(1).-	P11974	P11974
D-21453-67.74	-1	21453	0.3050	0.0200	4	0.1400	5	4937.5273	5.9291	18	25	43	-.AKGVNMALNVRLDVDEAWAEQVPDK(2)--KIMSELMQTACIVPKGAR(15).-	decoy_P11974	decoy_P11974
D-21457-67.75	-1	21457	0.8200	0.1600	1	0.3350	7	3663.0438	8.9709	15	16	31	-.WGTLVIVVDGKKFFGR(11)--QKVQLSILGDDVYVK(2).-	decoy_P11974	decoy_P11974
T-21461-67.76	1	21461	1.8900	1.8900	2	0.3350	4	2747.4744	7.8345	6	19	25	-.GPDFLVTEVENGGFLGSKK(18)--KGATLK(1).-	P11974	P11974
T-21478-67.80	1	21478	0.8750	0.0350	5	0.4950	5	3659.9840	-7.7758	16	17	33	-.SVETLKEMIKSGMNVAR(6)--TGLIKGSGTAEVELKK(15).-	P11974	P11974
D-21491-67.83	-1	21491	0.0900	0.0900	11	0.0050	4	2631.5046	9.0790	7	15	22	-.FFGRAKGVNMALNVR(6)--SIIKINK(4).-	decoy_P11974	decoy_P11974
T-21503-67.86	1	21503	1.8350	0.2250	3	0.2650	4	3300.8543	1.6732	6	24	30	-.KGVNLPGAAVDLPAVSEKDIQDLK(1)--KILGEK(1).-	P11974	P11974
D-21642-68.18	-1	21642	0.3200	0.3200	1	0.1050	4	2667.4868	1.5666	7	14	21	-.NCRGIIMKQALFVK(8)--KFFGRAK(1).-	decoy_P11974	decoy_P11974
T-21647-68.20	1	21647	2.7500	1.2150	1	1.2600	3	3403.8812	1.5228	15	18	33	-.KGVNLPGAAVDLPAVSEK(1)--TGLIKGSGTAEVELK(5).-	P11974	P11974
D-21672-68.26	-1	21672	0.2100	0.2100	2	0.0400	5	4937.5273	1.7836	18	25	43	-.AKGVNMALNVRLDVDEAWAEQVPDK(2)--KIMSELMQTACIVPKGAR(15).-	decoy_P11974	decoy_P11974
T-21855-68.65	1	21855	1.6750	0.0850	3	0.1800	6	4374.1015	-8.2467	6	32	38	-.MSKSHSEAGSAFIQTQQLHAAMADTFLEHMCR(1)--KGATLK(1).-	P11974	P11974
T-21972-68.91	1	21972	0.9400	0.0400	7	0.2450	6	4017.1672	1.4042	16	21	37	-.QKGPDFLVTEVENGGFLGSKK(20)--TGLIKGSGTAEVELKK(15).-	P11974	P11974
T-21981-68.93	1	21981	3.3500	0.9550	1	1.6300	5	3434.8581	-6.3755	15	16	31	-.KGATLKITLDNAYMEK(6)--TGLIKGSGTAEVELK(5).-	P11974	P11974
T-21986-68.94	1	21986	1.2900	1.2900	5	0.2150	4	2256.2939	-0.4320	6	15	21	-.TGLIKGSGTAEVELK(5)--KGATLK(1).-	P11974	P11974
T-22012-69.03	1	22012	3.0550	0.6250	3	1.0300	4	3434.8581	0.5988	15	16	31	-.KGATLKITLDNAYMEK(6)--TGLIKGSGTAEVELK(5).-	P11974	P11974
T-22030-69.07	1	22030	1.4950	0.0500	1	0.6500	4	3604.8809	4.6020	11	21	32	-.QKGPDFLVTEVENGGFLGSKK(20)--NICKVVDVGSK(4).-	P11974	P11974
T-22068-69.15	1	22068	3.5750	2.8850	1	0.5000	4	4385.1629	0.8434	6	34	40	-.AEGSDVANAVLDGADCIMLSGETAKGDYPLEAVR(25)--KPRPTR(1).-	P11974	P11974
T-22099-69.22	1	22099	1.8550	0.4450	3	0.7150	3	3434.8581	2.4108	15	16	31	-.KGATLKITLDNAYMEK(6)--TGLIKGSGTAEVELK(5).-	P11974	P11974
T-22104-69.23	1	22104	6.6500	5.1950	1	0.1700	5	4385.1629	0.3750	6	34	40	-.AEGSDVANAVLDGADCIMLSGETAKGDYPLEAVR(25)--KPRPTR(1).-	P11974	P11974
T-22124-69.27	1	22124	1.3300	0.4900	5	0.0050	5	2393.3569	-4.4774	5	16	21	-.TGLIKGSGTAEVELKK(5)--GFFKK(4).-	P11974	P11974
D-22153-69.33	-1	22153	0.7250	0.7250	1	0.2100	4	4434.2350	7.4713	10	26	36	-.YDLWLINEDCKEMYANDLTIKLTAGK(21)--RVEHVDAAKR(9).-	decoy_P11974	decoy_P11974
D-22153-69.33-2	-1	22153	0.7250	0.7250	2	0.2100	4	4434.2350	7.4713	10	26	36	-.YDLWLINEDCKEMYANDLTIKLTAGK(11)--RVEHVDAAKR(9).-	decoy_P11974	decoy_P11974
T-22157-69.35	1	22157	4.1850	0.0650	1	0.3950	3	2886.6316	-0.2243	6	20	26	-.VVDVGSKVYVDDGLISLQVK(7)--KGATLK(1).-	P11974	P11974
D-22163-69.36	-1	22163	0.3700	0.2550	1	0.1050	4	3476.8509	-6.4273	11	20	31	-.VQLSILGDDVYVKSGVDVVK(13)--AVNMGSKIMEK(7).-	decoy_P11974	decoy_P11974
D-22171-69.38	-1	22171	1.1350	1.1350	2	0.3200	4	4435.1734	-2.6716	10	27	37	-.ITEAHYEHTGHSFNMRAVNMGSKIMEK(23)--RVEHVDAAKR(9).-	decoy_P11974	decoy_P11974
D-22178-69.39	-1	22178	0.9100	0.9100	1	0.2200	4	3493.8987	4.9840	14	15	29	-.FFGRAKGVNMALNVR(6)--NCRGIIMKQALFVK(8).-	decoy_P11974	decoy_P11974
T-22191-69.42	1	22191	0.7750	0.2700	5	0.2950	4	3515.8651	-3.5568	15	17	32	-.AGKPVICATQMLESMIK(3)--TGLIKGSGTAEVELK(5).-	P11974	P11974
T-22200-69.44	1	22200	5.0150	1.2450	1	2.2150	5	3434.8581	0.6664	15	16	31	-.KGATLKITLDNAYMEK(6)--TGLIKGSGTAEVELK(5).-	P11974	P11974
T-22214-69.48	1	22214	2.4400	0.4200	3	0.4550	4	2886.6316	-0.6853	6	20	26	-.VVDVGSKVYVDDGLISLQVK(7)--KGATLK(1).-	P11974	P11974
D-22227-69.51	-1	22227	0.5200	0.5200	3	0.1250	5	3449.8447	-0.2211	14	15	29	-.KIMSELMQTACIVPK(1)--EGLIKRVEHVDAAK(5).-	decoy_P11974	decoy_P11974
T-22233-69.53	1	22233	1.0500	0.2400	5	0.3200	5	5191.5410	-0.5498	17	25	42	-.ITLDNAYMEKCDENILWLDYKNICK(10)--SVETLKEMIKSGMNVAR(6).-	P11974	P11974
T-22235-69.53	1	22235	0.6500	0.6500	1	0.5350	4	3190.6724	2.8526	10	17	27	-.AGKPVICATQMLESMIK(3)--SVETLKEMIK(6).-	P11974	P11974
T-22256-69.59	1	22256	3.0750	0.7900	1	1.1450	4	3604.8809	5.5866	11	21	32	-.QKGPDFLVTEVENGGFLGSKK(2)--NICKVVDVGSK(4).-	P11974	P11974
T-22258-69.59	1	22258	0.4300	0.1500	5	0.1100	5	5049.5267	0.2201	17	25	42	-.FGVEQDVDMVFASFIRKAADVHEVR(17)--EAEAAMFHRKLFEELAR(10).-	P11974	P11974
T-22275-69.63	1	22275	0.9150	0.1750	3	0.4000	6	5387.6408	4.0507	16	32	48	-.MSKSHSEAGSAFIQTQQLHAAMADTFLEHMCR(1)--TGLIKGSGTAEVELKK(15).-	P11974	P11974
T-22295-69.68	1	22295	3.5650	2.8000	1	0.2650	4	4385.1629	-1.8363	6	34	40	-.AEGSDVANAVLDGADCIMLSGETAKGDYPLEAVR(25)--KPRPTR(1).-	P11974	P11974
T-22305-69.70	1	22305	3.9900	0.6500	3	1.3350	4	3434.8581	0.9309	15	16	31	-.KGATLKITLDNAYMEK(6)--TGLIKGSGTAEVELK(5).-	P11974	P11974
T-22363-69.84	1	22363	4.0950	2.5050	1	1.6150	4	3403.8812	0.1442	15	18	33	-.KGVNLPGAAVDLPAVSEK(1)--TGLIKGSGTAEVELK(5).-	P11974	P11974
T-22368-69.85	1	22368	0.2950	0.2950	3	0.0100	5	4476.1975	1.8677	10	25	35	-.ITLDNAYMEKCDENILWLDYKNICK(10)--SVETLKEMIK(6).-	P11974	P11974
D-22369-69.85	-1	22369	1.1000	0.2450	6	0.0450	5	4978.4640	-2.5740	15	25	40	-.CINKYDLWLINEDCKEMYANDLTIK(15)--FFGRAKGVNMALNVR(6).-	decoy_P11974	decoy_P11974
T-22372-69.87	1	22372	4.1550	2.2200	1	1.8300	3	3403.8812	0.6656	15	18	33	-.KGVNLPGAAVDLPAVSEK(1)--TGLIKGSGTAEVELK(5).-	P11974	P11974
D-22393-69.91	-1	22393	0.9050	0.5850	2	0.1750	4	3057.6210	9.8953	11	15	26	-.KIMSELMQTACIVPK(1)--AKGVNMALNVR(2).-	decoy_P11974	decoy_P11974
D-22407-69.94	-1	22407	2.0150	0.5050	1	0.6050	6	4978.4640	-3.2456	15	25	40	-.CINKYDLWLINEDCKEMYANDLTIK(15)--FFGRAKGVNMALNVR(6).-	decoy_P11974	decoy_P11974
T-22413-69.95	1	22413	1.1600	0.2200	1	0.4300	6	4476.1975	3.8423	10	25	35	-.ITLDNAYMEKCDENILWLDYKNICK(21)--SVETLKEMIK(6).-	P11974	P11974
T-22434-70.00	1	22434	0.8100	0.3100	1	0.3900	6	5126.5692	8.1357	17	25	42	-.ITLDNAYMEKCDENILWLDYKNICK(10)--GDLGIEIPAEKVFLAQK(11).-	P11974	P11974
D-22435-70.00	-1	22435	2.0350	0.5700	1	1.2400	6	5472.6751	7.6814	22	22	44	-.SGVDVVKCINKYDLWLINEDCK(11)--SGVDVVKCINKYDLWLINEDCK(7).-	decoy_P11974	decoy_P11974
T-22448-70.03	1	22448	0.7900	0.4050	5	0.1150	3	3197.6656	5.8434	6	20	26	-.CNRAGKPVICATQMLESMIK(6)--KPRPTR(1).-	P11974	P11974
T-22449-70.03	1	22449	3.8150	0.9450	1	1.7450	5	3434.8581	-2.1871	15	16	31	-.KGATLKITLDNAYMEK(6)--TGLIKGSGTAEVELK(5).-	P11974	P11974
T-22457-70.04	1	22457	3.2150	0.0550	6	0.5100	6	4251.3155	-3.8803	15	23	38	-.AGKPVICATQMLESMIKKPRPTR(18)--TGLIKGSGTAEVELK(5).-	P11974	P11974
D-22458-70.04	-1	22458	0.9500	0.1450	1	0.3800	5	4384.2663	6.4680	15	22	37	-.LDVDEAWAEQVPDKCVVPFIGR(14)--QKVQLSILGDDVYVK(2).-	decoy_P11974	decoy_P11974
T-22474-70.08	1	22474	1.0400	1.0400	1	0.0700	4	5318.5713	-2.8019	17	30	47	-.KLFEELARSSSHSTDLMEAMAMGSVEASYK(1)--AGKPVICATQMLESMIK(3).-	P11974	P11974
D-22476-70.08	-1	22476	0.9050	0.2800	5	0.3600	3	4695.4732	-9.8071	15	25	40	-.VEHVDAAKRIFSAFVMDVDQEVGFK(8)--VGEHNEIKSIIKINK(8).-	decoy_P11974	decoy_P11974
T-22490-70.10	1	22490	3.2400	0.1650	4	0.3550	3	2886.6316	-3.4746	6	20	26	-.VVDVGSKVYVDDGLISLQVK(7)--KGATLK(1).-	P11974	P11974
T-22500-70.12	1	22500	3.5200	0.2450	4	0.3800	4	2886.6316	1.5347	6	20	26	-.VVDVGSKVYVDDGLISLQVK(7)--KGATLK(1).-	P11974	P11974
T-22509-70.14	1	22509	1.8700	0.3900	5	0.6250	3	3343.8489	-6.6893	15	15	30	-.VYVDDGLISLQVKQK(13)--TGLIKGSGTAEVELK(5).-	P11974	P11974
T-22520-70.16	1	22520	1.1400	0.3850	6	0.1200	5	3553.9176	6.2367	15	15	30	-.NIKIISKIENHEGVR(7)--GATLKITLDNAYMEK(5).-	P11974	P11974
D-22522-70.16	-1	22522	1.5450	0.0650	3	0.6950	5	4306.1652	7.5313	13	21	34	-.YDLWLINEDCKEMYANDLTIK(11)--RVGEHNEIKSIIK(9).-	decoy_P11974	decoy_P11974
T-22525-70.16	1	22525	1.4900	0.0750	1	0.6000	4	4861.2864	-4.6253	11	31	42	-.SKSHSEAGSAFIQTQQLHAAMADTFLEHMCR(2)--EMIKSGMNVAR(4).-	P11974	P11974
T-22538-70.18	1	22538	2.8800	0.1200	3	1.0950	5	3889.0723	4.2550	15	21	36	-.QKGPDFLVTEVENGGFLGSKK(20)--TGLIKGSGTAEVELK(5).-	P11974	P11974
T-22539-70.18	1	22539	7.0100	4.9550	1	0.8850	5	4385.1629	7.2406	6	34	40	-.AEGSDVANAVLDGADCIMLSGETAKGDYPLEAVR(25)--KPRPTR(1).-	P11974	P11974
T-22560-70.22	1	22560	3.5150	2.8550	1	1.6800	4	3358.8499	1.3102	12	17	29	-.GDLGIEIPAEKVFLAQK(11)--IISKIENHEGVR(4).-	P11974	P11974
T-22564-70.22	1	22564	6.7300	1.9950	1	2.9950	5	4116.2568	8.4848	15	24	39	-.KGVNLPGAAVDLPAVSEKDIQDLK(1)--TGLIKGSGTAEVELK(5).-	P11974	P11974
T-22582-70.25	1	22582	2.3900	0.6400	2	1.0050	5	3889.0723	8.7851	16	20	36	-.QKGPDFLVTEVENGGFLGSK(2)--TGLIKGSGTAEVELKK(5).-	P11974	P11974
T-22586-70.26	1	22586	5.4100	5.4100	1	1.6800	4	4548.4226	4.0291	12	28	40	-.TATESFASDPILYRPVAVALDTKGPEIR(23)--IISKIENHEGVR(4).-	P11974	P11974
D-22592-70.26	-1	22592	1.0950	1.0950	3	0.4300	3	3717.9584	-1.2023	11	22	33	-.MTNTFGSGPRWGTLVIVVDGKK(21)--SGVDVVKCINK(7).-	decoy_P11974	decoy_P11974
T-22599-70.28	1	22599	5.1350	0.2450	1	1.9450	5	4784.5849	1.4632	16	28	44	-.TATESFASDPILYRPVAVALDTKGPEIR(23)--TGLIKGSGTAEVELKK(5).-	P11974	P11974
T-22610-70.29	1	22610	0.1800	0.1800	1	0.2500	6	4758.4835	5.5794	11	31	42	-.NVRTATESFASDPILYRPVAVALDTKGPEIR(26)--EMIKSGMNVAR(4).-	P11974	P11974
T-22614-70.30	1	22614	5.2200	0.3750	2	0.4050	6	4844.3140	0.4588	11	31	42	-.SKSHSEAGSAFIQTQQLHAAMADTFLEHMCR(1)--NICKVVDVGSK(4).-	P11974	P11974
T-22617-70.31	1	22617	4.0450	0.8200	2	1.7850	6	4784.5849	0.2765	16	28	44	-.TATESFASDPILYRPVAVALDTKGPEIR(23)--TGLIKGSGTAEVELKK(5).-	P11974	P11974
T-22621-70.31	1	22621	5.7650	1.1600	1	2.1400	4	4784.5849	0.4708	16	28	44	-.TATESFASDPILYRPVAVALDTKGPEIR(23)--TGLIKGSGTAEVELKK(5).-	P11974	P11974
T-22631-70.33	1	22631	2.6550	0.3900	3	1.0050	7	5521.6888	-5.3820	18	32	50	-.MSKSHSEAGSAFIQTQQLHAAMADTFLEHMCR(3)--KGVNLPGAAVDLPAVSEK(1).-	P11974	P11974
D-22638-70.34	-1	22638	3.4550	1.1800	5	0.7950	5	4274.2978	9.7910	15	22	37	-.QKVQLSILGDDVYVKSGVDVVK(15)--KIMSELMQTACIVPK(1).-	decoy_P11974	decoy_P11974
T-22656-70.37	1	22656	3.5400	3.5400	8	0.0600	4	4272.2527	-0.9846	11	28	39	-.TATESFASDPILYRPVAVALDTKGPEIR(23)--GSGTAEVELKK(10).-	P11974	P11974
T-22657-70.37	1	22657	1.7350	0.2800	1	0.7550	6	4861.2864	-6.5675	11	31	42	-.SKSHSEAGSAFIQTQQLHAAMADTFLEHMCR(2)--EMIKSGMNVAR(4).-	P11974	P11974
T-22658-70.37	1	22658	4.1600	0.3150	2	0.8750	5	3604.8809	-0.4237	11	21	32	-.QKGPDFLVTEVENGGFLGSKK(2)--NICKVVDVGSK(4).-	P11974	P11974
T-22661-70.37	1	22661	1.2100	0.1450	2	0.2200	5	5387.6408	3.8848	16	32	48	-.MSKSHSEAGSAFIQTQQLHAAMADTFLEHMCR(1)--TGLIKGSGTAEVELKK(5).-	P11974	P11974
T-22667-70.38	1	22667	1.3950	1.0800	3	0.1350	4	3455.8307	-0.9355	15	15	30	-.VNLAMNVGKARGFFK(9)--GATLKITLDNAYMEK(5).-	P11974	P11974
D-22670-70.39	-1	22670	1.4450	1.4450	1	0.4550	5	4429.2331	5.1169	15	22	37	-.IFSAFVMDVDQEVGFKLDQIDK(16)--KIMSELMQTACIVPK(1).-	decoy_P11974	decoy_P11974
T-22671-70.39	1	22671	4.1000	1.7250	1	1.8850	5	3699.9703	1.4175	11	22	33	-.KGDVVIVLTGWRPGSGFTNTMR(1)--VNLAMNVGKAR(9).-	P11974	P11974
D-22698-70.43	-1	22698	0.7700	0.7700	1	0.0100	4	4129.1165	8.5787	15	19	34	-.VNKITEAHYEHTGHSFNMR(3)--VGEHNEIKSIIKINK(8).-	decoy_P11974	decoy_P11974
D-22704-70.44	-1	22704	0.9050	0.0350	2	0.4500	3	4129.1165	9.0176	15	19	34	-.VNKITEAHYEHTGHSFNMR(3)--VGEHNEIKSIIKINK(8).-	decoy_P11974	decoy_P11974
T-22721-70.47	1	22721	5.3800	1.7100	1	2.4450	4	3476.7860	8.1414	11	20	31	-.QKGPDFLVTEVENGGFLGSK(2)--NICKVVDVGSK(4).-	P11974	P11974
T-22723-70.47	1	22723	4.6300	0.9500	1	1.9400	3	3476.7860	6.9185	11	20	31	-.QKGPDFLVTEVENGGFLGSK(2)--NICKVVDVGSK(4).-	P11974	P11974
T-22757-70.53	1	22757	3.3900	0.6000	1	0.7250	4	3605.9918	1.9019	15	18	33	-.KGVNLPGAAVDLPAVSEK(1)--VYVDDGLISLQVKQK(13).-	P11974	P11974
T-22759-70.53	1	22759	4.6550	1.8800	1	1.3200	5	4372.2986	-0.7206	11	28	39	-.TATESFASDPILYRPVAVALDTKGPEIR(23)--NICKVVDVGSK(4).-	P11974	P11974
T-22763-70.54	1	22763	1.5500	0.0850	7	0.5750	6	4626.3143	-6.2758	9	31	40	-.SKSHSEAGSAFIQTQQLHAAMADTFLEHMCR(1)--GKNIKIISK(2).-	P11974	P11974
T-22764-70.54	1	22764	5.1800	2.4600	1	1.8000	4	4372.2986	3.4578	11	28	39	-.TATESFASDPILYRPVAVALDTKGPEIR(23)--NICKVVDVGSK(4).-	P11974	P11974
T-22780-70.57	1	22780	7.3750	4.5750	1	2.2800	4	4656.4900	-0.5435	15	28	43	-.TATESFASDPILYRPVAVALDTKGPEIR(23)--TGLIKGSGTAEVELK(5).-	P11974	P11974
T-22781-70.57	1	22781	4.2050	4.2050	1	2.0100	4	3632.9187	5.1562	15	19	34	-.GPDFLVTEVENGGFLGSKK(18)--TGLIKGSGTAEVELK(5).-	P11974	P11974
T-22787-70.58	1	22787	2.6950	0.6850	1	1.2300	4	4414.2326	3.7678	16	21	37	-.ITLDNAYMEKCDENILWLDYK(10)--TGLIKGSGTAEVELKK(15).-	P11974	P11974
T-22791-70.59	1	22791	0.6200	0.2250	1	0.2700	4	4950.3855	9.2915	19	22	41	-.GIFPVVCKDPVQEAWAEDVDLR(8)--MNFSHGTHEYHAETIKNVR(16).-	P11974	P11974
T-22796-70.59	1	22796	3.5250	0.6450	3	1.6850	5	4656.4900	-0.9391	15	28	43	-.TATESFASDPILYRPVAVALDTKGPEIR(23)--TGLIKGSGTAEVELK(5).-	P11974	P11974
D-22800-70.60	-1	22800	1.8200	0.3800	1	0.5350	4	2809.4934	-0.5317	8	15	23	-.EMYANDLTIKLTAGK(10)--ALEEFLKR(7).-	decoy_P11974	decoy_P11974
T-22833-70.65	1	22833	2.7800	0.3600	1	1.4150	7	4998.6495	1.2904	21	23	44	-.AGKPVICATQMLESMIKKPRPTR(18)--QKGPDFLVTEVENGGFLGSKK(20).-	P11974	P11974
T-22836-70.65	1	22836	0.7950	0.1200	10	0.3800	7	6304.0923	-9.0467	12	43	55	-.MSKSHSEAGSAFIQTQQLHAAMADTFLEHMCRLDIDSAPITAR(1)--IISKIENHEGVR(4).-	P11974	P11974
T-22850-70.68	1	22850	1.2000	1.2000	1	0.2650	3	3760.9773	6.2293	15	20	35	-.QKGPDFLVTEVENGGFLGSK(2)--TGLIKGSGTAEVELK(5).-	P11974	P11974
T-22866-70.70	1	22866	10.5650	7.4500	1	0.7050	5	4385.1629	1.9069	6	34	40	-.AEGSDVANAVLDGADCIMLSGETAKGDYPLEAVR(25)--KPRPTR(1).-	P11974	P11974
T-22880-70.72	1	22880	5.5750	3.4250	1	1.0200	3	4385.1629	1.7362	6	34	40	-.AEGSDVANAVLDGADCIMLSGETAKGDYPLEAVR(25)--KPRPTR(1).-	P11974	P11974
T-22884-70.73	1	22884	7.9400	6.6250	1	0.6150	4	4385.1629	2.7278	6	34	40	-.AEGSDVANAVLDGADCIMLSGETAKGDYPLEAVR(25)--KPRPTR(1).-	P11974	P11974
T-22888-70.74	1	22888	3.8600	2.3450	1	0.5350	3	4385.1629	0.1576	6	34	40	-.AEGSDVANAVLDGADCIMLSGETAKGDYPLEAVR(25)--KPRPTR(1).-	P11974	P11974
T-22894-70.75	1	22894	3.2100	0.4850	8	1.3350	5	4735.4958	1.4552	21	23	44	-.GVNLPGAAVDLPAVSEKDIQDLK(17)--QKGPDFLVTEVENGGFLGSKK(20).-	P11974	P11974
T-22901-70.76	1	22901	3.3350	0.0450	4	1.1900	4	4735.4958	1.0812	21	23	44	-.GVNLPGAAVDLPAVSEKDIQDLK(17)--QKGPDFLVTEVENGGFLGSKK(20).-	P11974	P11974
T-22907-70.77	1	22907	1.8200	1.8200	4	0.2850	6	5404.7886	-4.7929	22	25	47	-.MIIGRCNRAGKPVICATQMLESMIK(11)--KGDVVIVLTGWRPGSGFTNTMR(1).-	P11974	P11974
T-22908-70.77	1	22908	1.9450	0.1400	3	0.9250	5	5403.8240	2.2370	21	28	49	-.TATESFASDPILYRPVAVALDTKGPEIR(23)--QKGPDFLVTEVENGGFLGSKK(20).-	P11974	P11974
T-22912-70.78	1	22912	5.2200	1.0500	1	2.4650	4	4023.1203	0.5640	18	20	38	-.QKGPDFLVTEVENGGFLGSK(2)--KGVNLPGAAVDLPAVSEK(1).-	P11974	P11974
T-22914-70.78	1	22914	3.2300	0.7150	2	0.9300	6	6938.4202	5.5907	22	40	62	-.KPRPTRAEGSDVANAVLDGADCIMLSGETAKGDYPLEAVR(1)--DIQDLKFGVEQDVDMVFASFIR(6).-	P11974	P11974
T-22915-70.78	1	22915	2.2500	0.6650	1	1.0600	7	5766.0672	2.0774	23	28	51	-.TATESFASDPILYRPVAVALDTKGPEIR(23)--AGKPVICATQMLESMIKKPRPTR(3).-	P11974	P11974
D-22916-70.78	-1	22916	1.2500	1.2500	1	0.1700	4	4349.2662	-0.3557	6	31	37	-.GVNMALNVRLDVDEAWAEQVPDKCVVPFIGR(23)--EGLIKR(5).-	decoy_P11974	decoy_P11974
T-22917-70.78	1	22917	1.4800	0.1450	4	0.7250	4	3781.0049	3.4295	12	21	33	-.QKGPDFLVTEVENGGFLGSKK(20)--IISKIENHEGVR(4).-	P11974	P11974
T-22919-70.79	1	22919	1.4500	0.1650	2	0.4400	6	6316.1419	6.3791	25	28	53	-.TATESFASDPILYRPVAVALDTKGPEIR(23)--ITLDNAYMEKCDENILWLDYKNICK(21).-	P11974	P11974
T-22923-70.80	1	22923	0.4650	0.4650	4	0.0250	3	2564.4624	-9.1423	10	11	21	-.VFLAQKMIIGR(6)--KAADVHEVRK(1).-	P11974	P11974
T-22925-70.80	1	22925	0.7700	0.3150	6	0.0100	3	2393.3641	2.0111	6	15	21	-.TGLIKGSGTAEVELK(5)--KPRPTR(1).-	P11974	P11974
T-22926-70.80	1	22926	3.8650	0.8100	9	1.0350	5	4918.6329	0.2584	18	28	46	-.TATESFASDPILYRPVAVALDTKGPEIR(23)--KGVNLPGAAVDLPAVSEK(1).-	P11974	P11974
T-22930-70.80	1	22930	5.6600	3.8000	7	0.9900	4	5403.8240	-0.9704	21	28	49	-.TATESFASDPILYRPVAVALDTKGPEIR(23)--QKGPDFLVTEVENGGFLGSKK(20).-	P11974	P11974
T-22932-70.81	1	22932	4.0800	1.4650	1	1.9150	4	4286.1376	-0.0732	15	21	36	-.ITLDNAYMEKCDENILWLDYK(10)--TGLIKGSGTAEVELK(5).-	P11974	P11974
T-22933-70.81	1	22933	2.7900	0.3950	4	1.3700	6	6259.1382	4.4475	17	40	57	-.KPRPTRAEGSDVANAVLDGADCIMLSGETAKGDYPLEAVR(1)--SVETLKEMIKSGMNVAR(10).-	P11974	P11974
T-22934-70.81	1	22934	2.6850	0.0800	2	0.7000	6	6705.2795	-5.0922	16	43	59	-.MSKSHSEAGSAFIQTQQLHAAMADTFLEHMCRLDIDSAPITAR(3)--KGATLKITLDNAYMEK(6).-	P11974	P11974
T-22935-70.81	1	22935	3.4550	0.5800	6	1.1500	7	5403.8240	0.1631	21	28	49	-.TATESFASDPILYRPVAVALDTKGPEIR(23)--QKGPDFLVTEVENGGFLGSKK(20).-	P11974	P11974
T-22941-70.82	1	22941	1.8750	1.3000	1	0.0800	6	4385.1629	1.7884	6	34	40	-.AEGSDVANAVLDGADCIMLSGETAKGDYPLEAVR(25)--KPRPTR(1).-	P11974	P11974
T-22946-70.83	1	22946	0.4250	0.4250	1	0.2050	3	2275.2899	-1.4854	7	12	19	-.IISKIENHEGVR(4)--ILGEKGK(5).-	P11974	P11974
T-22949-70.84	1	22949	5.0600	0.3200	1	1.8750	7	6764.4976	-4.6655	22	40	62	-.KPRPTRAEGSDVANAVLDGADCIMLSGETAKGDYPLEAVR(31)--GDLGIEIPAEKVFLAQKMIIGR(11).-	P11974	P11974
T-22951-70.84	1	22951	2.1200	0.0250	4	0.7350	6	6764.4976	-5.3352	22	40	62	-.KPRPTRAEGSDVANAVLDGADCIMLSGETAKGDYPLEAVR(31)--GDLGIEIPAEKVFLAQKMIIGR(17).-	P11974	P11974
D-22966-70.87	-1	22966	1.2250	0.1950	1	0.3050	3	3391.8026	9.6004	8	21	29	-.KSGLFGGNEVETVLFDPGKQK(1)--ALEEFLKR(7).-	decoy_P11974	decoy_P11974
T-22975-70.88	1	22975	3.5750	0.0350	5	1.4800	4	4735.4958	1.0514	21	23	44	-.GVNLPGAAVDLPAVSEKDIQDLK(17)--QKGPDFLVTEVENGGFLGSKK(20).-	P11974	P11974
D-22976-70.88	-1	22976	0.6400	0.6400	1	0.0500	3	3189.6643	-0.2645	8	17	25	-.ALEEFLKRHFMAAEAER(7)--ALEEFLKR(7).-	decoy_P11974	decoy_P11974
D-22977-70.88	-1	22977	0.7100	0.7100	1	0.0150	3	3088.6016	-0.5824	6	20	26	-.IMSELMQTACIVPKGARNCR(14)--LTAGKK(5).-	decoy_P11974	decoy_P11974
T-22987-70.90	1	22987	1.1200	0.2650	3	0.3050	5	4427.1757	0.1190	11	27	38	-.EMIKSGMNVARMNFSHGTHEYHAETIK(4)--VNLAMNVGKAR(9).-	P11974	P11974
D-23009-70.93	-1	23009	2.1450	0.6950	4	0.5600	5	5465.8405	2.4192	22	26	48	-.VPVVRMTNTFGSGPRWGTLVIVVDGK(1)--IFSAFVMDVDQEVGFKLDQIDK(16).-	decoy_P11974	decoy_P11974
T-23020-70.95	1	23020	2.5200	1.7600	2	0.7400	4	3760.9773	6.3447	15	20	35	-.QKGPDFLVTEVENGGFLGSK(2)--TGLIKGSGTAEVELK(5).-	P11974	P11974
D-23022-70.96	-1	23022	2.2200	2.2200	2	0.3250	5	5387.7890	2.3875	15	32	47	-.QALFVKEAPIEIGLDGRAVMIGDSAELIEDFR(6)--KIMSELMQTACIVPK(1).-	decoy_P11974	decoy_P11974
T-23031-70.97	1	23031	4.3050	1.0150	1	1.8250	5	5502.9135	-3.3619	23	28	51	-.TATESFASDPILYRPVAVALDTKGPEIR(23)--GVNLPGAAVDLPAVSEKDIQDLK(17).-	P11974	P11974
T-23035-70.98	1	23035	3.8700	3.8700	1	1.2800	4	2969.6476	0.1273	8	17	25	-.GDLGIEIPAEKVFLAQK(11)--KLFEELAR(1).-	P11974	P11974
T-23037-70.98	1	23037	3.4250	3.4250	1	1.6600	5	5147.6704	1.4936	19	28	47	-.TATESFASDPILYRPVAVALDTKGPEIR(23)--GPDFLVTEVENGGFLGSKK(18).-	P11974	P11974
D-23038-70.98	-1	23038	1.1800	0.5250	1	0.5750	4	4427.1757	-0.1285	11	27	38	-.ITEAHYEHTGHSFNMRAVNMGSKIMEK(23)--AKGVNMALNVR(2).-	decoy_P11974	decoy_P11974
T-23044-70.99	1	23044	3.6050	0.3350	2	1.7300	6	5483.8787	3.6728	16	33	49	-.VYVDDGLISLQVKQKGPDFLVTEVENGGFLGSK(13)--KGATLKITLDNAYMEK(1).-	P11974	P11974
T-23051-71.01	1	23051	2.4150	0.5300	1	0.9650	4	4479.3423	2.6808	19	23	42	-.GVNLPGAAVDLPAVSEKDIQDLK(17)--GPDFLVTEVENGGFLGSKK(18).-	P11974	P11974
T-23052-71.01	1	23052	7.9800	2.8200	1	3.0800	4	5147.6704	-0.3514	19	28	47	-.TATESFASDPILYRPVAVALDTKGPEIR(23)--GPDFLVTEVENGGFLGSKK(18).-	P11974	P11974
T-23057-71.02	1	23057	1.3950	0.8750	1	0.3850	6	5428.8241	1.2761	21	26	47	-.CNRAGKPVICATQMLESMIKKPRPTR(6)--QKGPDFLVTEVENGGFLGSKK(2).-	P11974	P11974
T-23060-71.02	1	23060	3.5700	0.0750	1	1.2300	4	4681.4901	1.3997	15	26	41	-.CNRAGKPVICATQMLESMIKKPRPTR(21)--TGLIKGSGTAEVELK(5).-	P11974	P11974
T-23063-71.02	1	23063	4.3500	0.0500	1	0.7450	6	6685.3543	9.6126	25	31	56	-.NVRTATESFASDPILYRPVAVALDTKGPEIR(26)--ITLDNAYMEKCDENILWLDYKNICK(21).-	P11974	P11974
T-23065-71.03	1	23065	0.7900	0.7900	1	0.4400	5	5683.7852	4.3613	9	43	52	-.SSSHSTDLMEAMAMGSVEASYKCLAAALIVLTESGRSAHQVAR(22)--KAADVHEVR(1).-	P11974	P11974
T-23074-71.04	1	23074	2.5650	2.5650	2	0.6800	6	5147.6704	1.1232	19	28	47	-.TATESFASDPILYRPVAVALDTKGPEIR(23)--GPDFLVTEVENGGFLGSKK(18).-	P11974	P11974
T-23077-71.05	1	23077	0.1000	0.1000	2	0.0050	6	5386.7606	-3.1779	20	26	46	-.GATLKITLDNAYMEKCDENILWLDYK(5)--VVDVGSKVYVDDGLISLQVK(7).-	P11974	P11974
T-23091-71.07	1	23091	1.4250	0.3250	2	0.2500	5	5921.8913	4.7667	22	26	48	-.GATLKITLDNAYMEKCDENILWLDYK(15)--CDENILWLDYKNICKVVDVGSK(15).-	P11974	P11974
T-23099-71.08	1	23099	6.1150	3.2150	2	0.6700	5	6648.2888	0.1479	28	34	62	-.AEGSDVANAVLDGADCIMLSGETAKGDYPLEAVR(25)--TATESFASDPILYRPVAVALDTKGPEIR(23).-	P11974	P11974
T-23104-71.09	1	23104	1.7550	0.1950	2	0.5650	5	6705.2795	0.4703	16	43	59	-.MSKSHSEAGSAFIQTQQLHAAMADTFLEHMCRLDIDSAPITAR(1)--KGATLKITLDNAYMEK(6).-	P11974	P11974
T-23117-71.11	1	23117	4.7700	0.1350	4	1.1600	6	6243.1143	1.2672	23	34	57	-.AEGSDVANAVLDGADCIMLSGETAKGDYPLEAVR(25)--AGKPVICATQMLESMIKKPRPTR(3).-	P11974	P11974
D-23118-71.11	-1	23118	3.7200	0.0550	3	1.5900	5	5193.6979	2.3822	22	22	44	-.SGVDVVKCINKYDLWLINEDCK(11)--QKVQLSILGDDVYVKSGVDVVK(2).-	decoy_P11974	decoy_P11974
T-23146-71.15	1	23146	0.8000	0.8000	4	0.2200	3	3199.6983	7.4622	11	17	28	-.GDLGIEIPAEKVFLAQK(11)--EMIKSGMNVAR(4).-	P11974	P11974
D-23153-71.17	-1	23153	0.5300	0.2950	2	0.0100	3	2086.1707	9.6625	7	10	17	-.IMEKLTEVSR(4)--GKEGLIK(2).-	decoy_P11974	decoy_P11974
D-23154-71.17	-1	23154	1.5200	0.8250	3	0.6900	4	4718.5281	8.2260	14	28	42	-.IEPGKTDLAVAVPRYLIPDSAFSETATR(5)--EGLIKRVEHVDAAK(5).-	decoy_P11974	decoy_P11974
T-23166-71.18	1	23166	1.0000	1.0000	1	0.5300	3	4358.0927	7.2473	11	26	37	-.SGMNVARMNFSHGTHEYHAETIKNVR(23)--EMIKSGMNVAR(4).-	P11974	P11974
T-23170-71.19	1	23170	0.7600	0.7600	1	0.3400	3	2945.6112	4.9118	7	19	26	-.GPDFLVTEVENGGFLGSKK(18)--NIKIISK(3).-	P11974	P11974
T-23172-71.19	1	23172	5.5850	0.1600	1	1.7800	7	6243.1143	1.5955	23	34	57	-.AEGSDVANAVLDGADCIMLSGETAKGDYPLEAVR(25)--AGKPVICATQMLESMIKKPRPTR(18).-	P11974	P11974
T-23174-71.20	1	23174	6.1700	3.4250	1	1.7550	4	5133.5371	-4.4717	15	34	49	-.AEGSDVANAVLDGADCIMLSGETAKGDYPLEAVR(25)--TGLIKGSGTAEVELK(5).-	P11974	P11974
T-23182-71.21	1	23182	6.1050	0.9400	1	1.0800	4	4849.3458	-1.2995	11	34	45	-.AEGSDVANAVLDGADCIMLSGETAKGDYPLEAVR(25)--NICKVVDVGSK(4).-	P11974	P11974
T-23184-71.21	1	23184	2.2550	0.8750	2	0.4150	3	3558.9594	2.0955	9	22	31	-.GDLGIEIPAEKVFLAQKMIIGR(17)--KAADVHEVR(1).-	P11974	P11974
T-23195-71.23	1	23195	0.9850	0.1950	6	0.0400	3	4008.0487	0.1463	6	26	32	-.GATLKITLDNAYMEKCDENILWLDYK(15)--KPRPTR(1).-	P11974	P11974
T-23207-71.25	1	23207	1.6400	1.6400	1	0.5750	7	6648.2888	-5.0784	28	34	62	-.AEGSDVANAVLDGADCIMLSGETAKGDYPLEAVR(25)--TATESFASDPILYRPVAVALDTKGPEIR(23).-	P11974	P11974
T-23208-71.25	1	23208	1.1550	0.0500	1	0.2000	5	5172.6706	-4.8360	19	26	45	-.CNRAGKPVICATQMLESMIKKPRPTR(20)--GPDFLVTEVENGGFLGSKK(18).-	P11974	P11974
T-23215-71.26	1	23215	1.1550	0.4550	4	0.4250	3	3621.8533	-3.9284	11	21	32	-.QKGPDFLVTEVENGGFLGSKK(20)--EMIKSGMNVAR(4).-	P11974	P11974
T-23222-71.27	1	23222	0.0750	0.0750	1	0.0800	3	3655.8516	6.0232	8	21	29	-.ITLDNAYMEKCDENILWLDYK(10)--KILGEKGK(6).-	P11974	P11974
T-23231-71.29	1	23231	1.5500	0.1500	3	0.4050	6	5403.8240	2.1181	21	28	49	-.TATESFASDPILYRPVAVALDTKGPEIR(23)--QKGPDFLVTEVENGGFLGSKK(20).-	P11974	P11974
D-23243-71.31	-1	23243	0.2350	0.0600	3	0.0700	3	4007.1518	3.7089	7	28	35	-.IEPGKTDLAVAVPRYLIPDSAFSETATR(5)--KFFGRAK(1).-	decoy_P11974	decoy_P11974
D-23246-71.31	-1	23246	0.7800	0.0150	2	0.2650	4	3065.6186	4.6353	10	15	25	-.KIMSELMQTACIVPK(1)--RVEHVDAAKR(9).-	decoy_P11974	decoy_P11974
T-23247-71.32	1	23247	5.2800	2.8300	1	2.2550	4	5715.7825	2.6552	11	41	52	-.AEGSDVANAVLDGADCIMLSGETAKGDYPLEAVRMQHLIAR(25)--EMIKSGMNVAR(4).-	P11974	P11974
T-23263-71.34	1	23263	5.3250	1.0050	1	1.6000	6	5880.8711	-1.8253	21	34	55	-.AEGSDVANAVLDGADCIMLSGETAKGDYPLEAVR(25)--QKGPDFLVTEVENGGFLGSKK(20).-	P11974	P11974
T-23271-71.35	1	23271	1.1850	1.1850	1	0.6050	6	4358.0927	-7.2506	11	26	37	-.SGMNVARMNFSHGTHEYHAETIKNVR(23)--EMIKSGMNVAR(4).-	P11974	P11974
T-23283-71.37	1	23283	1.8050	0.1950	2	0.4200	5	5172.6706	-4.8360	19	26	45	-.CNRAGKPVICATQMLESMIKKPRPTR(21)--GPDFLVTEVENGGFLGSKK(18).-	P11974	P11974
D-23284-71.37	-1	23284	1.7850	0.5400	5	0.3100	5	5754.9809	4.3878	22	31	53	-.ATEGSLMICDAGDLVANAVDSGEARTPRPKK(30)--QKVQLSILGDDVYVKSGVDVVK(15).-	decoy_P11974	decoy_P11974
T-23286-71.38	1	23286	4.6800	2.1750	2	0.6000	7	6648.2888	-2.9344	28	34	62	-.AEGSDVANAVLDGADCIMLSGETAKGDYPLEAVR(25)--TATESFASDPILYRPVAVALDTKGPEIR(23).-	P11974	P11974
T-23298-71.40	1	23298	0.3550	0.0450	3	0.3050	4	5724.8522	4.7406	7	43	50	-.MSKSHSEAGSAFIQTQQLHAAMADTFLEHMCRLDIDSAPITAR(1)--NIKIISK(3).-	P11974	P11974
T-23300-71.40	1	23300	5.1100	0.3300	2	1.0000	6	5880.8711	-1.8187	21	34	55	-.AEGSDVANAVLDGADCIMLSGETAKGDYPLEAVR(25)--QKGPDFLVTEVENGGFLGSKK(20).-	P11974	P11974
T-23302-71.40	1	23302	1.2600	0.3950	2	0.3200	4	4638.3204	1.3360	15	23	38	-.NTGIICTIGPASRSVETLKEMIK(19)--CDENILWLDYKNICK(11).-	P11974	P11974
T-23309-71.41	1	23309	4.0850	0.1100	3	0.3600	4	5880.8711	-6.1370	21	34	55	-.AEGSDVANAVLDGADCIMLSGETAKGDYPLEAVR(25)--QKGPDFLVTEVENGGFLGSKK(20).-	P11974	P11974
T-23320-71.43	1	23320	6.5400	2.9550	2	1.3750	6	6648.2888	-3.2587	28	34	62	-.AEGSDVANAVLDGADCIMLSGETAKGDYPLEAVR(25)--TATESFASDPILYRPVAVALDTKGPEIR(23).-	P11974	P11974
T-23345-71.49	1	23345	1.1700	0.0900	3	0.1350	3	3421.7624	1.6149	6	22	28	-.CDENILWLDYKNICKVVDVGSK(15)--KGATLK(1).-	P11974	P11974
D-23353-71.50	-1	23353	1.1200	0.6900	1	0.4550	3	4177.2364	9.8128	14	22	36	-.MTNTFGSGPRWGTLVIVVDGKK(21)--NCRGIIMKQALFVK(8).-	decoy_P11974	decoy_P11974
T-23359-71.51	1	23359	1.2750	1.2750	1	0.3150	3	3365.6998	9.4479	11	19	30	-.GPDFLVTEVENGGFLGSKK(18)--EMIKSGMNVAR(4).-	P11974	P11974
T-23363-71.52	1	23363	3.2550	1.9400	3	1.1600	4	5624.7176	1.0580	19	34	53	-.AEGSDVANAVLDGADCIMLSGETAKGDYPLEAVR(25)--GPDFLVTEVENGGFLGSKK(18).-	P11974	P11974
T-23365-71.52	1	23365	0.5950	0.2800	4	0.0950	3	4465.3307	-1.2955	10	31	41	-.KPRPTRAEGSDVANAVLDGADCIMLSGETAK(1)--ILGEKGKNIK(5).-	P11974	P11974
T-23387-71.55	1	23387	0.9950	0.9950	1	0.1100	3	4462.2701	-8.4864	19	20	39	-.GPEIRTGLIKGSGTAEVELK(10)--MNFSHGTHEYHAETIKNVR(16).-	P11974	P11974
D-23395-71.56	-1	23395	0.2800	0.0600	1	0.0750	4	4816.3656	7.9633	18	21	39	-.YDLWLINEDCKEMYANDLTIK(11)--KIMSELMQTACIVPKGAR(1).-	decoy_P11974	decoy_P11974
D-23406-71.58	-1	23406	0.2850	0.2850	6	0.0950	3	3434.7617	7.2915	12	15	27	-.CINKYDLWLINEDCK(4)--WGTLVIVVDGKK(11).-	decoy_P11974	decoy_P11974
D-23410-71.59	-1	23410	1.0450	1.0450	1	0.3900	5	5909.9163	6.9661	22	31	53	-.ATEGSLMICDAGDLVANAVDSGEARTPRPKK(30)--IFSAFVMDVDQEVGFKLDQIDK(16).-	decoy_P11974	decoy_P11974
T-23418-71.60	1	23418	5.6050	3.5400	2	0.9950	5	6648.2888	-3.4571	28	34	62	-.AEGSDVANAVLDGADCIMLSGETAKGDYPLEAVR(25)--TATESFASDPILYRPVAVALDTKGPEIR(23).-	P11974	P11974
T-23429-71.62	1	23429	1.6400	0.0050	7	0.2200	5	6734.3647	5.7713	26	36	62	-.GPDFLVTEVENGGFLGSKKGVNLPGAAVDLPAVSEK(19)--SGMNVARMNFSHGTHEYHAETIKNVR(23).-	P11974	P11974
D-23430-71.62	-1	23430	1.1350	1.1350	4	0.3650	5	5641.7933	4.4449	22	25	47	-.VEHVDAAKRIFSAFVMDVDQEVGFK(8)--SGVDVVKCINKYDLWLINEDCK(11).-	decoy_P11974	decoy_P11974
T-23439-71.63	1	23439	6.0900	6.0900	1	1.1500	5	5624.7176	-3.8060	19	34	53	-.AEGSDVANAVLDGADCIMLSGETAKGDYPLEAVR(25)--GPDFLVTEVENGGFLGSKK(18).-	P11974	P11974
D-23449-71.65	-1	23449	1.2200	1.2200	2	0.5150	4	4047.0913	-9.1924	12	22	34	-.IFSAFVMDVDQEVGFKLDQIDK(16)--VGEHNEIKSIIK(8).-	decoy_P11974	decoy_P11974
T-23453-71.65	1	23453	1.3850	0.3850	1	0.4550	5	5147.6704	0.9221	19	28	47	-.TATESFASDPILYRPVAVALDTKGPEIR(23)--GPDFLVTEVENGGFLGSKK(18).-	P11974	P11974
T-23464-71.67	1	23464	0.4200	0.4200	2	0.2050	3	3817.0235	2.9084	7	25	32	-.FGVEQDVDMVFASFIRKAADVHEVR(17)--NIKIISK(3).-	P11974	P11974
T-23470-71.68	1	23470	0.8050	0.5250	7	0.1000	3	3053.6000	-8.4658	9	17	26	-.SVETLKEMIKSGMNVAR(6)--KAADVHEVR(1).-	P11974	P11974
T-23470-71.68-2	1	23470	0.8050	0.5250	6	0.1000	3	3053.6000	-8.4658	9	17	26	-.SVETLKEMIKSGMNVAR(10)--KAADVHEVR(1).-	P11974	P11974
T-23496-71.72	1	23496	2.4100	0.0150	1	0.4800	4	5678.7329	-6.6852	17	34	51	-.AEGSDVANAVLDGADCIMLSGETAKGDYPLEAVR(25)--EAEAAMFHRKLFEELAR(10).-	P11974	P11974
D-23502-71.74	-1	23502	1.4650	0.3650	3	0.7150	5	5928.8623	5.3209	20	31	51	-.CMHELFTDAMAAHLQQTQIFASGAESHSKSM(29)--TPRPKKIMSELMQTACIVPK(5).-	decoy_P11974	decoy_P11974
D-23508-71.74	-1	23508	0.4550	0.4550	1	0.1950	4	5947.9097	9.9035	11	43	54	-.GSETLVILAAALCKYSAEVSGMAMAEMLDTSHSSSRALEEFLK(14)--AVNMGSKIMEK(7).-	decoy_P11974	decoy_P11974
D-23514-71.76	-1	23514	0.8850	0.1050	3	0.2400	3	3520.9061	3.7892	16	16	32	-.LTAGKKLEVEATGSGK(6)--EMYANDLTIKLTAGKK(15).-	decoy_P11974	decoy_P11974
D-23514-71.76-2	-1	23514	0.8850	0.1050	4	0.2400	3	3520.9061	3.7892	16	16	32	-.LTAGKKLEVEATGSGK(5)--EMYANDLTIKLTAGKK(15).-	decoy_P11974	decoy_P11974
D-23522-71.77	-1	23522	0.5200	0.1500	6	0.2500	3	3570.8869	-3.5312	10	20	30	-.IMSELMQTACIVPKGARNCR(14)--INKGKEGLIK(3).-	decoy_P11974	decoy_P11974
T-23552-71.82	1	23552	1.1400	0.0400	2	0.4500	4	5524.6528	8.3518	19	26	45	-.GATLKITLDNAYMEKCDENILWLDYK(15)--MNFSHGTHEYHAETIKNVR(16).-	P11974	P11974
T-23553-71.82	1	23553	3.4600	0.6950	2	0.6350	5	7709.7529	-9.2919	31	41	72	-.AEGSDVANAVLDGADCIMLSGETAKGDYPLEAVRMQHLIAR(25)--KPRPTRAEGSDVANAVLDGADCIMLSGETAK(1).-	P11974	P11974
D-23554-71.82	-1	23554	1.1750	0.3300	1	0.3650	4	6094.1572	-5.4907	16	39	55	-.IFSAFVMDVDQEVGFKLDQIDKESVAPLDVAAGPLNVGK(22)--EMYANDLTIKLTAGKK(15).-	decoy_P11974	decoy_P11974
T-23555-71.82	1	23555	0.4150	0.4150	0	0.4150	3	2607.3004	-9.7495	11	11	22	-.EMIKSGMNVAR(4)--EMIKSGMNVAR(4).-	P11974	P11974
D-23557-71.82	-1	23557	0.3050	0.1850	5	0.0950	3	4163.2485	7.1586	14	23	37	-.LDQIDKESVAPLDVAAGPLNVGK(6)--NCRGIIMKQALFVK(8).-	decoy_P11974	decoy_P11974
T-23560-71.83	1	23560	0.8650	0.4800	4	0.0900	3	3938.0042	7.2804	7	26	33	-.SGMNVARMNFSHGTHEYHAETIKNVR(23)--NIKIISK(3).-	P11974	P11974
D-23562-71.83	-1	23562	1.1300	0.1100	2	0.3300	4	6023.1537	-7.8247	22	31	53	-.GVNMALNVRLDVDEAWAEQVPDKCVVPFIGR(23)--QKVQLSILGDDVYVKSGVDVVK(2).-	decoy_P11974	decoy_P11974
T-23574-71.85	1	23574	0.4900	0.4900	1	0.1300	5	5694.7444	-9.8813	22	26	48	-.SGMNVARMNFSHGTHEYHAETIKNVR(23)--DIQDLKFGVEQDVDMVFASFIR(6).-	P11974	P11974
T-23595-71.89	1	23595	2.3900	1.2950	1	0.5550	5	5678.7329	-6.6431	17	34	51	-.AEGSDVANAVLDGADCIMLSGETAKGDYPLEAVR(25)--EAEAAMFHRKLFEELAR(10).-	P11974	P11974
T-23622-71.93	1	23622	2.5550	2.5550	1	0.8150	4	5561.6628	0.9130	20	27	47	-.EMIKSGMNVARMNFSHGTHEYHAETIK(4)--CNRAGKPVICATQMLESMIK(6).-	P11974	P11974
T-23624-71.93	1	23624	2.6800	0.0300	3	0.3150	3	3553.9176	-0.7523	15	15	30	-.NIKIISKIENHEGVR(7)--GATLKITLDNAYMEK(5).-	P11974	P11974
D-23650-71.97	-1	23650	0.3950	0.3950	8	0.1550	3	3378.8630	2.0153	14	14	28	-.NCRGIIMKQALFVK(8)--EGLIKRVEHVDAAK(5).-	decoy_P11974	decoy_P11974
D-23666-72.00	-1	23666	0.5350	0.5350	4	0.2350	3	3139.6916	3.3800	5	23	28	-.LDQIDKESVAPLDVAAGPLNVGK(6)--KFFGR(1).-	decoy_P11974	decoy_P11974
D-23674-72.01	-1	23674	0.6350	0.1950	9	0.1200	3	4179.2236	8.2367	15	22	37	-.MTNTFGSGPRWGTLVIVVDGKK(21)--FFGRAKGVNMALNVR(6).-	decoy_P11974	decoy_P11974
D-23687-72.03	-1	23687	1.1100	0.1950	1	0.4550	3	2502.3622	-3.6876	6	15	21	-.KIMSELMQTACIVPK(1)--LTAGKK(5).-	decoy_P11974	decoy_P11974
T-23725-72.09	1	23725	1.3900	0.4000	1	0.6550	3	4235.1472	-5.2234	17	19	36	-.MNFSHGTHEYHAETIKNVR(16)--GDLGIEIPAEKVFLAQK(11).-	P11974	P11974
D-23768-72.16	-1	23768	0.5400	0.3600	1	0.1500	3	2725.4874	-6.2977	9	14	23	-.EGLIKRVEHVDAAK(5)--VEHVDAAKR(8).-	decoy_P11974	decoy_P11974
T-23780-72.19	1	23780	1.7700	1.7700	1	0.3900	3	3452.7900	5.1864	7	22	29	-.DIQDLKFGVEQDVDMVFASFIR(6)--ILGEKGK(5).-	P11974	P11974
T-23783-72.19	1	23783	3.0050	0.3150	1	0.4050	4	3580.8849	-0.9513	8	22	30	-.DIQDLKFGVEQDVDMVFASFIR(6)--KILGEKGK(6).-	P11974	P11974
T-23801-72.22	1	23801	2.8000	0.0550	6	0.1850	4	5575.9703	-0.0205	17	36	53	-.GPDFLVTEVENGGFLGSKKGVNLPGAAVDLPAVSEK(19)--GDLGIEIPAEKVFLAQK(11).-	P11974	P11974
D-23827-72.26	-1	23827	0.6850	0.6850	1	0.1900	3	3164.7378	-1.3580	11	17	28	-.QALFVKEAPIEIGLDGR(6)--AKGVNMALNVR(2).-	decoy_P11974	decoy_P11974
T-23842-72.29	1	23842	0.7600	0.0750	7	0.1650	4	3410.7833	6.6753	9	21	30	-.QKGPDFLVTEVENGGFLGSKK(20)--KAADVHEVR(1).-	P11974	P11974
T-23846-72.30	1	23846	2.4450	1.5900	5	0.0350	3	3410.7833	5.9268	10	20	30	-.QKGPDFLVTEVENGGFLGSK(2)--KAADVHEVRK(1).-	P11974	P11974
T-23857-72.32	1	23857	2.7450	1.2250	1	1.1950	5	5028.5792	-9.6613	22	23	45	-.GVNLPGAAVDLPAVSEKDIQDLK(17)--GIFPVVCKDPVQEAWAEDVDLR(8).-	P11974	P11974
D-23876-72.35	-1	23876	2.0450	2.0450	1	0.6200	4	3438.7894	3.3801	10	20	30	-.SGLFGGNEVETVLFDPGKQK(18)--RVEHVDAAKR(9).-	decoy_P11974	decoy_P11974
T-23878-72.35	1	23878	2.8600	2.8600	1	1.2900	6	6648.2888	4.3020	28	34	62	-.AEGSDVANAVLDGADCIMLSGETAKGDYPLEAVR(25)--TATESFASDPILYRPVAVALDTKGPEIR(23).-	P11974	P11974
D-23894-72.38	-1	23894	0.4900	0.0150	1	0.0700	3	4060.0939	8.6415	16	20	36	-.IMSELMQTACIVPKGARNCR(14)--LTAGKKLEVEATGSGK(5).-	decoy_P11974	decoy_P11974
T-23903-72.40	1	23903	2.0300	0.4900	1	0.6750	5	4656.4875	-0.2988	20	22	42	-.GDLGIEIPAEKVFLAQKMIIGR(17)--QKGPDFLVTEVENGGFLGSK(2).-	P11974	P11974
T-23904-72.40	1	23904	0.2750	0.1050	1	0.1200	4	4092.1651	8.7890	14	21	35	-.QKGPDFLVTEVENGGFLGSKK(20)--VFLAQKMIIGRCNR(6).-	P11974	P11974
D-23927-72.44	-1	23927	1.1350	0.0100	1	0.1900	3	3494.8482	8.7279	7	22	29	-.LDVDEAWAEQVPDKCVVPFIGR(14)--SIIKINK(4).-	decoy_P11974	decoy_P11974
T-23933-72.45	1	23933	4.9050	4.2450	1	0.4400	3	3395.7685	-0.6378	6	22	28	-.DIQDLKFGVEQDVDMVFASFIR(6)--KILGEK(1).-	P11974	P11974
T-23940-72.46	1	23940	4.5950	4.5950	1	0.2900	4	3395.7685	-0.8867	6	22	28	-.DIQDLKFGVEQDVDMVFASFIR(6)--KILGEK(1).-	P11974	P11974
T-23965-72.50	1	23965	0.6200	0.3100	1	0.1200	3	2767.4909	-1.2072	6	17	23	-.AGKPVICATQMLESMIK(3)--KPRPTR(1).-	P11974	P11974
D-24016-72.69	-1	24016	0.2750	0.2750	1	0.0750	3	3215.6649	-6.8708	7	20	27	-.IMSELMQTACIVPKGARNCR(14)--GKEGLIK(2).-	decoy_P11974	decoy_P11974
D-24025-72.71	-1	24025	0.3000	0.1750	2	0.2000	3	3421.7624	8.1375	6	22	28	-.SGVDVVKCINKYDLWLINEDCK(11)--LTAGKK(5).-	decoy_P11974	decoy_P11974
D-24025-72.71-2	-1	24025	0.3000	0.1750	3	0.2000	3	3421.7624	8.1375	6	22	28	-.SGVDVVKCINKYDLWLINEDCK(7)--LTAGKK(5).-	decoy_P11974	decoy_P11974
