# Supplementary material for: The CroCo cross-link converter: a user-centred tool to convert results from cross-linking mass spectrometry experiments
Source: Bioinformatics. 2019 Sep 28;36(4):1296–7. doi: 10.1093/bioinformatics/btz732 (PMC7703748; doi:10.1093/bioinformatics/btz732)
Supplement: btz732_Supplementary_Data [file btz732_supplementary_data.zip › ExampleData/input/kojak_percolator/20180615_KS_CL_9_msconvert.perc.intra.validated.txt]

PSMId	score	q-value	posterior_error_prob	peptide	proteinIds
T-23439-71.63	0	0.0322581	0.00428076	-.AEGSDVANAVLDGADCIMLSGETAKGDYPLEAVR(25)--GPDFLVTEVENGGFLGSKK(18).-	P11974	P11974
T-22866-70.70	0	0.0322581	0.00428076	-.AEGSDVANAVLDGADCIMLSGETAKGDYPLEAVR(25)--KPRPTR(1).-	P11974	P11974
T-23940-72.46	-0.124224	0.0322581	0.00818746	-.DIQDLKFGVEQDVDMVFASFIR(6)--KILGEK(1).-	P11974	P11974
T-20465-65.48	-0.200828	0.0322581	0.0122125	-.TATESFASDPILYRPVAVALDTKGPEIR(23)--KPRPTR(1).-	P11974	P11974
T-23035-70.98	-0.274327	0.0322581	0.0179225	-.GDLGIEIPAEKVFLAQK(11)--KLFEELAR(1).-	P11974	P11974
T-22586-70.26	-0.284123	0.0322581	0.0188625	-.TATESFASDPILYRPVAVALDTKGPEIR(23)--IISKIENHEGVR(4).-	P11974	P11974
T-22781-70.57	-0.325843	0.0322581	0.0234498	-.GPDFLVTEVENGGFLGSKK(18)--TGLIKGSGTAEVELK(5).-	P11974	P11974
T-23418-71.60	-0.34265	0.0322581	0.0255989	-.AEGSDVANAVLDGADCIMLSGETAKGDYPLEAVR(25)--TATESFASDPILYRPVAVALDTKGPEIR(23).-	P11974	P11974
T-23174-71.20	-0.36646	0.0322581	0.028984	-.AEGSDVANAVLDGADCIMLSGETAKGDYPLEAVR(25)--TGLIKGSGTAEVELK(5).-	P11974	P11974
T-19860-64.04	-0.389801	0.0322581	0.0327359	-.GPDFLVTEVENGGFLGSKK(18)--KPRPTR(1).-	P11974	P11974
T-15081-52.34	-0.397516	0.0322581	0.0340795	-.VNLAMNVGKAR(9)--GFFKK(4).-	P11974	P11974
T-22780-70.57	-0.400418	0.0322581	0.0345991	-.TATESFASDPILYRPVAVALDTKGPEIR(23)--TGLIKGSGTAEVELK(5).-	P11974	P11974
T-23037-70.98	-0.460674	0.0322581	0.0473625	-.TATESFASDPILYRPVAVALDTKGPEIR(23)--GPDFLVTEVENGGFLGSKK(18).-	P11974	P11974
T-5073-23.03	-0.471014	0.0322581	0.0499826	-.KAADVHEVR(1)--KGATLK(1).-	P11974	P11974
T-8615-33.71	-0.492754	0.0322581	0.0559706	-.NICKVVDVGSK(4)--KAADVHEVR(1).-	P11974	P11974
T-11671-42.67	-0.498704	0.0322581	0.0577303	-.TGLIKGSGTAEVELK(5)--KGATLK(1).-	P11974	P11974
T-10593-39.46	-0.506211	0.0322581	0.0600293	-.TGLIKGSGTAEVELK(5)--KAADVHEVR(1).-	P11974	P11974
T-22930-70.80	-0.508357	0.0322581	0.0607028	-.TATESFASDPILYRPVAVALDTKGPEIR(23)--QKGPDFLVTEVENGGFLGSKK(20).-	P11974	P11974
T-22656-70.37	-0.544568	0.0322581	0.0732706	-.TATESFASDPILYRPVAVALDTKGPEIR(23)--GSGTAEVELKK(10).-	P11974	P11974
T-18237-60.32	-0.553621	0.0322581	0.0767958	-.KGVNLPGAAVDLPAVSEK(1)--KILGEK(1).-	P11974	P11974
T-23247-71.32	-0.563526	0.0322581	0.0808452	-.AEGSDVANAVLDGADCIMLSGETAKGDYPLEAVRMQHLIAR(25)--EMIKSGMNVAR(4).-	P11974	P11974
T-7363-29.91	-0.599582	0.0322581	0.0974456	-.NICKVVDVGSK(4)--KAADVHEVRK(1).-	P11974	P11974
T-16219-55.34	-0.603284	0.0322581	0.0993293	-.MNFSHGTHEYHAETIKNVR(16)--SVETLKEMIK(6).-	P11974	P11974
T-21396-67.62	-0.609731	0.0322581	0.102695	-.KGVNLPGAAVDLPAVSEK(1)--TGLIKGSGTAEVELK(5).-	P11974	P11974
T-6569-27.65	-0.610028	0.0322581	0.102853	-.KAADVHEVR(1)--KILGEK(1).-	P11974	P11974
T-23622-71.93	-0.611063	0.0322581	0.103405	-.EMIKSGMNVARMNFSHGTHEYHAETIK(4)--CNRAGKPVICATQMLESMIK(6).-	P11974	P11974
T-6922-28.65	-0.626294	0.0322581	0.111865	-.IISKIENHEGVR(4)--KPRPTR(1).-	P11974	P11974
T-22764-70.54	-0.627485	0.0322581	0.112554	-.TATESFASDPILYRPVAVALDTKGPEIR(23)--NICKVVDVGSK(4).-	P11974	P11974
T-9609-36.68	-0.639585	0.0322581	0.119799	-.TGLIKGSGTAEVELK(5)--KPRPTR(1).-	P11974	P11974
T-22560-70.22	-0.639972	0.0322581	0.120038	-.GDLGIEIPAEKVFLAQK(11)--IISKIENHEGVR(4).-	P11974	P11974
T-13172-47.03	-0.650418	0.0322581	0.126669	-.KGVNLPGAAVDLPAVSEK(1)--KPRPTR(1).-	P11974	P11974
