# Supplementary material for: The CroCo cross-link converter: a user-centred tool to convert results from cross-linking mass spectrometry experiments
Source: Bioinformatics. 2019 Sep 28;36(4):1296–7. doi: 10.1093/bioinformatics/btz732 (PMC7703748; doi:10.1093/bioinformatics/btz732)
Supplement: btz732_Supplementary_Data [file btz732_supplementary_data.zip › ExampleData/input/kojak_percolator/20180615_KS_CL_9_msconvert.perc.loop.txt]

SpecId	Label	scannr	Score	dScore	Charge	Mass	PPM	Len	Peptide	Proteins
T-6834-28.44	1	6834	0.3350	0.3350	3	1887.0577	6.8484	15	-.NIKIISKIENHEGVR(3,7)-LOOP.-	P11974
T-14347-50.30	1	14347	0.1550	0.1550	4	3757.7108	-0.3286	32	-.MSKSHSEAGSAFIQTQQLHAAMADTFLEHMCR(1,3)-LOOP.-	P11974
T-15348-53.06	1	15348	0.4500	0.4500	3	2030.0539	1.2927	17	-.SVETLKEMIKSGMNVAR(6,10)-LOOP.-	P11974
T-15692-54.02	1	15692	2.3550	1.8750	3	1725.9512	-0.5554	16	-.GSGTAEVELKKGATLK(10,11)-LOOP.-	P11974
D-16689-56.56	-1	16689	0.1250	0.1250	3	1725.9512	-1.0102	16	-.LTAGKKLEVEATGSGK(5,6)-LOOP.-	decoy_P11974
T-18565-61.09	1	18565	0.0800	0.0800	4	2387.2372	8.1651	21	-.QKGPDFLVTEVENGGFLGSKK(2,20)-LOOP.-	P11974
T-19392-62.91	1	19392	0.4200	0.4200	3	2030.0539	8.1525	17	-.SVETLKEMIKSGMNVAR(6,10)-LOOP.-	P11974
T-19851-64.02	1	19851	1.0200	1.0200	5	4910.3246	5.1065	43	-.MSKSHSEAGSAFIQTQQLHAAMADTFLEHMCRLDIDSAPITAR(1,3)-LOOP.-	P11974
T-20374-65.29	1	20374	0.5750	0.5750	3	2030.0539	-1.4199	17	-.SVETLKEMIKSGMNVAR(6,10)-LOOP.-	P11974
T-21750-68.42	1	21750	3.1250	2.3850	3	1887.0577	2.9993	15	-.NIKIISKIENHEGVR(3,7)-LOOP.-	P11974
T-22362-69.84	1	22362	0.7750	0.7750	6	4910.3246	-1.9453	43	-.MSKSHSEAGSAFIQTQQLHAAMADTFLEHMCRLDIDSAPITAR(1,3)-LOOP.-	P11974
T-22452-70.03	1	22452	0.4050	0.4050	5	4779.2841	7.4975	42	-.SKSHSEAGSAFIQTQQLHAAMADTFLEHMCRLDIDSAPITAR(1,2)-LOOP.-	P11974
T-22805-70.61	1	22805	4.3450	3.4550	4	2749.4804	1.6068	23	-.AGKPVICATQMLESMIKKPRPTR(17,18)-LOOP.-	P11974
T-22812-70.62	1	22812	1.6250	1.6250	5	4779.2841	1.6355	42	-.SKSHSEAGSAFIQTQQLHAAMADTFLEHMCRLDIDSAPITAR(1,2)-LOOP.-	P11974
T-23121-71.11	1	23121	0.6550	0.3250	3	2526.3944	-1.7866	22	-.VVDVGSKVYVDDGLISLQVKQK(7,20)-LOOP.-	P11974
T-23391-71.56	1	23391	0.7000	0.6750	2	2030.0539	-3.6797	17	-.SVETLKEMIKSGMNVAR(6,10)-LOOP.-	P11974
T-23401-71.57	1	23401	0.1600	0.1600	3	2387.2372	4.4112	21	-.QKGPDFLVTEVENGGFLGSKK(2,20)-LOOP.-	P11974
T-23448-71.65	1	23448	5.0400	4.0750	3	2785.4934	-3.0698	24	-.NICKVVDVGSKVYVDDGLISLQVK(4,11)-LOOP.-	P11974
T-23461-71.67	1	23461	2.9050	2.9050	3	3254.5878	-2.7230	26	-.GATLKITLDNAYMEKCDENILWLDYK(5,15)-LOOP.-	P11974
T-23474-71.69	1	23474	5.1450	5.1450	3	3748.9562	-1.5481	36	-.GPDFLVTEVENGGFLGSKKGVNLPGAAVDLPAVSEK(18,19)-LOOP.-	P11974
T-23476-71.69	1	23476	5.2950	4.8850	4	3748.9562	-1.5206	36	-.GPDFLVTEVENGGFLGSKKGVNLPGAAVDLPAVSEK(18,19)-LOOP.-	P11974
T-23481-71.70	1	23481	2.0800	2.0800	3	3007.5741	-3.5467	26	-.GFFKKGDVVIVLTGWRPGSGFTNTMR(4,5)-LOOP.-	P11974
T-23489-71.71	1	23489	2.5300	2.4150	3	2030.0539	-1.2976	17	-.SVETLKEMIKSGMNVAR(6,10)-LOOP.-	P11974
T-23507-71.74	1	23507	2.1650	2.1650	4	3007.5741	-3.7310	26	-.GFFKKGDVVIVLTGWRPGSGFTNTMR(4,5)-LOOP.-	P11974
T-23677-72.02	1	23677	3.5000	3.5000	3	3748.9562	2.7131	36	-.GPDFLVTEVENGGFLGSKKGVNLPGAAVDLPAVSEK(18,19)-LOOP.-	P11974
T-23819-72.25	1	23819	2.4900	1.9600	3	2030.0539	-2.5065	17	-.SVETLKEMIKSGMNVAR(6,10)-LOOP.-	P11974
T-23820-72.25	1	23820	2.8700	2.4200	3	2535.4133	-0.7580	22	-.GDLGIEIPAEKVFLAQKMIIGR(11,17)-LOOP.-	P11974
T-24037-72.76	1	24037	1.7450	1.2850	3	2030.0539	-4.7233	17	-.SVETLKEMIKSGMNVAR(6,10)-LOOP.-	P11974
T-24137-73.26	1	24137	1.8300	1.5750	3	2030.0539	-0.1943	17	-.SVETLKEMIKSGMNVAR(6,10)-LOOP.-	P11974
T-24247-73.77	1	24247	1.5150	1.2000	3	2030.0539	0.6036	17	-.SVETLKEMIKSGMNVAR(6,10)-LOOP.-	P11974
T-24346-74.28	1	24346	0.3800	0.3800	3	2030.0539	0.9906	17	-.SVETLKEMIKSGMNVAR(6,10)-LOOP.-	P11974
