# Supplementary material for: The CroCo cross-link converter: a user-centred tool to convert results from cross-linking mass spectrometry experiments
Source: Bioinformatics. 2019 Sep 28;36(4):1296–7. doi: 10.1093/bioinformatics/btz732 (PMC7703748; doi:10.1093/bioinformatics/btz732)
Supplement: btz732_Supplementary_Data [file btz732_supplementary_data.zip › ExampleData/input/kojak_percolator/20180615_KS_CL_9_msconvert.perc.single.txt]

SpecId	Label	scannr	Score	dScore	Charge	Mass	PPM	Len	Peptide	Proteins
T-2251-14.25	1	2251	2.5850	2.5850	3	1204.5658	5.1735	10	-.EAEAAM[15.99]FHRK.-	P11974
T-2259-14.26	1	2259	1.1500	1.1500	3	1108.5737	2.3793	9	-.IENHEGVRR.-	P11974
D-2374-14.51	-1	2374	0.4200	0.4200	3	1928.8587	-0.7895	16	-.ITEAHYEHTGHSFNMR.-	decoy_P11974
T-2378-14.52	1	2378	0.5650	0.1050	3	1170.6244	7.2332	11	-.LDIDSAPITAR.-	P11974
D-2426-14.73	-1	2426	0.2250	0.2250	3	2667.3035	-7.9646	22	-.SGVDVVKCINKYDLWLINEDCK.-	decoy_P11974
T-2430-14.75	1	2430	2.3950	2.3950	3	1204.5658	4.1121	10	-.EAEAAM[15.99]FHRK.-	P11974
T-2479-14.91	1	2479	0.5000	0.5000	3	1192.6373	-6.2480	10	-.SVETLKEM[15.99]IK.-	P11974
T-2493-14.96	1	2493	1.3850	1.3850	2	749.3490	4.1522	7	-.SGM[15.99]NVAR.-	P11974
T-2506-15.00	1	2506	0.6050	0.6050	3	2794.5135	-8.8195	25	-.CLAAALIVLTESGRSAHQVARYRPR.-	P11974
T-2566-15.25	1	2566	1.9200	1.9200	3	1204.5658	2.7777	10	-.EAEAAM[15.99]FHRK.-	P11974
T-2651-15.58	1	2651	2.7050	2.1000	3	1117.5978	1.4459	11	-.GSGTAEVELKK.-	P11974
D-2690-15.72	-1	2690	0.3750	0.0450	3	1179.6247	4.7133	9	-.VEHVDAAK[156.08]R.-	decoy_P11974
T-2711-15.77	1	2711	1.8950	1.8950	3	1204.5658	1.6145	10	-.EAEAAM[15.99]FHRK.-	P11974
D-2712-15.77	-1	2712	0.3950	0.3950	3	1080.5676	4.8800	9	-.RVGEHNEIK.-	decoy_P11974
T-2787-16.09	1	2787	2.3050	1.8950	3	1117.5978	1.4971	11	-.GSGTAEVELKK.-	P11974
T-2868-16.31	1	2868	0.9500	0.5450	3	1179.6247	3.6267	9	-.K[156.08]AADVHEVR.-	P11974
T-2871-16.32	1	2871	1.8950	1.8950	3	1204.5658	1.7361	10	-.EAEAAM[15.99]FHRK.-	P11974
T-2876-16.33	1	2876	2.6200	2.6200	3	1188.5709	-0.1483	10	-.EAEAAMFHRK.-	P11974
T-2910-16.44	1	2910	1.6700	1.5250	3	1076.4709	0.7822	9	-.EAEAAM[15.99]FHR.-	P11974
D-2945-16.55	-1	2945	0.4400	0.4400	3	1274.6699	0.1986	11	-.GARNCRGIIMK.-	decoy_P11974
T-2958-16.59	1	2958	2.2050	1.7950	3	1117.5978	0.4277	11	-.GSGTAEVELKK.-	P11974
T-3024-16.84	1	3024	2.8700	2.8700	3	1188.5709	0.8095	10	-.EAEAAMFHRK.-	P11974
T-3051-16.94	1	3051	2.0700	1.7750	3	1076.4709	0.5630	9	-.EAEAAM[15.99]FHR.-	P11974
T-3058-16.97	1	3058	0.9050	0.5200	3	1179.6247	3.3163	9	-.K[156.08]AADVHEVR.-	P11974
T-3079-17.03	1	3079	3.5300	3.5300	4	1549.8688	-0.4487	13	-.IISKIENHEGVRR.-	P11974
D-3094-17.07	-1	3094	0.2450	0.2450	3	1274.6699	-1.9961	11	-.GARNCRGIIMK.-	decoy_P11974
T-3104-17.10	1	3104	1.2250	0.8300	3	1117.5978	0.5183	11	-.GSGTAEVELKK.-	P11974
T-3111-17.12	1	3111	3.4300	3.4300	3	1549.8688	-0.9439	13	-.IISKIENHEGVRR.-	P11974
T-3132-17.18	1	3132	1.1100	1.1100	3	1916.8474	1.6719	16	-.M[15.99]NFSHGTHEYHAETIK.-	P11974
D-3179-17.33	-1	3179	0.9300	0.9300	2	988.5123	-3.7099	9	-.GVNM[15.99]ALNVR.-	decoy_P11974
T-3186-17.35	1	3186	2.9150	2.9150	3	1188.5709	0.0563	10	-.EAEAAMFHRK.-	P11974
T-3228-17.45	1	3228	2.0600	1.5950	3	1076.4709	0.3128	9	-.EAEAAM[15.99]FHR.-	P11974
T-3380-17.79	1	3380	1.8700	1.6000	3	1117.5978	0.0313	11	-.GSGTAEVELKK.-	P11974
T-3405-17.85	1	3405	2.9100	2.9100	3	1188.5709	-0.2097	10	-.EAEAAMFHRK.-	P11974
T-3411-17.87	1	3411	4.7450	4.7450	3	1916.8474	0.0221	16	-.M[15.99]NFSHGTHEYHAETIK.-	P11974
T-3441-17.95	1	3441	1.8500	1.6150	3	1076.4709	-0.3508	9	-.EAEAAM[15.99]FHR.-	P11974
D-3442-17.96	-1	3442	0.7450	0.7450	3	1080.5676	-5.3851	9	-.RVGEHNEIK.-	decoy_P11974
T-3480-18.06	1	3480	3.2450	3.2450	4	1916.8474	0.2763	16	-.M[15.99]NFSHGTHEYHAETIK.-	P11974
D-3576-18.31	-1	3576	0.3500	0.3500	4	1928.8587	6.7161	16	-.ITEAHYEHTGHSFNMR.-	decoy_P11974
T-3582-18.33	1	3582	2.1750	1.7150	3	1117.5978	0.5429	11	-.GSGTAEVELKK.-	P11974
T-3595-18.38	1	3595	4.5700	4.5700	3	1916.8474	0.3501	16	-.M[15.99]NFSHGTHEYHAETIK.-	P11974
T-3603-18.41	1	3603	0.7050	0.7050	5	1916.8474	0.4791	16	-.M[15.99]NFSHGTHEYHAETIK.-	P11974
T-3619-18.46	1	3619	2.4500	2.3750	3	1076.4709	0.6358	9	-.EAEAAM[15.99]FHR.-	P11974
T-3657-18.57	1	3657	2.2200	2.2200	4	1916.8474	0.4853	16	-.M[15.99]NFSHGTHEYHAETIK.-	P11974
T-3703-18.70	1	3703	2.7000	2.7000	4	1916.8474	0.2108	16	-.M[15.99]NFSHGTHEYHAETIK.-	P11974
T-3739-18.80	1	3739	3.6800	3.6800	3	1393.7677	-0.3365	12	-.IISKIENHEGVR.-	P11974
D-3750-18.83	-1	3750	0.0750	0.0750	2	1082.4814	-0.1557	10	-.M[15.99]TNTFGSGPR.-	decoy_P11974
D-3756-18.84	-1	3756	0.9250	0.9250	2	1082.4814	1.2377	10	-.M[15.99]TNTFGSGPR.-	decoy_P11974
T-3767-18.88	1	3767	4.9100	4.9100	3	1916.8474	0.1815	16	-.M[15.99]NFSHGTHEYHAETIK.-	P11974
T-3779-18.92	1	3779	1.3350	1.3350	5	1916.8474	0.7087	16	-.M[15.99]NFSHGTHEYHAETIK.-	P11974
D-3824-19.09	-1	3824	0.7050	0.7050	2	988.5123	-2.2371	9	-.GVNM[15.99]ALNVR.-	decoy_P11974
T-3858-19.21	1	3858	2.0550	2.0550	4	1916.8474	0.1136	16	-.M[15.99]NFSHGTHEYHAETIK.-	P11974
D-3876-19.27	-1	3876	0.0300	0.0300	3	1944.8536	4.7985	16	-.ITEAHYEHTGHSFNM[15.99]R.-	decoy_P11974
T-3888-19.31	1	3888	2.9750	2.9750	3	1393.7677	-0.6447	12	-.IISKIENHEGVR.-	P11974
T-3912-19.39	1	3912	5.2450	5.2450	3	1916.8474	-0.1726	16	-.M[15.99]NFSHGTHEYHAETIK.-	P11974
T-3925-19.42	1	3925	1.4950	1.4950	5	1916.8474	-0.4925	16	-.M[15.99]NFSHGTHEYHAETIK.-	P11974
T-4003-19.72	1	4003	2.9600	2.9600	4	1916.8474	-0.5664	16	-.M[15.99]NFSHGTHEYHAETIK.-	P11974
T-4034-19.82	1	4034	3.3850	3.3850	3	1393.7677	-1.2718	12	-.IISKIENHEGVR.-	P11974
T-4061-19.90	1	4061	5.2650	5.2650	3	1916.8474	-1.3607	16	-.M[15.99]NFSHGTHEYHAETIK.-	P11974
T-4073-19.93	1	4073	1.2800	1.2800	5	1916.8474	-0.7493	16	-.M[15.99]NFSHGTHEYHAETIK.-	P11974
D-4102-20.03	-1	4102	0.2050	0.2050	3	1928.8587	3.3491	16	-.ITEAHYEHTGHSFNMR.-	decoy_P11974
T-4142-20.16	1	4142	1.5800	1.0700	2	702.3912	-1.1519	7	-.VVDVGSK.-	P11974
T-4166-20.23	1	4166	2.5450	2.5450	4	1916.8474	-2.1489	16	-.M[15.99]NFSHGTHEYHAETIK.-	P11974
T-4167-20.23	1	4167	2.5850	2.5850	3	1393.7677	9.2774	12	-.IISKIENHEGVR.-	P11974
T-4194-20.31	1	4194	1.6800	1.6800	3	1546.8691	-1.1628	14	-.APIIAVTRNHQTAR.-	P11974
T-4200-20.33	1	4200	3.0300	3.0300	3	1393.7677	9.1818	12	-.IISKIENHEGVR.-	P11974
T-4222-20.40	1	4222	4.8350	4.8350	3	1916.8474	-1.3903	16	-.M[15.99]NFSHGTHEYHAETIK.-	P11974
D-4230-20.42	-1	4230	0.2600	0.2600	3	1232.5720	9.4566	10	-.RHFM[15.99]AAEAER.-	decoy_P11974
T-4234-20.44	1	4234	1.9050	1.9050	5	1916.8474	-1.5301	16	-.M[15.99]NFSHGTHEYHAETIK.-	P11974
T-4249-20.48	1	4249	2.7750	1.7650	3	1117.5978	-1.4613	11	-.GSGTAEVELKK.-	P11974
T-4297-20.62	1	4297	1.8750	1.6000	3	1076.4709	-0.6022	9	-.EAEAAM[15.99]FHR.-	P11974
D-4325-20.72	-1	4325	0.5750	0.5750	3	1362.6886	-1.3679	11	-.AVNMGSK[156.08]IMEK.-	decoy_P11974
T-4329-20.73	1	4329	3.4500	3.4500	4	1916.8474	-1.1373	16	-.M[15.99]NFSHGTHEYHAETIK.-	P11974
T-4344-20.78	1	4344	2.8000	2.8000	3	1307.7196	-1.8166	10	-.K[156.08]AADVHEVRK.-	P11974
T-4364-20.83	1	4364	3.1000	3.1000	3	1393.7677	-1.4501	12	-.IISKIENHEGVR.-	P11974
T-4382-20.90	1	4382	5.4800	5.4800	3	1916.8474	-1.3303	16	-.M[15.99]NFSHGTHEYHAETIK.-	P11974
T-4410-20.99	1	4410	2.3950	2.1300	3	1117.5978	-1.5908	11	-.GSGTAEVELKK.-	P11974
D-4455-21.12	-1	4455	0.6250	0.6250	2	1082.4814	-4.0643	10	-.M[15.99]TNTFGSGPR.-	decoy_P11974
D-4460-21.14	-1	4460	0.4850	0.4850	3	1635.8831	5.8799	17	-.ESVAPLDVAAGPLNVGK.-	decoy_P11974
D-4467-21.16	-1	4467	0.2700	0.2700	3	1206.6100	-1.6458	11	-.AVNMGSKIMEK.-	decoy_P11974
T-4473-21.19	1	4473	0.7800	0.0300	3	1160.6440	1.7209	8	-.K[156.08]LFEELAR.-	P11974
T-4486-21.23	1	4486	2.8000	2.8000	4	1916.8474	6.3713	16	-.M[15.99]NFSHGTHEYHAETIK.-	P11974
D-4521-21.34	-1	4521	1.2850	1.2850	3	1082.4814	3.3514	10	-.M[15.99]TNTFGSGPR.-	decoy_P11974
D-4524-21.35	-1	4524	0.3900	0.3900	3	1274.6699	-2.1801	11	-.GARNCRGIIMK.-	decoy_P11974
T-4532-21.38	1	4532	0.9000	0.9000	5	1916.8474	5.3510	16	-.M[15.99]NFSHGTHEYHAETIK.-	P11974
T-4540-21.41	1	4540	4.8000	4.8000	3	1916.8474	7.2824	16	-.M[15.99]NFSHGTHEYHAETIK.-	P11974
T-4552-21.44	1	4552	1.9000	1.6200	4	2286.0599	0.2289	19	-.M[15.99]NFSHGTHEYHAETIKNVR.-	P11974
T-4558-21.46	1	4558	1.9900	1.7100	3	1076.4709	-1.1762	9	-.EAEAAM[15.99]FHR.-	P11974
T-4567-21.48	1	4567	0.4000	0.2850	3	2286.0599	1.3218	19	-.M[15.99]NFSHGTHEYHAETIKNVR.-	P11974
T-4574-21.51	1	4574	1.7800	1.7800	5	2286.0599	0.0840	19	-.M[15.99]NFSHGTHEYHAETIKNVR.-	P11974
T-4588-21.55	1	4588	2.0100	1.8400	3	1117.5978	-1.6762	11	-.GSGTAEVELKK.-	P11974
T-4596-21.57	1	4596	0.2250	0.2250	3	2286.0599	2.7352	19	-.M[15.99]NFSHGTHEYHAETIKNVR.-	P11974
D-4628-21.68	-1	4628	0.3400	0.0900	4	1719.9518	-5.8328	14	-.EGLIK[156.08]RVEHVDAAK.-	decoy_P11974
T-4647-21.74	1	4647	2.7900	2.7900	4	1916.8474	3.0504	16	-.M[15.99]NFSHGTHEYHAETIK.-	P11974
D-4685-21.87	-1	4685	0.4100	0.4100	3	1274.6699	0.7311	11	-.GARNCRGIIMK.-	decoy_P11974
T-4688-21.88	1	4688	0.8700	0.8700	5	1916.8474	1.3969	16	-.M[15.99]NFSHGTHEYHAETIK.-	P11974
T-4696-21.91	1	4696	6.5100	6.5100	3	1916.8474	4.2738	16	-.M[15.99]NFSHGTHEYHAETIK.-	P11974
D-4709-21.95	-1	4709	0.8000	0.1900	4	2286.0599	-2.3603	19	-.VNKITEAHYEHTGHSFNM[15.99]R.-	decoy_P11974
T-4741-22.05	1	4741	1.9500	1.9500	3	1117.5978	3.8399	11	-.GSGTAEVELKK.-	P11974
T-4747-22.06	1	4747	1.4350	0.5650	2	702.3912	4.1675	7	-.VVDVGSK.-	P11974
T-4749-22.07	1	4749	4.0850	4.0850	3	1900.8525	4.9653	16	-.MNFSHGTHEYHAETIK.-	P11974
T-4805-22.24	1	4805	2.7450	2.7450	4	1916.8474	4.9281	16	-.M[15.99]NFSHGTHEYHAETIK.-	P11974
T-4855-22.41	1	4855	4.9150	4.9150	3	1916.8474	4.5272	16	-.M[15.99]NFSHGTHEYHAETIK.-	P11974
T-4862-22.44	1	4862	1.8450	1.8450	4	1900.8525	4.2513	16	-.MNFSHGTHEYHAETIK.-	P11974
T-4869-22.46	1	4869	1.2650	1.2650	5	1900.8525	4.0229	16	-.MNFSHGTHEYHAETIK.-	P11974
T-4908-22.58	1	4908	3.3100	3.3100	3	1900.8525	4.0554	16	-.MNFSHGTHEYHAETIK.-	P11974
D-4915-22.59	-1	4915	0.3050	0.3050	3	1928.8587	9.1639	16	-.ITEAHYEHTGHSFNMR.-	decoy_P11974
T-4932-22.63	1	4932	0.8200	0.4400	3	1587.8831	3.5924	16	-.GSGTAEVELKKGATLK.-	P11974
T-4941-22.65	1	4941	2.0050	2.0050	3	1117.5978	1.4323	11	-.GSGTAEVELKK.-	P11974
T-4950-22.69	1	4950	1.6500	1.6500	3	1117.5978	3.4846	11	-.GSGTAEVELKK.-	P11974
D-4959-22.71	-1	4959	0.3500	0.3500	3	1928.8587	9.3550	16	-.ITEAHYEHTGHSFNMR.-	decoy_P11974
T-4972-22.74	1	4972	2.3900	2.3900	3	1076.4709	4.5757	9	-.EAEAAM[15.99]FHR.-	P11974
T-4976-22.75	1	4976	2.6600	2.6600	4	1916.8474	3.2933	16	-.M[15.99]NFSHGTHEYHAETIK.-	P11974
D-4992-22.80	-1	4992	0.2450	0.2450	2	2002.9821	7.4475	17	-.RIFSAFVM[15.99]DVDQEVGFK.-	decoy_P11974
T-5041-22.94	1	5041	3.2700	3.2700	4	1900.8525	1.4824	16	-.MNFSHGTHEYHAETIK.-	P11974
T-5050-22.97	1	5050	0.7400	0.7400	3	1192.6373	4.1135	10	-.SVETLKEM[15.99]IK.-	P11974
T-5112-23.12	1	5112	1.9100	1.9100	5	1900.8525	3.8679	16	-.MNFSHGTHEYHAETIK.-	P11974
T-5119-23.13	1	5119	6.3000	6.3000	3	1900.8525	3.3074	16	-.MNFSHGTHEYHAETIK.-	P11974
T-5128-23.15	1	5128	3.2250	3.1400	2	1076.4709	2.9290	9	-.EAEAAM[15.99]FHR.-	P11974
D-5159-23.22	-1	5159	0.0600	0.0600	4	1928.8587	6.7952	16	-.ITEAHYEHTGHSFNMR.-	decoy_P11974
T-5190-23.29	1	5190	1.9200	1.8350	3	1076.4709	3.9192	9	-.EAEAAM[15.99]FHR.-	P11974
T-5209-23.34	1	5209	0.1700	0.1700	3	1549.8463	7.6128	12	-.IISK[156.08]IENHEGVR.-	P11974
T-5221-23.38	1	5221	1.9100	1.9100	3	1117.5978	2.9748	11	-.GSGTAEVELKK.-	P11974
T-5232-23.42	1	5232	0.6300	0.5050	3	1217.6437	8.3597	11	-.NICKVVDVGSK.-	P11974
T-5235-23.43	1	5235	3.8650	3.8650	2	1916.8474	7.1193	16	-.M[15.99]NFSHGTHEYHAETIK.-	P11974
T-5238-23.43	1	5238	6.3700	6.3700	3	1916.8474	6.6988	16	-.M[15.99]NFSHGTHEYHAETIK.-	P11974
T-5242-23.45	1	5242	3.2550	3.2550	4	1900.8525	3.0912	16	-.MNFSHGTHEYHAETIK.-	P11974
T-5251-23.48	1	5251	0.8700	0.4700	3	1117.5978	3.6984	11	-.GSGTAEVELKK.-	P11974
T-5292-23.62	1	5292	2.4250	2.4250	3	1060.4760	3.7448	9	-.EAEAAMFHR.-	P11974
T-5295-23.63	1	5295	2.7700	2.7700	5	1900.8525	3.6876	16	-.MNFSHGTHEYHAETIK.-	P11974
T-5302-23.64	1	5302	5.5350	5.5350	3	1900.8525	3.5528	16	-.MNFSHGTHEYHAETIK.-	P11974
T-5340-23.76	1	5340	0.4650	0.4650	3	1875.9620	-2.2197	17	-.AGKPVICATQMLESMIK.-	P11974
T-5370-23.86	1	5370	2.1350	1.9550	3	1076.4709	4.6454	9	-.EAEAAM[15.99]FHR.-	P11974
T-5392-23.94	1	5392	4.5900	4.5900	3	1916.8474	6.3023	16	-.M[15.99]NFSHGTHEYHAETIK.-	P11974
T-5394-23.95	1	5394	3.3550	3.3550	4	1900.8525	2.9144	16	-.MNFSHGTHEYHAETIK.-	P11974
T-5397-23.95	1	5397	0.3300	0.3300	3	1875.9620	-0.5637	17	-.AGKPVICATQMLESMIK.-	P11974
T-5441-24.12	1	5441	2.4600	2.2850	3	1060.4760	3.4185	9	-.EAEAAMFHR.-	P11974
T-5443-24.13	1	5443	2.8600	2.8600	5	1900.8525	3.6179	16	-.MNFSHGTHEYHAETIK.-	P11974
T-5448-24.15	1	5448	6.1900	6.1900	3	1900.8525	3.4167	16	-.MNFSHGTHEYHAETIK.-	P11974
T-5548-24.45	1	5548	4.0500	4.0500	4	1900.8525	2.2587	16	-.MNFSHGTHEYHAETIK.-	P11974
T-5557-24.48	1	5557	4.2650	4.2650	3	1916.8474	7.9000	16	-.M[15.99]NFSHGTHEYHAETIK.-	P11974
D-5566-24.52	-1	5566	0.3950	0.2600	3	1217.6437	5.8785	11	-.SGVDVVKCINK.-	decoy_P11974
T-5602-24.65	1	5602	5.7650	5.7650	3	1900.8525	5.5077	16	-.MNFSHGTHEYHAETIK.-	P11974
T-5652-24.83	1	5652	1.6350	1.0050	2	867.4748	3.1837	7	-.MQHLIAR.-	P11974
T-5689-24.96	1	5689	3.7300	3.7300	4	1900.8525	2.7495	16	-.MNFSHGTHEYHAETIK.-	P11974
T-5697-24.98	1	5697	4.2150	4.2150	3	1916.8474	6.0942	16	-.M[15.99]NFSHGTHEYHAETIK.-	P11974
T-5746-25.16	1	5746	5.7300	5.7300	3	1900.8525	3.2242	16	-.MNFSHGTHEYHAETIK.-	P11974
T-5763-25.22	1	5763	1.6850	1.6700	3	1076.4709	2.4601	9	-.EAEAAM[15.99]FHR.-	P11974
D-5790-25.31	-1	5790	0.4800	0.4800	3	1274.6699	5.9065	11	-.GARNCRGIIMK.-	decoy_P11974
T-5824-25.42	1	5824	0.2600	0.2600	5	4359.0931	9.8429	41	-.AEGSDVANAVLDGADCIM[15.99]LSGETAKGDYPLEAVRMQHLIAR.-	P11974
T-5841-25.47	1	5841	3.0400	3.0400	4	1900.8525	2.0439	16	-.MNFSHGTHEYHAETIK.-	P11974
T-5852-25.50	1	5852	3.8550	3.8550	3	1916.8474	5.4669	16	-.M[15.99]NFSHGTHEYHAETIK.-	P11974
T-5856-25.51	1	5856	0.9250	0.9250	3	1192.6373	-0.6562	10	-.SVETLKEM[15.99]IK.-	P11974
T-5864-25.54	1	5864	1.6950	1.6950	3	1217.6437	2.3889	11	-.NICKVVDVGSK.-	P11974
T-5867-25.55	1	5867	1.8250	1.5350	3	1117.5978	2.3148	11	-.GSGTAEVELKK.-	P11974
T-5878-25.58	1	5878	0.8550	0.8550	3	1192.6373	1.7209	10	-.SVETLKEM[15.99]IK.-	P11974
T-5899-25.65	1	5899	0.1900	0.1900	3	2349.9762	-3.0823	22	-.SSSHSTDLM[15.99]EAM[15.99]AMGSVEASYK.-	P11974
T-5899-25.65-2	1	5899	0.1900	0.1900	3	2349.9762	-3.0823	22	-.SSSHSTDLM[15.99]EAMAM[15.99]GSVEASYK.-	P11974
T-5900-25.65	1	5900	0.3000	0.1850	3	2270.0650	1.9769	19	-.MNFSHGTHEYHAETIKNVR.-	P11974
T-5903-25.66	1	5903	5.8000	5.8000	3	1900.8525	3.3406	16	-.MNFSHGTHEYHAETIK.-	P11974
T-5929-25.72	1	5929	3.1050	3.1050	5	2270.0650	2.3432	19	-.MNFSHGTHEYHAETIKNVR.-	P11974
T-5968-25.83	1	5968	4.8900	4.8900	4	2270.0650	1.5260	19	-.MNFSHGTHEYHAETIKNVR.-	P11974
T-5992-25.89	1	5992	0.9550	0.7650	3	2270.0650	-2.0022	19	-.MNFSHGTHEYHAETIKNVR.-	P11974
T-6018-25.95	1	6018	0.5550	0.5550	3	1332.7210	-4.9046	10	-.SVETLK[156.08]EMIK.-	P11974
T-6027-25.98	1	6027	2.1450	2.1450	4	1900.8525	1.3873	16	-.MNFSHGTHEYHAETIK.-	P11974
T-6060-26.09	1	6060	2.2200	2.2200	3	1192.6373	2.8897	10	-.SVETLKEM[15.99]IK.-	P11974
T-6091-26.19	1	6091	2.3150	2.3150	3	1916.8474	9.4371	16	-.M[15.99]NFSHGTHEYHAETIK.-	P11974
T-6108-26.26	1	6108	3.6050	3.5550	3	1179.6247	2.2096	9	-.K[156.08]AADVHEVR.-	P11974
T-6154-26.40	1	6154	0.0350	0.0050	3	2715.3577	-0.1667	23	-.DIQDLKFGVEQDVDM[15.99]VFASFIRK.-	P11974
T-6175-26.45	1	6175	2.2100	1.8050	3	1117.5978	4.0130	11	-.GSGTAEVELKK.-	P11974
T-6194-26.50	1	6194	3.7300	3.7300	3	1629.9301	1.2312	16	-.TGLIKGSGTAEVELKK.-	P11974
T-6221-26.57	1	6221	2.6500	2.6500	4	1629.9301	1.8846	16	-.TGLIKGSGTAEVELKK.-	P11974
T-6224-26.58	1	6224	1.0000	1.0000	4	1883.9675	-3.7252	16	-.GDYPLEAVRM[15.99]QHLIAR.-	P11974
T-6227-26.59	1	6227	1.4850	1.4850	5	2119.1874	2.0907	18	-.YRPRAPIIAVTRNHQTAR.-	P11974
T-6230-26.59	1	6230	2.2650	2.2650	3	1192.6373	2.8067	10	-.SVETLKEM[15.99]IK.-	P11974
D-6235-26.60	-1	6235	0.2350	0.2350	3	1944.8536	3.1071	16	-.ITEAHYEHTGHSFNM[15.99]R.-	decoy_P11974
T-6238-26.61	1	6238	1.8700	1.8700	3	1076.4709	2.4347	9	-.EAEAAM[15.99]FHR.-	P11974
T-6241-26.62	1	6241	0.9800	0.9800	2	1629.9301	2.9861	16	-.TGLIKGSGTAEVELKK.-	P11974
T-6259-26.67	1	6259	0.3450	0.3450	5	1883.9675	-2.5696	16	-.GDYPLEAVRM[15.99]QHLIAR.-	P11974
T-6271-26.70	1	6271	2.5650	2.5650	3	1916.8474	4.5927	16	-.M[15.99]NFSHGTHEYHAETIK.-	P11974
T-6284-26.74	1	6284	1.8400	1.8400	3	1393.7677	0.8994	12	-.IISKIENHEGVR.-	P11974
T-6291-26.77	1	6291	3.4400	3.1900	3	1179.6247	1.2815	9	-.K[156.08]AADVHEVR.-	P11974
T-6318-26.86	1	6318	1.0700	0.9350	4	2270.0650	9.9479	19	-.MNFSHGTHEYHAETIKNVR.-	P11974
T-6331-26.91	1	6331	1.4300	1.4300	5	2270.0650	9.9810	19	-.MNFSHGTHEYHAETIKNVR.-	P11974
T-6350-26.97	1	6350	2.5300	1.8300	3	1117.5978	0.6871	11	-.GSGTAEVELKK.-	P11974
T-6359-26.99	1	6359	3.2750	3.2750	4	1900.8525	9.3244	16	-.MNFSHGTHEYHAETIK.-	P11974
T-6366-27.00	1	6366	2.8350	2.8350	3	1629.9301	0.4790	16	-.TGLIKGSGTAEVELKK.-	P11974
T-6396-27.10	1	6396	2.2850	2.2850	3	1192.6373	0.9088	10	-.SVETLKEM[15.99]IK.-	P11974
T-6417-27.18	1	6417	5.8950	5.8950	3	1900.8525	9.6972	16	-.MNFSHGTHEYHAETIK.-	P11974
T-6429-27.21	1	6429	3.4550	3.4550	3	1916.8474	2.0943	16	-.M[15.99]NFSHGTHEYHAETIK.-	P11974
T-6493-27.41	1	6493	2.6550	2.6550	3	1171.6495	2.9176	11	-.VNLAMNVGKAR.-	P11974
T-6500-27.43	1	6500	0.1850	0.1850	4	2794.5135	-8.4139	25	-.CLAAALIVLTESGRSAHQVARYRPR.-	P11974
T-6515-27.48	1	6515	1.7950	1.3250	3	1117.5978	2.0271	11	-.GSGTAEVELKK.-	P11974
T-6556-27.62	1	6556	1.2200	1.0250	2	867.4748	3.0392	7	-.MQHLIAR.-	P11974
T-6594-27.72	1	6594	1.5350	1.5350	3	1629.9301	2.0320	16	-.TGLIKGSGTAEVELKK.-	P11974
D-6598-27.73	-1	6598	0.0350	0.0350	3	2361.9874	-2.1184	22	-.YSAEVSGMAM[15.99]AEMLDTSHSSSR.-	decoy_P11974
T-6624-27.81	1	6624	1.9500	1.9500	3	1192.6373	2.5327	10	-.SVETLKEM[15.99]IK.-	P11974
T-6628-27.82	1	6628	1.6200	1.6200	3	2349.9762	2.1582	22	-.SSSHSTDLMEAM[15.99]AM[15.99]GSVEASYK.-	P11974
D-6635-27.84	-1	6635	0.2100	0.2100	3	1274.6699	9.2174	11	-.GARNCRGIIMK.-	decoy_P11974
T-6643-27.87	1	6643	3.3450	3.3450	3	1916.8474	0.8490	16	-.M[15.99]NFSHGTHEYHAETIK.-	P11974
T-6681-27.98	1	6681	1.9200	1.6500	3	1117.5978	2.0672	11	-.GSGTAEVELKK.-	P11974
T-6682-27.99	1	6682	2.9000	2.3450	2	989.5029	1.7166	10	-.GSGTAEVELK.-	P11974
T-6712-28.07	1	6712	1.5000	1.0250	2	883.4697	0.2644	7	-.M[15.99]QHLIAR.-	P11974
T-6745-28.19	1	6745	3.9650	3.9650	3	1900.8525	1.1560	16	-.MNFSHGTHEYHAETIK.-	P11974
T-6755-28.22	1	6755	0.2750	0.1650	3	1923.9757	3.1171	17	-.SVETLKEM[15.99]IKSGM[15.99]NVAR.-	P11974
T-6757-28.23	1	6757	1.7850	1.7850	3	1076.4709	0.6370	9	-.EAEAAM[15.99]FHR.-	P11974
T-6788-28.33	1	6788	1.5700	1.5700	3	2349.9762	1.4872	22	-.SSSHSTDLM[15.99]EAM[15.99]AMGSVEASYK.-	P11974
T-6788-28.33-2	1	6788	1.5700	1.5700	3	2349.9762	1.4872	22	-.SSSHSTDLM[15.99]EAMAM[15.99]GSVEASYK.-	P11974
T-6794-28.35	1	6794	1.4700	1.4700	3	1192.6373	1.6253	10	-.SVETLKEM[15.99]IK.-	P11974
T-6839-28.45	1	6839	2.0250	1.7400	2	1076.4709	-4.5165	9	-.EAEAAM[15.99]FHR.-	P11974
T-6853-28.49	1	6853	1.7000	1.3400	3	1117.5978	2.1780	11	-.GSGTAEVELKK.-	P11974
D-6887-28.56	-1	6887	0.2850	0.2850	3	1092.6767	1.0634	10	-.TVAIIPARPR.-	decoy_P11974
T-6893-28.58	1	6893	2.5450	2.5450	4	1900.8525	1.4034	16	-.MNFSHGTHEYHAETIK.-	P11974
D-6895-28.58	-1	6895	0.3600	0.3600	3	1944.8536	2.3506	16	-.ITEAHYEHTGHSFNM[15.99]R.-	decoy_P11974
D-6909-28.62	-1	6909	0.0150	0.0150	3	1772.9242	-8.7070	15	-.n[156.08]VPVVRMTNTFGSGPR.-	decoy_P11974
T-6938-28.69	1	6938	0.3250	0.3250	4	1806.9813	7.5348	15	-.VNLAMNVGK[156.08]ARGFFK.-	P11974
T-6944-28.71	1	6944	2.9450	2.9450	3	1900.8525	2.7686	16	-.MNFSHGTHEYHAETIK.-	P11974
T-6968-28.77	1	6968	1.3450	1.2300	3	1076.4709	1.6979	9	-.EAEAAM[15.99]FHR.-	P11974
T-6987-28.84	1	6987	3.7850	3.7850	3	2349.9762	2.3859	22	-.SSSHSTDLMEAM[15.99]AM[15.99]GSVEASYK.-	P11974
T-6994-28.85	1	6994	1.2800	1.2800	3	1192.6373	2.9614	10	-.SVETLKEM[15.99]IK.-	P11974
D-7025-28.95	-1	7025	0.3400	0.3400	3	1928.8587	4.3311	16	-.ITEAHYEHTGHSFNMR.-	decoy_P11974
T-7067-29.08	1	7067	1.6450	0.6400	2	867.4748	1.8398	7	-.MQHLIAR.-	P11974
T-7075-29.10	1	7075	2.3150	2.3150	4	1900.8525	2.4636	16	-.MNFSHGTHEYHAETIK.-	P11974
T-7080-29.12	1	7080	0.4400	0.4400	3	2333.9813	9.6126	22	-.SSSHSTDLM[15.99]EAMAMGSVEASYK.-	P11974
T-7084-29.13	1	7084	1.3600	1.2350	3	1358.6976	-0.0108	13	-.NTGIICTIGPASR.-	P11974
T-7114-29.21	1	7114	2.3200	2.3200	3	1900.8525	1.4989	16	-.MNFSHGTHEYHAETIK.-	P11974
T-7120-29.23	1	7120	2.0350	2.0350	3	1393.7677	-0.1083	12	-.IISKIENHEGVR.-	P11974
T-7137-29.27	1	7137	1.6400	1.3450	3	1117.5978	1.6825	11	-.GSGTAEVELKK.-	P11974
D-7160-29.33	-1	7160	0.2700	0.2700	3	1903.9681	5.5168	17	-.IMSELMQTACIVPKGAR.-	decoy_P11974
T-7162-29.34	1	7162	3.5200	3.5200	3	2349.9762	1.2866	22	-.SSSHSTDLMEAM[15.99]AM[15.99]GSVEASYK.-	P11974
T-7174-29.37	1	7174	1.9950	1.9950	3	1192.6373	-0.0718	10	-.SVETLKEM[15.99]IK.-	P11974
T-7230-29.51	1	7230	2.6450	2.6450	3	1900.8525	7.0007	16	-.MNFSHGTHEYHAETIK.-	P11974
T-7279-29.66	1	7279	2.2900	2.2900	3	1916.8474	6.7595	16	-.M[15.99]NFSHGTHEYHAETIK.-	P11974
T-7284-29.68	1	7284	1.8500	1.8500	3	1916.8474	1.9882	16	-.M[15.99]NFSHGTHEYHAETIK.-	P11974
T-7302-29.73	1	7302	0.3300	0.1550	4	1864.9206	-3.3348	18	-.GPDFLVTEVENGGFLGSK.-	P11974
T-7344-29.85	1	7344	3.2300	3.2300	3	2349.9762	2.2105	22	-.SSSHSTDLMEAM[15.99]AM[15.99]GSVEASYK.-	P11974
T-7351-29.88	1	7351	1.7350	1.7350	3	1192.6373	1.8583	10	-.SVETLKEM[15.99]IK.-	P11974
T-7370-29.92	1	7370	1.0550	1.0550	3	2333.9813	5.0179	22	-.SSSHSTDLMEAMAM[15.99]GSVEASYK.-	P11974
T-7405-30.02	1	7405	2.2950	2.2950	3	1900.8525	4.5808	16	-.MNFSHGTHEYHAETIK.-	P11974
T-7408-30.02	1	7408	1.3600	1.3600	4	1900.8525	1.2564	16	-.MNFSHGTHEYHAETIK.-	P11974
T-7468-30.22	1	7468	2.7800	2.7800	3	1916.8474	3.3316	16	-.M[15.99]NFSHGTHEYHAETIK.-	P11974
T-7521-30.36	1	7521	3.7900	3.7900	3	2349.9762	1.1691	22	-.SSSHSTDLMEAM[15.99]AM[15.99]GSVEASYK.-	P11974
T-7528-30.39	1	7528	1.9000	1.9000	3	1192.6373	1.4024	10	-.SVETLKEM[15.99]IK.-	P11974
T-7555-30.45	1	7555	1.3500	1.1200	3	1117.5978	1.4080	11	-.GSGTAEVELKK.-	P11974
T-7569-30.49	1	7569	1.6100	1.5500	3	2442.1385	-6.1860	19	-.M[15.99]NFSHGTHEYHAETIK[156.08]NVR.-	P11974
T-7645-30.73	1	7645	1.7350	1.7350	2	1076.4709	-0.8743	9	-.EAEAAM[15.99]FHR.-	P11974
T-7651-30.76	1	7651	0.6500	0.6500	3	1916.8474	1.8461	16	-.M[15.99]NFSHGTHEYHAETIK.-	P11974
D-7658-30.77	-1	7658	0.4450	0.4450	3	1274.6699	3.3372	11	-.GARNCRGIIMK.-	decoy_P11974
T-7679-30.84	1	7679	2.3100	2.3100	3	1900.8525	4.6331	16	-.MNFSHGTHEYHAETIK.-	P11974
T-7687-30.86	1	7687	3.7150	3.7150	3	2349.9762	1.3499	22	-.SSSHSTDLMEAM[15.99]AM[15.99]GSVEASYK.-	P11974
T-7692-30.87	1	7692	2.3100	1.5650	2	989.5029	1.1182	10	-.GSGTAEVELK.-	P11974
T-7697-30.89	1	7697	1.8500	1.8500	4	1900.8525	2.1492	16	-.MNFSHGTHEYHAETIK.-	P11974
T-7710-30.92	1	7710	1.6100	1.6100	3	1192.6373	0.5070	10	-.SVETLKEM[15.99]IK.-	P11974
T-7770-31.07	1	7770	0.7600	0.7600	3	2333.9813	7.9207	22	-.SSSHSTDLM[15.99]EAMAMGSVEASYK.-	P11974
T-7862-31.37	1	7862	3.3850	3.3850	3	2349.9762	2.4681	22	-.SSSHSTDLMEAM[15.99]AM[15.99]GSVEASYK.-	P11974
D-7895-31.51	-1	7895	0.6950	0.6950	3	2377.9823	-3.9776	22	-.YSAEVSGM[15.99]AM[15.99]AEMLDTSHSSSR.-	decoy_P11974
T-8000-31.87	1	8000	3.3250	3.3250	3	2349.9762	3.0922	22	-.SSSHSTDLMEAM[15.99]AM[15.99]GSVEASYK.-	P11974
T-8019-31.92	1	8019	1.0100	1.0100	4	1900.8525	0.6475	16	-.MNFSHGTHEYHAETIK.-	P11974
T-8031-31.95	1	8031	0.8150	0.8150	2	952.4726	1.3537	8	-.IENHEGVR.-	P11974
T-8082-32.10	1	8082	1.5000	1.5000	3	1076.4709	1.2418	9	-.EAEAAM[15.99]FHR.-	P11974
T-8098-32.15	1	8098	1.3500	1.3500	3	1900.8525	1.5814	16	-.MNFSHGTHEYHAETIK.-	P11974
D-8144-32.28	-1	8144	0.6200	0.6200	4	2662.2294	4.1499	21	-.YDLWLINEDCKEM[15.99]YANDLTIK.-	decoy_P11974
T-8149-32.30	1	8149	2.7750	2.5550	2	989.5029	2.0407	10	-.GSGTAEVELK.-	P11974
T-8153-32.31	1	8153	3.5350	3.5350	3	1501.8351	1.9127	15	-.TGLIKGSGTAEVELK.-	P11974
T-8162-32.33	1	8162	0.5700	0.4800	3	2662.2294	9.2495	21	-.ITLDNAYM[15.99]EKCDENILWLDYK.-	P11974
T-8170-32.36	1	8170	1.4000	1.4000	3	1192.6373	2.9802	10	-.SVETLKEM[15.99]IK.-	P11974
T-8176-32.38	1	8176	4.0500	4.0500	3	2349.9762	1.9008	22	-.SSSHSTDLMEAM[15.99]AM[15.99]GSVEASYK.-	P11974
T-8178-32.38	1	8178	1.6500	1.6500	3	1916.8474	8.0499	16	-.M[15.99]NFSHGTHEYHAETIK.-	P11974
T-8200-32.43	1	8200	1.7400	1.7400	4	1900.8525	2.3278	16	-.MNFSHGTHEYHAETIK.-	P11974
T-8219-32.49	1	8219	0.0550	0.0550	3	2662.2294	5.9241	21	-.ITLDNAYM[15.99]EKCDENILWLDYK.-	P11974
T-8253-32.60	1	8253	1.0950	1.0400	3	1117.5978	3.0480	11	-.GSGTAEVELKK.-	P11974
T-8263-32.63	1	8263	0.5500	0.5400	5	2662.2294	3.4154	21	-.ITLDNAYM[15.99]EKCDENILWLDYK.-	P11974
D-8266-32.64	-1	8266	1.1650	1.1650	4	1944.8536	-0.1218	16	-.ITEAHYEHTGHSFNM[15.99]R.-	decoy_P11974
T-8301-32.73	1	8301	0.8100	0.8100	3	2333.9813	-4.7886	22	-.SSSHSTDLM[15.99]EAMAMGSVEASYK.-	P11974
T-8301-32.73-2	1	8301	0.8100	0.8100	3	2333.9813	-4.7886	22	-.SSSHSTDLMEAM[15.99]AMGSVEASYK.-	P11974
T-8315-32.77	1	8315	0.5750	0.5750	3	1666.8599	-2.4502	15	-.GATLKITLDNAYMEK.-	P11974
T-8351-32.88	1	8351	3.7000	3.7000	3	2349.9762	1.0570	22	-.SSSHSTDLMEAM[15.99]AM[15.99]GSVEASYK.-	P11974
T-8366-32.93	1	8366	0.0950	0.0950	3	2509.1311	8.4308	25	-.AEGSDVANAVLDGADCIM[15.99]LSGETAK.-	P11974
T-8375-32.96	1	8375	0.3950	0.3950	3	1192.6373	0.8710	10	-.SVETLKEM[15.99]IK.-	P11974
T-8420-33.12	1	8420	0.5600	0.5600	3	1916.8474	3.9320	16	-.M[15.99]NFSHGTHEYHAETIK.-	P11974
D-8448-33.20	-1	8448	0.1100	0.1100	3	1928.8587	2.1346	16	-.ITEAHYEHTGHSFNMR.-	decoy_P11974
D-8510-33.38	-1	8510	0.2150	0.2150	3	1772.9242	4.0714	15	-.n[156.08]VPVVRMTNTFGSGPR.-	decoy_P11974
T-8514-33.39	1	8514	3.1300	3.1300	3	2349.9762	1.9979	22	-.SSSHSTDLMEAM[15.99]AM[15.99]GSVEASYK.-	P11974
T-8527-33.42	1	8527	1.2600	1.2600	2	1076.4709	1.0901	9	-.EAEAAM[15.99]FHR.-	P11974
T-8548-33.49	1	8548	0.6000	0.6000	3	1188.5709	0.2574	10	-.EAEAAMFHRK.-	P11974
T-8553-33.50	1	8553	0.5150	0.5150	3	1192.6373	0.7115	10	-.SVETLKEM[15.99]IK.-	P11974
T-8557-33.51	1	8557	1.6900	1.6900	3	1705.9474	0.6877	13	-.IISK[156.08]IENHEGVRR.-	P11974
T-8564-33.54	1	8564	1.7250	1.7250	4	2442.1385	6.9557	19	-.M[15.99]NFSHGTHEYHAETIK[156.08]NVR.-	P11974
T-8567-33.55	1	8567	1.4450	1.2250	3	1076.4709	1.0148	9	-.EAEAAM[15.99]FHR.-	P11974
T-8568-33.55	1	8568	2.1100	2.1100	4	1705.9474	0.5201	13	-.IISK[156.08]IENHEGVRR.-	P11974
T-8578-33.59	1	8578	1.9150	1.5850	3	1155.7226	0.5728	9	-.GKNIK[156.08]IISK.-	P11974
T-8587-33.61	1	8587	1.2250	1.2250	4	1748.9896	0.1308	15	-.NIKIISKIENHEGVR.-	P11974
T-8616-33.71	1	8616	1.1250	0.9300	3	2442.1385	0.7732	19	-.M[15.99]NFSHGTHEYHAETIK[156.08]NVR.-	P11974
T-8648-33.81	1	8648	0.4800	0.3050	3	2121.0741	-2.4196	20	-.QKGPDFLVTEVENGGFLGSK.-	P11974
T-8679-33.90	1	8679	3.1550	3.1550	3	2349.9762	0.9749	22	-.SSSHSTDLMEAM[15.99]AM[15.99]GSVEASYK.-	P11974
T-8681-33.90	1	8681	1.9350	1.9350	3	1307.7196	0.4382	10	-.K[156.08]AADVHEVRK.-	P11974
T-8719-34.01	1	8719	1.0850	1.0850	3	1192.6373	0.7441	10	-.SVETLKEM[15.99]IK.-	P11974
T-8722-34.01	1	8722	1.3750	1.3750	3	1916.8474	3.2541	16	-.M[15.99]NFSHGTHEYHAETIK.-	P11974
T-8727-34.03	1	8727	2.0950	2.0950	2	960.5062	0.3283	9	-.VNLAM[15.99]NVGK.-	P11974
T-8734-34.05	1	8734	4.2350	4.2350	4	2442.1385	1.0672	19	-.M[15.99]NFSHGTHEYHAETIK[156.08]NVR.-	P11974
T-8745-34.07	1	8745	1.0700	1.0700	3	2333.9813	-0.5036	22	-.SSSHSTDLM[15.99]EAMAMGSVEASYK.-	P11974
T-8746-34.07	1	8746	2.3700	2.0850	2	1358.6976	2.9434	13	-.NTGIICTIGPASR.-	P11974
T-8758-34.10	1	8758	0.2950	0.2950	3	2333.9813	-1.9117	22	-.SSSHSTDLMEAMAM[15.99]GSVEASYK.-	P11974
T-8771-34.13	1	8771	3.0350	3.0350	5	2442.1385	1.1045	19	-.M[15.99]NFSHGTHEYHAETIK[156.08]NVR.-	P11974
T-8798-34.21	1	8798	6.8050	6.8050	3	2442.1385	1.4023	19	-.M[15.99]NFSHGTHEYHAETIK[156.08]NVR.-	P11974
T-8812-34.24	1	8812	1.9750	1.9750	3	1900.8525	3.2415	16	-.MNFSHGTHEYHAETIK.-	P11974
T-8816-34.26	1	8816	1.4900	1.4900	3	1076.4709	0.6537	9	-.EAEAAM[15.99]FHR.-	P11974
T-8828-34.29	1	8828	2.1400	2.1400	2	786.4136	0.9940	6	-.QAHLYR.-	P11974
T-8848-34.35	1	8848	1.3800	0.3450	2	704.4221	1.8712	6	-.VFLAQK.-	P11974
T-8866-34.40	1	8866	3.3200	3.3200	3	2349.9762	1.7260	22	-.SSSHSTDLMEAM[15.99]AM[15.99]GSVEASYK.-	P11974
D-8875-34.43	-1	8875	0.8550	0.6050	2	1196.5747	7.4236	10	-.EMYANDLTIK.-	decoy_P11974
T-8915-34.55	1	8915	4.4900	4.4900	4	2442.1385	1.0800	19	-.M[15.99]NFSHGTHEYHAETIK[156.08]NVR.-	P11974
D-8936-34.62	-1	8936	0.8700	0.8700	4	2717.4090	8.8478	23	-.IM[15.99]EK[156.08]LTEVSRSAPGITCIIGTNR.-	decoy_P11974
T-8943-34.64	1	8943	1.6550	1.6550	5	2442.1385	1.3316	19	-.M[15.99]NFSHGTHEYHAETIK[156.08]NVR.-	P11974
T-8944-34.64	1	8944	0.6600	0.6600	4	1900.8525	-0.2201	16	-.MNFSHGTHEYHAETIK.-	P11974
T-8955-34.68	1	8955	0.5300	0.5300	2	1266.6060	-1.1169	11	-.EM[15.99]IKSGM[15.99]NVAR.-	P11974
T-8966-34.71	1	8966	1.4650	1.4650	3	1192.6373	1.5419	10	-.SVETLKEM[15.99]IK.-	P11974
T-8975-34.73	1	8975	6.4500	6.4500	3	2442.1385	1.5935	19	-.M[15.99]NFSHGTHEYHAETIK[156.08]NVR.-	P11974
T-8978-34.73	1	8978	1.4300	1.4300	3	1393.7677	1.7912	12	-.IISKIENHEGVR.-	P11974
T-9039-34.90	1	9039	2.7750	2.1400	2	1212.5696	-2.2786	10	-.ITLDNAYM[15.99]EK.-	P11974
T-9043-34.90	1	9043	3.4400	3.4400	3	2349.9762	3.2605	22	-.SSSHSTDLMEAM[15.99]AM[15.99]GSVEASYK.-	P11974
D-9072-35.00	-1	9072	0.6150	0.6150	3	3509.6288	7.1504	34	-.VAELPYDGKATEGSLM[15.99]ICDAGDLVANAVDSGEAR.-	decoy_P11974
T-9087-35.06	1	9087	3.9500	3.9500	4	2442.1385	2.8955	19	-.M[15.99]NFSHGTHEYHAETIK[156.08]NVR.-	P11974
T-9130-35.18	1	9130	1.0200	1.0200	2	1266.6060	1.2283	11	-.EM[15.99]IKSGM[15.99]NVAR.-	P11974
T-9140-35.20	1	9140	0.3150	0.3150	4	1900.8525	1.0852	16	-.MNFSHGTHEYHAETIK.-	P11974
T-9151-35.23	1	9151	4.1700	4.1700	3	2442.1385	1.5841	19	-.M[15.99]NFSHGTHEYHAETIK[156.08]NVR.-	P11974
T-9163-35.27	1	9163	1.9400	1.4900	3	2426.1436	-4.3008	19	-.MNFSHGTHEYHAETIK[156.08]NVR.-	P11974
T-9186-35.34	1	9186	1.3150	1.3150	3	1192.6373	4.6644	10	-.SVETLKEM[15.99]IK.-	P11974
T-9195-35.35	1	9195	1.3200	0.1150	3	1117.5978	3.0492	11	-.GSGTAEVELKK.-	P11974
D-9209-35.40	-1	9209	0.4300	0.0500	3	2064.0529	5.4006	18	-.KIM[15.99]SELM[15.99]QTACIVPKGAR.-	decoy_P11974
T-9214-35.41	1	9214	3.6100	3.6100	3	2349.9762	3.1442	22	-.SSSHSTDLMEAM[15.99]AM[15.99]GSVEASYK.-	P11974
T-9229-35.46	1	9229	2.4200	2.0250	2	1212.5696	-2.7426	10	-.ITLDNAYM[15.99]EK.-	P11974
T-9243-35.50	1	9243	0.0950	0.0950	3	3037.6421	-6.4288	27	-.K[156.08]GDVVIVLTGWRPGSGFTNTMRVVPVP.-	P11974
T-9276-35.59	1	9276	4.5000	4.5000	4	2442.1385	2.6392	19	-.M[15.99]NFSHGTHEYHAETIK[156.08]NVR.-	P11974
T-9288-35.63	1	9288	1.5300	1.5300	3	1290.7481	3.1181	11	-.VFLAQKM[15.99]IIGR.-	P11974
D-9293-35.65	-1	9293	1.1300	0.1850	3	1217.6437	-2.2293	11	-.SGVDVVKCINK.-	decoy_P11974
D-9294-35.65	-1	9294	0.3650	0.3650	3	2032.0631	-8.3785	18	-.KIMSELMQTACIVPKGAR.-	decoy_P11974
T-9306-35.68	1	9306	0.1250	0.1250	3	2333.9813	-2.5135	22	-.SSSHSTDLM[15.99]EAMAMGSVEASYK.-	P11974
T-9324-35.74	1	9324	4.3250	4.3250	3	2442.1385	2.8262	19	-.M[15.99]NFSHGTHEYHAETIK[156.08]NVR.-	P11974
T-9372-35.93	1	9372	2.5800	2.5800	3	2349.9762	3.5732	22	-.SSSHSTDLMEAM[15.99]AM[15.99]GSVEASYK.-	P11974
T-9374-35.94	1	9374	0.6650	0.6650	3	2333.9813	4.9396	22	-.SSSHSTDLMEAMAM[15.99]GSVEASYK.-	P11974
T-9397-36.03	1	9397	2.1950	2.1950	3	1290.7481	5.7216	11	-.VFLAQKM[15.99]IIGR.-	P11974
T-9413-36.09	1	9413	4.0450	4.0450	4	2442.1385	5.0319	19	-.M[15.99]NFSHGTHEYHAETIK[156.08]NVR.-	P11974
T-9415-36.10	1	9415	1.7600	1.7600	3	2333.9813	2.7193	22	-.SSSHSTDLMEAMAM[15.99]GSVEASYK.-	P11974
T-9432-36.16	1	9432	1.2700	1.2700	3	1900.8525	2.0793	16	-.MNFSHGTHEYHAETIK.-	P11974
D-9441-36.20	-1	9441	0.2400	0.1100	3	2426.1436	4.7558	19	-.VNK[156.08]ITEAHYEHTGHSFNMR.-	decoy_P11974
T-9454-36.24	1	9454	0.5000	0.5000	3	1192.6373	3.7031	10	-.SVETLKEM[15.99]IK.-	P11974
T-9457-36.25	1	9457	3.4500	2.9700	3	2442.1385	3.0673	19	-.M[15.99]NFSHGTHEYHAETIK[156.08]NVR.-	P11974
T-9501-36.38	1	9501	3.3600	3.3600	3	2442.1385	8.5858	19	-.M[15.99]NFSHGTHEYHAETIK[156.08]NVR.-	P11974
D-9520-36.43	-1	9520	1.4450	0.5150	3	1117.5978	5.4452	11	-.KLEVEATGSGK.-	decoy_P11974
T-9522-36.44	1	9522	3.0850	3.0850	3	2349.9762	2.2593	22	-.SSSHSTDLMEAM[15.99]AM[15.99]GSVEASYK.-	P11974
T-9567-36.57	1	9567	0.2050	0.2050	2	1390.6948	6.6592	11	-.EMIK[156.08]SGMNVAR.-	P11974
T-9576-36.60	1	9576	1.9000	1.9000	3	2333.9813	1.6925	22	-.SSSHSTDLMEAMAM[15.99]GSVEASYK.-	P11974
T-9577-36.60	1	9577	3.7800	3.7550	4	2442.1385	8.1499	19	-.M[15.99]NFSHGTHEYHAETIK[156.08]NVR.-	P11974
T-9578-36.60	1	9578	1.0300	0.2050	3	1117.5978	2.3933	11	-.GSGTAEVELKK.-	P11974
T-9614-36.69	1	9614	0.3000	0.3000	3	1916.8474	2.1087	16	-.M[15.99]NFSHGTHEYHAETIK.-	P11974
T-9625-36.73	1	9625	0.7400	0.7400	3	1192.6373	0.8748	10	-.SVETLKEM[15.99]IK.-	P11974
T-9651-36.81	1	9651	1.6600	1.6600	2	960.5062	-0.8075	9	-.VNLAM[15.99]NVGK.-	P11974
D-9658-36.83	-1	9658	0.2750	0.1300	3	2426.1436	4.9067	19	-.VNK[156.08]ITEAHYEHTGHSFNMR.-	decoy_P11974
T-9676-36.88	1	9676	3.6700	3.6700	3	1176.6424	1.3622	10	-.SVETLKEMIK.-	P11974
T-9681-36.89	1	9681	2.8750	2.8750	3	2442.1385	6.0534	19	-.M[15.99]NFSHGTHEYHAETIK[156.08]NVR.-	P11974
T-9700-36.94	1	9700	3.0400	3.0400	3	2349.9762	1.5264	22	-.SSSHSTDLMEAM[15.99]AM[15.99]GSVEASYK.-	P11974
D-9738-37.05	-1	9738	0.6150	0.5150	3	2646.2345	3.4216	21	-.YDLWLINEDCKEMYANDLTIK.-	decoy_P11974
T-9757-37.10	1	9757	1.9400	1.9400	3	2333.9813	0.8237	22	-.SSSHSTDLMEAMAM[15.99]GSVEASYK.-	P11974
T-9759-37.11	1	9759	3.2850	3.2100	4	2442.1385	2.2287	19	-.M[15.99]NFSHGTHEYHAETIK[156.08]NVR.-	P11974
T-9760-37.11	1	9760	1.0400	0.3950	3	1117.5978	1.2347	11	-.GSGTAEVELKK.-	P11974
D-9765-37.12	-1	9765	1.3850	1.2850	4	2646.2345	2.3975	21	-.YDLWLINEDCKEMYANDLTIK.-	decoy_P11974
T-9766-37.12	1	9766	0.7400	0.7400	4	1916.8474	3.5278	16	-.M[15.99]NFSHGTHEYHAETIK.-	P11974
D-9788-37.19	-1	9788	0.8200	0.2050	3	1117.5978	1.7881	11	-.KLEVEATGSGK.-	decoy_P11974
T-9794-37.20	1	9794	1.1000	1.1000	2	883.4697	-9.4588	7	-.M[15.99]QHLIAR.-	P11974
T-9802-37.23	1	9802	1.8450	1.8450	3	1192.6373	2.2389	10	-.SVETLKEM[15.99]IK.-	P11974
D-9808-37.25	-1	9808	0.4650	0.4650	3	2646.2345	4.6431	21	-.YDLWLINEDCKEMYANDLTIK.-	decoy_P11974
T-9840-37.35	1	9840	2.6450	2.6450	3	1907.9518	0.9057	17	-.AGKPVICATQM[15.99]LESM[15.99]IK.-	P11974
T-9857-37.39	1	9857	3.2150	3.2150	3	1176.6424	1.7007	10	-.SVETLKEMIK.-	P11974
T-9862-37.40	1	9862	1.0900	1.0900	3	2442.1385	1.3404	19	-.M[15.99]NFSHGTHEYHAETIK[156.08]NVR.-	P11974
T-9875-37.45	1	9875	2.6550	2.3450	2	1212.5696	3.2017	10	-.ITLDNAYM[15.99]EK.-	P11974
D-9882-37.48	-1	9882	0.3450	0.3450	3	1869.9770	-2.2711	16	-.n[156.08]PVPVVRMTNTFGSGPR.-	decoy_P11974
T-9893-37.51	1	9893	0.3400	0.3400	3	1900.8525	1.7167	16	-.MNFSHGTHEYHAETIK.-	P11974
D-9922-37.60	-1	9922	0.2400	0.2400	3	2426.1436	6.8690	19	-.VNK[156.08]ITEAHYEHTGHSFNMR.-	decoy_P11974
T-9925-37.61	1	9925	2.0050	2.0050	3	2333.9813	1.1499	22	-.SSSHSTDLMEAMAM[15.99]GSVEASYK.-	P11974
T-9927-37.61	1	9927	3.2700	3.2700	3	2349.9762	1.3135	22	-.SSSHSTDLMEAM[15.99]AM[15.99]GSVEASYK.-	P11974
T-9930-37.62	1	9930	3.5650	3.5650	4	2442.1385	1.4756	19	-.M[15.99]NFSHGTHEYHAETIK[156.08]NVR.-	P11974
T-9975-37.74	1	9975	1.7600	1.7600	3	1192.6373	0.5818	10	-.SVETLKEM[15.99]IK.-	P11974
T-10008-37.85	1	10008	1.5450	0.8300	3	1117.5978	1.9887	11	-.GSGTAEVELKK.-	P11974
T-10026-37.90	1	10026	3.2450	3.2450	3	1176.6424	1.2736	10	-.SVETLKEMIK.-	P11974
T-10046-37.95	1	10046	2.6150	1.8350	2	1212.5696	1.6269	10	-.ITLDNAYM[15.99]EK.-	P11974
T-10063-38.00	1	10063	1.0050	1.0050	3	2442.1385	6.0961	19	-.M[15.99]NFSHGTHEYHAETIK[156.08]NVR.-	P11974
T-10072-38.03	1	10072	2.9750	2.9750	3	1907.9518	1.3703	17	-.AGKPVICATQM[15.99]LESM[15.99]IK.-	P11974
T-10088-38.07	1	10088	0.8250	0.1400	3	2426.1436	5.4848	19	-.MNFSHGTHEYHAETIK[156.08]NVR.-	P11974
D-10096-38.10	-1	10096	0.5900	0.5900	3	2250.1466	-1.6896	21	-.M[15.99]TNTFGSGPRWGTLVIVVDGK.-	decoy_P11974
T-10101-38.11	1	10101	3.3100	3.3100	3	2333.9813	1.9976	22	-.SSSHSTDLMEAMAM[15.99]GSVEASYK.-	P11974
T-10104-38.12	1	10104	2.9750	2.9750	3	2349.9762	1.4495	22	-.SSSHSTDLMEAM[15.99]AM[15.99]GSVEASYK.-	P11974
T-10105-38.12	1	10105	3.1900	2.8100	4	2442.1385	3.3407	19	-.M[15.99]NFSHGTHEYHAETIK[156.08]NVR.-	P11974
T-10113-38.15	1	10113	0.8150	0.8150	4	1916.8474	-1.1755	16	-.M[15.99]NFSHGTHEYHAETIK.-	P11974
T-10132-38.22	1	10132	0.6750	0.6750	4	1900.8525	2.3424	16	-.MNFSHGTHEYHAETIK.-	P11974
T-10194-38.40	1	10194	3.0350	3.0350	3	1176.6424	2.7331	10	-.SVETLKEMIK.-	P11974
T-10211-38.44	1	10211	1.1950	0.6400	3	1117.5978	0.1560	11	-.GSGTAEVELKK.-	P11974
T-10215-38.46	1	10215	2.8950	2.0750	2	1212.5696	2.3640	10	-.ITLDNAYM[15.99]EK.-	P11974
T-10238-38.50	1	10238	0.7500	0.7500	3	1192.6373	0.4554	10	-.SVETLKEM[15.99]IK.-	P11974
T-10259-38.55	1	10259	1.8750	1.8750	2	960.5062	0.5508	9	-.VNLAM[15.99]NVGK.-	P11974
T-10287-38.62	1	10287	1.6300	1.1750	3	2426.1436	1.4099	19	-.MNFSHGTHEYHAETIK[156.08]NVR.-	P11974
T-10291-38.63	1	10291	3.4650	3.4650	3	2333.9813	0.4621	22	-.SSSHSTDLMEAM[15.99]AMGSVEASYK.-	P11974
T-10296-38.64	1	10296	3.7350	3.7350	3	2349.9762	1.4336	22	-.SSSHSTDLMEAM[15.99]AM[15.99]GSVEASYK.-	P11974
T-10297-38.64	1	10297	3.4500	3.3650	4	2442.1385	1.5102	19	-.M[15.99]NFSHGTHEYHAETIK[156.08]NVR.-	P11974
T-10298-38.64	1	10298	1.4100	1.1500	3	2442.1385	-0.6871	19	-.M[15.99]NFSHGTHEYHAETIK[156.08]NVR.-	P11974
T-10299-38.64	1	10299	1.8450	1.8450	2	876.4705	-0.3545	7	-.LFEELAR.-	P11974
T-10324-38.72	1	10324	1.2250	1.2250	3	1393.7677	3.8027	12	-.IISKIENHEGVR.-	P11974
T-10335-38.75	1	10335	4.7550	4.0200	3	2426.1436	1.6385	19	-.MNFSHGTHEYHAETIK[156.08]NVR.-	P11974
T-10349-38.78	1	10349	1.7350	1.7350	5	2426.1436	1.1956	19	-.MNFSHGTHEYHAETIK[156.08]NVR.-	P11974
T-10361-38.82	1	10361	1.1550	1.1550	5	1900.8525	0.1917	16	-.MNFSHGTHEYHAETIK.-	P11974
T-10364-38.83	1	10364	0.2900	0.0950	3	1373.7223	1.0597	11	-.NICK[156.08]VVDVGSK.-	P11974
T-10394-38.91	1	10394	3.0400	3.0400	3	1176.6424	0.9925	10	-.SVETLKEMIK.-	P11974
T-10399-38.92	1	10399	2.7250	2.5750	2	1170.6244	-0.0620	11	-.LDIDSAPITAR.-	P11974
T-10401-38.93	1	10401	0.1050	0.1050	4	1916.8474	2.2946	16	-.M[15.99]NFSHGTHEYHAETIK.-	P11974
T-10416-38.96	1	10416	5.6750	5.3200	4	2426.1436	0.5169	19	-.MNFSHGTHEYHAETIK[156.08]NVR.-	P11974
T-10436-39.02	1	10436	0.7750	0.7750	3	1192.6373	1.0655	10	-.SVETLKEM[15.99]IK.-	P11974
T-10442-39.03	1	10442	0.3900	0.3900	3	1916.8474	3.0768	16	-.M[15.99]NFSHGTHEYHAETIK.-	P11974
T-10469-39.09	1	10469	0.2950	0.2950	3	1900.8525	-0.3502	16	-.MNFSHGTHEYHAETIK.-	P11974
T-10485-39.13	1	10485	3.6100	3.6100	3	2333.9813	0.8279	22	-.SSSHSTDLMEAM[15.99]AMGSVEASYK.-	P11974
T-10489-39.14	1	10489	3.6800	3.6800	3	2349.9762	1.0774	22	-.SSSHSTDLMEAM[15.99]AM[15.99]GSVEASYK.-	P11974
T-10493-39.15	1	10493	3.6850	3.5050	4	2442.1385	7.8380	19	-.M[15.99]NFSHGTHEYHAETIK[156.08]NVR.-	P11974
T-10505-39.18	1	10505	0.4700	0.4700	3	2121.0741	-2.6450	20	-.QKGPDFLVTEVENGGFLGSK.-	P11974
T-10525-39.25	1	10525	7.8650	6.9800	3	2426.1436	1.0290	19	-.MNFSHGTHEYHAETIK[156.08]NVR.-	P11974
T-10535-39.28	1	10535	1.1350	1.1350	4	1900.8525	0.5689	16	-.MNFSHGTHEYHAETIK.-	P11974
T-10538-39.28	1	10538	3.2050	3.2050	5	2426.1436	0.5916	19	-.MNFSHGTHEYHAETIK[156.08]NVR.-	P11974
T-10555-39.34	1	10555	0.3800	0.3800	5	1900.8525	0.9820	16	-.MNFSHGTHEYHAETIK.-	P11974
T-10558-39.35	1	10558	2.9050	2.9050	3	1549.8463	0.0297	12	-.IISK[156.08]IENHEGVR.-	P11974
T-10571-39.39	1	10571	1.0100	0.8300	2	704.4221	1.8558	6	-.VFLAQK.-	P11974
T-10596-39.47	1	10596	5.0800	4.4700	4	2426.1436	0.3649	19	-.MNFSHGTHEYHAETIK[156.08]NVR.-	P11974
T-10599-39.47	1	10599	0.6650	0.6650	4	1916.8474	-0.8662	16	-.M[15.99]NFSHGTHEYHAETIK.-	P11974
T-10606-39.49	1	10606	1.4150	1.4150	2	876.4705	0.0068	7	-.LFEELAR.-	P11974
T-10625-39.54	1	10625	1.5350	1.5350	3	2317.9864	4.8566	22	-.SSSHSTDLMEAMAMGSVEASYK.-	P11974
T-10629-39.55	1	10629	1.3100	1.1750	3	2442.1385	3.9622	19	-.M[15.99]NFSHGTHEYHAETIK[156.08]NVR.-	P11974
D-10632-39.55	-1	10632	0.7900	0.7900	4	2923.4748	-4.0151	25	-.AK[156.08]GVNMALNVRLDVDEAWAEQVPDK.-	decoy_P11974
T-10641-39.59	1	10641	0.1850	0.1850	3	1916.8474	2.1333	16	-.M[15.99]NFSHGTHEYHAETIK.-	P11974
T-10659-39.64	1	10659	3.2150	3.2150	3	2333.9813	-0.0679	22	-.SSSHSTDLMEAMAM[15.99]GSVEASYK.-	P11974
T-10661-39.64	1	10661	3.6850	3.6850	3	2349.9762	0.1357	22	-.SSSHSTDLMEAM[15.99]AM[15.99]GSVEASYK.-	P11974
T-10667-39.66	1	10667	2.9400	1.9650	4	2442.1385	5.8186	19	-.M[15.99]NFSHGTHEYHAETIK[156.08]NVR.-	P11974
T-10678-39.69	1	10678	1.2150	1.2150	3	1393.7677	-2.9297	12	-.IISKIENHEGVR.-	P11974
T-10688-39.72	1	10688	1.2800	1.2800	3	1900.8525	-0.0780	16	-.MNFSHGTHEYHAETIK.-	P11974
T-10690-39.73	1	10690	1.8600	1.8600	3	1176.6424	0.0636	10	-.SVETLKEMIK.-	P11974
T-10696-39.75	1	10696	7.8600	7.1150	3	2426.1436	-0.0092	19	-.MNFSHGTHEYHAETIK[156.08]NVR.-	P11974
T-10708-39.78	1	10708	0.7900	0.7900	4	1900.8525	2.3187	16	-.MNFSHGTHEYHAETIK.-	P11974
T-10710-39.79	1	10710	1.2800	1.2800	5	2426.1436	-0.3077	19	-.MNFSHGTHEYHAETIK[156.08]NVR.-	P11974
T-10712-39.79	1	10712	0.6000	0.4600	3	1217.6437	2.5503	11	-.NICKVVDVGSK.-	P11974
T-10732-39.85	1	10732	0.0600	0.0600	3	2464.2848	5.6581	23	-.TATESFASDPILYRPVAVALDTK.-	P11974
T-10736-39.86	1	10736	5.0200	5.0200	3	1549.8463	0.0574	12	-.IISK[156.08]IENHEGVR.-	P11974
T-10750-39.89	1	10750	0.8950	0.8950	3	1076.4709	-0.0511	9	-.EAEAAM[15.99]FHR.-	P11974
D-10773-39.95	-1	10773	0.6500	0.6500	3	2717.4090	8.2130	23	-.IM[15.99]EK[156.08]LTEVSRSAPGITCIIGTNR.-	decoy_P11974
T-10783-39.97	1	10783	5.1550	4.7450	4	2426.1436	0.4381	19	-.MNFSHGTHEYHAETIK[156.08]NVR.-	P11974
D-10795-40.00	-1	10795	1.1200	0.7900	3	2743.3598	-1.1050	24	-.AVM[15.99]IGDSAELIEDFRRVGEHNEIK.-	decoy_P11974
T-10812-40.04	1	10812	0.4300	0.4300	3	2926.4329	6.9463	25	-.GDYPLEAVRM[15.99]QHLIAREAEAAMFHR.-	P11974
T-10816-40.04	1	10816	0.9250	0.9250	3	2926.4329	9.7453	25	-.GDYPLEAVRM[15.99]QHLIAREAEAAMFHR.-	P11974
T-10817-40.05	1	10817	3.6100	3.6100	3	1358.6976	2.8848	13	-.NTGIICTIGPASR.-	P11974
T-10848-40.15	1	10848	3.7750	3.7750	3	2333.9813	3.0141	22	-.SSSHSTDLMEAMAM[15.99]GSVEASYK.-	P11974
T-10849-40.15	1	10849	2.9100	2.9100	3	2349.9762	3.3481	22	-.SSSHSTDLMEAM[15.99]AM[15.99]GSVEASYK.-	P11974
T-10882-40.26	1	10882	4.3950	3.4250	3	2426.1436	5.6154	19	-.MNFSHGTHEYHAETIK[156.08]NVR.-	P11974
T-10909-40.37	1	10909	3.6800	3.6800	3	1549.8463	2.2089	12	-.IISK[156.08]IENHEGVR.-	P11974
D-10937-40.46	-1	10937	0.4550	0.4550	3	2717.4090	8.1808	23	-.IM[15.99]EK[156.08]LTEVSRSAPGITCIIGTNR.-	decoy_P11974
T-10947-40.48	1	10947	5.1650	5.1650	4	2426.1436	2.2294	19	-.MNFSHGTHEYHAETIK[156.08]NVR.-	P11974
T-10991-40.60	1	10991	0.4700	0.4700	3	2926.4329	7.4928	25	-.GDYPLEAVRM[15.99]QHLIAREAEAAMFHR.-	P11974
T-10997-40.61	1	10997	1.8100	1.6450	3	1358.6976	3.1108	13	-.NTGIICTIGPASR.-	P11974
T-11010-40.66	1	11010	4.0100	4.0100	3	2333.9813	2.5848	22	-.SSSHSTDLMEAMAM[15.99]GSVEASYK.-	P11974
T-11011-40.66	1	11011	3.5250	3.5250	3	2349.9762	2.1006	22	-.SSSHSTDLM[15.99]EAM[15.99]AMGSVEASYK.-	P11974
T-11020-40.68	1	11020	1.4650	1.4650	2	876.4705	1.4185	7	-.LFEELAR.-	P11974
T-11031-40.72	1	11031	0.3300	0.3300	3	2464.2848	7.5129	23	-.TATESFASDPILYRPVAVALDTK.-	P11974
T-11056-40.79	1	11056	1.6750	1.6750	3	1176.6424	2.6941	10	-.SVETLKEMIK.-	P11974
T-11063-40.81	1	11063	0.7250	0.6850	3	1273.6764	1.5160	11	-.GSGTAEVELK[156.08]K.-	P11974
D-11076-40.85	-1	11076	1.0900	0.4550	3	1117.5978	1.4871	11	-.KLEVEATGSGK.-	decoy_P11974
T-11085-40.88	1	11085	3.7600	3.7600	3	1549.8463	1.8514	12	-.IISK[156.08]IENHEGVR.-	P11974
D-11117-40.97	-1	11117	0.5450	0.5450	3	2717.4090	6.7841	23	-.IM[15.99]EK[156.08]LTEVSRSAPGITCIIGTNR.-	decoy_P11974
T-11141-41.04	1	11141	4.4350	3.8750	4	2426.1436	6.6046	19	-.MNFSHGTHEYHAETIK[156.08]NVR.-	P11974
T-11174-41.12	1	11174	1.2800	1.2800	4	2306.1366	1.7128	20	-.CNRAGKPVICATQMLESMIK.-	P11974
T-11186-41.14	1	11186	0.0300	0.0300	3	1192.6373	2.7531	10	-.SVETLKEM[15.99]IK.-	P11974
T-11194-41.16	1	11194	4.0900	4.0900	3	2333.9813	1.4114	22	-.SSSHSTDLMEAMAM[15.99]GSVEASYK.-	P11974
T-11195-41.17	1	11195	3.6050	3.6050	3	2349.9762	0.8208	22	-.SSSHSTDLMEAM[15.99]AM[15.99]GSVEASYK.-	P11974
T-11239-41.30	1	11239	0.9550	0.9550	3	1176.6424	1.9383	10	-.SVETLKEMIK.-	P11974
T-11264-41.37	1	11264	0.7900	0.4700	3	1117.5978	3.0976	11	-.GSGTAEVELKK.-	P11974
D-11278-41.41	-1	11278	1.4300	1.4300	3	2361.9874	-3.8092	22	-.YSAEVSGMAM[15.99]AEMLDTSHSSSR.-	decoy_P11974
T-11281-41.42	1	11281	0.8300	0.8300	4	1900.8525	7.5471	16	-.MNFSHGTHEYHAETIK.-	P11974
D-11300-41.48	-1	11300	0.3750	0.3750	3	2717.4090	5.0386	23	-.IM[15.99]EK[156.08]LTEVSRSAPGITCIIGTNR.-	decoy_P11974
D-11303-41.49	-1	11303	0.8050	0.8050	3	2717.4090	5.0386	23	-.IM[15.99]EK[156.08]LTEVSRSAPGITCIIGTNR.-	decoy_P11974
T-11319-41.54	1	11319	3.9200	3.7650	4	2426.1436	2.2317	19	-.MNFSHGTHEYHAETIK[156.08]NVR.-	P11974
T-11358-41.65	1	11358	2.6350	1.7500	3	2426.1436	8.2883	19	-.MNFSHGTHEYHAETIK[156.08]NVR.-	P11974
T-11359-41.65	1	11359	1.6450	1.6450	3	1900.8525	0.3330	16	-.MNFSHGTHEYHAETIK.-	P11974
T-11366-41.67	1	11366	3.6750	3.6750	3	2333.9813	0.5620	22	-.SSSHSTDLMEAMAM[15.99]GSVEASYK.-	P11974
T-11367-41.67	1	11367	3.7150	3.7150	3	2349.9762	0.2891	22	-.SSSHSTDLMEAM[15.99]AM[15.99]GSVEASYK.-	P11974
T-11368-41.67	1	11368	0.3950	0.3350	3	1682.8548	-1.9741	15	-.GATLKITLDNAYM[15.99]EK.-	P11974
T-11370-41.68	1	11370	3.4150	3.4150	3	1549.8463	0.7024	12	-.IISK[156.08]IENHEGVR.-	P11974
T-11376-41.70	1	11376	2.2700	2.2700	2	944.5113	-0.7750	9	-.VNLAMNVGK.-	P11974
D-11384-41.73	-1	11384	0.4400	0.4400	3	2717.4090	6.5917	23	-.IM[15.99]EK[156.08]LTEVSRSAPGITCIIGTNR.-	decoy_P11974
D-11386-41.73	-1	11386	0.9100	0.9100	4	2121.0741	-5.2637	20	-.SGLFGGNEVETVLFDPGKQK.-	decoy_P11974
T-11394-41.76	1	11394	2.3500	1.6450	4	2442.1385	4.0271	19	-.M[15.99]NFSHGTHEYHAETIK[156.08]NVR.-	P11974
T-11408-41.80	1	11408	0.4250	0.4250	5	1900.8525	-1.3083	16	-.MNFSHGTHEYHAETIK.-	P11974
T-11410-41.81	1	11410	1.2200	1.2200	3	1176.6424	-1.3111	10	-.SVETLKEMIK.-	P11974
T-11420-41.84	1	11420	0.4000	0.4000	3	1192.6373	0.7177	10	-.SVETLKEM[15.99]IK.-	P11974
D-11426-41.85	-1	11426	1.4200	1.3400	4	1993.0156	4.8053	19	-.KSGLFGGNEVETVLFDPGK.-	decoy_P11974
T-11431-41.87	1	11431	1.3300	0.8100	3	1117.5978	0.7526	11	-.GSGTAEVELKK.-	P11974
D-11434-41.88	-1	11434	0.3450	0.3450	3	1993.0156	4.9184	19	-.KSGLFGGNEVETVLFDPGK.-	decoy_P11974
D-11445-41.92	-1	11445	0.8550	0.8550	3	2361.9874	-2.9565	22	-.YSAEVSGM[15.99]AMAEMLDTSHSSSR.-	decoy_P11974
D-11452-41.94	-1	11452	0.6900	0.6900	3	1274.6699	-6.9665	11	-.GARNCRGIIMK.-	decoy_P11974
T-11485-42.05	1	11485	4.4800	3.3600	4	2426.1436	6.9957	19	-.MNFSHGTHEYHAETIK[156.08]NVR.-	P11974
T-11528-42.17	1	11528	2.6150	1.9000	3	2426.1436	7.8564	19	-.MNFSHGTHEYHAETIK[156.08]NVR.-	P11974
T-11531-42.18	1	11531	3.8950	3.8950	3	2333.9813	1.4429	22	-.SSSHSTDLMEAMAM[15.99]GSVEASYK.-	P11974
D-11545-42.22	-1	11545	0.9800	0.3600	3	2121.0741	0.1577	20	-.SGLFGGNEVETVLFDPGKQK.-	decoy_P11974
T-11560-42.27	1	11560	1.8150	1.6150	3	1170.6244	2.7574	11	-.LDIDSAPITAR.-	P11974
D-11625-42.51	-1	11625	0.0900	0.0900	3	1944.8536	8.0264	16	-.ITEAHYEHTGHSFNM[15.99]R.-	decoy_P11974
D-11628-42.52	-1	11628	0.4800	0.3500	3	1925.9351	-7.5064	16	-.HFMAAEAERAILHQM[15.99]R.-	decoy_P11974
D-11653-42.62	-1	11653	0.6600	0.6600	4	1944.8536	-4.3848	16	-.ITEAHYEHTGHSFNM[15.99]R.-	decoy_P11974
T-11670-42.67	1	11670	3.2300	3.2300	3	2349.9762	0.7659	22	-.SSSHSTDLMEAM[15.99]AM[15.99]GSVEASYK.-	P11974
T-11681-42.70	1	11681	3.5100	3.5100	3	2333.9813	2.8502	22	-.SSSHSTDLMEAMAM[15.99]GSVEASYK.-	P11974
T-11682-42.70	1	11682	2.2750	1.6900	3	2426.1436	9.5919	19	-.MNFSHGTHEYHAETIK[156.08]NVR.-	P11974
T-11707-42.78	1	11707	0.7350	0.7350	4	1900.8525	1.8153	16	-.MNFSHGTHEYHAETIK.-	P11974
T-11710-42.79	1	11710	1.7600	1.5650	3	1170.6244	4.6228	11	-.LDIDSAPITAR.-	P11974
T-11755-42.91	1	11755	0.2450	0.2450	4	1916.8474	3.8739	16	-.M[15.99]NFSHGTHEYHAETIK.-	P11974
T-11759-42.93	1	11759	2.4600	2.4600	3	1907.9518	2.9751	17	-.AGKPVICATQM[15.99]LESM[15.99]IK.-	P11974
T-11770-42.95	1	11770	0.4200	0.4200	3	1176.6424	0.2042	10	-.SVETLKEMIK.-	P11974
D-11790-43.02	-1	11790	0.3900	0.3900	4	1944.8536	0.9145	16	-.ITEAHYEHTGHSFNM[15.99]R.-	decoy_P11974
T-11827-43.13	1	11827	1.0800	1.0800	4	1900.8525	0.2825	16	-.MNFSHGTHEYHAETIK.-	P11974
T-11841-43.18	1	11841	3.6400	3.6400	3	2349.9762	1.4033	22	-.SSSHSTDLMEAM[15.99]AM[15.99]GSVEASYK.-	P11974
T-11850-43.20	1	11850	3.6800	3.6800	3	2333.9813	2.4303	22	-.SSSHSTDLMEAMAM[15.99]GSVEASYK.-	P11974
T-11871-43.28	1	11871	1.0600	0.9600	4	2426.1436	3.1512	19	-.MNFSHGTHEYHAETIK[156.08]NVR.-	P11974
D-11888-43.33	-1	11888	0.8550	0.8550	4	1944.8536	0.9775	16	-.ITEAHYEHTGHSFNM[15.99]R.-	decoy_P11974
D-11891-43.34	-1	11891	0.5900	0.5900	3	2492.2910	0.8117	23	-.TDLAVAVPRYLIPDSAFSETATR.-	decoy_P11974
D-11893-43.35	-1	11893	0.2050	0.2050	3	2361.9874	-2.0263	22	-.YSAEVSGM[15.99]AMAEMLDTSHSSSR.-	decoy_P11974
D-11905-43.38	-1	11905	0.2950	0.2950	3	2545.3355	7.8061	23	-.IMEKLTEVSRSAPGITCIIGTNR.-	decoy_P11974
D-11915-43.41	-1	11915	0.3250	0.3250	3	1993.0156	9.4593	19	-.KSGLFGGNEVETVLFDPGK.-	decoy_P11974
T-11921-43.43	1	11921	4.0100	4.0100	3	1907.9518	-0.0499	17	-.AGKPVICATQM[15.99]LESM[15.99]IK.-	P11974
T-11942-43.50	1	11942	0.0150	0.0150	3	2442.1385	3.1861	19	-.M[15.99]NFSHGTHEYHAETIK[156.08]NVR.-	P11974
T-11960-43.55	1	11960	0.8300	0.8300	3	1916.8474	-0.1847	16	-.M[15.99]NFSHGTHEYHAETIK.-	P11974
T-11978-43.60	1	11978	2.2300	2.2300	2	944.5113	-0.5635	9	-.VNLAMNVGK.-	P11974
T-11981-43.62	1	11981	0.7600	0.7600	3	1176.6424	-0.9272	10	-.SVETLKEMIK.-	P11974
T-12000-43.66	1	12000	1.4650	1.4650	4	1900.8525	-0.7270	16	-.MNFSHGTHEYHAETIK.-	P11974
T-12008-43.69	1	12008	3.4300	3.4300	3	2349.9762	-0.2457	22	-.SSSHSTDLMEAM[15.99]AM[15.99]GSVEASYK.-	P11974
T-12011-43.69	1	12011	0.2550	0.2550	3	2317.9864	1.8021	22	-.SSSHSTDLMEAMAMGSVEASYK.-	P11974
T-12016-43.71	1	12016	4.0450	4.0450	3	2333.9813	0.5663	22	-.SSSHSTDLMEAMAM[15.99]GSVEASYK.-	P11974
T-12045-43.79	1	12045	0.1900	0.1900	3	1192.6373	0.2396	10	-.SVETLKEM[15.99]IK.-	P11974
D-12074-43.88	-1	12074	0.4750	0.0400	3	1217.6437	-2.9566	11	-.SGVDVVKCINK.-	decoy_P11974
D-12090-43.92	-1	12090	0.2850	0.2850	3	1993.0156	4.9816	19	-.KSGLFGGNEVETVLFDPGK.-	decoy_P11974
T-12095-43.94	1	12095	3.9000	3.9000	3	1907.9518	0.0711	17	-.AGKPVICATQM[15.99]LESM[15.99]IK.-	P11974
D-12147-44.11	-1	12147	1.0800	1.0800	3	2188.1417	-1.9098	18	-.KIMSELMQTACIVPK[156.08]GAR.-	decoy_P11974
D-12152-44.12	-1	12152	0.0200	0.0200	3	1993.0156	9.5356	19	-.KSGLFGGNEVETVLFDPGK.-	decoy_P11974
T-12175-44.19	1	12175	0.9450	0.9450	4	1900.8525	-0.6277	16	-.MNFSHGTHEYHAETIK.-	P11974
T-12177-44.19	1	12177	3.2950	3.2950	3	2349.9762	0.5574	22	-.SSSHSTDLMEAM[15.99]AM[15.99]GSVEASYK.-	P11974
T-12180-44.20	1	12180	0.6250	0.6250	3	2317.9864	-2.9638	22	-.SSSHSTDLMEAMAMGSVEASYK.-	P11974
T-12184-44.21	1	12184	3.7100	3.7100	3	2333.9813	0.9559	22	-.SSSHSTDLMEAMAM[15.99]GSVEASYK.-	P11974
T-12188-44.22	1	12188	0.5450	0.5450	3	1250.6111	9.2278	11	-.EM[15.99]IKSGMNVAR.-	P11974
T-12191-44.23	1	12191	0.7000	0.7000	3	2317.9864	1.6800	22	-.SSSHSTDLMEAMAMGSVEASYK.-	P11974
T-12212-44.30	1	12212	0.2850	0.2850	3	1192.6373	1.7137	10	-.SVETLKEM[15.99]IK.-	P11974
T-12214-44.31	1	12214	0.5150	0.5150	4	1916.8474	4.0651	16	-.M[15.99]NFSHGTHEYHAETIK.-	P11974
T-12263-44.44	1	12263	3.9650	3.9650	3	1907.9518	0.7378	17	-.AGKPVICATQM[15.99]LESM[15.99]IK.-	P11974
T-12291-44.53	1	12291	0.6700	0.0900	2	1217.6437	-2.2577	11	-.NICKVVDVGSK.-	P11974
D-12297-44.54	-1	12297	1.2500	1.2500	4	1993.0156	5.5638	19	-.KSGLFGGNEVETVLFDPGK.-	decoy_P11974
T-12328-44.63	1	12328	0.0950	0.0600	3	1993.0156	5.3243	19	-.GPDFLVTEVENGGFLGSKK.-	P11974
T-12352-44.70	1	12352	0.7600	0.7600	4	1900.8525	1.8630	16	-.MNFSHGTHEYHAETIK.-	P11974
T-12356-44.71	1	12356	3.5400	3.5400	3	2333.9813	0.3779	22	-.SSSHSTDLMEAMAM[15.99]GSVEASYK.-	P11974
T-12391-44.80	1	12391	1.1600	0.3500	2	730.3861	-0.1199	6	-.DIQDLK.-	P11974
T-12399-44.83	1	12399	0.3100	0.3100	3	1192.6373	1.1869	10	-.SVETLKEM[15.99]IK.-	P11974
T-12444-44.95	1	12444	4.1800	4.1800	3	1907.9518	0.5832	17	-.AGKPVICATQM[15.99]LESM[15.99]IK.-	P11974
D-12478-45.05	-1	12478	0.3850	0.3850	4	1993.0156	1.6494	19	-.KSGLFGGNEVETVLFDPGK.-	decoy_P11974
T-12524-45.19	1	12524	0.3900	0.3900	3	1192.6373	1.0454	10	-.SVETLKEM[15.99]IK.-	P11974
T-12533-45.22	1	12533	3.6000	3.6000	3	2333.9813	-0.6791	22	-.SSSHSTDLMEAMAM[15.99]GSVEASYK.-	P11974
T-12534-45.22	1	12534	1.1500	1.1500	4	2426.1436	0.3984	19	-.MNFSHGTHEYHAETIK[156.08]NVR.-	P11974
D-12537-45.23	-1	12537	0.9600	0.9600	3	2188.1417	8.2223	18	-.K[156.08]IMSELMQTACIVPKGAR.-	decoy_P11974
T-12547-45.26	1	12547	1.2900	1.2900	3	2317.9864	-4.0025	22	-.SSSHSTDLMEAMAMGSVEASYK.-	P11974
T-12572-45.33	1	12572	0.6000	0.6000	3	2317.9864	-1.0904	22	-.SSSHSTDLMEAMAMGSVEASYK.-	P11974
D-12605-45.42	-1	12605	0.9300	0.9300	4	2422.2552	4.5784	20	-.CVVPFIGRYLHAQRATQHNR.-	decoy_P11974
T-12617-45.46	1	12617	3.9850	3.9850	3	1907.9518	0.3809	17	-.AGKPVICATQM[15.99]LESM[15.99]IK.-	P11974
T-12622-45.47	1	12622	1.4200	1.4200	2	960.5062	-1.4932	9	-.VNLAM[15.99]NVGK.-	P11974
T-12625-45.48	1	12625	0.4650	0.4650	3	1176.6424	-1.1665	10	-.SVETLKEMIK.-	P11974
T-12647-45.54	1	12647	1.5950	1.2800	2	1343.7230	2.8971	11	-.VNLAM[15.99]NVGK[156.08]AR.-	P11974
T-12651-45.55	1	12651	3.6450	3.6450	3	2349.9762	-1.3226	22	-.SSSHSTDLMEAM[15.99]AM[15.99]GSVEASYK.-	P11974
T-12709-45.72	1	12709	3.9150	3.9150	3	2333.9813	-0.2513	22	-.SSSHSTDLMEAMAM[15.99]GSVEASYK.-	P11974
T-12713-45.73	1	12713	0.4700	0.4700	3	1192.6373	0.4744	10	-.SVETLKEM[15.99]IK.-	P11974
T-12719-45.76	1	12719	0.0400	0.0400	4	1916.8474	3.5118	16	-.M[15.99]NFSHGTHEYHAETIK.-	P11974
T-12733-45.80	1	12733	1.2100	1.2100	4	1900.8525	-0.3871	16	-.MNFSHGTHEYHAETIK.-	P11974
D-12738-45.81	-1	12738	0.7200	0.7200	3	1941.9300	-0.1390	16	-.HFM[15.99]AAEAERAILHQM[15.99]R.-	decoy_P11974
D-12782-45.93	-1	12782	1.1050	1.1050	4	2422.2552	4.7732	20	-.CVVPFIGRYLHAQRATQHNR.-	decoy_P11974
T-12796-45.97	1	12796	3.8300	3.8300	3	1907.9518	-0.2285	17	-.AGKPVICATQM[15.99]LESM[15.99]IK.-	P11974
T-12841-46.07	1	12841	3.3150	3.3150	3	2349.9762	4.1123	22	-.SSSHSTDLMEAM[15.99]AM[15.99]GSVEASYK.-	P11974
T-12892-46.23	1	12892	1.9100	1.9100	2	1907.9518	0.3475	17	-.AGKPVICATQM[15.99]LESM[15.99]IK.-	P11974
T-12894-46.23	1	12894	3.9500	3.9500	3	2333.9813	0.3462	22	-.SSSHSTDLMEAMAM[15.99]GSVEASYK.-	P11974
T-12902-46.26	1	12902	0.2500	0.2500	3	1192.6373	0.7630	10	-.SVETLKEM[15.99]IK.-	P11974
T-12912-46.29	1	12912	0.5600	0.5600	3	1176.6424	0.5331	10	-.SVETLKEMIK.-	P11974
T-12972-46.47	1	12972	3.0200	3.0200	3	1907.9518	-0.4356	17	-.AGKPVICATQM[15.99]LESM[15.99]IK.-	P11974
T-13011-46.58	1	13011	2.9550	2.9550	3	2349.9762	0.7772	22	-.SSSHSTDLMEAM[15.99]AM[15.99]GSVEASYK.-	P11974
T-13022-46.61	1	13022	0.7450	0.7450	4	1900.8525	-0.8231	16	-.MNFSHGTHEYHAETIK.-	P11974
T-13065-46.74	1	13065	4.2350	4.2350	3	2333.9813	0.3516	22	-.SSSHSTDLMEAMAM[15.99]GSVEASYK.-	P11974
T-13077-46.77	1	13077	0.5550	0.5550	3	1192.6373	0.2161	10	-.SVETLKEM[15.99]IK.-	P11974
T-13123-46.90	1	13123	1.8250	1.8250	3	2317.9864	1.5421	22	-.SSSHSTDLMEAMAMGSVEASYK.-	P11974
T-13132-46.92	1	13132	4.5150	4.5150	3	1786.0087	0.8773	16	-.TGLIK[156.08]GSGTAEVELKK.-	P11974
T-13151-46.98	1	13151	3.8550	3.8550	3	1907.9518	3.2287	17	-.AGKPVICATQM[15.99]LESM[15.99]IK.-	P11974
T-13212-47.14	1	13212	0.1200	0.1200	3	2743.3413	-1.6328	22	-.DIQDLK[156.08]FGVEQDVDM[15.99]VFASFIR.-	P11974
T-13231-47.19	1	13231	2.1100	2.1100	2	1140.6026	0.5546	11	-.GDLGIEIPAEK.-	P11974
T-13254-47.25	1	13254	3.2800	3.2800	3	2333.9813	0.9968	22	-.SSSHSTDLMEAMAM[15.99]GSVEASYK.-	P11974
D-13255-47.25	-1	13255	0.0750	0.0750	3	1919.9630	7.4690	17	-.IM[15.99]SELMQTACIVPKGAR.-	decoy_P11974
T-13283-47.33	1	13283	2.3350	1.9650	2	1343.7230	1.2182	11	-.VNLAM[15.99]NVGK[156.08]AR.-	P11974
T-13303-47.37	1	13303	0.7400	0.7400	3	1192.6373	1.9337	10	-.SVETLKEM[15.99]IK.-	P11974
T-13317-47.42	1	13317	2.2550	2.2550	3	2317.9864	-0.5712	22	-.SSSHSTDLMEAMAMGSVEASYK.-	P11974
T-13326-47.43	1	13326	3.9250	3.9250	3	1786.0087	1.2074	16	-.TGLIK[156.08]GSGTAEVELKK.-	P11974
T-13344-47.48	1	13344	3.4600	3.4600	3	1907.9518	7.3184	17	-.AGKPVICATQM[15.99]LESM[15.99]IK.-	P11974
T-13349-47.49	1	13349	0.1900	0.1900	4	1900.8525	-0.0777	16	-.MNFSHGTHEYHAETIK.-	P11974
D-13362-47.53	-1	13362	0.4650	0.4650	3	2204.1366	6.1554	18	-.KIM[15.99]SELMQTACIVPK[156.08]GAR.-	decoy_P11974
D-13371-47.55	-1	13371	0.7550	0.2200	3	2204.1366	6.1712	18	-.KIMSELM[15.99]QTACIVPK[156.08]GAR.-	decoy_P11974
T-13374-47.56	1	13374	0.5250	0.5250	3	1192.6373	-1.1065	10	-.SVETLKEM[15.99]IK.-	P11974
T-13377-47.57	1	13377	2.7000	2.7000	3	2349.9762	-0.8807	22	-.SSSHSTDLMEAM[15.99]AM[15.99]GSVEASYK.-	P11974
T-13443-47.75	1	13443	3.7350	3.7350	3	2333.9813	1.7377	22	-.SSSHSTDLMEAMAM[15.99]GSVEASYK.-	P11974
T-13497-47.92	1	13497	2.2950	2.2950	3	2317.9864	2.1678	22	-.SSSHSTDLMEAMAMGSVEASYK.-	P11974
T-13524-48.02	1	13524	1.5350	1.5350	3	1140.6026	2.2952	11	-.GDLGIEIPAEK.-	P11974
T-13534-48.05	1	13534	0.7950	0.7950	4	3305.4650	2.4806	29	-.SHSEAGSAFIQTQQLHAAM[15.99]ADTFLEHM[15.99]CR.-	P11974
T-13541-48.08	1	13541	2.1850	2.1850	3	2349.9762	4.3205	22	-.SSSHSTDLMEAM[15.99]AM[15.99]GSVEASYK.-	P11974
D-13547-48.10	-1	13547	0.2650	0.2100	3	1925.9351	-0.5661	16	-.HFM[15.99]AAEAERAILHQMR.-	decoy_P11974
T-13556-48.13	1	13556	0.3350	0.3350	3	3305.4650	2.4849	29	-.SHSEAGSAFIQTQQLHAAM[15.99]ADTFLEHM[15.99]CR.-	P11974
T-13558-48.14	1	13558	1.9500	1.9500	2	1004.5654	1.6586	8	-.KLFEELAR.-	P11974
T-13563-48.15	1	13563	0.9900	0.9900	5	3305.4650	1.2625	29	-.SHSEAGSAFIQTQQLHAAM[15.99]ADTFLEHM[15.99]CR.-	P11974
T-13565-48.16	1	13565	4.0200	4.0200	4	3305.4650	1.4283	29	-.SHSEAGSAFIQTQQLHAAM[15.99]ADTFLEHM[15.99]CR.-	P11974
T-13571-48.18	1	13571	1.2250	1.2250	3	3305.4650	-0.2705	29	-.SHSEAGSAFIQTQQLHAAM[15.99]ADTFLEHM[15.99]CR.-	P11974
T-13593-48.26	1	13593	2.1700	2.1700	3	2333.9813	1.8409	22	-.SSSHSTDLMEAMAM[15.99]GSVEASYK.-	P11974
T-13648-48.42	1	13648	1.2900	1.2900	3	2317.9864	1.3433	22	-.SSSHSTDLMEAMAMGSVEASYK.-	P11974
T-13655-48.44	1	13655	2.9900	2.8850	2	1358.6976	0.3305	13	-.NTGIICTIGPASR.-	P11974
T-13656-48.44	1	13656	1.4100	1.4100	3	1883.9675	-9.0824	16	-.GDYPLEAVRM[15.99]QHLIAR.-	P11974
T-13679-48.52	1	13679	3.1550	3.1550	3	1907.9518	4.0593	17	-.AGKPVICATQM[15.99]LESM[15.99]IK.-	P11974
T-13693-48.56	1	13693	1.9000	1.9000	3	1274.7532	-0.8666	11	-.VFLAQKMIIGR.-	P11974
T-13704-48.59	1	13704	2.3950	2.3950	3	2349.9762	0.8985	22	-.SSSHSTDLMEAM[15.99]AM[15.99]GSVEASYK.-	P11974
D-13705-48.59	-1	13705	0.3800	0.2650	3	2064.0594	-3.3796	17	-.AVNMGSKIM[15.99]EK[156.08]LTEVSR.-	decoy_P11974
T-13723-48.64	1	13723	6.8500	6.8500	3	3305.4650	0.3015	29	-.SHSEAGSAFIQTQQLHAAM[15.99]ADTFLEHM[15.99]CR.-	P11974
T-13731-48.66	1	13731	6.2750	6.2750	5	3305.4650	0.8942	29	-.SHSEAGSAFIQTQQLHAAM[15.99]ADTFLEHM[15.99]CR.-	P11974
T-13734-48.67	1	13734	8.0000	8.0000	4	3305.4650	0.7877	29	-.SHSEAGSAFIQTQQLHAAM[15.99]ADTFLEHM[15.99]CR.-	P11974
T-13758-48.74	1	13758	4.3950	4.1550	3	1763.9781	-1.3725	18	-.KGVNLPGAAVDLPAVSEK.-	P11974
T-13770-48.77	1	13770	3.8700	3.8700	3	2333.9813	-1.2885	22	-.SSSHSTDLMEAMAM[15.99]GSVEASYK.-	P11974
D-13771-48.77	-1	13771	0.0450	0.0450	4	1944.8536	-6.8377	16	-.ITEAHYEHTGHSFNM[15.99]R.-	decoy_P11974
T-13775-48.78	1	13775	0.2300	0.2300	4	1900.8525	-1.4834	16	-.MNFSHGTHEYHAETIK.-	P11974
T-13832-48.93	1	13832	2.1450	2.1450	3	2317.9864	-1.1123	22	-.SSSHSTDLMEAMAMGSVEASYK.-	P11974
T-13836-48.94	1	13836	0.3250	0.3250	4	1916.8474	-2.2976	16	-.M[15.99]NFSHGTHEYHAETIK.-	P11974
T-13839-48.95	1	13839	3.7950	3.7950	3	1786.0087	-2.8370	16	-.TGLIK[156.08]GSGTAEVELKK.-	P11974
T-13865-49.02	1	13865	4.0400	4.0400	3	1907.9518	-1.2373	17	-.AGKPVICATQM[15.99]LESM[15.99]IK.-	P11974
T-13867-49.03	1	13867	1.2600	1.2600	2	1060.4760	-0.9947	9	-.EAEAAMFHR.-	P11974
T-13882-49.07	1	13882	2.9400	2.9400	3	1274.7532	-0.8519	11	-.VFLAQKMIIGR.-	P11974
T-13891-49.09	1	13891	1.9750	1.9750	3	2349.9762	0.0923	22	-.SSSHSTDLMEAM[15.99]AM[15.99]GSVEASYK.-	P11974
T-13895-49.10	1	13895	3.3100	3.2900	2	1358.6976	-0.7934	13	-.NTGIICTIGPASR.-	P11974
T-13909-49.14	1	13909	0.0750	0.0750	3	3305.4650	-3.1341	29	-.SHSEAGSAFIQTQQLHAAM[15.99]ADTFLEHM[15.99]CR.-	P11974
T-13915-49.16	1	13915	1.8600	1.8600	5	3305.4650	0.4205	29	-.SHSEAGSAFIQTQQLHAAM[15.99]ADTFLEHM[15.99]CR.-	P11974
T-13920-49.18	1	13920	3.4600	3.4600	4	3305.4650	-0.8053	29	-.SHSEAGSAFIQTQQLHAAM[15.99]ADTFLEHM[15.99]CR.-	P11974
D-13923-49.18	-1	13923	0.2250	0.2250	4	1772.9242	9.9570	15	-.n[156.08]VPVVRMTNTFGSGPR.-	decoy_P11974
T-13948-49.24	1	13948	5.2200	5.2200	3	1763.9781	-1.4035	18	-.KGVNLPGAAVDLPAVSEK.-	P11974
T-13961-49.28	1	13961	4.0150	4.0150	3	2333.9813	-0.4757	22	-.SSSHSTDLMEAMAM[15.99]GSVEASYK.-	P11974
T-13962-49.28	1	13962	0.1650	0.1650	4	3800.7594	6.7399	31	-.n[156.08]SK[156.08]SHSEAGSAFIQTQQLHAAMADTFLEHMCR.-	P11974
T-13981-49.34	1	13981	0.8750	0.8750	4	1900.8525	-2.1657	16	-.MNFSHGTHEYHAETIK.-	P11974
T-14014-49.44	1	14014	2.5950	2.5950	3	2317.9864	-0.5848	22	-.SSSHSTDLMEAMAMGSVEASYK.-	P11974
T-14048-49.53	1	14048	3.7450	3.7450	3	1907.9518	-0.2782	17	-.AGKPVICATQM[15.99]LESM[15.99]IK.-	P11974
T-14058-49.56	1	14058	2.1800	2.1800	2	1170.6244	-5.5983	11	-.LDIDSAPITAR.-	P11974
D-14071-49.59	-1	14071	0.7500	0.7500	3	2800.5057	7.4601	26	-.VPVVRM[15.99]TNTFGSGPRWGTLVIVVDGK.-	decoy_P11974
D-14072-49.59	-1	14072	1.1750	1.1750	5	3332.5474	8.8377	30	-.YSAEVSGMAMAEMLDTSHSSSRALEEFLKR.-	decoy_P11974
T-14076-49.60	1	14076	2.7400	2.7400	3	2349.9762	-0.0863	22	-.SSSHSTDLMEAM[15.99]AM[15.99]GSVEASYK.-	P11974
T-14093-49.64	1	14093	0.2000	0.2000	3	2121.0741	-3.2613	20	-.QKGPDFLVTEVENGGFLGSK.-	P11974
T-14099-49.66	1	14099	1.2650	1.2650	3	1274.7532	0.1574	11	-.VFLAQKMIIGR.-	P11974
D-14126-49.73	-1	14126	0.6800	0.6800	3	2698.3311	-8.9517	22	-.LDVDEAWAEQVPDK[156.08]CVVPFIGR.-	decoy_P11974
T-14138-49.75	1	14138	3.6100	3.6100	3	1763.9781	-0.8594	18	-.KGVNLPGAAVDLPAVSEK.-	P11974
T-14151-49.78	1	14151	3.2800	3.2800	3	2333.9813	-0.1848	22	-.SSSHSTDLMEAMAM[15.99]GSVEASYK.-	P11974
T-14205-49.93	1	14205	0.1650	0.1650	3	1176.6424	-0.2072	10	-.SVETLKEMIK.-	P11974
T-14211-49.94	1	14211	4.6300	4.6300	3	2317.9864	-0.4842	22	-.SSSHSTDLMEAMAMGSVEASYK.-	P11974
T-14216-49.95	1	14216	0.1300	0.1300	3	3168.6811	7.1298	30	-.LDIDSAPITARNTGIICTIGPASRSVETLK.-	P11974
T-14248-50.04	1	14248	4.2150	4.2150	3	1907.9518	-0.6119	17	-.AGKPVICATQM[15.99]LESM[15.99]IK.-	P11974
T-14249-50.04	1	14249	2.4650	2.4650	4	2317.9864	-0.5270	22	-.SSSHSTDLMEAMAMGSVEASYK.-	P11974
T-14265-50.08	1	14265	1.5600	1.2400	2	1004.5654	-0.8153	8	-.KLFEELAR.-	P11974
T-14276-50.11	1	14276	2.7300	2.7300	3	2349.9762	-0.6942	22	-.SSSHSTDLMEAM[15.99]AM[15.99]GSVEASYK.-	P11974
T-14296-50.15	1	14296	0.0100	0.0100	3	2121.0741	-3.3826	20	-.QKGPDFLVTEVENGGFLGSK.-	P11974
T-14307-50.18	1	14307	1.0000	1.0000	4	3048.5413	5.2189	25	-.M[15.99]IIGRCNRAGK[156.08]PVICATQMLESMIK.-	P11974
T-14333-50.26	1	14333	4.7150	4.7150	3	1763.9781	-0.6501	18	-.KGVNLPGAAVDLPAVSEK.-	P11974
T-14345-50.29	1	14345	3.9400	3.9400	3	2333.9813	0.2842	22	-.SSSHSTDLMEAMAM[15.99]GSVEASYK.-	P11974
T-14396-50.44	1	14396	0.8950	0.8950	5	3305.4650	3.4969	29	-.SHSEAGSAFIQTQQLHAAM[15.99]ADTFLEHM[15.99]CR.-	P11974
T-14398-50.45	1	14398	3.8300	3.8300	3	2317.9864	-0.2183	22	-.SSSHSTDLMEAMAMGSVEASYK.-	P11974
T-14409-50.48	1	14409	0.3650	0.3650	3	1916.8474	-3.0505	16	-.M[15.99]NFSHGTHEYHAETIK.-	P11974
T-14419-50.50	1	14419	0.1100	0.1100	3	3305.4650	1.8906	29	-.SHSEAGSAFIQTQQLHAAM[15.99]ADTFLEHM[15.99]CR.-	P11974
T-14441-50.55	1	14441	3.9450	3.9450	3	1907.9518	-1.4161	17	-.AGKPVICATQM[15.99]LESM[15.99]IK.-	P11974
T-14465-50.61	1	14465	3.0000	3.0000	3	2349.9762	-0.6139	22	-.SSSHSTDLMEAM[15.99]AM[15.99]GSVEASYK.-	P11974
T-14466-50.61	1	14466	1.6400	0.7000	3	1703.9457	0.2062	15	-.VYVDDGLISLQVKQK.-	P11974
T-14481-50.65	1	14481	1.2600	1.2600	2	960.5062	-1.6788	9	-.VNLAM[15.99]NVGK.-	P11974
D-14486-50.66	-1	14486	0.9100	0.0700	3	2064.0529	1.6548	18	-.KIM[15.99]SELM[15.99]QTACIVPKGAR.-	decoy_P11974
T-14506-50.72	1	14506	0.7250	0.7250	2	1327.7281	1.4549	11	-.VNLAMNVGK[156.08]AR.-	P11974
D-14528-50.78	-1	14528	0.6400	0.6400	3	1885.9719	-9.1954	16	-.n[156.08]PVPVVRM[15.99]TNTFGSGPR.-	decoy_P11974
T-14533-50.80	1	14533	3.0750	3.0750	3	2333.9813	-0.9128	22	-.SSSHSTDLMEAMAM[15.99]GSVEASYK.-	P11974
T-14582-50.94	1	14582	1.6500	1.6500	3	1836.9039	-3.6236	16	-.RFDEILEASDGIM[15.99]VAR.-	P11974
D-14590-50.95	-1	14590	0.0850	0.0850	3	2422.2552	5.1792	20	-.CVVPFIGRYLHAQRATQHNR.-	decoy_P11974
T-14592-50.96	1	14592	4.1500	4.1500	3	2317.9864	-1.1201	22	-.SSSHSTDLMEAMAMGSVEASYK.-	P11974
D-14594-50.96	-1	14594	0.5300	0.0950	3	2048.0580	1.2110	18	-.KIM[15.99]SELMQTACIVPKGAR.-	decoy_P11974
T-14620-51.03	1	14620	3.7200	3.7150	3	1763.9781	0.2938	18	-.KGVNLPGAAVDLPAVSEK.-	P11974
T-14621-51.03	1	14621	1.5800	1.5800	3	2406.2477	-0.1399	22	-.KGDVVIVLTGWRPGSGFTNTM[15.99]R.-	P11974
T-14627-51.05	1	14627	2.7750	2.7750	3	1907.9518	1.7835	17	-.AGKPVICATQM[15.99]LESM[15.99]IK.-	P11974
T-14631-51.06	1	14631	0.4500	0.4500	5	3800.7594	3.3660	31	-.n[156.08]SK[156.08]SHSEAGSAFIQTQQLHAAMADTFLEHMCR.-	P11974
T-14634-51.07	1	14634	1.6300	1.6300	4	2406.2477	3.2037	22	-.KGDVVIVLTGWRPGSGFTNTM[15.99]R.-	P11974
D-14636-51.08	-1	14636	0.8100	0.2150	2	1836.9039	1.3095	16	-.AVM[15.99]IGDSAELIEDFRR.-	decoy_P11974
T-14653-51.12	1	14653	2.7700	2.7700	3	2349.9762	-1.3665	22	-.SSSHSTDLMEAM[15.99]AM[15.99]GSVEASYK.-	P11974
D-14671-51.17	-1	14671	0.7300	0.3350	3	2064.0594	5.1737	17	-.AVNMGSKIM[15.99]EK[156.08]LTEVSR.-	decoy_P11974
T-14672-51.17	1	14672	0.5400	0.5400	3	2121.0741	-2.5394	20	-.QKGPDFLVTEVENGGFLGSK.-	P11974
T-14677-51.18	1	14677	2.9100	2.9100	3	1786.0087	-1.0235	16	-.TGLIK[156.08]GSGTAEVELKK.-	P11974
D-14687-51.22	-1	14687	0.0400	0.0400	3	1935.9579	9.1013	17	-.IM[15.99]SELM[15.99]QTACIVPKGAR.-	decoy_P11974
D-14693-51.24	-1	14693	2.7050	2.7050	3	2377.9823	-6.5956	22	-.YSAEVSGM[15.99]AM[15.99]AEMLDTSHSSSR.-	decoy_P11974
T-14715-51.31	1	14715	3.6250	3.6250	3	2333.9813	-0.6340	22	-.SSSHSTDLMEAMAM[15.99]GSVEASYK.-	P11974
T-14726-51.35	1	14726	0.6750	0.6750	4	3305.4650	5.6835	29	-.SHSEAGSAFIQTQQLHAAM[15.99]ADTFLEHM[15.99]CR.-	P11974
D-14747-51.40	-1	14747	1.4750	1.4750	4	2422.2552	5.3062	20	-.CVVPFIGRYLHAQRATQHNR.-	decoy_P11974
T-14761-51.44	1	14761	0.4950	0.4950	3	1836.9039	0.1736	16	-.RFDEILEASDGIM[15.99]VAR.-	P11974
T-14772-51.47	1	14772	4.2950	4.2950	3	2317.9864	-0.4118	22	-.SSSHSTDLMEAMAMGSVEASYK.-	P11974
T-14797-51.55	1	14797	3.5500	3.5500	3	2406.2477	-0.1000	22	-.KGDVVIVLTGWRPGSGFTNTM[15.99]R.-	P11974
T-14800-51.55	1	14800	3.7700	3.7700	3	1907.9518	0.1979	17	-.AGKPVICATQM[15.99]LESM[15.99]IK.-	P11974
T-14819-51.61	1	14819	2.3750	2.3750	2	944.5113	0.0537	9	-.VNLAMNVGK.-	P11974
T-14827-51.64	1	14827	2.7100	2.7100	3	2349.9762	-0.3155	22	-.SSSHSTDLMEAM[15.99]AM[15.99]GSVEASYK.-	P11974
T-14830-51.64	1	14830	2.0400	2.0400	5	3305.4650	3.4526	29	-.SHSEAGSAFIQTQQLHAAM[15.99]ADTFLEHM[15.99]CR.-	P11974
T-14845-51.68	1	14845	1.5850	1.5850	3	1891.9569	0.8214	17	-.AGKPVICATQM[15.99]LESMIK.-	P11974
T-14847-51.69	1	14847	2.5050	2.5050	3	1786.0087	-0.9734	16	-.TGLIK[156.08]GSGTAEVELKK.-	P11974
T-14890-51.81	1	14890	3.5000	3.5000	3	2333.9813	-0.7112	22	-.SSSHSTDLMEAMAM[15.99]GSVEASYK.-	P11974
T-14899-51.84	1	14899	1.6250	1.6250	2	1343.7230	-1.4723	11	-.VNLAM[15.99]NVGK[156.08]AR.-	P11974
T-14903-51.85	1	14903	0.7600	0.7600	4	3305.4650	6.0187	29	-.SHSEAGSAFIQTQQLHAAM[15.99]ADTFLEHM[15.99]CR.-	P11974
T-14904-51.85	1	14904	0.0850	0.0850	3	1192.6373	-1.3368	10	-.SVETLKEM[15.99]IK.-	P11974
D-14908-51.86	-1	14908	0.0900	0.0900	3	2345.9925	-4.1069	22	-.YSAEVSGMAMAEMLDTSHSSSR.-	decoy_P11974
T-14929-51.92	1	14929	0.1450	0.1450	3	2442.1385	-0.0379	19	-.M[15.99]NFSHGTHEYHAETIK[156.08]NVR.-	P11974
T-14953-51.98	1	14953	3.6600	3.6600	3	2317.9864	-1.0370	22	-.SSSHSTDLMEAMAMGSVEASYK.-	P11974
D-14957-51.99	-1	14957	0.1800	0.1800	4	2940.5894	0.7892	26	-.n[156.08]VPVVRMTNTFGSGPRWGTLVIVVDGK.-	decoy_P11974
T-14983-52.06	1	14983	3.3550	3.3550	3	1907.9518	-1.4239	17	-.AGKPVICATQM[15.99]LESM[15.99]IK.-	P11974
T-14987-52.07	1	14987	0.3550	0.3550	4	3775.7213	1.7266	32	-.MSK[156.08]SHSEAGSAFIQTQQLHAAMADTFLEHMCR.-	P11974
D-14992-52.09	-1	14992	0.3200	0.0050	3	2648.1859	-4.9147	23	-.ITEAHYEHTGHSFNM[15.99]RAVNM[15.99]GSK.-	decoy_P11974
T-15030-52.19	1	15030	2.4500	2.4500	3	1786.0087	-2.6122	16	-.TGLIK[156.08]GSGTAEVELKK.-	P11974
T-15059-52.28	1	15059	1.0600	1.0600	3	1891.9569	-2.1394	17	-.AGKPVICATQM[15.99]LESMIK.-	P11974
T-15072-52.32	1	15072	2.3300	2.3300	3	2333.9813	0.3682	22	-.SSSHSTDLMEAMAM[15.99]GSVEASYK.-	P11974
T-15089-52.36	1	15089	0.8200	0.8200	4	3305.4650	2.0107	29	-.SHSEAGSAFIQTQQLHAAM[15.99]ADTFLEHM[15.99]CR.-	P11974
D-15114-52.42	-1	15114	0.0300	0.0300	4	1772.9242	9.5776	15	-.n[156.08]VPVVRMTNTFGSGPR.-	decoy_P11974
T-15136-52.47	1	15136	0.9700	0.9700	4	2959.5826	-1.6191	24	-.NICK[156.08]VVDVGSK[156.08]VYVDDGLISLQVK.-	P11974
T-15142-52.49	1	15142	3.2750	3.2750	3	2317.9864	-0.3456	22	-.SSSHSTDLMEAMAMGSVEASYK.-	P11974
T-15175-52.56	1	15175	2.8100	2.8100	3	1907.9518	-0.6085	17	-.AGKPVICATQM[15.99]LESM[15.99]IK.-	P11974
D-15178-52.57	-1	15178	0.1800	0.1800	3	1986.9872	0.0690	17	-.RIFSAFVMDVDQEVGFK.-	decoy_P11974
T-15207-52.66	1	15207	0.6250	0.3050	3	2405.2477	4.4760	21	-.QK[156.08]GPDFLVTEVENGGFLGSKK.-	P11974
T-15215-52.68	1	15215	1.0100	1.0100	2	960.5062	-1.5343	9	-.VNLAM[15.99]NVGK.-	P11974
T-15222-52.70	1	15222	2.1950	2.1950	3	1786.0087	-2.0378	16	-.TGLIK[156.08]GSGTAEVELKK.-	P11974
T-15232-52.73	1	15232	0.8050	0.8050	2	1390.6948	-7.0147	11	-.EMIK[156.08]SGMNVAR.-	P11974
T-15246-52.78	1	15246	1.1750	1.1750	5	3305.4650	0.9180	29	-.SHSEAGSAFIQTQQLHAAM[15.99]ADTFLEHM[15.99]CR.-	P11974
T-15281-52.88	1	15281	0.1850	0.1850	3	3305.4650	0.8305	29	-.SHSEAGSAFIQTQQLHAAM[15.99]ADTFLEHM[15.99]CR.-	P11974
D-15290-52.90	-1	15290	0.5300	0.5300	3	2345.9925	-4.7625	22	-.YSAEVSGMAMAEMLDTSHSSSR.-	decoy_P11974
T-15304-52.94	1	15304	3.3450	3.3450	4	3305.4650	2.7074	29	-.SHSEAGSAFIQTQQLHAAM[15.99]ADTFLEHM[15.99]CR.-	P11974
T-15311-52.95	1	15311	2.2500	2.2500	3	2333.9813	-1.5134	22	-.SSSHSTDLM[15.99]EAMAMGSVEASYK.-	P11974
T-15324-52.99	1	15324	3.6900	3.6900	3	2317.9864	-1.2920	22	-.SSSHSTDLMEAMAMGSVEASYK.-	P11974
T-15345-53.05	1	15345	0.0200	0.0200	3	3305.4650	-1.4789	29	-.SHSEAGSAFIQTQQLHAAM[15.99]ADTFLEHM[15.99]CR.-	P11974
T-15352-53.07	1	15352	3.6050	3.6050	3	1907.9518	-0.5334	17	-.AGKPVICATQM[15.99]LESM[15.99]IK.-	P11974
T-15379-53.15	1	15379	0.6600	0.6600	4	1900.8525	-0.0418	16	-.MNFSHGTHEYHAETIK.-	P11974
D-15382-53.16	-1	15382	1.6000	1.6000	4	2422.2552	6.5066	20	-.CVVPFIGRYLHAQRATQHNR.-	decoy_P11974
T-15384-53.16	1	15384	0.0700	0.0700	3	1900.8525	-1.6479	16	-.MNFSHGTHEYHAETIK.-	P11974
T-15385-53.16	1	15385	0.0550	0.0550	5	3791.7162	5.2987	32	-.MSK[156.08]SHSEAGSAFIQTQQLHAAMADTFLEHM[15.99]CR.-	P11974
T-15398-53.20	1	15398	1.9050	1.9050	3	1786.0087	-0.0315	16	-.TGLIK[156.08]GSGTAEVELKK.-	P11974
T-15411-53.25	1	15411	0.7100	0.7100	3	2047.0308	-2.3310	17	-.EAEAAMFHRKLFEELAR.-	P11974
T-15470-53.43	1	15470	0.1750	0.1750	3	3336.5310	-5.9583	30	-.KLFEELARSSSHSTDLMEAM[15.99]AM[15.99]GSVEASYK.-	P11974
T-15479-53.46	1	15479	3.0850	3.0850	3	2333.9813	-0.1979	22	-.SSSHSTDLMEAMAM[15.99]GSVEASYK.-	P11974
T-15496-53.50	1	15496	3.8450	3.8450	3	2317.9864	-1.5803	22	-.SSSHSTDLMEAMAMGSVEASYK.-	P11974
T-15527-53.58	1	15527	3.6650	3.6650	3	1907.9518	0.3706	17	-.AGKPVICATQM[15.99]LESM[15.99]IK.-	P11974
D-15540-53.61	-1	15540	0.8050	0.8050	4	1928.8587	-1.6849	16	-.ITEAHYEHTGHSFNMR.-	decoy_P11974
T-15550-53.64	1	15550	0.1900	0.1900	3	1192.6373	2.0587	10	-.SVETLKEM[15.99]IK.-	P11974
T-15556-53.66	1	15556	0.4500	0.4500	4	1900.8525	-0.4648	16	-.MNFSHGTHEYHAETIK.-	P11974
D-15567-53.68	-1	15567	0.0950	0.0950	3	1928.8587	-0.7468	16	-.ITEAHYEHTGHSFNMR.-	decoy_P11974
T-15578-53.71	1	15578	1.6550	1.6550	3	1786.0087	0.4411	16	-.TGLIK[156.08]GSGTAEVELKK.-	P11974
T-15587-53.74	1	15587	1.3100	1.3100	4	3305.4650	1.5032	29	-.SHSEAGSAFIQTQQLHAAM[15.99]ADTFLEHM[15.99]CR.-	P11974
T-15593-53.76	1	15593	2.2100	2.2100	2	944.5113	0.1664	9	-.VNLAMNVGK.-	P11974
T-15597-53.77	1	15597	1.3350	1.3350	2	960.5062	-3.1377	9	-.VNLAM[15.99]NVGK.-	P11974
T-15603-53.78	1	15603	2.4850	2.0100	2	1343.7230	0.2403	11	-.VNLAM[15.99]NVGK[156.08]AR.-	P11974
T-15615-53.82	1	15615	0.5500	0.5500	3	1176.6424	1.4359	10	-.SVETLKEMIK.-	P11974
T-15673-53.97	1	15673	3.5300	3.5300	3	2333.9813	-0.3526	22	-.SSSHSTDLMEAMAM[15.99]GSVEASYK.-	P11974
T-15683-53.99	1	15683	0.7450	0.7450	3	2783.4858	0.5941	23	-.AGKPVICATQM[15.99]LESMIK[156.08]KPRPTR.-	P11974
T-15687-54.00	1	15687	3.4450	3.4450	3	2317.9864	-0.1522	22	-.SSSHSTDLMEAMAMGSVEASYK.-	P11974
T-15688-54.01	1	15688	0.8250	0.8250	3	2509.1311	1.6964	25	-.AEGSDVANAVLDGADCIM[15.99]LSGETAK.-	P11974
T-15714-54.07	1	15714	0.9550	0.9550	4	2783.4858	1.8487	23	-.AGKPVICATQM[15.99]LESMIK[156.08]KPRPTR.-	P11974
T-15719-54.08	1	15719	3.8150	3.8150	3	1907.9518	-0.0345	17	-.AGKPVICATQM[15.99]LESM[15.99]IK.-	P11974
D-15738-54.13	-1	15738	0.5500	0.5500	4	1928.8587	-1.2723	16	-.ITEAHYEHTGHSFNMR.-	decoy_P11974
T-15756-54.17	1	15756	0.6800	0.6800	3	2149.0942	-0.9642	19	-.GPDFLVTEVENGGFLGSK[156.08]K.-	P11974
T-15764-54.18	1	15764	1.2550	0.8200	3	1810.9498	-9.8248	16	-.KGATLKITLDNAYM[15.99]EK.-	P11974
T-15778-54.21	1	15778	3.6050	3.6000	2	1170.6244	-0.4045	11	-.LDIDSAPITAR.-	P11974
T-15780-54.22	1	15780	2.6450	2.6450	3	1786.0087	-1.5514	16	-.TGLIK[156.08]GSGTAEVELKK.-	P11974
T-15782-54.22	1	15782	3.8250	3.8250	3	1891.9569	0.9505	17	-.AGKPVICATQMLESM[15.99]IK.-	P11974
D-15793-54.25	-1	15793	0.1950	0.1950	5	2343.2475	5.5116	20	-.TPRPKKIMSELM[15.99]QTACIVPK.-	decoy_P11974
T-15797-54.25	1	15797	1.1850	1.1850	2	1891.9569	-1.4995	17	-.AGKPVICATQM[15.99]LESMIK.-	P11974
T-15801-54.26	1	15801	1.9100	1.9100	2	944.5113	-1.1632	9	-.VNLAMNVGK.-	P11974
T-15810-54.28	1	15810	0.4550	0.4550	4	1900.8525	0.3818	16	-.MNFSHGTHEYHAETIK.-	P11974
T-15833-54.34	1	15833	3.5100	3.5100	3	1891.9569	-0.6184	17	-.AGKPVICATQMLESM[15.99]IK.-	P11974
T-15834-54.34	1	15834	0.5650	0.5650	5	2783.4858	4.8795	23	-.AGKPVICATQM[15.99]LESMIKK[156.08]PRPTR.-	P11974
T-15838-54.35	1	15838	0.0900	0.0900	3	1192.6373	1.5777	10	-.SVETLKEM[15.99]IK.-	P11974
T-15840-54.36	1	15840	3.6100	3.6100	3	1891.9569	-0.9587	17	-.AGKPVICATQMLESM[15.99]IK.-	P11974
T-15845-54.37	1	15845	0.2200	0.2200	3	1686.9027	2.7041	14	-.QAHLYRGIFPVVCK.-	P11974
D-15857-54.40	-1	15857	0.0900	0.0900	3	1928.8587	-0.4564	16	-.ITEAHYEHTGHSFNMR.-	decoy_P11974
T-15876-54.46	1	15876	0.4200	0.4200	3	2794.5135	9.5059	25	-.CLAAALIVLTESGRSAHQVARYRPR.-	P11974
T-15880-54.47	1	15880	3.4150	3.4150	3	2333.9813	-1.8528	22	-.SSSHSTDLMEAMAM[15.99]GSVEASYK.-	P11974
T-15896-54.51	1	15896	3.2900	3.2900	3	2317.9864	-1.2957	22	-.SSSHSTDLMEAMAMGSVEASYK.-	P11974
T-15902-54.52	1	15902	0.3900	0.3900	3	2627.4072	-8.1191	23	-.AGKPVICATQM[15.99]LESMIKKPRPTR.-	P11974
T-15902-54.52-2	1	15902	0.3900	0.3900	3	2627.4072	-8.1191	23	-.AGKPVICATQMLESM[15.99]IKKPRPTR.-	P11974
T-15927-54.59	1	15927	3.0450	3.0450	3	1907.9518	-3.9164	17	-.AGKPVICATQM[15.99]LESM[15.99]IK.-	P11974
T-16034-54.86	1	16034	4.1500	4.1500	3	1891.9569	-1.5405	17	-.AGKPVICATQMLESM[15.99]IK.-	P11974
T-16075-54.98	1	16075	3.1700	3.1700	3	2333.9813	-2.7243	22	-.SSSHSTDLMEAMAM[15.99]GSVEASYK.-	P11974
T-16092-55.02	1	16092	1.4600	1.4600	3	2317.9864	-1.1973	22	-.SSSHSTDLMEAMAMGSVEASYK.-	P11974
T-16102-55.04	1	16102	0.1150	0.1150	3	1192.6373	-0.4950	10	-.SVETLKEM[15.99]IK.-	P11974
T-16161-55.19	1	16161	0.1900	0.1900	4	1900.8525	1.6375	16	-.MNFSHGTHEYHAETIK.-	P11974
T-16172-55.22	1	16172	1.0350	0.4850	3	1967.0284	-7.2492	16	-.KGATLK[156.08]ITLDNAYM[15.99]EK.-	P11974
T-16180-55.24	1	16180	3.4600	3.1100	3	1836.9039	0.5648	16	-.RFDEILEASDGIM[15.99]VAR.-	P11974
T-16212-55.32	1	16212	3.0550	2.5450	2	1170.6244	0.5184	11	-.LDIDSAPITAR.-	P11974
T-16229-55.37	1	16229	4.2700	4.2700	3	1891.9569	-0.6940	17	-.AGKPVICATQMLESM[15.99]IK.-	P11974
T-16233-55.37	1	16233	0.5400	0.4350	3	1909.9402	-2.1785	16	-.MQHLIAREAEAAMFHR.-	P11974
T-16283-55.49	1	16283	0.2450	0.2450	5	3305.4650	-1.0121	29	-.SHSEAGSAFIQTQQLHAAM[15.99]ADTFLEHM[15.99]CR.-	P11974
T-16288-55.51	1	16288	3.2400	3.2400	3	2333.9813	2.5124	22	-.SSSHSTDLMEAMAM[15.99]GSVEASYK.-	P11974
T-16291-55.51	1	16291	0.6700	0.6700	3	2783.4858	5.4620	23	-.AGKPVICATQM[15.99]LESMIK[156.08]KPRPTR.-	P11974
T-16295-55.52	1	16295	1.5550	1.5550	3	2317.9864	1.0412	22	-.SSSHSTDLMEAMAMGSVEASYK.-	P11974
D-16321-55.59	-1	16321	0.3700	0.3700	6	4343.0982	4.0481	41	-.AILHQMRVAELPYDGKATEGSLMICDAGDLVANAVDSGEAR.-	decoy_P11974
T-16378-55.74	1	16378	3.9600	3.5200	3	1836.9039	1.0058	16	-.RFDEILEASDGIM[15.99]VAR.-	P11974
T-16392-55.77	1	16392	0.3750	0.3750	5	3791.7162	5.2183	32	-.MSK[156.08]SHSEAGSAFIQTQQLHAAMADTFLEHM[15.99]CR.-	P11974
T-16395-55.78	1	16395	2.6050	1.9200	5	2783.4858	-1.4827	23	-.AGKPVICATQMLESM[15.99]IKK[156.08]PRPTR.-	P11974
T-16431-55.87	1	16431	4.2250	4.2250	3	1891.9569	0.9674	17	-.AGKPVICATQMLESM[15.99]IK.-	P11974
T-16435-55.89	1	16435	0.7200	0.7200	2	1680.8028	6.3255	15	-.FDEILEASDGIM[15.99]VAR.-	P11974
T-16448-55.92	1	16448	3.8500	3.8500	3	1907.9518	-1.8516	17	-.AGKPVICATQM[15.99]LESM[15.99]IK.-	P11974
T-16489-56.02	1	16489	2.8450	2.8450	3	2333.9813	1.7774	22	-.SSSHSTDLMEAMAM[15.99]GSVEASYK.-	P11974
T-16495-56.03	1	16495	2.1800	2.1800	3	2317.9864	1.3942	22	-.SSSHSTDLMEAMAMGSVEASYK.-	P11974
T-16506-56.06	1	16506	1.9850	1.9850	5	2783.4858	1.1195	23	-.AGKPVICATQMLESM[15.99]IKK[156.08]PRPTR.-	P11974
T-16517-56.08	1	16517	0.8200	0.8200	3	2783.4858	1.5808	23	-.AGKPVICATQM[15.99]LESMIK[156.08]KPRPTR.-	P11974
T-16524-56.10	1	16524	3.3950	3.3950	4	2783.4858	1.3912	23	-.AGKPVICATQMLESM[15.99]IK[156.08]KPRPTR.-	P11974
T-16535-56.14	1	16535	1.8050	1.8050	3	1786.0087	-0.6953	16	-.TGLIK[156.08]GSGTAEVELKK.-	P11974
T-16564-56.22	1	16564	0.9200	0.9200	3	2783.4858	8.3928	23	-.AGKPVICATQMLESM[15.99]IK[156.08]KPRPTR.-	P11974
T-16573-56.24	1	16573	4.5600	4.5600	3	1836.9039	3.4360	16	-.RFDEILEASDGIM[15.99]VAR.-	P11974
D-16599-56.32	-1	16599	0.6250	0.6250	3	1935.9579	8.4770	17	-.IM[15.99]SELM[15.99]QTACIVPKGAR.-	decoy_P11974
T-16613-56.35	1	16613	0.3700	0.3700	3	3048.5413	3.4060	25	-.M[15.99]IIGRCNRAGK[156.08]PVICATQMLESMIK.-	P11974
T-16621-56.38	1	16621	3.9050	3.9050	3	1891.9569	1.8654	17	-.AGKPVICATQMLESM[15.99]IK.-	P11974
T-16641-56.45	1	16641	1.7650	1.7650	2	1004.5654	2.9899	8	-.KLFEELAR.-	P11974
D-16656-56.49	-1	16656	2.1400	1.2750	4	2405.2477	0.9475	21	-.KSGLFGGNEVETVLFDPGK[156.08]QK.-	decoy_P11974
T-16657-56.49	1	16657	2.6400	1.7700	4	2249.1691	9.6745	21	-.QKGPDFLVTEVENGGFLGSKK.-	P11974
D-16658-56.50	-1	16658	0.3700	0.3700	3	3501.8176	9.0115	32	-.QALFVKEAPIEIGLDGRAVMIGDSAELIEDFR.-	decoy_P11974
T-16668-56.52	1	16668	2.8450	2.8450	3	2333.9813	-1.8478	22	-.SSSHSTDLMEAMAM[15.99]GSVEASYK.-	P11974
T-16672-56.53	1	16672	2.7250	2.7250	3	2349.9762	-1.7995	22	-.SSSHSTDLMEAM[15.99]AM[15.99]GSVEASYK.-	P11974
T-16675-56.54	1	16675	2.7000	2.7000	3	2317.9864	2.4327	22	-.SSSHSTDLMEAMAMGSVEASYK.-	P11974
T-16712-56.61	1	16712	3.0100	3.0100	3	2406.2477	1.8105	22	-.KGDVVIVLTGWRPGSGFTNTM[15.99]R.-	P11974
T-16720-56.63	1	16720	3.0650	2.7250	3	2249.1691	9.3658	21	-.QKGPDFLVTEVENGGFLGSKK.-	P11974
T-16723-56.64	1	16723	1.4300	1.4300	3	1786.0087	-2.4952	16	-.TGLIK[156.08]GSGTAEVELKK.-	P11974
T-16728-56.66	1	16728	0.2000	0.2000	3	1827.0141	1.1671	17	-.GDLGIEIPAEKVFLAQK.-	P11974
T-16762-56.75	1	16762	4.3750	4.3750	3	1836.9039	2.8945	16	-.RFDEILEASDGIM[15.99]VAR.-	P11974
D-16788-56.82	-1	16788	0.0950	0.0950	3	2492.2910	-3.1116	23	-.TDLAVAVPRYLIPDSAFSETATR.-	decoy_P11974
T-16810-56.89	1	16810	3.3150	3.3150	3	1891.9569	1.7223	17	-.AGKPVICATQMLESM[15.99]IK.-	P11974
D-16814-56.90	-1	16814	0.1050	0.1050	4	1944.8536	-1.5654	16	-.ITEAHYEHTGHSFNM[15.99]R.-	decoy_P11974
T-16824-56.93	1	16824	2.9550	2.9550	3	1907.9518	0.6171	17	-.AGKPVICATQM[15.99]LESM[15.99]IK.-	P11974
T-16833-56.95	1	16833	0.1350	0.1350	2	1820.9090	0.5761	16	-.RFDEILEASDGIMVAR.-	P11974
T-16846-56.99	1	16846	1.1500	1.1500	2	1234.6162	-1.9632	11	-.EMIKSGMNVAR.-	P11974
T-16854-57.00	1	16854	2.5200	2.1950	4	2249.1691	8.7167	21	-.QKGPDFLVTEVENGGFLGSKK.-	P11974
T-16855-57.01	1	16855	2.2700	2.2700	4	2406.2477	0.2109	22	-.KGDVVIVLTGWRPGSGFTNTM[15.99]R.-	P11974
T-16867-57.03	1	16867	3.1050	3.1050	3	2333.9813	0.8796	22	-.SSSHSTDLMEAMAM[15.99]GSVEASYK.-	P11974
T-16872-57.04	1	16872	2.5900	2.5900	3	2317.9864	0.8528	22	-.SSSHSTDLMEAMAMGSVEASYK.-	P11974
T-16873-57.04	1	16873	2.0150	2.0150	3	2349.9762	-0.6692	22	-.SSSHSTDLMEAM[15.99]AM[15.99]GSVEASYK.-	P11974
T-16876-57.05	1	16876	3.7700	3.7700	4	2783.4858	0.6201	23	-.AGKPVICATQMLESM[15.99]IK[156.08]KPRPTR.-	P11974
T-16882-57.07	1	16882	1.2250	1.2250	3	2783.4858	7.4101	23	-.AGKPVICATQM[15.99]LESMIK[156.08]KPRPTR.-	P11974
T-16882-57.07-2	1	16882	1.2250	1.2250	3	2783.4858	7.4101	23	-.AGKPVICATQM[15.99]LESMIKK[156.08]PRPTR.-	P11974
T-16906-57.14	1	16906	2.0700	2.0700	3	2406.2477	1.6096	22	-.KGDVVIVLTGWRPGSGFTNTM[15.99]R.-	P11974
T-16909-57.14	1	16909	3.1600	2.9200	3	2249.1691	9.1230	21	-.QKGPDFLVTEVENGGFLGSKK.-	P11974
T-16916-57.16	1	16916	0.7900	0.7900	3	1827.0141	0.4076	17	-.GDLGIEIPAEKVFLAQK.-	P11974
T-16919-57.17	1	16919	0.4300	0.4300	3	3304.5412	-1.1630	30	-.KLFEELARSSSHSTDLMEAMAMGSVEASYK.-	P11974
T-16929-57.19	1	16929	0.8400	0.8400	3	2783.4858	3.7440	23	-.AGKPVICATQMLESM[15.99]IK[156.08]KPRPTR.-	P11974
T-16932-57.20	1	16932	0.4050	0.4050	3	2149.0942	-2.9984	19	-.GPDFLVTEVENGGFLGSK[156.08]K.-	P11974
T-16938-57.21	1	16938	2.4600	2.4600	5	2783.4858	-0.0850	23	-.AGKPVICATQMLESM[15.99]IKK[156.08]PRPTR.-	P11974
T-16939-57.22	1	16939	0.8650	0.4400	3	1810.9498	-6.4327	16	-.KGATLKITLDNAYM[15.99]EK.-	P11974
T-16940-57.22	1	16940	0.4800	0.4800	4	1820.9090	0.2245	16	-.RFDEILEASDGIMVAR.-	P11974
D-16951-57.24	-1	16951	0.6000	0.6000	3	1864.9206	-6.6373	18	-.SGLFGGNEVETVLFDPGK.-	decoy_P11974
D-16955-57.25	-1	16955	0.0150	0.0150	3	2542.2525	7.7239	22	-.LDVDEAWAEQVPDKCVVPFIGR.-	decoy_P11974
T-16957-57.26	1	16957	5.2450	5.2450	3	1836.9039	1.7670	16	-.RFDEILEASDGIM[15.99]VAR.-	P11974
D-16983-57.33	-1	16983	0.5150	0.5150	3	2422.2552	8.0625	20	-.CVVPFIGRYLHAQRATQHNR.-	decoy_P11974
T-17008-57.40	1	17008	0.3050	0.3050	4	3289.4701	0.7761	29	-.SHSEAGSAFIQTQQLHAAMADTFLEHM[15.99]CR.-	P11974
T-17027-57.44	1	17027	2.7050	2.7050	3	1907.9518	-1.6978	17	-.AGKPVICATQM[15.99]LESM[15.99]IK.-	P11974
T-17060-57.52	1	17060	2.4600	1.5600	4	2249.1691	7.7619	21	-.QKGPDFLVTEVENGGFLGSKK.-	P11974
T-17069-57.54	1	17069	3.0950	3.0950	3	2333.9813	1.2643	22	-.SSSHSTDLMEAMAM[15.99]GSVEASYK.-	P11974
T-17076-57.55	1	17076	2.6150	2.6150	3	2317.9864	-0.5305	22	-.SSSHSTDLMEAMAMGSVEASYK.-	P11974
T-17084-57.57	1	17084	1.5000	1.5000	3	1786.0087	0.5338	16	-.TGLIK[156.08]GSGTAEVELKK.-	P11974
T-17100-57.61	1	17100	0.0800	0.0800	2	1820.9090	0.8440	16	-.RFDEILEASDGIMVAR.-	P11974
T-17112-57.65	1	17112	2.8900	2.3700	3	2249.1691	7.2710	21	-.QKGPDFLVTEVENGGFLGSKK.-	P11974
D-17132-57.71	-1	17132	0.4200	0.4200	3	2234.1517	-9.6623	21	-.MTNTFGSGPRWGTLVIVVDGK.-	decoy_P11974
T-17157-57.77	1	17157	4.6850	4.6850	3	1836.9039	0.6604	16	-.RFDEILEASDGIM[15.99]VAR.-	P11974
D-17159-57.77	-1	17159	0.9100	0.9100	3	1864.9206	4.9383	18	-.SGLFGGNEVETVLFDPGK.-	decoy_P11974
T-17172-57.80	1	17172	0.6000	0.6000	3	3289.4701	-0.7321	29	-.SHSEAGSAFIQTQQLHAAM[15.99]ADTFLEHMCR.-	P11974
T-17189-57.85	1	17189	4.7950	4.7950	5	3289.4701	0.0493	29	-.SHSEAGSAFIQTQQLHAAM[15.99]ADTFLEHMCR.-	P11974
T-17194-57.86	1	17194	1.2400	1.2400	3	3289.4701	-0.9170	29	-.SHSEAGSAFIQTQQLHAAM[15.99]ADTFLEHMCR.-	P11974
T-17207-57.90	1	17207	8.0050	8.0050	4	3289.4701	0.8297	29	-.SHSEAGSAFIQTQQLHAAM[15.99]ADTFLEHMCR.-	P11974
T-17214-57.92	1	17214	4.1400	4.1400	3	1967.0284	0.9340	16	-.KGATLK[156.08]ITLDNAYM[15.99]EK.-	P11974
T-17226-57.95	1	17226	2.5850	2.5850	3	1907.9518	1.4277	17	-.AGKPVICATQM[15.99]LESM[15.99]IK.-	P11974
T-17256-58.03	1	17256	2.0650	1.3900	4	2249.1691	6.8060	21	-.QKGPDFLVTEVENGGFLGSKK.-	P11974
T-17265-58.04	1	17265	2.7350	2.7350	3	2333.9813	2.9714	22	-.SSSHSTDLMEAMAM[15.99]GSVEASYK.-	P11974
T-17273-58.06	1	17273	2.9350	2.9350	3	2317.9864	2.8080	22	-.SSSHSTDLMEAMAMGSVEASYK.-	P11974
D-17282-58.09	-1	17282	0.8750	0.8750	4	2701.4141	8.9308	23	-.IMEK[156.08]LTEVSRSAPGITCIIGTNR.-	decoy_P11974
T-17302-58.13	1	17302	1.5450	1.5450	3	2406.2477	2.6496	22	-.KGDVVIVLTGWRPGSGFTNTM[15.99]R.-	P11974
T-17313-58.16	1	17313	1.9950	1.9950	4	2406.2477	-0.2425	22	-.KGDVVIVLTGWRPGSGFTNTM[15.99]R.-	P11974
T-17323-58.18	1	17323	2.9050	2.7350	4	1836.9039	3.1245	16	-.RFDEILEASDGIM[15.99]VAR.-	P11974
T-17333-58.21	1	17333	1.6650	1.6650	3	1794.9549	-0.9027	16	-.KGATLKITLDNAYMEK.-	P11974
T-17352-58.26	1	17352	0.6200	0.6200	3	1858.8923	7.8355	16	-.FGVEQDVDMVFASFIR.-	P11974
T-17360-58.28	1	17360	4.7350	4.7100	3	1836.9039	2.2032	16	-.RFDEILEASDGIM[15.99]VAR.-	P11974
T-17372-58.31	1	17372	1.8550	1.8550	3	2249.1691	9.2866	21	-.QKGPDFLVTEVENGGFLGSKK.-	P11974
T-17389-58.36	1	17389	5.5300	5.5300	5	3289.4701	3.5066	29	-.SHSEAGSAFIQTQQLHAAM[15.99]ADTFLEHMCR.-	P11974
T-17399-58.38	1	17399	6.9350	6.9350	3	3289.4701	3.6855	29	-.SHSEAGSAFIQTQQLHAAM[15.99]ADTFLEHMCR.-	P11974
T-17404-58.39	1	17404	0.1250	0.1250	3	3772.7778	7.1615	36	-.SSSHSTDLMEAMAMGSVEASYKCLAAALIVLTESGR.-	P11974
T-17407-58.40	1	17407	0.4250	0.4250	3	3772.7778	7.1508	36	-.SSSHSTDLMEAMAMGSVEASYKCLAAALIVLTESGR.-	P11974
T-17410-58.41	1	17410	6.5950	6.5950	4	3289.4701	3.5365	29	-.SHSEAGSAFIQTQQLHAAM[15.99]ADTFLEHMCR.-	P11974
T-17418-58.42	1	17418	3.6300	3.3450	3	1967.0284	3.1708	16	-.KGATLK[156.08]ITLDNAYM[15.99]EK.-	P11974
T-17419-58.43	1	17419	0.4650	0.4650	3	1827.0141	6.9027	17	-.GDLGIEIPAEKVFLAQK.-	P11974
D-17424-58.44	-1	17424	0.8350	0.8350	3	2345.9925	1.6688	22	-.YSAEVSGMAMAEMLDTSHSSSR.-	decoy_P11974
T-17433-58.46	1	17433	2.4500	2.4500	3	1907.9518	3.7558	17	-.AGKPVICATQM[15.99]LESM[15.99]IK.-	P11974
T-17458-58.52	1	17458	2.1650	2.1650	3	2349.9762	1.6990	22	-.SSSHSTDLMEAM[15.99]AM[15.99]GSVEASYK.-	P11974
D-17462-58.53	-1	17462	0.5800	0.5800	4	2250.1466	-0.7410	21	-.M[15.99]TNTFGSGPRWGTLVIVVDGK.-	decoy_P11974
T-17464-58.53	1	17464	0.4850	0.4850	2	1858.8923	7.5038	16	-.FGVEQDVDMVFASFIR.-	P11974
T-17473-58.55	1	17473	3.0750	3.0750	3	2333.9813	4.7342	22	-.SSSHSTDLMEAMAM[15.99]GSVEASYK.-	P11974
T-17480-58.57	1	17480	2.2800	2.2800	3	2317.9864	2.1138	22	-.SSSHSTDLMEAMAMGSVEASYK.-	P11974
D-17522-58.67	-1	17522	1.8200	1.1550	4	2405.2477	5.7420	21	-.K[156.08]SGLFGGNEVETVLFDPGKQK.-	decoy_P11974
T-17531-58.68	1	17531	0.8450	0.8450	5	3305.4650	1.2960	29	-.SHSEAGSAFIQTQQLHAAM[15.99]ADTFLEHM[15.99]CR.-	P11974
T-17534-58.69	1	17534	0.0550	0.0550	3	2002.9821	-1.8434	17	-.FGVEQDVDM[15.99]VFASFIRK.-	P11974
D-17563-58.76	-1	17563	0.3400	0.3400	3	1941.9300	-5.7021	16	-.HFM[15.99]AAEAERAILHQM[15.99]R.-	decoy_P11974
T-17571-58.78	1	17571	4.8400	4.7450	3	1836.9039	1.7742	16	-.RFDEILEASDGIM[15.99]VAR.-	P11974
T-17586-58.82	1	17586	1.7300	1.4200	3	2249.1691	9.3512	21	-.QKGPDFLVTEVENGGFLGSKK.-	P11974
T-17589-58.82	1	17589	0.2550	0.2550	3	2587.2627	0.6466	22	-.DIQDLKFGVEQDVDM[15.99]VFASFIR.-	P11974
D-17600-58.84	-1	17600	0.0800	0.0800	3	2350.1377	-7.7739	20	-.IM[15.99]SELMQTACIVPKGARNCR.-	decoy_P11974
D-17611-58.86	-1	17611	0.4250	0.4250	3	2699.3403	5.8854	22	-.IFSAFVMDVDQEVGFK[156.08]LDQIDK.-	decoy_P11974
T-17613-58.87	1	17613	5.3300	5.3300	5	3289.4701	2.2679	29	-.SHSEAGSAFIQTQQLHAAMADTFLEHM[15.99]CR.-	P11974
T-17625-58.89	1	17625	7.2800	7.2800	3	3289.4701	1.2647	29	-.SHSEAGSAFIQTQQLHAAMADTFLEHM[15.99]CR.-	P11974
T-17636-58.92	1	17636	7.8250	7.8250	4	3289.4701	2.0337	29	-.SHSEAGSAFIQTQQLHAAMADTFLEHM[15.99]CR.-	P11974
T-17646-58.94	1	17646	3.4750	2.8650	3	1967.0284	2.9998	16	-.KGATLK[156.08]ITLDNAYM[15.99]EK.-	P11974
T-17650-58.95	1	17650	0.5850	0.5850	3	1827.0141	3.6706	17	-.GDLGIEIPAEKVFLAQK.-	P11974
T-17655-58.96	1	17655	2.9000	2.9000	3	1907.9518	1.5180	17	-.AGKPVICATQM[15.99]LESM[15.99]IK.-	P11974
D-17691-59.05	-1	17691	0.5200	0.5200	3	2345.9925	4.6348	22	-.YSAEVSGMAMAEMLDTSHSSSR.-	decoy_P11974
T-17693-59.05	1	17693	0.8250	0.8250	3	2587.2627	-3.4463	22	-.DIQDLKFGVEQDVDM[15.99]VFASFIR.-	P11974
T-17696-59.06	1	17696	4.0500	4.0500	4	3305.4650	-2.5118	29	-.SHSEAGSAFIQTQQLHAAM[15.99]ADTFLEHM[15.99]CR.-	P11974
T-17697-59.06	1	17697	3.1050	3.1050	3	2333.9813	4.0513	22	-.SSSHSTDLMEAMAM[15.99]GSVEASYK.-	P11974
T-17708-59.08	1	17708	3.2400	3.2400	3	2317.9864	2.1586	22	-.SSSHSTDLMEAMAMGSVEASYK.-	P11974
T-17740-59.15	1	17740	3.8800	3.8800	3	1891.9569	2.3078	17	-.AGKPVICATQM[15.99]LESMIK.-	P11974
T-17746-59.16	1	17746	0.4900	0.4900	3	2306.1366	6.9871	20	-.CNRAGKPVICATQMLESMIK.-	P11974
T-17758-59.20	1	17758	1.0350	1.0350	5	3305.4650	-4.9820	29	-.SHSEAGSAFIQTQQLHAAM[15.99]ADTFLEHM[15.99]CR.-	P11974
T-17761-59.21	1	17761	0.0650	0.0650	3	2002.9821	-0.2905	17	-.FGVEQDVDM[15.99]VFASFIRK.-	P11974
T-17769-59.22	1	17769	1.7000	1.7000	3	1786.0087	1.8062	16	-.TGLIK[156.08]GSGTAEVELKK.-	P11974
T-17793-59.29	1	17793	4.8800	4.8800	3	1836.9039	2.6442	16	-.RFDEILEASDGIM[15.99]VAR.-	P11974
T-17794-59.29	1	17794	0.9300	0.9300	4	2587.2627	-0.6168	22	-.DIQDLKFGVEQDVDM[15.99]VFASFIR.-	P11974
T-17809-59.33	1	17809	2.7850	2.5850	3	2249.1691	9.8208	21	-.QKGPDFLVTEVENGGFLGSKK.-	P11974
D-17813-59.34	-1	17813	0.9400	0.4950	3	2121.0741	-2.1027	20	-.SGLFGGNEVETVLFDPGKQK.-	decoy_P11974
T-17837-59.38	1	17837	1.5950	1.5950	5	3289.4701	1.9574	29	-.SHSEAGSAFIQTQQLHAAM[15.99]ADTFLEHMCR.-	P11974
T-17842-59.40	1	17842	2.3200	2.3200	4	2783.4858	3.2199	23	-.AGKPVICATQM[15.99]LESMIKK[156.08]PRPTR.-	P11974
T-17849-59.41	1	17849	1.1950	1.1950	3	3289.4701	1.3130	29	-.SHSEAGSAFIQTQQLHAAM[15.99]ADTFLEHMCR.-	P11974
T-17856-59.43	1	17856	3.7750	3.7750	4	3289.4701	1.9461	29	-.SHSEAGSAFIQTQQLHAAMADTFLEHM[15.99]CR.-	P11974
T-17874-59.47	1	17874	3.2850	2.6350	3	1967.0284	-2.4469	16	-.KGATLK[156.08]ITLDNAYM[15.99]EK.-	P11974
D-17919-59.55	-1	17919	0.4450	0.4450	4	2250.1466	-1.3277	21	-.M[15.99]TNTFGSGPRWGTLVIVVDGK.-	decoy_P11974
T-17925-59.57	1	17925	0.1100	0.1100	3	2587.2627	2.7502	22	-.DIQDLKFGVEQDVDM[15.99]VFASFIR.-	P11974
T-17932-59.58	1	17932	3.5450	3.5450	3	2317.9864	3.6858	22	-.SSSHSTDLMEAMAMGSVEASYK.-	P11974
T-17938-59.60	1	17938	2.7550	2.7550	3	2333.9813	3.1167	22	-.SSSHSTDLMEAMAM[15.99]GSVEASYK.-	P11974
T-17942-59.61	1	17942	2.4100	2.4100	5	2783.4858	2.0032	23	-.AGKPVICATQM[15.99]LESMIKK[156.08]PRPTR.-	P11974
T-17956-59.64	1	17956	1.8650	1.8650	5	3289.4701	2.7654	29	-.SHSEAGSAFIQTQQLHAAM[15.99]ADTFLEHMCR.-	P11974
D-17958-59.65	-1	17958	1.7300	1.7300	3	2119.1874	-9.8490	18	-.ATQHNRTVAIIPARPRYR.-	decoy_P11974
T-17963-59.66	1	17963	2.1550	2.1550	5	2783.4858	1.0385	23	-.AGKPVICATQM[15.99]LESMIK[156.08]KPRPTR.-	P11974
T-17966-59.67	1	17966	4.1400	4.1400	3	1891.9569	2.1708	17	-.AGKPVICATQM[15.99]LESMIK.-	P11974
D-17976-59.69	-1	17976	1.6950	1.6950	3	2119.1874	-9.8614	18	-.ATQHNRTVAIIPARPRYR.-	decoy_P11974
D-17980-59.70	-1	17980	0.2600	0.2600	3	2784.5108	9.4566	26	-.VPVVRMTNTFGSGPRWGTLVIVVDGK.-	decoy_P11974
T-17990-59.73	1	17990	1.8700	1.8700	3	2509.1311	5.0719	25	-.AEGSDVANAVLDGADCIM[15.99]LSGETAK.-	P11974
T-18014-59.79	1	18014	4.7400	4.7400	3	1836.9039	2.3164	16	-.RFDEILEASDGIM[15.99]VAR.-	P11974
T-18020-59.80	1	18020	0.5650	0.5650	4	2587.2627	-3.5134	22	-.DIQDLKFGVEQDVDM[15.99]VFASFIR.-	P11974
T-18022-59.81	1	18022	1.4600	1.4600	4	2464.2848	9.5153	23	-.TATESFASDPILYRPVAVALDTK.-	P11974
T-18034-59.84	1	18034	0.1500	0.1500	4	1900.8525	1.8887	16	-.MNFSHGTHEYHAETIK.-	P11974
D-18038-59.85	-1	18038	2.3650	2.3650	3	2377.9823	-6.0429	22	-.YSAEVSGM[15.99]AM[15.99]AEMLDTSHSSSR.-	decoy_P11974
T-18055-59.90	1	18055	2.2650	2.2650	5	3289.4701	3.5465	29	-.SHSEAGSAFIQTQQLHAAM[15.99]ADTFLEHMCR.-	P11974
T-18057-59.90	1	18057	3.8850	3.8850	4	2783.4858	3.4847	23	-.AGKPVICATQM[15.99]LESMIK[156.08]KPRPTR.-	P11974
T-18059-59.91	1	18059	1.2550	1.2550	3	2783.4858	2.7649	23	-.AGKPVICATQMLESM[15.99]IKK[156.08]PRPTR.-	P11974
T-18062-59.91	1	18062	2.4000	2.4000	5	3289.4701	2.8448	29	-.SHSEAGSAFIQTQQLHAAM[15.99]ADTFLEHMCR.-	P11974
T-18072-59.94	1	18072	3.2750	3.2750	4	3289.4701	4.9320	29	-.SHSEAGSAFIQTQQLHAAM[15.99]ADTFLEHMCR.-	P11974
T-18086-59.97	1	18086	2.2150	2.2150	3	2349.9762	1.7703	22	-.SSSHSTDLMEAM[15.99]AM[15.99]GSVEASYK.-	P11974
T-18113-60.03	1	18113	0.4500	0.4500	3	3289.4701	1.8162	29	-.SHSEAGSAFIQTQQLHAAM[15.99]ADTFLEHMCR.-	P11974
T-18117-60.04	1	18117	2.4500	2.4500	3	2406.2477	0.8233	22	-.KGDVVIVLTGWRPGSGFTNTM[15.99]R.-	P11974
T-18119-60.04	1	18119	2.6000	2.6000	3	1635.8831	2.1414	17	-.GVNLPGAAVDLPAVSEK.-	P11974
T-18124-60.05	1	18124	2.8700	2.8700	4	2406.2477	1.8942	22	-.KGDVVIVLTGWRPGSGFTNTM[15.99]R.-	P11974
T-18129-60.06	1	18129	3.0650	2.6650	3	1967.0284	4.0837	16	-.KGATLK[156.08]ITLDNAYM[15.99]EK.-	P11974
T-18136-60.08	1	18136	2.3400	2.3400	2	1140.6026	1.9989	11	-.GDLGIEIPAEK.-	P11974
T-18148-60.10	1	18148	3.3450	3.3450	3	2317.9864	3.1934	22	-.SSSHSTDLMEAMAMGSVEASYK.-	P11974
T-18176-60.17	1	18176	3.9800	3.9800	3	1891.9569	1.9865	17	-.AGKPVICATQM[15.99]LESMIK.-	P11974
T-18230-60.30	1	18230	5.0150	4.9800	3	1836.9039	2.6286	16	-.RFDEILEASDGIM[15.99]VAR.-	P11974
D-18249-60.35	-1	18249	1.8750	1.8750	3	2377.9823	-4.1316	22	-.YSAEVSGM[15.99]AMAEM[15.99]LDTSHSSSR.-	decoy_P11974
D-18253-60.36	-1	18253	0.8950	0.8950	3	1864.9206	3.8285	18	-.SGLFGGNEVETVLFDPGK.-	decoy_P11974
D-18269-60.41	-1	18269	0.6250	0.6250	2	1935.9579	-2.5292	17	-.IM[15.99]SELM[15.99]QTACIVPKGAR.-	decoy_P11974
T-18272-60.41	1	18272	4.1600	4.1600	4	2783.4858	1.9255	23	-.AGKPVICATQM[15.99]LESMIK[156.08]KPRPTR.-	P11974
T-18318-60.53	1	18318	0.6600	0.6600	5	4458.0789	0.2015	40	-.SHSEAGSAFIQTQQLHAAM[15.99]ADTFLEHM[15.99]CRLDIDSAPITAR.-	P11974
T-18326-60.55	1	18326	3.5550	3.5350	3	1635.8831	2.7166	17	-.GVNLPGAAVDLPAVSEK.-	P11974
D-18338-60.58	-1	18338	1.4450	1.4450	3	1864.9206	5.0365	18	-.SGLFGGNEVETVLFDPGK.-	decoy_P11974
T-18355-60.61	1	18355	2.3550	2.3550	3	2317.9864	2.4045	22	-.SSSHSTDLMEAMAMGSVEASYK.-	P11974
T-18357-60.62	1	18357	2.8900	2.8900	3	2333.9813	-0.1718	22	-.SSSHSTDLMEAMAM[15.99]GSVEASYK.-	P11974
T-18360-60.62	1	18360	2.2850	2.2850	3	2349.9762	2.0673	22	-.SSSHSTDLM[15.99]EAMAM[15.99]GSVEASYK.-	P11974
T-18365-60.63	1	18365	2.0200	1.9150	3	1967.0284	5.6083	16	-.KGATLK[156.08]ITLDNAYM[15.99]EK.-	P11974
T-18368-60.64	1	18368	0.5900	0.5900	3	2322.1315	6.0267	20	-.CNRAGKPVICATQM[15.99]LESMIK.-	P11974
T-18383-60.67	1	18383	2.6950	2.6950	4	2406.2477	1.2528	22	-.KGDVVIVLTGWRPGSGFTNTM[15.99]R.-	P11974
T-18385-60.67	1	18385	2.0500	2.0500	3	2406.2477	1.3742	22	-.KGDVVIVLTGWRPGSGFTNTM[15.99]R.-	P11974
T-18389-60.68	1	18389	3.8450	3.8450	3	1891.9569	3.2286	17	-.AGKPVICATQM[15.99]LESMIK.-	P11974
T-18397-60.69	1	18397	3.8250	3.8250	3	2476.3536	2.9100	24	-.KGVNLPGAAVDLPAVSEKDIQDLK.-	P11974
T-18407-60.72	1	18407	1.0500	1.0500	6	4458.0789	4.3758	40	-.SHSEAGSAFIQTQQLHAAM[15.99]ADTFLEHM[15.99]CRLDIDSAPITAR.-	P11974
T-18410-60.72	1	18410	0.7700	0.7700	5	3488.6022	8.4810	31	-.SKSHSEAGSAFIQTQQLHAAMADTFLEHMCR.-	P11974
T-18428-60.76	1	18428	2.8400	2.8400	3	1907.9518	1.3422	17	-.AGKPVICATQM[15.99]LESM[15.99]IK.-	P11974
D-18437-60.78	-1	18437	0.2950	0.2250	3	1925.9351	5.5186	16	-.HFM[15.99]AAEAERAILHQMR.-	decoy_P11974
T-18438-60.79	1	18438	6.3450	6.3450	4	2476.3536	1.4582	24	-.KGVNLPGAAVDLPAVSEKDIQDLK.-	P11974
T-18450-60.81	1	18450	4.6150	4.6150	3	1836.9039	2.4586	16	-.RFDEILEASDGIM[15.99]VAR.-	P11974
T-18472-60.86	1	18472	0.9300	0.9300	3	1348.7159	1.3740	10	-.SVETLK[156.08]EM[15.99]IK.-	P11974
T-18490-60.90	1	18490	1.8150	1.8150	6	4458.0789	1.3815	40	-.SHSEAGSAFIQTQQLHAAM[15.99]ADTFLEHM[15.99]CRLDIDSAPITAR.-	P11974
D-18500-60.92	-1	18500	0.4900	0.4900	4	2940.5894	6.6203	26	-.n[156.08]VPVVRMTNTFGSGPRWGTLVIVVDGK.-	decoy_P11974
D-18512-60.95	-1	18512	0.8700	0.8700	3	2831.4010	4.8337	26	-.EAPIEIGLDGRAVM[15.99]IGDSAELIEDFR.-	decoy_P11974
D-18520-60.96	-1	18520	0.5250	0.5250	5	4430.0727	-9.4850	40	-.ATIPASDIDLRCM[15.99]HELFTDAM[15.99]AAHLQQTQIFASGAESHSK.-	decoy_P11974
D-18532-60.99	-1	18532	0.1300	0.1300	3	3463.5416	-1.9903	31	-.CMHELFTDAMAAHLQQTQIFASGAESHSKSM.-	decoy_P11974
D-18534-61.00	-1	18534	0.1150	0.1150	3	2334.1428	-4.8184	20	-.IMSELMQTACIVPKGARNCR.-	decoy_P11974
T-18541-61.02	1	18541	3.2750	3.2750	3	1907.9518	0.0272	17	-.AGKPVICATQM[15.99]LESM[15.99]IK.-	P11974
T-18546-61.04	1	18546	2.5050	2.5050	5	4458.0789	2.6958	40	-.SHSEAGSAFIQTQQLHAAM[15.99]ADTFLEHM[15.99]CRLDIDSAPITAR.-	P11974
T-18556-61.06	1	18556	3.1650	3.1200	3	1635.8831	0.6195	17	-.GVNLPGAAVDLPAVSEK.-	P11974
T-18580-61.12	1	18580	2.2000	2.2000	3	2317.9864	1.5642	22	-.SSSHSTDLMEAMAMGSVEASYK.-	P11974
T-18582-61.12	1	18582	2.5800	2.5800	3	2333.9813	0.0635	22	-.SSSHSTDLMEAMAM[15.99]GSVEASYK.-	P11974
T-18595-61.15	1	18595	2.4200	2.4200	3	2349.9762	2.8975	22	-.SSSHSTDLMEAM[15.99]AM[15.99]GSVEASYK.-	P11974
T-18607-61.18	1	18607	2.8850	2.8850	3	2406.2477	1.2699	22	-.KGDVVIVLTGWRPGSGFTNTM[15.99]R.-	P11974
T-18608-61.18	1	18608	3.2100	3.2100	4	2406.2477	0.9428	22	-.KGDVVIVLTGWRPGSGFTNTM[15.99]R.-	P11974
T-18612-61.19	1	18612	3.5800	3.5800	3	1891.9569	1.8464	17	-.AGKPVICATQM[15.99]LESMIK.-	P11974
T-18620-61.20	1	18620	7.3800	7.3800	3	2476.3536	1.4804	24	-.KGVNLPGAAVDLPAVSEKDIQDLK.-	P11974
T-18626-61.22	1	18626	0.9900	0.9900	4	2959.5826	-8.3234	24	-.NICK[156.08]VVDVGSK[156.08]VYVDDGLISLQVK.-	P11974
D-18629-61.23	-1	18629	0.2700	0.2700	3	2559.2566	-7.4139	22	-.IFSAFVM[15.99]DVDQEVGFKLDQIDK.-	decoy_P11974
T-18634-61.24	1	18634	2.2000	2.2000	4	3791.7162	1.1803	32	-.MSK[156.08]SHSEAGSAFIQTQQLHAAMADTFLEHM[15.99]CR.-	P11974
T-18644-61.26	1	18644	3.7450	3.7450	4	3289.4701	6.1114	29	-.SHSEAGSAFIQTQQLHAAMADTFLEHM[15.99]CR.-	P11974
D-18648-61.27	-1	18648	0.2450	0.2450	4	1944.8536	-3.2601	16	-.ITEAHYEHTGHSFNM[15.99]R.-	decoy_P11974
T-18649-61.27	1	18649	2.0100	1.6350	3	1967.0284	-0.9943	16	-.KGATLK[156.08]ITLDNAYM[15.99]EK.-	P11974
T-18654-61.28	1	18654	1.7200	0.6100	3	2064.0594	-5.1988	17	-.SVETLK[156.08]EM[15.99]IKSGMNVAR.-	P11974
T-18659-61.29	1	18659	0.7550	0.7550	2	1373.7223	3.4104	11	-.NICK[156.08]VVDVGSK.-	P11974
T-18661-61.30	1	18661	6.2900	6.2900	4	2476.3536	1.0902	24	-.KGVNLPGAAVDLPAVSEKDIQDLK.-	P11974
T-18669-61.32	1	18669	4.6600	4.6150	3	1836.9039	1.2211	16	-.RFDEILEASDGIM[15.99]VAR.-	P11974
T-18677-61.33	1	18677	1.8950	1.7800	2	1004.5654	0.9546	8	-.KLFEELAR.-	P11974
T-18691-61.37	1	18691	2.0600	1.9100	3	1680.8028	2.3888	15	-.FDEILEASDGIM[15.99]VAR.-	P11974
T-18705-61.40	1	18705	0.6000	0.6000	4	3800.7594	-2.1279	31	-.n[156.08]SK[156.08]SHSEAGSAFIQTQQLHAAMADTFLEHMCR.-	P11974
D-18735-61.48	-1	18735	0.6450	0.6450	3	2506.2163	0.7775	20	-.IM[15.99]SELMQTACIVPK[156.08]GARNCR.-	decoy_P11974
D-18747-61.50	-1	18747	0.3000	0.3000	3	1935.9579	-7.1289	17	-.IM[15.99]SELM[15.99]QTACIVPKGAR.-	decoy_P11974
T-18755-61.52	1	18755	3.7100	3.7100	3	1907.9518	0.0715	17	-.AGKPVICATQM[15.99]LESM[15.99]IK.-	P11974
T-18767-61.56	1	18767	3.5400	3.5400	5	3289.4701	7.2581	29	-.SHSEAGSAFIQTQQLHAAMADTFLEHM[15.99]CR.-	P11974
T-18775-61.58	1	18775	1.6550	1.6550	3	1635.8831	2.2545	17	-.GVNLPGAAVDLPAVSEK.-	P11974
T-18778-61.58	1	18778	0.2350	0.2350	2	1188.5709	4.7062	10	-.EAEAAMFHRK.-	P11974
T-18783-61.59	1	18783	0.5800	0.5800	3	1786.0087	0.8060	16	-.TGLIK[156.08]GSGTAEVELKK.-	P11974
T-18791-61.61	1	18791	0.2800	0.2800	3	2262.1578	3.1459	21	-.GDVVIVLTGWRPGSGFTNTMR.-	P11974
T-18798-61.63	1	18798	2.7600	2.7600	3	2317.9864	1.6161	22	-.SSSHSTDLMEAMAMGSVEASYK.-	P11974
T-18800-61.63	1	18800	2.4600	2.4600	3	2333.9813	0.7467	22	-.SSSHSTDLMEAMAM[15.99]GSVEASYK.-	P11974
T-18811-61.66	1	18811	0.0050	0.0050	3	3192.4412	0.1816	29	-.LFEELARSSSHSTDLMEAM[15.99]AMGSVEASYK.-	P11974
T-18825-61.69	1	18825	1.8500	1.8500	3	2349.9762	0.2883	22	-.SSSHSTDLMEAM[15.99]AM[15.99]GSVEASYK.-	P11974
D-18827-61.69	-1	18827	0.1050	0.1050	3	1941.9300	3.3498	16	-.HFM[15.99]AAEAERAILHQM[15.99]R.-	decoy_P11974
T-18830-61.70	1	18830	3.2450	3.2450	4	2406.2477	0.8198	22	-.KGDVVIVLTGWRPGSGFTNTM[15.99]R.-	P11974
T-18831-61.70	1	18831	2.5000	2.5000	3	1891.9569	-1.6128	17	-.AGKPVICATQM[15.99]LESMIK.-	P11974
T-18838-61.71	1	18838	6.1400	6.1400	3	2476.3536	1.3999	24	-.KGVNLPGAAVDLPAVSEKDIQDLK.-	P11974
T-18864-61.77	1	18864	1.7700	1.7700	2	2333.9813	3.5492	22	-.SSSHSTDLMEAMAM[15.99]GSVEASYK.-	P11974
D-18875-61.79	-1	18875	0.7700	0.0800	3	1763.9781	0.7061	18	-.ESVAPLDVAAGPLNVGKK.-	decoy_P11974
T-18876-61.79	1	18876	0.9350	0.5450	4	2249.1691	7.6317	21	-.QKGPDFLVTEVENGGFLGSKK.-	P11974
T-18879-61.80	1	18879	2.3750	2.3750	3	1192.6373	0.7721	10	-.SVETLKEM[15.99]IK.-	P11974
T-18883-61.80	1	18883	1.3750	1.3750	3	1176.6424	0.0543	10	-.SVETLKEMIK.-	P11974
T-18884-61.80	1	18884	1.9300	1.9300	4	3305.4650	0.8073	29	-.SHSEAGSAFIQTQQLHAAM[15.99]ADTFLEHM[15.99]CR.-	P11974
T-18891-61.82	1	18891	1.3200	1.3200	3	1290.7481	-0.2347	11	-.VFLAQKM[15.99]IIGR.-	P11974
D-18892-61.82	-1	18892	0.3450	0.3450	3	2698.3311	5.0721	22	-.LDVDEAWAEQVPDK[156.08]CVVPFIGR.-	decoy_P11974
T-18900-61.83	1	18900	4.6600	4.6600	3	1836.9039	1.6951	16	-.RFDEILEASDGIM[15.99]VAR.-	P11974
T-18923-61.88	1	18923	2.5700	2.4200	3	1680.8028	-0.5879	15	-.FDEILEASDGIM[15.99]VAR.-	P11974
T-18931-61.89	1	18931	0.0200	0.0200	5	3305.4650	0.4651	29	-.SHSEAGSAFIQTQQLHAAM[15.99]ADTFLEHM[15.99]CR.-	P11974
D-18946-61.92	-1	18946	0.4800	0.1550	3	3635.6151	3.4284	31	-.CMHELFTDAMAAHLQQTQIFASGAESHSK[156.08]SM[15.99].-	decoy_P11974
T-18952-61.93	1	18952	2.4300	2.4300	3	1549.8463	-0.8479	12	-.IISK[156.08]IENHEGVR.-	P11974
D-18953-61.93	-1	18953	0.3500	0.3500	3	2717.4090	3.3467	23	-.IM[15.99]EK[156.08]LTEVSRSAPGITCIIGTNR.-	decoy_P11974
T-18954-61.93	1	18954	0.0650	0.0650	2	1686.9027	4.6010	14	-.QAHLYRGIFPVVCK.-	P11974
T-18970-61.97	1	18970	1.3000	1.3000	4	2767.4909	4.5844	23	-.AGKPVICATQMLESMIK[156.08]KPRPTR.-	P11974
D-19002-62.03	-1	19002	0.0700	0.0700	3	1986.9872	-3.3303	17	-.RIFSAFVMDVDQEVGFK.-	decoy_P11974
T-19009-62.05	1	19009	0.8800	0.8800	4	2571.2678	-6.2908	22	-.DIQDLKFGVEQDVDMVFASFIR.-	P11974
T-19033-62.10	1	19033	1.5650	1.5650	5	3289.4701	4.2831	29	-.SHSEAGSAFIQTQQLHAAMADTFLEHM[15.99]CR.-	P11974
T-19034-62.10	1	19034	0.7600	0.7600	5	2794.5135	-7.5338	25	-.CLAAALIVLTESGRSAHQVARYRPR.-	P11974
T-19036-62.11	1	19036	1.6550	1.0750	5	4401.1578	-2.5734	40	-.KPRPTRAEGSDVANAVLDGADCIM[15.99]LSGETAK[156.08]GDYPLEAVR.-	P11974
T-19048-62.14	1	19048	3.0900	3.0900	3	2333.9813	-1.5127	22	-.SSSHSTDLMEAMAM[15.99]GSVEASYK.-	P11974
D-19049-62.14	-1	19049	0.1100	0.1100	2	1925.9351	7.1451	16	-.HFM[15.99]AAEAERAILHQMR.-	decoy_P11974
T-19064-62.18	1	19064	0.5850	0.5850	3	1686.9027	4.2856	14	-.QAHLYRGIFPVVCK.-	P11974
D-19070-62.19	-1	19070	0.3950	0.3000	3	1467.6703	-7.5831	11	-.YDLWLINEDCK.-	decoy_P11974
T-19078-62.21	1	19078	3.0450	3.0450	4	2406.2477	0.1902	22	-.KGDVVIVLTGWRPGSGFTNTM[15.99]R.-	P11974
T-19080-62.21	1	19080	1.9350	1.9350	3	1891.9569	0.9249	17	-.AGKPVICATQM[15.99]LESMIK.-	P11974
T-19084-62.22	1	19084	3.5450	3.5450	3	2476.3536	-0.0927	24	-.KGVNLPGAAVDLPAVSEKDIQDLK.-	P11974
D-19091-62.24	-1	19091	0.2200	0.2200	3	1620.9086	0.7858	14	-.IEPGK[156.08]TDLAVAVPR.-	decoy_P11974
T-19101-62.26	1	19101	0.5700	0.5700	5	2767.4909	4.8980	23	-.AGKPVICATQMLESMIKK[156.08]PRPTR.-	P11974
T-19107-62.27	1	19107	0.6500	0.6500	3	1786.0087	-3.2887	16	-.TGLIK[156.08]GSGTAEVELKK.-	P11974
T-19109-62.28	1	19109	1.8150	1.8150	4	3289.4701	6.6009	29	-.SHSEAGSAFIQTQQLHAAMADTFLEHM[15.99]CR.-	P11974
T-19113-62.29	1	19113	2.4950	2.4950	2	1348.7159	-1.4739	10	-.SVETLK[156.08]EM[15.99]IK.-	P11974
T-19133-62.34	1	19133	4.2800	4.2800	3	1836.9039	0.0295	16	-.RFDEILEASDGIM[15.99]VAR.-	P11974
T-19137-62.35	1	19137	2.7050	2.7050	3	2317.9864	-0.2278	22	-.SSSHSTDLMEAMAMGSVEASYK.-	P11974
T-19138-62.35	1	19138	0.5600	0.5600	3	2349.9762	-2.3817	22	-.SSSHSTDLMEAM[15.99]AM[15.99]GSVEASYK.-	P11974
D-19154-62.40	-1	19154	1.3700	0.0350	4	2249.1691	-1.7136	21	-.KSGLFGGNEVETVLFDPGKQK.-	decoy_P11974
T-19205-62.50	1	19205	0.6300	0.6300	3	1907.9518	-2.3138	17	-.AGKPVICATQM[15.99]LESM[15.99]IK.-	P11974
T-19245-62.59	1	19245	0.6250	0.6250	3	3273.4752	-2.3042	29	-.SHSEAGSAFIQTQQLHAAMADTFLEHMCR.-	P11974
T-19258-62.62	1	19258	2.5850	0.7850	5	4401.1578	0.4002	40	-.KPRPTRAEGSDVANAVLDGADCIM[15.99]LSGETAK[156.08]GDYPLEAVR.-	P11974
T-19271-62.64	1	19271	4.5250	3.8900	3	2249.1691	-0.1654	21	-.QKGPDFLVTEVENGGFLGSKK.-	P11974
T-19276-62.66	1	19276	2.7000	2.7000	3	2333.9813	-1.2346	22	-.SSSHSTDLMEAMAM[15.99]GSVEASYK.-	P11974
T-19278-62.66	1	19278	3.3450	2.8050	4	2476.3536	-2.8151	24	-.KGVNLPGAAVDLPAVSEKDIQDLK.-	P11974
T-19303-62.72	1	19303	3.2950	3.2950	4	2406.2477	0.5672	22	-.KGDVVIVLTGWRPGSGFTNTM[15.99]R.-	P11974
T-19304-62.72	1	19304	1.6450	1.6450	3	1891.9569	-1.9652	17	-.AGKPVICATQM[15.99]LESMIK.-	P11974
T-19309-62.73	1	19309	2.1900	2.1900	3	2476.3536	-1.0922	24	-.KGVNLPGAAVDLPAVSEKDIQDLK.-	P11974
D-19311-62.74	-1	19311	0.4750	0.4750	4	2836.4217	4.3607	25	-.VEHVDAAKRIFSAFVMDVDQEVGFK.-	decoy_P11974
D-19314-62.74	-1	19314	0.1650	0.1650	3	1620.9086	-1.4526	14	-.IEPGK[156.08]TDLAVAVPR.-	decoy_P11974
T-19333-62.78	1	19333	1.4300	1.4300	4	3289.4701	4.7646	29	-.SHSEAGSAFIQTQQLHAAM[15.99]ADTFLEHMCR.-	P11974
T-19362-62.85	1	19362	4.7900	4.5400	3	1836.9039	-1.6871	16	-.RFDEILEASDGIM[15.99]VAR.-	P11974
T-19367-62.86	1	19367	3.1800	3.1800	3	2317.9864	-0.6344	22	-.SSSHSTDLMEAMAMGSVEASYK.-	P11974
T-19390-62.91	1	19390	3.9700	3.0700	4	2249.1691	1.7607	21	-.QKGPDFLVTEVENGGFLGSKK.-	P11974
D-19413-62.96	-1	19413	0.1350	0.1350	3	1977.1086	9.1029	16	-.WGTLVIVVDGKK[156.08]FFGR.-	decoy_P11974
T-19426-63.00	1	19426	0.7300	0.7300	5	2767.4909	6.8829	23	-.AGKPVICATQMLESMIKK[156.08]PRPTR.-	P11974
T-19432-63.01	1	19432	0.2900	0.2900	6	2794.5135	-8.1873	25	-.CLAAALIVLTESGRSAHQVARYRPR.-	P11974
T-19433-63.01	1	19433	1.3450	1.1950	3	1794.9549	3.1778	16	-.KGATLKITLDNAYMEK.-	P11974
T-19441-63.03	1	19441	1.3550	1.3550	3	1907.9518	1.6372	17	-.AGKPVICATQM[15.99]LESM[15.99]IK.-	P11974
T-19450-63.05	1	19450	3.6850	3.3200	3	1820.9090	0.0929	16	-.RFDEILEASDGIMVAR.-	P11974
T-19467-63.09	1	19467	0.4000	0.4000	3	2047.0308	-2.5994	17	-.EAEAAMFHRKLFEELAR.-	P11974
T-19481-63.13	1	19481	0.4700	0.4700	5	2794.5135	-8.2000	25	-.CLAAALIVLTESGRSAHQVARYRPR.-	P11974
T-19487-63.14	1	19487	2.6150	1.5800	3	1951.0335	-0.4855	16	-.KGATLK[156.08]ITLDNAYMEK.-	P11974
T-19491-63.15	1	19491	4.6450	4.1150	3	2249.1691	-0.4763	21	-.QKGPDFLVTEVENGGFLGSKK.-	P11974
T-19494-63.16	1	19494	3.0050	3.0050	3	2333.9813	-0.5333	22	-.SSSHSTDLMEAMAM[15.99]GSVEASYK.-	P11974
T-19498-63.17	1	19498	0.6350	0.6350	3	2278.1527	-2.4436	21	-.GDVVIVLTGWRPGSGFTNTM[15.99]R.-	P11974
T-19518-63.23	1	19518	3.4200	3.4200	3	1891.9569	7.8761	17	-.AGKPVICATQM[15.99]LESMIK.-	P11974
T-19519-63.23	1	19519	2.6950	2.6950	4	2406.2477	1.9023	22	-.KGDVVIVLTGWRPGSGFTNTM[15.99]R.-	P11974
T-19528-63.25	1	19528	2.1000	2.1000	3	2349.9762	-0.7406	22	-.SSSHSTDLMEAM[15.99]AM[15.99]GSVEASYK.-	P11974
T-19546-63.29	1	19546	1.9050	1.9050	4	3289.4701	1.4125	29	-.SHSEAGSAFIQTQQLHAAM[15.99]ADTFLEHMCR.-	P11974
T-19571-63.36	1	19571	4.7450	4.7450	3	1836.9039	0.3472	16	-.RFDEILEASDGIM[15.99]VAR.-	P11974
T-19576-63.37	1	19576	2.8050	2.8050	3	2317.9864	-0.3906	22	-.SSSHSTDLMEAMAMGSVEASYK.-	P11974
T-19578-63.38	1	19578	2.6400	2.1200	3	1967.0284	0.4654	16	-.KGATLK[156.08]ITLDNAYM[15.99]EK.-	P11974
T-19593-63.41	1	19593	4.3400	3.2050	4	2249.1691	0.7873	21	-.QKGPDFLVTEVENGGFLGSKK.-	P11974
T-19649-63.55	1	19649	4.0850	4.0850	3	2476.3536	7.4744	24	-.KGVNLPGAAVDLPAVSEKDIQDLK.-	P11974
T-19657-63.57	1	19657	4.6500	3.8200	3	1820.9090	-0.7170	16	-.RFDEILEASDGIMVAR.-	P11974
T-19659-63.57	1	19659	4.8900	4.8900	4	2476.3536	6.0692	24	-.KGVNLPGAAVDLPAVSEKDIQDLK.-	P11974
T-19661-63.57	1	19661	1.4500	1.4500	3	2121.0741	2.9704	20	-.QKGPDFLVTEVENGGFLGSK.-	P11974
T-19672-63.60	1	19672	3.7250	3.7250	3	1875.9620	0.8639	17	-.AGKPVICATQMLESMIK.-	P11974
T-19679-63.61	1	19679	4.2050	4.2050	3	2476.3536	8.0902	24	-.KGVNLPGAAVDLPAVSEKDIQDLK.-	P11974
D-19681-63.62	-1	19681	0.1300	0.1300	2	1713.8984	-9.7987	16	-.PVPVVRMTNTFGSGPR.-	decoy_P11974
D-19684-63.62	-1	19684	0.5450	0.5450	3	2107.1121	-5.9375	16	-.EMYANDLTIK[156.08]LTAGK[156.08]K.-	decoy_P11974
T-19696-63.65	1	19696	3.9800	3.4700	3	1951.0335	-1.0596	16	-.KGATLK[156.08]ITLDNAYMEK.-	P11974
T-19698-63.66	1	19698	0.7100	0.7100	4	3775.7213	7.1414	32	-.MSK[156.08]SHSEAGSAFIQTQQLHAAMADTFLEHMCR.-	P11974
T-19706-63.67	1	19706	3.2600	3.2600	3	2333.9813	-0.7367	22	-.SSSHSTDLMEAMAM[15.99]GSVEASYK.-	P11974
T-19726-63.72	1	19726	1.2250	1.2250	5	3660.6757	1.5053	31	-.n[156.08]SKSHSEAGSAFIQTQQLHAAM[15.99]ADTFLEHMCR.-	P11974
T-19733-63.73	1	19733	3.8000	3.8000	3	1891.9569	8.1053	17	-.AGKPVICATQM[15.99]LESMIK.-	P11974
T-19734-63.74	1	19734	2.9350	2.9350	4	2406.2477	5.4330	22	-.KGDVVIVLTGWRPGSGFTNTM[15.99]R.-	P11974
T-19762-63.80	1	19762	0.1200	0.1200	3	3289.5316	7.6802	27	-.EM[15.99]IK[156.08]SGMNVARMNFSHGTHEYHAETIK.-	P11974
T-19778-63.85	1	19778	0.9800	0.9800	5	3289.4701	1.4797	29	-.SHSEAGSAFIQTQQLHAAM[15.99]ADTFLEHMCR.-	P11974
T-19791-63.87	1	19791	4.7750	4.6500	3	1836.9039	1.2513	16	-.RFDEILEASDGIM[15.99]VAR.-	P11974
T-19792-63.88	1	19792	2.3950	2.3950	3	2349.9762	0.9075	22	-.SSSHSTDLMEAM[15.99]AM[15.99]GSVEASYK.-	P11974
T-19796-63.89	1	19796	2.9050	2.9050	3	2317.9864	1.4311	22	-.SSSHSTDLMEAMAMGSVEASYK.-	P11974
T-19798-63.89	1	19798	3.0100	3.0100	4	3289.4701	3.2149	29	-.SHSEAGSAFIQTQQLHAAM[15.99]ADTFLEHMCR.-	P11974
T-19810-63.92	1	19810	3.8600	3.0850	4	2249.1691	0.6489	21	-.QKGPDFLVTEVENGGFLGSKK.-	P11974
T-19816-63.93	1	19816	0.2350	0.2350	3	2394.2490	-2.0042	20	-.NHQTARQAHLYRGIFPVVCK.-	P11974
T-19831-63.96	1	19831	1.2750	1.2750	4	3660.6757	3.3078	31	-.SK[156.08]SHSEAGSAFIQTQQLHAAM[15.99]ADTFLEHMCR.-	P11974
T-19870-64.06	1	19870	0.3650	0.0600	3	1447.7922	1.9077	13	-.VYVDDGLISLQVK.-	P11974
T-19876-64.08	1	19876	3.8800	3.8800	4	2476.3536	8.3519	24	-.KGVNLPGAAVDLPAVSEKDIQDLK.-	P11974
T-19877-64.08	1	19877	4.2000	3.8150	3	1820.9090	0.8145	16	-.RFDEILEASDGIMVAR.-	P11974
T-19892-64.13	1	19892	3.4550	3.1450	3	2476.3536	8.6425	24	-.KGVNLPGAAVDLPAVSEKDIQDLK.-	P11974
D-19896-64.13	-1	19896	0.3000	0.3000	3	1986.9872	-0.5586	17	-.RIFSAFVMDVDQEVGFK.-	decoy_P11974
D-19898-64.14	-1	19898	0.1300	0.0550	3	2107.1121	-6.9803	16	-.EMYANDLTIK[156.08]LTAGK[156.08]K.-	decoy_P11974
T-19906-64.16	1	19906	3.2650	2.4650	3	1951.0335	-1.0513	16	-.KGATLK[156.08]ITLDNAYMEK.-	P11974
T-19917-64.18	1	19917	2.4150	2.4150	3	2333.9813	2.3566	22	-.SSSHSTDLMEAMAM[15.99]GSVEASYK.-	P11974
T-19945-64.24	1	19945	1.3150	1.3150	3	1891.9569	1.6281	17	-.AGKPVICATQMLESM[15.99]IK.-	P11974
T-19946-64.25	1	19946	2.8000	2.8000	4	2406.2477	2.8220	22	-.KGDVVIVLTGWRPGSGFTNTM[15.99]R.-	P11974
T-19976-64.32	1	19976	1.7750	1.7750	3	2406.2477	0.6811	22	-.KGDVVIVLTGWRPGSGFTNTM[15.99]R.-	P11974
T-19982-64.33	1	19982	1.6450	1.5700	2	1004.5654	1.4488	8	-.KLFEELAR.-	P11974
T-20000-64.38	1	20000	1.0050	1.0050	5	4458.0789	4.9305	40	-.SHSEAGSAFIQTQQLHAAM[15.99]ADTFLEHM[15.99]CRLDIDSAPITAR.-	P11974
T-20003-64.38	1	20003	4.5600	4.5600	3	1836.9039	1.6536	16	-.RFDEILEASDGIM[15.99]VAR.-	P11974
T-20006-64.39	1	20006	2.1350	2.1350	3	2317.9864	2.7588	22	-.SSSHSTDLMEAMAMGSVEASYK.-	P11974
T-20018-64.42	1	20018	3.3100	2.5900	4	2249.1691	-0.8062	21	-.QKGPDFLVTEVENGGFLGSKK.-	P11974
T-20027-64.44	1	20027	1.5750	0.5000	3	2064.0594	4.0666	17	-.SVETLK[156.08]EM[15.99]IKSGMNVAR.-	P11974
T-20050-64.51	1	20050	1.0250	1.0250	4	3660.6757	4.5346	31	-.SK[156.08]SHSEAGSAFIQTQQLHAAMADTFLEHM[15.99]CR.-	P11974
T-20056-64.52	1	20056	2.8600	2.2700	4	2249.1691	8.1832	21	-.QKGPDFLVTEVENGGFLGSKK.-	P11974
T-20059-64.53	1	20059	1.9600	1.9600	5	4499.1768	-5.0582	41	-.AEGSDVANAVLDGADCIMLSGETAK[156.08]GDYPLEAVRMQHLIAR.-	P11974
T-20080-64.57	1	20080	1.1500	1.1500	5	4401.1578	0.7415	40	-.KPRPTRAEGSDVANAVLDGADCIM[15.99]LSGETAK[156.08]GDYPLEAVR.-	P11974
T-20086-64.59	1	20086	3.6900	3.2050	3	1820.9090	1.0666	16	-.RFDEILEASDGIMVAR.-	P11974
T-20093-64.60	1	20093	1.6550	1.1850	3	2249.1691	5.6354	21	-.QKGPDFLVTEVENGGFLGSKK.-	P11974
T-20115-64.65	1	20115	0.5500	0.5500	3	1786.0087	2.5515	16	-.TGLIKGSGTAEVELK[156.08]K.-	P11974
T-20127-64.68	1	20127	2.5800	2.5800	3	2333.9813	1.8277	22	-.SSSHSTDLMEAMAM[15.99]GSVEASYK.-	P11974
T-20150-64.74	1	20150	0.4550	0.1900	3	2121.0741	-1.2397	20	-.QKGPDFLVTEVENGGFLGSK.-	P11974
T-20153-64.74	1	20153	1.5750	1.0150	3	2064.0594	-3.3161	17	-.SVETLK[156.08]EM[15.99]IKSGMNVAR.-	P11974
T-20156-64.75	1	20156	2.8200	2.8200	3	1891.9569	0.2729	17	-.AGKPVICATQMLESM[15.99]IK.-	P11974
T-20162-64.76	1	20162	2.6600	2.6600	4	2406.2477	0.0608	22	-.KGDVVIVLTGWRPGSGFTNTM[15.99]R.-	P11974
T-20198-64.85	1	20198	0.2650	0.0250	3	2568.2641	5.9135	23	-.DPVQEAWAEDVDLRVNLAMNVGK.-	P11974
D-20199-64.85	-1	20199	0.4050	0.4050	3	2011.0989	3.3183	17	-.QALFVK[156.08]EAPIEIGLDGR.-	decoy_P11974
T-20213-64.89	1	20213	4.8300	4.7850	3	1836.9039	0.0743	16	-.RFDEILEASDGIM[15.99]VAR.-	P11974
T-20218-64.90	1	20218	3.2800	3.2800	3	2317.9864	0.7917	22	-.SSSHSTDLMEAMAMGSVEASYK.-	P11974
T-20273-65.03	1	20273	2.8000	2.4050	4	2249.1691	8.2501	21	-.QKGPDFLVTEVENGGFLGSKK.-	P11974
T-20281-65.06	1	20281	2.9900	2.4000	3	1951.0335	0.1266	16	-.KGATLK[156.08]ITLDNAYMEK.-	P11974
T-20298-65.10	1	20298	4.2950	3.7250	3	1820.9090	-0.4457	16	-.RFDEILEASDGIMVAR.-	P11974
T-20299-65.10	1	20299	3.0850	2.9800	2	1170.6244	-0.3176	11	-.LDIDSAPITAR.-	P11974
T-20303-65.11	1	20303	3.2450	2.7800	3	2249.1691	8.1262	21	-.QKGPDFLVTEVENGGFLGSKK.-	P11974
T-20305-65.11	1	20305	2.1450	1.6300	3	2511.3114	7.8206	24	-.LDIDSAPITARNTGIICTIGPASR.-	P11974
T-20322-65.15	1	20322	0.5350	0.5350	3	2542.2525	6.9157	22	-.GIFPVVCKDPVQEAWAEDVDLR.-	P11974
T-20325-65.16	1	20325	0.8400	0.8400	3	1786.0087	-2.7062	16	-.TGLIK[156.08]GSGTAEVELKK.-	P11974
T-20328-65.17	1	20328	0.2450	0.2450	3	2587.2627	3.4508	22	-.DIQDLKFGVEQDVDM[15.99]VFASFIR.-	P11974
T-20330-65.18	1	20330	2.3600	2.3600	2	1348.7159	-0.2919	10	-.SVETLK[156.08]EM[15.99]IK.-	P11974
T-20341-65.21	1	20341	0.1500	0.1500	3	2587.2627	4.6325	22	-.DIQDLKFGVEQDVDM[15.99]VFASFIR.-	P11974
T-20355-65.25	1	20355	2.8150	2.8150	3	1891.9569	0.2172	17	-.AGKPVICATQMLESM[15.99]IK.-	P11974
T-20357-65.26	1	20357	3.0700	2.1550	3	2132.1728	2.0195	20	-.VVDVGSKVYVDDGLISLQVK.-	P11974
D-20363-65.27	-1	20363	0.4950	0.2150	3	1941.9300	-9.1265	16	-.HFM[15.99]AAEAERAILHQM[15.99]R.-	decoy_P11974
D-20366-65.27	-1	20366	1.9450	0.6600	4	2405.2477	2.7233	21	-.KSGLFGGNEVETVLFDPGK[156.08]QK.-	decoy_P11974
T-20379-65.30	1	20379	0.2100	0.2100	4	2783.4858	0.0945	23	-.AGKPVICATQM[15.99]LESMIKK[156.08]PRPTR.-	P11974
T-20383-65.31	1	20383	1.5950	0.7900	3	1907.9518	-6.0724	17	-.AGKPVICATQM[15.99]LESM[15.99]IK.-	P11974
T-20387-65.32	1	20387	2.9100	1.9400	3	2064.0594	1.6271	17	-.SVETLKEMIK[156.08]SGM[15.99]NVAR.-	P11974
T-20415-65.38	1	20415	2.1100	2.1100	4	2390.2528	1.2277	22	-.KGDVVIVLTGWRPGSGFTNTMR.-	P11974
T-20427-65.41	1	20427	4.5850	4.5850	3	1836.9039	1.2004	16	-.RFDEILEASDGIM[15.99]VAR.-	P11974
T-20428-65.41	1	20428	2.0250	2.0250	3	2317.9864	2.0648	22	-.SSSHSTDLMEAMAMGSVEASYK.-	P11974
T-20442-65.43	1	20442	1.0300	1.0300	4	3289.4701	6.6954	29	-.SHSEAGSAFIQTQQLHAAM[15.99]ADTFLEHMCR.-	P11974
D-20458-65.47	-1	20458	0.1800	0.1800	5	4398.0829	-1.4630	40	-.ATIPASDIDLRCMHELFTDAMAAHLQQTQIFASGAESHSK.-	decoy_P11974
T-20492-65.54	1	20492	2.4100	1.9600	4	2249.1691	9.5644	21	-.QKGPDFLVTEVENGGFLGSKK.-	P11974
T-20506-65.57	1	20506	2.7250	2.7250	2	1657.9137	3.0593	15	-.TGLIK[156.08]GSGTAEVELK.-	P11974
T-20513-65.59	1	20513	1.9350	1.9350	2	944.5113	2.9519	9	-.VNLAMNVGK.-	P11974
T-20522-65.61	1	20522	3.5900	2.7000	3	2511.3114	9.2882	24	-.LDIDSAPITARNTGIICTIGPASR.-	P11974
T-20538-65.65	1	20538	5.0100	5.0100	3	2390.2528	5.1782	22	-.KGDVVIVLTGWRPGSGFTNTMR.-	P11974
T-20544-65.66	1	20544	3.5600	3.2600	3	1820.9090	4.7664	16	-.RFDEILEASDGIMVAR.-	P11974
D-20547-65.67	-1	20547	0.2050	0.2050	3	2956.5843	-6.1709	26	-.n[156.08]VPVVRM[15.99]TNTFGSGPRWGTLVIVVDGK.-	decoy_P11974
D-20550-65.67	-1	20550	0.0300	0.0300	4	4398.0829	-4.3689	40	-.ATIPASDIDLRCMHELFTDAMAAHLQQTQIFASGAESHSK.-	decoy_P11974
T-20555-65.69	1	20555	1.7900	1.4050	3	1447.7922	5.1667	13	-.VYVDDGLISLQVK.-	P11974
T-20583-65.75	1	20583	2.4300	2.4300	2	1348.7159	1.5846	10	-.SVETLK[156.08]EM[15.99]IK.-	P11974
T-20591-65.76	1	20591	3.8250	3.8250	3	1891.9569	3.8970	17	-.AGKPVICATQMLESM[15.99]IK.-	P11974
T-20592-65.77	1	20592	3.2050	2.4250	3	2132.1728	2.6689	20	-.VVDVGSKVYVDDGLISLQVK.-	P11974
D-20593-65.77	-1	20593	0.4650	0.4650	3	2422.2552	7.1811	20	-.CVVPFIGRYLHAQRATQHNR.-	decoy_P11974
T-20596-65.78	1	20596	3.0550	3.0550	3	2333.9813	8.1032	22	-.SSSHSTDLMEAMAM[15.99]GSVEASYK.-	P11974
T-20607-65.80	1	20607	0.1700	0.1700	3	1493.7599	2.8263	12	-.NHQTARQAHLYR.-	P11974
T-20621-65.83	1	20621	2.6850	2.6850	3	1907.9518	0.0696	17	-.AGKPVICATQM[15.99]LESM[15.99]IK.-	P11974
T-20624-65.84	1	20624	4.1700	3.5500	3	2064.0594	4.9794	17	-.SVETLKEM[15.99]IK[156.08]SGMNVAR.-	P11974
T-20641-65.88	1	20641	2.5700	2.5700	3	2406.2477	7.6636	22	-.KGDVVIVLTGWRPGSGFTNTM[15.99]R.-	P11974
T-20648-65.89	1	20648	4.6050	4.6050	4	2390.2528	4.6731	22	-.KGDVVIVLTGWRPGSGFTNTMR.-	P11974
T-20655-65.91	1	20655	0.2750	0.2750	3	2959.4959	6.7150	27	-.RFDEILEASDGIM[15.99]VARGDLGIEIPAEK.-	P11974
T-20659-65.92	1	20659	4.0100	3.8650	3	1836.9039	4.3647	16	-.RFDEILEASDGIM[15.99]VAR.-	P11974
T-20660-65.92	1	20660	2.5650	2.5650	3	2317.9864	4.2202	22	-.SSSHSTDLMEAMAMGSVEASYK.-	P11974
T-20717-66.08	1	20717	1.8550	1.8550	3	2278.1527	4.0410	21	-.GDVVIVLTGWRPGSGFTNTM[15.99]R.-	P11974
T-20724-66.10	1	20724	0.5350	0.5350	2	1390.6948	-4.2165	11	-.EMIK[156.08]SGMNVAR.-	P11974
T-20738-66.14	1	20738	0.9850	0.9850	2	1390.6948	-4.2233	11	-.EMIK[156.08]SGMNVAR.-	P11974
T-20745-66.16	1	20745	4.6600	4.6600	3	2390.2528	5.8034	22	-.KGDVVIVLTGWRPGSGFTNTMR.-	P11974
D-20749-66.17	-1	20749	0.3050	0.3050	3	2956.5843	-6.4186	26	-.n[156.08]VPVVRM[15.99]TNTFGSGPRWGTLVIVVDGK.-	decoy_P11974
T-20751-66.17	1	20751	3.8100	3.3600	3	1820.9090	4.0559	16	-.RFDEILEASDGIMVAR.-	P11974
T-20759-66.20	1	20759	1.2100	0.6600	3	1447.7922	4.7247	13	-.VYVDDGLISLQVK.-	P11974
D-20766-66.22	-1	20766	0.7000	0.7000	3	1919.9769	-3.8826	15	-.K[156.08]IMSELM[15.99]QTACIVPK.-	decoy_P11974
D-20778-66.25	-1	20778	0.8000	0.8000	3	1935.9579	0.2484	17	-.IM[15.99]SELM[15.99]QTACIVPKGAR.-	decoy_P11974
T-20787-66.28	1	20787	3.4250	3.4250	3	1891.9569	3.7965	17	-.AGKPVICATQMLESM[15.99]IK.-	P11974
T-20788-66.28	1	20788	2.7900	2.7900	3	2333.9813	5.0202	22	-.SSSHSTDLMEAM[15.99]AMGSVEASYK.-	P11974
T-20799-66.30	1	20799	2.6450	2.6450	4	2406.2477	6.5628	22	-.KGDVVIVLTGWRPGSGFTNTM[15.99]R.-	P11974
T-20813-66.34	1	20813	3.7700	2.7300	3	2064.0594	0.0483	17	-.SVETLKEMIK[156.08]SGM[15.99]NVAR.-	P11974
D-20822-66.36	-1	20822	0.3400	0.3400	3	1935.9579	-5.6872	17	-.IM[15.99]SELM[15.99]QTACIVPKGAR.-	decoy_P11974
D-20838-66.39	-1	20838	0.9950	0.4650	3	2132.1728	0.8159	20	-.VQLSILGDDVYVKSGVDVVK.-	decoy_P11974
T-20840-66.39	1	20840	2.7300	2.7300	3	2406.2477	6.0702	22	-.KGDVVIVLTGWRPGSGFTNTM[15.99]R.-	P11974
T-20843-66.40	1	20843	4.2100	4.2100	4	2390.2528	4.4637	22	-.KGDVVIVLTGWRPGSGFTNTMR.-	P11974
T-20855-66.43	1	20855	4.8900	4.8900	3	1836.9039	3.5433	16	-.RFDEILEASDGIM[15.99]VAR.-	P11974
T-20857-66.43	1	20857	2.7750	2.7750	3	2317.9864	2.7684	22	-.SSSHSTDLMEAMAMGSVEASYK.-	P11974
T-20906-66.53	1	20906	0.4550	0.4550	3	1493.7599	-0.9737	12	-.NHQTARQAHLYR.-	P11974
D-20936-66.59	-1	20936	1.1700	1.1700	3	2377.9823	-7.1346	22	-.YSAEVSGM[15.99]AM[15.99]AEMLDTSHSSSR.-	decoy_P11974
D-20945-66.61	-1	20945	0.2200	0.2200	5	4229.0618	8.5093	39	-.VAELPYDGK[156.08]ATEGSLMICDAGDLVANAVDSGEARTPRPK.-	decoy_P11974
T-20969-66.66	1	20969	5.1600	5.1600	3	2390.2528	2.9719	22	-.KGDVVIVLTGWRPGSGFTNTMR.-	P11974
T-20981-66.69	1	20981	3.4350	3.0600	3	1820.9090	3.5235	16	-.RFDEILEASDGIMVAR.-	P11974
T-20992-66.71	1	20992	1.2900	1.1500	3	1447.7922	3.1366	13	-.VYVDDGLISLQVK.-	P11974
D-20999-66.72	-1	20999	0.7600	0.7600	3	1919.9769	-9.9316	15	-.K[156.08]IMSELM[15.99]QTACIVPK.-	decoy_P11974
T-21006-66.74	1	21006	0.2600	0.2600	3	3161.4870	-1.5220	25	-.ITLDNAYMEKCDENILWLDYKNICK.-	P11974
T-21007-66.74	1	21007	1.0250	0.7400	3	1993.0156	3.4957	19	-.GPDFLVTEVENGGFLGSKK.-	P11974
T-21012-66.75	1	21012	1.6900	1.6900	4	3289.4701	4.7939	29	-.SHSEAGSAFIQTQQLHAAMADTFLEHM[15.99]CR.-	P11974
T-21015-66.76	1	21015	0.9150	0.0550	5	3172.6654	-9.2127	28	-.TATESFASDPILYRPVAVALDTK[156.08]GPEIR.-	P11974
D-21024-66.78	-1	21024	0.2400	0.2400	4	2250.1466	-1.3503	21	-.M[15.99]TNTFGSGPRWGTLVIVVDGK.-	decoy_P11974
T-21028-66.79	1	21028	4.4500	4.4500	3	1891.9569	2.6608	17	-.AGKPVICATQMLESM[15.99]IK.-	P11974
T-21029-66.79	1	21029	3.1200	3.1200	3	2333.9813	2.1167	22	-.SSSHSTDLMEAMAM[15.99]GSVEASYK.-	P11974
T-21035-66.80	1	21035	1.0050	0.9350	3	1680.8028	-0.2745	15	-.FDEILEASDGIM[15.99]VAR.-	P11974
T-21041-66.82	1	21041	2.1000	2.1000	4	2406.2477	1.8119	22	-.KGDVVIVLTGWRPGSGFTNTM[15.99]R.-	P11974
T-21055-66.85	1	21055	3.8200	3.2500	3	2064.0594	1.8198	17	-.SVETLKEM[15.99]IK[156.08]SGMNVAR.-	P11974
T-21061-66.86	1	21061	1.1850	0.5350	3	2959.5826	-1.0316	24	-.NICK[156.08]VVDVGSK[156.08]VYVDDGLISLQVK.-	P11974
T-21077-66.90	1	21077	4.8800	4.8800	4	2390.2528	2.3248	22	-.KGDVVIVLTGWRPGSGFTNTMR.-	P11974
T-21080-66.91	1	21080	0.8900	0.8900	3	2406.2477	3.5198	22	-.KGDVVIVLTGWRPGSGFTNTM[15.99]R.-	P11974
T-21093-66.93	1	21093	4.6850	4.6150	3	1836.9039	3.8913	16	-.RFDEILEASDGIM[15.99]VAR.-	P11974
T-21094-66.94	1	21094	2.9300	2.9300	3	2317.9864	2.3379	22	-.SSSHSTDLMEAMAMGSVEASYK.-	P11974
T-21106-66.96	1	21106	1.0950	1.0950	3	4245.0792	-6.3079	40	-.KPRPTRAEGSDVANAVLDGADCIM[15.99]LSGETAKGDYPLEAVR.-	P11974
T-21122-66.99	1	21122	2.5900	2.2850	3	2348.2586	4.6368	23	-.GVNLPGAAVDLPAVSEKDIQDLK.-	P11974
D-21153-67.05	-1	21153	1.0850	0.9150	3	2047.0308	-0.7209	17	-.ALEEFLKRHFMAAEAER.-	decoy_P11974
T-21173-67.10	1	21173	3.9800	3.1250	4	1820.9090	4.0116	16	-.RFDEILEASDGIMVAR.-	P11974
T-21194-67.14	1	21194	0.2000	0.2000	3	1907.9518	7.8835	17	-.AGKPVICATQM[15.99]LESM[15.99]IK.-	P11974
D-21195-67.14	-1	21195	0.8400	0.8400	3	3501.8176	7.0244	32	-.QALFVKEAPIEIGLDGRAVMIGDSAELIEDFR.-	decoy_P11974
D-21199-67.15	-1	21199	1.5300	1.5300	3	2377.9823	-2.2963	22	-.YSAEVSGM[15.99]AM[15.99]AEMLDTSHSSSR.-	decoy_P11974
T-21208-67.17	1	21208	4.3000	4.3000	3	2390.2528	4.1535	22	-.KGDVVIVLTGWRPGSGFTNTMR.-	P11974
T-21210-67.17	1	21210	3.0400	2.7200	2	1358.6976	2.8811	13	-.NTGIICTIGPASR.-	P11974
D-21215-67.18	-1	21215	0.2450	0.2450	4	3804.7676	6.2337	36	-.GSETLVILAAALCKYSAEVSGM[15.99]AM[15.99]AEMLDTSHSSSR.-	decoy_P11974
T-21224-67.20	1	21224	5.2100	4.0550	3	1820.9090	3.8677	16	-.RFDEILEASDGIMVAR.-	P11974
T-21256-67.29	1	21256	3.9050	3.9050	3	1891.9569	4.4597	17	-.AGKPVICATQMLESM[15.99]IK.-	P11974
T-21263-67.30	1	21263	0.0800	0.0800	3	3775.7213	-4.5699	32	-.MSK[156.08]SHSEAGSAFIQTQQLHAAMADTFLEHMCR.-	P11974
T-21299-67.41	1	21299	4.2650	4.2650	4	2390.2528	2.2847	22	-.KGDVVIVLTGWRPGSGFTNTMR.-	P11974
T-21313-67.44	1	21313	4.6750	4.2900	3	1836.9039	2.3099	16	-.RFDEILEASDGIM[15.99]VAR.-	P11974
T-21327-67.47	1	21327	2.3900	2.3900	3	2349.9762	3.9126	22	-.SSSHSTDLMEAM[15.99]AM[15.99]GSVEASYK.-	P11974
T-21340-67.50	1	21340	1.3900	1.3900	3	2348.2586	4.5004	23	-.GVNLPGAAVDLPAVSEKDIQDLK.-	P11974
T-21350-67.52	1	21350	0.5000	0.5000	2	1686.9027	-7.6853	14	-.QAHLYRGIFPVVCK.-	P11974
T-21357-67.54	1	21357	2.5800	2.5800	3	2317.9864	3.8560	22	-.SSSHSTDLMEAMAMGSVEASYK.-	P11974
T-21359-67.54	1	21359	3.9200	3.9200	4	2390.2528	3.9098	22	-.KGDVVIVLTGWRPGSGFTNTMR.-	P11974
T-21372-67.57	1	21372	0.2750	0.2750	3	2587.2627	8.7246	22	-.DIQDLKFGVEQDVDM[15.99]VFASFIR.-	P11974
T-21376-67.57	1	21376	1.2000	0.1100	3	2064.0594	0.2576	17	-.SVETLKEM[15.99]IK[156.08]SGMNVAR.-	P11974
T-21389-67.60	1	21389	4.1500	3.7100	4	1820.9090	3.8031	16	-.RFDEILEASDGIMVAR.-	P11974
T-21391-67.61	1	21391	3.0700	3.0700	3	2333.9813	3.8362	22	-.SSSHSTDLMEAM[15.99]AMGSVEASYK.-	P11974
T-21416-67.66	1	21416	0.5700	0.5700	3	2406.2477	4.9241	22	-.KGDVVIVLTGWRPGSGFTNTM[15.99]R.-	P11974
T-21421-67.67	1	21421	3.9250	3.9250	3	2390.2528	4.0792	22	-.KGDVVIVLTGWRPGSGFTNTMR.-	P11974
T-21432-67.70	1	21432	1.4450	1.0550	3	1909.9402	7.2445	16	-.MQHLIAREAEAAMFHR.-	P11974
T-21440-67.71	1	21440	4.7350	3.8300	3	1820.9090	3.3292	16	-.RFDEILEASDGIMVAR.-	P11974
D-21470-67.78	-1	21470	0.1650	0.1650	4	3804.7676	8.6927	36	-.GSETLVILAAALCKYSAEVSGM[15.99]AM[15.99]AEMLDTSHSSSR.-	decoy_P11974
T-21475-67.79	1	21475	3.8700	3.8700	3	1891.9569	3.9352	17	-.AGKPVICATQM[15.99]LESMIK.-	P11974
T-21483-67.81	1	21483	2.0700	2.0700	3	2349.9762	2.0307	22	-.SSSHSTDLMEAM[15.99]AM[15.99]GSVEASYK.-	P11974
T-21484-67.81	1	21484	3.2250	3.2250	4	3273.4752	2.8180	29	-.SHSEAGSAFIQTQQLHAAMADTFLEHMCR.-	P11974
T-21490-67.83	1	21490	4.1400	4.1400	5	3273.4752	2.8051	29	-.SHSEAGSAFIQTQQLHAAMADTFLEHMCR.-	P11974
T-21505-67.86	1	21505	3.4350	3.1850	3	3016.5868	2.0526	28	-.TATESFASDPILYRPVAVALDTKGPEIR.-	P11974
T-21509-67.87	1	21509	3.8050	3.8050	3	3273.4752	2.5015	29	-.SHSEAGSAFIQTQQLHAAMADTFLEHMCR.-	P11974
T-21518-67.89	1	21518	1.7550	1.7550	3	2278.1527	4.5736	21	-.GDVVIVLTGWRPGSGFTNTM[15.99]R.-	P11974
T-21541-67.95	1	21541	4.5150	4.3200	3	1836.9039	5.0697	16	-.RFDEILEASDGIM[15.99]VAR.-	P11974
T-21544-67.96	1	21544	3.4650	3.4650	2	1358.6976	2.0172	13	-.NTGIICTIGPASR.-	P11974
D-21571-68.03	-1	21571	0.2600	0.2600	2	1217.6437	9.0995	11	-.SGVDVVKCINK.-	decoy_P11974
T-21581-68.05	1	21581	4.2400	4.2400	4	2390.2528	8.6113	22	-.KGDVVIVLTGWRPGSGFTNTMR.-	P11974
D-21601-68.09	-1	21601	1.1350	0.2000	3	2064.0529	-2.2435	18	-.KIM[15.99]SELM[15.99]QTACIVPKGAR.-	decoy_P11974
T-21606-68.11	1	21606	1.7550	1.7550	3	1641.7634	0.9474	14	-.DPVQEAWAEDVDLR.-	P11974
T-21609-68.11	1	21609	3.3800	3.3800	3	2333.9813	2.3703	22	-.SSSHSTDLMEAMAM[15.99]GSVEASYK.-	P11974
T-21610-68.11	1	21610	2.6600	2.1550	4	1820.9090	1.6444	16	-.RFDEILEASDGIMVAR.-	P11974
T-21655-68.22	1	21655	4.5650	3.6700	3	1820.9090	1.7713	16	-.RFDEILEASDGIMVAR.-	P11974
T-21669-68.25	1	21669	1.8200	1.8200	3	1907.9518	1.7456	17	-.AGKPVICATQM[15.99]LESM[15.99]IK.-	P11974
T-21677-68.26	1	21677	0.4850	0.2350	3	3804.7676	4.6483	36	-.SSSHSTDLMEAM[15.99]AM[15.99]GSVEASYKCLAAALIVLTESGR.-	P11974
T-21684-68.28	1	21684	2.8350	2.8350	3	2317.9864	3.0452	22	-.SSSHSTDLMEAMAMGSVEASYK.-	P11974
T-21696-68.30	1	21696	3.6650	3.6650	3	1891.9569	2.2687	17	-.AGKPVICATQMLESM[15.99]IK.-	P11974
T-21701-68.32	1	21701	3.1450	3.1450	3	2349.9762	2.6114	22	-.SSSHSTDLMEAM[15.99]AM[15.99]GSVEASYK.-	P11974
T-21702-68.32	1	21702	1.1950	1.1950	4	3032.5464	-3.8055	25	-.MIIGRCNRAGK[156.08]PVICATQMLESMIK.-	P11974
T-21708-68.33	1	21708	8.0150	8.0150	4	3273.4752	2.2718	29	-.SHSEAGSAFIQTQQLHAAMADTFLEHMCR.-	P11974
T-21711-68.34	1	21711	7.3450	7.3450	5	3273.4752	2.3594	29	-.SHSEAGSAFIQTQQLHAAMADTFLEHMCR.-	P11974
D-21717-68.35	-1	21717	0.3650	0.0050	4	3509.6288	-7.6533	34	-.VAELPYDGKATEGSLM[15.99]ICDAGDLVANAVDSGEAR.-	decoy_P11974
T-21719-68.35	1	21719	7.1000	7.1000	4	3016.5868	1.8320	28	-.TATESFASDPILYRPVAVALDTKGPEIR.-	P11974
T-21728-68.38	1	21728	9.2250	9.2250	3	3273.4752	2.6090	29	-.SHSEAGSAFIQTQQLHAAMADTFLEHMCR.-	P11974
T-21730-68.38	1	21730	5.1000	5.1000	3	3016.5868	1.7075	28	-.TATESFASDPILYRPVAVALDTKGPEIR.-	P11974
T-21752-68.43	1	21752	0.2350	0.2350	3	3804.7676	3.5743	36	-.SSSHSTDLMEAM[15.99]AM[15.99]GSVEASYKCLAAALIVLTESGR.-	P11974
T-21765-68.46	1	21765	1.6500	1.6500	4	3305.4650	2.6976	29	-.SHSEAGSAFIQTQQLHAAM[15.99]ADTFLEHM[15.99]CR.-	P11974
T-21766-68.46	1	21766	1.1050	1.1050	5	3305.4650	3.5167	29	-.SHSEAGSAFIQTQQLHAAM[15.99]ADTFLEHM[15.99]CR.-	P11974
T-21769-68.46	1	21769	1.3900	1.3900	3	3289.4701	2.6743	29	-.SHSEAGSAFIQTQQLHAAM[15.99]ADTFLEHMCR.-	P11974
T-21771-68.47	1	21771	4.7750	4.7750	3	1836.9039	2.6606	16	-.RFDEILEASDGIM[15.99]VAR.-	P11974
T-21814-68.56	1	21814	4.0900	4.0900	4	2390.2528	8.6446	22	-.KGDVVIVLTGWRPGSGFTNTMR.-	P11974
T-21820-68.58	1	21820	0.8000	0.3350	4	2767.4909	9.3656	23	-.AGKPVICATQMLESMIK[156.08]KPRPTR.-	P11974
D-21827-68.59	-1	21827	1.1250	0.5450	3	2405.2477	0.7753	21	-.K[156.08]SGLFGGNEVETVLFDPGKQK.-	decoy_P11974
D-21835-68.61	-1	21835	1.4150	0.3850	3	2064.0594	-1.7648	17	-.AVNM[15.99]GSKIMEK[156.08]LTEVSR.-	decoy_P11974
T-21840-68.62	1	21840	3.8350	3.8350	3	2333.9813	-1.1244	22	-.SSSHSTDLMEAMAM[15.99]GSVEASYK.-	P11974
T-21841-68.62	1	21841	3.6300	3.6300	3	1641.7634	2.7968	14	-.DPVQEAWAEDVDLR.-	P11974
T-21850-68.64	1	21850	1.3300	1.3300	3	1501.8351	-1.7107	15	-.TGLIKGSGTAEVELK.-	P11974
T-21864-68.66	1	21864	1.1000	1.1000	5	4442.0840	-1.3288	40	-.SHSEAGSAFIQTQQLHAAM[15.99]ADTFLEHMCRLDIDSAPITAR.-	P11974
T-21886-68.72	1	21886	3.0950	2.4100	4	2249.1691	-0.7325	21	-.QKGPDFLVTEVENGGFLGSKK.-	P11974
T-21891-68.73	1	21891	4.2700	3.3750	3	1820.9090	-0.9762	16	-.RFDEILEASDGIMVAR.-	P11974
T-21896-68.74	1	21896	3.2250	2.8600	3	2121.0741	7.3979	20	-.QKGPDFLVTEVENGGFLGSK.-	P11974
T-21904-68.76	1	21904	0.7100	0.7000	4	1820.9090	-3.0215	16	-.RFDEILEASDGIMVAR.-	P11974
D-21907-68.76	-1	21907	0.2700	0.1550	3	1941.9300	-9.9451	16	-.HFM[15.99]AAEAERAILHQM[15.99]R.-	decoy_P11974
T-21913-68.78	1	21913	1.1550	1.0050	3	1993.0156	7.7082	19	-.GPDFLVTEVENGGFLGSKK.-	P11974
T-21920-68.79	1	21920	3.1000	3.1000	3	2317.9864	-1.0383	22	-.SSSHSTDLMEAMAMGSVEASYK.-	P11974
T-21931-68.81	1	21931	2.6600	2.6600	3	1891.9569	-0.6146	17	-.AGKPVICATQMLESM[15.99]IK.-	P11974
T-21937-68.83	1	21937	2.9400	2.9400	3	2349.9762	-2.2337	22	-.SSSHSTDLMEAM[15.99]AM[15.99]GSVEASYK.-	P11974
T-21941-68.84	1	21941	0.3350	0.3350	4	3273.4752	-0.5412	29	-.SHSEAGSAFIQTQQLHAAMADTFLEHMCR.-	P11974
D-21942-68.84	-1	21942	0.6300	0.1000	4	3289.5316	-8.4766	27	-.ITEAHYEHTGHSFNMRAVNMGSK[156.08]IM[15.99]EK.-	decoy_P11974
T-21946-68.85	1	21946	5.2700	5.2700	5	3273.4752	-0.4314	29	-.SHSEAGSAFIQTQQLHAAMADTFLEHMCR.-	P11974
T-21950-68.86	1	21950	4.9250	4.9250	3	2348.2586	0.3458	23	-.GVNLPGAAVDLPAVSEKDIQDLK.-	P11974
T-21953-68.86	1	21953	6.2400	6.2400	4	3016.5868	1.5771	28	-.TATESFASDPILYRPVAVALDTKGPEIR.-	P11974
T-21961-68.89	1	21961	3.4600	3.4600	3	3016.5868	0.9676	28	-.TATESFASDPILYRPVAVALDTKGPEIR.-	P11974
D-21970-68.91	-1	21970	0.2300	0.1900	4	2270.0650	-4.1370	19	-.VNKITEAHYEHTGHSFNMR.-	decoy_P11974
T-21988-68.95	1	21988	0.0350	0.0350	3	3273.4752	-1.7555	29	-.SHSEAGSAFIQTQQLHAAMADTFLEHMCR.-	P11974
T-21997-68.97	1	21997	5.1800	5.1800	3	1836.9039	-2.3304	16	-.RFDEILEASDGIM[15.99]VAR.-	P11974
T-22029-69.07	1	22029	1.4250	1.4250	2	1348.7159	-3.7804	10	-.SVETLK[156.08]EM[15.99]IK.-	P11974
T-22054-69.13	1	22054	3.0400	3.0400	3	2333.9813	0.1368	22	-.SSSHSTDLMEAMAM[15.99]GSVEASYK.-	P11974
D-22058-69.13	-1	22058	0.4550	0.4550	3	2286.0599	7.8122	19	-.VNKITEAHYEHTGHSFNM[15.99]R.-	decoy_P11974
D-22060-69.14	-1	22060	0.1600	0.0900	4	2286.0599	8.2618	19	-.VNKITEAHYEHTGHSFNM[15.99]R.-	decoy_P11974
T-22074-69.16	1	22074	2.1100	2.1100	3	3509.6288	-0.5634	34	-.AEGSDVANAVLDGADCIM[15.99]LSGETAKGDYPLEAVR.-	P11974
T-22082-69.18	1	22082	2.7500	2.7500	5	4442.0840	1.2720	40	-.SHSEAGSAFIQTQQLHAAMADTFLEHM[15.99]CRLDIDSAPITAR.-	P11974
T-22085-69.18	1	22085	3.4600	3.2000	2	1358.6976	-1.7583	13	-.NTGIICTIGPASR.-	P11974
T-22106-69.23	1	22106	5.0600	4.0700	3	1820.9090	0.0375	16	-.RFDEILEASDGIMVAR.-	P11974
D-22119-69.26	-1	22119	1.0700	0.3350	4	2405.2477	1.0522	21	-.K[156.08]SGLFGGNEVETVLFDPGKQK.-	decoy_P11974
T-22121-69.26	1	22121	0.7450	0.3300	3	2542.2525	9.6143	22	-.GIFPVVCKDPVQEAWAEDVDLR.-	P11974
T-22127-69.28	1	22127	2.1150	2.1150	3	1907.9518	-0.7387	17	-.AGKPVICATQM[15.99]LESM[15.99]IK.-	P11974
T-22133-69.30	1	22133	2.7200	2.7200	3	2317.9864	0.0606	22	-.SSSHSTDLMEAMAMGSVEASYK.-	P11974
T-22144-69.32	1	22144	4.5150	4.5150	3	1891.9569	0.1227	17	-.AGKPVICATQMLESM[15.99]IK.-	P11974
T-22155-69.34	1	22155	3.0800	3.0800	3	2349.9762	-0.4832	22	-.SSSHSTDLMEAM[15.99]AM[15.99]GSVEASYK.-	P11974
D-22165-69.37	-1	22165	0.7050	0.7050	3	1935.9579	-7.2235	17	-.IM[15.99]SELM[15.99]QTACIVPKGAR.-	decoy_P11974
T-22168-69.37	1	22168	4.9400	4.9400	4	3016.5868	0.6948	28	-.TATESFASDPILYRPVAVALDTKGPEIR.-	P11974
T-22181-69.40	1	22181	4.0950	4.0050	3	3016.5868	-0.5094	28	-.TATESFASDPILYRPVAVALDTKGPEIR.-	P11974
T-22211-69.47	1	22211	5.0300	5.0300	3	1836.9039	1.1911	16	-.RFDEILEASDGIM[15.99]VAR.-	P11974
T-22215-69.48	1	22215	0.4550	0.4550	3	2587.2627	2.1936	22	-.DIQDLKFGVEQDVDM[15.99]VFASFIR.-	P11974
T-22218-69.50	1	22218	0.8900	0.8900	2	2493.1362	1.2622	25	-.AEGSDVANAVLDGADCIMLSGETAK.-	P11974
T-22232-69.53	1	22232	0.2200	0.2200	6	4385.1629	-2.1534	40	-.KPRPTRAEGSDVANAVLDGADCIMLSGETAK[156.08]GDYPLEAVR.-	P11974
D-22257-69.59	-1	22257	0.3200	0.3200	4	4088.9781	-5.0439	39	-.VAELPYDGKATEGSLM[15.99]ICDAGDLVANAVDSGEARTPRPK.-	decoy_P11974
T-22277-69.64	1	22277	3.1000	3.1000	3	2333.9813	0.4917	22	-.SSSHSTDLMEAMAM[15.99]GSVEASYK.-	P11974
T-22288-69.66	1	22288	1.5600	1.5600	3	1501.8351	2.6090	15	-.TGLIKGSGTAEVELK.-	P11974
T-22294-69.67	1	22294	5.3550	5.1550	3	3509.6288	5.2210	34	-.AEGSDVANAVLDGADCIM[15.99]LSGETAKGDYPLEAVR.-	P11974
T-22309-69.71	1	22309	4.2250	4.2250	3	2348.2586	1.3644	23	-.GVNLPGAAVDLPAVSEKDIQDLK.-	P11974
T-22319-69.74	1	22319	5.2500	4.2600	3	1820.9090	0.4448	16	-.RFDEILEASDGIMVAR.-	P11974
T-22320-69.74	1	22320	0.6000	0.6000	5	4385.1629	-0.6719	40	-.KPRPTRAEGSDVANAVLDGADCIMLSGETAK[156.08]GDYPLEAVR.-	P11974
T-22327-69.75	1	22327	3.0500	3.0500	2	1680.8028	0.9289	15	-.FDEILEASDGIM[15.99]VAR.-	P11974
T-22329-69.76	1	22329	2.6650	2.6650	4	2390.2528	-0.0188	22	-.KGDVVIVLTGWRPGSGFTNTMR.-	P11974
T-22341-69.79	1	22341	2.4150	2.4150	3	1907.9518	-0.2362	17	-.AGKPVICATQM[15.99]LESM[15.99]IK.-	P11974
T-22347-69.81	1	22347	2.1100	2.1100	3	2317.9864	0.0195	22	-.SSSHSTDLMEAMAMGSVEASYK.-	P11974
T-22355-69.82	1	22355	2.5100	2.5100	3	1891.9569	0.5946	17	-.AGKPVICATQM[15.99]LESMIK.-	P11974
T-22386-69.89	1	22386	7.5650	7.5650	4	3016.5868	1.1480	28	-.TATESFASDPILYRPVAVALDTKGPEIR.-	P11974
T-22390-69.91	1	22390	5.0550	5.0500	3	3016.5868	2.6181	28	-.TATESFASDPILYRPVAVALDTKGPEIR.-	P11974
T-22406-69.94	1	22406	4.5300	4.5300	3	2390.2528	3.3268	22	-.KGDVVIVLTGWRPGSGFTNTMR.-	P11974
T-22412-69.95	1	22412	3.5650	3.5650	2	1657.9137	1.5163	15	-.TGLIK[156.08]GSGTAEVELK.-	P11974
T-22428-69.98	1	22428	4.9650	4.8500	3	1836.9039	1.4148	16	-.RFDEILEASDGIM[15.99]VAR.-	P11974
T-22479-70.09	1	22479	3.4650	3.4650	5	3273.4752	2.0037	29	-.SHSEAGSAFIQTQQLHAAMADTFLEHMCR.-	P11974
T-22482-70.09	1	22482	1.4200	0.1250	4	4401.1578	2.8049	40	-.KPRPTRAEGSDVANAVLDGADCIM[15.99]LSGETAK[156.08]GDYPLEAVR.-	P11974
T-22485-70.10	1	22485	2.7050	2.7050	3	2464.2848	1.4803	23	-.TATESFASDPILYRPVAVALDTK.-	P11974
T-22489-70.10	1	22489	6.6000	6.6000	3	3273.4752	6.6645	29	-.SHSEAGSAFIQTQQLHAAMADTFLEHMCR.-	P11974
T-22491-70.11	1	22491	0.7200	0.6500	4	3041.5795	6.6512	26	-.GFFK[156.08]KGDVVIVLTGWRPGSGFTNTM[15.99]R.-	P11974
T-22507-70.13	1	22507	2.3450	2.3450	6	4401.1578	1.5979	40	-.KPRPTRAEGSDVANAVLDGADCIM[15.99]LSGETAK[156.08]GDYPLEAVR.-	P11974
T-22510-70.14	1	22510	4.7300	3.9550	4	2767.4909	2.7227	23	-.AGKPVICATQMLESMIK[156.08]KPRPTR.-	P11974
T-22515-70.15	1	22515	6.2350	6.2350	4	3273.4752	3.7552	29	-.SHSEAGSAFIQTQQLHAAMADTFLEHMCR.-	P11974
T-22530-70.17	1	22530	6.9750	6.4350	5	3016.5868	2.4854	28	-.TATESFASDPILYRPVAVALDTKGPEIR.-	P11974
T-22551-70.20	1	22551	5.4100	5.4100	4	2348.2586	3.8351	23	-.GVNLPGAAVDLPAVSEKDIQDLK.-	P11974
T-22566-70.22	1	22566	3.8650	3.8650	5	2767.4909	1.3341	23	-.AGKPVICATQMLESMIK[156.08]KPRPTR.-	P11974
D-22568-70.23	-1	22568	0.3350	0.3350	3	2499.3261	-5.7632	20	-.TPRPKK[156.08]IM[15.99]SELMQTACIVPK.-	decoy_P11974
T-22576-70.24	1	22576	4.7150	4.7150	3	2348.2586	3.0216	23	-.GVNLPGAAVDLPAVSEKDIQDLK.-	P11974
T-22577-70.24	1	22577	5.2500	4.3700	3	1820.9090	2.7364	16	-.RFDEILEASDGIMVAR.-	P11974
T-22578-70.24	1	22578	6.6350	5.6650	4	2767.4909	2.7048	23	-.AGKPVICATQMLESMIK[156.08]KPRPTR.-	P11974
T-22632-70.33	1	22632	1.9750	1.9750	3	2278.1527	-0.0930	21	-.GDVVIVLTGWRPGSGFTNTM[15.99]R.-	P11974
T-22635-70.33	1	22635	3.8350	3.8350	3	1827.0141	-0.0489	17	-.GDLGIEIPAEKVFLAQK.-	P11974
D-22646-70.35	-1	22646	0.4400	0.4400	4	2852.4166	7.0024	25	-.VEHVDAAKRIFSAFVM[15.99]DVDQEVGFK.-	decoy_P11974
T-22676-70.40	1	22676	7.4350	7.4350	4	3016.5868	1.3628	28	-.TATESFASDPILYRPVAVALDTKGPEIR.-	P11974
T-22679-70.40	1	22679	4.1550	3.6600	3	2121.0741	2.4399	20	-.QKGPDFLVTEVENGGFLGSK.-	P11974
T-22680-70.41	1	22680	5.7950	4.4050	3	2662.2294	2.4282	21	-.ITLDNAYM[15.99]EKCDENILWLDYK.-	P11974
D-22687-70.42	-1	22687	0.9600	0.9600	3	2359.2424	-1.7587	20	-.TPRPKKIM[15.99]SELM[15.99]QTACIVPK.-	decoy_P11974
T-22703-70.44	1	22703	3.7500	3.7500	3	1664.8079	4.4139	15	-.FDEILEASDGIMVAR.-	P11974
T-22705-70.44	1	22705	4.6400	4.6400	3	3016.5868	1.7348	28	-.TATESFASDPILYRPVAVALDTKGPEIR.-	P11974
D-22708-70.45	-1	22708	0.0900	0.0900	3	2234.1517	9.1127	21	-.MTNTFGSGPRWGTLVIVVDGK.-	decoy_P11974
T-22712-70.45	1	22712	3.9600	3.9600	4	2464.2848	1.2181	23	-.TATESFASDPILYRPVAVALDTK.-	P11974
T-22724-70.48	1	22724	0.1900	0.0850	3	3041.5870	-1.8921	26	-.CNRAGKPVICATQMLESMIKKPRPTR.-	P11974
T-22726-70.48	1	22726	0.9800	0.9800	3	3057.5819	-1.8832	26	-.CNRAGKPVICATQMLESM[15.99]IKKPRPTR.-	P11974
D-22732-70.49	-1	22732	0.2800	0.2800	3	2715.3577	-7.9584	23	-.RIFSAFVM[15.99]DVDQEVGFKLDQIDK.-	decoy_P11974
T-22734-70.49	1	22734	0.4450	0.4450	3	3020.5064	5.7897	25	-.FGVEQDVDMVFASFIRK[156.08]AADVHEVR.-	P11974
T-22735-70.49	1	22735	0.2550	0.2550	4	3041.5795	-4.7158	26	-.GFFKK[156.08]GDVVIVLTGWRPGSGFTNTM[15.99]R.-	P11974
T-22736-70.50	1	22736	0.7300	0.7300	3	2390.2528	-6.2354	22	-.KGDVVIVLTGWRPGSGFTNTMR.-	P11974
T-22745-70.51	1	22745	2.0000	2.0000	3	2317.9864	-0.2410	22	-.SSSHSTDLMEAMAMGSVEASYK.-	P11974
T-22750-70.52	1	22750	1.6050	0.3400	5	4401.1578	0.5000	40	-.KPRPTRAEGSDVANAVLDGADCIM[15.99]LSGETAK[156.08]GDYPLEAVR.-	P11974
T-22775-70.56	1	22775	5.1150	5.1150	3	1875.9620	-0.1849	17	-.AGKPVICATQMLESMIK.-	P11974
T-22776-70.56	1	22776	7.2200	6.9400	3	3509.6288	-0.2703	34	-.AEGSDVANAVLDGADCIM[15.99]LSGETAKGDYPLEAVR.-	P11974
T-22811-70.62	1	22811	5.1100	5.1100	3	2464.2848	2.8674	23	-.TATESFASDPILYRPVAVALDTK.-	P11974
T-22813-70.62	1	22813	5.0250	4.0450	3	1993.0156	0.7614	19	-.GPDFLVTEVENGGFLGSKK.-	P11974
T-22814-70.62	1	22814	5.6150	5.2950	3	2542.2525	1.6038	22	-.GIFPVVCKDPVQEAWAEDVDLR.-	P11974
T-22838-70.66	1	22838	0.3950	0.3950	3	2584.2590	1.6094	23	-.DPVQEAWAEDVDLRVNLAM[15.99]NVGK.-	P11974
T-22865-70.70	1	22865	5.1900	4.9150	3	2646.2345	2.0156	21	-.ITLDNAYMEKCDENILWLDYK.-	P11974
T-22882-70.72	1	22882	3.7950	3.3450	4	2542.2525	3.7011	22	-.GIFPVVCKDPVQEAWAEDVDLR.-	P11974
T-22892-70.75	1	22892	1.9850	1.9850	5	5086.5379	8.3843	48	-.AGKPVICATQMLESMIKKPRPTRAEGSDVANAVLDGADCIMLSGETAK.-	P11974
T-22896-70.75	1	22896	3.4200	3.4200	3	2262.1578	1.0176	21	-.GDVVIVLTGWRPGSGFTNTMR.-	P11974
T-22936-70.81	1	22936	3.4950	3.4950	2	1822.9385	1.6212	15	-.GATLK[156.08]ITLDNAYMEK.-	P11974
T-22944-70.83	1	22944	5.5700	5.4600	3	3172.6654	-0.2606	28	-.TATESFASDPILYRPVAVALDTK[156.08]GPEIR.-	P11974
T-22945-70.83	1	22945	4.6900	3.9000	3	2048.0645	-0.3082	17	-.SVETLKEMIK[156.08]SGMNVAR.-	P11974
T-22948-70.84	1	22948	0.1600	0.1600	4	3660.6757	4.6343	31	-.n[156.08]SKSHSEAGSAFIQTQQLHAAM[15.99]ADTFLEHMCR.-	P11974
T-22955-70.85	1	22955	0.0450	0.0450	3	3660.6757	2.2845	31	-.n[156.08]SKSHSEAGSAFIQTQQLHAAMADTFLEHM[15.99]CR.-	P11974
T-22958-70.85	1	22958	3.2800	3.2750	4	3172.6654	-0.0736	28	-.TATESFASDPILYRPVAVALDTK[156.08]GPEIR.-	P11974
T-22982-70.89	1	22982	4.9650	4.3600	3	1820.9090	0.7946	16	-.RFDEILEASDGIMVAR.-	P11974
T-22992-70.91	1	22992	4.0400	3.7500	3	2348.2586	-1.3283	23	-.GVNLPGAAVDLPAVSEKDIQDLK.-	P11974
T-22999-70.92	1	22999	2.2500	1.6400	3	2121.0741	-1.6854	20	-.QKGPDFLVTEVENGGFLGSK.-	P11974
D-23007-70.93	-1	23007	1.4800	1.3350	3	3466.7342	0.5306	28	-.LDVDEAWAEQVPDK[156.08]CVVPFIGRYLHAQR.-	decoy_P11974
T-23016-70.95	1	23016	3.3000	3.3000	4	2923.5695	-0.2078	23	-.AGKPVICATQMLESMIK[156.08]K[156.08]PRPTR.-	P11974
T-23021-70.96	1	23021	2.0150	2.0150	5	4813.2895	3.6583	42	-.n[156.08]SKSHSEAGSAFIQTQQLHAAMADTFLEHM[15.99]CRLDIDSAPITAR.-	P11974
T-23032-70.97	1	23032	3.0350	3.0350	4	4813.2895	6.7459	42	-.n[156.08]SKSHSEAGSAFIQTQQLHAAM[15.99]ADTFLEHMCRLDIDSAPITAR.-	P11974
T-23047-71.00	1	23047	4.6400	3.1250	3	2405.2477	1.1137	21	-.QKGPDFLVTEVENGGFLGSK[156.08]K.-	P11974
T-23061-71.02	1	23061	5.0450	5.0450	4	3468.7532	2.0890	31	-.GIFPVVCKDPVQEAWAEDVDLRVNLAMNVGK.-	P11974
T-23076-71.05	1	23076	0.1750	0.1750	3	3400.6601	-5.0982	31	-.K[156.08]PRPTRAEGSDVANAVLDGADCIM[15.99]LSGETAK.-	P11974
T-23086-71.06	1	23086	0.2950	0.2950	4	3213.6605	-3.3886	26	-.CNRAGKPVICATQM[15.99]LESMIKK[156.08]PRPTR.-	P11974
T-23090-71.07	1	23090	8.3900	8.1500	3	3493.6339	-0.2841	34	-.AEGSDVANAVLDGADCIMLSGETAKGDYPLEAVR.-	P11974
T-23093-71.07	1	23093	7.5700	6.8600	4	3493.6339	0.4461	34	-.AEGSDVANAVLDGADCIMLSGETAKGDYPLEAVR.-	P11974
T-23113-71.10	1	23113	5.5300	5.5300	3	2493.1362	0.6745	25	-.AEGSDVANAVLDGADCIMLSGETAK.-	P11974
T-23114-71.10	1	23114	3.4550	3.4550	3	2509.1311	-9.9569	25	-.AEGSDVANAVLDGADCIM[15.99]LSGETAK.-	P11974
T-23120-71.11	1	23120	2.8050	2.8050	3	2504.3372	1.0902	23	-.GVNLPGAAVDLPAVSEK[156.08]DIQDLK.-	P11974
T-23130-71.13	1	23130	4.8600	4.6000	3	2542.2525	-0.2865	22	-.GIFPVVCKDPVQEAWAEDVDLR.-	P11974
T-23131-71.13	1	23131	7.0350	6.2750	3	3665.7074	-3.2708	34	-.AEGSDVANAVLDGADCIM[15.99]LSGETAK[156.08]GDYPLEAVR.-	P11974
D-23136-71.14	-1	23136	0.6850	0.0650	4	4538.1660	-3.1876	43	-.AVQHASRGSETLVILAAALCKYSAEVSGMAM[15.99]AEMLDTSHSSSR.-	decoy_P11974
T-23137-71.14	1	23137	4.0950	4.0950	3	2464.2848	-4.1866	23	-.TATESFASDPILYRPVAVALDTK.-	P11974
T-23140-71.14	1	23140	2.6450	2.6450	3	2064.0594	-7.9488	17	-.SVETLKEMIK[156.08]SGM[15.99]NVAR.-	P11974
D-23141-71.14	-1	23141	0.7300	0.7300	4	4072.9832	-5.7724	39	-.VAELPYDGKATEGSLMICDAGDLVANAVDSGEARTPRPK.-	decoy_P11974
T-23144-71.15	1	23144	0.2150	0.2150	4	3931.7999	7.1170	32	-.n[156.08]MSK[156.08]SHSEAGSAFIQTQQLHAAMADTFLEHMCR.-	P11974
T-23152-71.16	1	23152	2.8950	2.8950	3	1472.8020	3.2007	14	-.CLAAALIVLTESGR.-	P11974
D-23164-71.18	-1	23164	0.3450	0.3450	3	4538.1660	1.1185	43	-.AVQHASRGSETLVILAAALCKYSAEVSGM[15.99]AMAEMLDTSHSSSR.-	decoy_P11974
D-23168-71.19	-1	23168	0.0350	0.0250	3	2584.2590	0.9377	23	-.GVNM[15.99]ALNVRLDVDEAWAEQVPDK.-	decoy_P11974
D-23185-71.21	-1	23185	0.2650	0.2650	3	2345.9925	-6.6825	22	-.YSAEVSGMAMAEMLDTSHSSSR.-	decoy_P11974
T-23186-71.21	1	23186	0.9400	0.9400	3	2317.9864	-2.6978	22	-.SSSHSTDLMEAMAMGSVEASYK.-	P11974
T-23189-71.22	1	23189	4.0750	4.0750	3	3649.7125	-4.5373	34	-.AEGSDVANAVLDGADCIMLSGETAK[156.08]GDYPLEAVR.-	P11974
T-23193-71.23	1	23193	4.6750	3.9750	3	2002.9821	-2.3594	17	-.FGVEQDVDM[15.99]VFASFIRK.-	P11974
T-23194-71.23	1	23194	4.2850	2.8750	3	2288.2514	-1.2089	20	-.VVDVGSK[156.08]VYVDDGLISLQVK.-	P11974
D-23200-71.24	-1	23200	1.2050	1.2050	2	2584.2590	-6.3889	23	-.GVNM[15.99]ALNVRLDVDEAWAEQVPDK.-	decoy_P11974
T-23216-71.26	1	23216	0.4750	0.4750	3	3931.7999	6.6609	32	-.n[156.08]MSK[156.08]SHSEAGSAFIQTQQLHAAMADTFLEHMCR.-	P11974
T-23218-71.26	1	23218	3.0600	2.3450	3	2277.1527	4.1384	20	-.QK[156.08]GPDFLVTEVENGGFLGSK.-	P11974
T-23221-71.27	1	23221	1.7300	1.7300	5	4385.1629	-0.3291	40	-.KPRPTRAEGSDVANAVLDGADCIMLSGETAK[156.08]GDYPLEAVR.-	P11974
T-23223-71.27	1	23223	1.1150	1.1150	3	3025.5846	2.3762	26	-.GFFKK[156.08]GDVVIVLTGWRPGSGFTNTMR.-	P11974
T-23225-71.27	1	23225	2.2900	2.2900	3	2333.9813	-1.5042	22	-.SSSHSTDLMEAMAM[15.99]GSVEASYK.-	P11974
T-23229-71.28	1	23229	1.0000	1.0000	3	1983.0927	-3.9245	17	-.GDLGIEIPAEK[156.08]VFLAQK.-	P11974
T-23258-71.33	1	23258	7.9550	7.9550	4	3016.5868	-2.7815	28	-.TATESFASDPILYRPVAVALDTKGPEIR.-	P11974
T-23260-71.34	1	23260	3.5150	3.5150	3	3016.5868	-3.0742	28	-.TATESFASDPILYRPVAVALDTKGPEIR.-	P11974
T-23276-71.36	1	23276	6.3450	6.0450	4	3665.7074	-2.7101	34	-.AEGSDVANAVLDGADCIM[15.99]LSGETAK[156.08]GDYPLEAVR.-	P11974
T-23277-71.36	1	23277	5.1050	5.1050	3	3172.6654	-3.3998	28	-.TATESFASDPILYRPVAVALDTK[156.08]GPEIR.-	P11974
T-23288-71.38	1	23288	1.4000	1.4000	3	2818.3080	-2.9574	21	-.ITLDNAYM[15.99]EK[156.08]CDENILWLDYK.-	P11974
D-23294-71.39	-1	23294	1.0750	1.0750	2	2334.1428	-3.2485	20	-.IMSELMQTACIVPKGARNCR.-	decoy_P11974
T-23299-71.40	1	23299	2.1600	1.8750	3	2698.3311	-0.0852	22	-.GIFPVVCK[156.08]DPVQEAWAEDVDLR.-	P11974
T-23307-71.41	1	23307	2.1500	2.1500	4	3649.7125	-2.5262	34	-.AEGSDVANAVLDGADCIMLSGETAK[156.08]GDYPLEAVR.-	P11974
T-23318-71.43	1	23318	4.7600	3.9300	3	1820.9090	-2.8679	16	-.RFDEILEASDGIMVAR.-	P11974
T-23319-71.43	1	23319	3.1550	3.1550	2	2493.1362	2.1407	25	-.AEGSDVANAVLDGADCIMLSGETAK.-	P11974
T-23321-71.43	1	23321	4.6800	4.1800	3	1986.9872	-2.6990	17	-.FGVEQDVDMVFASFIRK.-	P11974
T-23355-71.50	1	23355	3.1750	0.6500	3	2405.2477	-1.0507	21	-.QKGPDFLVTEVENGGFLGSK[156.08]K.-	P11974
T-23370-71.52	1	23370	3.5950	3.5950	3	1875.9620	-1.8807	17	-.AGKPVICATQMLESMIK.-	P11974
T-23381-71.54	1	23381	1.8150	1.8150	3	2802.3131	2.4538	21	-.ITLDNAYMEK[156.08]CDENILWLDYK.-	P11974
T-23400-71.57	1	23400	3.5350	3.4950	3	1836.9039	-1.7537	16	-.RFDEILEASDGIM[15.99]VAR.-	P11974
T-23411-71.59	1	23411	1.3100	1.3100	3	2755.3710	7.9387	24	-.IENHEGVRRFDEILEASDGIMVAR.-	P11974
T-23457-71.66	1	23457	0.1900	0.1900	3	1941.9300	-3.0599	16	-.M[15.99]QHLIAREAEAAM[15.99]FHR.-	P11974
T-23467-71.68	1	23467	1.9650	1.9650	3	2464.2848	-3.0419	23	-.TATESFASDPILYRPVAVALDTK.-	P11974
T-23473-71.69	1	23473	3.6200	2.8150	3	2561.3263	-6.2213	21	-.QK[156.08]GPDFLVTEVENGGFLGSK[156.08]K.-	P11974
T-23491-71.72	1	23491	0.8250	0.8250	4	3931.7999	-8.3444	32	-.n[156.08]MSK[156.08]SHSEAGSAFIQTQQLHAAMADTFLEHMCR.-	P11974
D-23495-71.72	-1	23495	0.7550	0.7550	3	2584.2590	3.2677	23	-.GVNM[15.99]ALNVRLDVDEAWAEQVPDK.-	decoy_P11974
T-23498-71.73	1	23498	6.5400	6.5400	3	3649.7125	-1.1774	34	-.AEGSDVANAVLDGADCIMLSGETAK[156.08]GDYPLEAVR.-	P11974
T-23499-71.73	1	23499	0.0900	0.0900	4	4189.1403	-5.1236	39	-.GVNLPGAAVDLPAVSEKDIQDLKFGVEQDVDMVFASFIR.-	P11974
T-23520-71.76	1	23520	0.8750	0.3450	3	3944.8513	8.9298	36	-.SSSHSTDLMEAM[15.99]AMGSVEASYK[156.08]CLAAALIVLTESGR.-	P11974
D-23521-71.77	-1	23521	0.2400	0.2400	4	5738.7699	-8.1337	53	-.SAPGITCIIGTNRATIPASDIDLRCMHELFTDAMAAHLQQTQIFASGAESHSK.-	decoy_P11974
T-23529-71.78	1	23529	1.6950	1.6950	3	2317.9864	1.1450	22	-.SSSHSTDLMEAMAMGSVEASYK.-	P11974
T-23538-71.79	1	23538	0.0900	0.0900	3	2063.0257	-9.3707	17	-.EAEAAM[15.99]FHRKLFEELAR.-	P11974
T-23549-71.81	1	23549	3.8300	3.8300	3	1874.8872	-0.4915	16	-.FGVEQDVDM[15.99]VFASFIR.-	P11974
T-23566-71.83	1	23566	1.9500	0.5400	3	2553.4239	2.0156	22	-.GDLGIEIPAEK[156.08]VFLAQKMIIGR.-	P11974
T-23568-71.84	1	23568	2.8850	2.8850	3	2542.2525	-0.3078	22	-.GIFPVVCKDPVQEAWAEDVDLR.-	P11974
T-23589-71.87	1	23589	6.6800	6.3700	4	3665.7074	-7.5294	34	-.AEGSDVANAVLDGADCIM[15.99]LSGETAK[156.08]GDYPLEAVR.-	P11974
T-23590-71.87	1	23590	3.4200	3.2650	3	3172.6654	-1.7315	28	-.TATESFASDPILYRPVAVALDTK[156.08]GPEIR.-	P11974
D-23607-71.90	-1	23607	0.9300	0.7250	3	3772.7778	-7.2876	36	-.GSETLVILAAALCKYSAEVSGMAMAEMLDTSHSSSR.-	decoy_P11974
T-23612-71.91	1	23612	4.0250	3.7950	3	2698.3311	-4.1859	22	-.GIFPVVCK[156.08]DPVQEAWAEDVDLR.-	P11974
D-23629-71.94	-1	23629	0.0250	0.0250	3	1910.9737	8.5245	17	-.YLIPDSAFSETATRVNK.-	decoy_P11974
T-23633-71.95	1	23633	5.3650	5.3650	4	3649.7125	-0.4895	34	-.AEGSDVANAVLDGADCIMLSGETAK[156.08]GDYPLEAVR.-	P11974
T-23634-71.95	1	23634	4.5250	3.7850	3	1820.9090	-0.0794	16	-.RFDEILEASDGIMVAR.-	P11974
T-23649-71.97	1	23649	2.3250	2.3250	3	1986.9872	-1.0108	17	-.FGVEQDVDMVFASFIRK.-	P11974
T-23656-71.98	1	23656	3.7050	3.7050	3	3923.0453	-1.1313	36	-.GPDFLVTEVENGGFLGSK[156.08]K[156.08]GVNLPGAAVDLPAVSEK.-	P11974
T-23670-72.00	1	23670	1.4800	1.4800	3	2333.9813	0.8105	22	-.SSSHSTDLMEAMAM[15.99]GSVEASYK.-	P11974
T-23689-72.04	1	23689	0.8300	0.3250	3	2149.0942	0.5699	19	-.GPDFLVTEVENGGFLGSK[156.08]K.-	P11974
T-23697-72.05	1	23697	3.8100	3.8100	3	1858.8923	-0.0885	16	-.FGVEQDVDMVFASFIR.-	P11974
T-23734-72.11	1	23734	2.1650	2.1450	3	1836.9039	-1.1984	16	-.RFDEILEASDGIM[15.99]VAR.-	P11974
T-23744-72.12	1	23744	1.7250	1.7250	4	4361.2138	-7.4199	39	-.GVNLPGAAVDLPAVSEKDIQDLK[156.08]FGVEQDVDM[15.99]VFASFIR.-	P11974
T-23764-72.15	1	23764	0.4700	0.3700	4	4385.1629	-3.9404	40	-.KPRPTRAEGSDVANAVLDGADCIMLSGETAK[156.08]GDYPLEAVR.-	P11974
T-23776-72.18	1	23776	0.6100	0.6100	3	2406.2477	-1.4653	22	-.KGDVVIVLTGWRPGSGFTNTM[15.99]R.-	P11974
T-23787-72.20	1	23787	2.5550	2.5550	3	2464.2848	-2.5603	23	-.TATESFASDPILYRPVAVALDTK.-	P11974
T-23805-72.22	1	23805	0.3450	0.3450	3	2755.3710	-0.2848	24	-.IENHEGVRRFDEILEASDGIMVAR.-	P11974
T-23818-72.25	1	23818	5.2000	5.2000	3	3649.7125	-2.4385	34	-.AEGSDVANAVLDGADCIMLSGETAK[156.08]GDYPLEAVR.-	P11974
T-23824-72.25	1	23824	2.8350	2.8350	2	1983.0927	-0.0423	17	-.GDLGIEIPAEK[156.08]VFLAQK.-	P11974
T-23835-72.27	1	23835	0.0400	0.0400	3	1941.9300	-5.9849	16	-.M[15.99]QHLIAREAEAAM[15.99]FHR.-	P11974
T-23837-72.27	1	23837	5.6250	4.2600	3	3944.8513	-2.7090	36	-.SSSHSTDLMEAM[15.99]AMGSVEASYK[156.08]CLAAALIVLTESGR.-	P11974
T-23840-72.28	1	23840	2.5650	2.5650	3	1472.8020	-2.5654	14	-.CLAAALIVLTESGR.-	P11974
T-23845-72.29	1	23845	4.4850	4.4850	2	1874.8872	-0.5387	16	-.FGVEQDVDM[15.99]VFASFIR.-	P11974
T-23852-72.31	1	23852	0.6650	0.6650	3	2317.9864	0.1557	22	-.SSSHSTDLMEAMAMGSVEASYK.-	P11974
T-23861-72.32	1	23861	2.9750	2.9750	4	4189.1403	4.2131	39	-.GVNLPGAAVDLPAVSEKDIQDLKFGVEQDVDMVFASFIR.-	P11974
T-23888-72.37	1	23888	3.3900	3.2100	3	2542.2525	-1.3378	22	-.GIFPVVCKDPVQEAWAEDVDLR.-	P11974
T-23896-72.38	1	23896	3.9950	3.1550	3	3928.8564	-1.2752	36	-.SSSHSTDLMEAMAMGSVEASYK[156.08]CLAAALIVLTESGR.-	P11974
T-23899-72.39	1	23899	3.8950	3.8950	3	3172.6654	-0.2102	28	-.TATESFASDPILYRPVAVALDTK[156.08]GPEIR.-	P11974
T-23913-72.42	1	23913	3.4200	2.8300	3	2698.3311	-1.1692	22	-.GIFPVVCK[156.08]DPVQEAWAEDVDLR.-	P11974
T-23937-72.46	1	23937	3.4100	2.5250	3	2709.5025	2.3136	22	-.GDLGIEIPAEK[156.08]VFLAQK[156.08]MIIGR.-	P11974
T-23938-72.46	1	23938	3.0750	3.0750	3	2571.2678	1.9497	22	-.DIQDLKFGVEQDVDMVFASFIR.-	P11974
T-23941-72.46	1	23941	4.5900	4.5900	4	3649.7125	-1.5829	34	-.AEGSDVANAVLDGADCIMLSGETAK[156.08]GDYPLEAVR.-	P11974
T-23944-72.47	1	23944	2.9700	2.3850	4	3928.8564	-6.2157	36	-.SSSHSTDLMEAMAMGSVEASYK[156.08]CLAAALIVLTESGR.-	P11974
T-23951-72.48	1	23951	3.7100	3.2200	3	1820.9090	4.1025	16	-.RFDEILEASDGIMVAR.-	P11974
T-23954-72.49	1	23954	3.9750	3.9750	3	2743.3413	1.9975	22	-.DIQDLK[156.08]FGVEQDVDM[15.99]VFASFIR.-	P11974
D-23968-72.51	-1	23968	0.0900	0.0900	3	2715.3352	9.1506	22	-.IFSAFVM[15.99]DVDQEVGFK[156.08]LDQIDK.-	decoy_P11974
T-23969-72.51	1	23969	4.3500	4.3500	2	1858.8923	1.9105	16	-.FGVEQDVDMVFASFIR.-	P11974
T-23983-72.55	1	23983	0.4100	0.4100	3	3493.6339	-1.7425	34	-.AEGSDVANAVLDGADCIMLSGETAKGDYPLEAVR.-	P11974
T-23994-72.59	1	23994	2.7800	2.7800	3	1858.8923	2.1989	16	-.FGVEQDVDMVFASFIR.-	P11974
T-24004-72.65	1	24004	1.8000	1.5250	3	3665.7074	0.2588	34	-.AEGSDVANAVLDGADCIM[15.99]LSGETAK[156.08]GDYPLEAVR.-	P11974
T-24009-72.67	1	24009	2.2450	2.2450	3	2333.9813	5.0956	22	-.SSSHSTDLMEAMAM[15.99]GSVEASYK.-	P11974
T-24019-72.70	1	24019	0.7600	0.7600	3	2349.9762	-1.1440	22	-.SSSHSTDLM[15.99]EAMAM[15.99]GSVEASYK.-	P11974
T-24020-72.70	1	24020	1.1050	0.6700	4	3665.7074	-6.4653	34	-.AEGSDVANAVLDGADCIM[15.99]LSGETAK[156.08]GDYPLEAVR.-	P11974
T-24022-72.71	1	24022	1.5200	1.5200	3	2464.2848	-2.4334	23	-.TATESFASDPILYRPVAVALDTK.-	P11974
T-24034-72.75	1	24034	4.3050	4.3050	3	3649.7125	-5.5411	34	-.AEGSDVANAVLDGADCIMLSGETAK[156.08]GDYPLEAVR.-	P11974
T-24045-72.80	1	24045	1.5950	1.5950	3	1472.8020	1.7412	14	-.CLAAALIVLTESGR.-	P11974
T-24050-72.82	1	24050	0.7650	0.7650	3	2317.9864	-4.4523	22	-.SSSHSTDLMEAMAMGSVEASYK.-	P11974
T-24057-72.85	1	24057	1.3550	1.3550	3	1874.8872	-0.9022	16	-.FGVEQDVDM[15.99]VFASFIR.-	P11974
T-24064-72.89	1	24064	3.0650	2.7400	3	2542.2525	-1.9771	22	-.GIFPVVCKDPVQEAWAEDVDLR.-	P11974
T-24066-72.89	1	24066	2.6650	2.6650	3	3172.6654	-1.0113	28	-.TATESFASDPILYRPVAVALDTK[156.08]GPEIR.-	P11974
T-24082-72.99	1	24082	1.0250	1.0250	4	3649.7125	3.4574	34	-.AEGSDVANAVLDGADCIMLSGETAK[156.08]GDYPLEAVR.-	P11974
T-24083-72.99	1	24083	2.8100	2.0050	3	1820.9090	1.5334	16	-.RFDEILEASDGIMVAR.-	P11974
T-24097-73.06	1	24097	1.1600	0.7850	3	2698.3311	0.4929	22	-.GIFPVVCK[156.08]DPVQEAWAEDVDLR.-	P11974
T-24114-73.16	1	24114	3.1250	3.0600	3	3665.7074	-2.4675	34	-.AEGSDVANAVLDGADCIM[15.99]LSGETAK[156.08]GDYPLEAVR.-	P11974
T-24119-73.18	1	24119	0.7050	0.7050	3	2333.9813	1.4481	22	-.SSSHSTDLMEAMAM[15.99]GSVEASYK.-	P11974
T-24124-73.21	1	24124	2.0600	2.0600	3	1858.8923	-0.2953	16	-.FGVEQDVDMVFASFIR.-	P11974
T-24126-73.22	1	24126	1.0250	1.0250	3	2464.2848	0.4976	23	-.TATESFASDPILYRPVAVALDTK.-	P11974
D-24127-73.22	-1	24127	1.0150	0.4950	4	3665.7074	2.1324	34	-.VAELPYDGK[156.08]ATEGSLM[15.99]ICDAGDLVANAVDSGEAR.-	decoy_P11974
T-24135-73.26	1	24135	2.6150	2.3250	3	3649.7125	-1.1129	34	-.AEGSDVANAVLDGADCIMLSGETAK[156.08]GDYPLEAVR.-	P11974
T-24147-73.31	1	24147	2.5200	2.5200	3	1472.8020	0.3618	14	-.CLAAALIVLTESGR.-	P11974
T-24148-73.31	1	24148	0.2350	0.2350	3	2349.9762	-0.5549	22	-.SSSHSTDLM[15.99]EAM[15.99]AMGSVEASYK.-	P11974
T-24148-73.31-2	1	24148	0.2350	0.2350	3	2349.9762	-0.5549	22	-.SSSHSTDLM[15.99]EAMAM[15.99]GSVEASYK.-	P11974
T-24152-73.33	1	24152	0.1200	0.1200	3	2317.9864	-0.0057	22	-.SSSHSTDLMEAMAMGSVEASYK.-	P11974
T-24161-73.36	1	24161	0.5550	0.5550	3	1874.8872	-1.2855	16	-.FGVEQDVDM[15.99]VFASFIR.-	P11974
T-24169-73.40	1	24169	2.2500	2.2500	3	3172.6654	-3.1433	28	-.TATESFASDPILYRPVAVALDTK[156.08]GPEIR.-	P11974
T-24184-73.49	1	24184	1.2900	1.2900	4	3649.7125	-1.0788	34	-.AEGSDVANAVLDGADCIMLSGETAK[156.08]GDYPLEAVR.-	P11974
T-24186-73.49	1	24186	3.8150	2.9000	3	1820.9090	-0.3275	16	-.RFDEILEASDGIMVAR.-	P11974
T-24213-73.65	1	24213	1.0650	1.0650	3	1858.8923	0.4784	16	-.FGVEQDVDMVFASFIR.-	P11974
D-24215-73.65	-1	24215	0.3700	0.2700	3	2698.3311	1.8536	22	-.LDVDEAWAEQVPDK[156.08]CVVPFIGR.-	decoy_P11974
T-24226-73.67	1	24226	1.8900	1.7400	3	3665.7074	-3.2123	34	-.AEGSDVANAVLDGADCIM[15.99]LSGETAK[156.08]GDYPLEAVR.-	P11974
T-24227-73.67	1	24227	0.2350	0.1400	3	3493.6339	-2.3405	34	-.AEGSDVANAVLDGADCIMLSGETAKGDYPLEAVR.-	P11974
T-24234-73.71	1	24234	0.0600	0.0600	3	2333.9813	1.2390	22	-.SSSHSTDLMEAM[15.99]AMGSVEASYK.-	P11974
T-24236-73.72	1	24236	0.6750	0.6750	3	2464.2848	0.1638	23	-.TATESFASDPILYRPVAVALDTK.-	P11974
T-24245-73.76	1	24245	2.1400	1.9450	3	3649.7125	0.9070	34	-.AEGSDVANAVLDGADCIMLSGETAK[156.08]GDYPLEAVR.-	P11974
T-24260-73.84	1	24260	2.4300	2.4300	3	1472.8020	-1.7533	14	-.CLAAALIVLTESGR.-	P11974
T-24266-73.87	1	24266	0.6450	0.6450	3	2317.9864	3.2094	22	-.SSSHSTDLMEAMAMGSVEASYK.-	P11974
T-24271-73.90	1	24271	0.0100	0.0100	3	1874.8872	0.3098	16	-.FGVEQDVDM[15.99]VFASFIR.-	P11974
T-24274-73.91	1	24274	1.0600	1.0500	3	3172.6654	1.6813	28	-.TATESFASDPILYRPVAVALDTK[156.08]GPEIR.-	P11974
T-24282-73.95	1	24282	0.6150	0.1350	3	2542.2525	2.9613	22	-.GIFPVVCKDPVQEAWAEDVDLR.-	P11974
T-24283-73.95	1	24283	1.2350	1.2350	3	1836.9039	2.7120	16	-.RFDEILEASDGIM[15.99]VAR.-	P11974
T-24290-73.99	1	24290	1.4550	1.4550	4	3649.7125	-2.1446	34	-.AEGSDVANAVLDGADCIMLSGETAK[156.08]GDYPLEAVR.-	P11974
T-24292-74.00	1	24292	3.3850	2.8650	3	1820.9090	3.5724	16	-.RFDEILEASDGIMVAR.-	P11974
T-24325-74.17	1	24325	2.0150	2.0150	3	3665.7074	0.0037	34	-.AEGSDVANAVLDGADCIM[15.99]LSGETAK[156.08]GDYPLEAVR.-	P11974
T-24328-74.19	1	24328	1.4300	1.4300	3	1858.8923	1.9465	16	-.FGVEQDVDMVFASFIR.-	P11974
T-24335-74.22	1	24335	0.8000	0.8000	3	2464.2848	2.9608	23	-.TATESFASDPILYRPVAVALDTK.-	P11974
T-24344-74.27	1	24344	1.3750	1.2650	3	3649.7125	-0.4645	34	-.AEGSDVANAVLDGADCIMLSGETAK[156.08]GDYPLEAVR.-	P11974
T-24387-74.52	1	24387	1.5450	1.5050	3	1820.9090	0.4232	16	-.RFDEILEASDGIMVAR.-	P11974
T-24404-74.62	1	24404	1.0450	0.7400	3	3172.6654	-0.6948	28	-.TATESFASDPILYRPVAVALDTK[156.08]GPEIR.-	P11974
D-24411-74.66	-1	24411	0.0250	0.0250	3	2047.0308	-8.0557	17	-.ALEEFLKRHFMAAEAER.-	decoy_P11974
T-24415-74.68	1	24415	1.1600	1.1600	3	3665.7074	-1.5366	34	-.AEGSDVANAVLDGADCIM[15.99]LSGETAK[156.08]GDYPLEAVR.-	P11974
T-24419-74.70	1	24419	0.2150	0.2150	3	1858.8923	-0.6664	16	-.FGVEQDVDMVFASFIR.-	P11974
T-24425-74.73	1	24425	0.8800	0.8800	3	2464.2848	-0.1949	23	-.TATESFASDPILYRPVAVALDTK.-	P11974
T-24474-75.03	1	24474	3.9200	3.0450	3	1820.9090	3.1542	16	-.RFDEILEASDGIMVAR.-	P11974
