# Supplementary material for: The CroCo cross-link converter: a user-centred tool to convert results from cross-linking mass spectrometry experiments
Source: Bioinformatics. 2019 Sep 28;36(4):1296–7. doi: 10.1093/bioinformatics/btz732 (PMC7703748; doi:10.1093/bioinformatics/btz732)
Supplement: btz732_Supplementary_Data [file btz732_supplementary_data.zip › ExampleData/input/kojak_percolator/20180615_KS_CL_9_msconvert.perc.single.validated.txt]

PSMId	score	q-value	posterior_error_prob	peptide	proteinIds
T-21728-68.38	6.65162	0.00884956	4.47E-08	-.SHSEAGSAFIQTQQLHAAMADTFLEHMCR.-	P11974
T-23258-71.33	5.42449	0.00884956	8.76E-07	-.TATESFASDPILYRPVAVALDTKGPEIR.-	P11974
T-8798-34.21	4.76641	0.00884956	4.32E-06	-.M[15.99]NFSHGTHEYHAETIK[156.08]NVR.-	P11974
T-23093-71.07	4.57249	0.00884956	6.92E-06	-.AEGSDVANAVLDGADCIMLSGETAKGDYPLEAVR.-	P11974
T-5448-24.15	4.45107	0.00884956	9.29E-06	-.MNFSHGTHEYHAETIK.-	P11974
T-10525-39.25	4.38592	0.00884956	1.09E-05	-.MNFSHGTHEYHAETIK[156.08]NVR.-	P11974
T-13723-48.64	4.37107	0.00884956	1.13E-05	-.SHSEAGSAFIQTQQLHAAM[15.99]ADTFLEHM[15.99]CR.-	P11974
T-17207-57.90	4.28469	0.00884956	1.39E-05	-.SHSEAGSAFIQTQQLHAAM[15.99]ADTFLEHMCR.-	P11974
T-18438-60.79	4.27528	0.00884956	1.42E-05	-.KGVNLPGAAVDLPAVSEKDIQDLK.-	P11974
T-17636-58.92	4.215	0.00884956	1.65E-05	-.SHSEAGSAFIQTQQLHAAMADTFLEHM[15.99]CR.-	P11974
T-23498-71.73	3.8582	0.00884956	3.91E-05	-.AEGSDVANAVLDGADCIMLSGETAK[156.08]GDYPLEAVR.-	P11974
T-5238-23.43	3.82148	0.00884956	4.27E-05	-.M[15.99]NFSHGTHEYHAETIK.-	P11974
T-16957-57.26	3.53998	0.00884956	8.46E-05	-.RFDEILEASDGIM[15.99]VAR.-	P11974
T-22776-70.56	3.43301	0.00884956	0.000109645	-.AEGSDVANAVLDGADCIM[15.99]LSGETAKGDYPLEAVR.-	P11974
T-23131-71.13	3.28936	0.00884956	0.000155339	-.AEGSDVANAVLDGADCIM[15.99]LSGETAK[156.08]GDYPLEAVR.-	P11974
T-20969-66.66	3.24849	0.00884956	0.00017152	-.KGDVVIVLTGWRPGSGFTNTMR.-	P11974
T-22944-70.83	3.16296	0.00884956	0.000211052	-.TATESFASDPILYRPVAVALDTK[156.08]GPEIR.-	P11974
T-22811-70.62	3.16172	0.00884956	0.000211689	-.TATESFASDPILYRPVAVALDTK.-	P11974
T-22578-70.24	3.12737	0.00884956	0.000230078	-.AGKPVICATQMLESMIK[156.08]KPRPTR.-	P11974
T-22577-70.24	3.12662	0.00884956	0.000230498	-.RFDEILEASDGIMVAR.-	P11974
T-5968-25.83	3.07426	0.00884956	0.000261699	-.MNFSHGTHEYHAETIKNVR.-	P11974
T-22680-70.41	3.05591	0.00884956	0.000273609	-.ITLDNAYM[15.99]EKCDENILWLDYK.-	P11974
T-21950-68.86	2.94052	0.00884956	0.000361952	-.GVNLPGAAVDLPAVSEKDIQDLK.-	P11974
T-23113-71.10	2.85531	0.00884956	0.000445021	-.AEGSDVANAVLDGADCIMLSGETAK.-	P11974
T-13132-46.92	2.84857	0.00884956	0.000452354	-.TGLIK[156.08]GSGTAEVELKK.-	P11974
T-22814-70.62	2.75153	0.00884956	0.000572359	-.GIFPVVCKDPVQEAWAEDVDLR.-	P11974
T-23969-72.51	2.67466	0.00884956	0.000689631	-.FGVEQDVDMVFASFIR.-	P11974
T-14211-49.94	2.66748	0.00884956	0.00070175	-.SSSHSTDLMEAMAMGSVEASYK.-	P11974
T-13948-49.24	2.61412	0.00884956	0.000798663	-.KGVNLPGAAVDLPAVSEK.-	P11974
T-22775-70.56	2.57171	0.00884956	0.00088517	-.AGKPVICATQMLESMIK.-	P11974
T-10736-39.86	2.54903	0.00884956	0.000935197	-.IISK[156.08]IENHEGVR.-	P11974
T-22865-70.70	2.48651	0.00884956	0.00108828	-.ITLDNAYMEKCDENILWLDYK.-	P11974
T-12444-44.95	2.47983	0.00884956	0.00110605	-.AGKPVICATQM[15.99]LESM[15.99]IK.-	P11974
T-6108-26.26	2.30378	0.00884956	0.00169484	-.K[156.08]AADVHEVR.-	P11974
T-19271-62.64	2.28966	0.00884956	0.00175387	-.QKGPDFLVTEVENGGFLGSKK.-	P11974
T-20624-65.84	2.25028	0.00884956	0.00192952	-.SVETLKEM[15.99]IK[156.08]SGMNVAR.-	P11974
T-23845-72.29	2.24217	0.00884956	0.00196783	-.FGVEQDVDM[15.99]VFASFIR.-	P11974
T-23061-71.02	2.22711	0.00884956	0.00204098	-.GIFPVVCKDPVQEAWAEDVDLRVNLAMNVGK.-	P11974
T-11194-41.16	2.22246	0.00884956	0.00206416	-.SSSHSTDLMEAMAM[15.99]GSVEASYK.-	P11974
T-15778-54.21	2.17502	0.00884956	0.00231567	-.LDIDSAPITAR.-	P11974
T-15782-54.22	2.16642	0.00884956	0.00236443	-.AGKPVICATQMLESM[15.99]IK.-	P11974
T-22813-70.62	2.03786	0.00884956	0.00322875	-.GPDFLVTEVENGGFLGSKK.-	P11974
T-22412-69.95	2.00402	0.00884956	0.0035047	-.TGLIK[156.08]GSGTAEVELK.-	P11974
T-18057-59.90	2.00128	0.00884956	0.00352796	-.AGKPVICATQM[15.99]LESMIK[156.08]KPRPTR.-	P11974
T-6987-28.84	1.96635	0.00884956	0.00383956	-.SSSHSTDLMEAM[15.99]AM[15.99]GSVEASYK.-	P11974
T-10026-37.90	1.94878	0.00884956	0.00400653	-.SVETLKEMIK.-	P11974
T-5128-23.15	1.94695	0.00884956	0.00402434	-.EAEAAM[15.99]FHR.-	P11974
T-19733-63.73	1.94389	0.00884956	0.0040543	-.AGKPVICATQM[15.99]LESMIK.-	P11974
T-17418-58.42	1.90856	0.00884956	0.00441656	-.KGATLK[156.08]ITLDNAYM[15.99]EK.-	P11974
T-23837-72.27	1.81357	0.00884956	0.0055589	-.SSSHSTDLMEAM[15.99]AMGSVEASYK[156.08]CLAAALIVLTESGR.-	P11974
T-22945-70.83	1.81304	0.00884956	0.00556607	-.SVETLKEMIK[156.08]SGMNVAR.-	P11974
T-23321-71.43	1.78606	0.00884956	0.0059417	-.FGVEQDVDMVFASFIRK.-	P11974
T-22085-69.18	1.7829	0.00884956	0.00598736	-.NTGIICTIGPASR.-	P11974
T-22703-70.44	1.76202	0.00884956	0.00629776	-.FDEILEASDGIMVAR.-	P11974
T-23193-71.23	1.72923	0.00884956	0.00681802	-.FGVEQDVDM[15.99]VFASFIRK.-	P11974
T-11011-40.66	1.71655	0.00884956	0.0070305	-.SSSHSTDLM[15.99]EAM[15.99]AMGSVEASYK.-	P11974
T-22936-70.81	1.67948	0.00884956	0.00769023	-.GATLK[156.08]ITLDNAYMEK.-	P11974
T-23954-72.49	1.67424	0.00884956	0.00778838	-.DIQDLK[156.08]FGVEQDVDM[15.99]VFASFIR.-	P11974
T-23194-71.23	1.64519	0.00884956	0.00835526	-.VVDVGSK[156.08]VYVDDGLISLQVK.-	P11974
T-6194-26.50	1.60416	0.00884956	0.00922687	-.TGLIKGSGTAEVELKK.-	P11974
T-22635-70.33	1.5975	0.00884956	0.00937664	-.GDLGIEIPAEKVFLAQK.-	P11974
T-21841-68.62	1.59498	0.00884956	0.00943397	-.DPVQEAWAEDVDLR.-	P11974
T-3405-17.85	1.58904	0.00884956	0.00957038	-.EAEAAMFHRK.-	P11974
T-13882-49.07	1.55653	0.00884956	0.0103528	-.VFLAQKMIIGR.-	P11974
T-3888-19.31	1.54699	0.00884956	0.0105941	-.IISKIENHEGVR.-	P11974
T-19303-62.72	1.47652	0.00884956	0.01256	-.KGDVVIVLTGWRPGSGFTNTM[15.99]R.-	P11974
T-22679-70.40	1.46703	0.00884956	0.0128511	-.QKGPDFLVTEVENGGFLGSK.-	P11974
T-20522-65.61	1.4664	0.00884956	0.0128707	-.LDIDSAPITARNTGIICTIGPASR.-	P11974
T-6493-27.41	1.43617	0.00884956	0.0138446	-.VNLAMNVGKAR.-	P11974
T-23047-71.00	1.42915	0.00884956	0.0140813	-.QKGPDFLVTEVENGGFLGSK[156.08]K.-	P11974
T-23612-71.91	1.42562	0.00884956	0.0142016	-.GIFPVVCK[156.08]DPVQEAWAEDVDLR.-	P11974
T-19696-63.65	1.42255	0.00884956	0.0143071	-.KGATLK[156.08]ITLDNAYMEK.-	P11974
T-4344-20.78	1.40705	0.00884956	0.0148523	-.K[156.08]AADVHEVRK.-	P11974
T-6682-27.99	1.36948	0.00884956	0.0162601	-.GSGTAEVELK.-	P11974
T-3111-17.12	1.27671	0.00884956	0.0203292	-.IISKIENHEGVRR.-	P11974
T-22896-70.75	1.26985	0.00884956	0.0206668	-.GDVVIVLTGWRPGSGFTNTMR.-	P11974
T-16876-57.05	1.2613	0.00884956	0.0210964	-.AGKPVICATQMLESM[15.99]IK[156.08]KPRPTR.-	P11974
T-9875-37.45	1.25902	0.00884956	0.0212122	-.ITLDNAYM[15.99]EK.-	P11974
T-2430-14.75	1.24305	0.00884956	0.022042	-.EAEAAM[15.99]FHRK.-	P11974
T-23938-72.46	1.23951	0.00884956	0.0222301	-.DIQDLKFGVEQDVDMVFASFIR.-	P11974
T-22327-69.75	1.18089	0.00884956	0.0255882	-.FDEILEASDGIM[15.99]VAR.-	P11974
T-8153-32.31	1.17421	0.00884956	0.0260011	-.TGLIKGSGTAEVELK.-	P11974
T-23824-72.25	1.16025	0.00884956	0.026886	-.GDLGIEIPAEK[156.08]VFLAQK.-	P11974
T-10485-39.13	1.1575	0.00884956	0.0270636	-.SSSHSTDLMEAM[15.99]AMGSVEASYK.-	P11974
T-23656-71.98	1.12737	0.00884956	0.0290879	-.GPDFLVTEVENGGFLGSK[156.08]K[156.08]GVNLPGAAVDLPAVSEK.-	P11974
T-18326-60.55	1.12691	0.00884956	0.0291194	-.GVNLPGAAVDLPAVSEK.-	P11974
T-23473-71.69	1.09629	0.00884956	0.0313313	-.QK[156.08]GPDFLVTEVENGGFLGSK[156.08]K.-	P11974
T-23152-71.16	1.07192	0.00884956	0.0332085	-.CLAAALIVLTESGR.-	P11974
T-9397-36.03	1.06786	0.00884956	0.0335317	-.VFLAQKM[15.99]IIGR.-	P11974
T-23937-72.46	1.04557	0.00884956	0.0353624	-.GDLGIEIPAEK[156.08]VFLAQK[156.08]MIIGR.-	P11974
T-11376-41.70	1.02306	0.00884956	0.0373099	-.VNLAMNVGK.-	P11974
T-20813-66.34	0.991019	0.00884956	0.040264	-.SVETLKEMIK[156.08]SGM[15.99]NVAR.-	P11974
T-4249-20.48	0.904817	0.00884956	0.0493843	-.GSGTAEVELKK.-	P11974
T-23896-72.38	0.880848	0.00884956	0.0522568	-.SSSHSTDLMEAMAMGSVEASYK[156.08]CLAAALIVLTESGR.-	P11974
T-19113-62.29	0.880745	0.00884956	0.0522695	-.SVETLK[156.08]EM[15.99]IK.-	P11974
T-15603-53.78	0.87262	0.00884956	0.0532794	-.VNLAM[15.99]NVGK[156.08]AR.-	P11974
T-23016-70.95	0.838716	0.00884956	0.0577006	-.AGKPVICATQMLESMIK[156.08]K[156.08]PRPTR.-	P11974
T-20592-65.77	0.804937	0.00884956	0.0624544	-.VVDVGSKVYVDDGLISLQVK.-	P11974
T-23218-71.26	0.784318	0.00884956	0.065538	-.QK[156.08]GPDFLVTEVENGGFLGSK.-	P11974
T-23120-71.11	0.766201	0.00884956	0.0683666	-.GVNLPGAAVDLPAVSEK[156.08]DIQDLK.-	P11974
T-5292-23.62	0.698135	0.00884956	0.0800646	-.EAEAAMFHR.-	P11974
T-10259-38.55	0.69456	0.00884956	0.0807285	-.VNLAM[15.99]NVGK.-	P11974
T-9802-37.23	0.677898	0.00884956	0.0838918	-.SVETLKEM[15.99]IK.-	P11974
T-8828-34.29	0.658848	0.00884956	0.087651	-.QAHLYR.-	P11974
T-18136-60.08	0.656827	0.00884956	0.0880589	-.GDLGIEIPAEK.-	P11974
T-23861-72.32	0.636767	0.00884956	0.0922051	-.GVNLPGAAVDLPAVSEKDIQDLKFGVEQDVDMVFASFIR.-	P11974
T-13558-48.14	0.550444	0.00884956	0.112198	-.KLFEELAR.-	P11974
T-23032-70.97	0.453309	0.00884956	0.139372	-.n[156.08]SKSHSEAGSAFIQTQQLHAAM[15.99]ADTFLEHMCRLDIDSAPITAR.-	P11974
T-10299-38.64	0.356244	0.00884956	0.17223	-.LFEELAR.-	P11974
T-17842-59.40	0.352874	0.00884956	0.173483	-.AGKPVICATQM[15.99]LESMIKK[156.08]PRPTR.-	P11974
T-23114-71.10	0.288417	0.00884956	0.198989	-.AEGSDVANAVLDGADCIM[15.99]LSGETAK.-	P11974
T-18360-60.62	0.246183	0.00884956	0.217354	-.SSSHSTDLM[15.99]EAMAM[15.99]GSVEASYK.-	P11974
T-2493-14.96	0.231946	0.00884956	0.223851	-.SGM[15.99]NVAR.-	P11974
T-8568-33.55	0.169575	0.0172414	0.254188	-.IISK[156.08]IENHEGVRR.-	P11974
T-6556-27.62	0.125892	0.0172414	0.277301	-.MQHLIAR.-	P11974
T-20555-65.69	0.118766	0.0172414	0.281221	-.VYVDDGLISLQVK.-	P11974
T-22082-69.18	0.103126	0.0241935	0.28997	-.SHSEAGSAFIQTQQLHAAMADTFLEHM[15.99]CRLDIDSAPITAR.-	P11974
T-22632-70.33	0.100022	0.0241935	0.291731	-.GDVVIVLTGWRPGSGFTNTM[15.99]R.-	P11974
T-2259-14.26	0.0780815	0.0241935	0.304405	-.IENHEGVRR.-	P11974
T-8578-33.59	0.0632659	0.0241935	0.313191	-.GKNIK[156.08]IISK.-	P11974
T-16938-57.21	0.0312009	0.0241935	0.332835	-.AGKPVICATQMLESM[15.99]IKK[156.08]PRPTR.-	P11974
T-23381-71.54	0.0178597	0.0241935	0.34126	-.ITLDNAYMEK[156.08]CDENILWLDYK.-	P11974
T-15311-52.95	0.011751	0.0241935	0.345167	-.SSSHSTDLM[15.99]EAMAMGSVEASYK.-	P11974
T-5864-25.54	0.00132097	0.0241935	0.35191	-.NICKVVDVGSK.-	P11974
