# Supplementary material for: The CroCo cross-link converter: a user-centred tool to convert results from cross-linking mass spectrometry experiments
Source: Bioinformatics. 2019 Sep 28;36(4):1296–7. doi: 10.1093/bioinformatics/btz732 (PMC7703748; doi:10.1093/bioinformatics/btz732)
Supplement: btz732_Supplementary_Data [file btz732_supplementary_data.zip › ExampleData/input/plink2/PLINK2_README.txt]

Use the whole pLink2_results folder as input path.
CroCo will automatically select the matching files.

== Options window ==
if you want to filter the output:
    + Check the "Filter xTable" Box
    + Group by:  Column name to group the data (only topN PSMs per group will be returned)
    + Score by: Column name to score (scoring will define the order in the groups)
    + Best N: Number of rows retained
    + Dircetion: 'lowest' or 'highest'. Return the lowest or highest scoring rows

if you dont want to filter:
    + Uncheck the "Filter xTable" Box (the remaining lines will be ignored)
