# Supplementary material for: The CroCo cross-link converter: a user-centred tool to convert results from cross-linking mass spectrometry experiments
Source: Bioinformatics. 2019 Sep 28;36(4):1296–7. doi: 10.1093/bioinformatics/btz732 (PMC7703748; doi:10.1093/bioinformatics/btz732)
Supplement: btz732_Supplementary_Data [file btz732_supplementary_data.zip › ExampleData/input/plink2/pLink2_results/PK_P11974_2019.03.01.csv]

Order	Title	Charge	Precursor_MH	Peptide_Type	Peptide	Peptide_MH	Modifications	Refined_Score	SVM_Score	Score	E-value	Precursor_Mass_Error(Da)	Precursor_Mass_Error(ppm)	Target_Decoy	Q-value	Proteins	Protein_Type	FileID	isComplexSatisfied	isFilterIn
1	20180615_KS_CL_9.14190.14190.4.0.dta	4	2926.6	3	KGVNLPGAAVDLPAVSEK(1)-KAADVHEVR(1)	2926.6	null	130.26	12.6184	3.310527e-006	1.000000e+000	-0.001839	-0.628374	2	0.000000	P11974(207)-P11974(247)/	1	1	1	1
2	20180615_KS_CL_9.10525.10525.3.0.dta	3	2427.148853	1	MNFSHGTHEYHAETIKNVR(16)	2427.150894	null	163.276180	12.421200	4.032177e-006	1.000000e+000	-0.002041	-0.840904	2	0.000000	P11974(89)/	0	1	1	1
3	20180615_KS_CL_9.10696.10696.3.0.dta	3	2427.149717	1	MNFSHGTHEYHAETIKNVR(16)	2427.150894	null	160.318208	12.100200	5.558371e-006	1.000000e+000	-0.001177	-0.484931	2	0.000000	P11974(89)/	0	1	1	1
4	20180615_KS_CL_9.13132.13132.3.0.dta	3	1787.016306	1	TGLIKGSGTAEVELKK(5)	1787.015969	null	192.896625	11.873600	6.972010e-006	1.000000e+000	0.000337	0.188583	2	0.000000	P11974(125)/	0	1	1	1
5	20180615_KS_CL_9.23845.23845.2.0.dta	2	1875.896938	0	FGVEQDVDMVFASFIR	1875.894478	Oxidation[M](9)	315.549166	11.067900	1.560506e-005	1.000000e+000	0.002460	1.311374	2	0.000000	P11974/	0	1	1	1
6	20180615_KS_CL_9.23969.23969.2.0.dta	2	1859.898160	0	FGVEQDVDMVFASFIR	1859.899564	null	255.893294	10.839800	1.960316e-005	1.000000e+000	-0.001404	-0.754879	2	0.000000	P11974/	0	1	1	1
7	20180615_KS_CL_9.14819.14819.2.0.dta	2	945.518147	0	VNLAMNVGK	945.518567	null	230.041168	10.778000	2.085283e-005	1.000000e+000	-0.000420	-0.444201	2	0.000000	P11974/	0	1	1	1
8	20180615_KS_CL_9.9368.9368.2.0.dta	2	961.512920	0	VNLAMNVGK	961.513481	Oxidation[M](5)	225.058135	10.580300	2.541108e-005	1.000000e+000	-0.000561	-0.583455	2	0.000000	P11974/	0	1	1	1
9	20180615_KS_CL_9.11376.11376.2.0.dta	2	945.519130	0	VNLAMNVGK	945.518567	null	223.892844	10.482400	2.802460e-005	1.000000e+000	0.000563	0.595440	2	0.000000	P11974/	0	1	1	1
10	20180615_KS_CL_9.11978.11978.2.0.dta	2	945.519012	0	VNLAMNVGK	945.518567	null	212.492618	10.465100	2.851363e-005	1.000000e+000	0.000445	0.470641	2	0.000000	P11974/	0	1	1	1
11	20180615_KS_CL_9.22776.22776.3.0.dta	3	3510.638807	0	AEGSDVANAVLDGADCIMLSGETAKGDYPLEAVR	3510.636141	Carbamidomethyl[C](16);Oxidation[M](18)	196.780124	10.334000	3.250773e-005	1.000000e+000	0.002666	0.759407	2	0.000000	P11974/	0	1	1	1
12	20180615_KS_CL_9.22813.22813.3.0.dta	3	1994.021754	0	GPDFLVTEVENGGFLGSKK	1994.022841	null	264.055675	10.255700	3.515530e-005	1.000000e+000	-0.001087	-0.545129	2	0.000000	P11974/	0	1	1	1
13	20180615_KS_CL_9.13326.13326.3.0.dta	3	1787.015000	1	TGLIKGSGTAEVELKK(5)	1787.015969	null	139.371530	10.228500	3.612461e-005	1.000000e+000	-0.000969	-0.542245	2	0.000000	P11974(125)/	0	1	1	1
14	20180615_KS_CL_9.22106.22106.3.0.dta	3	1821.916851	0	RFDEILEASDGIMVAR	1821.916274	null	191.825446	10.083200	4.177378e-005	1.000000e+000	0.000577	0.316700	2	0.000000	P11974/	0	1	1	1
15	20180615_KS_CL_9.10736.10736.3.0.dta	3	1550.853987	1	IISKIENHEGVR(4)	1550.853608	null	126.035904	10.031400	4.399459e-005	1.000000e+000	0.000379	0.244382	2	0.000000	P11974(270)/	0	1	1	1
16	20180615_KS_CL_9.9774.9774.3.0.dta	3	1465.835122	0	PVAVALDTKGPEIR	1465.837233	null	177.284014	10.021200	4.444561e-005	1.000000e+000	-0.002111	-1.440133	2	0.000000	P11974/	0	1	1	1
17	20180615_KS_CL_9.15593.15593.2.1.dta	2	945.518359	0	VNLAMNVGK	945.518567	null	207.335396	9.970970	4.673502e-005	1.000000e+000	-0.000208	-0.219985	2	0.000000	P11974/	0	1	1	1
18	20180615_KS_CL_9.10216.10216.2.0.dta	2	961.513876	0	VNLAMNVGK	961.513481	Oxidation[M](5)	202.501340	9.966780	4.693124e-005	1.000000e+000	0.000395	0.410811	2	0.000000	P11974/	0	1	1	1
19	20180615_KS_CL_9.16212.16212.2.0.dta	2	1171.631371	0	LDIDSAPITAR	1171.631672	null	169.572763	9.906570	4.984363e-005	1.000000e+000	-0.000301	-0.256907	2	0.000000	P11974/	0	1	1	1
20	20180615_KS_CL_9.15801.15801.2.0.dta	2	945.518460	0	VNLAMNVGK	945.518567	null	190.601470	9.903760	4.998388e-005	1.000000e+000	-0.000107	-0.113165	2	0.000000	P11974/	0	1	1	1
21	20180615_KS_CL_9.9651.9651.2.0.dta	2	961.513273	0	VNLAMNVGK	961.513481	Oxidation[M](5)	176.308814	9.793120	5.583130e-005	1.000000e+000	-0.000208	-0.216326	2	0.000000	P11974/	0	1	1	1
22	20180615_KS_CL_9.19894.19894.2.1.dta	2	1171.631593	0	LDIDSAPITAR	1171.631672	null	182.682232	9.719030	6.012468e-005	1.000000e+000	-0.000079	-0.067427	2	0.000000	P11974/	0	1	1	1
23	20180615_KS_CL_9.17403.17403.2.0.dta	2	1171.626473	0	LDIDSAPITAR	1171.631672	null	231.753561	9.694610	6.161091e-005	1.000000e+000	-0.005199	-4.437401	2	0.000000	P11974/	0	1	1	1
24	20180615_KS_CL_9.22814.22814.3.0.dta	3	2543.261263	0	GIFPVVCKDPVQEAWAEDVDLR	2543.259769	Carbamidomethyl[C](7)	139.285573	9.669580	6.317239e-005	1.000000e+000	0.001494	0.587435	2	0.000000	P11974/	0	1	1	1
25	20180615_KS_CL_9.8975.8975.3.0.dta	3	2443.142683	1	MNFSHGTHEYHAETIKNVR(16)	2443.145808	Oxidation[M](1)	131.753620	9.562260	7.032872e-005	1.000000e+000	-0.003125	-1.279089	2	0.000000	P11974(89)/	0	1	1	1
26	20180615_KS_CL_9.20299.20299.2.1.dta	2	1171.632354	0	LDIDSAPITAR	1171.631672	null	156.850432	9.523100	7.313722e-005	1.000000e+000	0.000682	0.582094	2	0.000000	P11974/	0	1	1	1
27	20180615_KS_CL_9.22577.22577.3.0.dta	3	1821.912761	0	RFDEILEASDGIMVAR	1821.916274	null	225.300270	9.493720	7.531771e-005	1.000000e+000	-0.003513	-1.928190	2	0.000000	P11974/	0	1	1	1
28	20180615_KS_CL_9.10606.10606.2.0.dta	2	877.477944	0	LFEELAR	877.477753	null	130.071440	9.490680	7.554700e-005	1.000000e+000	0.000191	0.217669	2	0.000000	P11974/	0	1	1	1
29	20180615_KS_CL_9.10026.10026.3.0.dta	3	1177.648914	0	SVETLKEMIK	1177.649629	null	91.464603	9.486920	7.583157e-005	1.000000e+000	-0.000715	-0.607142	2	0.000000	P11974/	0	1	1	1
30	20180615_KS_CL_9.22319.22319.3.0.dta	3	1821.917447	0	RFDEILEASDGIMVAR	1821.916274	null	194.211642	9.480370	7.632986e-005	1.000000e+000	0.001173	0.643828	2	0.000000	P11974/	0	1	1	1
31	20180615_KS_CL_9.18661.18661.4.0.dta	4	2477.359212	0	KGVNLPGAAVDLPAVSEKDIQDLK	2477.360859	null	216.146397	9.467860	7.729067e-005	1.000000e+000	-0.001647	-0.664820	2	0.000000	P11974/	0	1	1	1
32	20180615_KS_CL_9.23612.23612.3.0.dta	3	2699.340514	1	GIFPVVCKDPVQEAWAEDVDLR(8)	2699.338407	Carbamidomethyl[C](7)	98.298156	9.425160	8.066219e-005	1.000000e+000	0.002107	0.780562	2	0.000000	P11974(475)/	0	1	1	1
33	20180615_KS_CL_9.7585.7585.2.1.dta	2	1061.482265	0	EAEAAMFHR	1061.483243	null	208.654779	9.403770	8.240599e-005	1.000000e+000	-0.000978	-0.921352	2	0.000000	P11974/	0	1	1	1
34	20180615_KS_CL_9.23549.23549.3.0.dta	3	1875.894924	0	FGVEQDVDMVFASFIR	1875.894478	Oxidation[M](9)	141.493467	9.364780	8.568218e-005	1.000000e+000	0.000446	0.237753	2	0.000000	P11974/	0	1	1	1
35	20180615_KS_CL_9.20107.20107.2.1.dta	2	1171.631709	0	LDIDSAPITAR	1171.631672	null	172.958244	9.361390	8.597311e-005	1.000000e+000	0.000037	0.031580	2	0.000000	P11974/	0	1	1	1
36	20180615_KS_CL_9.15778.15778.2.1.dta	2	1171.632625	0	LDIDSAPITAR	1171.631672	null	180.147367	9.309360	9.056429e-005	1.000000e+000	0.000953	0.813396	2	0.000000	P11974/	0	1	1	1
37	20180615_KS_CL_9.2787.2787.3.0.dta	3	1118.605153	0	GSGTAEVELKK	1118.605125	null	115.210403	9.307850	9.070113e-005	1.000000e+000	0.000028	0.025031	2	0.000000	P11974/	0	1	1	1
38	20180615_KS_CL_9.4364.4364.3.0.dta	3	1394.778701	0	IISKIENHEGVR	1394.774970	null	126.286958	9.255840	9.554287e-005	1.000000e+000	0.003731	2.674983	2	0.000000	P11974/	0	1	1	1
39	20180615_KS_CL_9.9676.9676.3.0.dta	3	1177.648387	0	SVETLKEMIK	1177.649629	null	95.804896	9.225550	9.848085e-005	1.000000e+000	-0.001242	-1.054643	2	0.000000	P11974/	0	1	1	1
40	20180615_KS_CL_9.8798.8798.3.0.dta	3	2443.142481	1	MNFSHGTHEYHAETIKNVR(16)	2443.145808	Oxidation[M](1)	126.645092	9.188310	1.022170e-004	1.000000e+000	-0.003327	-1.361769	2	0.000000	P11974(89)/	0	1	1	1
41	20180615_KS_CL_9.6682.6682.2.0.dta	2	990.510723	0	GSGTAEVELK	990.510169	null	214.594066	9.168990	1.042109e-004	1.000000e+000	0.000554	0.559308	2	0.000000	P11974/	0	1	1	1
42	20180615_KS_CL_9.10702.10702.2.1.dta	2	961.514134	0	VNLAMNVGK	961.513481	Oxidation[M](5)	183.434609	9.161930	1.049491e-004	1.000000e+000	0.000653	0.679138	2	0.000000	P11974/	0	1	1	1
43	20180615_KS_CL_9.21440.21440.3.0.dta	3	1821.911608	0	RFDEILEASDGIMVAR	1821.916274	null	168.193232	9.152360	1.059582e-004	1.000000e+000	-0.004666	-2.561040	2	0.000000	P11974/	0	1	1	1
44	20180615_KS_CL_9.23633.23633.4.0.dta	4	3650.724004	1	AEGSDVANAVLDGADCIMLSGETAKGDYPLEAVR(25)	3650.719864	Carbamidomethyl[C](16)	93.094849	9.140510	1.072211e-004	1.000000e+000	0.004140	1.134023	2	0.000000	P11974(367)/	0	1	1	1
45	20180615_KS_CL_9.19200.19200.5.0.dta	5	2719.551358	3	GDLGIEIPAEKVFLAQK(11)-KPRPTR(1)	2719.550381	null	54.295451	9.132050	1.081320e-004	1.000000e+000	0.000977	0.359251	2	0.000000	P11974(305)-P11974(337)/	1	1	1	1
46	20180615_KS_CL_9.23193.23193.3.0.dta	3	2003.992862	0	FGVEQDVDMVFASFIRK	2003.989434	Oxidation[M](9)	143.154047	9.115250	1.099637e-004	1.000000e+000	0.003428	1.710588	2	0.000000	P11974/	0	1	1	1
47	20180615_KS_CL_9.3739.3739.3.0.dta	3	1394.776824	0	IISKIENHEGVR	1394.774970	null	122.653868	9.098850	1.117818e-004	1.000000e+000	0.001854	1.329247	2	0.000000	P11974/	0	1	1	1
48	20180615_KS_CL_9.11163.11163.2.1.dta	2	945.517642	0	VNLAMNVGK	945.518567	null	199.701104	9.056340	1.166355e-004	1.000000e+000	-0.000925	-0.978299	2	0.000000	P11974/	0	1	1	1
49	20180615_KS_CL_9.20213.20213.3.0.dta	3	1837.911361	0	RFDEILEASDGIMVAR	1837.911188	Oxidation[M](13)	143.741612	9.029270	1.198356e-004	1.000000e+000	0.000173	0.094129	2	0.000000	P11974/	0	1	1	1
50	20180615_KS_CL_9.22775.22775.3.0.dta	3	1876.969069	0	AGKPVICATQMLESMIK	1876.969232	Carbamidomethyl[C](7)	194.208510	9.004450	1.228468e-004	1.000000e+000	-0.000163	-0.086842	2	0.000000	P11974/	0	1	1	1
51	20180615_KS_CL_9.22945.22945.3.0.dta	3	2049.073010	1	SVETLKEMIKSGMNVAR(10)	2049.071774	null	116.751353	8.989590	1.246857e-004	1.000000e+000	0.001236	0.603200	2	0.000000	P11974(66)/	0	1	1	1
52	20180615_KS_CL_9.22818.22818.4.1.dta	4	2414.291396	1	AGKPVICATQMLESMIKKPR(17)	2414.296687	Carbamidomethyl[C](7)	194.640614	8.982600	1.255602e-004	1.000000e+000	-0.005291	-2.191529	2	0.000000	P11974(336)/	0	1	1	1
53	20180615_KS_CL_9.9698.9698.2.0.dta	2	1213.575091	0	ITLDNAYMEK	1213.576861	Oxidation[M](8)	134.931664	8.979860	1.259046e-004	1.000000e+000	-0.001770	-1.458498	2	0.000000	P11974/	0	1	1	1
54	20180615_KS_CL_9.13882.13882.3.0.dta	3	1275.762108	0	VFLAQKMIIGR	1275.760512	null	108.409211	8.949470	1.297891e-004	1.000000e+000	0.001596	1.251018	2	0.000000	P11974/	0	1	1	1
55	20180615_KS_CL_9.8727.8727.2.2.dta	2	961.513386	0	VNLAMNVGK	961.513481	Oxidation[M](5)	172.379718	8.947720	1.300164e-004	1.000000e+000	-0.000095	-0.098803	2	0.000000	P11974/	0	1	1	1
56	20180615_KS_CL_9.19390.19390.4.0.dta	4	2250.177770	0	QKGPDFLVTEVENGGFLGSKK	2250.176368	null	163.793505	8.944970	1.303744e-004	1.000000e+000	0.001402	0.623062	2	0.000000	P11974/	0	1	1	1
57	20180615_KS_CL_9.14058.14058.2.0.dta	2	1171.635754	0	LDIDSAPITAR	1171.631672	null	176.242883	8.930030	1.323365e-004	1.000000e+000	0.004082	3.484030	2	0.000000	P11974/	0	1	1	1
58	20180615_KS_CL_9.9039.9039.2.0.dta	2	1213.574681	0	ITLDNAYMEK	1213.576861	Oxidation[M](8)	154.741614	8.920030	1.336664e-004	1.000000e+000	-0.002180	-1.796343	2	0.000000	P11974/	0	1	1	1
59	20180615_KS_CL_9.4200.4200.3.1.dta	3	1394.778290	0	IISKIENHEGVR	1394.774970	null	104.338341	8.898200	1.366160e-004	1.000000e+000	0.003320	2.380312	2	0.000000	P11974/	0	1	1	1
60	20180615_KS_CL_9.23321.23321.3.1.dta	3	1988.000438	0	FGVEQDVDMVFASFIRK	1987.994520	null	183.876683	8.892370	1.374147e-004	1.000000e+000	0.005918	2.976869	2	0.000000	P11974/	0	1	1	1
61	20180615_KS_CL_9.17605.17605.2.0.dta	2	1342.781838	0	KGDVVIVLTGWR	1342.784082	null	221.580818	8.884510	1.384989e-004	1.000000e+000	-0.002244	-1.671155	2	0.000000	P11974/	0	1	1	1
62	20180615_KS_CL_9.6230.6230.3.0.dta	3	1193.642817	0	SVETLKEMIK	1193.644543	Oxidation[M](8)	91.612846	8.833220	1.457867e-004	1.000000e+000	-0.001726	-1.445992	2	0.000000	P11974/	0	1	1	1
63	20180615_KS_CL_9.22412.22412.2.0.dta	2	1658.919519	1	TGLIKGSGTAEVELK(5)	1658.921013	null	155.893026	8.804420	1.500458e-004	1.000000e+000	-0.001494	-0.900585	2	0.000000	P11974(125)/	0	1	1	1
64	20180615_KS_CL_9.22576.22576.3.0.dta	3	2349.262360	0	GVNLPGAAVDLPAVSEKDIQDLK	2349.265904	null	107.501035	8.796070	1.513037e-004	1.000000e+000	-0.003544	-1.508556	2	0.000000	P11974/	0	1	1	1
65	20180615_KS_CL_9.22407.22407.2.0.dta	2	1658.921100	1	TGLIKGSGTAEVELK(5)	1658.921013	null	162.456965	8.769580	1.553647e-004	1.000000e+000	0.000087	0.052444	2	0.000000	P11974(125)/	0	1	1	1
66	20180615_KS_CL_9.11993.11993.4.0.dta	4	2167.190417	3	KAADVHEVR(1)-KLFEELAR(1)	2167.186876	null	125.817235	8.730440	1.615652e-004	1.000000e+000	0.003541	1.633915	2	0.000000	P11974(247)-P11974(393)/	1	1	1	1
67	20180615_KS_CL_9.23093.23093.4.0.dta	4	3494.639583	0	AEGSDVANAVLDGADCIMLSGETAKGDYPLEAVR	3494.641227	Carbamidomethyl[C](16)	165.831980	8.717910	1.636020e-004	1.000000e+000	-0.001644	-0.470435	2	0.000000	P11974/	0	1	1	1
68	20180615_KS_CL_9.22982.22982.3.0.dta	3	1821.915809	0	RFDEILEASDGIMVAR	1821.916274	null	164.691640	8.716710	1.637985e-004	1.000000e+000	-0.000465	-0.255226	2	0.000000	P11974/	0	1	1	1
69	20180615_KS_CL_9.22635.22635.3.0.dta	3	1828.019286	0	GDLGIEIPAEKVFLAQK	1828.021389	null	194.204574	8.701250	1.663500e-004	1.000000e+000	-0.002103	-1.150424	2	0.000000	P11974/	0	1	1	1
70	20180615_KS_CL_9.21997.21997.3.0.dta	3	1837.909325	0	RFDEILEASDGIMVAR	1837.911188	Oxidation[M](13)	141.303906	8.689280	1.683529e-004	1.000000e+000	-0.001863	-1.013651	2	0.000000	P11974/	0	1	1	1
71	20180615_KS_CL_9.3024.3024.3.0.dta	3	1189.577407	0	EAEAAMFHRK	1189.578199	null	111.688877	8.637070	1.773745e-004	1.000000e+000	-0.000792	-0.665782	2	0.000000	P11974/	0	1	1	1
72	20180615_KS_CL_9.14729.14729.3.0.dta	3	2081.062765	1	SVETLKEMIKSGMNVAR(10)	2081.061602	Oxidation[M](8);Oxidation[M](13)	66.394891	8.631260	1.784078e-004	1.000000e+000	0.001163	0.558849	2	0.000000	P11974(66)/	0	1	1	1
73	20180615_KS_CL_9.4725.4725.3.1.dta	3	1394.773570	0	IISKIENHEGVR	1394.774970	null	95.484124	8.627210	1.791317e-004	1.000000e+000	-0.001400	-1.003746	2	0.000000	P11974/	0	1	1	1
74	20180615_KS_CL_9.11020.11020.2.0.dta	2	877.476285	0	LFEELAR	877.477753	null	131.734942	8.625500	1.794382e-004	1.000000e+000	-0.001468	-1.672977	2	0.000000	P11974/	0	1	1	1
75	20180615_KS_CL_9.10046.10046.2.0.dta	2	1213.574507	0	ITLDNAYMEK	1213.576861	Oxidation[M](8)	168.919979	8.624420	1.796321e-004	1.000000e+000	-0.002354	-1.939721	2	0.000000	P11974/	0	1	1	1
76	20180615_KS_CL_9.3186.3186.3.0.dta	3	1189.578015	0	EAEAAMFHRK	1189.578199	null	117.274131	8.611560	1.819567e-004	1.000000e+000	-0.000184	-0.154677	2	0.000000	P11974/	0	1	1	1
77	20180615_KS_CL_9.9875.9875.2.0.dta	2	1213.573875	0	ITLDNAYMEK	1213.576861	Oxidation[M](8)	148.573599	8.591940	1.855612e-004	1.000000e+000	-0.002986	-2.460495	2	0.000000	P11974/	0	1	1	1
78	20180615_KS_CL_9.23090.23090.3.0.dta	3	3494.640983	0	AEGSDVANAVLDGADCIMLSGETAKGDYPLEAVR	3494.641227	Carbamidomethyl[C](16)	187.520249	8.576680	1.884141e-004	1.000000e+000	-0.000244	-0.069821	2	0.000000	P11974/	0	1	1	1
79	20180615_KS_CL_9.5128.5128.2.0.dta	2	1077.476311	0	EAEAAMFHR	1077.478157	Oxidation[M](6)	219.296802	8.558880	1.917972e-004	1.000000e+000	-0.001846	-1.713260	2	0.000000	P11974/	0	1	1	1
80	20180615_KS_CL_9.13231.13231.2.0.dta	2	1141.609497	0	GDLGIEIPAEK	1141.609876	null	168.207266	8.532260	1.969704e-004	1.000000e+000	-0.000379	-0.331987	2	0.000000	P11974/	0	1	1	1
81	20180615_KS_CL_9.4034.4034.3.0.dta	3	1394.777907	0	IISKIENHEGVR	1394.774970	null	109.337942	8.509170	2.015705e-004	1.000000e+000	0.002937	2.105716	2	0.000000	P11974/	0	1	1	1
82	20180615_KS_CL_9.7174.7174.3.0.dta	3	1193.645088	0	SVETLKEMIK	1193.644543	Oxidation[M](8)	77.823621	8.505250	2.023620e-004	1.000000e+000	0.000545	0.456585	2	0.000000	P11974/	0	1	1	1
83	20180615_KS_CL_9.10416.10416.4.1.dta	4	2427.150283	1	MNFSHGTHEYHAETIKNVR(16)	2427.150894	null	113.321683	8.498370	2.037588e-004	1.000000e+000	-0.000611	-0.251735	2	0.000000	P11974(89)/	0	1	1	1
84	20180615_KS_CL_9.18879.18879.3.0.dta	3	1193.643276	0	SVETLKEMIK	1193.644543	Oxidation[M](8)	83.679611	8.494790	2.044894e-004	1.000000e+000	-0.001267	-1.061455	2	0.000000	P11974/	0	1	1	1
85	20180615_KS_CL_9.19091.19091.3.0.dta	3	1621.914719	1	PVAVALDTKGPEIR(9)	1621.915870	null	84.320984	8.489140	2.056478e-004	1.000000e+000	-0.001151	-0.709655	2	0.000000	P11974(115)/	0	1	1	1
86	20180615_KS_CL_9.19877.19877.3.0.dta	3	1821.915919	0	RFDEILEASDGIMVAR	1821.916274	null	148.178934	8.481640	2.071956e-004	1.000000e+000	-0.000355	-0.194850	2	0.000000	P11974/	0	1	1	1
87	20180615_KS_CL_9.20010.20010.3.0.dta	3	3120.689772	3	KGVNLPGAAVDLPAVSEK(1)-NICKVVDVGSK(4)	3120.697161	Carbamidomethyl[C](24)	41.455936	8.472990	2.089953e-004	1.000000e+000	-0.007389	-2.367740	2	0.000000	P11974(207)-P11974(166)/	1	1	1	1
88	20180615_KS_CL_9.10215.10215.2.1.dta	2	1213.574278	0	ITLDNAYMEK	1213.576861	Oxidation[M](8)	167.415154	8.464580	2.107599e-004	1.000000e+000	-0.002583	-2.128419	2	0.000000	P11974/	0	1	1	1
89	20180615_KS_CL_9.6060.6060.3.0.dta	3	1193.641207	0	SVETLKEMIK	1193.644543	Oxidation[M](8)	87.666180	8.459750	2.117802e-004	1.000000e+000	-0.003336	-2.794802	2	0.000000	P11974/	0	1	1	1
90	20180615_KS_CL_9.2876.2876.3.0.dta	3	1189.578129	0	EAEAAMFHRK	1189.578199	null	114.360951	8.455480	2.126862e-004	1.000000e+000	-0.000070	-0.058844	2	0.000000	P11974/	0	1	1	1
91	20180615_KS_CL_9.15596.15596.2.1.dta	2	1005.572806	0	KLFEELAR	1005.572709	null	133.003251	8.443690	2.152081e-004	1.000000e+000	0.000097	0.096462	2	0.000000	P11974/	0	1	1	1
92	20180615_KS_CL_9.13558.13558.2.0.dta	2	1005.570236	0	KLFEELAR	1005.572709	null	145.532978	8.407070	2.232333e-004	1.000000e+000	-0.002473	-2.459295	2	0.000000	P11974/	0	1	1	1
93	20180615_KS_CL_9.19450.19450.3.0.dta	3	1821.917008	0	RFDEILEASDGIMVAR	1821.916274	null	155.169551	8.394330	2.260948e-004	1.000000e+000	0.000734	0.402873	2	0.000000	P11974/	0	1	1	1
94	20180615_KS_CL_9.19657.19657.3.0.dta	3	1821.919004	0	RFDEILEASDGIMVAR	1821.916274	null	164.209463	8.391910	2.266425e-004	1.000000e+000	0.002730	1.498422	2	0.000000	P11974/	0	1	1	1
95	20180615_KS_CL_9.6396.6396.3.0.dta	3	1193.642709	0	SVETLKEMIK	1193.644543	Oxidation[M](8)	71.263451	8.376910	2.300670e-004	1.000000e+000	-0.001834	-1.536471	2	0.000000	P11974/	0	1	1	1
96	20180615_KS_CL_9.18136.18136.2.0.dta	2	1141.608250	0	GDLGIEIPAEK	1141.609876	null	157.347944	8.371750	2.312569e-004	1.000000e+000	-0.001626	-1.424304	2	0.000000	P11974/	0	1	1	1
97	20180615_KS_CL_9.10509.10509.2.0.dta	2	1177.649815	0	SVETLKEMIK	1177.649629	null	117.575991	8.367930	2.321418e-004	1.000000e+000	0.000186	0.157942	2	0.000000	P11974/	0	1	1	1
98	20180615_KS_CL_9.6612.6612.2.0.dta	2	990.508717	0	GSGTAEVELK	990.510169	null	180.686180	8.365580	2.326878e-004	1.000000e+000	-0.001452	-1.465911	2	0.000000	P11974/	0	1	1	1
99	20180615_KS_CL_9.9397.9397.3.0.dta	3	1291.750246	0	VFLAQKMIIGR	1291.755426	Oxidation[M](7)	74.558565	8.352810	2.356776e-004	1.000000e+000	-0.005180	-4.010047	2	0.000000	P11974/	0	1	1	1
100	20180615_KS_CL_9.9857.9857.3.0.dta	3	1177.648010	0	SVETLKEMIK	1177.649629	null	84.888521	8.345300	2.374538e-004	1.000000e+000	-0.001619	-1.374772	2	0.000000	P11974/	0	1	1	1
101	20180615_KS_CL_9.2899.2899.2.0.dta	2	884.477264	0	MQHLIAR	884.477039	Oxidation[M](1)	165.089822	8.336010	2.396695e-004	1.000000e+000	0.000225	0.254388	2	0.000000	P11974/	0	1	1	1
102	20180615_KS_CL_9.14058.14058.5.1.dta	5	2926.601202	3	KGVNLPGAAVDLPAVSEK(1)-KAADVHEVR(1)	2926.599506	null	87.498759	8.331590	2.407309e-004	1.000000e+000	0.001696	0.579512	2	0.000000	P11974(207)-P11974(247)/	1	1	1	1
103	20180615_KS_CL_9.6555.6555.3.0.dta	3	1849.049782	3	KAADVHEVR(1)-KILGEK(1)	1849.054084	null	205.163215	8.328170	2.415554e-004	1.000000e+000	-0.004302	-2.326595	2	0.000000	P11974(247)-P11974(256)/	1	1	1	1
104	20180615_KS_CL_9.6081.6081.3.1.dta	3	1901.852978	0	MNFSHGTHEYHAETIK	1901.859823	null	134.897870	8.324430	2.424603e-004	1.000000e+000	-0.006845	-3.599109	2	0.000000	P11974/	0	1	1	1
105	20180615_KS_CL_9.21655.21655.3.0.dta	3	1821.913857	0	RFDEILEASDGIMVAR	1821.916274	null	142.351037	8.322030	2.430428e-004	1.000000e+000	-0.002417	-1.326625	2	0.000000	P11974/	0	1	1	1
106	20180615_KS_CL_9.10571.10571.2.0.dta	2	705.428178	0	VFLAQK	705.429354	null	162.664814	8.292250	2.503876e-004	1.000000e+000	-0.001176	-1.667070	2	0.000000	P11974/	0	1	1	1
107	20180615_KS_CL_9.19696.19696.3.0.dta	3	1952.044270	1	KGATLKITLDNAYMEK(6)	1952.040798	null	187.507552	8.290550	2.508135e-004	1.000000e+000	0.003472	1.778651	2	0.000000	P11974(141)/	0	1	1	1
108	20180615_KS_CL_9.19491.19491.3.0.dta	3	2250.176710	0	QKGPDFLVTEVENGGFLGSKK	2250.176368	null	120.162407	8.280930	2.532374e-004	1.000000e+000	0.000342	0.151988	2	0.000000	P11974/	0	1	1	1
109	20180615_KS_CL_9.16641.16641.2.0.dta	2	1005.570101	0	KLFEELAR	1005.572709	null	124.170313	8.257260	2.593014e-004	1.000000e+000	-0.002608	-2.593547	2	0.000000	P11974/	0	1	1	1
110	20180615_KS_CL_9.22211.22211.3.0.dta	3	1837.910643	0	RFDEILEASDGIMVAR	1837.911188	Oxidation[M](13)	139.602680	8.250790	2.609841e-004	1.000000e+000	-0.000545	-0.296532	2	0.000000	P11974/	0	1	1	1
111	20180615_KS_CL_9.4181.4181.3.0.dta	3	1188.653412	0	VNLAMNVGKAR	1188.651693	Oxidation[M](5)	100.833913	8.238370	2.642449e-004	1.000000e+000	0.001719	1.446176	2	0.000000	P11974/	0	1	1	1
112	20180615_KS_CL_9.9229.9229.2.0.dta	2	1213.580005	0	ITLDNAYMEK	1213.576861	Oxidation[M](8)	130.984057	8.236130	2.648373e-004	1.000000e+000	0.003144	2.590689	2	0.000000	P11974/	0	1	1	1
113	20180615_KS_CL_9.4185.4185.3.0.dta	3	1188.653498	0	VNLAMNVGKAR	1188.651693	Oxidation[M](5)	105.194914	8.234320	2.653170e-004	1.000000e+000	0.001805	1.518527	2	0.000000	P11974/	0	1	1	1
114	20180615_KS_CL_9.10299.10299.2.1.dta	2	877.478093	0	LFEELAR	877.477753	null	123.590822	8.233000	2.656673e-004	1.000000e+000	0.000340	0.387474	2	0.000000	P11974/	0	1	1	1
115	20180615_KS_CL_9.20298.20298.3.0.dta	3	1821.917578	0	RFDEILEASDGIMVAR	1821.916274	null	186.388925	8.223580	2.681811e-004	1.000000e+000	0.001304	0.715730	2	0.000000	P11974/	0	1	1	1
116	20180615_KS_CL_9.19314.19314.3.0.dta	3	1621.918000	1	PVAVALDTKGPEIR(9)	1621.915870	null	106.369603	8.200840	2.743477e-004	1.000000e+000	0.002130	1.313262	2	0.000000	P11974(115)/	0	1	1	1
117	20180615_KS_CL_9.23047.23047.3.1.dta	3	2406.253819	1	QKGPDFLVTEVENGGFLGSKK(2)	2406.255006	null	170.490603	8.177700	2.807683e-004	1.000000e+000	-0.001187	-0.493298	2	0.000000	P11974(188)/	0	1	1	1
118	20180615_KS_CL_9.3429.3429.2.1.dta	2	884.478072	0	MQHLIAR	884.477039	Oxidation[M](1)	178.028543	8.176980	2.809705e-004	1.000000e+000	0.001033	1.167922	2	0.000000	P11974/	0	1	1	1
119	20180615_KS_CL_9.5818.5818.2.1.dta	2	1218.648382	0	NICKVVDVGSK	1218.651024	Carbamidomethyl[C](3)	197.440089	8.171470	2.825224e-004	1.000000e+000	-0.002642	-2.167971	2	0.000000	P11974/	0	1	1	1
120	20180615_KS_CL_9.21224.21224.3.0.dta	3	1821.910126	0	RFDEILEASDGIMVAR	1821.916274	null	165.757710	8.160670	2.855893e-004	1.000000e+000	-0.006148	-3.374469	2	0.000000	P11974/	0	1	1	1
121	20180615_KS_CL_9.10399.10399.2.0.dta	2	1171.631665	0	LDIDSAPITAR	1171.631672	null	133.926866	8.159800	2.858378e-004	1.000000e+000	-0.000007	-0.005975	2	0.000000	P11974/	0	1	1	1
122	20180615_KS_CL_9.4318.4318.2.0.dta	2	703.399260	0	VVDVGSK	703.398447	null	166.490348	8.145090	2.900724e-004	1.000000e+000	0.000813	1.155817	2	0.000000	P11974/	0	1	1	1
123	20180615_KS_CL_9.6359.6359.4.2.dta	4	1901.859484	0	MNFSHGTHEYHAETIK	1901.859823	null	103.956228	8.127780	2.951357e-004	1.000000e+000	-0.000339	-0.178247	2	0.000000	P11974/	0	1	1	1
124	20180615_KS_CL_9.8819.8819.2.3.dta	2	961.513057	0	VNLAMNVGK	961.513481	Oxidation[M](5)	144.493229	8.096620	3.044741e-004	1.000000e+000	-0.000424	-0.440971	2	0.000000	P11974/	0	1	1	1
125	20180615_KS_CL_9.10194.10194.3.0.dta	3	1177.647613	0	SVETLKEMIK	1177.649629	null	87.113998	8.059550	3.159691e-004	1.000000e+000	-0.002016	-1.711884	2	0.000000	P11974/	0	1	1	1
126	20180615_KS_CL_9.18620.18620.3.0.dta	3	2477.357294	0	KGVNLPGAAVDLPAVSEKDIQDLK	2477.360859	null	188.039955	8.053730	3.178129e-004	1.000000e+000	-0.003565	-1.439031	2	0.000000	P11974/	0	1	1	1
127	20180615_KS_CL_9.14333.14333.3.0.dta	3	1764.986672	0	KGVNLPGAAVDLPAVSEK	1764.985339	null	183.336277	8.034110	3.241079e-004	1.000000e+000	0.001333	0.755247	2	0.000000	P11974/	0	1	1	1
128	20180615_KS_CL_9.17336.17336.2.0.dta	2	1005.570563	0	KLFEELAR	1005.572709	null	136.532651	7.998700	3.357862e-004	1.000000e+000	-0.002146	-2.134107	2	0.000000	P11974/	0	1	1	1
129	20180615_KS_CL_9.10596.10596.4.0.dta	4	2427.151514	1	MNFSHGTHEYHAETIKNVR(16)	2427.150894	null	117.086695	7.992700	3.378063e-004	1.000000e+000	0.000620	0.255444	2	0.000000	P11974(89)/	0	1	1	1
130	20180615_KS_CL_9.22865.22865.3.0.dta	3	2647.235920	0	ITLDNAYMEKCDENILWLDYK	2647.241733	Carbamidomethyl[C](11)	159.535839	7.991430	3.382355e-004	1.000000e+000	-0.005813	-2.195870	2	0.000000	P11974/	0	1	1	1
131	20180615_KS_CL_9.3228.3228.3.0.dta	3	1077.478258	0	EAEAAMFHR	1077.478157	Oxidation[M](6)	105.220833	7.974120	3.441392e-004	1.000000e+000	0.000101	0.093737	2	0.000000	P11974/	0	1	1	1
132	20180615_KS_CL_9.14527.14527.5.0.dta	5	2866.569831	3	VYVDDGLISLQVKQK(13)-KAADVHEVR(1)	2866.567147	null	59.143854	7.906110	3.683495e-004	1.000000e+000	0.002684	0.936312	2	0.000000	P11974(186)-P11974(247)/	1	1	1	1
133	20180615_KS_CL_9.3405.3405.3.0.dta	3	1189.580241	0	EAEAAMFHRK	1189.578199	null	113.203624	7.902920	3.695259e-004	1.000000e+000	0.002042	1.716575	2	0.000000	P11974/	0	1	1	1
134	20180615_KS_CL_9.8833.8833.2.0.dta	2	705.428531	0	VFLAQK	705.429354	null	139.615699	7.902480	3.696885e-004	1.000000e+000	-0.000823	-1.166665	2	0.000000	P11974/	0	1	1	1
135	20180615_KS_CL_9.2399.2399.2.0.dta	2	1024.549399	0	KAADVHEVR	1024.553369	null	130.332772	7.899400	3.708285e-004	1.000000e+000	-0.003970	-3.874859	2	0.000000	P11974/	0	1	1	1
136	20180615_KS_CL_9.3888.3888.3.0.dta	3	1394.776036	0	IISKIENHEGVR	1394.774970	null	90.686801	7.891050	3.739367e-004	1.000000e+000	0.001066	0.764281	2	0.000000	P11974/	0	1	1	1
137	20180615_KS_CL_9.18450.18450.3.0.dta	3	1837.907117	0	RFDEILEASDGIMVAR	1837.911188	Oxidation[M](13)	135.082366	7.882940	3.769805e-004	1.000000e+000	-0.004071	-2.215015	2	0.000000	P11974/	0	1	1	1
138	20180615_KS_CL_9.13948.13948.3.0.dta	3	1764.988392	0	KGVNLPGAAVDLPAVSEK	1764.985339	null	148.145543	7.879990	3.780938e-004	1.000000e+000	0.003053	1.729759	2	0.000000	P11974/	0	1	1	1
139	20180615_KS_CL_9.22703.22703.3.0.dta	3	1665.807997	0	FDEILEASDGIMVAR	1665.815172	null	140.489534	7.879320	3.783471e-004	1.000000e+000	-0.007175	-4.307201	2	0.000000	P11974/	0	1	1	1
140	20180615_KS_CL_9.20086.20086.3.0.dta	3	1821.916359	0	RFDEILEASDGIMVAR	1821.916274	null	152.942644	7.876020	3.795973e-004	1.000000e+000	0.000085	0.046654	2	0.000000	P11974/	0	1	1	1
141	20180615_KS_CL_9.23035.23035.4.0.dta	4	2970.658019	3	GDLGIEIPAEKVFLAQK(11)-KLFEELAR(1)	2970.654896	null	151.443799	7.875300	3.798706e-004	1.000000e+000	0.003123	1.051283	2	0.000000	P11974(305)-P11974(393)/	1	1	1	1
142	20180615_KS_CL_9.23634.23634.3.0.dta	3	1821.918140	0	RFDEILEASDGIMVAR	1821.916274	null	131.869054	7.873150	3.806879e-004	1.000000e+000	0.001866	1.024196	2	0.000000	P11974/	0	1	1	1
143	20180615_KS_CL_9.23113.23113.3.0.dta	3	2494.141171	0	AEGSDVANAVLDGADCIMLSGETAK	2494.143478	Carbamidomethyl[C](16)	164.291460	7.868540	3.824462e-004	1.000000e+000	-0.002307	-0.924967	2	0.000000	P11974/	0	1	1	1
144	20180615_KS_CL_9.10394.10394.3.0.dta	3	1177.648102	0	SVETLKEMIK	1177.649629	null	73.498997	7.860780	3.854244e-004	1.000000e+000	-0.001527	-1.296651	2	0.000000	P11974/	0	1	1	1
145	20180615_KS_CL_9.6291.6291.3.0.dta	3	1180.630918	1	KAADVHEVR(1)	1180.632007	null	136.353108	7.846620	3.909187e-004	1.000000e+000	-0.001089	-0.922387	2	0.000000	P11974(247)/	0	1	1	1
146	20180615_KS_CL_9.6569.6569.4.0.dta	4	1849.049161	3	KAADVHEVR(1)-KILGEK(1)	1849.054084	null	182.431123	7.843600	3.921006e-004	1.000000e+000	-0.004923	-2.662442	2	0.000000	P11974(247)-P11974(256)/	1	1	1	1
147	20180615_KS_CL_9.18230.18230.3.0.dta	3	1837.904676	0	RFDEILEASDGIMVAR	1837.911188	Oxidation[M](13)	146.111098	7.812640	4.044249e-004	1.000000e+000	-0.006512	-3.543153	2	0.000000	P11974/	0	1	1	1
148	20180615_KS_CL_9.9975.9975.3.0.dta	3	1193.643593	0	SVETLKEMIK	1193.644543	Oxidation[M](8)	73.148079	7.796060	4.111834e-004	1.000000e+000	-0.000950	-0.795882	2	0.000000	P11974/	0	1	1	1
149	20180615_KS_CL_9.3619.3619.3.0.dta	3	1077.477530	0	EAEAAMFHR	1077.478157	Oxidation[M](6)	109.783660	7.784680	4.158874e-004	1.000000e+000	-0.000627	-0.581914	2	0.000000	P11974/	0	1	1	1
150	20180615_KS_CL_9.19362.19362.3.0.dta	3	1837.910212	0	RFDEILEASDGIMVAR	1837.911188	Oxidation[M](13)	130.627071	7.774840	4.199982e-004	1.000000e+000	-0.000976	-0.531038	2	0.000000	P11974/	0	1	1	1
151	20180615_KS_CL_9.11407.11407.2.0.dta	2	1005.573295	0	KLFEELAR	1005.572709	null	96.024275	7.754950	4.284320e-004	1.000000e+000	0.000586	0.582752	2	0.000000	P11974/	0	1	1	1
152	20180615_KS_CL_9.12835.12835.2.1.dta	2	1005.571830	0	KLFEELAR	1005.572709	null	123.309420	7.746140	4.322215e-004	1.000000e+000	-0.000879	-0.874129	2	0.000000	P11974/	0	1	1	1
153	20180615_KS_CL_9.21942.21942.2.0.dta	2	1642.771694	0	DPVQEAWAEDVDLR	1642.770667	null	166.060581	7.742220	4.339184e-004	1.000000e+000	0.001027	0.625163	2	0.000000	P11974/	0	1	1	1
154	20180615_KS_CL_9.21891.21891.3.0.dta	3	1821.917285	0	RFDEILEASDGIMVAR	1821.916274	null	100.551027	7.726310	4.408742e-004	1.000000e+000	0.001011	0.554910	2	0.000000	P11974/	0	1	1	1
155	20180615_KS_CL_9.6712.6712.2.0.dta	2	884.476822	0	MQHLIAR	884.477039	Oxidation[M](1)	110.579001	7.718720	4.442317e-004	1.000000e+000	-0.000217	-0.245343	2	0.000000	P11974/	0	1	1	1
156	20180615_KS_CL_9.16431.16431.3.0.dta	3	1892.963155	0	AGKPVICATQMLESMIK	1892.964146	Carbamidomethyl[C](7);Oxidation[M](15)	142.971202	7.715350	4.457306e-004	1.000000e+000	-0.000991	-0.523518	2	0.000000	P11974/	0	1	1	1
157	20180615_KS_CL_9.9168.9168.2.2.dta	2	961.510399	0	VNLAMNVGK	961.513481	Oxidation[M](5)	148.356176	7.692260	4.561375e-004	1.000000e+000	-0.003082	-3.205363	2	0.000000	P11974/	0	1	1	1
158	20180615_KS_CL_9.8848.8848.2.1.dta	2	705.428497	0	VFLAQK	705.429354	null	136.527096	7.683440	4.601766e-004	1.000000e+000	-0.000857	-1.214863	2	0.000000	P11974/	0	1	1	1
159	20180615_KS_CL_9.23954.23954.3.0.dta	3	2744.348694	1	DIQDLKFGVEQDVDMVFASFIR(6)	2744.348635	Oxidation[M](15)	113.762670	7.670630	4.661066e-004	1.000000e+000	0.000059	0.021499	2	0.000000	P11974(230)/	0	1	1	1
160	20180615_KS_CL_9.19988.19988.3.0.dta	3	3120.691646	3	KGVNLPGAAVDLPAVSEK(1)-NICKVVDVGSK(4)	3120.697161	Carbamidomethyl[C](24)	26.903460	7.658520	4.717828e-004	1.000000e+000	-0.005515	-1.767233	2	0.000000	P11974(207)-P11974(166)/	1	1	1	1
161	20180615_KS_CL_9.8104.8104.2.0.dta	2	961.513246	0	VNLAMNVGK	961.513481	Oxidation[M](5)	125.369052	7.636220	4.824166e-004	1.000000e+000	-0.000235	-0.244406	2	0.000000	P11974/	0	1	1	1
162	20180615_KS_CL_9.22085.22085.2.0.dta	2	1359.707021	0	NTGIICTIGPASR	1359.704844	Carbamidomethyl[C](6)	155.795453	7.632230	4.843443e-004	1.000000e+000	0.002177	1.601083	2	0.000000	P11974/	0	1	1	1
163	20180615_KS_CL_9.3756.3756.2.0.dta	2	1083.488328	0	PGSGFTNTMR	1083.488720	Oxidation[M](9)	149.431552	7.613040	4.937240e-004	1.000000e+000	-0.000392	-0.361794	2	0.000000	P11974/	0	1	1	1
164	20180615_KS_CL_9.2499.2499.2.0.dta	2	750.353986	0	SGMNVAR	750.356263	Oxidation[M](3)	158.494866	7.603640	4.983846e-004	1.000000e+000	-0.002277	-3.034559	2	0.000000	P11974/	0	1	1	1
165	20180615_KS_CL_9.18220.18220.3.0.dta	3	2589.479095	3	KGVNLPGAAVDLPAVSEK(1)-KILGEK(1)	2589.486054	null	113.390246	7.585650	5.074271e-004	1.000000e+000	-0.006959	-2.687406	2	0.000000	P11974(207)-P11974(256)/	1	1	1	1
166	20180615_KS_CL_9.17900.17900.6.2.dta	6	3149.741073	3	AGKPVICATQMLESMIKKPR(17)-KPRPTR(1)	3149.747041	Carbamidomethyl[C](7)	32.668801	7.580760	5.099132e-004	1.000000e+000	-0.005968	-1.894755	2	0.000000	P11974(336)-P11974(337)/	1	1	1	1
167	20180615_KS_CL_9.18326.18326.3.0.dta	3	1636.886403	0	GVNLPGAAVDLPAVSEK	1636.890384	null	148.571477	7.541080	5.305424e-004	1.000000e+000	-0.003981	-2.432050	2	0.000000	P11974/	0	1	1	1
168	20180615_KS_CL_9.6108.6108.3.0.dta	3	1180.628756	1	KAADVHEVR(1)	1180.632007	null	193.187196	7.531780	5.354968e-004	1.000000e+000	-0.003251	-2.753610	2	0.000000	P11974(247)/	0	1	1	1
169	20180615_KS_CL_9.11237.11237.2.0.dta	2	1005.570777	0	KLFEELAR	1005.572709	null	102.806679	7.529690	5.366166e-004	1.000000e+000	-0.001932	-1.921293	2	0.000000	P11974/	0	1	1	1
170	20180615_KS_CL_9.7067.7067.2.0.dta	2	868.479980	0	MQHLIAR	868.482125	null	122.899684	7.504800	5.501331e-004	1.000000e+000	-0.002145	-2.469826	2	0.000000	P11974/	0	1	1	1
171	20180615_KS_CL_9.22144.22144.3.0.dta	3	1892.964632	0	AGKPVICATQMLESMIK	1892.964146	Carbamidomethyl[C](7);Oxidation[M](15)	152.507109	7.504470	5.503146e-004	1.000000e+000	0.000486	0.256740	2	0.000000	P11974/	0	1	1	1
172	20180615_KS_CL_9.9796.9796.2.1.dta	2	868.480606	0	MQHLIAR	868.482125	null	133.579195	7.499500	5.530549e-004	1.000000e+000	-0.001519	-1.749029	2	0.000000	P11974/	0	1	1	1
173	20180615_KS_CL_9.5203.5203.2.0.dta	2	868.479980	0	MQHLIAR	868.482125	null	131.354145	7.488530	5.591519e-004	1.000000e+000	-0.002145	-2.469826	2	0.000000	P11974/	0	1	1	1
174	20180615_KS_CL_9.2690.2690.2.0.dta	2	787.419815	0	QAHLYR	787.420912	null	152.956605	7.467000	5.713141e-004	1.000000e+000	-0.001097	-1.393156	2	0.000000	P11974/	0	1	1	1
175	20180615_KS_CL_9.3595.3595.3.0.dta	3	1917.854216	0	MNFSHGTHEYHAETIK	1917.854737	Oxidation[M](1)	121.813228	7.462780	5.737287e-004	1.000000e+000	-0.000521	-0.271658	2	0.000000	P11974/	0	1	1	1
176	20180615_KS_CL_9.3767.3767.3.0.dta	3	1917.853715	0	MNFSHGTHEYHAETIK	1917.854737	Oxidation[M](1)	121.134921	7.447200	5.827322e-004	1.000000e+000	-0.001022	-0.532887	2	0.000000	P11974/	0	1	1	1
177	20180615_KS_CL_9.7528.7528.3.0.dta	3	1193.643415	0	SVETLKEMIK	1193.644543	Oxidation[M](8)	71.944546	7.427020	5.946041e-004	1.000000e+000	-0.001128	-0.945005	2	0.000000	P11974/	0	1	1	1
178	20180615_KS_CL_9.19271.19271.3.0.dta	3	2250.173415	0	QKGPDFLVTEVENGGFLGSKK	2250.176368	null	141.878858	7.419810	5.989041e-004	1.000000e+000	-0.002953	-1.312342	2	0.000000	P11974/	0	1	1	1
179	20180615_KS_CL_9.11231.11231.2.3.dta	2	1061.483950	0	EAEAAMFHR	1061.483243	null	166.687558	7.405070	6.077919e-004	1.000000e+000	0.000707	0.666049	2	0.000000	P11974/	0	1	1	1
180	20180615_KS_CL_9.22811.22811.3.0.dta	3	2465.294676	0	TATESFASDPILYRPVAVALDTK	2465.292116	null	171.873500	7.392300	6.155984e-004	1.000000e+000	0.002560	1.038416	2	0.000000	P11974/	0	1	1	1
181	20180615_KS_CL_9.4486.4486.4.2.dta	4	1917.859739	0	MNFSHGTHEYHAETIK	1917.854737	Oxidation[M](1)	97.931618	7.383720	6.208996e-004	1.000000e+000	0.005002	2.608122	2	0.000000	P11974/	0	1	1	1
182	20180615_KS_CL_9.6794.6794.3.0.dta	3	1193.643453	0	SVETLKEMIK	1193.644543	Oxidation[M](8)	67.899163	7.374290	6.267787e-004	1.000000e+000	-0.001090	-0.913170	2	0.000000	P11974/	0	1	1	1
183	20180615_KS_CL_9.7710.7710.3.0.dta	3	1193.643645	0	SVETLKEMIK	1193.644543	Oxidation[M](8)	62.153959	7.367060	6.313239e-004	1.000000e+000	-0.000898	-0.752318	2	0.000000	P11974/	0	1	1	1
184	20180615_KS_CL_9.5864.5864.3.0.dta	3	1218.648446	0	NICKVVDVGSK	1218.651024	Carbamidomethyl[C](3)	96.678348	7.347500	6.437861e-004	1.000000e+000	-0.002578	-2.115454	2	0.000000	P11974/	0	1	1	1
185	20180615_KS_CL_9.9802.9802.3.0.dta	3	1193.641421	0	SVETLKEMIK	1193.644543	Oxidation[M](8)	65.756593	7.335560	6.515140e-004	1.000000e+000	-0.003122	-2.615519	2	0.000000	P11974/	0	1	1	1
186	20180615_KS_CL_9.2493.2493.2.0.dta	2	750.354095	0	SGMNVAR	750.356263	Oxidation[M](3)	132.381988	7.321370	6.608187e-004	1.000000e+000	-0.002168	-2.889294	2	0.000000	P11974/	0	1	1	1
187	20180615_KS_CL_9.4647.4647.4.0.dta	4	1917.852951	0	MNFSHGTHEYHAETIK	1917.854737	Oxidation[M](1)	91.037153	7.314940	6.650786e-004	1.000000e+000	-0.001786	-0.931249	2	0.000000	P11974/	0	1	1	1
188	20180615_KS_CL_9.7087.7087.2.2.dta	2	868.480220	0	MQHLIAR	868.482125	null	139.651114	7.300220	6.749343e-004	1.000000e+000	-0.001905	-2.193482	2	0.000000	P11974/	0	1	1	1
189	20180615_KS_CL_9.8153.8153.3.0.dta	3	1502.840183	0	TGLIKGSGTAEVELK	1502.842376	null	92.201226	7.299660	6.753121e-004	1.000000e+000	-0.002193	-1.459235	2	0.000000	P11974/	0	1	1	1
190	20180615_KS_CL_9.16229.16229.3.0.dta	3	1892.963264	0	AGKPVICATQMLESMIK	1892.964146	Carbamidomethyl[C](7);Oxidation[M](15)	158.226669	7.298340	6.762035e-004	1.000000e+000	-0.000882	-0.465936	2	0.000000	P11974/	0	1	1	1
191	20180615_KS_CL_9.23697.23697.3.0.dta	3	1859.901471	0	FGVEQDVDMVFASFIR	1859.899564	null	134.752792	7.271750	6.944123e-004	1.000000e+000	0.001907	1.025324	2	0.000000	P11974/	0	1	1	1
192	20180615_KS_CL_9.19791.19791.3.0.dta	3	1837.909946	0	RFDEILEASDGIMVAR	1837.911188	Oxidation[M](13)	124.257743	7.265620	6.986792e-004	1.000000e+000	-0.001242	-0.675767	2	0.000000	P11974/	0	1	1	1
193	20180615_KS_CL_9.3441.3441.3.0.dta	3	1077.479081	0	EAEAAMFHR	1077.478157	Oxidation[M](6)	99.231150	7.257120	7.046390e-004	1.000000e+000	0.000924	0.857558	2	0.000000	P11974/	0	1	1	1
194	20180615_KS_CL_9.12311.12311.2.1.dta	2	1005.572028	0	KLFEELAR	1005.572709	null	90.093279	7.256540	7.050476e-004	1.000000e+000	-0.000681	-0.677226	2	0.000000	P11974/	0	1	1	1
195	20180615_KS_CL_9.14211.14211.3.0.dta	3	2318.994630	0	SSSHSTDLMEAMAMGSVEASYK	2318.993654	null	97.730779	7.247880	7.111754e-004	1.000000e+000	0.000976	0.420872	2	0.000000	P11974/	0	1	1	1
196	20180615_KS_CL_9.23152.23152.3.0.dta	3	1473.806284	0	CLAAALIVLTESGR	1473.809303	Carbamidomethyl[C](1)	153.459135	7.228620	7.249954e-004	1.000000e+000	-0.003019	-2.048433	2	0.000000	P11974/	0	1	1	1
197	20180615_KS_CL_9.21544.21544.2.0.dta	2	1359.702574	0	NTGIICTIGPASR	1359.704844	Carbamidomethyl[C](6)	140.712447	7.222900	7.291512e-004	1.000000e+000	-0.002270	-1.669480	2	0.000000	P11974/	0	1	1	1
198	20180615_KS_CL_9.2871.2871.3.0.dta	3	1205.573371	0	EAEAAMFHRK	1205.573113	Oxidation[M](6)	77.042396	7.210760	7.380505e-004	1.000000e+000	0.000258	0.214006	2	0.000000	P11974/	0	1	1	1
199	20180615_KS_CL_9.18669.18669.3.0.dta	3	1837.909999	0	RFDEILEASDGIMVAR	1837.911188	Oxidation[M](13)	120.694725	7.208670	7.395935e-004	1.000000e+000	-0.001189	-0.646930	2	0.000000	P11974/	0	1	1	1
200	20180615_KS_CL_9.11758.11758.2.1.dta	2	705.427785	0	VFLAQK	705.429354	null	135.491801	7.200190	7.458872e-004	1.000000e+000	-0.001569	-2.224177	2	0.000000	P11974/	0	1	1	1
201	20180615_KS_CL_9.23903.23903.2.0.dta	2	1859.901403	0	FGVEQDVDMVFASFIR	1859.899564	null	105.272008	7.186110	7.564556e-004	1.000000e+000	0.001839	0.988763	2	0.000000	P11974/	0	1	1	1
202	20180615_KS_CL_9.18923.18923.3.0.dta	3	1681.807420	0	FDEILEASDGIMVAR	1681.810086	Oxidation[M](12)	158.643110	7.183180	7.586736e-004	1.000000e+000	-0.002666	-1.585197	2	0.000000	P11974/	0	1	1	1
203	20180615_KS_CL_9.11894.11894.2.3.dta	2	1180.630148	1	KAADVHEVR(1)	1180.632007	null	194.319609	7.160280	7.762340e-004	1.000000e+000	-0.001859	-1.574580	2	0.000000	P11974(247)/	0	1	1	1
204	20180615_KS_CL_9.15986.15986.2.1.dta	2	1171.635422	0	LDIDSAPITAR	1171.631672	null	141.824708	7.158530	7.775925e-004	1.000000e+000	0.003750	3.200665	2	0.000000	P11974/	0	1	1	1
205	20180615_KS_CL_9.8163.8163.2.0.dta	2	868.481211	0	MQHLIAR	868.482125	null	97.654282	7.150550	7.838177e-004	1.000000e+000	-0.000914	-1.052411	2	0.000000	P11974/	0	1	1	1
206	20180615_KS_CL_9.18556.18556.3.0.dta	3	1636.888527	0	GVNLPGAAVDLPAVSEK	1636.890384	null	114.818163	7.134700	7.963302e-004	1.000000e+000	-0.001857	-1.134468	2	0.000000	P11974/	0	1	1	1
207	20180615_KS_CL_9.10434.10434.3.0.dta	3	2664.458164	3	TGLIKGSGTAEVELK(5)-KAADVHEVR(1)	2664.456542	null	13.013895	7.129120	8.007826e-004	1.000000e+000	0.001622	0.608755	2	0.000000	P11974(125)-P11974(247)/	1	1	1	1
208	20180615_KS_CL_9.13895.13895.2.0.dta	2	1359.707221	0	NTGIICTIGPASR	1359.704844	Carbamidomethyl[C](6)	145.757431	7.125410	8.037566e-004	1.000000e+000	0.002377	1.748174	2	0.000000	P11974/	0	1	1	1
209	20180615_KS_CL_9.16034.16034.3.0.dta	3	1892.967059	0	AGKPVICATQMLESMIK	1892.964146	Carbamidomethyl[C](7);Oxidation[M](15)	146.191490	7.118400	8.094061e-004	1.000000e+000	0.002913	1.538856	2	0.000000	P11974/	0	1	1	1
210	20180615_KS_CL_9.3693.3693.2.4.dta	2	1024.555824	0	KAADVHEVR	1024.553369	null	106.582901	7.115030	8.121362e-004	1.000000e+000	0.002455	2.396166	2	0.000000	P11974/	0	1	1	1
211	20180615_KS_CL_9.23276.23276.4.0.dta	4	3666.722400	1	AEGSDVANAVLDGADCIMLSGETAKGDYPLEAVR(25)	3666.714779	Carbamidomethyl[C](16);Oxidation[M](18)	123.563027	7.107350	8.183923e-004	1.000000e+000	0.007621	2.078427	2	0.000000	P11974(367)/	0	1	1	1
212	20180615_KS_CL_9.22428.22428.3.0.dta	3	1837.904160	0	RFDEILEASDGIMVAR	1837.911188	Oxidation[M](13)	147.007129	7.092930	8.302692e-004	1.000000e+000	-0.007028	-3.823906	2	0.000000	P11974/	0	1	1	1
213	20180615_KS_CL_9.21841.21841.3.0.dta	3	1642.773914	0	DPVQEAWAEDVDLR	1642.770667	null	117.363731	7.091510	8.314480e-004	1.000000e+000	0.003247	1.976539	2	0.000000	P11974/	0	1	1	1
214	20180615_KS_CL_9.15840.15840.3.0.dta	3	1892.963239	0	AGKPVICATQMLESMIK	1892.964146	Carbamidomethyl[C](7);Oxidation[M](15)	140.516304	7.086380	8.357207e-004	1.000000e+000	-0.000907	-0.479143	2	0.000000	P11974/	0	1	1	1
215	20180615_KS_CL_9.2958.2958.3.0.dta	3	1118.603709	0	GSGTAEVELKK	1118.605125	null	117.401509	7.076560	8.439610e-004	1.000000e+000	-0.001416	-1.265862	2	0.000000	P11974/	0	1	1	1
216	20180615_KS_CL_9.3051.3051.3.0.dta	3	1077.478454	0	EAEAAMFHR	1077.478157	Oxidation[M](6)	97.417692	7.071880	8.479166e-004	1.000000e+000	0.000297	0.275644	2	0.000000	P11974/	0	1	1	1
217	20180615_KS_CL_9.9437.9437.2.1.dta	2	705.427667	0	VFLAQK	705.429354	null	134.424983	7.071760	8.480183e-004	1.000000e+000	-0.001687	-2.391451	2	0.000000	P11974/	0	1	1	1
218	20180615_KS_CL_9.2706.2706.2.1.dta	2	734.360779	0	SGMNVAR	734.361349	null	98.809097	7.051900	8.650135e-004	1.000000e+000	-0.000570	-0.776185	2	0.000000	P11974/	0	1	1	1
219	20180615_KS_CL_9.19593.19593.4.0.dta	4	2250.178528	0	QKGPDFLVTEVENGGFLGSKK	2250.176368	null	136.284196	7.048660	8.678183e-004	1.000000e+000	0.002160	0.959925	2	0.000000	P11974/	0	1	1	1
220	20180615_KS_CL_9.14772.14772.3.0.dta	3	2318.994085	0	SSSHSTDLMEAMAMGSVEASYK	2318.993654	null	103.643388	7.017520	8.952428e-004	1.000000e+000	0.000431	0.185856	2	0.000000	P11974/	0	1	1	1
221	20180615_KS_CL_9.21875.21875.3.0.dta	3	1837.909634	0	RFDEILEASDGIMVAR	1837.911188	Oxidation[M](13)	131.609604	7.014650	8.978135e-004	1.000000e+000	-0.001554	-0.845525	2	0.000000	P11974/	0	1	1	1
222	20180615_KS_CL_9.22679.22679.3.0.dta	3	2122.075700	0	QKGPDFLVTEVENGGFLGSK	2122.081413	null	173.639675	7.010400	9.016339e-004	1.000000e+000	-0.005713	-2.692168	2	0.000000	P11974/	0	1	1	1
223	20180615_KS_CL_9.23746.23746.4.1.dta	4	3524.864432	3	DIQDLKFGVEQDVDMVFASFIRK(6)-KILGEK(1)	3524.870754	null	32.669476	7.000310	9.107691e-004	1.000000e+000	-0.006322	-1.793541	2	0.000000	P11974(230)-P11974(256)/	1	1	1	1
224	20180615_KS_CL_9.21389.21389.4.0.dta	4	1821.910307	0	RFDEILEASDGIMVAR	1821.916274	null	138.729968	7.000290	9.107873e-004	1.000000e+000	-0.005967	-3.275123	2	0.000000	P11974/	0	1	1	1
225	20180615_KS_CL_9.20544.20544.3.0.dta	3	1821.912243	0	RFDEILEASDGIMVAR	1821.916274	null	138.157977	6.985320	9.245116e-004	1.000000e+000	-0.004031	-2.212506	2	0.000000	P11974/	0	1	1	1
226	20180615_KS_CL_9.4061.4061.3.0.dta	3	1917.858040	0	MNFSHGTHEYHAETIK	1917.854737	Oxidation[M](1)	117.845522	6.982420	9.271941e-004	1.000000e+000	0.003303	1.722237	2	0.000000	P11974/	0	1	1	1
227	20180615_KS_CL_9.14906.14906.3.0.dta	3	2081.065199	1	SVETLKEMIKSGMNVAR(10)	2081.061602	Oxidation[M](8);Oxidation[M](13)	67.845612	6.980960	9.285475e-004	1.000000e+000	0.003597	1.728445	2	0.000000	P11974(66)/	0	1	1	1
228	20180615_KS_CL_9.13758.13758.3.0.dta	3	1764.988076	0	KGVNLPGAAVDLPAVSEK	1764.985339	null	143.022938	6.980960	9.285475e-004	1.000000e+000	0.002737	1.550721	2	0.000000	P11974/	0	1	1	1
229	20180615_KS_CL_9.2435.2435.2.4.dta	2	1024.550275	0	KAADVHEVR	1024.553369	null	111.487398	6.972590	9.363448e-004	1.000000e+000	-0.003094	-3.019852	2	0.000000	P11974/	0	1	1	1
230	20180615_KS_CL_9.6624.6624.3.0.dta	3	1193.642825	0	SVETLKEMIK	1193.644543	Oxidation[M](8)	78.949505	6.949360	9.583296e-004	1.000000e+000	-0.001718	-1.439289	2	0.000000	P11974/	0	1	1	1
231	20180615_KS_CL_9.4344.4344.3.0.dta	3	1308.729439	1	KAADVHEVRK(1)	1308.726962	null	129.899438	6.937730	9.695292e-004	1.000000e+000	0.002477	1.892679	2	0.000000	P11974(247)/	0	1	1	1
232	20180615_KS_CL_9.18237.18237.4.0.dta	4	2589.480679	3	KGVNLPGAAVDLPAVSEK(1)-KILGEK(1)	2589.486054	null	86.207818	6.934650	9.725170e-004	1.000000e+000	-0.005375	-2.075701	2	0.000000	P11974(207)-P11974(256)/	1	1	1	1
233	20180615_KS_CL_9.22386.22386.4.0.dta	4	3017.596677	0	TATESFASDPILYRPVAVALDTKGPEIR	3017.594084	null	170.046455	6.930160	9.768892e-004	1.000000e+000	0.002593	0.859294	2	0.000000	P11974/	0	1	1	1
234	20180615_KS_CL_9.12444.12444.3.0.dta	3	1908.959857	0	AGKPVICATQMLESMIK	1908.959060	Carbamidomethyl[C](7);Oxidation[M](11);Oxidation[M](15)	106.528063	6.927900	9.790973e-004	1.000000e+000	0.000797	0.417505	2	0.000000	P11974/	0	1	1	1
235	20180615_KS_CL_9.6208.6208.2.0.dta	2	1193.642407	0	SVETLKEMIK	1193.644543	Oxidation[M](8)	100.926039	6.891670	1.015184e-003	1.000000e+000	-0.002136	-1.789477	2	0.000000	P11974/	0	1	1	1
236	20180615_KS_CL_9.4696.4696.3.0.dta	3	1917.852582	0	MNFSHGTHEYHAETIK	1917.854737	Oxidation[M](1)	138.126083	6.885080	1.021889e-003	1.000000e+000	-0.002155	-1.123651	2	0.000000	P11974/	0	1	1	1
237	20180615_KS_CL_9.7692.7692.2.3.dta	2	990.509212	0	GSGTAEVELK	990.510169	null	119.759852	6.876810	1.030366e-003	1.000000e+000	-0.000957	-0.966169	2	0.000000	P11974/	0	1	1	1
238	20180615_KS_CL_9.12263.12263.3.0.dta	3	1908.959551	0	AGKPVICATQMLESMIK	1908.959060	Carbamidomethyl[C](7);Oxidation[M](11);Oxidation[M](15)	113.801626	6.855760	1.052262e-003	1.000000e+000	0.000491	0.257208	2	0.000000	P11974/	0	1	1	1
239	20180615_KS_CL_9.17597.17597.3.0.dta	3	1342.781893	0	KGDVVIVLTGWR	1342.784082	null	119.176350	6.853300	1.054851e-003	1.000000e+000	-0.002189	-1.630195	2	0.000000	P11974/	0	1	1	1
240	20180615_KS_CL_9.20003.20003.3.0.dta	3	1837.908497	0	RFDEILEASDGIMVAR	1837.911188	Oxidation[M](13)	111.998330	6.818630	1.092024e-003	1.000000e+000	-0.002691	-1.464162	2	0.000000	P11974/	0	1	1	1
241	20180615_KS_CL_9.2251.2251.3.0.dta	3	1205.567958	0	EAEAAMFHRK	1205.573113	Oxidation[M](6)	106.063218	6.803370	1.108797e-003	1.000000e+000	-0.005155	-4.275975	2	0.000000	P11974/	0	1	1	1
242	20180615_KS_CL_9.9120.9120.2.1.dta	2	705.426967	0	VFLAQK	705.429354	null	147.279391	6.802510	1.109750e-003	1.000000e+000	-0.002387	-3.383755	2	0.000000	P11974/	0	1	1	1
243	20180615_KS_CL_9.3111.3111.3.0.dta	3	1550.878812	0	IISKIENHEGVRR	1550.876072	null	87.316439	6.802270	1.110016e-003	1.000000e+000	0.002740	1.766743	2	0.000000	P11974/	0	1	1	1
244	20180615_KS_CL_9.14080.14080.3.0.dta	3	2926.601264	3	KGVNLPGAAVDLPAVSEK(1)-KAADVHEVR(1)	2926.599506	null	42.977538	6.794970	1.118140e-003	1.000000e+000	0.001758	0.600697	2	0.000000	P11974(207)-P11974(247)/	1	1	1	1
245	20180615_KS_CL_9.24186.24186.3.0.dta	3	1821.919090	0	RFDEILEASDGIMVAR	1821.916274	null	105.659028	6.792040	1.121417e-003	1.000000e+000	0.002816	1.545625	2	0.000000	P11974/	0	1	1	1
246	20180615_KS_CL_9.5441.5441.3.0.dta	3	1061.479644	0	EAEAAMFHR	1061.483243	null	118.718217	6.776040	1.139484e-003	1.000000e+000	-0.003599	-3.390539	2	0.000000	P11974/	0	1	1	1
247	20180615_KS_CL_9.5370.5370.3.0.dta	3	1077.474804	0	EAEAAMFHR	1077.478157	Oxidation[M](6)	115.122628	6.773780	1.142059e-003	1.000000e+000	-0.003353	-3.111896	2	0.000000	P11974/	0	1	1	1
248	20180615_KS_CL_9.20624.20624.3.0.dta	3	2065.056884	1	SVETLKEMIKSGMNVAR(10)	2065.066688	Oxidation[M](8)	87.954315	6.772400	1.143634e-003	1.000000e+000	-0.009804	-4.747546	2	0.000000	P11974(66)/	0	1	1	1
249	20180615_KS_CL_9.17380.17380.3.0.dta	3	1342.779147	0	KGDVVIVLTGWR	1342.784082	null	114.424925	6.767370	1.149394e-003	1.000000e+000	-0.004935	-3.675200	2	0.000000	P11974/	0	1	1	1
250	20180615_KS_CL_9.3858.3858.4.0.dta	4	1917.855812	0	MNFSHGTHEYHAETIK	1917.854737	Oxidation[M](1)	71.487139	6.760690	1.157089e-003	1.000000e+000	0.001075	0.560522	2	0.000000	P11974/	0	1	1	1
251	20180615_KS_CL_9.19571.19571.3.0.dta	3	1837.911362	0	RFDEILEASDGIMVAR	1837.911188	Oxidation[M](13)	116.014264	6.751750	1.167468e-003	1.000000e+000	0.000174	0.094673	2	0.000000	P11974/	0	1	1	1
252	20180615_KS_CL_9.2566.2566.3.0.dta	3	1205.570266	0	EAEAAMFHRK	1205.573113	Oxidation[M](6)	74.567749	6.745750	1.174485e-003	1.000000e+000	-0.002847	-2.361532	2	0.000000	P11974/	0	1	1	1
253	20180615_KS_CL_9.21055.21055.3.0.dta	3	2065.061060	1	SVETLKEMIKSGMNVAR(10)	2065.066688	Oxidation[M](8)	79.422942	6.734290	1.188006e-003	1.000000e+000	-0.005628	-2.725336	2	0.000000	P11974(66)/	0	1	1	1
254	20180615_KS_CL_9.9300.9300.2.1.dta	2	705.427358	0	VFLAQK	705.429354	null	134.834907	6.729240	1.194014e-003	1.000000e+000	-0.001996	-2.829482	2	0.000000	P11974/	0	1	1	1
255	20180615_KS_CL_9.2630.2630.2.2.dta	2	990.510128	0	GSGTAEVELK	990.510169	null	76.068063	6.711850	1.214934e-003	1.000000e+000	-0.000041	-0.041393	2	0.000000	P11974/	0	1	1	1
256	20180615_KS_CL_9.22560.22560.2.0.dta	2	1681.807849	0	FDEILEASDGIMVAR	1681.810086	Oxidation[M](12)	96.871739	6.677020	1.257941e-003	1.000000e+000	-0.002237	-1.330115	2	0.000000	P11974/	0	1	1	1
257	20180615_KS_CL_9.2711.2711.3.0.dta	3	1205.571945	0	EAEAAMFHRK	1205.573113	Oxidation[M](6)	72.058439	6.658130	1.281899e-003	1.000000e+000	-0.001168	-0.968834	2	0.000000	P11974/	0	1	1	1
258	20180615_KS_CL_9.2430.2430.3.0.dta	3	1205.568509	0	EAEAAMFHRK	1205.573113	Oxidation[M](6)	82.121730	6.652310	1.289372e-003	1.000000e+000	-0.004604	-3.818931	2	0.000000	P11974/	0	1	1	1
259	20180615_KS_CL_9.10485.10485.3.0.dta	3	2334.987631	0	SSSHSTDLMEAMAMGSVEASYK	2334.988568	Oxidation[M](12)	89.010513	6.651820	1.290003e-003	1.000000e+000	-0.000937	-0.401287	2	0.000000	P11974/	0	1	1	1
260	20180615_KS_CL_9.5912.5912.2.1.dta	2	1077.476475	0	EAEAAMFHR	1077.478157	Oxidation[M](6)	115.369494	6.647510	1.295568e-003	1.000000e+000	-0.001682	-1.561053	2	0.000000	P11974/	0	1	1	1
261	20180615_KS_CL_9.6839.6839.2.0.dta	2	1077.483077	0	EAEAAMFHR	1077.478157	Oxidation[M](6)	123.056171	6.642130	1.302547e-003	1.000000e+000	0.004920	4.566218	2	0.000000	P11974/	0	1	1	1
262	20180615_KS_CL_9.17389.17389.5.0.dta	5	3290.464196	0	SHSEAGSAFIQTQQLHAAMADTFLEHMCR	3290.477426	Carbamidomethyl[C](28);Oxidation[M](19)	95.666109	6.628660	1.320188e-003	1.000000e+000	-0.013230	-4.020693	2	0.000000	P11974/	0	1	1	1
263	20180615_KS_CL_9.11051.11051.2.5.dta	2	1061.482084	0	EAEAAMFHR	1061.483243	null	156.023033	6.614330	1.339217e-003	1.000000e+000	-0.001159	-1.091868	2	0.000000	P11974/	0	1	1	1
264	20180615_KS_CL_9.18900.18900.3.0.dta	3	1837.909767	0	RFDEILEASDGIMVAR	1837.911188	Oxidation[M](13)	119.551967	6.610630	1.344175e-003	1.000000e+000	-0.001421	-0.773160	2	0.000000	P11974/	0	1	1	1
265	20180615_KS_CL_9.12796.12796.3.0.dta	3	1908.958522	0	AGKPVICATQMLESMIK	1908.959060	Carbamidomethyl[C](7);Oxidation[M](11);Oxidation[M](15)	121.289034	6.602930	1.354551e-003	1.000000e+000	-0.000538	-0.281829	2	0.000000	P11974/	0	1	1	1
266	20180615_KS_CL_9.8632.8632.3.1.dta	3	2380.262454	3	NICKVVDVGSK(4)-KAADVHEVR(1)	2380.265191	Carbamidomethyl[C](3)	102.067591	6.600890	1.357313e-003	1.000000e+000	-0.002737	-1.149872	2	0.000000	P11974(166)-P11974(247)/	1	1	1	1
267	20180615_KS_CL_9.23818.23818.3.0.dta	3	3650.726904	1	AEGSDVANAVLDGADCIMLSGETAKGDYPLEAVR(25)	3650.719864	Carbamidomethyl[C](16)	64.710035	6.585400	1.378472e-003	1.000000e+000	0.007040	1.928387	2	0.000000	P11974(367)/	0	1	1	1
268	20180615_KS_CL_9.17571.17571.3.0.dta	3	1837.909377	0	RFDEILEASDGIMVAR	1837.911188	Oxidation[M](13)	104.464365	6.574700	1.393280e-003	1.000000e+000	-0.001811	-0.985358	2	0.000000	P11974/	0	1	1	1
269	20180615_KS_CL_9.11268.11268.3.1.dta	3	1550.853938	1	IISKIENHEGVR(4)	1550.853608	null	85.190221	6.570790	1.398731e-003	1.000000e+000	0.000330	0.212786	2	0.000000	P11974(270)/	0	1	1	1
270	20180615_KS_CL_9.23872.23872.3.0.dta	3	1875.894930	0	FGVEQDVDMVFASFIR	1875.894478	Oxidation[M](9)	100.705646	6.566560	1.404652e-003	1.000000e+000	0.000452	0.240952	2	0.000000	P11974/	0	1	1	1
271	20180615_KS_CL_9.6548.6548.5.0.dta	5	1849.048697	3	KAADVHEVR(1)-KILGEK(1)	1849.054084	null	130.132773	6.559040	1.415240e-003	1.000000e+000	-0.005387	-2.913382	2	0.000000	P11974(247)-P11974(256)/	1	1	1	1
272	20180615_KS_CL_9.8915.8915.4.0.dta	4	2443.143631	1	MNFSHGTHEYHAETIKNVR(16)	2443.145808	Oxidation[M](1)	94.268754	6.555830	1.419784e-003	1.000000e+000	-0.002177	-0.891064	2	0.000000	P11974(89)/	0	1	1	1
273	20180615_KS_CL_9.13867.13867.2.2.dta	2	1061.484731	0	EAEAAMFHR	1061.483243	null	109.962166	6.548870	1.429686e-003	1.000000e+000	0.001488	1.401812	2	0.000000	P11974/	0	1	1	1
274	20180615_KS_CL_9.3912.3912.3.0.dta	3	1917.854820	0	MNFSHGTHEYHAETIK	1917.854737	Oxidation[M](1)	120.575892	6.529770	1.457215e-003	1.000000e+000	0.000083	0.043278	2	0.000000	P11974/	0	1	1	1
275	20180615_KS_CL_9.18677.18677.2.0.dta	2	1005.572258	0	KLFEELAR	1005.572709	null	90.861883	6.475990	1.537606e-003	1.000000e+000	-0.000451	-0.448501	2	0.000000	P11974/	0	1	1	1
276	20180615_KS_CL_9.10259.10259.2.0.dta	2	961.513419	0	VNLAMNVGK	961.513481	Oxidation[M](5)	145.491231	6.464180	1.555844e-003	1.000000e+000	-0.000062	-0.064482	2	0.000000	P11974/	0	1	1	1
277	20180615_KS_CL_9.4222.4222.3.0.dta	3	1917.858216	0	MNFSHGTHEYHAETIK	1917.854737	Oxidation[M](1)	102.144924	6.459890	1.562523e-003	1.000000e+000	0.003479	1.814006	2	0.000000	P11974/	0	1	1	1
278	20180615_KS_CL_9.6994.6994.3.0.dta	3	1193.641188	0	SVETLKEMIK	1193.644543	Oxidation[M](8)	60.204276	6.459600	1.562975e-003	1.000000e+000	-0.003355	-2.810720	2	0.000000	P11974/	0	1	1	1
279	20180615_KS_CL_9.23888.23888.3.0.dta	3	2543.257530	0	GIFPVVCKDPVQEAWAEDVDLR	2543.259769	Carbamidomethyl[C](7)	82.169621	6.456990	1.567053e-003	1.000000e+000	-0.002239	-0.880366	2	0.000000	P11974/	0	1	1	1
280	20180615_KS_CL_9.6887.6887.3.0.dta	3	1093.682314	0	PRAPIIAVTR	1093.683983	null	117.879496	6.450330	1.577508e-003	1.000000e+000	-0.001669	-1.526035	2	0.000000	P11974/	0	1	1	1
281	20180615_KS_CL_9.13839.13839.3.0.dta	3	1787.020396	1	TGLIKGSGTAEVELKK(5)	1787.015969	null	117.991756	6.448000	1.581182e-003	1.000000e+000	0.004427	2.477314	2	0.000000	P11974(125)/	0	1	1	1
282	20180615_KS_CL_9.8734.8734.4.0.dta	4	2443.145908	1	MNFSHGTHEYHAETIKNVR(16)	2443.145808	Oxidation[M](1)	89.689209	6.440190	1.593560e-003	1.000000e+000	0.000100	0.040931	2	0.000000	P11974(89)/	0	1	1	1
283	20180615_KS_CL_9.23840.23840.3.0.dta	3	1473.810589	0	CLAAALIVLTESGR	1473.809303	Carbamidomethyl[C](1)	100.467579	6.435390	1.601215e-003	1.000000e+000	0.001286	0.872569	2	0.000000	P11974/	0	1	1	1
284	20180615_KS_CL_9.20981.20981.3.0.dta	3	1821.912133	0	RFDEILEASDGIMVAR	1821.916274	null	124.334655	6.423400	1.620498e-003	1.000000e+000	-0.004141	-2.272882	2	0.000000	P11974/	0	1	1	1
285	20180615_KS_CL_9.4003.4003.4.0.dta	4	1917.856844	0	MNFSHGTHEYHAETIK	1917.854737	Oxidation[M](1)	71.684902	6.420020	1.625976e-003	1.000000e+000	0.002107	1.098623	2	0.000000	P11974/	0	1	1	1
286	20180615_KS_CL_9.21396.21396.4.1.dta	4	3404.878455	3	KGVNLPGAAVDLPAVSEK(1)-TGLIKGSGTAEVELK(5)	3404.888513	null	45.232592	6.417140	1.630657e-003	1.000000e+000	-0.010058	-2.953988	2	0.000000	P11974(207)-P11974(125)/	1	1	1	1
287	20180615_KS_CL_9.13145.13145.2.0.dta	2	1344.730364	1	VNLAMNVGKAR(9)	1344.730331	Oxidation[M](5)	99.953593	6.407450	1.646509e-003	1.000000e+000	0.000033	0.024540	2	0.000000	P11974(498)/	0	1	1	1
288	20180615_KS_CL_9.14592.14592.3.0.dta	3	2318.994592	0	SSSHSTDLMEAMAMGSVEASYK	2318.993654	null	95.404110	6.398290	1.661635e-003	1.000000e+000	0.000938	0.404486	2	0.000000	P11974/	0	1	1	1
289	20180615_KS_CL_9.17966.17966.3.0.dta	3	1892.959984	0	AGKPVICATQMLESMIK	1892.964146	Carbamidomethyl[C](7);Oxidation[M](11)	120.200652	6.392680	1.670968e-003	1.000000e+000	-0.004162	-2.198668	2	0.000000	P11974/	0	1	1	1
290	20180615_KS_CL_9.7056.7056.3.1.dta	3	1394.775728	0	IISKIENHEGVR	1394.774970	null	59.371922	6.386080	1.682014e-003	1.000000e+000	0.000758	0.543457	2	0.000000	P11974/	0	1	1	1
291	20180615_KS_CL_9.11485.11485.4.2.dta	4	2427.150276	1	MNFSHGTHEYHAETIKNVR(16)	2427.150894	null	99.397554	6.375830	1.699314e-003	1.000000e+000	-0.000618	-0.254620	2	0.000000	P11974(89)/	0	1	1	1
292	20180615_KS_CL_9.6882.6882.2.1.dta	2	868.480324	0	MQHLIAR	868.482125	null	50.205472	6.372170	1.705534e-003	1.000000e+000	-0.001801	-2.073733	2	0.000000	P11974/	0	1	1	1
293	20180615_KS_CL_9.5031.5031.3.0.dta	3	1917.850957	0	MNFSHGTHEYHAETIK	1917.854737	Oxidation[M](1)	128.066806	6.355490	1.734171e-003	1.000000e+000	-0.003780	-1.970952	2	0.000000	P11974/	0	1	1	1
294	20180615_KS_CL_9.23837.23837.3.0.dta	3	3945.864493	1	SSSHSTDLMEAMAMGSVEASYKCLAAALIVLTESGR(22)	3945.858667	Carbamidomethyl[C](23);Oxidation[M](12)	66.639823	6.349780	1.744084e-003	1.000000e+000	0.005826	1.476485	2	0.000000	P11974(422)/	0	1	1	1
295	20180615_KS_CL_9.10291.10291.3.0.dta	3	2334.988684	0	SSSHSTDLMEAMAMGSVEASYK	2334.988568	Oxidation[M](12)	85.486225	6.347610	1.747866e-003	1.000000e+000	0.000116	0.049679	2	0.000000	P11974/	0	1	1	1
296	20180615_KS_CL_9.19113.19113.2.0.dta	2	1349.723807	1	SVETLKEMIK(6)	1349.723181	Oxidation[M](8)	102.264965	6.344860	1.752671e-003	1.000000e+000	0.000626	0.463799	2	0.000000	P11974(62)/	0	1	1	1
297	20180615_KS_CL_9.22676.22676.4.0.dta	4	3017.593407	0	TATESFASDPILYRPVAVALDTKGPEIR	3017.594084	null	178.910423	6.330610	1.777781e-003	1.000000e+000	-0.000677	-0.224351	2	0.000000	P11974/	0	1	1	1
298	20180615_KS_CL_9.2651.2651.3.0.dta	3	1118.605061	0	GSGTAEVELKK	1118.605125	null	85.173635	6.325580	1.786730e-003	1.000000e+000	-0.000064	-0.057214	2	0.000000	P11974/	0	1	1	1
299	20180615_KS_CL_9.3703.3703.4.0.dta	4	1917.858649	0	MNFSHGTHEYHAETIK	1917.854737	Oxidation[M](1)	64.706771	6.298540	1.835612e-003	1.000000e+000	0.003912	2.039779	2	0.000000	P11974/	0	1	1	1
300	20180615_KS_CL_9.4588.4588.3.0.dta	3	1118.605127	0	GSGTAEVELKK	1118.605125	null	91.450791	6.297140	1.838179e-003	1.000000e+000	0.000002	0.001788	2	0.000000	P11974/	0	1	1	1
301	20180615_KS_CL_9.3480.3480.4.0.dta	4	1917.857532	0	MNFSHGTHEYHAETIK	1917.854737	Oxidation[M](1)	81.044554	6.296010	1.840253e-003	1.000000e+000	0.002795	1.457358	2	0.000000	P11974/	0	1	1	1
302	20180615_KS_CL_9.18014.18014.3.0.dta	3	1837.907466	0	RFDEILEASDGIMVAR	1837.911188	Oxidation[M](13)	125.986434	6.291960	1.847708e-003	1.000000e+000	-0.003722	-2.025125	2	0.000000	P11974/	0	1	1	1
303	20180615_KS_CL_9.12709.12709.3.0.dta	3	2334.990294	0	SSSHSTDLMEAMAMGSVEASYK	2334.988568	Oxidation[M](12)	87.067461	6.278620	1.872475e-003	1.000000e+000	0.001726	0.739190	2	0.000000	P11974/	0	1	1	1
304	20180615_KS_CL_9.13172.13172.4.0.dta	4	2656.511172	3	KGVNLPGAAVDLPAVSEK(1)-KPRPTR(1)	2656.514331	null	62.433564	6.264940	1.898217e-003	1.000000e+000	-0.003159	-1.189152	2	0.000000	P11974(207)-P11974(337)/	1	1	1	1
305	20180615_KS_CL_9.19971.19971.5.2.dta	5	2885.549262	3	GPDFLVTEVENGGFLGSKK(18)-KPRPTR(1)	2885.551833	null	76.412498	6.251390	1.924064e-003	1.000000e+000	-0.002571	-0.890991	2	0.000000	P11974(206)-P11974(337)/	1	1	1	1
306	20180615_KS_CL_9.14151.14151.3.0.dta	3	2334.988648	0	SSSHSTDLMEAMAMGSVEASYK	2334.988568	Oxidation[M](14)	90.321006	6.247540	1.931471e-003	1.000000e+000	0.000080	0.034261	2	0.000000	P11974/	0	1	1	1
307	20180615_KS_CL_9.14953.14953.3.0.dta	3	2318.996780	0	SSSHSTDLMEAMAMGSVEASYK	2318.993654	null	91.083103	6.247270	1.931992e-003	1.000000e+000	0.003126	1.347999	2	0.000000	P11974/	0	1	1	1
308	20180615_KS_CL_9.4270.4270.3.0.dta	3	1118.606392	0	GSGTAEVELKK	1118.605125	null	101.052785	6.237320	1.951273e-003	1.000000e+000	0.001267	1.132661	2	0.000000	P11974/	0	1	1	1
309	20180615_KS_CL_9.11366.11366.3.0.dta	3	2334.988891	0	SSSHSTDLMEAMAMGSVEASYK	2334.988568	Oxidation[M](12)	87.352468	6.234200	1.957359e-003	1.000000e+000	0.000323	0.138330	2	0.000000	P11974/	0	1	1	1
310	20180615_KS_CL_9.14048.14048.3.0.dta	3	1908.960312	0	AGKPVICATQMLESMIK	1908.959060	Carbamidomethyl[C](7);Oxidation[M](11);Oxidation[M](15)	95.760318	6.229250	1.967053e-003	1.000000e+000	0.001252	0.655855	2	0.000000	P11974/	0	1	1	1
311	20180615_KS_CL_9.21771.21771.3.0.dta	3	1837.902398	0	RFDEILEASDGIMVAR	1837.911188	Oxidation[M](13)	126.412032	6.224620	1.976163e-003	1.000000e+000	-0.008790	-4.782603	2	0.000000	P11974/	0	1	1	1
312	20180615_KS_CL_9.5649.5649.2.2.dta	2	787.417221	0	QAHLYR	787.420912	null	131.387850	6.215210	1.994809e-003	1.000000e+000	-0.003691	-4.687455	2	0.000000	P11974/	0	1	1	1
313	20180615_KS_CL_9.15687.15687.3.0.dta	3	2318.993763	0	SSSHSTDLMEAMAMGSVEASYK	2318.993654	null	84.396087	6.207980	2.009255e-003	1.000000e+000	0.000109	0.047003	2	0.000000	P11974/	0	1	1	1
314	20180615_KS_CL_9.22551.22551.4.0.dta	4	2349.259347	0	GVNLPGAAVDLPAVSEKDIQDLK	2349.265904	null	97.795902	6.207830	2.009556e-003	1.000000e+000	-0.006557	-2.791085	2	0.000000	P11974/	0	1	1	1
315	20180615_KS_CL_9.22060.22060.2.0.dta	2	1141.610533	0	GDLGIEIPAEK	1141.609876	null	134.305773	6.201890	2.021504e-003	1.000000e+000	0.000657	0.575503	2	0.000000	P11974/	0	1	1	1
316	20180615_KS_CL_9.5652.5652.2.0.dta	2	868.479720	0	MQHLIAR	868.482125	null	130.344751	6.191730	2.042105e-003	1.000000e+000	-0.002405	-2.769199	2	0.000000	P11974/	0	1	1	1
317	20180615_KS_CL_9.18838.18838.3.0.dta	3	2477.362585	0	KGVNLPGAAVDLPAVSEKDIQDLK	2477.360859	null	124.901316	6.189590	2.046471e-003	1.000000e+000	0.001726	0.696709	2	0.000000	P11974/	0	1	1	1
318	20180615_KS_CL_9.23370.23370.3.0.dta	3	1876.975114	0	AGKPVICATQMLESMIK	1876.969232	Carbamidomethyl[C](7)	128.452492	6.181590	2.062874e-003	1.000000e+000	0.005882	3.133775	2	0.000000	P11974/	0	1	1	1
319	20180615_KS_CL_9.5292.5292.3.0.dta	3	1061.479581	0	EAEAAMFHR	1061.483243	null	123.906332	6.181110	2.063863e-003	1.000000e+000	-0.003662	-3.449890	2	0.000000	P11974/	0	1	1	1
320	20180615_KS_CL_9.16448.16448.3.0.dta	3	1908.957872	0	AGKPVICATQMLESMIK	1908.959060	Carbamidomethyl[C](7);Oxidation[M](11);Oxidation[M](15)	113.802893	6.175120	2.076237e-003	1.000000e+000	-0.001188	-0.622329	2	0.000000	P11974/	0	1	1	1
321	20180615_KS_CL_9.20218.20218.3.0.dta	3	2318.993247	0	SSSHSTDLMEAMAMGSVEASYK	2318.993654	null	84.556303	6.165260	2.096766e-003	1.000000e+000	-0.000407	-0.175507	2	0.000000	P11974/	0	1	1	1
322	20180615_KS_CL_9.5443.5443.5.0.dta	5	1901.851997	0	MNFSHGTHEYHAETIK	1901.859823	null	71.263368	6.161660	2.104312e-003	1.000000e+000	-0.007826	-4.114919	2	0.000000	P11974/	0	1	1	1
323	20180615_KS_CL_9.12673.12673.4.2.dta	4	3617.771752	3	MNFSHGTHEYHAETIKNVR(16)-SVETLKEMIK(6)	3617.772511	Oxidation[M](1);Oxidation[M](30)	12.762634	6.159310	2.109253e-003	1.000000e+000	-0.000759	-0.209798	2	0.000000	P11974(89)-P11974(62)/	1	1	1	1
324	20180615_KS_CL_9.24034.24034.3.0.dta	3	3650.723659	1	AEGSDVANAVLDGADCIMLSGETAKGDYPLEAVR(25)	3650.719864	Carbamidomethyl[C](16)	27.437529	6.159050	2.109800e-003	1.000000e+000	0.003795	1.039521	2	0.000000	P11974(367)/	0	1	1	1
325	20180615_KS_CL_9.20062.20062.5.1.dta	5	2885.550754	3	GPDFLVTEVENGGFLGSKK(18)-KPRPTR(1)	2885.551833	null	37.653823	6.152810	2.122978e-003	1.000000e+000	-0.001079	-0.373932	2	0.000000	P11974(206)-P11974(337)/	1	1	1	1
326	20180615_KS_CL_9.9151.9151.3.0.dta	3	2443.138189	1	MNFSHGTHEYHAETIKNVR(16)	2443.145808	Oxidation[M](1)	61.706487	6.152430	2.123784e-003	1.000000e+000	-0.007619	-3.118520	2	0.000000	P11974(89)/	0	1	1	1
327	20180615_KS_CL_9.23258.23258.4.0.dta	4	3017.600106	0	TATESFASDPILYRPVAVALDTKGPEIR	3017.594084	null	165.802544	6.151790	2.125140e-003	1.000000e+000	0.006022	1.995630	2	0.000000	P11974/	0	1	1	1
328	20180615_KS_CL_9.13961.13961.3.0.dta	3	2334.989670	0	SSSHSTDLMEAMAMGSVEASYK	2334.988568	Oxidation[M](14)	92.382115	6.144440	2.140784e-003	1.000000e+000	0.001102	0.471951	2	0.000000	P11974/	0	1	1	1
329	20180615_KS_CL_9.18612.18612.3.0.dta	3	1892.961845	0	AGKPVICATQMLESMIK	1892.964146	Carbamidomethyl[C](7);Oxidation[M](11)	117.934035	6.143940	2.141853e-003	1.000000e+000	-0.002301	-1.215554	2	0.000000	P11974/	0	1	1	1
330	20180615_KS_CL_9.20969.20969.3.0.dta	3	2391.254633	0	KGDVVIVLTGWRPGSGFTNTMR	2391.260047	null	123.390448	6.127120	2.178104e-003	1.000000e+000	-0.005414	-2.264078	2	0.000000	P11974/	0	1	1	1
331	20180615_KS_CL_9.2868.2868.2.3.dta	2	787.421306	0	QAHLYR	787.420912	null	90.416053	6.111210	2.212958e-003	1.000000e+000	0.000394	0.500368	2	0.000000	P11974/	0	1	1	1
332	20180615_KS_CL_9.11194.11194.3.0.dta	3	2334.985435	0	SSSHSTDLMEAMAMGSVEASYK	2334.988568	Oxidation[M](14)	86.818208	6.107640	2.220854e-003	1.000000e+000	-0.003133	-1.341762	2	0.000000	P11974/	0	1	1	1
333	20180615_KS_CL_9.3657.3657.4.0.dta	4	1917.857754	0	MNFSHGTHEYHAETIK	1917.854737	Oxidation[M](1)	68.030547	6.106690	2.222960e-003	1.000000e+000	0.003017	1.573112	2	0.000000	P11974/	0	1	1	1
334	20180615_KS_CL_9.12391.12391.2.0.dta	2	731.392973	0	DIQDLK	731.393361	null	62.229439	6.106540	2.223293e-003	1.000000e+000	-0.000388	-0.530494	2	0.000000	P11974/	0	1	1	1
335	20180615_KS_CL_9.3925.3925.5.0.dta	5	1917.854471	0	MNFSHGTHEYHAETIK	1917.854737	Oxidation[M](1)	66.876245	6.104460	2.227912e-003	1.000000e+000	-0.000266	-0.138697	2	0.000000	P11974/	0	1	1	1
336	20180615_KS_CL_9.19133.19133.3.0.dta	3	1837.908636	0	RFDEILEASDGIMVAR	1837.911188	Oxidation[M](13)	109.446442	6.102770	2.231672e-003	1.000000e+000	-0.002552	-1.388533	2	0.000000	P11974/	0	1	1	1
337	20180615_KS_CL_9.14797.14797.3.0.dta	3	2407.254496	0	KGDVVIVLTGWRPGSGFTNTMR	2407.254961	Oxidation[M](21)	95.945679	6.101620	2.234234e-003	1.000000e+000	-0.000465	-0.193166	2	0.000000	P11974/	0	1	1	1
338	20180615_KS_CL_9.6556.6556.2.0.dta	2	868.480085	0	MQHLIAR	868.482125	null	123.575258	6.101270	2.235015e-003	1.000000e+000	-0.002040	-2.348926	2	0.000000	P11974/	0	1	1	1
339	20180615_KS_CL_9.4749.4749.3.0.dta	3	1901.854254	0	MNFSHGTHEYHAETIK	1901.859823	null	110.605252	6.088730	2.263154e-003	1.000000e+000	-0.005569	-2.928186	2	0.000000	P11974/	0	1	1	1
340	20180615_KS_CL_9.6681.6681.3.0.dta	3	1118.605316	0	GSGTAEVELKK	1118.605125	null	76.763489	6.084110	2.273610e-003	1.000000e+000	0.000191	0.170748	2	0.000000	P11974/	0	1	1	1
341	20180615_KS_CL_9.20787.20787.3.0.dta	3	1892.961560	0	AGKPVICATQMLESMIK	1892.964146	Carbamidomethyl[C](7);Oxidation[M](15)	125.466464	6.083710	2.274518e-003	1.000000e+000	-0.002586	-1.366111	2	0.000000	P11974/	0	1	1	1
342	20180615_KS_CL_9.5119.5119.3.0.dta	3	1901.854055	0	MNFSHGTHEYHAETIK	1901.859823	null	114.833546	6.077970	2.287581e-003	1.000000e+000	-0.005768	-3.032821	2	0.000000	P11974/	0	1	1	1
343	20180615_KS_CL_9.7687.7687.3.0.dta	3	2350.980927	0	SSSHSTDLMEAMAMGSVEASYK	2350.983482	Oxidation[M](12);Oxidation[M](14)	101.608957	6.077580	2.288472e-003	1.000000e+000	-0.002555	-1.086779	2	0.000000	P11974/	0	1	1	1
344	20180615_KS_CL_9.23951.23951.3.0.dta	3	1821.915635	0	RFDEILEASDGIMVAR	1821.916274	null	59.865111	6.073620	2.297531e-003	1.000000e+000	-0.000639	-0.350730	2	0.000000	P11974/	0	1	1	1
345	20180615_KS_CL_9.8828.8828.2.0.dta	2	787.420411	0	QAHLYR	787.420912	null	100.866209	6.064340	2.318902e-003	1.000000e+000	-0.000501	-0.636254	2	0.000000	P11974/	0	1	1	1
346	20180615_KS_CL_9.23194.23194.3.0.dta	3	2289.260336	1	VVDVGSKVYVDDGLISLQVK(7)	2289.258697	null	72.588561	6.050690	2.350697e-003	1.000000e+000	0.001639	0.715952	2	0.000000	P11974(173)/	0	1	1	1
347	20180615_KS_CL_9.23130.23130.3.0.dta	3	2543.253268	0	GIFPVVCKDPVQEAWAEDVDLR	2543.259769	Carbamidomethyl[C](7)	112.006370	6.050090	2.352104e-003	1.000000e+000	-0.006501	-2.556168	2	0.000000	P11974/	0	1	1	1
348	20180615_KS_CL_9.16573.16573.3.0.dta	3	1837.906004	0	RFDEILEASDGIMVAR	1837.911188	Oxidation[M](13)	113.540619	6.048330	2.356238e-003	1.000000e+000	-0.005184	-2.820593	2	0.000000	P11974/	0	1	1	1
349	20180615_KS_CL_9.4329.4329.4.1.dta	4	1917.857722	0	MNFSHGTHEYHAETIK	1917.854737	Oxidation[M](1)	83.946150	6.041960	2.371259e-003	1.000000e+000	0.002985	1.556427	2	0.000000	P11974/	0	1	1	1
350	20180615_KS_CL_9.23783.23783.4.1.dta	4	3581.903791	3	DIQDLKFGVEQDVDMVFASFIR(6)-KILGEKGK(6)	3581.892216	null	24.397893	6.028240	2.403939e-003	1.000000e+000	0.011575	3.231532	2	0.000000	P11974(230)-P11974(261)/	1	1	1	1
351	20180615_KS_CL_9.9681.9681.3.0.dta	3	2443.143140	1	MNFSHGTHEYHAETIKNVR(16)	2443.145808	Oxidation[M](1)	31.976796	6.024550	2.412804e-003	1.000000e+000	-0.002668	-1.092035	2	0.000000	P11974(89)/	0	1	1	1
352	20180615_KS_CL_9.3582.3582.3.0.dta	3	1118.604656	0	GSGTAEVELKK	1118.605125	null	74.415217	6.023120	2.416248e-003	1.000000e+000	-0.000469	-0.419272	2	0.000000	P11974/	0	1	1	1
353	20180615_KS_CL_9.14715.14715.3.0.dta	3	2334.989219	0	SSSHSTDLMEAMAMGSVEASYK	2334.988568	Oxidation[M](14)	79.065654	6.022660	2.417357e-003	1.000000e+000	0.000651	0.278802	2	0.000000	P11974/	0	1	1	1
354	20180615_KS_CL_9.17360.17360.3.0.dta	3	1837.907068	0	RFDEILEASDGIMVAR	1837.911188	Oxidation[M](13)	107.459312	6.015120	2.435609e-003	1.000000e+000	-0.004120	-2.241675	2	0.000000	P11974/	0	1	1	1
355	20180615_KS_CL_9.21028.21028.3.0.dta	3	1892.959446	0	AGKPVICATQMLESMIK	1892.964146	Carbamidomethyl[C](7);Oxidation[M](15)	132.123971	6.000910	2.470380e-003	1.000000e+000	-0.004700	-2.482879	2	0.000000	P11974/	0	1	1	1
356	20180615_KS_CL_9.12016.12016.3.0.dta	3	2334.987707	0	SSSHSTDLMEAMAMGSVEASYK	2334.988568	Oxidation[M](12)	82.586996	5.990040	2.497312e-003	1.000000e+000	-0.000861	-0.368738	2	0.000000	P11974/	0	1	1	1
357	20180615_KS_CL_9.12617.12617.3.0.dta	3	1908.960431	0	AGKPVICATQMLESMIK	1908.959060	Carbamidomethyl[C](7);Oxidation[M](11);Oxidation[M](15)	96.257848	5.987880	2.502698e-003	1.000000e+000	0.001371	0.718192	2	0.000000	P11974/	0	1	1	1
358	20180615_KS_CL_9.21840.21840.3.0.dta	3	2334.992135	0	SSSHSTDLMEAMAMGSVEASYK	2334.988568	Oxidation[M](14)	100.480184	5.970700	2.545956e-003	1.000000e+000	0.003567	1.527631	2	0.000000	P11974/	0	1	1	1
359	20180615_KS_CL_9.17725.17725.6.4.dta	6	2893.586358	3	PVICATQMLESMIKKPR(14)-KPRPTR(1)	2893.593514	Carbamidomethyl[C](4)	43.731416	5.970050	2.547607e-003	1.000000e+000	-0.007156	-2.473050	2	0.000000	P11974(336)-P11974(337)/	1	1	1	1
360	20180615_KS_CL_9.14533.14533.3.0.dta	3	2334.989625	0	SSSHSTDLMEAMAMGSVEASYK	2334.988568	Oxidation[M](14)	97.793065	5.956160	2.583148e-003	1.000000e+000	0.001057	0.452679	2	0.000000	P11974/	0	1	1	1
361	20180615_KS_CL_9.18119.18119.3.0.dta	3	1636.887651	0	GVNLPGAAVDLPAVSEK	1636.890384	null	92.868867	5.955130	2.585803e-003	1.000000e+000	-0.002733	-1.669629	2	0.000000	P11974/	0	1	1	1
362	20180615_KS_CL_9.21953.21953.4.0.dta	4	3017.597384	0	TATESFASDPILYRPVAVALDTKGPEIR	3017.594084	null	129.210221	5.954520	2.587377e-003	1.000000e+000	0.003300	1.093586	2	0.000000	P11974/	0	1	1	1
363	20180615_KS_CL_9.3651.3651.2.2.dta	2	1189.575649	0	EAEAAMFHRK	1189.578199	null	123.291376	5.953100	2.591044e-003	1.000000e+000	-0.002550	-2.143617	2	0.000000	P11974/	0	1	1	1
364	20180615_KS_CL_9.7065.7065.3.0.dta	3	2280.214347	3	GSGTAEVELKK(10)-KAADVHEVR(1)	2280.219292	null	33.321115	5.951710	2.594639e-003	1.000000e+000	-0.004945	-2.168651	2	0.000000	P11974(135)-P11974(247)/	1	1	1	1
365	20180615_KS_CL_9.21711.21711.5.0.dta	5	3274.474128	0	SHSEAGSAFIQTQQLHAAMADTFLEHMCR	3274.482512	Carbamidomethyl[C](28)	109.622022	5.942690	2.618087e-003	1.000000e+000	-0.008384	-2.560405	2	0.000000	P11974/	0	1	1	1
366	20180615_KS_CL_9.22363.22363.4.1.dta	4	3404.890043	3	KGVNLPGAAVDLPAVSEK(1)-TGLIKGSGTAEVELK(5)	3404.888513	null	79.390692	5.939100	2.627478e-003	1.000000e+000	0.001530	0.449354	2	0.000000	P11974(207)-P11974(125)/	1	1	1	1
367	20180615_KS_CL_9.8704.8704.2.1.dta	2	961.513252	0	VNLAMNVGK	961.513481	Oxidation[M](5)	135.715358	5.935180	2.637770e-003	1.000000e+000	-0.000229	-0.238166	2	0.000000	P11974/	0	1	1	1
368	20180615_KS_CL_9.17273.17273.3.0.dta	3	2318.993646	0	SSSHSTDLMEAMAMGSVEASYK	2318.993654	null	85.940878	5.911430	2.700996e-003	1.000000e+000	-0.000008	-0.003450	2	0.000000	P11974/	0	1	1	1
369	20180615_KS_CL_9.11962.11962.2.2.dta	2	868.482490	0	MQHLIAR	868.482125	null	83.366980	5.911170	2.701697e-003	1.000000e+000	0.000365	0.420273	2	0.000000	P11974/	0	1	1	1
370	20180615_KS_CL_9.4249.4249.3.0.dta	3	1118.606512	0	GSGTAEVELKK	1118.605125	null	90.203300	5.909310	2.706713e-003	1.000000e+000	0.001387	1.239937	2	0.000000	P11974/	0	1	1	1
371	20180615_KS_CL_9.12095.12095.3.0.dta	3	1908.959485	0	AGKPVICATQMLESMIK	1908.959060	Carbamidomethyl[C](7);Oxidation[M](11);Oxidation[M](15)	92.957637	5.907470	2.711684e-003	1.000000e+000	0.000425	0.222634	2	0.000000	P11974/	0	1	1	1
372	20180615_KS_CL_9.21093.21093.3.0.dta	3	1837.906430	0	RFDEILEASDGIMVAR	1837.911188	Oxidation[M](13)	119.331699	5.906190	2.715148e-003	1.000000e+000	-0.004758	-2.588808	2	0.000000	P11974/	0	1	1	1
373	20180615_KS_CL_9.13770.13770.3.0.dta	3	2334.990681	0	SSSHSTDLMEAMAMGSVEASYK	2334.988568	Oxidation[M](14)	98.628057	5.903330	2.722903e-003	1.000000e+000	0.002113	0.904929	2	0.000000	P11974/	0	1	1	1
374	20180615_KS_CL_9.13211.13211.2.0.dta	2	1359.702890	0	NTGIICTIGPASR	1359.704844	Carbamidomethyl[C](6)	124.923297	5.901550	2.727741e-003	1.000000e+000	-0.001954	-1.437077	2	0.000000	P11974/	0	1	1	1
375	20180615_KS_CL_9.14398.14398.3.0.dta	3	2318.997401	0	SSSHSTDLMEAMAMGSVEASYK	2318.993654	null	93.075325	5.886600	2.768713e-003	1.000000e+000	0.003747	1.615787	2	0.000000	P11974/	0	1	1	1
376	20180615_KS_CL_9.8000.8000.3.0.dta	3	2350.976952	0	SSSHSTDLMEAMAMGSVEASYK	2350.983482	Oxidation[M](12);Oxidation[M](14)	89.791255	5.886560	2.768824e-003	1.000000e+000	-0.006530	-2.777561	2	0.000000	P11974/	0	1	1	1
377	20180615_KS_CL_9.13065.13065.3.0.dta	3	2334.986493	0	SSSHSTDLMEAMAMGSVEASYK	2334.988568	Oxidation[M](14)	97.452922	5.876840	2.795792e-003	1.000000e+000	-0.002075	-0.888655	2	0.000000	P11974/	0	1	1	1
378	20180615_KS_CL_9.11085.11085.3.0.dta	3	1550.852125	1	IISKIENHEGVR(4)	1550.853608	null	81.939696	5.876670	2.796266e-003	1.000000e+000	-0.001483	-0.956248	2	0.000000	P11974(270)/	0	1	1	1
379	20180615_KS_CL_9.15719.15719.3.0.dta	3	1908.959715	0	AGKPVICATQMLESMIK	1908.959060	Carbamidomethyl[C](7);Oxidation[M](11);Oxidation[M](15)	91.061362	5.873710	2.804532e-003	1.000000e+000	0.000655	0.343119	2	0.000000	P11974/	0	1	1	1
380	20180615_KS_CL_9.10783.10783.4.0.dta	4	2427.145759	1	MNFSHGTHEYHAETIKNVR(16)	2427.150894	null	108.074346	5.870340	2.813973e-003	1.000000e+000	-0.005135	-2.115649	2	0.000000	P11974(89)/	0	1	1	1
381	20180615_KS_CL_9.5302.5302.3.0.dta	3	1901.853775	0	MNFSHGTHEYHAETIK	1901.859823	null	114.276831	5.870120	2.814590e-003	1.000000e+000	-0.006048	-3.180045	2	0.000000	P11974/	0	1	1	1
382	20180615_KS_CL_9.10296.10296.3.0.dta	3	2350.980310	0	SSSHSTDLMEAMAMGSVEASYK	2350.983482	Oxidation[M](12);Oxidation[M](14)	98.070566	5.869020	2.817679e-003	1.000000e+000	-0.003172	-1.349223	2	0.000000	P11974/	0	1	1	1
383	20180615_KS_CL_9.12184.12184.3.0.dta	3	2334.986489	0	SSSHSTDLMEAMAMGSVEASYK	2334.988568	Oxidation[M](14)	84.377847	5.866470	2.824853e-003	1.000000e+000	-0.002079	-0.890368	2	0.000000	P11974/	0	1	1	1
384	20180615_KS_CL_9.16298.16298.4.0.dta	4	1830.070427	3	KLFEELAR(1)-KILGEK(1)	1830.073424	null	65.384211	5.863270	2.833882e-003	1.000000e+000	-0.002997	-1.637639	2	0.000000	P11974(393)-P11974(256)/	1	1	1	1
385	20180615_KS_CL_9.3079.3079.4.0.dta	4	1550.877642	0	IISKIENHEGVRR	1550.876072	null	79.236820	5.855030	2.857262e-003	1.000000e+000	0.001570	1.012331	2	0.000000	P11974/	0	1	1	1
386	20180615_KS_CL_9.14620.14620.3.0.dta	3	1764.987280	0	KGVNLPGAAVDLPAVSEK	1764.985339	null	115.029333	5.854500	2.858773e-003	1.000000e+000	0.001941	1.099726	2	0.000000	P11974/	0	1	1	1
387	20180615_KS_CL_9.12356.12356.3.0.dta	3	2334.986633	0	SSSHSTDLMEAMAMGSVEASYK	2334.988568	Oxidation[M](12)	80.425797	5.851560	2.867166e-003	1.000000e+000	-0.001935	-0.828698	2	0.000000	P11974/	0	1	1	1
388	20180615_KS_CL_9.5746.5746.3.0.dta	3	1901.854766	0	MNFSHGTHEYHAETIK	1901.859823	null	134.359597	5.849350	2.873491e-003	1.000000e+000	-0.005057	-2.658976	2	0.000000	P11974/	0	1	1	1
389	20180615_KS_CL_9.19367.19367.3.0.dta	3	2318.994168	0	SSSHSTDLMEAMAMGSVEASYK	2318.993654	null	72.268868	5.846720	2.881036e-003	1.000000e+000	0.000514	0.221648	2	0.000000	P11974/	0	1	1	1
390	20180615_KS_CL_9.14138.14138.3.0.dta	3	1764.986515	0	KGVNLPGAAVDLPAVSEK	1764.985339	null	127.353744	5.844370	2.887795e-003	1.000000e+000	0.001176	0.666294	2	0.000000	P11974/	0	1	1	1
391	20180615_KS_CL_9.4297.4297.3.0.dta	3	1077.478956	0	EAEAAMFHR	1077.478157	Oxidation[M](6)	61.928002	5.843100	2.891454e-003	1.000000e+000	0.000799	0.741546	2	0.000000	P11974/	0	1	1	1
392	20180615_KS_CL_9.15833.15833.3.0.dta	3	1892.963140	0	AGKPVICATQMLESMIK	1892.964146	Carbamidomethyl[C](7);Oxidation[M](15)	104.834964	5.837410	2.907906e-003	1.000000e+000	-0.001006	-0.531442	2	0.000000	P11974/	0	1	1	1
393	20180615_KS_CL_9.23590.23590.3.0.dta	3	3173.678683	1	TATESFASDPILYRPVAVALDTKGPEIR(23)	3173.672722	null	49.742727	5.833510	2.919236e-003	1.000000e+000	0.005961	1.878266	2	0.000000	P11974(115)/	0	1	1	1
394	20180615_KS_CL_9.6753.6753.3.1.dta	3	1118.604598	0	GSGTAEVELKK	1118.605125	null	79.453055	5.823300	2.949105e-003	1.000000e+000	-0.000527	-0.471122	2	0.000000	P11974/	0	1	1	1
395	20180615_KS_CL_9.6949.6949.3.1.dta	3	1118.603999	0	GSGTAEVELKK	1118.605125	null	92.832373	5.818890	2.962101e-003	1.000000e+000	-0.001126	-1.006611	2	0.000000	P11974/	0	1	1	1
396	20180615_KS_CL_9.20427.20427.3.0.dta	3	1837.906955	0	RFDEILEASDGIMVAR	1837.911188	Oxidation[M](13)	127.176623	5.818410	2.963519e-003	1.000000e+000	-0.004233	-2.303158	2	0.000000	P11974/	0	1	1	1
397	20180615_KS_CL_9.12894.12894.3.0.dta	3	2334.987356	0	SSSHSTDLMEAMAMGSVEASYK	2334.988568	Oxidation[M](12)	76.990301	5.815180	2.973078e-003	1.000000e+000	-0.001212	-0.519060	2	0.000000	P11974/	0	1	1	1
398	20180615_KS_CL_9.16762.16762.3.0.dta	3	1837.907085	0	RFDEILEASDGIMVAR	1837.911188	Oxidation[M](13)	109.811480	5.814830	2.974116e-003	1.000000e+000	-0.004103	-2.232426	2	0.000000	P11974/	0	1	1	1
399	20180615_KS_CL_9.8514.8514.3.0.dta	3	2350.982873	0	SSSHSTDLMEAMAMGSVEASYK	2350.983482	Oxidation[M](12);Oxidation[M](14)	91.707836	5.798900	3.021728e-003	1.000000e+000	-0.000609	-0.259041	2	0.000000	P11974/	0	1	1	1
400	20180615_KS_CL_9.12190.12190.2.0.dta	2	1344.732296	1	VNLAMNVGKAR(9)	1344.730331	Oxidation[M](5)	125.567698	5.798660	3.022451e-003	1.000000e+000	0.001965	1.461260	2	0.000000	P11974(498)/	0	1	1	1
401	20180615_KS_CL_9.15496.15496.3.0.dta	3	2318.996119	0	SSSHSTDLMEAMAMGSVEASYK	2318.993654	null	76.836522	5.792190	3.042010e-003	1.000000e+000	0.002465	1.062961	2	0.000000	P11974/	0	1	1	1
402	20180615_KS_CL_9.13655.13655.2.0.dta	2	1359.705373	0	NTGIICTIGPASR	1359.704844	Carbamidomethyl[C](6)	121.353391	5.791300	3.044711e-003	1.000000e+000	0.000529	0.389055	2	0.000000	P11974/	0	1	1	1
403	20180615_KS_CL_9.22669.22669.4.1.dta	4	2148.201204	3	KLFEELAR(1)-KLFEELAR(1)	2148.206216	null	71.117898	5.791000	3.045622e-003	1.000000e+000	-0.005012	-2.333109	2	0.000000	P11974(393)-P11974(393)/	2	1	1	1
404	20180615_KS_CL_9.20538.20538.3.0.dta	3	2391.253420	0	KGDVVIVLTGWRPGSGFTNTMR	2391.260047	null	141.587408	5.779990	3.079235e-003	1.000000e+000	-0.006627	-2.771342	2	0.000000	P11974/	0	1	1	1
405	20180615_KS_CL_9.16957.16957.3.0.dta	3	1837.907461	0	RFDEILEASDGIMVAR	1837.911188	Oxidation[M](13)	128.683326	5.773640	3.098790e-003	1.000000e+000	-0.003727	-2.027846	2	0.000000	P11974/	0	1	1	1
406	20180615_KS_CL_9.4382.4382.3.0.dta	3	1917.858495	0	MNFSHGTHEYHAETIK	1917.854737	Oxidation[M](1)	117.533619	5.772170	3.103334e-003	1.000000e+000	0.003758	1.959481	2	0.000000	P11974/	0	1	1	1
407	20180615_KS_CL_9.9599.9599.2.0.dta	2	990.509305	0	GSGTAEVELK	990.510169	null	107.174306	5.769680	3.111047e-003	1.000000e+000	-0.000864	-0.872278	2	0.000000	P11974/	0	1	1	1
408	20180615_KS_CL_9.17157.17157.3.0.dta	3	1837.908007	0	RFDEILEASDGIMVAR	1837.911188	Oxidation[M](13)	118.060158	5.766860	3.119805e-003	1.000000e+000	-0.003181	-1.730769	2	0.000000	P11974/	0	1	1	1
409	20180615_KS_CL_9.17076.17076.3.0.dta	3	2318.994168	0	SSSHSTDLMEAMAMGSVEASYK	2318.993654	null	69.869067	5.766180	3.121921e-003	1.000000e+000	0.000514	0.221648	2	0.000000	P11974/	0	1	1	1
410	20180615_KS_CL_9.3579.3579.3.1.dta	3	1189.576702	0	EAEAAMFHRK	1189.578199	null	63.829089	5.763250	3.131053e-003	1.000000e+000	-0.001497	-1.258429	2	0.000000	P11974/	0	1	1	1
411	20180615_KS_CL_9.15142.15142.3.0.dta	3	2318.995047	0	SSSHSTDLMEAMAMGSVEASYK	2318.993654	null	86.894163	5.758610	3.145569e-003	1.000000e+000	0.001393	0.600692	2	0.000000	P11974/	0	1	1	1
412	20180615_KS_CL_9.4644.4644.3.1.dta	3	1118.604044	0	GSGTAEVELKK	1118.605125	null	87.066671	5.747600	3.180282e-003	1.000000e+000	-0.001081	-0.966382	2	0.000000	P11974/	0	1	1	1
413	20180615_KS_CL_9.13693.13693.3.0.dta	3	1275.758842	0	VFLAQKMIIGR	1275.760512	null	58.642737	5.737540	3.212334e-003	1.000000e+000	-0.001670	-1.309023	2	0.000000	P11974/	0	1	1	1
414	20180615_KS_CL_9.19796.19796.3.0.dta	3	2318.991361	0	SSSHSTDLMEAMAMGSVEASYK	2318.993654	null	85.648864	5.733560	3.225103e-003	1.000000e+000	-0.002293	-0.988791	2	0.000000	P11974/	0	1	1	1
415	20180615_KS_CL_9.23566.23566.3.0.dta	3	2552.415178	2	GDLGIEIPAEKVFLAQKMIIGR(11)(17)	2552.415535	Oxidation[M](18)	52.412266	5.732980	3.226968e-003	1.000000e+000	-0.000357	-0.139868	2	0.000000	P11974(305)(311)/	0	1	1	1
416	20180615_KS_CL_9.14890.14890.3.0.dta	3	2334.989931	0	SSSHSTDLMEAMAMGSVEASYK	2334.988568	Oxidation[M](14)	77.380156	5.723760	3.256761e-003	1.000000e+000	0.001363	0.583729	2	0.000000	P11974/	0	1	1	1
417	20180615_KS_CL_9.5158.5158.2.1.dta	2	731.390752	0	DIQDLK	731.393361	null	86.839619	5.718940	3.272445e-003	1.000000e+000	-0.002609	-3.567164	2	0.000000	P11974/	0	1	1	1
418	20180615_KS_CL_9.4741.4741.3.0.dta	3	1118.602797	0	GSGTAEVELKK	1118.605125	null	86.009313	5.717250	3.277962e-003	1.000000e+000	-0.002328	-2.081163	2	0.000000	P11974/	0	1	1	1
419	20180615_KS_CL_9.6950.6950.2.1.dta	2	961.512469	0	VNLAMNVGK	961.513481	Oxidation[M](5)	51.767897	5.712840	3.292402e-003	1.000000e+000	-0.001012	-1.052507	2	0.000000	P11974/	0	1	1	1
420	20180615_KS_CL_9.19906.19906.3.0.dta	3	1952.043469	1	KGATLKITLDNAYMEK(6)	1952.040798	null	127.435413	5.712420	3.293781e-003	1.000000e+000	0.002671	1.368312	2	0.000000	P11974(141)/	0	1	1	1
421	20180615_KS_CL_9.19576.19576.3.0.dta	3	2318.995091	0	SSSHSTDLMEAMAMGSVEASYK	2318.993654	null	63.716495	5.707920	3.308587e-003	1.000000e+000	0.001437	0.619665	2	0.000000	P11974/	0	1	1	1
422	20180615_KS_CL_9.15479.15479.3.0.dta	3	2334.990320	0	SSSHSTDLMEAMAMGSVEASYK	2334.988568	Oxidation[M](12)	83.608523	5.707210	3.310929e-003	1.000000e+000	0.001752	0.750325	2	0.000000	P11974/	0	1	1	1
423	20180615_KS_CL_9.9087.9087.4.0.dta	4	2443.141185	1	MNFSHGTHEYHAETIKNVR(16)	2443.145808	Oxidation[M](1)	114.878705	5.703820	3.322135e-003	1.000000e+000	-0.004623	-1.892233	2	0.000000	P11974(89)/	0	1	1	1
424	20180615_KS_CL_9.10848.10848.3.0.dta	3	2334.980040	0	SSSHSTDLMEAMAMGSVEASYK	2334.988568	Oxidation[M](14)	84.411120	5.701860	3.328631e-003	1.000000e+000	-0.008528	-3.652266	2	0.000000	P11974/	0	1	1	1
425	20180615_KS_CL_9.10659.10659.3.0.dta	3	2334.989698	0	SSSHSTDLMEAMAMGSVEASYK	2334.988568	Oxidation[M](12)	79.715611	5.694950	3.351634e-003	1.000000e+000	0.001130	0.483942	2	0.000000	P11974/	0	1	1	1
426	20180615_KS_CL_9.16075.16075.3.0.dta	3	2334.989271	0	SSSHSTDLMEAMAMGSVEASYK	2334.988568	Oxidation[M](14)	70.189169	5.691840	3.362039e-003	1.000000e+000	0.000703	0.301072	2	0.000000	P11974/	0	1	1	1
427	20180615_KS_CL_9.20156.20156.3.0.dta	3	1892.965268	0	AGKPVICATQMLESMIK	1892.964146	Carbamidomethyl[C](7);Oxidation[M](15)	111.149217	5.686640	3.379508e-003	1.000000e+000	0.001122	0.592721	2	0.000000	P11974/	0	1	1	1
428	20180615_KS_CL_9.7408.7408.4.0.dta	4	1901.857266	0	MNFSHGTHEYHAETIK	1901.859823	null	82.675976	5.682460	3.393616e-003	1.000000e+000	-0.002557	-1.344473	2	0.000000	P11974/	0	1	1	1
429	20180615_KS_CL_9.4941.4941.3.0.dta	3	1118.602411	0	GSGTAEVELKK	1118.605125	null	99.914772	5.672640	3.426990e-003	1.000000e+000	-0.002714	-2.426236	2	0.000000	P11974/	0	1	1	1
430	20180615_KS_CL_9.17947.17947.4.0.dta	4	3020.647462	3	KGVNLPGAAVDLPAVSEK(1)-GSGTAEVELKK(10)	3020.651262	null	36.309717	5.649870	3.505641e-003	1.000000e+000	-0.003800	-1.258007	2	0.000000	P11974(207)-P11974(135)/	1	1	1	1
431	20180615_KS_CL_9.16872.16872.3.0.dta	3	2318.992360	0	SSSHSTDLMEAMAMGSVEASYK	2318.993654	null	74.230928	5.646180	3.518555e-003	1.000000e+000	-0.001294	-0.558001	2	0.000000	P11974/	0	1	1	1
432	20180615_KS_CL_9.17793.17793.3.0.dta	3	1837.907184	0	RFDEILEASDGIMVAR	1837.911188	Oxidation[M](13)	102.247177	5.638180	3.546717e-003	1.000000e+000	-0.004004	-2.178560	2	0.000000	P11974/	0	1	1	1
433	20180615_KS_CL_9.15673.15673.3.0.dta	3	2334.987905	0	SSSHSTDLMEAMAMGSVEASYK	2334.988568	Oxidation[M](14)	80.087628	5.637990	3.547388e-003	1.000000e+000	-0.000663	-0.283941	2	0.000000	P11974/	0	1	1	1
434	20180615_KS_CL_9.14248.14248.3.0.dta	3	1908.960786	0	AGKPVICATQMLESMIK	1908.959060	Carbamidomethyl[C](7);Oxidation[M](11);Oxidation[M](15)	85.978864	5.634850	3.558505e-003	1.000000e+000	0.001726	0.904158	2	0.000000	P11974/	0	1	1	1
435	20180615_KS_CL_9.7809.7809.5.0.dta	5	2556.383858	3	IISKIENHEGVR(4)-KAADVHEVR(1)	2556.389137	null	101.897684	5.617690	3.619873e-003	1.000000e+000	-0.005279	-2.065022	2	0.000000	P11974(270)-P11974(247)/	1	1	1	1
436	20180615_KS_CL_9.23568.23568.3.0.dta	3	2543.257746	0	GIFPVVCKDPVQEAWAEDVDLR	2543.259769	Carbamidomethyl[C](7)	41.522648	5.615760	3.626840e-003	1.000000e+000	-0.002023	-0.795436	2	0.000000	P11974/	0	1	1	1
437	20180615_KS_CL_9.5448.5448.3.0.dta	3	1901.853346	0	MNFSHGTHEYHAETIK	1901.859823	null	158.592281	5.611180	3.643429e-003	1.000000e+000	-0.006477	-3.405614	2	0.000000	P11974/	0	1	1	1
438	20180615_KS_CL_9.20648.20648.4.0.dta	4	2391.248765	0	KGDVVIVLTGWRPGSGFTNTMR	2391.260047	null	110.048833	5.604860	3.666443e-003	1.000000e+000	-0.011282	-4.718015	2	0.000000	P11974/	0	1	1	1
439	20180615_KS_CL_9.4950.4950.3.0.dta	3	1118.601892	0	GSGTAEVELKK	1118.605125	null	102.367875	5.604190	3.668892e-003	1.000000e+000	-0.003233	-2.890207	2	0.000000	P11974/	0	1	1	1
440	20180615_KS_CL_9.5867.5867.3.0.dta	3	1118.603414	0	GSGTAEVELKK	1118.605125	null	88.417102	5.601850	3.677455e-003	1.000000e+000	-0.001711	-1.529584	2	0.000000	P11974/	0	1	1	1
441	20180615_KS_CL_9.7521.7521.3.0.dta	3	2350.981289	0	SSSHSTDLMEAMAMGSVEASYK	2350.983482	Oxidation[M](12);Oxidation[M](14)	91.752846	5.599790	3.685011e-003	1.000000e+000	-0.002193	-0.932801	2	0.000000	P11974/	0	1	1	1
442	20180615_KS_CL_9.12533.12533.3.0.dta	3	2334.989168	0	SSSHSTDLMEAMAMGSVEASYK	2334.988568	Oxidation[M](14)	81.245500	5.598300	3.690485e-003	1.000000e+000	0.000600	0.256961	2	0.000000	P11974/	0	1	1	1
443	20180615_KS_CL_9.12622.12622.2.0.dta	2	961.515032	0	VNLAMNVGK	961.513481	Oxidation[M](5)	119.461856	5.597900	3.691956e-003	1.000000e+000	0.001551	1.613082	2	0.000000	P11974/	0	1	1	1
444	20180615_KS_CL_9.4073.4073.5.0.dta	5	1917.857383	0	MNFSHGTHEYHAETIK	1917.854737	Oxidation[M](1)	63.074168	5.597340	3.694017e-003	1.000000e+000	0.002646	1.379667	2	0.000000	P11974/	0	1	1	1
445	20180615_KS_CL_9.4410.4410.3.0.dta	3	1118.607329	0	GSGTAEVELKK	1118.605125	null	87.172097	5.597200	3.694532e-003	1.000000e+000	0.002204	1.970311	2	0.000000	P11974/	0	1	1	1
446	20180615_KS_CL_9.4008.4008.2.1.dta	2	815.535500	0	NIKIISK	815.534873	null	91.295474	5.596120	3.698510e-003	1.000000e+000	0.000627	0.768821	2	0.000000	P11974/	0	1	1	1
447	20180615_KS_CL_9.18176.18176.3.0.dta	3	1892.959761	0	AGKPVICATQMLESMIK	1892.964146	Carbamidomethyl[C](7);Oxidation[M](11)	109.986866	5.588580	3.726397e-003	1.000000e+000	-0.004385	-2.316473	2	0.000000	P11974/	0	1	1	1
448	20180615_KS_CL_9.6757.6757.3.0.dta	3	1077.477726	0	EAEAAMFHR	1077.478157	Oxidation[M](6)	53.565017	5.572170	3.787819e-003	1.000000e+000	-0.000431	-0.400008	2	0.000000	P11974/	0	1	1	1
449	20180615_KS_CL_9.10690.10690.3.0.dta	3	1177.649733	0	SVETLKEMIK	1177.649629	null	46.271725	5.571790	3.789253e-003	1.000000e+000	0.000104	0.088311	2	0.000000	P11974/	0	1	1	1
450	20180615_KS_CL_9.21256.21256.3.0.dta	3	1892.956164	0	AGKPVICATQMLESMIK	1892.964146	Carbamidomethyl[C](7);Oxidation[M](15)	111.886217	5.564620	3.816415e-003	1.000000e+000	-0.007982	-4.216667	2	0.000000	P11974/	0	1	1	1
451	20180615_KS_CL_9.20582.20582.3.0.dta	3	1821.909414	0	RFDEILEASDGIMVAR	1821.916274	null	85.093751	5.562430	3.824750e-003	1.000000e+000	-0.006860	-3.765266	2	0.000000	P11974/	0	1	1	1
452	20180615_KS_CL_9.14466.14466.3.0.dta	3	1704.956477	0	VYVDDGLISLQVKQK	1704.952980	null	75.878689	5.557130	3.844997e-003	1.000000e+000	0.003497	2.051083	2	0.000000	P11974/	0	1	1	1
453	20180615_KS_CL_9.17445.17445.6.1.dta	6	3149.733888	3	AGKPVICATQMLESMIKKPR(18)-KPRPTR(1)	3149.747041	Carbamidomethyl[C](7)	47.150661	5.553910	3.857350e-003	1.000000e+000	-0.013153	-4.175891	2	0.000000	P11974(337)-P11974(337)/	1	1	1	1
454	20180615_KS_CL_9.14677.14677.3.0.dta	3	1787.018215	1	TGLIKGSGTAEVELKK(5)	1787.015969	null	69.270143	5.552280	3.863618e-003	1.000000e+000	0.002246	1.256844	2	0.000000	P11974(125)/	0	1	1	1
455	20180615_KS_CL_9.8719.8719.3.0.dta	3	1193.643917	0	SVETLKEMIK	1193.644543	Oxidation[M](8)	50.597911	5.548430	3.878464e-003	1.000000e+000	-0.000626	-0.524444	2	0.000000	P11974/	0	1	1	1
456	20180615_KS_CL_9.11921.11921.3.0.dta	3	1908.957329	0	AGKPVICATQMLESMIK	1908.959060	Carbamidomethyl[C](7);Oxidation[M](11);Oxidation[M](15)	95.917308	5.542920	3.899810e-003	1.000000e+000	-0.001731	-0.906777	2	0.000000	P11974/	0	1	1	1
457	20180615_KS_CL_9.23448.23448.3.0.dta	3	2786.513483	2	NICKVVDVGSKVYVDDGLISLQVK(4)(11)	2786.500711	Carbamidomethyl[C](3)	113.963856	5.541990	3.903424e-003	1.000000e+000	0.012772	4.583527	2	0.000000	P11974(166)(173)/	0	1	1	1
458	20180615_KS_CL_9.21647.21647.3.1.dta	3	3404.878902	3	KGVNLPGAAVDLPAVSEK(1)-TGLIKGSGTAEVELK(5)	3404.888513	null	15.764545	5.538530	3.916901e-003	1.000000e+000	-0.009611	-2.822706	2	0.000000	P11974(207)-P11974(125)/	1	1	1	1
459	20180615_KS_CL_9.23933.23933.3.0.dta	3	3396.763422	3	DIQDLKFGVEQDVDMVFASFIR(6)-KILGEK(1)	3396.775799	null	127.693892	5.537080	3.922562e-003	1.000000e+000	-0.012377	-3.643749	2	0.000000	P11974(230)-P11974(256)/	1	1	1	1
460	20180615_KS_CL_9.20583.20583.2.0.dta	2	1349.724226	1	SVETLKEMIK(6)	1349.723181	Oxidation[M](8)	111.686157	5.530340	3.948985e-003	1.000000e+000	0.001045	0.774233	2	0.000000	P11974(62)/	0	1	1	1
461	20180615_KS_CL_9.19518.19518.3.1.dta	3	1892.965132	0	AGKPVICATQMLESMIK	1892.964146	Carbamidomethyl[C](7);Oxidation[M](11)	86.213784	5.529520	3.952211e-003	1.000000e+000	0.000986	0.520876	2	0.000000	P11974/	0	1	1	1
462	20180615_KS_CL_9.14345.14345.3.0.dta	3	2334.987122	0	SSSHSTDLMEAMAMGSVEASYK	2334.988568	Oxidation[M](12)	97.913330	5.528600	3.955835e-003	1.000000e+000	-0.001446	-0.619275	2	0.000000	P11974/	0	1	1	1
463	20180615_KS_CL_9.22355.22355.3.0.dta	3	1892.964365	0	AGKPVICATQMLESMIK	1892.964146	Carbamidomethyl[C](7);Oxidation[M](11)	66.189545	5.526240	3.965144e-003	1.000000e+000	0.000219	0.115692	2	0.000000	P11974/	0	1	1	1
464	20180615_KS_CL_9.22054.22054.3.0.dta	3	2334.989802	0	SSSHSTDLMEAMAMGSVEASYK	2334.988568	Oxidation[M](14)	93.221923	5.521180	3.985179e-003	1.000000e+000	0.001234	0.528482	2	0.000000	P11974/	0	1	1	1
465	20180615_KS_CL_9.13521.13521.3.1.dta	3	1908.959158	0	AGKPVICATQMLESMIK	1908.959060	Carbamidomethyl[C](7);Oxidation[M](11);Oxidation[M](15)	90.499187	5.509420	4.032131e-003	1.000000e+000	0.000098	0.051337	2	0.000000	P11974/	0	1	1	1
466	20180615_KS_CL_9.23577.23577.3.0.dta	3	2552.415671	2	GDLGIEIPAEKVFLAQKMIIGR(11)(17)	2552.415535	Oxidation[M](18)	60.386039	5.506600	4.043472e-003	1.000000e+000	0.000136	0.053283	2	0.000000	P11974(305)(311)/	0	1	1	1
467	20180615_KS_CL_9.19733.19733.3.1.dta	3	1892.963054	0	AGKPVICATQMLESMIK	1892.964146	Carbamidomethyl[C](7);Oxidation[M](11)	103.375820	5.506110	4.045445e-003	1.000000e+000	-0.001092	-0.576873	2	0.000000	P11974/	0	1	1	1
468	20180615_KS_CL_9.24137.24137.3.0.dta	3	2031.060956	2	SVETLKEMIKSGMNVAR(6)(10)	2031.061211	null	35.507170	5.504650	4.051332e-003	1.000000e+000	-0.000255	-0.125550	2	0.000000	P11974(62)(66)/	0	1	1	1
469	20180615_KS_CL_9.10909.10909.3.0.dta	3	1550.849003	1	IISKIENHEGVR(4)	1550.853608	null	91.134426	5.503530	4.055854e-003	1.000000e+000	-0.004605	-2.969332	2	0.000000	P11974(270)/	0	1	1	1
470	20180615_KS_CL_9.3380.3380.3.0.dta	3	1118.606019	0	GSGTAEVELKK	1118.605125	null	53.036558	5.501230	4.065155e-003	1.000000e+000	0.000894	0.799210	2	0.000000	P11974/	0	1	1	1
471	20180615_KS_CL_9.14800.14800.3.0.dta	3	1908.959021	0	AGKPVICATQMLESMIK	1908.959060	Carbamidomethyl[C](7);Oxidation[M](11);Oxidation[M](15)	95.874905	5.497960	4.078415e-003	1.000000e+000	-0.000039	-0.020430	2	0.000000	P11974/	0	1	1	1
472	20180615_KS_CL_9.15175.15175.3.0.dta	3	1908.960570	0	AGKPVICATQMLESMIK	1908.959060	Carbamidomethyl[C](7);Oxidation[M](11);Oxidation[M](15)	79.382897	5.493760	4.095510e-003	1.000000e+000	0.001510	0.791007	2	0.000000	P11974/	0	1	1	1
473	20180615_KS_CL_9.10683.10683.2.0.dta	2	1061.483744	0	EAEAAMFHR	1061.483243	null	121.096810	5.492500	4.100653e-003	1.000000e+000	0.000501	0.471981	2	0.000000	P11974/	0	1	1	1
474	20180615_KS_CL_9.14441.14441.3.0.dta	3	1908.961739	0	AGKPVICATQMLESMIK	1908.959060	Carbamidomethyl[C](7);Oxidation[M](11);Oxidation[M](15)	87.942807	5.488240	4.118087e-003	1.000000e+000	0.002679	1.403383	2	0.000000	P11974/	0	1	1	1
475	20180615_KS_CL_9.6175.6175.3.0.dta	3	1118.603192	0	GSGTAEVELKK	1118.605125	null	79.206754	5.485040	4.131231e-003	1.000000e+000	-0.001933	-1.728045	2	0.000000	P11974/	0	1	1	1
476	20180615_KS_CL_9.5968.5968.4.0.dta	4	2271.068937	0	MNFSHGTHEYHAETIKNVR	2271.072256	null	68.160007	5.477310	4.163156e-003	1.000000e+000	-0.003319	-1.461424	2	0.000000	P11974/	0	1	1	1
477	20180615_KS_CL_9.17669.17669.6.1.dta	6	3149.740136	3	AGKPVICATQMLESMIKKPR(17)-KPRPTR(1)	3149.747041	Carbamidomethyl[C](7)	36.833093	5.468550	4.199632e-003	1.000000e+000	-0.006905	-2.192240	2	0.000000	P11974(336)-P11974(337)/	1	1	1	1
478	20180615_KS_CL_9.23573.23573.3.0.dta	3	3749.973435	2	GPDFLVTEVENGGFLGSKKGVNLPGAAVDLPAVSEK(18)(19)	3749.963458	null	102.229645	5.466840	4.206789e-003	1.000000e+000	0.009977	2.660559	2	0.000000	P11974(206)(207)/	0	1	1	1
479	20180615_KS_CL_9.11531.11531.3.0.dta	3	2334.986619	0	SSSHSTDLMEAMAMGSVEASYK	2334.988568	Oxidation[M](12)	79.252466	5.455320	4.255324e-003	1.000000e+000	-0.001949	-0.834694	2	0.000000	P11974/	0	1	1	1
480	20180615_KS_CL_9.14423.14423.2.1.dta	2	1171.633557	0	LDIDSAPITAR	1171.631672	null	55.083298	5.454290	4.259690e-003	1.000000e+000	0.001885	1.608867	2	0.000000	P11974/	0	1	1	1
481	20180615_KS_CL_9.21541.21541.3.0.dta	3	1837.902780	0	RFDEILEASDGIMVAR	1837.911188	Oxidation[M](13)	117.193107	5.449890	4.278394e-003	1.000000e+000	-0.008408	-4.574759	2	0.000000	P11974/	0	1	1	1
482	20180615_KS_CL_9.20745.20745.3.0.dta	3	2391.248524	0	KGDVVIVLTGWRPGSGFTNTMR	2391.260047	null	93.795371	5.449150	4.281548e-003	1.000000e+000	-0.011523	-4.818798	2	0.000000	P11974/	0	1	1	1
483	20180615_KS_CL_9.5102.5102.2.1.dta	2	884.477008	0	MQHLIAR	884.477039	Oxidation[M](1)	59.679329	5.448960	4.282358e-003	1.000000e+000	-0.000031	-0.035049	2	0.000000	P11974/	0	1	1	1
484	20180615_KS_CL_9.7792.7792.3.0.dta	3	2366.978533	0	SSSHSTDLMEAMAMGSVEASYK	2366.978396	Oxidation[M](9);Oxidation[M](12);Oxidation[M](14)	75.164690	5.447580	4.288246e-003	1.000000e+000	0.000137	0.057880	2	0.000000	P11974/	0	1	1	1
485	20180615_KS_CL_9.3749.3749.3.2.dta	3	1118.604694	0	GSGTAEVELKK	1118.605125	null	66.909760	5.445310	4.297950e-003	1.000000e+000	-0.000431	-0.385301	2	0.000000	P11974/	0	1	1	1
486	20180615_KS_CL_9.19706.19706.3.0.dta	3	2334.990755	0	SSSHSTDLMEAMAMGSVEASYK	2334.988568	Oxidation[M](12)	65.845624	5.443730	4.304716e-003	1.000000e+000	0.002187	0.936621	2	0.000000	P11974/	0	1	1	1
487	20180615_KS_CL_9.11670.11670.3.0.dta	3	2350.984857	0	SSSHSTDLMEAMAMGSVEASYK	2350.983482	Oxidation[M](9);Oxidation[M](14)	73.979951	5.442870	4.308404e-003	1.000000e+000	0.001375	0.584862	2	0.000000	P11974/	0	1	1	1
488	20180615_KS_CL_9.24292.24292.3.0.dta	3	1821.917199	0	RFDEILEASDGIMVAR	1821.916274	null	65.282140	5.418240	4.415363e-003	1.000000e+000	0.000925	0.507707	2	0.000000	P11974/	0	1	1	1
489	20180615_KS_CL_9.4558.4558.3.0.dta	3	1077.479984	0	EAEAAMFHR	1077.478157	Oxidation[M](6)	57.332988	5.415540	4.427248e-003	1.000000e+000	0.001827	1.695626	2	0.000000	P11974/	0	1	1	1
490	20180615_KS_CL_9.13896.13896.2.1.dta	2	1061.485372	0	EAEAAMFHR	1061.483243	null	96.780313	5.413490	4.436293e-003	1.000000e+000	0.002129	2.005684	2	0.000000	P11974/	0	1	1	1
491	20180615_KS_CL_9.10817.10817.3.0.dta	3	1359.700099	0	NTGIICTIGPASR	1359.704844	Carbamidomethyl[C](6)	81.539127	5.408490	4.458431e-003	1.000000e+000	-0.004745	-3.489728	2	0.000000	P11974/	0	1	1	1
492	20180615_KS_CL_9.16621.16621.3.0.dta	3	1892.959909	0	AGKPVICATQMLESMIK	1892.964146	Carbamidomethyl[C](7);Oxidation[M](15)	114.108344	5.408400	4.458830e-003	1.000000e+000	-0.004237	-2.238289	2	0.000000	P11974/	0	1	1	1
493	20180615_KS_CL_9.23263.23263.6.3.dta	6	5881.850184	3	AEGSDVANAVLDGADCIMLSGETAKGDYPLEAVR(25)-QKGPDFLVTEVENGGFLGSKK(20)	5881.878393	Carbamidomethyl[C](16)	31.957392	5.406220	4.468518e-003	1.000000e+000	-0.028209	-4.795917	2	0.000000	P11974(367)-P11974(206)/	1	1	1	1
494	20180615_KS_CL_9.3104.3104.3.0.dta	3	1118.606244	0	GSGTAEVELKK	1118.605125	null	49.459580	5.404780	4.474928e-003	1.000000e+000	0.001119	1.000353	2	0.000000	P11974/	0	1	1	1
495	20180615_KS_CL_9.14014.14014.3.0.dta	3	2318.994735	0	SSSHSTDLMEAMAMGSVEASYK	2318.993654	null	66.465850	5.399530	4.498377e-003	1.000000e+000	0.001081	0.466150	2	0.000000	P11974/	0	1	1	1
496	20180615_KS_CL_9.20355.20355.3.0.dta	3	1892.964106	0	AGKPVICATQMLESMIK	1892.964146	Carbamidomethyl[C](7);Oxidation[M](15)	107.473116	5.380510	4.584359e-003	1.000000e+000	-0.000040	-0.021131	2	0.000000	P11974/	0	1	1	1
497	20180615_KS_CL_9.8832.8832.2.3.dta	2	884.475895	0	MQHLIAR	884.477039	Oxidation[M](1)	93.337554	5.376410	4.603107e-003	1.000000e+000	-0.001144	-1.293420	2	0.000000	P11974/	0	1	1	1
498	20180615_KS_CL_9.13865.13865.3.0.dta	3	1908.962473	0	AGKPVICATQMLESMIK	1908.959060	Carbamidomethyl[C](7);Oxidation[M](11);Oxidation[M](15)	94.474444	5.374130	4.613566e-003	1.000000e+000	0.003413	1.787885	2	0.000000	P11974/	0	1	1	1
499	20180615_KS_CL_9.2910.2910.3.0.dta	3	1077.477192	0	EAEAAMFHR	1077.478157	Oxidation[M](6)	45.458103	5.373310	4.617333e-003	1.000000e+000	-0.000965	-0.895610	2	0.000000	P11974/	0	1	1	1
500	20180615_KS_CL_9.10489.10489.3.0.dta	3	2350.982225	0	SSSHSTDLMEAMAMGSVEASYK	2350.983482	Oxidation[M](12);Oxidation[M](14)	70.130150	5.371240	4.626856e-003	1.000000e+000	-0.001257	-0.534670	2	0.000000	P11974/	0	1	1	1
501	20180615_KS_CL_9.21728.21728.3.0.dta	3	3274.474536	0	SHSEAGSAFIQTQQLHAAMADTFLEHMCR	3274.482512	Carbamidomethyl[C](28)	75.055853	5.366740	4.647627e-003	1.000000e+000	-0.007976	-2.435805	2	0.000000	P11974/	0	1	1	1
502	20180615_KS_CL_9.21077.21077.4.0.dta	4	2391.253594	0	KGDVVIVLTGWRPGSGFTNTMR	2391.260047	null	105.594120	5.365030	4.655544e-003	1.000000e+000	-0.006453	-2.698577	2	0.000000	P11974/	0	1	1	1
503	20180615_KS_CL_9.17740.17740.3.0.dta	3	1892.958899	0	AGKPVICATQMLESMIK	1892.964146	Carbamidomethyl[C](7);Oxidation[M](11)	109.928842	5.362240	4.668491e-003	1.000000e+000	-0.005247	-2.771843	2	0.000000	P11974/	0	1	1	1
504	20180615_KS_CL_9.21920.21920.3.0.dta	3	2318.994260	0	SSSHSTDLMEAMAMGSVEASYK	2318.993654	null	67.225886	5.358190	4.687348e-003	1.000000e+000	0.000606	0.261320	2	0.000000	P11974/	0	1	1	1
505	20180615_KS_CL_9.3999.3999.2.1.dta	2	1024.554887	0	KAADVHEVR	1024.553369	null	107.050309	5.355680	4.699072e-003	1.000000e+000	0.001518	1.481621	2	0.000000	P11974/	0	1	1	1
506	20180615_KS_CL_9.20882.20882.3.0.dta	3	3060.655730	3	VYVDDGLISLQVKQK(13)-NICKVVDVGSK(4)	3060.664802	Carbamidomethyl[C](21)	23.563961	5.350960	4.721200e-003	1.000000e+000	-0.009072	-2.964062	2	0.000000	P11974(186)-P11974(166)/	1	1	1	1
507	20180615_KS_CL_9.2861.2861.2.0.dta	2	787.421431	0	QAHLYR	787.420912	null	85.215487	5.340110	4.772458e-003	1.000000e+000	0.000519	0.659114	2	0.000000	P11974/	0	1	1	1
508	20180615_KS_CL_9.6718.6718.5.0.dta	5	1849.053488	3	KAADVHEVR(1)-KILGEK(1)	1849.054084	null	107.106201	5.335430	4.794738e-003	1.000000e+000	-0.000596	-0.322327	2	0.000000	P11974(247)-P11974(256)/	1	1	1	1
509	20180615_KS_CL_9.10671.10671.4.0.dta	4	1640.036240	3	NIKIISK(3)-KILGEK(1)	1640.035588	null	72.154173	5.315970	4.888497e-003	1.000000e+000	0.000652	0.397552	2	0.000000	P11974(266)-P11974(256)/	1	1	1	1
510	20180615_KS_CL_9.12008.12008.3.0.dta	3	2350.983304	0	SSSHSTDLMEAMAMGSVEASYK	2350.983482	Oxidation[M](12);Oxidation[M](14)	33.223943	5.308290	4.925999e-003	1.000000e+000	-0.000178	-0.075713	2	0.000000	P11974/	0	1	1	1
511	20180615_KS_CL_9.4167.4167.3.1.dta	3	1394.778360	0	IISKIENHEGVR	1394.774970	null	62.518558	5.308090	4.926979e-003	1.000000e+000	0.003390	2.430500	2	0.000000	P11974/	0	1	1	1
512	20180615_KS_CL_9.23940.23940.4.0.dta	4	3396.770416	3	DIQDLKFGVEQDVDMVFASFIR(6)-KILGEK(1)	3396.775799	null	96.091841	5.304600	4.944120e-003	1.000000e+000	-0.005383	-1.584738	2	0.000000	P11974(230)-P11974(256)/	1	1	1	1
513	20180615_KS_CL_9.21347.21347.4.0.dta	4	3404.877221	3	KGVNLPGAAVDLPAVSEK(1)-TGLIKGSGTAEVELK(5)	3404.888513	null	30.888873	5.303290	4.950568e-003	1.000000e+000	-0.011292	-3.316408	2	0.000000	P11974(207)-P11974(125)/	1	1	1	1
514	20180615_KS_CL_9.15692.15692.3.0.dta	3	1726.959935	2	GSGTAEVELKKGATLK(10)(11)	1726.958458	null	104.473547	5.292150	5.005749e-003	1.000000e+000	0.001477	0.855261	2	0.000000	P11974(135)(136)/	0	1	1	1
515	20180615_KS_CL_9.6284.6284.3.1.dta	3	1394.775346	0	IISKIENHEGVR	1394.774970	null	59.708040	5.290360	5.014672e-003	1.000000e+000	0.000376	0.269578	2	0.000000	P11974/	0	1	1	1
516	20180615_KS_CL_9.13734.13734.4.0.dta	4	3306.472797	0	SHSEAGSAFIQTQQLHAAMADTFLEHMCR	3306.472340	Carbamidomethyl[C](28);Oxidation[M](19);Oxidation[M](27)	74.650223	5.284240	5.045300e-003	1.000000e+000	0.000457	0.138214	2	0.000000	P11974/	0	1	1	1
517	20180615_KS_CL_9.15896.15896.3.0.dta	3	2318.997765	0	SSSHSTDLMEAMAMGSVEASYK	2318.993654	null	74.550091	5.282400	5.054545e-003	1.000000e+000	0.004111	1.772752	2	0.000000	P11974/	0	1	1	1
518	20180615_KS_CL_9.16180.16180.3.0.dta	3	1837.909692	0	RFDEILEASDGIMVAR	1837.911188	Oxidation[M](13)	123.954000	5.282150	5.055803e-003	1.000000e+000	-0.001496	-0.813968	2	0.000000	P11974/	0	1	1	1
519	20180615_KS_CL_9.23896.23896.3.0.dta	3	3929.880072	1	SSSHSTDLMEAMAMGSVEASYKCLAAALIVLTESGR(22)	3929.863753	Carbamidomethyl[C](23)	46.744752	5.277270	5.080410e-003	1.000000e+000	0.016319	4.152561	2	0.000000	P11974(422)/	0	1	1	1
520	20180615_KS_CL_9.23120.23120.3.2.dta	3	2505.345218	1	GVNLPGAAVDLPAVSEKDIQDLK(17)	2505.344541	null	82.708050	5.276080	5.086428e-003	1.000000e+000	0.000677	0.270222	2	0.000000	P11974(224)/	0	1	1	1
521	20180615_KS_CL_9.6581.6581.3.0.dta	3	1901.852906	0	MNFSHGTHEYHAETIK	1901.859823	null	72.696942	5.276060	5.086529e-003	1.000000e+000	-0.006917	-3.636966	2	0.000000	P11974/	0	1	1	1
522	20180615_KS_CL_9.22133.22133.3.0.dta	3	2318.994179	0	SSSHSTDLMEAMAMGSVEASYK	2318.993654	null	69.337538	5.274480	5.094532e-003	1.000000e+000	0.000525	0.226391	2	0.000000	P11974/	0	1	1	1
523	20180615_KS_CL_9.17207.17207.4.0.dta	4	3290.478445	0	SHSEAGSAFIQTQQLHAAMADTFLEHMCR	3290.477426	Carbamidomethyl[C](28);Oxidation[M](19)	106.650883	5.261470	5.160900e-003	1.000000e+000	0.001019	0.309682	2	0.000000	P11974/	0	1	1	1
524	20180615_KS_CL_9.23318.23318.3.0.dta	3	1821.921977	0	RFDEILEASDGIMVAR	1821.916274	null	143.827489	5.258420	5.176583e-003	1.000000e+000	0.005703	3.130221	2	0.000000	P11974/	0	1	1	1
525	20180615_KS_CL_9.5852.5852.3.1.dta	3	1917.850529	0	MNFSHGTHEYHAETIK	1917.854737	Oxidation[M](1)	63.671390	5.258360	5.176892e-003	1.000000e+000	-0.004208	-2.194118	2	0.000000	P11974/	0	1	1	1
526	20180615_KS_CL_9.3157.3157.3.0.dta	3	1205.572833	0	EAEAAMFHRK	1205.573113	Oxidation[M](6)	13.000578	5.252680	5.206227e-003	1.000000e+000	-0.000280	-0.232255	2	0.000000	P11974/	0	1	1	1
527	20180615_KS_CL_9.11010.11010.3.0.dta	3	2334.983462	0	SSSHSTDLMEAMAMGSVEASYK	2334.988568	Oxidation[M](14)	82.313073	5.250130	5.219451e-003	1.000000e+000	-0.005106	-2.186734	2	0.000000	P11974/	0	1	1	1
528	20180615_KS_CL_9.18775.18775.3.0.dta	3	1636.888947	0	GVNLPGAAVDLPAVSEK	1636.890384	null	72.411081	5.249370	5.223398e-003	1.000000e+000	-0.001437	-0.877884	2	0.000000	P11974/	0	1	1	1
529	20180615_KS_CL_9.6493.6493.3.0.dta	3	1172.653682	0	VNLAMNVGKAR	1172.656779	null	111.331087	5.243820	5.252316e-003	1.000000e+000	-0.003097	-2.641011	2	0.000000	P11974/	0	1	1	1
530	20180615_KS_CL_9.6515.6515.3.0.dta	3	1118.602642	0	GSGTAEVELKK	1118.605125	null	61.644873	5.240340	5.270529e-003	1.000000e+000	-0.002483	-2.219729	2	0.000000	P11974/	0	1	1	1
531	20180615_KS_CL_9.23846.23846.3.0.dta	3	3412.775618	3	DIQDLKFGVEQDVDMVFASFIR(6)-KILGEK(1)	3412.770713	Oxidation[M](15)	58.260679	5.229840	5.325865e-003	1.000000e+000	0.004905	1.437249	2	0.000000	P11974(230)-P11974(256)/	1	1	1	1
532	20180615_KS_CL_9.4016.4016.3.2.dta	3	1189.579079	0	EAEAAMFHRK	1189.578199	null	49.270770	5.228550	5.332703e-003	1.000000e+000	0.000880	0.739758	2	0.000000	P11974/	0	1	1	1
533	20180615_KS_CL_9.4548.4548.2.1.dta	2	884.479568	0	MQHLIAR	884.477039	Oxidation[M](1)	97.708403	5.226740	5.342313e-003	1.000000e+000	0.002529	2.859317	2	0.000000	P11974/	0	1	1	1
534	20180615_KS_CL_9.22372.22372.3.0.dta	3	3404.882346	3	KGVNLPGAAVDLPAVSEK(1)-TGLIKGSGTAEVELK(5)	3404.888513	null	24.911925	5.222980	5.362330e-003	1.000000e+000	-0.006167	-1.811219	2	0.000000	P11974(207)-P11974(125)/	1	1	1	1
535	20180615_KS_CL_9.17265.17265.3.0.dta	3	2334.989516	0	SSSHSTDLMEAMAMGSVEASYK	2334.988568	Oxidation[M](14)	73.650686	5.218490	5.386331e-003	1.000000e+000	0.000948	0.405998	2	0.000000	P11974/	0	1	1	1
536	20180615_KS_CL_9.6853.6853.3.1.dta	3	1118.603329	0	GSGTAEVELKK	1118.605125	null	72.785466	5.213200	5.414745e-003	1.000000e+000	-0.001796	-1.605571	2	0.000000	P11974/	0	1	1	1
537	20180615_KS_CL_9.22882.22882.4.0.dta	4	2543.253324	0	GIFPVVCKDPVQEAWAEDVDLR	2543.259769	Carbamidomethyl[C](7)	91.115780	5.210920	5.427038e-003	1.000000e+000	-0.006445	-2.534149	2	0.000000	P11974/	0	1	1	1
538	20180615_KS_CL_9.15324.15324.3.0.dta	3	2318.997357	0	SSSHSTDLMEAMAMGSVEASYK	2318.993654	null	77.780921	5.210580	5.428873e-003	1.000000e+000	0.003703	1.596813	2	0.000000	P11974/	0	1	1	1
539	20180615_KS_CL_9.24037.24037.3.0.dta	3	2031.062766	2	SVETLKEMIKSGMNVAR(6)(10)	2031.061211	null	33.336448	5.206960	5.448454e-003	1.000000e+000	0.001555	0.765610	2	0.000000	P11974(62)(66)/	0	1	1	1
540	20180615_KS_CL_9.16288.16288.3.0.dta	3	2334.983528	0	SSSHSTDLMEAMAMGSVEASYK	2334.988568	Oxidation[M](14)	88.262444	5.205360	5.457131e-003	1.000000e+000	-0.005040	-2.158469	2	0.000000	P11974/	0	1	1	1
541	20180615_KS_CL_9.4166.4166.4.0.dta	4	1917.858783	0	MNFSHGTHEYHAETIK	1917.854737	Oxidation[M](1)	78.874789	5.192580	5.526933e-003	1.000000e+000	0.004046	2.109649	2	0.000000	P11974/	0	1	1	1
542	20180615_KS_CL_9.5112.5112.5.0.dta	5	1901.853483	0	MNFSHGTHEYHAETIK	1901.859823	null	80.663480	5.185520	5.565873e-003	1.000000e+000	-0.006340	-3.333579	2	0.000000	P11974/	0	1	1	1
543	20180615_KS_CL_9.16810.16810.3.0.dta	3	1892.961936	0	AGKPVICATQMLESMIK	1892.964146	Carbamidomethyl[C](7);Oxidation[M](15)	122.892276	5.173670	5.631847e-003	1.000000e+000	-0.002210	-1.167481	2	0.000000	P11974/	0	1	1	1
544	20180615_KS_CL_9.14481.14481.2.0.dta	2	961.515871	0	VNLAMNVGK	961.513481	Oxidation[M](5)	144.467859	5.165930	5.675359e-003	1.000000e+000	0.002390	2.485665	2	0.000000	P11974/	0	1	1	1
545	20180615_KS_CL_9.11195.11195.3.0.dta	3	2350.982254	0	SSSHSTDLMEAMAMGSVEASYK	2350.983482	Oxidation[M](12);Oxidation[M](14)	46.644457	5.160050	5.708637e-003	1.000000e+000	-0.001228	-0.522335	2	0.000000	P11974/	0	1	1	1
546	20180615_KS_CL_9.23191.23191.3.1.dta	3	2150.107811	1	GPDFLVTEVENGGFLGSKK(18)	2150.101479	null	122.622451	5.158860	5.715395e-003	1.000000e+000	0.006332	2.944977	2	0.000000	P11974(206)/	0	1	1	1
547	20180615_KS_CL_9.10493.10493.4.4.dta	4	2443.140166	1	MNFSHGTHEYHAETIKNVR(16)	2443.145808	Oxidation[M](1)	100.702137	5.145240	5.793318e-003	1.000000e+000	-0.005642	-2.309318	2	0.000000	P11974(89)/	0	1	1	1
548	20180615_KS_CL_9.6410.6410.2.0.dta	2	1193.642768	0	SVETLKEMIK	1193.644543	Oxidation[M](8)	88.043878	5.142680	5.808081e-003	1.000000e+000	-0.001775	-1.487042	2	0.000000	P11974/	0	1	1	1
549	20180615_KS_CL_9.23461.23461.3.0.dta	3	3255.608402	2	GATLKITLDNAYMEKCDENILWLDYK(5)(15)	3255.595066	Carbamidomethyl[C](16)	90.191133	5.142020	5.811894e-003	1.000000e+000	0.013336	4.096333	2	0.000000	P11974(141)(151)/	0	1	1	1
550	20180615_KS_CL_9.9963.9963.2.1.dta	2	884.475761	0	MQHLIAR	884.477039	Oxidation[M](1)	65.834524	5.141630	5.814147e-003	1.000000e+000	-0.001278	-1.444922	2	0.000000	P11974/	0	1	1	1
551	20180615_KS_CL_9.22680.22680.3.0.dta	3	2663.230365	0	ITLDNAYMEKCDENILWLDYK	2663.236648	Carbamidomethyl[C](11);Oxidation[M](8)	133.636761	5.140910	5.818311e-003	1.000000e+000	-0.006283	-2.359159	2	0.000000	P11974/	0	1	1	1
552	20180615_KS_CL_9.22281.22281.2.0.dta	2	1681.808951	0	FDEILEASDGIMVAR	1681.810086	Oxidation[M](12)	129.774611	5.140220	5.822303e-003	1.000000e+000	-0.001135	-0.674868	2	0.000000	P11974/	0	1	1	1
553	20180615_KS_CL_9.4972.4972.3.0.dta	3	1077.473914	0	EAEAAMFHR	1077.478157	Oxidation[M](6)	80.994859	5.139080	5.828906e-003	1.000000e+000	-0.004243	-3.937899	2	0.000000	P11974/	0	1	1	1
554	20180615_KS_CL_9.24066.24066.3.0.dta	3	3173.673322	1	TATESFASDPILYRPVAVALDTKGPEIR(23)	3173.672722	null	9.024473	5.135430	5.850096e-003	1.000000e+000	0.000600	0.189055	2	0.000000	P11974(115)/	0	1	1	1
555	20180615_KS_CL_9.6987.6987.3.0.dta	3	2350.978582	0	SSSHSTDLMEAMAMGSVEASYK	2350.983482	Oxidation[M](12);Oxidation[M](14)	76.162510	5.131810	5.871187e-003	1.000000e+000	-0.004900	-2.084234	2	0.000000	P11974/	0	1	1	1
556	20180615_KS_CL_9.13731.13731.5.0.dta	5	3306.472007	0	SHSEAGSAFIQTQQLHAAMADTFLEHMCR	3306.472340	Carbamidomethyl[C](28);Oxidation[M](19);Oxidation[M](27)	82.004564	5.129490	5.884743e-003	1.000000e+000	-0.000333	-0.100712	2	0.000000	P11974/	0	1	1	1
557	20180615_KS_CL_9.18830.18830.4.0.dta	4	2407.254419	0	KGDVVIVLTGWRPGSGFTNTMR	2407.254961	Oxidation[M](21)	87.598012	5.112770	5.983370e-003	1.000000e+000	-0.000542	-0.225153	2	0.000000	P11974/	0	1	1	1
558	20180615_KS_CL_9.20006.20006.3.0.dta	3	2318.985257	0	SSSHSTDLMEAMAMGSVEASYK	2318.993654	null	92.798969	5.104770	6.031139e-003	1.000000e+000	-0.008397	-3.620967	2	0.000000	P11974/	0	1	1	1
559	20180615_KS_CL_9.7701.7701.2.3.dta	2	945.518406	0	VNLAMNVGK	945.518567	null	68.986765	5.101730	6.049390e-003	1.000000e+000	-0.000161	-0.170277	2	0.000000	P11974/	0	1	1	1
560	20180615_KS_CL_9.21001.21001.3.0.dta	3	3060.660811	3	VYVDDGLISLQVKQK(13)-NICKVVDVGSK(4)	3060.664802	Carbamidomethyl[C](21)	33.323171	5.099280	6.064140e-003	1.000000e+000	-0.003991	-1.303965	2	0.000000	P11974(186)-P11974(166)/	1	1	1	1
561	20180615_KS_CL_9.4437.4437.3.1.dta	3	1118.607713	0	GSGTAEVELKK	1118.605125	null	74.664489	5.098110	6.071196e-003	1.000000e+000	0.002588	2.313596	2	0.000000	P11974/	0	1	1	1
562	20180615_KS_CL_9.23913.23913.3.0.dta	3	2699.345487	1	GIFPVVCKDPVQEAWAEDVDLR(8)	2699.338407	Carbamidomethyl[C](7)	54.511701	5.095240	6.088539e-003	1.000000e+000	0.007080	2.622865	2	0.000000	P11974(475)/	0	1	1	1
563	20180615_KS_CL_9.21428.21428.3.1.dta	3	3404.872985	3	KGVNLPGAAVDLPAVSEK(1)-TGLIKGSGTAEVELK(5)	3404.888513	null	37.851716	5.091190	6.113096e-003	1.000000e+000	-0.015528	-4.560502	2	0.000000	P11974(207)-P11974(125)/	1	1	1	1
564	20180615_KS_CL_9.13317.13317.3.0.dta	3	2318.991758	0	SSSHSTDLMEAMAMGSVEASYK	2318.993654	null	62.223032	5.088090	6.131960e-003	1.000000e+000	-0.001896	-0.817596	2	0.000000	P11974/	0	1	1	1
565	20180615_KS_CL_9.15030.15030.3.0.dta	3	1787.018167	1	TGLIKGSGTAEVELKK(5)	1787.015969	null	62.048888	5.082590	6.165570e-003	1.000000e+000	0.002198	1.229983	2	0.000000	P11974(125)/	0	1	1	1
566	20180615_KS_CL_9.19078.19078.4.0.dta	4	2407.254109	0	KGDVVIVLTGWRPGSGFTNTMR	2407.254961	Oxidation[M](21)	74.504691	5.067210	6.260531e-003	1.000000e+000	-0.000852	-0.353930	2	0.000000	P11974/	0	1	1	1
567	20180615_KS_CL_9.12972.12972.3.0.dta	3	1908.959007	0	AGKPVICATQMLESMIK	1908.959060	Carbamidomethyl[C](7);Oxidation[M](11);Oxidation[M](15)	88.959672	5.061280	6.297532e-003	1.000000e+000	-0.000053	-0.027764	2	0.000000	P11974/	0	1	1	1
568	20180615_KS_CL_9.9925.9925.3.0.dta	3	2334.986443	0	SSSHSTDLMEAMAMGSVEASYK	2334.988568	Oxidation[M](14)	62.249263	5.061230	6.297845e-003	1.000000e+000	-0.002125	-0.910069	2	0.000000	P11974/	0	1	1	1
569	20180615_KS_CL_9.19258.19258.5.1.dta	5	4402.176121	3	AEGSDVANAVLDGADCIMLSGETAKGDYPLEAVR(25)-KPRPTR(1)	4402.165132	Carbamidomethyl[C](16);Oxidation[M](18)	53.971923	5.061070	6.298846e-003	1.000000e+000	0.010989	2.496272	2	0.000000	P11974(367)-P11974(337)/	1	1	1	1
570	20180615_KS_CL_9.14084.14084.2.2.dta	2	868.482493	0	MQHLIAR	868.482125	null	49.553044	5.060730	6.300975e-003	1.000000e+000	0.000368	0.423728	2	0.000000	P11974/	0	1	1	1
571	20180615_KS_CL_9.21475.21475.3.0.dta	3	1892.957482	0	AGKPVICATQMLESMIK	1892.964146	Carbamidomethyl[C](7);Oxidation[M](11)	107.053505	5.046410	6.391273e-003	1.000000e+000	-0.006664	-3.520405	2	0.000000	P11974/	0	1	1	1
572	20180615_KS_CL_9.20513.20513.2.0.dta	2	945.516844	0	VNLAMNVGK	945.518567	null	105.728989	5.044680	6.402269e-003	1.000000e+000	-0.001723	-1.822280	2	0.000000	P11974/	0	1	1	1
573	20180615_KS_CL_9.21719.21719.4.1.dta	4	3017.586046	0	TATESFASDPILYRPVAVALDTKGPEIR	3017.594084	null	145.508725	5.043280	6.411181e-003	1.000000e+000	-0.008038	-2.663711	2	0.000000	P11974/	0	1	1	1
574	20180615_KS_CL_9.18389.18389.3.0.dta	3	1892.958979	0	AGKPVICATQMLESMIK	1892.964146	Carbamidomethyl[C](7);Oxidation[M](11)	90.450260	5.043120	6.412200e-003	1.000000e+000	-0.005167	-2.729582	2	0.000000	P11974/	0	1	1	1
575	20180615_KS_CL_9.4491.4491.2.0.dta	2	884.478522	0	MQHLIAR	884.477039	Oxidation[M](1)	58.650364	5.037540	6.447849e-003	1.000000e+000	0.001483	1.676697	2	0.000000	P11974/	0	1	1	1
576	20180615_KS_CL_9.18608.18608.4.0.dta	4	2407.254211	0	KGDVVIVLTGWRPGSGFTNTMR	2407.254961	Oxidation[M](21)	85.956603	5.035400	6.461573e-003	1.000000e+000	-0.000750	-0.311558	2	0.000000	P11974/	0	1	1	1
577	20180615_KS_CL_9.8630.8630.4.0.dta	4	2380.263830	3	NICKVVDVGSK(4)-KAADVHEVR(1)	2380.265191	Carbamidomethyl[C](3)	141.275813	5.034600	6.466711e-003	1.000000e+000	-0.001361	-0.571785	2	0.000000	P11974(166)-P11974(247)/	1	1	1	1
578	20180615_KS_CL_9.13679.13679.3.0.dta	3	1908.957729	0	AGKPVICATQMLESMIK	1908.959060	Carbamidomethyl[C](7);Oxidation[M](11);Oxidation[M](15)	86.491832	5.019670	6.563344e-003	1.000000e+000	-0.001331	-0.697239	2	0.000000	P11974/	0	1	1	1
579	20180615_KS_CL_9.3779.3779.5.0.dta	5	1917.853383	0	MNFSHGTHEYHAETIK	1917.854737	Oxidation[M](1)	49.875060	5.018230	6.572740e-003	1.000000e+000	-0.001354	-0.705997	2	0.000000	P11974/	0	1	1	1
580	20180615_KS_CL_9.13254.13254.3.0.dta	3	2334.985065	0	SSSHSTDLMEAMAMGSVEASYK	2334.988568	Oxidation[M](14)	81.891805	5.013610	6.602976e-003	1.000000e+000	-0.003503	-1.500221	2	0.000000	P11974/	0	1	1	1
581	20180615_KS_CL_9.21210.21210.2.0.dta	2	1359.700459	0	NTGIICTIGPASR	1359.704844	Carbamidomethyl[C](6)	111.618817	5.011310	6.618079e-003	1.000000e+000	-0.004385	-3.224965	2	0.000000	P11974/	0	1	1	1
582	20180615_KS_CL_9.7075.7075.4.0.dta	4	1901.857407	0	MNFSHGTHEYHAETIK	1901.859823	null	62.282492	5.005470	6.656584e-003	1.000000e+000	-0.002416	-1.270335	2	0.000000	P11974/	0	1	1	1
583	20180615_KS_CL_9.3603.3603.5.0.dta	5	1917.853604	0	MNFSHGTHEYHAETIK	1917.854737	Oxidation[M](1)	63.867703	4.997440	6.709891e-003	1.000000e+000	-0.001133	-0.590764	2	0.000000	P11974/	0	1	1	1
584	20180615_KS_CL_9.9578.9578.3.1.dta	3	1118.602516	0	GSGTAEVELKK	1118.605125	null	54.686152	4.991200	6.751609e-003	1.000000e+000	-0.002609	-2.332369	2	0.000000	P11974/	0	1	1	1
585	20180615_KS_CL_9.6745.6745.3.0.dta	3	1901.859852	0	MNFSHGTHEYHAETIK	1901.859823	null	76.481865	4.985290	6.791357e-003	1.000000e+000	0.000029	0.015248	2	0.000000	P11974/	0	1	1	1
586	20180615_KS_CL_9.13443.13443.3.0.dta	3	2334.983746	0	SSSHSTDLMEAMAMGSVEASYK	2334.988568	Oxidation[M](12)	85.505883	4.984780	6.794798e-003	1.000000e+000	-0.004822	-2.065106	2	0.000000	P11974/	0	1	1	1
587	20180615_KS_CL_9.21173.21173.4.0.dta	4	1821.909767	0	RFDEILEASDGIMVAR	1821.916274	null	98.637494	4.979200	6.832559e-003	1.000000e+000	-0.006507	-3.571514	2	0.000000	P11974/	0	1	1	1
588	20180615_KS_CL_9.9695.9695.3.1.dta	3	1061.482263	0	EAEAAMFHR	1061.483243	null	83.014259	4.973380	6.872166e-003	1.000000e+000	-0.000980	-0.923236	2	0.000000	P11974/	0	1	1	1
589	20180615_KS_CL_9.7617.7617.3.0.dta	3	2366.973751	0	SSSHSTDLMEAMAMGSVEASYK	2366.978396	Oxidation[M](9);Oxidation[M](12);Oxidation[M](14)	71.204070	4.972490	6.878243e-003	1.000000e+000	-0.004645	-1.962418	2	0.000000	P11974/	0	1	1	1
590	20180615_KS_CL_9.5190.5190.3.0.dta	3	1077.474605	0	EAEAAMFHR	1077.478157	Oxidation[M](6)	60.994592	4.969230	6.900548e-003	1.000000e+000	-0.003552	-3.296587	2	0.000000	P11974/	0	1	1	1
591	20180615_KS_CL_9.17235.17235.6.0.dta	6	3149.749021	3	AGKPVICATQMLESMIKKPR(17)-KPRPTR(1)	3149.747041	Carbamidomethyl[C](7)	38.331122	4.961610	6.952964e-003	1.000000e+000	0.001980	0.628622	2	0.000000	P11974(336)-P11974(337)/	1	1	1	1
592	20180615_KS_CL_9.4194.4194.3.0.dta	3	1547.879145	0	APIIAVTRNHQTAR	1547.876407	null	94.175520	4.959420	6.968101e-003	1.000000e+000	0.002738	1.768875	2	0.000000	P11974/	0	1	1	1
593	20180615_KS_CL_9.21094.21094.3.0.dta	3	2318.987131	0	SSSHSTDLMEAMAMGSVEASYK	2318.993654	null	70.813931	4.948300	7.045470e-003	1.000000e+000	-0.006523	-2.812858	2	0.000000	P11974/	0	1	1	1
594	20180615_KS_CL_9.22277.22277.3.0.dta	3	2334.985258	0	SSSHSTDLMEAMAMGSVEASYK	2334.988568	Oxidation[M](14)	87.208778	4.943420	7.079692e-003	1.000000e+000	-0.003310	-1.417566	2	0.000000	P11974/	0	1	1	1
595	20180615_KS_CL_9.21708.21708.4.0.dta	4	3274.475159	0	SHSEAGSAFIQTQQLHAAMADTFLEHMCR	3274.482512	Carbamidomethyl[C](28)	93.970972	4.942520	7.086021e-003	1.000000e+000	-0.007353	-2.245546	2	0.000000	P11974/	0	1	1	1
596	20180615_KS_CL_9.18798.18798.3.0.dta	3	2318.991070	0	SSSHSTDLMEAMAMGSVEASYK	2318.993654	null	74.121509	4.940370	7.101164e-003	1.000000e+000	-0.002584	-1.114276	2	0.000000	P11974/	0	1	1	1
597	20180615_KS_CL_9.8880.8880.3.1.dta	3	1077.476375	0	EAEAAMFHR	1077.478157	Oxidation[M](6)	50.960889	4.936570	7.128008e-003	1.000000e+000	-0.001782	-1.653862	2	0.000000	P11974/	0	1	1	1
598	20180615_KS_CL_9.17932.17932.3.0.dta	3	2318.986901	0	SSSHSTDLMEAMAMGSVEASYK	2318.993654	null	78.745827	4.936350	7.129565e-003	1.000000e+000	-0.006753	-2.912039	2	0.000000	P11974/	0	1	1	1
599	20180615_KS_CL_9.17708.17708.3.0.dta	3	2318.987163	0	SSSHSTDLMEAMAMGSVEASYK	2318.993654	null	80.204260	4.932150	7.159357e-003	1.000000e+000	-0.006491	-2.799059	2	0.000000	P11974/	0	1	1	1
600	20180615_KS_CL_9.23543.23543.3.0.dta	3	1987.996075	0	FGVEQDVDMVFASFIRK	1987.994520	null	30.985881	4.924490	7.214011e-003	1.000000e+000	0.001555	0.782195	2	0.000000	P11974/	0	1	1	1
601	20180615_KS_CL_9.7480.7480.3.0.dta	3	1077.476558	0	EAEAAMFHR	1077.478157	Oxidation[M](6)	38.321605	4.923500	7.221105e-003	1.000000e+000	-0.001599	-1.484021	2	0.000000	P11974/	0	1	1	1
602	20180615_KS_CL_9.18582.18582.3.0.dta	3	2334.985085	0	SSSHSTDLMEAMAMGSVEASYK	2334.988568	Oxidation[M](12)	66.584158	4.918850	7.254517e-003	1.000000e+000	-0.003483	-1.491656	2	0.000000	P11974/	0	1	1	1
603	20180615_KS_CL_9.18580.18580.3.0.dta	3	2318.990648	0	SSSHSTDLMEAMAMGSVEASYK	2318.993654	null	77.862981	4.907250	7.338538e-003	1.000000e+000	-0.003006	-1.296252	2	0.000000	P11974/	0	1	1	1
604	20180615_KS_CL_9.9413.9413.4.0.dta	4	2443.140777	1	MNFSHGTHEYHAETIKNVR(16)	2443.145808	Oxidation[M](1)	87.962756	4.904790	7.356480e-003	1.000000e+000	-0.005031	-2.059230	2	0.000000	P11974(89)/	0	1	1	1
605	20180615_KS_CL_9.11850.11850.3.0.dta	3	2334.982852	0	SSSHSTDLMEAMAMGSVEASYK	2334.988568	Oxidation[M](12)	68.077697	4.898860	7.399910e-003	1.000000e+000	-0.005716	-2.447978	2	0.000000	P11974/	0	1	1	1
606	20180615_KS_CL_9.5394.5394.4.0.dta	4	1901.855644	0	MNFSHGTHEYHAETIK	1901.859823	null	83.233910	4.890930	7.458385e-003	1.000000e+000	-0.004179	-2.197323	2	0.000000	P11974/	0	1	1	1
607	20180615_KS_CL_9.24474.24474.3.0.dta	3	1821.919882	0	RFDEILEASDGIMVAR	1821.916274	null	72.452619	4.872200	7.598326e-003	1.000000e+000	0.003608	1.980332	2	0.000000	P11974/	0	1	1	1
608	20180615_KS_CL_9.17755.17755.2.0.dta	2	945.516076	0	VNLAMNVGK	945.518567	null	133.750365	4.870570	7.610627e-003	1.000000e+000	-0.002491	-2.634533	2	0.000000	P11974/	0	1	1	1
609	20180615_KS_CL_9.15527.15527.3.0.dta	3	1908.961101	0	AGKPVICATQMLESMIK	1908.959060	Carbamidomethyl[C](7);Oxidation[M](11);Oxidation[M](15)	78.015666	4.868280	7.627942e-003	1.000000e+000	0.002041	1.069169	2	0.000000	P11974/	0	1	1	1
610	20180615_KS_CL_9.12411.12411.2.2.dta	2	1061.483617	0	EAEAAMFHR	1061.483243	null	101.469742	4.868230	7.628321e-003	1.000000e+000	0.000374	0.352337	2	0.000000	P11974/	0	1	1	1
611	20180615_KS_CL_9.15780.15780.3.0.dta	3	1787.017891	1	TGLIKGSGTAEVELKK(5)	1787.015969	null	56.533763	4.860130	7.689884e-003	1.000000e+000	0.001922	1.075536	2	0.000000	P11974(125)/	0	1	1	1
612	20180615_KS_CL_9.13832.13832.3.0.dta	3	2318.997070	0	SSSHSTDLMEAMAMGSVEASYK	2318.993654	null	66.716877	4.853920	7.737416e-003	1.000000e+000	0.003416	1.473053	2	0.000000	P11974/	0	1	1	1
613	20180615_KS_CL_9.24147.24147.3.0.dta	3	1473.809716	0	CLAAALIVLTESGR	1473.809303	Carbamidomethyl[C](1)	70.593452	4.851740	7.754171e-003	1.000000e+000	0.000413	0.280226	2	0.000000	P11974/	0	1	1	1
614	20180615_KS_CL_9.18884.18884.3.0.dta	3	2477.363233	0	KGVNLPGAAVDLPAVSEKDIQDLK	2477.360859	null	98.427758	4.851720	7.754325e-003	1.000000e+000	0.002374	0.958278	2	0.000000	P11974/	0	1	1	1
615	20180615_KS_CL_9.9043.9043.3.0.dta	3	2350.977619	0	SSSHSTDLMEAMAMGSVEASYK	2350.983482	Oxidation[M](12);Oxidation[M](14)	78.402531	4.844510	7.809997e-003	1.000000e+000	-0.005863	-2.493850	2	0.000000	P11974/	0	1	1	1
616	20180615_KS_CL_9.23899.23899.3.0.dta	3	3173.680521	1	TATESFASDPILYRPVAVALDTKGPEIR(23)	3173.672722	null	30.743658	4.823050	7.978060e-003	1.000000e+000	0.007799	2.457405	2	0.000000	P11974(115)/	0	1	1	1
617	20180615_KS_CL_9.14503.14503.2.0.dta	2	919.509330	0	GIFPVVCK	919.506943	Carbamidomethyl[C](7)	72.849241	4.822020	7.986216e-003	1.000000e+000	0.002387	2.595956	2	0.000000	P11974/	0	1	1	1
618	20180615_KS_CL_9.13151.13151.3.0.dta	3	1908.957555	0	AGKPVICATQMLESMIK	1908.959060	Carbamidomethyl[C](7);Oxidation[M](11);Oxidation[M](15)	85.181774	4.821690	7.988830e-003	1.000000e+000	-0.001505	-0.788388	2	0.000000	P11974/	0	1	1	1
619	20180615_KS_CL_9.22347.22347.3.0.dta	3	2318.996721	0	SSSHSTDLMEAMAMGSVEASYK	2318.993654	null	77.051369	4.819750	8.004220e-003	1.000000e+000	0.003067	1.322556	2	0.000000	P11974/	0	1	1	1
620	20180615_KS_CL_9.17613.17613.5.0.dta	5	3290.472059	0	SHSEAGSAFIQTQQLHAAMADTFLEHMCR	3290.477426	Carbamidomethyl[C](28);Oxidation[M](27)	82.490942	4.814740	8.044098e-003	1.000000e+000	-0.005367	-1.631070	2	0.000000	P11974/	0	1	1	1
621	20180615_KS_CL_9.15927.15927.3.0.dta	3	1908.963204	0	AGKPVICATQMLESMIK	1908.959060	Carbamidomethyl[C](7);Oxidation[M](11);Oxidation[M](15)	89.773708	4.806360	8.111242e-003	1.000000e+000	0.004144	2.170817	2	0.000000	P11974/	0	1	1	1
622	20180615_KS_CL_9.21696.21696.3.0.dta	3	1892.959761	0	AGKPVICATQMLESMIK	1892.964146	Carbamidomethyl[C](7);Oxidation[M](15)	120.938589	4.805040	8.121869e-003	1.000000e+000	-0.004385	-2.316473	2	0.000000	P11974/	0	1	1	1
623	20180615_KS_CL_9.10072.10072.3.0.dta	3	1908.958205	0	AGKPVICATQMLESMIK	1908.959060	Carbamidomethyl[C](7);Oxidation[M](11);Oxidation[M](15)	53.683254	4.801040	8.154156e-003	1.000000e+000	-0.000855	-0.447888	2	0.000000	P11974/	0	1	1	1
624	20180615_KS_CL_9.2854.2854.2.0.dta	2	787.421629	0	QAHLYR	787.420912	null	60.728696	4.800870	8.155531e-003	1.000000e+000	0.000717	0.910568	2	0.000000	P11974/	0	1	1	1
625	20180615_KS_CL_9.18438.18438.4.0.dta	4	2477.356463	0	KGVNLPGAAVDLPAVSEKDIQDLK	2477.360859	null	130.271898	4.800070	8.162004e-003	1.000000e+000	-0.004396	-1.774469	2	0.000000	P11974/	0	1	1	1
626	20180615_KS_CL_9.21938.21938.2.0.dta	2	1642.771073	0	DPVQEAWAEDVDLR	1642.770667	null	107.087076	4.796790	8.188600e-003	1.000000e+000	0.000406	0.247143	2	0.000000	P11974/	0	1	1	1
627	20180615_KS_CL_9.22227.22227.5.0.dta	5	3451.860625	3	KGATLKITLDNAYMEK(6)-TGLIKGSGTAEVELK(5)	3451.860248	Oxidation[M](14)	24.936037	4.781150	8.316603e-003	1.000000e+000	0.000377	0.109216	2	0.000000	P11974(141)-P11974(125)/	1	1	1	1
628	20180615_KS_CL_9.5841.5841.4.0.dta	4	1901.856604	0	MNFSHGTHEYHAETIK	1901.859823	null	80.052754	4.774130	8.374700e-003	1.000000e+000	-0.003219	-1.692554	2	0.000000	P11974/	0	1	1	1
629	20180615_KS_CL_9.4862.4862.4.0.dta	4	1901.855014	0	MNFSHGTHEYHAETIK	1901.859823	null	37.000916	4.771980	8.392574e-003	1.000000e+000	-0.004809	-2.528578	2	0.000000	P11974/	0	1	1	1
630	20180615_KS_CL_9.23498.23498.3.0.dta	3	3650.736531	1	AEGSDVANAVLDGADCIMLSGETAKGDYPLEAVR(25)	3650.719864	Carbamidomethyl[C](16)	92.437971	4.770860	8.401900e-003	1.000000e+000	0.016667	4.565401	2	0.000000	P11974(367)/	0	1	1	1
631	20180615_KS_CL_9.17473.17473.3.0.dta	3	2334.982926	0	SSSHSTDLMEAMAMGSVEASYK	2334.988568	Oxidation[M](14)	77.219333	4.770500	8.404900e-003	1.000000e+000	-0.005642	-2.416286	2	0.000000	P11974/	0	1	1	1
632	20180615_KS_CL_9.18148.18148.3.0.dta	3	2318.988417	0	SSSHSTDLMEAMAMGSVEASYK	2318.993654	null	82.367448	4.766820	8.435626e-003	1.000000e+000	-0.005237	-2.258307	2	0.000000	P11974/	0	1	1	1
633	20180615_KS_CL_9.10297.10297.4.0.dta	4	2443.144243	1	MNFSHGTHEYHAETIKNVR(16)	2443.145808	Oxidation[M](1)	60.907132	4.765080	8.450192e-003	1.000000e+000	-0.001565	-0.640568	2	0.000000	P11974(89)/	0	1	1	1
634	20180615_KS_CL_9.15072.15072.3.0.dta	3	2334.989424	0	SSSHSTDLMEAMAMGSVEASYK	2334.988568	Oxidation[M](12)	44.865128	4.757840	8.511071e-003	1.000000e+000	0.000856	0.366597	2	0.000000	P11974/	0	1	1	1
635	20180615_KS_CL_9.20621.20621.3.0.dta	3	1908.958855	0	AGKPVICATQMLESMIK	1908.959060	Carbamidomethyl[C](7);Oxidation[M](11);Oxidation[M](15)	81.538325	4.757000	8.518162e-003	1.000000e+000	-0.000205	-0.107388	2	0.000000	P11974/	0	1	1	1
636	20180615_KS_CL_9.20162.20162.4.0.dta	4	2407.257635	0	KGDVVIVLTGWRPGSGFTNTMR	2407.254961	Oxidation[M](21)	65.566951	4.756810	8.519767e-003	1.000000e+000	0.002674	1.110809	2	0.000000	P11974/	0	1	1	1
637	20180615_KS_CL_9.4537.4537.2.3.dta	2	884.479486	0	MQHLIAR	884.477039	Oxidation[M](1)	90.880858	4.755990	8.526697e-003	1.000000e+000	0.002447	2.766607	2	0.000000	P11974/	0	1	1	1
638	20180615_KS_CL_9.21684.21684.3.0.dta	3	2318.990042	0	SSSHSTDLMEAMAMGSVEASYK	2318.993654	null	72.677334	4.754250	8.541419e-003	1.000000e+000	-0.003612	-1.557572	2	0.000000	P11974/	0	1	1	1
639	20180615_KS_CL_9.6559.6559.3.0.dta	3	1118.602797	0	GSGTAEVELKK	1118.605125	null	80.461681	4.747730	8.596811e-003	1.000000e+000	-0.002328	-2.081163	2	0.000000	P11974/	0	1	1	1
640	20180615_KS_CL_9.11710.11710.3.0.dta	3	1171.630163	0	LDIDSAPITAR	1171.631672	null	45.293090	4.745820	8.613105e-003	1.000000e+000	-0.001509	-1.287947	2	0.000000	P11974/	0	1	1	1
641	20180615_KS_CL_9.15352.15352.3.0.dta	3	1908.962265	0	AGKPVICATQMLESMIK	1908.959060	Carbamidomethyl[C](7);Oxidation[M](11);Oxidation[M](15)	77.330424	4.744000	8.628660e-003	1.000000e+000	0.003205	1.678925	2	0.000000	P11974/	0	1	1	1
642	20180615_KS_CL_9.4908.4908.3.0.dta	3	1901.853143	0	MNFSHGTHEYHAETIK	1901.859823	null	63.302158	4.742660	8.640130e-003	1.000000e+000	-0.006680	-3.512351	2	0.000000	P11974/	0	1	1	1
643	20180615_KS_CL_9.5763.5763.3.0.dta	3	1077.474929	0	EAEAAMFHR	1077.478157	Oxidation[M](6)	43.266653	4.739210	8.669731e-003	1.000000e+000	-0.003228	-2.995884	2	0.000000	P11974/	0	1	1	1
644	20180615_KS_CL_9.13104.13104.5.0.dta	5	2656.516228	3	KGVNLPGAAVDLPAVSEK(1)-KPRPTR(1)	2656.514331	null	89.968101	4.737900	8.680997e-003	1.000000e+000	0.001897	0.714094	2	0.000000	P11974(207)-P11974(337)/	1	1	1	1
645	20180615_KS_CL_9.8149.8149.2.0.dta	2	990.509153	0	GSGTAEVELK	990.510169	null	144.795045	4.730110	8.748292e-003	1.000000e+000	-0.001016	-1.025734	2	0.000000	P11974/	0	1	1	1
646	20180615_KS_CL_9.22104.22104.5.0.dta	5	4386.173341	3	AEGSDVANAVLDGADCIMLSGETAKGDYPLEAVR(25)-KPRPTR(1)	4386.170218	Carbamidomethyl[C](16)	45.240360	4.728590	8.761483e-003	1.000000e+000	0.003123	0.712011	2	0.000000	P11974(367)-P11974(337)/	1	1	1	1
647	20180615_KS_CL_9.17069.17069.3.0.dta	3	2334.987814	0	SSSHSTDLMEAMAMGSVEASYK	2334.988568	Oxidation[M](14)	61.045291	4.720970	8.827909e-003	1.000000e+000	-0.000754	-0.322914	2	0.000000	P11974/	0	1	1	1
648	20180615_KS_CL_9.22932.22932.4.2.dta	4	4287.140564	3	ITLDNAYMEKCDENILWLDYK(10)-TGLIKGSGTAEVELK(5)	4287.144907	Carbamidomethyl[C](11)	75.940676	4.720010	8.836313e-003	1.000000e+000	-0.004343	-1.013029	2	0.000000	P11974(151)-P11974(125)/	1	1	1	1
649	20180615_KS_CL_9.5956.5956.3.0.dta	3	1061.480881	0	EAEAAMFHR	1061.483243	null	85.274952	4.717110	8.861748e-003	1.000000e+000	-0.002362	-2.225188	2	0.000000	P11974/	0	1	1	1
650	20180615_KS_CL_9.5815.5815.3.1.dta	3	1118.602944	0	GSGTAEVELKK	1118.605125	null	54.415579	4.716210	8.869656e-003	1.000000e+000	-0.002181	-1.949750	2	0.000000	P11974/	0	1	1	1
651	20180615_KS_CL_9.2259.2259.3.0.dta	3	1109.576113	0	IENHEGVRR	1109.580977	null	74.903782	4.714170	8.887608e-003	1.000000e+000	-0.004864	-4.383637	2	0.000000	P11974/	0	1	1	1
652	20180615_KS_CL_9.20591.20591.3.0.dta	3	1892.960603	0	AGKPVICATQMLESMIK	1892.964146	Carbamidomethyl[C](7);Oxidation[M](15)	115.560219	4.712050	8.906302e-003	1.000000e+000	-0.003543	-1.871668	2	0.000000	P11974/	0	1	1	1
653	20180615_KS_CL_9.13385.13385.2.1.dta	2	843.517936	1	KILGEK(1)	843.518555	null	119.499010	4.711520	8.910981e-003	1.000000e+000	-0.000619	-0.733831	2	0.000000	P11974(256)/	0	1	1	1
654	20180615_KS_CL_9.9577.9577.4.2.dta	4	2443.142064	1	MNFSHGTHEYHAETIKNVR(16)	2443.145808	Oxidation[M](1)	89.846968	4.709270	8.930874e-003	1.000000e+000	-0.003744	-1.532450	2	0.000000	P11974(89)/	0	1	1	1
655	20180615_KS_CL_9.9930.9930.4.0.dta	4	2443.142990	1	MNFSHGTHEYHAETIKNVR(16)	2443.145808	Oxidation[M](1)	62.864701	4.703540	8.981734e-003	1.000000e+000	-0.002818	-1.153431	2	0.000000	P11974(89)/	0	1	1	1
656	20180615_KS_CL_9.9576.9576.3.0.dta	3	2334.984261	0	SSSHSTDLMEAMAMGSVEASYK	2334.988568	Oxidation[M](14)	62.933687	4.703420	8.982802e-003	1.000000e+000	-0.004307	-1.844549	2	0.000000	P11974/	0	1	1	1
657	20180615_KS_CL_9.22658.22658.5.0.dta	5	3605.884829	3	QKGPDFLVTEVENGGFLGSKK(2)-NICKVVDVGSK(4)	3605.888190	Carbamidomethyl[C](27)	127.163860	4.697090	9.039328e-003	1.000000e+000	-0.003361	-0.932087	2	0.000000	P11974(188)-P11974(166)/	1	1	1	1
658	20180615_KS_CL_9.17817.17817.3.0.dta	3	1342.780541	0	KGDVVIVLTGWR	1342.784082	null	68.093140	4.692750	9.078287e-003	1.000000e+000	-0.003541	-2.637058	2	0.000000	P11974/	0	1	1	1
659	20180615_KS_CL_9.16824.16824.3.0.dta	3	1908.960243	0	AGKPVICATQMLESMIK	1908.959060	Carbamidomethyl[C](7);Oxidation[M](11);Oxidation[M](15)	72.397897	4.691140	9.092782e-003	1.000000e+000	0.001183	0.619709	2	0.000000	P11974/	0	1	1	1
660	20180615_KS_CL_9.24260.24260.3.0.dta	3	1473.808348	0	CLAAALIVLTESGR	1473.809303	Carbamidomethyl[C](1)	64.288306	4.679550	9.197805e-003	1.000000e+000	-0.000955	-0.647981	2	0.000000	P11974/	0	1	1	1
661	20180615_KS_CL_9.14627.14627.3.0.dta	3	1908.956805	0	AGKPVICATQMLESMIK	1908.959060	Carbamidomethyl[C](7);Oxidation[M](11);Oxidation[M](15)	71.886571	4.672350	9.263653e-003	1.000000e+000	-0.002255	-1.181272	2	0.000000	P11974/	0	1	1	1
662	20180615_KS_CL_9.6417.6417.3.1.dta	3	1901.856950	0	MNFSHGTHEYHAETIK	1901.859823	null	98.270281	4.670780	9.278073e-003	1.000000e+000	-0.002873	-1.510627	2	0.000000	P11974/	0	1	1	1
663	20180615_KS_CL_9.23592.23592.3.0.dta	3	3749.973145	2	GPDFLVTEVENGGFLGSKKGVNLPGAAVDLPAVSEK(18)(19)	3749.963458	null	84.135823	4.670720	9.278625e-003	1.000000e+000	0.009687	2.583225	2	0.000000	P11974(206)(207)/	0	1	1	1
664	20180615_KS_CL_9.24124.24124.3.0.dta	3	1859.898859	0	FGVEQDVDMVFASFIR	1859.899564	null	42.319715	4.666210	9.320175e-003	1.000000e+000	-0.000705	-0.379053	2	0.000000	P11974/	0	1	1	1
665	20180615_KS_CL_9.7351.7351.3.0.dta	3	1193.642617	0	SVETLKEMIK	1193.644543	Oxidation[M](8)	69.154870	4.658320	9.393309e-003	1.000000e+000	-0.001926	-1.613546	2	0.000000	P11974/	0	1	1	1
666	20180615_KS_CL_9.5689.5689.4.0.dta	4	1901.855123	0	MNFSHGTHEYHAETIK	1901.859823	null	87.427294	4.657430	9.401594e-003	1.000000e+000	-0.004700	-2.471265	2	0.000000	P11974/	0	1	1	1
667	20180615_KS_CL_9.23679.23679.2.1.dta	2	1984.106042	1	GDLGIEIPAEKVFLAQK(11)	1984.100027	null	145.421057	4.652970	9.443222e-003	1.000000e+000	0.006015	3.031601	2	0.000000	P11974(305)/	0	1	1	1
668	20180615_KS_CL_9.6560.6560.2.4.dta	2	884.474740	0	MQHLIAR	884.477039	Oxidation[M](1)	86.409483	4.641450	9.551591e-003	1.000000e+000	-0.002299	-2.599276	2	0.000000	P11974/	0	1	1	1
669	20180615_KS_CL_9.14983.14983.3.0.dta	3	1908.962241	0	AGKPVICATQMLESMIK	1908.959060	Carbamidomethyl[C](7);Oxidation[M](11);Oxidation[M](15)	82.707294	4.637790	9.586279e-003	1.000000e+000	0.003181	1.666353	2	0.000000	P11974/	0	1	1	1
670	20180615_KS_CL_9.6194.6194.3.0.dta	3	1630.935036	0	TGLIKGSGTAEVELKK	1630.937331	null	63.043476	4.637430	9.589697e-003	1.000000e+000	-0.002295	-1.407166	2	0.000000	P11974/	0	1	1	1
671	20180615_KS_CL_9.22336.22336.2.0.dta	2	1665.815413	0	FDEILEASDGIMVAR	1665.815172	null	87.722986	4.612340	9.830951e-003	1.000000e+000	0.000241	0.144674	2	0.000000	P11974/	0	1	1	1
672	20180615_KS_CL_9.7555.7555.3.0.dta	3	1118.604118	0	GSGTAEVELKK	1118.605125	null	55.563426	4.609680	9.856878e-003	1.000000e+000	-0.001007	-0.900228	2	0.000000	P11974/	0	1	1	1
673	20180615_KS_CL_9.4855.4855.3.0.dta	3	1917.847007	0	MNFSHGTHEYHAETIK	1917.854737	Oxidation[M](1)	82.308610	4.601170	9.940281e-003	1.000000e+000	-0.007730	-4.030545	2	0.000000	P11974/	0	1	1	1
674	20180615_KS_CL_9.11560.11560.3.0.dta	3	1171.629242	0	LDIDSAPITAR	1171.631672	null	64.801369	4.599640	9.955349e-003	1.000000e+000	-0.002430	-2.074031	2	0.000000	P11974/	0	1	1	1
675	20180615_KS_CL_9.15782.15782.3.1.dta	3	1892.963073	0	AGKPVICATQMLESMIK	1892.964146	Carbamidomethyl[C](7);Oxidation[M](15)	84.185927	4.595210	9.999108e-003	1.000000e+000	-0.001073	-0.566836	2	0.000000	P11974/	0	1	1	1
676	20180615_KS_CL_9.9288.9288.3.0.dta	3	1291.753864	0	VFLAQKMIIGR	1291.755426	Oxidation[M](7)	48.733354	4.594830	1.000287e-002	1.000000e+000	-0.001562	-1.209207	2	0.000000	P11974/	0	1	1	1
677	20180615_KS_CL_9.5973.5973.3.1.dta	3	1917.851584	0	MNFSHGTHEYHAETIK	1917.854737	Oxidation[M](1)	47.501185	4.590830	1.004256e-002	1.000000e+000	-0.003153	-1.644024	2	0.000000	P11974/	0	1	1	1
678	20180615_KS_CL_9.16867.16867.3.0.dta	3	2334.985592	0	SSSHSTDLMEAMAMGSVEASYK	2334.988568	Oxidation[M](12)	62.070358	4.584740	1.010328e-002	1.000000e+000	-0.002976	-1.274524	2	0.000000	P11974/	0	1	1	1
679	20180615_KS_CL_9.12135.12135.2.0.dta	2	1005.570686	0	KLFEELAR	1005.572709	null	66.856049	4.583450	1.011619e-002	1.000000e+000	-0.002023	-2.011789	2	0.000000	P11974/	0	1	1	1
680	20180615_KS_CL_9.19969.19969.3.0.dta	3	2318.985251	0	SSSHSTDLMEAMAMGSVEASYK	2318.993654	null	77.644163	4.582090	1.012982e-002	1.000000e+000	-0.008403	-3.623555	2	0.000000	P11974/	0	1	1	1
681	20180615_KS_CL_9.23841.23841.2.0.dta	2	1875.896590	0	FGVEQDVDMVFASFIR	1875.894478	Oxidation[M](9)	91.847162	4.581040	1.014036e-002	1.000000e+000	0.002112	1.125863	2	0.000000	P11974/	0	1	1	1
682	20180615_KS_CL_9.18541.18541.3.0.dta	3	1908.956468	0	AGKPVICATQMLESMIK	1908.959060	Carbamidomethyl[C](7);Oxidation[M](11);Oxidation[M](15)	64.595711	4.578530	1.016558e-002	1.000000e+000	-0.002592	-1.357808	2	0.000000	P11974/	0	1	1	1
683	20180615_KS_CL_9.21950.21950.3.1.dta	3	2349.266335	0	GVNLPGAAVDLPAVSEKDIQDLK	2349.265904	null	78.680465	4.578470	1.016619e-002	1.000000e+000	0.000431	0.183462	2	0.000000	P11974/	0	1	1	1
684	20180615_KS_CL_9.5548.5548.4.0.dta	4	1901.854536	0	MNFSHGTHEYHAETIK	1901.859823	null	84.829199	4.573990	1.021137e-002	1.000000e+000	-0.005287	-2.779910	2	0.000000	P11974/	0	1	1	1
685	20180615_KS_CL_9.10101.10101.3.0.dta	3	2334.983911	0	SSSHSTDLMEAMAMGSVEASYK	2334.988568	Oxidation[M](14)	66.826596	4.568810	1.026385e-002	1.000000e+000	-0.004657	-1.994442	2	0.000000	P11974/	0	1	1	1
686	20180615_KS_CL_9.6238.6238.3.1.dta	3	1077.476856	0	EAEAAMFHR	1077.478157	Oxidation[M](6)	32.709631	4.566760	1.028470e-002	1.000000e+000	-0.001301	-1.207449	2	0.000000	P11974/	0	1	1	1
687	20180615_KS_CL_9.20855.20855.3.0.dta	3	1837.904952	0	RFDEILEASDGIMVAR	1837.911188	Oxidation[M](13)	112.449268	4.566080	1.029162e-002	1.000000e+000	-0.006236	-3.392982	2	0.000000	P11974/	0	1	1	1
688	20180615_KS_CL_9.18355.18355.3.0.dta	3	2318.987473	0	SSSHSTDLMEAMAMGSVEASYK	2318.993654	null	72.939195	4.558330	1.037086e-002	1.000000e+000	-0.006181	-2.665380	2	0.000000	P11974/	0	1	1	1
689	20180615_KS_CL_9.21503.21503.4.0.dta	4	3301.859792	3	KGVNLPGAAVDLPAVSEKDIQDLK(1)-KILGEK(1)	3301.861574	null	30.498676	4.555490	1.040005e-002	1.000000e+000	-0.001782	-0.539696	2	0.000000	P11974(207)-P11974(256)/	1	1	1	1
690	20180615_KS_CL_9.6458.6458.4.1.dta	4	1901.858952	0	MNFSHGTHEYHAETIK	1901.859823	null	63.446906	4.554300	1.041231e-002	1.000000e+000	-0.000871	-0.457973	2	0.000000	P11974/	0	1	1	1
691	20180615_KS_CL_9.17480.17480.3.0.dta	3	2318.986864	0	SSSHSTDLMEAMAMGSVEASYK	2318.993654	null	69.430693	4.551930	1.043675e-002	1.000000e+000	-0.006790	-2.927994	2	0.000000	P11974/	0	1	1	1
692	20180615_KS_CL_9.11370.11370.3.0.dta	3	1550.854784	1	IISKIENHEGVR(4)	1550.853608	null	73.604781	4.550130	1.045536e-002	1.000000e+000	0.001176	0.758292	2	0.000000	P11974(270)/	0	1	1	1
693	20180615_KS_CL_9.17214.17214.3.0.dta	3	1968.038104	1	KGATLKITLDNAYMEK(6)	1968.035712	Oxidation[M](14)	100.877778	4.549270	1.046426e-002	1.000000e+000	0.002392	1.215425	2	0.000000	P11974(141)/	0	1	1	1
694	20180615_KS_CL_9.22252.22252.3.0.dta	3	2334.984854	0	SSSHSTDLMEAMAMGSVEASYK	2334.988568	Oxidation[M](12)	72.813060	4.544540	1.051335e-002	1.000000e+000	-0.003714	-1.590586	2	0.000000	P11974/	0	1	1	1
695	20180615_KS_CL_9.6100.6100.2.0.dta	2	1180.627372	1	KAADVHEVR(1)	1180.632007	null	133.868907	4.537220	1.058978e-002	1.000000e+000	-0.004635	-3.925863	2	0.000000	P11974(247)/	0	1	1	1
696	20180615_KS_CL_9.19672.19672.3.1.dta	3	1876.970742	0	AGKPVICATQMLESMIK	1876.969232	Carbamidomethyl[C](7)	90.742284	4.529230	1.067382e-002	1.000000e+000	0.001510	0.804488	2	0.000000	P11974/	0	1	1	1
697	20180615_KS_CL_9.19494.19494.3.0.dta	3	2334.988784	0	SSSHSTDLMEAMAMGSVEASYK	2334.988568	Oxidation[M](12)	44.584434	4.520870	1.076246e-002	1.000000e+000	0.000216	0.092506	2	0.000000	P11974/	0	1	1	1
698	20180615_KS_CL_9.6944.6944.3.0.dta	3	1901.860765	0	MNFSHGTHEYHAETIK	1901.859823	null	71.735457	4.502140	1.096371e-002	1.000000e+000	0.000942	0.495305	2	0.000000	P11974/	0	1	1	1
699	20180615_KS_CL_9.23879.23879.4.2.dta	4	4490.310154	3	DIQDLKFGVEQDVDMVFASFIR(6)-KGVNLPGAAVDLPAVSEK(1)	4490.316135	Oxidation[M](15)	30.554583	4.493840	1.105408e-002	1.000000e+000	-0.005981	-1.331977	2	0.000000	P11974(230)-P11974(207)/	1	1	1	1
700	20180615_KS_CL_9.13524.13524.3.0.dta	3	1141.606873	0	GDLGIEIPAEK	1141.609876	null	65.340574	4.492710	1.106644e-002	1.000000e+000	-0.003003	-2.630496	2	0.000000	P11974/	0	1	1	1
701	20180615_KS_CL_9.8081.8081.3.3.dta	3	1118.601435	0	GSGTAEVELKK	1118.605125	null	49.068269	4.487790	1.112041e-002	1.000000e+000	-0.003690	-3.298751	2	0.000000	P11974/	0	1	1	1
702	20180615_KS_CL_9.4310.4310.3.2.dta	3	1547.876491	0	APIIAVTRNHQTAR	1547.876407	null	62.598100	4.485630	1.114419e-002	1.000000e+000	0.000084	0.054268	2	0.000000	P11974/	0	1	1	1
703	20180615_KS_CL_9.23938.23938.3.0.dta	3	2572.276097	0	DIQDLKFGVEQDVDMVFASFIR	2572.275084	null	34.133078	4.476730	1.124270e-002	1.000000e+000	0.001013	0.393815	2	0.000000	P11974/	0	1	1	1
704	20180615_KS_CL_9.13497.13497.3.0.dta	3	2318.986880	0	SSSHSTDLMEAMAMGSVEASYK	2318.993654	null	62.316396	4.474910	1.126295e-002	1.000000e+000	-0.006774	-2.921095	2	0.000000	P11974/	0	1	1	1
705	20180615_KS_CL_9.10947.10947.4.0.dta	4	2427.140110	1	MNFSHGTHEYHAETIKNVR(16)	2427.150894	null	99.145481	4.474680	1.126551e-002	1.000000e+000	-0.010784	-4.443069	2	0.000000	P11974(89)/	0	1	1	1
706	20180615_KS_CL_9.12430.12430.5.0.dta	5	2069.177451	3	SVETLKEMIK(6)-KPRPTR(1)	2069.178621	null	29.737899	4.468610	1.133332e-002	1.000000e+000	-0.001170	-0.565442	2	0.000000	P11974(62)-P11974(337)/	1	1	1	1
707	20180615_KS_CL_9.8981.8981.3.0.dta	3	1365.845461	2	KILGEKGKNIK(6)(8)	1365.846344	null	77.932692	4.458870	1.144298e-002	1.000000e+000	-0.000883	-0.646486	2	0.000000	P11974(261)(263)/	0	1	1	1
708	20180615_KS_CL_9.16855.16855.4.0.dta	4	2407.256738	0	KGDVVIVLTGWRPGSGFTNTMR	2407.254961	Oxidation[M](21)	72.592645	4.454350	1.149422e-002	1.000000e+000	0.001777	0.738185	2	0.000000	P11974/	0	1	1	1
709	20180615_KS_CL_9.23476.23476.2.0.dta	2	1875.898491	0	FGVEQDVDMVFASFIR	1875.894478	Oxidation[M](9)	86.523982	4.449910	1.154478e-002	1.000000e+000	0.004013	2.139246	2	0.000000	P11974/	0	1	1	1
710	20180615_KS_CL_9.4976.4976.4.0.dta	4	1917.847987	0	MNFSHGTHEYHAETIK	1917.854737	Oxidation[M](1)	64.751402	4.449520	1.154923e-002	1.000000e+000	-0.006750	-3.519557	2	0.000000	P11974/	0	1	1	1
711	20180615_KS_CL_9.10335.10335.3.0.dta	3	2427.148837	1	MNFSHGTHEYHAETIKNVR(16)	2427.150894	null	46.142868	4.446490	1.158387e-002	1.000000e+000	-0.002057	-0.847496	2	0.000000	P11974(89)/	0	1	1	1
712	20180615_KS_CL_9.20596.20596.3.0.dta	3	2334.978461	0	SSSHSTDLMEAMAMGSVEASYK	2334.988568	Oxidation[M](12)	66.740197	4.445400	1.159636e-002	1.000000e+000	-0.010107	-4.328501	2	0.000000	P11974/	0	1	1	1
713	20180615_KS_CL_9.17410.17410.4.0.dta	4	3290.468121	0	SHSEAGSAFIQTQQLHAAMADTFLEHMCR	3290.477426	Carbamidomethyl[C](28);Oxidation[M](19)	72.042575	4.439340	1.166602e-002	1.000000e+000	-0.009305	-2.827857	2	0.000000	P11974/	0	1	1	1
714	20180615_KS_CL_9.20992.20992.3.0.dta	3	1448.796900	0	VYVDDGLISLQVK	1448.799453	null	28.791322	4.438180	1.167941e-002	1.000000e+000	-0.002553	-1.762149	2	0.000000	P11974/	0	1	1	1
715	20180615_KS_CL_9.6271.6271.3.0.dta	3	1917.853080	0	MNFSHGTHEYHAETIK	1917.854737	Oxidation[M](1)	42.576264	4.432290	1.174759e-002	1.000000e+000	-0.001657	-0.863986	2	0.000000	P11974/	0	1	1	1
716	20180615_KS_CL_9.6893.6893.4.0.dta	4	1901.857609	0	MNFSHGTHEYHAETIK	1901.859823	null	66.757878	4.428670	1.178969e-002	1.000000e+000	-0.002214	-1.164124	2	0.000000	P11974/	0	1	1	1
717	20180615_KS_CL_9.23820.23820.3.0.dta	3	2536.423789	2	GDLGIEIPAEKVFLAQKMIIGR(11)(17)	2536.420621	null	58.263129	4.421330	1.187551e-002	1.000000e+000	0.003168	1.249004	2	0.000000	P11974(305)(311)/	0	1	1	1
718	20180615_KS_CL_9.7932.7932.3.0.dta	3	2366.970270	0	SSSHSTDLMEAMAMGSVEASYK	2366.978396	Oxidation[M](9);Oxidation[M](12);Oxidation[M](14)	64.328282	4.420120	1.188972e-002	1.000000e+000	-0.008126	-3.433069	2	0.000000	P11974/	0	1	1	1
719	20180615_KS_CL_9.17655.17655.3.0.dta	3	1908.956975	0	AGKPVICATQMLESMIK	1908.959060	Carbamidomethyl[C](7);Oxidation[M](11);Oxidation[M](15)	52.352168	4.414930	1.195085e-002	1.000000e+000	-0.002085	-1.092218	2	0.000000	P11974/	0	1	1	1
720	20180615_KS_CL_9.20555.20555.3.0.dta	3	1448.795432	0	VYVDDGLISLQVK	1448.799453	null	59.555831	4.407070	1.204402e-002	1.000000e+000	-0.004021	-2.775401	2	0.000000	P11974/	0	1	1	1
721	20180615_KS_CL_9.21600.21600.3.0.dta	3	2318.990981	0	SSSHSTDLMEAMAMGSVEASYK	2318.993654	null	37.273067	4.406750	1.204783e-002	1.000000e+000	-0.002673	-1.152655	2	0.000000	P11974/	0	1	1	1
722	20180615_KS_CL_9.6429.6429.3.0.dta	3	1917.851016	0	MNFSHGTHEYHAETIK	1917.854737	Oxidation[M](1)	68.032639	4.404860	1.207034e-002	1.000000e+000	-0.003721	-1.940189	2	0.000000	P11974/	0	1	1	1
723	20180615_KS_CL_9.21931.21931.3.0.dta	3	1892.964234	0	AGKPVICATQMLESMIK	1892.964146	Carbamidomethyl[C](7);Oxidation[M](15)	53.380232	4.397430	1.215927e-002	1.000000e+000	0.000088	0.046488	2	0.000000	P11974/	0	1	1	1
724	20180615_KS_CL_9.22124.22124.5.0.dta	5	2394.370654	3	TGLIKGSGTAEVELK(5)-KPRPTR(1)	2394.371367	null	17.215645	4.391340	1.223263e-002	1.000000e+000	-0.000713	-0.297782	2	0.000000	P11974(125)-P11974(337)/	1	1	1	1
725	20180615_KS_CL_9.23137.23137.3.0.dta	3	2465.292082	0	TATESFASDPILYRPVAVALDTK	2465.292116	null	83.802774	4.391040	1.223626e-002	1.000000e+000	-0.000034	-0.013791	2	0.000000	P11974/	0	1	1	1
726	20180615_KS_CL_9.20387.20387.3.0.dta	3	2065.065320	1	SVETLKEMIKSGMNVAR(10)	2065.066688	Oxidation[M](13)	44.219859	4.390820	1.223892e-002	1.000000e+000	-0.001368	-0.662448	2	0.000000	P11974(66)/	0	1	1	1
727	20180615_KS_CL_9.16092.16092.3.0.dta	3	2318.996106	0	SSSHSTDLMEAMAMGSVEASYK	2318.993654	null	53.480816	4.390620	1.224134e-002	1.000000e+000	0.002452	1.057355	2	0.000000	P11974/	0	1	1	1
728	20180615_KS_CL_9.9214.9214.3.0.dta	3	2350.976971	0	SSSHSTDLMEAMAMGSVEASYK	2350.983482	Oxidation[M](12);Oxidation[M](14)	64.993056	4.389500	1.225489e-002	1.000000e+000	-0.006511	-2.769479	2	0.000000	P11974/	0	1	1	1
729	20180615_KS_CL_9.19303.19303.4.0.dta	4	2407.255982	0	KGDVVIVLTGWRPGSGFTNTMR	2407.254961	Oxidation[M](21)	63.384907	4.380890	1.235955e-002	1.000000e+000	0.001021	0.424135	2	0.000000	P11974/	0	1	1	1
730	20180615_KS_CL_9.18024.18024.4.0.dta	4	2589.477138	3	KGVNLPGAAVDLPAVSEK(1)-KILGEK(1)	2589.486054	null	99.466572	4.365920	1.254362e-002	1.000000e+000	-0.008916	-3.443154	2	0.000000	P11974(207)-P11974(256)/	1	1	1	1
731	20180615_KS_CL_9.4185.4185.3.2.dta	3	1189.581596	0	EAEAAMFHRK	1189.578199	null	36.626256	4.365860	1.254437e-002	1.000000e+000	0.003397	2.855634	2	0.000000	P11974/	0	1	1	1
732	20180615_KS_CL_9.7427.7427.3.0.dta	3	1118.603736	0	GSGTAEVELKK	1118.605125	null	35.399929	4.365750	1.254573e-002	1.000000e+000	-0.001389	-1.241725	2	0.000000	P11974/	0	1	1	1
733	20180615_KS_CL_9.14911.14911.4.0.dta	4	3601.781628	3	MNFSHGTHEYHAETIKNVR(16)-SVETLKEMIK(6)	3601.777597	Oxidation[M](1)	56.084025	4.361260	1.260147e-002	1.000000e+000	0.004031	1.119170	2	0.000000	P11974(89)-P11974(62)/	1	1	1	1
734	20180615_KS_CL_9.14495.14495.5.0.dta	5	2866.566163	3	VYVDDGLISLQVKQK(13)-KAADVHEVR(1)	2866.567147	null	45.967154	4.348920	1.275594e-002	1.000000e+000	-0.000984	-0.343268	2	0.000000	P11974(186)-P11974(247)/	1	1	1	1
735	20180615_KS_CL_9.11386.11386.2.2.dta	2	1061.484011	0	EAEAAMFHR	1061.483243	null	70.322727	4.347760	1.277056e-002	1.000000e+000	0.000768	0.723516	2	0.000000	P11974/	0	1	1	1
736	20180615_KS_CL_9.13648.13648.3.0.dta	3	2318.990404	0	SSSHSTDLMEAMAMGSVEASYK	2318.993654	null	28.360682	4.341940	1.284414e-002	1.000000e+000	-0.003250	-1.401470	2	0.000000	P11974/	0	1	1	1
737	20180615_KS_CL_9.5903.5903.3.0.dta	3	1901.854154	0	MNFSHGTHEYHAETIK	1901.859823	null	107.133879	4.341450	1.285036e-002	1.000000e+000	-0.005669	-2.980766	2	0.000000	P11974/	0	1	1	1
738	20180615_KS_CL_9.23875.23875.3.0.dta	3	3469.796353	3	DIQDLKFGVEQDVDMVFASFIR(6)-ILGEKGK(5)	3469.792174	Oxidation[M](15)	66.119129	4.333870	1.294687e-002	1.000000e+000	0.004179	1.204395	2	0.000000	P11974(230)-P11974(261)/	1	1	1	1
739	20180615_KS_CL_9.7137.7137.3.0.dta	3	1118.604295	0	GSGTAEVELKK	1118.605125	null	59.142178	4.330510	1.298988e-002	1.000000e+000	-0.000830	-0.741996	2	0.000000	P11974/	0	1	1	1
740	20180615_KS_CL_9.16489.16489.3.0.dta	3	2334.984168	0	SSSHSTDLMEAMAMGSVEASYK	2334.988568	Oxidation[M](12)	78.791424	4.326250	1.304461e-002	1.000000e+000	-0.004400	-1.884378	2	0.000000	P11974/	0	1	1	1
741	20180615_KS_CL_9.4816.4816.3.0.dta	3	1917.846322	0	MNFSHGTHEYHAETIK	1917.854737	Oxidation[M](1)	54.706844	4.323650	1.307812e-002	1.000000e+000	-0.008415	-4.387715	2	0.000000	P11974/	0	1	1	1
742	20180615_KS_CL_9.12583.12583.4.0.dta	4	1952.076398	1	VNLAMNVGKARGFFKK(15)	1952.078521	Oxidation[M](5)	74.644049	4.321870	1.310112e-002	1.000000e+000	-0.002123	-1.087559	2	0.000000	P11974(504)/	0	1	1	1
743	20180615_KS_CL_9.8082.8082.3.0.dta	3	1077.476434	0	EAEAAMFHR	1077.478157	Oxidation[M](6)	52.087067	4.304430	1.332853e-002	1.000000e+000	-0.001723	-1.599104	2	0.000000	P11974/	0	1	1	1
744	20180615_KS_CL_9.11319.11319.4.1.dta	4	2427.146972	1	MNFSHGTHEYHAETIKNVR(16)	2427.150894	null	78.470793	4.303100	1.334604e-002	1.000000e+000	-0.003922	-1.615886	2	0.000000	P11974(89)/	0	1	1	1
745	20180615_KS_CL_9.23793.23793.3.0.dta	3	1960.108055	2	GFFKKGDVVIVLTGWR(4)(5)	1960.105390	null	45.269071	4.302190	1.335802e-002	1.000000e+000	0.002665	1.359621	2	0.000000	P11974(504)(505)/	0	1	1	1
746	20180615_KS_CL_9.11528.11528.3.2.dta	3	2427.148074	1	MNFSHGTHEYHAETIKNVR(16)	2427.150894	null	29.066324	4.299350	1.339551e-002	1.000000e+000	-0.002820	-1.161856	2	0.000000	P11974(89)/	0	1	1	1
747	20180615_KS_CL_9.21609.21609.3.0.dta	3	2334.984055	0	SSSHSTDLMEAMAMGSVEASYK	2334.988568	Oxidation[M](12)	67.192166	4.283520	1.360634e-002	1.000000e+000	-0.004513	-1.932772	2	0.000000	P11974/	0	1	1	1
748	20180615_KS_CL_9.15270.15270.3.0.dta	3	1936.086030	1	VNLAMNVGKARGFFKK(9)	1936.083606	null	68.809609	4.281340	1.363562e-002	1.000000e+000	0.002424	1.252012	2	0.000000	P11974(498)/	0	1	1	1
749	20180615_KS_CL_9.22155.22155.3.0.dta	3	2350.984264	0	SSSHSTDLMEAMAMGSVEASYK	2350.983482	Oxidation[M](12);Oxidation[M](14)	55.602697	4.281000	1.364020e-002	1.000000e+000	0.000782	0.332627	2	0.000000	P11974/	0	1	1	1
750	20180615_KS_CL_9.19810.19810.4.0.dta	4	2250.172941	0	QKGPDFLVTEVENGGFLGSKK	2250.176368	null	88.009865	4.280670	1.364464e-002	1.000000e+000	-0.003427	-1.522992	2	0.000000	P11974/	0	1	1	1
751	20180615_KS_CL_9.20592.20592.3.0.dta	3	2133.181178	0	VVDVGSKVYVDDGLISLQVK	2133.180059	null	74.737115	4.276750	1.369750e-002	1.000000e+000	0.001119	0.524569	2	0.000000	P11974/	0	1	1	1
752	20180615_KS_CL_9.19128.19128.3.0.dta	3	2318.993825	0	SSSHSTDLMEAMAMGSVEASYK	2318.993654	null	35.219954	4.275920	1.370871e-002	1.000000e+000	0.000171	0.073739	2	0.000000	P11974/	0	1	1	1
753	20180615_KS_CL_9.5242.5242.4.0.dta	4	1901.856218	0	MNFSHGTHEYHAETIK	1901.859823	null	59.334970	4.275730	1.371128e-002	1.000000e+000	-0.003605	-1.895513	2	0.000000	P11974/	0	1	1	1
754	20180615_KS_CL_9.11264.11264.3.1.dta	3	1118.603554	0	GSGTAEVELKK	1118.605125	null	40.775881	4.274070	1.373375e-002	1.000000e+000	-0.001571	-1.404428	2	0.000000	P11974/	0	1	1	1
755	20180615_KS_CL_9.22127.22127.3.0.dta	3	1908.959427	0	AGKPVICATQMLESMIK	1908.959060	Carbamidomethyl[C](7);Oxidation[M](11);Oxidation[M](15)	43.503553	4.270890	1.377689e-002	1.000000e+000	0.000367	0.192251	2	0.000000	P11974/	0	1	1	1
756	20180615_KS_CL_9.23452.23452.3.1.dta	3	4462.343563	2	GPDFLVTEVENGGFLGSKKGVNLPGAAVDLPAVSEKDIQDLK(18)(19)	4462.338978	null	51.535717	4.270780	1.377839e-002	1.000000e+000	0.004585	1.027488	2	0.000000	P11974(206)(207)/	0	1	1	1
757	20180615_KS_CL_9.19734.19734.4.2.dta	4	2407.256194	0	KGDVVIVLTGWRPGSGFTNTMR	2407.254961	Oxidation[M](21)	80.295585	4.255070	1.399350e-002	1.000000e+000	0.001233	0.512202	2	0.000000	P11974/	0	1	1	1
758	20180615_KS_CL_9.18755.18755.3.0.dta	3	1908.957674	0	AGKPVICATQMLESMIK	1908.959060	Carbamidomethyl[C](7);Oxidation[M](11);Oxidation[M](15)	68.931789	4.251130	1.404797e-002	1.000000e+000	-0.001386	-0.726050	2	0.000000	P11974/	0	1	1	1
759	20180615_KS_CL_9.8993.8993.3.1.dta	3	1193.643504	0	SVETLKEMIK	1193.644543	Oxidation[M](8)	49.377718	4.239890	1.420450e-002	1.000000e+000	-0.001039	-0.870443	2	0.000000	P11974/	0	1	1	1
760	20180615_KS_CL_9.15311.15311.3.1.dta	3	2334.992850	0	SSSHSTDLMEAMAMGSVEASYK	2334.988568	Oxidation[M](12)	39.582937	4.237580	1.423688e-002	1.000000e+000	0.004282	1.833842	2	0.000000	P11974/	0	1	1	1
761	20180615_KS_CL_9.22262.22262.2.0.dta	2	1665.816151	0	FDEILEASDGIMVAR	1665.815172	null	98.701634	4.226160	1.439805e-002	1.000000e+000	0.000979	0.587700	2	0.000000	P11974/	0	1	1	1
762	20180615_KS_CL_9.5557.5557.3.0.dta	3	1917.845519	0	MNFSHGTHEYHAETIK	1917.854737	Oxidation[M](1)	66.823570	4.215140	1.455527e-002	1.000000e+000	-0.009218	-4.806412	2	0.000000	P11974/	0	1	1	1
763	20180615_KS_CL_9.16046.16046.3.0.dta	3	1908.963398	0	AGKPVICATQMLESMIK	1908.959060	Carbamidomethyl[C](7);Oxidation[M](11);Oxidation[M](15)	86.331469	4.210460	1.462255e-002	1.000000e+000	0.004338	2.272443	2	0.000000	P11974/	0	1	1	1
764	20180615_KS_CL_9.4805.4805.4.0.dta	4	1917.846558	0	MNFSHGTHEYHAETIK	1917.854737	Oxidation[M](1)	68.433350	4.207090	1.467119e-002	1.000000e+000	-0.008179	-4.264661	2	0.000000	P11974/	0	1	1	1
765	20180615_KS_CL_9.15536.15536.2.0.dta	2	1359.705698	0	NTGIICTIGPASR	1359.704844	Carbamidomethyl[C](6)	53.832907	4.203820	1.471853e-002	1.000000e+000	0.000854	0.628077	2	0.000000	P11974/	0	1	1	1
766	20180615_KS_CL_9.11782.11782.2.0.dta	2	1005.571408	0	KLFEELAR	1005.572709	null	74.538776	4.201410	1.475352e-002	1.000000e+000	-0.001301	-1.293790	2	0.000000	P11974/	0	1	1	1
767	20180615_KS_CL_9.18607.18607.3.0.dta	3	2407.253391	0	KGDVVIVLTGWRPGSGFTNTMR	2407.254961	Oxidation[M](21)	58.134783	4.184900	1.499544e-002	1.000000e+000	-0.001570	-0.652195	2	0.000000	P11974/	0	1	1	1
768	20180615_KS_CL_9.20990.20990.3.0.dta	3	1821.912046	0	RFDEILEASDGIMVAR	1821.916274	null	117.156809	4.181960	1.503893e-002	1.000000e+000	-0.004228	-2.320634	2	0.000000	P11974/	0	1	1	1
769	20180615_KS_CL_9.23994.23994.3.0.dta	3	1859.905070	0	FGVEQDVDMVFASFIR	1859.899564	null	42.290271	4.179780	1.507126e-002	1.000000e+000	0.005506	2.960375	2	0.000000	P11974/	0	1	1	1
770	20180615_KS_CL_9.9759.9759.4.0.dta	4	2443.141495	1	MNFSHGTHEYHAETIKNVR(16)	2443.145808	Oxidation[M](1)	77.295733	4.177300	1.510811e-002	1.000000e+000	-0.004313	-1.765347	2	0.000000	P11974(89)/	0	1	1	1
771	20180615_KS_CL_9.23811.23811.3.0.dta	3	1960.108055	2	GFFKKGDVVIVLTGWR(4)(5)	1960.105390	null	37.157396	4.172500	1.517970e-002	1.000000e+000	0.002665	1.359621	2	0.000000	P11974(504)(505)/	0	1	1	1
772	20180615_KS_CL_9.20759.20759.3.0.dta	3	1448.793126	0	VYVDDGLISLQVK	1448.799453	null	49.290710	4.171010	1.520199e-002	1.000000e+000	-0.006327	-4.367064	2	0.000000	P11974/	0	1	1	1
773	20180615_KS_CL_9.7363.7363.4.0.dta	4	2508.355054	3	NICKVVDVGSK(4)-KAADVHEVRK(1)	2508.360147	Carbamidomethyl[C](3)	57.014368	4.167850	1.524937e-002	1.000000e+000	-0.005093	-2.030410	2	0.000000	P11974(166)-P11974(247)/	1	1	1	1
774	20180615_KS_CL_9.21421.21421.3.0.dta	3	2391.251935	0	KGDVVIVLTGWRPGSGFTNTMR	2391.260047	null	84.979635	4.154070	1.545769e-002	1.000000e+000	-0.008112	-3.392354	2	0.000000	P11974/	0	1	1	1
775	20180615_KS_CL_9.7749.7749.4.0.dta	4	2091.191886	1	GKNIKIISKIENHEGVR(5)	2091.191960	null	62.290968	4.153770	1.546226e-002	1.000000e+000	-0.000074	-0.035387	2	0.000000	P11974(266)/	0	1	1	1
776	20180615_KS_CL_9.22574.22574.2.0.dta	2	1828.019371	0	GDLGIEIPAEKVFLAQK	1828.021389	null	76.740586	4.153360	1.546850e-002	1.000000e+000	-0.002018	-1.103926	2	0.000000	P11974/	0	1	1	1
777	20180615_KS_CL_9.8567.8567.3.0.dta	3	1077.477482	0	EAEAAMFHR	1077.478157	Oxidation[M](6)	26.182459	4.153050	1.547322e-002	1.000000e+000	-0.000675	-0.626463	2	0.000000	P11974/	0	1	1	1
778	20180615_KS_CL_9.15240.15240.4.0.dta	4	1936.086344	1	VNLAMNVGKARGFFKK(15)	1936.083606	null	70.429273	4.150700	1.550906e-002	1.000000e+000	0.002738	1.414195	2	0.000000	P11974(504)/	0	1	1	1
779	20180615_KS_CL_9.6027.6027.4.0.dta	4	1901.852495	0	MNFSHGTHEYHAETIK	1901.859823	null	70.817720	4.147490	1.555815e-002	1.000000e+000	-0.007328	-3.853071	2	0.000000	P11974/	0	1	1	1
780	20180615_KS_CL_9.22341.22341.3.0.dta	3	1908.963660	0	AGKPVICATQMLESMIK	1908.959060	Carbamidomethyl[C](7);Oxidation[M](11);Oxidation[M](15)	49.404507	4.141360	1.565232e-002	1.000000e+000	0.004600	2.409690	2	0.000000	P11974/	0	1	1	1
781	20180615_KS_CL_9.9603.9603.3.0.dta	3	1465.836071	0	PVAVALDTKGPEIR	1465.837233	null	100.394114	4.125040	1.590577e-002	1.000000e+000	-0.001162	-0.792721	2	0.000000	P11974/	0	1	1	1
782	20180615_KS_CL_9.21640.21640.3.1.dta	3	2391.254716	0	KGDVVIVLTGWRPGSGFTNTMR	2391.260047	null	76.718584	4.121700	1.595813e-002	1.000000e+000	-0.005331	-2.229369	2	0.000000	P11974/	0	1	1	1
783	20180615_KS_CL_9.13816.13816.5.0.dta	5	3601.781174	3	MNFSHGTHEYHAETIKNVR(16)-SVETLKEMIK(6)	3601.777597	Oxidation[M](30)	22.942171	4.118940	1.600153e-002	1.000000e+000	0.003577	0.993121	2	0.000000	P11974(89)-P11974(62)/	1	1	1	1
784	20180615_KS_CL_9.23369.23369.3.0.dta	3	3271.601256	2	GATLKITLDNAYMEKCDENILWLDYK(5)(15)	3271.589980	Carbamidomethyl[C](16);Oxidation[M](13)	75.341338	4.116450	1.604078e-002	1.000000e+000	0.011276	3.446642	2	0.000000	P11974(141)(151)/	0	1	1	1
785	20180615_KS_CL_9.11154.11154.2.0.dta	2	1197.580680	0	ITLDNAYMEK	1197.581946	null	70.929334	4.115440	1.605673e-002	1.000000e+000	-0.001266	-1.057130	2	0.000000	P11974/	0	1	1	1
786	20180615_KS_CL_9.7781.7781.5.0.dta	5	2091.191424	1	GKNIKIISKIENHEGVR(2)	2091.191960	null	59.944777	4.112810	1.609834e-002	1.000000e+000	-0.000536	-0.256313	2	0.000000	P11974(263)/	0	1	1	1
787	20180615_KS_CL_9.13723.13723.3.0.dta	3	3306.473305	0	SHSEAGSAFIQTQQLHAAMADTFLEHMCR	3306.472340	Carbamidomethyl[C](28);Oxidation[M](19);Oxidation[M](27)	32.760626	4.110980	1.612735e-002	1.000000e+000	0.000965	0.291852	2	0.000000	P11974/	0	1	1	1
788	20180615_KS_CL_9.10661.10661.3.0.dta	3	2350.984651	0	SSSHSTDLMEAMAMGSVEASYK	2350.983482	Oxidation[M](12);Oxidation[M](14)	68.247114	4.098930	1.631967e-002	1.000000e+000	0.001169	0.497239	2	0.000000	P11974/	0	1	1	1
789	20180615_KS_CL_9.16378.16378.3.0.dta	3	1837.904990	0	RFDEILEASDGIMVAR	1837.911188	Oxidation[M](13)	111.569424	4.095560	1.637386e-002	1.000000e+000	-0.006198	-3.372307	2	0.000000	P11974/	0	1	1	1
790	20180615_KS_CL_9.22390.22390.3.0.dta	3	3017.597998	0	TATESFASDPILYRPVAVALDTKGPEIR	3017.594084	null	57.128341	4.093280	1.641062e-002	1.000000e+000	0.003914	1.297060	2	0.000000	P11974/	0	1	1	1
791	20180615_KS_CL_9.13283.13283.2.0.dta	2	1344.730212	1	VNLAMNVGKAR(9)	1344.730331	Oxidation[M](5)	57.765285	4.088860	1.648211e-002	1.000000e+000	-0.000119	-0.088494	2	0.000000	P11974(498)/	0	1	1	1
792	20180615_KS_CL_9.18383.18383.4.1.dta	4	2407.249809	0	KGDVVIVLTGWRPGSGFTNTMR	2407.254961	Oxidation[M](21)	72.810248	4.075530	1.669960e-002	1.000000e+000	-0.005152	-2.140197	2	0.000000	P11974/	0	1	1	1
793	20180615_KS_CL_9.22530.22530.5.0.dta	5	3017.599709	0	TATESFASDPILYRPVAVALDTKGPEIR	3017.594084	null	102.209992	4.074390	1.671833e-002	1.000000e+000	0.005625	1.864068	2	0.000000	P11974/	0	1	1	1
794	20180615_KS_CL_9.7162.7162.3.0.dta	3	2350.981839	0	SSSHSTDLMEAMAMGSVEASYK	2350.983482	Oxidation[M](12);Oxidation[M](14)	79.551617	4.072570	1.674827e-002	1.000000e+000	-0.001643	-0.698856	2	0.000000	P11974/	0	1	1	1
795	20180615_KS_CL_9.9822.9822.3.2.dta	3	2350.978539	0	SSSHSTDLMEAMAMGSVEASYK	2350.983482	Oxidation[M](12);Oxidation[M](14)	40.607614	4.069000	1.680716e-002	1.000000e+000	-0.004943	-2.102524	2	0.000000	P11974/	0	1	1	1
796	20180615_KS_CL_9.20016.20016.3.0.dta	3	3120.690148	3	KGVNLPGAAVDLPAVSEK(1)-NICKVVDVGSK(4)	3120.697161	Carbamidomethyl[C](24)	13.927538	4.065950	1.685764e-002	1.000000e+000	-0.007013	-2.247254	2	0.000000	P11974(207)-P11974(166)/	1	1	1	1
797	20180615_KS_CL_9.17303.17303.2.0.dta	2	945.516752	0	VNLAMNVGK	945.518567	null	96.095957	4.064080	1.688866e-002	1.000000e+000	-0.001815	-1.919582	2	0.000000	P11974/	0	1	1	1
798	20180615_KS_CL_9.22777.22777.3.0.dta	3	2543.260461	0	GIFPVVCKDPVQEAWAEDVDLR	2543.259769	Carbamidomethyl[C](7)	77.239562	4.061910	1.692473e-002	1.000000e+000	0.000692	0.272092	2	0.000000	P11974/	0	1	1	1
799	20180615_KS_CL_9.8816.8816.3.0.dta	3	1077.476686	0	EAEAAMFHR	1077.478157	Oxidation[M](6)	22.440382	4.053560	1.706422e-002	1.000000e+000	-0.001471	-1.365225	2	0.000000	P11974/	0	1	1	1
800	20180615_KS_CL_9.2902.2902.3.1.dta	3	1077.478086	0	EAEAAMFHR	1077.478157	Oxidation[M](6)	21.183461	4.052550	1.708117e-002	1.000000e+000	-0.000071	-0.065895	2	0.000000	P11974/	0	1	1	1
801	20180615_KS_CL_9.21606.21606.3.0.dta	3	1642.768772	0	DPVQEAWAEDVDLR	1642.770667	null	29.825707	4.049110	1.713902e-002	1.000000e+000	-0.001895	-1.153539	2	0.000000	P11974/	0	1	1	1
802	20180615_KS_CL_9.12650.12650.5.0.dta	5	3617.776504	3	MNFSHGTHEYHAETIKNVR(16)-SVETLKEMIK(6)	3617.772511	Oxidation[M](1);Oxidation[M](30)	16.484626	4.048530	1.714879e-002	1.000000e+000	0.003993	1.103718	2	0.000000	P11974(89)-P11974(62)/	1	1	1	1
803	20180615_KS_CL_9.24247.24247.3.0.dta	3	2031.061109	2	SVETLKEMIKSGMNVAR(6)(10)	2031.061211	null	18.839799	4.047430	1.716734e-002	1.000000e+000	-0.000102	-0.050220	2	0.000000	P11974(62)(66)/	0	1	1	1
804	20180615_KS_CL_9.22764.22764.4.0.dta	4	4373.310277	3	TATESFASDPILYRPVAVALDTKGPEIR(23)-NICKVVDVGSK(4)	4373.305906	Carbamidomethyl[C](34)	91.473954	4.043460	1.723446e-002	1.000000e+000	0.004371	0.999473	2	0.000000	P11974(115)-P11974(166)/	1	1	1	1
805	20180615_KS_CL_9.16656.16656.4.2.dta	4	2407.253950	0	KGDVVIVLTGWRPGSGFTNTMR	2407.254961	Oxidation[M](21)	61.622205	4.039550	1.730081e-002	1.000000e+000	-0.001011	-0.419980	2	0.000000	P11974/	0	1	1	1
806	20180615_KS_CL_9.13447.13447.4.0.dta	4	2596.476156	3	VYVDDGLISLQVKQK(13)-KPRPTR(1)	2596.481972	null	48.328804	4.035760	1.736536e-002	1.000000e+000	-0.005816	-2.239954	2	0.000000	P11974(186)-P11974(337)/	1	1	1	1
807	20180615_KS_CL_9.20465.20465.6.1.dta	6	3909.124258	3	TATESFASDPILYRPVAVALDTKGPEIR(23)-KPRPTR(1)	3909.123076	null	28.840691	4.032080	1.742827e-002	1.000000e+000	0.001182	0.302370	2	0.000000	P11974(115)-P11974(337)/	1	1	1	1
808	20180615_KS_CL_9.18007.18007.3.1.dta	3	2589.478406	3	KGVNLPGAAVDLPAVSEK(1)-KILGEK(1)	2589.486054	null	41.918245	4.024170	1.756424e-002	1.000000e+000	-0.007648	-2.953482	2	0.000000	P11974(207)-P11974(256)/	1	1	1	1
809	20180615_KS_CL_9.10008.10008.3.1.dta	3	1118.604260	0	GSGTAEVELKK	1118.605125	null	49.277601	4.019320	1.764813e-002	1.000000e+000	-0.000865	-0.773284	2	0.000000	P11974/	0	1	1	1
810	20180615_KS_CL_9.22507.22507.6.2.dta	6	4402.146966	3	AEGSDVANAVLDGADCIMLSGETAKGDYPLEAVR(25)-KPRPTR(1)	4402.165132	Carbamidomethyl[C](16);Oxidation[M](18)	86.038989	4.015810	1.770908e-002	1.000000e+000	-0.018166	-4.126606	2	0.000000	P11974(367)-P11974(337)/	1	1	1	1
811	20180615_KS_CL_9.12627.12627.3.0.dta	3	1952.079255	1	VNLAMNVGKARGFFKK(9)	1952.078521	Oxidation[M](5)	56.657420	4.009350	1.782181e-002	1.000000e+000	0.000734	0.376009	2	0.000000	P11974(498)/	0	1	1	1
812	20180615_KS_CL_9.23874.23874.4.0.dta	4	3469.794634	3	DIQDLKFGVEQDVDMVFASFIR(6)-ILGEKGK(5)	3469.792174	Oxidation[M](15)	35.824617	4.009330	1.782216e-002	1.000000e+000	0.002460	0.708976	2	0.000000	P11974(230)-P11974(261)/	1	1	1	1
813	20180615_KS_CL_9.6393.6393.2.0.dta	2	1180.629557	1	KAADVHEVR(1)	1180.632007	null	97.585393	4.006330	1.787475e-002	1.000000e+000	-0.002450	-2.075160	2	0.000000	P11974(247)/	0	1	1	1
814	20180615_KS_CL_9.8568.8568.4.0.dta	4	1706.955307	1	IISKIENHEGVRR(4)	1706.954710	null	51.478775	4.000830	1.797156e-002	1.000000e+000	0.000597	0.349746	2	0.000000	P11974(270)/	0	1	1	1
815	20180615_KS_CL_9.7898.7898.5.1.dta	5	2522.465868	3	TGLIKGSGTAEVELKK(5)-KPRPTR(1)	2522.466323	null	25.620725	3.998890	1.800583e-002	1.000000e+000	-0.000455	-0.180379	2	0.000000	P11974(125)-P11974(337)/	1	1	1	1
816	20180615_KS_CL_9.22305.22305.4.0.dta	4	3435.861752	3	GATLKITLDNAYMEK(5)-TGLIKGSGTAEVELKK(5)	3435.865334	null	45.343102	3.990770	1.814996e-002	1.000000e+000	-0.003582	-1.042532	2	0.000000	P11974(141)-P11974(125)/	1	1	1	1
817	20180615_KS_CL_9.6091.6091.3.0.dta	3	1917.851612	0	MNFSHGTHEYHAETIK	1917.854737	Oxidation[M](1)	37.618880	3.989710	1.816886e-002	1.000000e+000	-0.003125	-1.629425	2	0.000000	P11974/	0	1	1	1
818	20180615_KS_CL_9.16295.16295.3.0.dta	3	2318.991398	0	SSSHSTDLMEAMAMGSVEASYK	2318.993654	null	49.533971	3.981440	1.831698e-002	1.000000e+000	-0.002256	-0.972836	2	0.000000	P11974/	0	1	1	1
819	20180615_KS_CL_9.11787.11787.2.0.dta	2	1005.571323	0	KLFEELAR	1005.572709	null	66.557780	3.981210	1.832112e-002	1.000000e+000	-0.001386	-1.378319	2	0.000000	P11974/	0	1	1	1
820	20180615_KS_CL_9.8491.8491.2.0.dta	2	945.518765	0	VNLAMNVGK	945.518567	null	77.324781	3.976210	1.841126e-002	1.000000e+000	0.000198	0.209409	2	0.000000	P11974/	0	1	1	1
821	20180615_KS_CL_9.10692.10692.3.0.dta	3	1640.035525	3	NIKIISK(3)-KILGEK(1)	1640.035588	null	90.953871	3.972320	1.848169e-002	1.000000e+000	-0.000063	-0.038414	2	0.000000	P11974(266)-P11974(256)/	1	1	1	1
822	20180615_KS_CL_9.23355.23355.3.0.dta	3	2406.260246	1	QKGPDFLVTEVENGGFLGSKK(20)	2406.255006	null	43.929607	3.969540	1.853219e-002	1.000000e+000	0.005240	2.177658	2	0.000000	P11974(206)/	0	1	1	1
823	20180615_KS_CL_9.22327.22327.2.0.dta	2	1681.808676	0	FDEILEASDGIMVAR	1681.810086	Oxidation[M](12)	136.337205	3.969130	1.853965e-002	1.000000e+000	-0.001410	-0.838382	2	0.000000	P11974/	0	1	1	1
824	20180615_KS_CL_9.16315.16315.3.0.dta	3	2858.551182	3	TGLIKGSGTAEVELK(5)-NICKVVDVGSK(4)	2858.554197	Carbamidomethyl[C](21)	18.178072	3.962380	1.866287e-002	1.000000e+000	-0.003015	-1.054729	2	0.000000	P11974(125)-P11974(166)/	1	1	1	1
825	20180615_KS_CL_9.8170.8170.3.0.dta	3	1193.642014	0	SVETLKEMIK	1193.644543	Oxidation[M](8)	38.108606	3.962330	1.866379e-002	1.000000e+000	-0.002529	-2.118721	2	0.000000	P11974/	0	1	1	1
826	20180615_KS_CL_9.13490.13490.3.0.dta	3	2350.975981	0	SSSHSTDLMEAMAMGSVEASYK	2350.983482	Oxidation[M](9);Oxidation[M](14)	24.861989	3.960550	1.869642e-002	1.000000e+000	-0.007501	-3.190580	2	0.000000	P11974/	0	1	1	1
827	20180615_KS_CL_9.6366.6366.3.0.dta	3	1630.935195	0	TGLIKGSGTAEVELKK	1630.937331	null	49.720442	3.960470	1.869788e-002	1.000000e+000	-0.002136	-1.309676	2	0.000000	P11974/	0	1	1	1
828	20180615_KS_CL_9.5697.5697.3.0.dta	3	1917.848177	0	MNFSHGTHEYHAETIK	1917.854737	Oxidation[M](1)	66.926757	3.958490	1.873425e-002	1.000000e+000	-0.006560	-3.420488	2	0.000000	P11974/	0	1	1	1
829	20180615_KS_CL_9.17027.17027.3.0.dta	3	1908.962105	0	AGKPVICATQMLESMIK	1908.959060	Carbamidomethyl[C](7);Oxidation[M](11);Oxidation[M](15)	56.616777	3.955840	1.878303e-002	1.000000e+000	0.003045	1.595110	2	0.000000	P11974/	0	1	1	1
830	20180615_KS_CL_9.18020.18020.4.0.dta	4	2589.477222	3	KGVNLPGAAVDLPAVSEK(1)-KILGEK(1)	2589.486054	null	101.961893	3.952030	1.885337e-002	1.000000e+000	-0.008832	-3.410715	2	0.000000	P11974(207)-P11974(256)/	1	1	1	1
831	20180615_KS_CL_9.8746.8746.2.0.dta	2	1359.706390	0	NTGIICTIGPASR	1359.704844	Carbamidomethyl[C](6)	44.662114	3.951730	1.885892e-002	1.000000e+000	0.001546	1.137011	2	0.000000	P11974/	0	1	1	1
832	20180615_KS_CL_9.8679.8679.3.0.dta	3	2350.988269	0	SSSHSTDLMEAMAMGSVEASYK	2350.983482	Oxidation[M](12);Oxidation[M](14)	71.794282	3.943670	1.900864e-002	1.000000e+000	0.004787	2.036169	2	0.000000	P11974/	0	1	1	1
833	20180615_KS_CL_9.23131.23131.3.1.dta	3	3666.727570	1	AEGSDVANAVLDGADCIMLSGETAKGDYPLEAVR(25)	3666.714779	Carbamidomethyl[C](16);Oxidation[M](18)	82.378086	3.937870	1.911710e-002	1.000000e+000	0.012791	3.488409	2	0.000000	P11974(367)/	0	1	1	1
834	20180615_KS_CL_9.10410.10410.4.0.dta	4	2664.457913	3	TGLIKGSGTAEVELK(5)-KAADVHEVR(1)	2664.456542	null	39.326772	3.932310	1.922164e-002	1.000000e+000	0.001371	0.514551	2	0.000000	P11974(125)-P11974(247)/	1	1	1	1
835	20180615_KS_CL_9.17189.17189.5.0.dta	5	3290.483392	0	SHSEAGSAFIQTQQLHAAMADTFLEHMCR	3290.477426	Carbamidomethyl[C](28);Oxidation[M](19)	51.205491	3.931290	1.924087e-002	1.000000e+000	0.005966	1.813111	2	0.000000	P11974/	0	1	1	1
836	20180615_KS_CL_9.22999.22999.3.1.dta	3	2122.084885	0	QKGPDFLVTEVENGGFLGSK	2122.081413	null	67.545981	3.930630	1.925333e-002	1.000000e+000	0.003472	1.636129	2	0.000000	P11974/	0	1	1	1
837	20180615_KS_CL_9.22200.22200.5.0.dta	5	3435.866525	3	GATLKITLDNAYMEK(5)-TGLIKGSGTAEVELKK(5)	3435.865334	null	43.388059	3.930380	1.925805e-002	1.000000e+000	0.001191	0.346638	2	0.000000	P11974(141)-P11974(125)/	1	1	1	1
838	20180615_KS_CL_9.21277.21277.4.0.dta	4	3301.847277	3	KGVNLPGAAVDLPAVSEKDIQDLK(1)-KILGEK(1)	3301.861574	null	33.157017	3.927230	1.931764e-002	1.000000e+000	-0.014297	-4.329982	2	0.000000	P11974(207)-P11974(256)/	1	1	1	1
839	20180615_KS_CL_9.19519.19519.4.0.dta	4	2407.255615	0	KGDVVIVLTGWRPGSGFTNTMR	2407.254961	Oxidation[M](21)	60.470860	3.927100	1.932010e-002	1.000000e+000	0.000654	0.271679	2	0.000000	P11974/	0	1	1	1
840	20180615_KS_CL_9.22632.22632.3.0.dta	3	2279.157809	0	GDVVIVLTGWRPGSGFTNTMR	2279.160005	Oxidation[M](20)	78.430426	3.926990	1.932219e-002	1.000000e+000	-0.002196	-0.963513	2	0.000000	P11974/	0	1	1	1
841	20180615_KS_CL_9.6153.6153.3.1.dta	3	1118.602531	0	GSGTAEVELKK	1118.605125	null	47.820116	3.925560	1.934930e-002	1.000000e+000	-0.002594	-2.318960	2	0.000000	P11974/	0	1	1	1
842	20180615_KS_CL_9.14847.14847.3.0.dta	3	1787.019578	1	TGLIKGSGTAEVELKK(5)	1787.015969	null	61.305782	3.920820	1.943945e-002	1.000000e+000	0.003609	2.019568	2	0.000000	P11974(125)/	0	1	1	1
843	20180615_KS_CL_9.9276.9276.4.0.dta	4	2443.138894	1	MNFSHGTHEYHAETIKNVR(16)	2443.145808	Oxidation[M](1)	97.608314	3.917020	1.951201e-002	1.000000e+000	-0.006914	-2.829958	2	0.000000	P11974(89)/	0	1	1	1
844	20180615_KS_CL_9.5177.5177.4.2.dta	4	1917.846960	0	MNFSHGTHEYHAETIK	1917.854737	Oxidation[M](1)	78.345499	3.907040	1.970386e-002	1.000000e+000	-0.007777	-4.055052	2	0.000000	P11974/	0	1	1	1
845	20180615_KS_CL_9.8296.8296.2.2.dta	2	953.479713	0	IENHEGVR	953.479874	null	60.498616	3.903920	1.976422e-002	1.000000e+000	-0.000161	-0.168855	2	0.000000	P11974/	0	1	1	1
846	20180615_KS_CL_9.3358.3358.2.1.dta	2	884.477521	0	MQHLIAR	884.477039	Oxidation[M](1)	49.301467	3.892370	1.998923e-002	1.000000e+000	0.000482	0.544955	2	0.000000	P11974/	0	1	1	1
847	20180615_KS_CL_9.18831.18831.3.3.dta	3	1892.965933	0	AGKPVICATQMLESMIK	1892.964146	Carbamidomethyl[C](7);Oxidation[M](15)	56.720307	3.882510	2.018330e-002	1.000000e+000	0.001787	0.944022	2	0.000000	P11974/	0	1	1	1
848	20180615_KS_CL_9.19946.19946.4.0.dta	4	2407.254568	0	KGDVVIVLTGWRPGSGFTNTMR	2407.254961	Oxidation[M](21)	53.957546	3.880070	2.023161e-002	1.000000e+000	-0.000393	-0.163256	2	0.000000	P11974/	0	1	1	1
849	20180615_KS_CL_9.5221.5221.3.0.dta	3	1118.601627	0	GSGTAEVELKK	1118.605125	null	82.136205	3.872400	2.038421e-002	1.000000e+000	-0.003498	-3.127109	2	0.000000	P11974/	0	1	1	1
850	20180615_KS_CL_9.17856.17856.4.0.dta	4	3290.473303	0	SHSEAGSAFIQTQQLHAAMADTFLEHMCR	3290.477426	Carbamidomethyl[C](28);Oxidation[M](27)	39.434560	3.869700	2.043819e-002	1.000000e+000	-0.004123	-1.253010	2	0.000000	P11974/	0	1	1	1
851	20180615_KS_CL_9.19917.19917.3.0.dta	3	2334.983434	0	SSSHSTDLMEAMAMGSVEASYK	2334.988568	Oxidation[M](12)	61.498081	3.869030	2.045161e-002	1.000000e+000	-0.005134	-2.198726	2	0.000000	P11974/	0	1	1	1
852	20180615_KS_CL_9.22309.22309.3.0.dta	3	2349.267414	0	GVNLPGAAVDLPAVSEKDIQDLK	2349.265904	null	53.663915	3.867180	2.048871e-002	1.000000e+000	0.001510	0.642754	2	0.000000	P11974/	0	1	1	1
853	20180615_KS_CL_9.21526.21526.4.0.dta	4	3404.879767	3	KGVNLPGAAVDLPAVSEK(1)-TGLIKGSGTAEVELK(5)	3404.888513	null	39.085557	3.866650	2.049934e-002	1.000000e+000	-0.008746	-2.568660	2	0.000000	P11974(207)-P11974(125)/	1	1	1	1
854	20180615_KS_CL_9.23400.23400.3.0.dta	3	1837.912631	0	RFDEILEASDGIMVAR	1837.911188	Oxidation[M](13)	56.969531	3.865320	2.052607e-002	1.000000e+000	0.001443	0.785130	2	0.000000	P11974/	0	1	1	1
855	20180615_KS_CL_9.21029.21029.3.0.dta	3	2334.981052	0	SSSHSTDLMEAMAMGSVEASYK	2334.988568	Oxidation[M](12)	49.962933	3.863410	2.056450e-002	1.000000e+000	-0.007516	-3.218859	2	0.000000	P11974/	0	1	1	1
856	20180615_KS_CL_9.4917.4917.2.5.dta	2	884.474168	0	MQHLIAR	884.477039	Oxidation[M](1)	67.936390	3.857690	2.068003e-002	1.000000e+000	-0.002871	-3.245986	2	0.000000	P11974/	0	1	1	1
857	20180615_KS_CL_9.4552.4552.4.0.dta	4	2287.072178	0	MNFSHGTHEYHAETIKNVR	2287.067170	Oxidation[M](1)	39.655360	3.845760	2.092303e-002	1.000000e+000	0.005008	2.189704	2	0.000000	P11974/	0	1	1	1
858	20180615_KS_CL_9.7233.7233.4.1.dta	4	1901.855488	0	MNFSHGTHEYHAETIK	1901.859823	null	53.420109	3.843200	2.097553e-002	1.000000e+000	-0.004335	-2.279348	2	0.000000	P11974/	0	1	1	1
859	20180615_KS_CL_9.7778.7778.2.1.dta	2	990.510115	0	GSGTAEVELK	990.510169	null	91.033812	3.842000	2.100019e-002	1.000000e+000	-0.000054	-0.054517	2	0.000000	P11974/	0	1	1	1
860	20180615_KS_CL_9.23852.23852.3.0.dta	3	2318.994155	0	SSSHSTDLMEAMAMGSVEASYK	2318.993654	null	30.417587	3.838280	2.107681e-002	1.000000e+000	0.000501	0.216042	2	0.000000	P11974/	0	1	1	1
861	20180615_KS_CL_9.9522.9522.3.0.dta	3	2350.977209	0	SSSHSTDLMEAMAMGSVEASYK	2350.983482	Oxidation[M](12);Oxidation[M](14)	62.702304	3.831770	2.121154e-002	1.000000e+000	-0.006273	-2.668245	2	0.000000	P11974/	0	1	1	1
862	20180615_KS_CL_9.15312.15312.4.0.dta	4	1936.085315	1	VNLAMNVGKARGFFKK(9)	1936.083606	null	50.007581	3.827050	2.130976e-002	1.000000e+000	0.001709	0.882710	2	0.000000	P11974(498)/	0	1	1	1
863	20180615_KS_CL_9.23243.23243.3.0.dta	3	4006.136737	2	QKGPDFLVTEVENGGFLGSKKGVNLPGAAVDLPAVSEK(20)(21)	4006.116985	null	63.909709	3.824960	2.135339e-002	1.000000e+000	0.019752	4.930460	2	0.000000	P11974(206)(207)/	0	1	1	1
864	20180615_KS_CL_9.6401.6401.3.0.dta	3	1118.602780	0	GSGTAEVELKK	1118.605125	null	69.082477	3.821380	2.142833e-002	1.000000e+000	-0.002345	-2.096361	2	0.000000	P11974/	0	1	1	1
865	20180615_KS_CL_9.22753.22753.4.3.dta	4	3017.590305	0	TATESFASDPILYRPVAVALDTKGPEIR	3017.594084	null	66.227148	3.812680	2.161153e-002	1.000000e+000	-0.003779	-1.252322	2	0.000000	P11974/	0	1	1	1
866	20180615_KS_CL_9.20357.20357.3.1.dta	3	2133.180303	0	VVDVGSKVYVDDGLISLQVK	2133.180059	null	44.038663	3.792750	2.203698e-002	1.000000e+000	0.000244	0.114383	2	0.000000	P11974/	0	1	1	1
867	20180615_KS_CL_9.8812.8812.3.0.dta	3	1901.855761	0	MNFSHGTHEYHAETIK	1901.859823	null	37.072829	3.782890	2.225048e-002	1.000000e+000	-0.004062	-2.135804	2	0.000000	P11974/	0	1	1	1
868	20180615_KS_CL_9.11367.11367.3.0.dta	3	2350.984133	0	SSSHSTDLMEAMAMGSVEASYK	2350.983482	Oxidation[M](12);Oxidation[M](14)	59.722111	3.775620	2.240919e-002	1.000000e+000	0.000651	0.276905	2	0.000000	P11974/	0	1	1	1
869	20180615_KS_CL_9.20056.20056.4.0.dta	4	2250.181282	0	QKGPDFLVTEVENGGFLGSKK	2250.176368	null	64.789875	3.764280	2.265897e-002	1.000000e+000	0.004914	2.183829	2	0.000000	P11974/	0	1	1	1
870	20180615_KS_CL_9.8176.8176.3.0.dta	3	2350.979465	0	SSSHSTDLMEAMAMGSVEASYK	2350.983482	Oxidation[M](12);Oxidation[M](14)	82.347330	3.763230	2.268223e-002	1.000000e+000	-0.004017	-1.708647	2	0.000000	P11974/	0	1	1	1
871	20180615_KS_CL_9.23362.23362.3.0.dta	3	3271.601256	2	GATLKITLDNAYMEKCDENILWLDYK(5)(15)	3271.589980	Carbamidomethyl[C](16);Oxidation[M](13)	65.668098	3.762360	2.270153e-002	1.000000e+000	0.011276	3.446642	2	0.000000	P11974(141)(151)/	0	1	1	1
872	20180615_KS_CL_9.15222.15222.3.0.dta	3	1787.019752	1	TGLIKGSGTAEVELKK(5)	1787.015969	null	61.993013	3.760570	2.274127e-002	1.000000e+000	0.003783	2.116937	2	0.000000	P11974(125)/	0	1	1	1
873	20180615_KS_CL_9.18952.18952.3.0.dta	3	1550.855024	1	IISKIENHEGVR(4)	1550.853608	null	65.072691	3.760200	2.274950e-002	1.000000e+000	0.001416	0.913046	2	0.000000	P11974(270)/	0	1	1	1
874	20180615_KS_CL_9.21908.21908.5.0.dta	5	2394.371082	3	TGLIKGSGTAEVELK(5)-KPRPTR(1)	2394.371367	null	16.700208	3.759970	2.275461e-002	1.000000e+000	-0.000285	-0.119029	2	0.000000	P11974(125)-P11974(337)/	1	1	1	1
875	20180615_KS_CL_9.22926.22926.5.0.dta	5	4919.638289	3	TATESFASDPILYRPVAVALDTKGPEIR(23)-KGVNLPGAAVDLPAVSEK(1)	4919.640221	null	91.051231	3.754810	2.286964e-002	1.000000e+000	-0.001932	-0.392712	2	0.000000	P11974(115)-P11974(207)/	1	1	1	1
876	20180615_KS_CL_9.6350.6350.3.1.dta	3	1118.603490	0	GSGTAEVELKK	1118.605125	null	68.436497	3.737200	2.326648e-002	1.000000e+000	-0.001635	-1.461642	2	0.000000	P11974/	0	1	1	1
877	20180615_KS_CL_9.24083.24083.3.0.dta	3	1821.915683	0	RFDEILEASDGIMVAR	1821.916274	null	31.861647	3.737160	2.326739e-002	1.000000e+000	-0.000591	-0.324384	2	0.000000	P11974/	0	1	1	1
878	20180615_KS_CL_9.21490.21490.5.0.dta	5	3274.472908	0	SHSEAGSAFIQTQQLHAAMADTFLEHMCR	3274.482512	Carbamidomethyl[C](28)	45.641238	3.735590	2.330310e-002	1.000000e+000	-0.009604	-2.932983	2	0.000000	P11974/	0	1	1	1
879	20180615_KS_CL_9.22068.22068.4.1.dta	4	4386.172186	3	AEGSDVANAVLDGADCIMLSGETAKGDYPLEAVR(25)-KPRPTR(1)	4386.170218	Carbamidomethyl[C](16)	19.451434	3.730220	2.342563e-002	1.000000e+000	0.001968	0.448683	2	0.000000	P11974(367)-P11974(337)/	1	1	1	1
880	20180615_KS_CL_9.5295.5295.5.0.dta	5	1901.853168	0	MNFSHGTHEYHAETIK	1901.859823	null	65.244788	3.728700	2.346043e-002	1.000000e+000	-0.006655	-3.499206	2	0.000000	P11974/	0	1	1	1
881	20180615_KS_CL_9.17418.17418.3.0.dta	3	1968.030598	1	KGATLKITLDNAYMEK(6)	1968.035712	Oxidation[M](14)	100.512578	3.725550	2.353271e-002	1.000000e+000	-0.005114	-2.598530	2	0.000000	P11974(141)/	0	1	1	1
882	20180615_KS_CL_9.14249.14249.4.0.dta	4	2319.002847	0	SSSHSTDLMEAMAMGSVEASYK	2318.993654	null	51.025739	3.720240	2.365503e-002	1.000000e+000	0.009193	3.964220	2	0.000000	P11974/	0	1	1	1
883	20180615_KS_CL_9.8578.8578.3.0.dta	3	1156.729291	1	GKNIKIISK(5)	1156.729927	null	87.944329	3.718610	2.369271e-002	1.000000e+000	-0.000636	-0.549826	2	0.000000	P11974(266)/	0	1	1	1
884	20180615_KS_CL_9.21729.21729.5.0.dta	5	3732.956356	3	KGDVVIVLTGWRPGSGFTNTMR(1)-VNLAMNVGKAR(9)	3732.967452	Oxidation[M](21);Oxidation[M](30)	27.282654	3.717010	2.372975e-002	1.000000e+000	-0.011096	-2.972434	2	0.000000	P11974(505)-P11974(498)/	1	1	1	1
885	20180615_KS_CL_9.7292.7292.3.2.dta	3	1917.851640	0	MNFSHGTHEYHAETIK	1917.854737	Oxidation[M](1)	44.636478	3.709610	2.390179e-002	1.000000e+000	-0.003097	-1.614825	2	0.000000	P11974/	0	1	1	1
886	20180615_KS_CL_9.10997.10997.3.0.dta	3	1359.701845	0	NTGIICTIGPASR	1359.704844	Carbamidomethyl[C](6)	55.972317	3.708530	2.392700e-002	1.000000e+000	-0.002999	-2.205626	2	0.000000	P11974/	0	1	1	1
887	20180615_KS_CL_9.9372.9372.3.0.dta	3	2350.974373	0	SSSHSTDLMEAMAMGSVEASYK	2350.983482	Oxidation[M](12);Oxidation[M](14)	29.611845	3.704920	2.401145e-002	1.000000e+000	-0.009109	-3.874549	2	0.000000	P11974/	0	1	1	1
888	20180615_KS_CL_9.21581.21581.4.2.dta	4	2391.256253	0	KGDVVIVLTGWRPGSGFTNTMR	2391.260047	null	89.456485	3.704100	2.403068e-002	1.000000e+000	-0.003794	-1.586611	2	0.000000	P11974/	0	1	1	1
889	20180615_KS_CL_9.23538.23538.3.0.dta	3	2063.049486	2	SVETLKEMIKSGMNVAR(6)(10)	2063.051039	Oxidation[M](8);Oxidation[M](13)	32.214915	3.697960	2.417510e-002	1.000000e+000	-0.001553	-0.752769	2	0.000000	P11974(62)(66)/	0	1	1	1
890	20180615_KS_CL_9.7042.7042.4.0.dta	4	2280.220071	3	GSGTAEVELKK(10)-KAADVHEVR(1)	2280.219292	null	26.014907	3.694110	2.426609e-002	1.000000e+000	0.000779	0.341634	2	0.000000	P11974(135)-P11974(247)/	1	1	1	1
891	20180615_KS_CL_9.14099.14099.3.0.dta	3	1275.759994	0	VFLAQKMIIGR	1275.760512	null	33.664133	3.689820	2.436787e-002	1.000000e+000	-0.000518	-0.406032	2	0.000000	P11974/	0	1	1	1
892	20180615_KS_CL_9.4455.4455.2.0.dta	2	1083.491477	0	PGSGFTNTMR	1083.488720	Oxidation[M](9)	102.123027	3.689750	2.436954e-002	1.000000e+000	0.002757	2.544558	2	0.000000	P11974/	0	1	1	1
893	20180615_KS_CL_9.15597.15597.2.0.dta	2	961.516253	0	VNLAMNVGK	961.513481	Oxidation[M](5)	84.314719	3.677430	2.466418e-002	1.000000e+000	0.002772	2.882955	2	0.000000	P11974/	0	1	1	1
894	20180615_KS_CL_9.9651.9651.4.2.dta	4	1917.855283	0	MNFSHGTHEYHAETIK	1917.854737	Oxidation[M](1)	44.524089	3.675970	2.469932e-002	1.000000e+000	0.000546	0.284693	2	0.000000	P11974/	0	1	1	1
895	20180615_KS_CL_9.12494.12494.4.0.dta	4	3617.773407	3	MNFSHGTHEYHAETIKNVR(16)-SVETLKEMIK(6)	3617.772511	Oxidation[M](1);Oxidation[M](30)	18.036262	3.675850	2.470221e-002	1.000000e+000	0.000896	0.247666	2	0.000000	P11974(89)-P11974(62)/	1	1	1	1
896	20180615_KS_CL_9.6968.6968.3.0.dta	3	1077.475830	0	EAEAAMFHR	1077.478157	Oxidation[M](6)	29.703776	3.659850	2.509063e-002	1.000000e+000	-0.002327	-2.159673	2	0.000000	P11974/	0	1	1	1
897	20180615_KS_CL_9.9324.9324.3.0.dta	3	2443.140687	1	MNFSHGTHEYHAETIKNVR(16)	2443.145808	Oxidation[M](1)	39.818256	3.654980	2.521003e-002	1.000000e+000	-0.005121	-2.096068	2	0.000000	P11974(89)/	0	1	1	1
898	20180615_KS_CL_9.9927.9927.3.0.dta	3	2350.982469	0	SSSHSTDLMEAMAMGSVEASYK	2350.983482	Oxidation[M](12);Oxidation[M](14)	56.279383	3.625970	2.593284e-002	1.000000e+000	-0.001013	-0.430884	2	0.000000	P11974/	0	1	1	1
899	20180615_KS_CL_9.24045.24045.3.0.dta	3	1473.808361	0	CLAAALIVLTESGR	1473.809303	Carbamidomethyl[C](1)	32.075636	3.625710	2.593941e-002	1.000000e+000	-0.000942	-0.639160	2	0.000000	P11974/	0	1	1	1
900	20180615_KS_CL_9.14810.14810.4.3.dta	4	2407.255901	0	KGDVVIVLTGWRPGSGFTNTMR	2407.254961	Oxidation[M](21)	51.590461	3.623120	2.600493e-002	1.000000e+000	0.000940	0.390486	2	0.000000	P11974/	0	1	1	1
901	20180615_KS_CL_9.18321.18321.5.1.dta	5	3532.978187	3	KGVNLPGAAVDLPAVSEK(1)-TGLIKGSGTAEVELKK(5)	3532.983468	null	43.924601	3.616870	2.616371e-002	1.000000e+000	-0.005281	-1.494771	2	0.000000	P11974(207)-P11974(125)/	1	1	1	1
902	20180615_KS_CL_9.22712.22712.4.0.dta	4	2465.289475	0	TATESFASDPILYRPVAVALDTK	2465.292116	null	62.764204	3.614410	2.622646e-002	1.000000e+000	-0.002641	-1.071273	2	0.000000	P11974/	0	1	1	1
903	20180615_KS_CL_9.12994.12994.4.0.dta	4	2656.510218	3	KGVNLPGAAVDLPAVSEK(1)-KPRPTR(1)	2656.514331	null	29.053687	3.612410	2.627758e-002	1.000000e+000	-0.004113	-1.548269	2	0.000000	P11974(207)-P11974(337)/	1	1	1	1
904	20180615_KS_CL_9.5782.5782.3.0.dta	3	1394.771842	0	IISKIENHEGVR	1394.774970	null	58.012889	3.610730	2.632060e-002	1.000000e+000	-0.003128	-2.242656	2	0.000000	P11974/	0	1	1	1
905	20180615_KS_CL_9.17502.17502.6.2.dta	6	2893.585194	3	PVICATQMLESMIKKPR(14)-KPRPTR(1)	2893.593514	Carbamidomethyl[C](4)	25.164565	3.605240	2.646167e-002	1.000000e+000	-0.008320	-2.875317	2	0.000000	P11974(336)-P11974(337)/	1	1	1	1
906	20180615_KS_CL_9.14076.14076.3.0.dta	3	2350.985648	0	SSSHSTDLMEAMAMGSVEASYK	2350.983482	Oxidation[M](12);Oxidation[M](14)	46.371117	3.593190	2.677387e-002	1.000000e+000	0.002166	0.921317	2	0.000000	P11974/	0	1	1	1
907	20180615_KS_CL_9.13257.13257.4.0.dta	4	2596.470748	3	VYVDDGLISLQVKQK(13)-KPRPTR(1)	2596.481972	null	45.347542	3.589190	2.687830e-002	1.000000e+000	-0.011224	-4.322772	2	0.000000	P11974(186)-P11974(337)/	1	1	1	1
908	20180615_KS_CL_9.23941.23941.4.0.dta	4	3650.723637	1	AEGSDVANAVLDGADCIMLSGETAKGDYPLEAVR(25)	3650.719864	Carbamidomethyl[C](16)	32.726521	3.565740	2.749850e-002	1.000000e+000	0.003773	1.033495	2	0.000000	P11974(367)/	0	1	1	1
909	20180615_KS_CL_9.8200.8200.4.0.dta	4	1901.856583	0	MNFSHGTHEYHAETIK	1901.859823	null	47.086376	3.564060	2.754347e-002	1.000000e+000	-0.003240	-1.703596	2	0.000000	P11974/	0	1	1	1
910	20180615_KS_CL_9.22884.22884.4.0.dta	4	4386.164375	3	AEGSDVANAVLDGADCIMLSGETAKGDYPLEAVR(25)-KPRPTR(1)	4386.170218	Carbamidomethyl[C](16)	107.102977	3.562970	2.757268e-002	1.000000e+000	-0.005843	-1.332142	2	0.000000	P11974(367)-P11974(337)/	1	1	1	1
911	20180615_KS_CL_9.14265.14265.2.0.dta	2	1005.573864	0	KLFEELAR	1005.572709	null	106.625454	3.562000	2.759870e-002	1.000000e+000	0.001155	1.148599	2	0.000000	P11974/	0	1	1	1
912	20180615_KS_CL_9.7284.7284.3.1.dta	3	1917.851641	0	MNFSHGTHEYHAETIK	1917.854737	Oxidation[M](1)	45.291287	3.561280	2.761803e-002	1.000000e+000	-0.003096	-1.614304	2	0.000000	P11974/	0	1	1	1
913	20180615_KS_CL_9.9541.9541.4.3.dta	4	1943.105529	3	GSGTAEVELKK(10)-KILGEK(1)	1943.105840	null	57.540510	3.559460	2.766695e-002	1.000000e+000	-0.000311	-0.160053	2	0.000000	P11974(135)-P11974(256)/	1	1	1	1
914	20180615_KS_CL_9.21208.21208.3.0.dta	3	2391.250308	0	KGDVVIVLTGWRPGSGFTNTMR	2391.260047	null	73.356111	3.555180	2.778232e-002	1.000000e+000	-0.009739	-4.072748	2	0.000000	P11974/	0	1	1	1
915	20180615_KS_CL_9.17208.17208.3.1.dta	3	1892.965709	0	AGKPVICATQMLESMIK	1892.964146	Carbamidomethyl[C](7);Oxidation[M](15)	53.009262	3.549410	2.793859e-002	1.000000e+000	0.001563	0.825689	2	0.000000	P11974/	0	1	1	1
916	20180615_KS_CL_9.22168.22168.4.0.dta	4	3017.595248	0	TATESFASDPILYRPVAVALDTKGPEIR	3017.594084	null	63.895426	3.544180	2.808098e-002	1.000000e+000	0.001164	0.385738	2	0.000000	P11974/	0	1	1	1
917	20180615_KS_CL_9.23300.23300.6.0.dta	6	5881.877793	3	AEGSDVANAVLDGADCIMLSGETAKGDYPLEAVR(25)-QKGPDFLVTEVENGGFLGSKK(20)	5881.878393	Carbamidomethyl[C](16)	41.761301	3.543490	2.809982e-002	1.000000e+000	-0.000600	-0.102008	2	0.000000	P11974(367)-P11974(206)/	1	1	1	1
918	20180615_KS_CL_9.10558.10558.3.0.dta	3	1550.853443	1	IISKIENHEGVR(4)	1550.853608	null	58.661478	3.537620	2.826057e-002	1.000000e+000	-0.000165	-0.106393	2	0.000000	P11974(270)/	0	1	1	1
919	20180615_KS_CL_9.7084.7084.3.0.dta	3	1359.704449	0	NTGIICTIGPASR	1359.704844	Carbamidomethyl[C](6)	41.639170	3.532360	2.840538e-002	1.000000e+000	-0.000395	-0.290504	2	0.000000	P11974/	0	1	1	1
920	20180615_KS_CL_9.23225.23225.3.0.dta	3	2334.985635	0	SSSHSTDLMEAMAMGSVEASYK	2334.988568	Oxidation[M](14)	45.043525	3.529350	2.848857e-002	1.000000e+000	-0.002933	-1.256109	2	0.000000	P11974/	0	1	1	1
921	20180615_KS_CL_9.22896.22896.3.0.dta	3	2263.162257	0	GDVVIVLTGWRPGSGFTNTMR	2263.165091	null	79.926285	3.526870	2.855729e-002	1.000000e+000	-0.002834	-1.252229	2	0.000000	P11974/	0	1	1	1
922	20180615_KS_CL_9.20291.20291.3.0.dta	3	1952.047102	1	KGATLKITLDNAYMEK(6)	1952.040798	null	52.570184	3.524270	2.862951e-002	1.000000e+000	0.006304	3.229441	2	0.000000	P11974(141)/	0	1	1	1
923	20180615_KS_CL_9.23430.23430.5.1.dta	5	5641.737573	3	AEGSDVANAVLDGADCIMLSGETAKGDYPLEAVR(25)-GPDFLVTEVENGGFLGSKK(18)	5641.719780	Carbamidomethyl[C](16);Oxidation[M](18)	50.242563	3.514270	2.890892e-002	1.000000e+000	0.017793	3.153826	2	0.000000	P11974(367)-P11974(206)/	1	1	1	1
924	20180615_KS_CL_9.23061.23061.4.2.dta	4	3469.759305	0	GIFPVVCKDPVQEAWAEDVDLRVNLAMNVGK	3469.760495	Carbamidomethyl[C](7)	63.947203	3.513790	2.892240e-002	1.000000e+000	-0.001190	-0.342963	2	0.000000	P11974/	0	1	1	1
925	20180615_KS_CL_9.19982.19982.2.0.dta	2	1005.570833	0	KLFEELAR	1005.572709	null	60.525893	3.511030	2.900002e-002	1.000000e+000	-0.001876	-1.865604	2	0.000000	P11974/	0	1	1	1
926	20180615_KS_CL_9.17226.17226.3.0.dta	3	1908.959514	0	AGKPVICATQMLESMIK	1908.959060	Carbamidomethyl[C](7);Oxidation[M](11);Oxidation[M](15)	39.589531	3.502130	2.925169e-002	1.000000e+000	0.000454	0.237826	2	0.000000	P11974/	0	1	1	1
927	20180615_KS_CL_9.5929.5929.5.0.dta	5	2271.068992	0	MNFSHGTHEYHAETIKNVR	2271.072256	null	47.691097	3.493330	2.950261e-002	1.000000e+000	-0.003264	-1.437207	2	0.000000	P11974/	0	1	1	1
928	20180615_KS_CL_9.8866.8866.3.0.dta	3	2350.982034	0	SSSHSTDLMEAMAMGSVEASYK	2350.983482	Oxidation[M](12);Oxidation[M](14)	57.032180	3.492480	2.952696e-002	1.000000e+000	-0.001448	-0.615912	2	0.000000	P11974/	0	1	1	1
929	20180615_KS_CL_9.18196.18196.2.0.dta	2	1658.919169	1	TGLIKGSGTAEVELK(5)	1658.921013	null	118.501565	3.491030	2.956853e-002	1.000000e+000	-0.001844	-1.111566	2	0.000000	P11974(125)/	0	1	1	1
930	20180615_KS_CL_9.9700.9700.3.0.dta	3	2350.980654	0	SSSHSTDLMEAMAMGSVEASYK	2350.983482	Oxidation[M](12);Oxidation[M](14)	59.920645	3.482800	2.980560e-002	1.000000e+000	-0.002828	-1.202901	2	0.000000	P11974/	0	1	1	1
931	20180615_KS_CL_9.22851.22851.3.1.dta	3	2414.287329	1	AGKPVICATQMLESMIKKPR(17)	2414.296687	Carbamidomethyl[C](7)	70.606932	3.469010	3.020697e-002	1.000000e+000	-0.009358	-3.876077	2	0.000000	P11974(336)/	0	1	1	1
932	20180615_KS_CL_9.7344.7344.3.0.dta	3	2350.977618	0	SSSHSTDLMEAMAMGSVEASYK	2350.983482	Oxidation[M](12);Oxidation[M](14)	74.885541	3.466070	3.029321e-002	1.000000e+000	-0.005864	-2.494275	2	0.000000	P11974/	0	1	1	1
933	20180615_KS_CL_9.22753.22753.3.0.dta	3	2263.165174	0	GDVVIVLTGWRPGSGFTNTMR	2263.165091	null	63.760553	3.456360	3.057976e-002	1.000000e+000	0.000083	0.036674	2	0.000000	P11974/	0	1	1	1
934	20180615_KS_CL_9.4532.4532.5.0.dta	5	1917.857411	0	MNFSHGTHEYHAETIK	1917.854737	Oxidation[M](1)	41.324439	3.438550	3.111216e-002	1.000000e+000	0.002674	1.394266	2	0.000000	P11974/	0	1	1	1
935	20180615_KS_CL_9.24064.24064.3.0.dta	3	2543.253461	0	GIFPVVCKDPVQEAWAEDVDLR	2543.259769	Carbamidomethyl[C](7)	35.226141	3.437480	3.114443e-002	1.000000e+000	-0.006308	-2.480281	2	0.000000	P11974/	0	1	1	1
936	20180615_KS_CL_9.13377.13377.3.0.dta	3	2350.983804	0	SSSHSTDLMEAMAMGSVEASYK	2350.983482	Oxidation[M](12);Oxidation[M](14)	44.859905	3.434280	3.124114e-002	1.000000e+000	0.000322	0.136964	2	0.000000	P11974/	0	1	1	1
937	20180615_KS_CL_9.8657.8657.6.1.dta	6	2792.555307	3	TGLIKGSGTAEVELKK(5)-KAADVHEVR(1)	2792.551498	null	42.671751	3.431120	3.133692e-002	1.000000e+000	0.003809	1.363986	2	0.000000	P11974(125)-P11974(247)/	1	1	1	1
938	20180615_KS_CL_9.22705.22705.3.0.dta	3	3017.590538	0	TATESFASDPILYRPVAVALDTKGPEIR	3017.594084	null	61.667153	3.428770	3.140833e-002	1.000000e+000	-0.003546	-1.175108	2	0.000000	P11974/	0	1	1	1
939	20180615_KS_CL_9.12973.12973.4.2.dta	4	2656.505564	3	KGVNLPGAAVDLPAVSEK(1)-KPRPTR(1)	2656.514331	null	26.593797	3.423450	3.157058e-002	1.000000e+000	-0.008767	-3.300189	2	0.000000	P11974(207)-P11974(337)/	1	1	1	1
940	20180615_KS_CL_9.4808.4808.2.1.dta	2	1024.550486	0	KAADVHEVR	1024.553369	null	91.550780	3.422910	3.158709e-002	1.000000e+000	-0.002883	-2.813909	2	0.000000	P11974/	0	1	1	1
941	20180615_KS_CL_9.20843.20843.4.0.dta	4	2391.252636	0	KGDVVIVLTGWRPGSGFTNTMR	2391.260047	null	84.464123	3.421150	3.164097e-002	1.000000e+000	-0.007411	-3.099203	2	0.000000	P11974/	0	1	1	1
942	20180615_KS_CL_9.11011.11011.3.0.dta	3	2350.979128	0	SSSHSTDLMEAMAMGSVEASYK	2350.983482	Oxidation[M](9);Oxidation[M](12)	70.035885	3.412520	3.190647e-002	1.000000e+000	-0.004354	-1.851991	2	0.000000	P11974/	0	1	1	1
943	20180615_KS_CL_9.13704.13704.3.0.dta	3	2350.983281	0	SSSHSTDLMEAMAMGSVEASYK	2350.983482	Oxidation[M](9);Oxidation[M](14)	44.833015	3.406540	3.209170e-002	1.000000e+000	-0.000201	-0.085496	2	0.000000	P11974/	0	1	1	1
944	20180615_KS_CL_9.17636.17636.4.0.dta	4	3290.472360	0	SHSEAGSAFIQTQQLHAAMADTFLEHMCR	3290.477426	Carbamidomethyl[C](28);Oxidation[M](27)	68.565671	3.401450	3.225018e-002	1.000000e+000	-0.005066	-1.539594	2	0.000000	P11974/	0	1	1	1
945	20180615_KS_CL_9.8031.8031.2.0.dta	2	953.478135	0	IENHEGVR	953.479874	null	54.323252	3.398700	3.233612e-002	1.000000e+000	-0.001739	-1.823846	2	0.000000	P11974/	0	1	1	1
946	20180615_KS_CL_9.7230.7230.3.0.dta	3	1901.856432	0	MNFSHGTHEYHAETIK	1901.859823	null	39.022656	3.395620	3.243263e-002	1.000000e+000	-0.003391	-1.782992	2	0.000000	P11974/	0	1	1	1
947	20180615_KS_CL_9.10104.10104.3.0.dta	3	2350.977067	0	SSSHSTDLMEAMAMGSVEASYK	2350.983482	Oxidation[M](12);Oxidation[M](14)	40.201481	3.386830	3.270960e-002	1.000000e+000	-0.006415	-2.728645	2	0.000000	P11974/	0	1	1	1
948	20180615_KS_CL_9.23734.23734.3.0.dta	3	1837.915602	0	RFDEILEASDGIMVAR	1837.911188	Oxidation[M](13)	38.671374	3.382480	3.284752e-002	1.000000e+000	0.004414	2.401639	2	0.000000	P11974/	0	1	1	1
949	20180615_KS_CL_9.21175.21175.3.0.dta	3	1837.902448	0	RFDEILEASDGIMVAR	1837.911188	Oxidation[M](13)	53.498168	3.380610	3.290698e-002	1.000000e+000	-0.008740	-4.755398	2	0.000000	P11974/	0	1	1	1
950	20180615_KS_CL_9.22309.22309.3.1.dta	3	2350.985304	0	SSSHSTDLMEAMAMGSVEASYK	2350.983482	Oxidation[M](12);Oxidation[M](14)	36.526084	3.354650	3.374322e-002	1.000000e+000	0.001822	0.774995	2	0.000000	P11974/	0	1	1	1
951	20180615_KS_CL_9.11494.11494.3.2.dta	3	1908.953524	0	AGKPVICATQMLESMIK	1908.959060	Carbamidomethyl[C](7);Oxidation[M](11);Oxidation[M](15)	46.328064	3.352480	3.381405e-002	1.000000e+000	-0.005536	-2.900010	2	0.000000	P11974/	0	1	1	1
952	20180615_KS_CL_9.19337.19337.3.1.dta	3	1821.915310	0	RFDEILEASDGIMVAR	1821.916274	null	63.801653	3.345240	3.405138e-002	1.000000e+000	-0.000964	-0.529113	2	0.000000	P11974/	0	1	1	1
953	20180615_KS_CL_9.21750.21750.3.0.dta	3	1888.059833	2	NIKIISKIENHEGVR(3)(7)	1888.064980	null	83.181865	3.336080	3.435396e-002	1.000000e+000	-0.005147	-2.726071	2	0.000000	P11974(266)(270)/	0	1	1	1
954	20180615_KS_CL_9.10667.10667.4.0.dta	4	2443.142025	1	MNFSHGTHEYHAETIKNVR(16)	2443.145808	Oxidation[M](1)	46.150060	3.327420	3.464241e-002	1.000000e+000	-0.003783	-1.548414	2	0.000000	P11974(89)/	0	1	1	1
955	20180615_KS_CL_9.7697.7697.4.4.dta	4	1901.860701	0	MNFSHGTHEYHAETIK	1901.859823	null	67.779055	3.327110	3.465278e-002	1.000000e+000	0.000878	0.461653	2	0.000000	P11974/	0	1	1	1
956	20180615_KS_CL_9.16712.16712.3.0.dta	3	2407.252087	0	KGDVVIVLTGWRPGSGFTNTMR	2407.254961	Oxidation[M](21)	46.473693	3.327020	3.465579e-002	1.000000e+000	-0.002874	-1.193891	2	0.000000	P11974/	0	1	1	1
957	20180615_KS_CL_9.21886.21886.4.0.dta	4	2250.185927	0	QKGPDFLVTEVENGGFLGSKK	2250.176368	null	72.502330	3.325910	3.469294e-002	1.000000e+000	0.009559	4.248111	2	0.000000	P11974/	0	1	1	1
958	20180615_KS_CL_9.18534.18534.3.1.dta	3	2334.987092	0	SSSHSTDLMEAMAMGSVEASYK	2334.988568	Oxidation[M](14)	61.631469	3.319410	3.491128e-002	1.000000e+000	-0.001476	-0.632123	2	0.000000	P11974/	0	1	1	1
959	20180615_KS_CL_9.23074.23074.6.1.dta	6	5148.668973	3	TATESFASDPILYRPVAVALDTKGPEIR(23)-GPDFLVTEVENGGFLGSKK(18)	5148.677723	null	68.212929	3.313110	3.512417e-002	1.000000e+000	-0.008750	-1.699465	2	0.000000	P11974(115)-P11974(206)/	1	1	1	1
960	20180615_KS_CL_9.12474.12474.5.0.dta	5	3617.773264	3	MNFSHGTHEYHAETIKNVR(16)-SVETLKEMIK(6)	3617.772511	Oxidation[M](1);Oxidation[M](30)	20.745744	3.311390	3.518251e-002	1.000000e+000	0.000753	0.208139	2	0.000000	P11974(89)-P11974(62)/	1	1	1	1
961	20180615_KS_CL_9.17433.17433.3.0.dta	3	1908.953573	0	AGKPVICATQMLESMIK	1908.959060	Carbamidomethyl[C](7);Oxidation[M](11);Oxidation[M](15)	46.041302	3.306210	3.535876e-002	1.000000e+000	-0.005487	-2.874341	2	0.000000	P11974/	0	1	1	1
962	20180615_KS_CL_9.9945.9945.3.1.dta	3	1465.836979	0	PVAVALDTKGPEIR	1465.837233	null	37.355570	3.304200	3.542739e-002	1.000000e+000	-0.000254	-0.173280	2	0.000000	P11974/	0	1	1	1
963	20180615_KS_CL_9.12977.12977.2.0.dta	2	877.478044	0	LFEELAR	877.477753	null	39.434485	3.296460	3.569283e-002	1.000000e+000	0.000291	0.331632	2	0.000000	P11974/	0	1	1	1
964	20180615_KS_CL_9.22719.22719.3.1.dta	3	2663.230150	0	ITLDNAYMEKCDENILWLDYK	2663.236648	Carbamidomethyl[C](11);Oxidation[M](8)	69.905205	3.292590	3.582627e-002	1.000000e+000	-0.006498	-2.439888	2	0.000000	P11974/	0	1	1	1
965	20180615_KS_CL_9.10538.10538.5.0.dta	5	2427.149702	1	MNFSHGTHEYHAETIKNVR(16)	2427.150894	null	43.355301	3.283300	3.614856e-002	1.000000e+000	-0.001192	-0.491111	2	0.000000	P11974(89)/	0	1	1	1
966	20180615_KS_CL_9.18055.18055.5.0.dta	5	3290.470334	0	SHSEAGSAFIQTQQLHAAMADTFLEHMCR	3290.477426	Carbamidomethyl[C](28);Oxidation[M](19)	32.466739	3.277280	3.635890e-002	1.000000e+000	-0.007092	-2.155310	2	0.000000	P11974/	0	1	1	1
967	20180615_KS_CL_9.15578.15578.3.0.dta	3	1787.015974	1	TGLIKGSGTAEVELKK(5)	1787.015969	null	50.072157	3.271280	3.656970e-002	1.000000e+000	0.000005	0.002798	2	0.000000	P11974(125)/	0	1	1	1
968	20180615_KS_CL_9.9703.9703.2.3.dta	2	1193.643897	0	SVETLKEMIK	1193.644543	Oxidation[M](8)	91.218376	3.268990	3.665047e-002	1.000000e+000	-0.000646	-0.541200	2	0.000000	P11974/	0	1	1	1
969	20180615_KS_CL_9.3986.3986.3.2.dta	3	1118.606082	0	GSGTAEVELKK	1118.605125	null	45.921180	3.268030	3.668438e-002	1.000000e+000	0.000957	0.855530	2	0.000000	P11974/	0	1	1	1
970	20180615_KS_CL_9.13321.13321.5.0.dta	5	2596.479672	3	VYVDDGLISLQVKQK(13)-KPRPTR(1)	2596.481972	null	59.205285	3.267700	3.669605e-002	1.000000e+000	-0.002300	-0.885814	2	0.000000	P11974(186)-P11974(337)/	1	1	1	1
971	20180615_KS_CL_9.10215.10215.4.3.dta	4	2427.146376	1	MNFSHGTHEYHAETIKNVR(16)	2427.150894	null	54.998871	3.259180	3.699841e-002	1.000000e+000	-0.004518	-1.861442	2	0.000000	P11974(89)/	0	1	1	1
972	20180615_KS_CL_9.22181.22181.3.0.dta	3	3017.599192	0	TATESFASDPILYRPVAVALDTKGPEIR	3017.594084	null	31.991885	3.256420	3.709688e-002	1.000000e+000	0.005108	1.692739	2	0.000000	P11974/	0	1	1	1
973	20180615_KS_CL_9.20330.20330.2.0.dta	2	1349.725640	1	SVETLKEMIK(6)	1349.723181	Oxidation[M](8)	67.867316	3.254700	3.715837e-002	1.000000e+000	0.002459	1.821855	2	0.000000	P11974(62)/	0	1	1	1
974	20180615_KS_CL_9.2303.2303.4.0.dta	4	1645.990716	3	KPRPTR(1)-KPRPTR(1)	1645.997185	null	58.271723	3.246960	3.743628e-002	1.000000e+000	-0.006469	-3.930140	2	0.000000	P11974(337)-P11974(337)/	2	1	1	1
975	20180615_KS_CL_9.21946.21946.5.0.dta	5	3274.486165	0	SHSEAGSAFIQTQQLHAAMADTFLEHMCR	3274.482512	Carbamidomethyl[C](28)	35.176252	3.241680	3.762701e-002	1.000000e+000	0.003653	1.115596	2	0.000000	P11974/	0	1	1	1
976	20180615_KS_CL_9.20281.20281.3.0.dta	3	1952.046771	1	KGATLKITLDNAYMEK(6)	1952.040798	null	56.938973	3.239150	3.771873e-002	1.000000e+000	0.005973	3.059875	2	0.000000	P11974(141)/	0	1	1	1
977	20180615_KS_CL_9.20428.20428.3.0.dta	3	2318.990160	0	SSSHSTDLMEAMAMGSVEASYK	2318.993654	null	62.905212	3.237700	3.777139e-002	1.000000e+000	-0.003494	-1.506688	2	0.000000	P11974/	0	1	1	1
978	20180615_KS_CL_9.11840.11840.4.0.dta	4	2257.297016	1	TGLIKGSGTAEVELKKGATLK(16)	2257.301227	null	52.727135	3.232070	3.797655e-002	1.000000e+000	-0.004211	-1.865502	2	0.000000	P11974(136)/	0	1	1	1
979	20180615_KS_CL_9.14548.14548.3.0.dta	3	2081.064974	1	SVETLKEMIKSGMNVAR(10)	2081.061602	Oxidation[M](8);Oxidation[M](13)	43.408942	3.231570	3.799482e-002	1.000000e+000	0.003372	1.620327	2	0.000000	P11974(66)/	0	1	1	1
980	20180615_KS_CL_9.23636.23636.2.1.dta	2	2150.098912	1	GPDFLVTEVENGGFLGSKK(18)	2150.101479	null	79.189734	3.231060	3.801347e-002	1.000000e+000	-0.002567	-1.193897	2	0.000000	P11974(206)/	0	1	1	1
981	20180615_KS_CL_9.9757.9757.3.0.dta	3	2334.985623	0	SSSHSTDLMEAMAMGSVEASYK	2334.988568	Oxidation[M](14)	49.656520	3.226740	3.817176e-002	1.000000e+000	-0.002945	-1.261248	2	0.000000	P11974/	0	1	1	1
982	20180615_KS_CL_9.7862.7862.3.0.dta	3	2350.974987	0	SSSHSTDLMEAMAMGSVEASYK	2350.983482	Oxidation[M](12);Oxidation[M](14)	68.320584	3.222350	3.833326e-002	1.000000e+000	-0.008495	-3.613381	2	0.000000	P11974/	0	1	1	1
983	20180615_KS_CL_9.17475.17475.4.0.dta	4	2407.251379	0	KGDVVIVLTGWRPGSGFTNTMR	2407.254961	Oxidation[M](21)	34.913092	3.221880	3.835059e-002	1.000000e+000	-0.003582	-1.488002	2	0.000000	P11974/	0	1	1	1
984	20180615_KS_CL_9.23189.23189.3.2.dta	3	3650.735645	1	AEGSDVANAVLDGADCIMLSGETAKGDYPLEAVR(25)	3650.719864	Carbamidomethyl[C](16)	53.759572	3.220750	3.839229e-002	1.000000e+000	0.015781	4.322709	2	0.000000	P11974(367)/	0	1	1	1
985	20180615_KS_CL_9.17056.17056.6.2.dta	6	3141.707163	3	QKGPDFLVTEVENGGFLGSKK(20)-KPRPTR(1)	3141.705360	null	17.442281	3.219420	3.844142e-002	1.000000e+000	0.001803	0.573892	2	0.000000	P11974(206)-P11974(337)/	1	1	1	1
986	20180615_KS_CL_9.6547.6547.2.0.dta	2	990.507753	0	GSGTAEVELK	990.510169	null	89.584335	3.214130	3.863743e-002	1.000000e+000	-0.002416	-2.439147	2	0.000000	P11974/	0	1	1	1
987	20180615_KS_CL_9.14634.14634.4.0.dta	4	2407.259231	0	KGDVVIVLTGWRPGSGFTNTMR	2407.254961	Oxidation[M](21)	63.403507	3.212740	3.868910e-002	1.000000e+000	0.004270	1.773805	2	0.000000	P11974/	0	1	1	1
988	20180615_KS_CL_9.21359.21359.4.0.dta	4	2391.253846	0	KGDVVIVLTGWRPGSGFTNTMR	2391.260047	null	78.784587	3.212310	3.870509e-002	1.000000e+000	-0.006201	-2.593193	2	0.000000	P11974/	0	1	1	1
989	20180615_KS_CL_9.12568.12568.6.1.dta	6	3617.768159	3	MNFSHGTHEYHAETIKNVR(16)-SVETLKEMIK(6)	3617.772511	Oxidation[M](1);Oxidation[M](30)	31.861209	3.209470	3.881090e-002	1.000000e+000	-0.004352	-1.202950	2	0.000000	P11974(89)-P11974(62)/	1	1	1	1
990	20180615_KS_CL_9.22586.22586.4.0.dta	4	4549.434968	3	TATESFASDPILYRPVAVALDTKGPEIR(23)-IISKIENHEGVR(4)	4549.429852	null	45.486537	3.206590	3.891848e-002	1.000000e+000	0.005116	1.124537	2	0.000000	P11974(115)-P11974(270)/	1	1	1	1
991	20180615_KS_CL_9.12798.12798.2.0.dta	2	877.477539	0	LFEELAR	877.477753	null	42.367235	3.200720	3.913864e-002	1.000000e+000	-0.000214	-0.243881	2	0.000000	P11974/	0	1	1	1
992	20180615_KS_CL_9.23787.23787.3.0.dta	3	2465.293868	0	TATESFASDPILYRPVAVALDTK	2465.292116	null	39.922638	3.194840	3.936037e-002	1.000000e+000	0.001752	0.710666	2	0.000000	P11974/	0	1	1	1
993	20180615_KS_CL_9.21610.21610.4.0.dta	4	1821.914160	0	RFDEILEASDGIMVAR	1821.916274	null	50.563159	3.192560	3.944667e-002	1.000000e+000	-0.002114	-1.160317	2	0.000000	P11974/	0	1	1	1
994	20180615_KS_CL_9.23489.23489.3.0.dta	3	2031.067156	2	SVETLKEMIKSGMNVAR(6)(10)	2031.061211	null	52.123267	3.191130	3.950088e-002	1.000000e+000	0.005945	2.927041	2	0.000000	P11974(62)(66)/	0	1	1	1
995	20180615_KS_CL_9.10259.10259.4.2.dta	4	1917.854634	0	MNFSHGTHEYHAETIK	1917.854737	Oxidation[M](1)	29.509475	3.189230	3.957303e-002	1.000000e+000	-0.000103	-0.053706	2	0.000000	P11974/	0	1	1	1
996	20180615_KS_CL_9.6922.6922.5.0.dta	5	2286.303058	3	IISKIENHEGVR(4)-KPRPTR(1)	2286.303962	null	37.135789	3.182530	3.982847e-002	1.000000e+000	-0.000904	-0.395398	2	0.000000	P11974(270)-P11974(337)/	1	1	1	1
997	20180615_KS_CL_9.16873.16873.3.0.dta	3	2350.984862	0	SSSHSTDLMEAMAMGSVEASYK	2350.983482	Oxidation[M](9);Oxidation[M](14)	37.179992	3.179750	3.993492e-002	1.000000e+000	0.001380	0.586988	2	0.000000	P11974/	0	1	1	1
998	20180615_KS_CL_9.10769.10769.4.2.dta	4	1897.100156	3	KLFEELAR(1)-KPRPTR(1)	1897.101701	null	45.183309	3.175810	4.008625e-002	1.000000e+000	-0.001545	-0.814400	2	0.000000	P11974(393)-P11974(337)/	1	1	1	1
999	20180615_KS_CL_9.11681.11681.3.0.dta	3	2334.982823	0	SSSHSTDLMEAMAMGSVEASYK	2334.988568	Oxidation[M](12)	54.710531	3.165840	4.047166e-002	1.000000e+000	-0.005745	-2.460397	2	0.000000	P11974/	0	1	1	1
1000	20180615_KS_CL_9.9008.9008.3.0.dta	3	1394.773489	0	IISKIENHEGVR	1394.774970	null	38.650123	3.160580	4.067641e-002	1.000000e+000	-0.001481	-1.061820	2	0.000000	P11974/	0	1	1	1
1001	20180615_KS_CL_9.21669.21669.3.0.dta	3	1908.952039	0	AGKPVICATQMLESMIK	1908.959060	Carbamidomethyl[C](7);Oxidation[M](11);Oxidation[M](15)	48.773565	3.158290	4.076587e-002	1.000000e+000	-0.007021	-3.677921	2	0.000000	P11974/	0	1	1	1
1002	20180615_KS_CL_9.22288.22288.3.0.dta	3	1502.842467	0	TGLIKGSGTAEVELK	1502.842376	null	37.702387	3.153260	4.096302e-002	1.000000e+000	0.000091	0.060552	2	0.000000	P11974/	0	1	1	1
1003	20180615_KS_CL_9.20130.20130.2.0.dta	2	1892.963943	0	AGKPVICATQMLESMIK	1892.964146	Carbamidomethyl[C](7);Oxidation[M](15)	30.970988	3.143100	4.136402e-002	1.000000e+000	-0.000203	-0.107239	2	0.000000	P11974/	0	1	1	1
1004	20180615_KS_CL_9.16127.16127.4.0.dta	4	2858.551880	3	TGLIKGSGTAEVELK(5)-NICKVVDVGSK(4)	2858.554197	Carbamidomethyl[C](21)	10.038640	3.141240	4.143784e-002	1.000000e+000	-0.002317	-0.810550	2	0.000000	P11974(125)-P11974(166)/	1	1	1	1
1005	20180615_KS_CL_9.8599.8599.3.0.dta	3	2366.977812	0	SSSHSTDLMEAMAMGSVEASYK	2366.978396	Oxidation[M](9);Oxidation[M](12);Oxidation[M](14)	28.199465	3.137870	4.157190e-002	1.000000e+000	-0.000584	-0.246728	2	0.000000	P11974/	0	1	1	1
1006	20180615_KS_CL_9.16668.16668.3.0.dta	3	2334.985265	0	SSSHSTDLMEAMAMGSVEASYK	2334.988568	Oxidation[M](12)	52.382193	3.126340	4.203374e-002	1.000000e+000	-0.003303	-1.414568	2	0.000000	P11974/	0	1	1	1
1007	20180615_KS_CL_9.14761.14761.3.0.dta	3	1837.909269	0	RFDEILEASDGIMVAR	1837.911188	Oxidation[M](13)	54.436849	3.124100	4.212403e-002	1.000000e+000	-0.001919	-1.044120	2	0.000000	P11974/	0	1	1	1
1008	20180615_KS_CL_9.13986.13986.6.0.dta	6	3165.740754	3	AGKPVICATQMLESMIKKPR(17)-KPRPTR(1)	3165.741955	Carbamidomethyl[C](7);Oxidation[M](15)	18.820582	3.122110	4.220440e-002	1.000000e+000	-0.001201	-0.379374	2	0.000000	P11974(336)-P11974(337)/	1	1	1	1
1009	20180615_KS_CL_9.16675.16675.3.0.dta	3	2318.990234	0	SSSHSTDLMEAMAMGSVEASYK	2318.993654	null	53.800666	3.117600	4.238708e-002	1.000000e+000	-0.003420	-1.474778	2	0.000000	P11974/	0	1	1	1
1010	20180615_KS_CL_9.21701.21701.3.0.dta	3	2350.980120	0	SSSHSTDLMEAMAMGSVEASYK	2350.983482	Oxidation[M](12);Oxidation[M](14)	56.283571	3.116700	4.242363e-002	1.000000e+000	-0.003362	-1.430040	2	0.000000	P11974/	0	1	1	1
1011	20180615_KS_CL_9.9961.9961.3.0.dta	3	2366.978542	0	SSSHSTDLMEAMAMGSVEASYK	2366.978396	Oxidation[M](9);Oxidation[M](12);Oxidation[M](14)	18.370109	3.112420	4.259784e-002	1.000000e+000	0.000146	0.061682	2	0.000000	P11974/	0	1	1	1
1012	20180615_KS_CL_9.20641.20641.3.0.dta	3	2407.260255	0	KGDVVIVLTGWRPGSGFTNTMR	2407.254961	Oxidation[M](21)	64.311565	3.101090	4.306232e-002	1.000000e+000	0.005294	2.199185	2	0.000000	P11974/	0	1	1	1
1013	20180615_KS_CL_9.15880.15880.3.0.dta	3	2334.992487	0	SSSHSTDLMEAMAMGSVEASYK	2334.988568	Oxidation[M](14)	64.685702	3.082850	4.382024e-002	1.000000e+000	0.003919	1.678381	2	0.000000	P11974/	0	1	1	1
1014	20180615_KS_CL_9.24328.24328.3.0.dta	3	1859.897664	0	FGVEQDVDMVFASFIR	1859.899564	null	20.438038	3.077930	4.402686e-002	1.000000e+000	-0.001900	-1.021561	2	0.000000	P11974/	0	1	1	1
1015	20180615_KS_CL_9.19137.19137.3.0.dta	3	2318.993283	0	SSSHSTDLMEAMAMGSVEASYK	2318.993654	null	51.301461	3.077690	4.403696e-002	1.000000e+000	-0.000371	-0.159983	2	0.000000	P11974/	0	1	1	1
1016	20180615_KS_CL_9.12453.12453.3.0.dta	3	1952.078264	1	VNLAMNVGKARGFFKK(9)	1952.078521	Oxidation[M](5)	46.126472	3.075340	4.413599e-002	1.000000e+000	-0.000257	-0.131655	2	0.000000	P11974(498)/	0	1	1	1
1017	20180615_KS_CL_9.9457.9457.3.0.dta	3	2443.138291	1	MNFSHGTHEYHAETIKNVR(16)	2443.145808	Oxidation[M](1)	41.095170	3.073020	4.423397e-002	1.000000e+000	-0.007517	-3.076771	2	0.000000	P11974(89)/	0	1	1	1
1018	20180615_KS_CL_9.9552.9552.4.0.dta	4	1943.105531	3	GSGTAEVELKK(10)-KILGEK(1)	1943.105840	null	80.090053	3.067070	4.448621e-002	1.000000e+000	-0.000309	-0.159024	2	0.000000	P11974(135)-P11974(256)/	1	1	1	1
1019	20180615_KS_CL_9.5984.5984.3.0.dta	3	2010.129942	3	GSGTAEVELKK(10)-KPRPTR(1)	2010.134116	null	16.847114	3.059310	4.481723e-002	1.000000e+000	-0.004174	-2.076478	2	0.000000	P11974(135)-P11974(337)/	1	1	1	1
1020	20180615_KS_CL_9.4234.4234.5.0.dta	5	1917.857269	0	MNFSHGTHEYHAETIK	1917.854737	Oxidation[M](1)	47.362347	3.048280	4.529179e-002	1.000000e+000	0.002532	1.320225	2	0.000000	P11974/	0	1	1	1
1021	20180615_KS_CL_9.11962.11962.5.0.dta	5	2167.192119	3	KAADVHEVR(1)-KLFEELAR(1)	2167.186876	null	34.816537	3.047840	4.531082e-002	1.000000e+000	0.005243	2.419265	2	0.000000	P11974(247)-P11974(393)/	1	1	1	1
1022	20180615_KS_CL_9.22406.22406.3.0.dta	3	2391.263921	0	KGDVVIVLTGWRPGSGFTNTMR	2391.260047	null	75.933326	3.037370	4.576589e-002	1.000000e+000	0.003874	1.620066	2	0.000000	P11974/	0	1	1	1
1023	20180615_KS_CL_9.9777.9777.3.0.dta	3	2366.976272	0	SSSHSTDLMEAMAMGSVEASYK	2366.978396	Oxidation[M](9);Oxidation[M](12);Oxidation[M](14)	25.591202	3.032800	4.596588e-002	1.000000e+000	-0.002124	-0.897347	2	0.000000	P11974/	0	1	1	1
1024	20180615_KS_CL_9.11646.11646.3.0.dta	3	2257.300670	1	TGLIKGSGTAEVELKKGATLK(5)	2257.301227	null	17.076803	3.030510	4.606641e-002	1.000000e+000	-0.000557	-0.246755	2	0.000000	P11974(125)/	0	1	1	1
1025	20180615_KS_CL_9.6323.6323.3.1.dta	3	1394.774534	0	IISKIENHEGVR	1394.774970	null	51.138132	3.027580	4.619534e-002	1.000000e+000	-0.000436	-0.312595	2	0.000000	P11974/	0	1	1	1
1026	20180615_KS_CL_9.22992.22992.3.0.dta	3	2349.271057	0	GVNLPGAAVDLPAVSEKDIQDLK	2349.265904	null	56.114046	3.027500	4.619886e-002	1.000000e+000	0.005153	2.193451	2	0.000000	P11974/	0	1	1	1
1027	20180615_KS_CL_9.17399.17399.3.0.dta	3	3290.467455	0	SHSEAGSAFIQTQQLHAAMADTFLEHMCR	3290.477426	Carbamidomethyl[C](28);Oxidation[M](19)	38.173538	3.024840	4.631622e-002	1.000000e+000	-0.009971	-3.030259	2	0.000000	P11974/	0	1	1	1
1028	20180615_KS_CL_9.16672.16672.3.0.dta	3	2350.984802	0	SSSHSTDLMEAMAMGSVEASYK	2350.983482	Oxidation[M](9);Oxidation[M](14)	39.018178	3.023940	4.635599e-002	1.000000e+000	0.001320	0.561467	2	0.000000	P11974/	0	1	1	1
1029	20180615_KS_CL_9.18833.18833.3.2.dta	3	2407.253695	0	KGDVVIVLTGWRPGSGFTNTMR	2407.254961	Oxidation[M](21)	24.598098	3.014910	4.675682e-002	1.000000e+000	-0.001266	-0.525910	2	0.000000	P11974/	0	1	1	1
1030	20180615_KS_CL_9.8936.8936.2.0.dta	2	1359.704380	0	NTGIICTIGPASR	1359.704844	Carbamidomethyl[C](6)	46.223611	3.009530	4.699719e-002	1.000000e+000	-0.000464	-0.341251	2	0.000000	P11974/	0	1	1	1
1031	20180615_KS_CL_9.22082.22082.5.0.dta	5	4443.090041	0	SHSEAGSAFIQTQQLHAAMADTFLEHMCRLDIDSAPITAR	4443.091257	Carbamidomethyl[C](28);Oxidation[M](27)	17.134760	3.009060	4.701825e-002	1.000000e+000	-0.001216	-0.273683	2	0.000000	P11974/	0	1	1	1
1032	20180615_KS_CL_9.23037.23037.5.1.dta	5	5148.680987	3	TATESFASDPILYRPVAVALDTKGPEIR(23)-GPDFLVTEVENGGFLGSKK(18)	5148.677723	null	90.207030	3.001180	4.737259e-002	1.000000e+000	0.003264	0.633949	2	0.000000	P11974(115)-P11974(206)/	1	1	1	1
1033	20180615_KS_CL_9.6965.6965.3.0.dta	3	1118.603725	0	GSGTAEVELKK	1118.605125	null	42.874197	2.995310	4.763820e-002	1.000000e+000	-0.001400	-1.251559	2	0.000000	P11974/	0	1	1	1
1034	20180615_KS_CL_9.9222.9222.3.0.dta	3	2366.972209	0	SSSHSTDLMEAMAMGSVEASYK	2366.978396	Oxidation[M](9);Oxidation[M](12);Oxidation[M](14)	27.524792	2.992080	4.778496e-002	1.000000e+000	-0.006187	-2.613881	2	0.000000	P11974/	0	1	1	1
1035	20180615_KS_CL_9.9682.9682.5.2.dta	5	2394.370813	3	TGLIKGSGTAEVELK(5)-KPRPTR(1)	2394.371367	null	29.360223	2.989530	4.790112e-002	1.000000e+000	-0.000554	-0.231376	2	0.000000	P11974(125)-P11974(337)/	1	1	1	1
1036	20180615_KS_CL_9.14465.14465.3.0.dta	3	2350.986908	0	SSSHSTDLMEAMAMGSVEASYK	2350.983482	Oxidation[M](12);Oxidation[M](14)	17.412462	2.985500	4.808525e-002	1.000000e+000	0.003426	1.457262	2	0.000000	P11974/	0	1	1	1
1037	20180615_KS_CL_9.13687.13687.2.0.dta	2	1344.725286	1	VNLAMNVGKAR(9)	1344.730331	Oxidation[M](5)	54.467058	2.981510	4.826821e-002	1.000000e+000	-0.005045	-3.751682	2	0.000000	P11974(498)/	0	1	1	1
1038	20180615_KS_CL_9.10769.10769.2.0.dta	2	945.517987	0	VNLAMNVGK	945.518567	null	26.281621	2.980010	4.833717e-002	1.000000e+000	-0.000580	-0.613420	2	0.000000	P11974/	0	1	1	1
1039	20180615_KS_CL_9.18940.18940.2.0.dta	2	1197.584517	0	ITLDNAYMEK	1197.581946	null	67.371407	2.964670	4.904773e-002	1.000000e+000	0.002571	2.146826	2	0.000000	P11974/	0	1	1	1
1040	20180615_KS_CL_9.22605.22605.2.0.dta	2	1658.914459	1	TGLIKGSGTAEVELK(5)	1658.921013	null	133.294389	2.959800	4.927537e-002	1.000000e+000	-0.006554	-3.950761	2	0.000000	P11974(125)/	0	1	1	1
1041	20180615_KS_CL_9.23824.23824.2.0.dta	2	1984.104202	1	GDLGIEIPAEKVFLAQK(11)	1984.100027	null	69.336543	2.959120	4.930724e-002	1.000000e+000	0.004175	2.104229	2	0.000000	P11974(305)/	0	1	1	1
1042	20180615_KS_CL_9.12329.12329.3.1.dta	3	2350.982943	0	SSSHSTDLMEAMAMGSVEASYK	2350.983482	Oxidation[M](12);Oxidation[M](14)	53.390022	2.956560	4.942738e-002	1.000000e+000	-0.000539	-0.229266	2	0.000000	P11974/	0	1	1	1
1043	20180615_KS_CL_9.18296.18296.4.0.dta	4	3290.472326	0	SHSEAGSAFIQTQQLHAAMADTFLEHMCR	3290.477426	Carbamidomethyl[C](28);Oxidation[M](19)	47.978920	2.955090	4.949649e-002	1.000000e+000	-0.005100	-1.549927	2	0.000000	P11974/	0	1	1	1
1044	20180615_KS_CL_9.7468.7468.3.0.dta	3	1917.846748	0	MNFSHGTHEYHAETIK	1917.854737	Oxidation[M](1)	46.569292	2.944460	4.999900e-002	1.000000e+000	-0.007989	-4.165592	2	0.000000	P11974/	0	1	1	1
1045	20180615_KS_CL_9.20840.20840.3.0.dta	3	2407.257134	0	KGDVVIVLTGWRPGSGFTNTMR	2407.254961	Oxidation[M](21)	35.575752	2.941030	5.016218e-002	1.000000e+000	0.002173	0.902688	2	0.000000	P11974/	0	1	1	1
1046	20180615_KS_CL_9.7450.7450.3.0.dta	3	2110.178163	3	NICKVVDVGSK(4)-KPRPTR(1)	2110.180016	Carbamidomethyl[C](3)	19.825230	2.937840	5.031438e-002	1.000000e+000	-0.001853	-0.878124	2	0.000000	P11974(166)-P11974(337)/	1	1	1	1
1047	20180615_KS_CL_9.22923.22923.3.0.dta	3	2563.334901	1	KGDVVIVLTGWRPGSGFTNTMR(1)	2563.333598	Oxidation[M](21)	69.204168	2.936000	5.040238e-002	1.000000e+000	0.001303	0.508322	2	0.000000	P11974(505)/	0	1	1	1
1048	20180615_KS_CL_9.22958.22958.4.2.dta	4	3173.687503	1	TATESFASDPILYRPVAVALDTKGPEIR(23)	3173.672722	null	53.237373	2.922690	5.104325e-002	1.000000e+000	0.014781	4.657380	2	0.000000	P11974(115)/	0	1	1	1
1049	20180615_KS_CL_9.13891.13891.3.0.dta	3	2350.987133	0	SSSHSTDLMEAMAMGSVEASYK	2350.983482	Oxidation[M](12);Oxidation[M](14)	33.628484	2.922020	5.107571e-002	1.000000e+000	0.003651	1.552967	2	0.000000	P11974/	0	1	1	1
1050	20180615_KS_CL_9.15398.15398.3.0.dta	3	1787.018093	1	TGLIKGSGTAEVELKK(5)	1787.015969	null	44.643152	2.920950	5.112759e-002	1.000000e+000	0.002124	1.188574	2	0.000000	P11974(125)/	0	1	1	1
1051	20180615_KS_CL_9.15432.15432.5.0.dta	5	3601.775494	3	MNFSHGTHEYHAETIKNVR(16)-SVETLKEMIK(6)	3601.777597	Oxidation[M](1)	12.030050	2.918240	5.125923e-002	1.000000e+000	-0.002103	-0.583878	2	0.000000	P11974(89)-P11974(62)/	1	1	1	1
1052	20180615_KS_CL_9.22509.22509.3.2.dta	3	3344.856409	3	VYVDDGLISLQVKQK(13)-TGLIKGSGTAEVELK(5)	3344.856154	null	51.918948	2.917410	5.129960e-002	1.000000e+000	0.000255	0.076236	2	0.000000	P11974(186)-P11974(125)/	1	1	1	1
1053	20180615_KS_CL_9.21762.21762.5.0.dta	5	3290.472312	0	SHSEAGSAFIQTQQLHAAMADTFLEHMCR	3290.477426	Carbamidomethyl[C](28);Oxidation[M](19)	33.995874	2.911860	5.157039e-002	1.000000e+000	-0.005114	-1.554182	2	0.000000	P11974/	0	1	1	1
1054	20180615_KS_CL_9.22362.22362.2.1.dta	2	1636.889240	0	GVNLPGAAVDLPAVSEK	1636.890384	null	95.684812	2.910330	5.164527e-002	1.000000e+000	-0.001144	-0.698886	2	0.000000	P11974/	0	1	1	1
1055	20180615_KS_CL_9.7167.7167.3.0.dta	3	1118.604547	0	GSGTAEVELKK	1118.605125	null	62.840033	2.901250	5.209181e-002	1.000000e+000	-0.000578	-0.516715	2	0.000000	P11974/	0	1	1	1
1056	20180615_KS_CL_9.10487.10487.2.1.dta	2	734.361011	0	SGMNVAR	734.361349	null	35.223305	2.899450	5.218076e-002	1.000000e+000	-0.000338	-0.460264	2	0.000000	P11974/	0	1	1	1
1057	20180615_KS_CL_9.13011.13011.3.0.dta	3	2350.981881	0	SSSHSTDLMEAMAMGSVEASYK	2350.983482	Oxidation[M](12);Oxidation[M](14)	37.686817	2.894950	5.240377e-002	1.000000e+000	-0.001601	-0.680992	2	0.000000	P11974/	0	1	1	1
1058	20180615_KS_CL_9.8351.8351.3.0.dta	3	2350.977603	0	SSSHSTDLMEAMAMGSVEASYK	2350.983482	Oxidation[M](12);Oxidation[M](14)	38.864252	2.893930	5.245444e-002	1.000000e+000	-0.005879	-2.500656	2	0.000000	P11974/	0	1	1	1
1059	20180615_KS_CL_9.22830.22830.3.3.dta	3	1908.963322	0	AGKPVICATQMLESMIK	1908.959060	Carbamidomethyl[C](7);Oxidation[M](11);Oxidation[M](15)	72.707259	2.893710	5.246538e-002	1.000000e+000	0.004262	2.232630	2	0.000000	P11974/	0	1	1	1
1060	20180615_KS_CL_9.23173.23173.3.0.dta	3	3383.686285	2	KGATLKITLDNAYMEKCDENILWLDYK(6)(16)	3383.690022	Carbamidomethyl[C](17)	26.632100	2.888080	5.274597e-002	1.000000e+000	-0.003737	-1.104416	2	0.000000	P11974(141)(151)/	0	1	1	1
1061	20180615_KS_CL_9.8944.8944.4.5.dta	4	1901.858223	0	MNFSHGTHEYHAETIK	1901.859823	null	35.990482	2.881310	5.308525e-002	1.000000e+000	-0.001600	-0.841282	2	0.000000	P11974/	0	1	1	1
1062	20180615_KS_CL_9.23121.23121.3.0.dta	3	2527.400904	2	VVDVGSKVYVDDGLISLQVKQK(7)(20)	2527.401660	null	40.265531	2.879890	5.315667e-002	1.000000e+000	-0.000756	-0.299121	2	0.000000	P11974(173)(186)/	0	1	1	1
1063	20180615_KS_CL_9.8983.8983.2.1.dta	2	734.361109	0	SGMNVAR	734.361349	null	41.914545	2.873820	5.346301e-002	1.000000e+000	-0.000240	-0.326815	2	0.000000	P11974/	0	1	1	1
1064	20180615_KS_CL_9.15520.15520.3.0.dta	3	1787.018827	1	TGLIKGSGTAEVELKK(5)	1787.015969	null	56.438050	2.869030	5.370593e-002	1.000000e+000	0.002858	1.599314	2	0.000000	P11974(125)/	0	1	1	1
1065	20180615_KS_CL_9.10226.10226.4.1.dta	4	1901.857281	0	MNFSHGTHEYHAETIK	1901.859823	null	33.620220	2.864540	5.393457e-002	1.000000e+000	-0.002542	-1.336586	2	0.000000	P11974/	0	1	1	1
1066	20180615_KS_CL_9.20127.20127.3.0.dta	3	2334.985847	0	SSSHSTDLMEAMAMGSVEASYK	2334.988568	Oxidation[M](14)	52.841837	2.862960	5.401525e-002	1.000000e+000	-0.002721	-1.165316	2	0.000000	P11974/	0	1	1	1
1067	20180615_KS_CL_9.23129.23129.3.0.dta	3	2047.053881	2	SVETLKEMIKSGMNVAR(6)(10)	2047.056125	Oxidation[M](13)	56.384095	2.856740	5.433396e-002	1.000000e+000	-0.002244	-1.096208	2	0.000000	P11974(62)(66)/	0	1	1	1
1068	20180615_KS_CL_9.18428.18428.3.0.dta	3	1908.959958	0	AGKPVICATQMLESMIK	1908.959060	Carbamidomethyl[C](7);Oxidation[M](11);Oxidation[M](15)	37.755387	2.856170	5.436326e-002	1.000000e+000	0.000898	0.470413	2	0.000000	P11974/	0	1	1	1
1069	20180615_KS_CL_9.15051.15051.4.1.dta	4	1936.084190	1	VNLAMNVGKARGFFKK(9)	1936.083606	null	50.319438	2.851990	5.457854e-002	1.000000e+000	0.000584	0.301640	2	0.000000	P11974(498)/	0	1	1	1
1070	20180615_KS_CL_9.21484.21484.2.0.dta	2	1636.885146	0	GVNLPGAAVDLPAVSEK	1636.890384	null	59.285848	2.846140	5.488119e-002	1.000000e+000	-0.005238	-3.199970	2	0.000000	P11974/	0	1	1	1
1071	20180615_KS_CL_9.21826.21826.4.1.dta	4	2407.258947	0	KGDVVIVLTGWRPGSGFTNTMR	2407.254961	Oxidation[M](21)	39.154462	2.846110	5.488274e-002	1.000000e+000	0.003986	1.655828	2	0.000000	P11974/	0	1	1	1
1072	20180615_KS_CL_9.19048.19048.3.0.dta	3	2334.988336	0	SSSHSTDLMEAMAMGSVEASYK	2334.988568	Oxidation[M](12)	38.695185	2.845230	5.492841e-002	1.000000e+000	-0.000232	-0.099358	2	0.000000	P11974/	0	1	1	1
1073	20180615_KS_CL_9.8966.8966.3.0.dta	3	1193.643566	0	SVETLKEMIK	1193.644543	Oxidation[M](8)	40.487320	2.844150	5.498450e-002	1.000000e+000	-0.000977	-0.818502	2	0.000000	P11974/	0	1	1	1
1074	20180615_KS_CL_9.8109.8109.2.1.dta	2	734.360958	0	SGMNVAR	734.361349	null	47.854002	2.840050	5.519793e-002	1.000000e+000	-0.000391	-0.532435	2	0.000000	P11974/	0	1	1	1
1075	20180615_KS_CL_9.22889.22889.6.3.dta	6	6277.122181	3	AEGSDVANAVLDGADCIMLSGETAKGDYPLEAVRMQHLIAR(25)-KGATLKITLDNAYMEK(6)	6277.128470	Carbamidomethyl[C](16)	21.356029	2.829110	5.577125e-002	1.000000e+000	-0.006289	-1.001891	2	0.000000	P11974(367)-P11974(141)/	1	1	1	1
1076	20180615_KS_CL_9.23467.23467.3.0.dta	3	2465.302890	0	TATESFASDPILYRPVAVALDTK	2465.292116	null	45.054305	2.825820	5.594476e-002	1.000000e+000	0.010774	4.370273	2	0.000000	P11974/	0	1	1	1
1077	20180615_KS_CL_9.4869.4869.5.3.dta	5	1901.856450	0	MNFSHGTHEYHAETIK	1901.859823	null	37.278404	2.823510	5.606688e-002	1.000000e+000	-0.003373	-1.773527	2	0.000000	P11974/	0	1	1	1
1078	20180615_KS_CL_9.20599.20599.4.0.dta	4	2407.248333	0	KGDVVIVLTGWRPGSGFTNTMR	2407.254961	Oxidation[M](21)	49.469674	2.820920	5.620411e-002	1.000000e+000	-0.006628	-2.753344	2	0.000000	P11974/	0	1	1	1
1079	20180615_KS_CL_9.18072.18072.4.0.dta	4	3290.465266	0	SHSEAGSAFIQTQQLHAAMADTFLEHMCR	3290.477426	Carbamidomethyl[C](28);Oxidation[M](19)	36.743963	2.820080	5.624869e-002	1.000000e+000	-0.012160	-3.695512	2	0.000000	P11974/	0	1	1	1
1080	20180615_KS_CL_9.22423.22423.2.1.dta	2	1892.955019	0	AGKPVICATQMLESMIK	1892.964146	Carbamidomethyl[C](7);Oxidation[M](11)	73.835910	2.819930	5.625665e-002	1.000000e+000	-0.009127	-4.821539	2	0.000000	P11974/	0	1	1	1
1081	20180615_KS_CL_9.8097.8097.3.0.dta	3	2366.976147	0	SSSHSTDLMEAMAMGSVEASYK	2366.978396	Oxidation[M](9);Oxidation[M](12);Oxidation[M](14)	35.823929	2.815960	5.646780e-002	1.000000e+000	-0.002249	-0.950157	2	0.000000	P11974/	0	1	1	1
1082	20180615_KS_CL_9.18644.18644.4.2.dta	4	3290.472823	0	SHSEAGSAFIQTQQLHAAMADTFLEHMCR	3290.477426	Carbamidomethyl[C](28);Oxidation[M](27)	39.971193	2.811440	5.670910e-002	1.000000e+000	-0.004603	-1.398885	2	0.000000	P11974/	0	1	1	1
1083	20180615_KS_CL_9.21730.21730.3.0.dta	3	3017.586600	0	TATESFASDPILYRPVAVALDTKGPEIR	3017.594084	null	45.966908	2.808640	5.685907e-002	1.000000e+000	-0.007484	-2.480122	2	0.000000	P11974/	0	1	1	1
1084	20180615_KS_CL_9.22830.22830.4.0.dta	4	2543.252910	0	GIFPVVCKDPVQEAWAEDVDLR	2543.259769	Carbamidomethyl[C](7)	40.200171	2.808490	5.686711e-002	1.000000e+000	-0.006859	-2.696933	2	0.000000	P11974/	0	1	1	1
1085	20180615_KS_CL_9.23464.23464.3.0.dta	3	3818.034789	2	VYVDDGLISLQVKQKGPDFLVTEVENGGFLGSKK(13)(15)	3818.026055	null	49.735046	2.807740	5.690735e-002	1.000000e+000	0.008734	2.287570	2	0.000000	P11974(186)(188)/	0	1	1	1
1086	20180615_KS_CL_9.14079.14079.2.1.dta	2	961.514420	0	VNLAMNVGK	961.513481	Oxidation[M](5)	67.951064	2.803540	5.713318e-002	1.000000e+000	0.000939	0.976585	2	0.000000	P11974/	0	1	1	1
1087	20180615_KS_CL_9.14276.14276.3.0.dta	3	2350.984706	0	SSSHSTDLMEAMAMGSVEASYK	2350.983482	Oxidation[M](12);Oxidation[M](14)	37.966450	2.802420	5.719354e-002	1.000000e+000	0.001224	0.520633	2	0.000000	P11974/	0	1	1	1
1088	20180615_KS_CL_9.18800.18800.3.0.dta	3	2334.986770	0	SSSHSTDLMEAMAMGSVEASYK	2334.988568	Oxidation[M](14)	52.969286	2.777260	5.856544e-002	1.000000e+000	-0.001798	-0.770025	2	0.000000	P11974/	0	1	1	1
1089	20180615_KS_CL_9.23641.23641.3.1.dta	3	3767.987511	1	GPDFLVTEVENGGFLGSKKGVNLPGAAVDLPAVSEK(19)	3767.974021	null	31.730769	2.772600	5.882291e-002	1.000000e+000	0.013490	3.580173	2	0.000000	P11974(207)/	0	1	1	1
1090	20180615_KS_CL_9.12006.12006.4.0.dta	4	2257.303115	1	TGLIKGSGTAEVELKKGATLK(16)	2257.301227	null	37.252701	2.770030	5.896535e-002	1.000000e+000	0.001888	0.836397	2	0.000000	P11974(136)/	0	1	1	1
1091	20180615_KS_CL_9.19215.19215.3.0.dta	3	2334.990446	0	SSSHSTDLMEAMAMGSVEASYK	2334.988568	Oxidation[M](12)	23.490538	2.764990	5.924563e-002	1.000000e+000	0.001878	0.804287	2	0.000000	P11974/	0	1	1	1
1092	20180615_KS_CL_9.19995.19995.3.2.dta	3	2407.249643	0	KGDVVIVLTGWRPGSGFTNTMR	2407.254961	Oxidation[M](21)	42.777848	2.763620	5.932204e-002	1.000000e+000	-0.005318	-2.209155	2	0.000000	P11974/	0	1	1	1
1093	20180615_KS_CL_9.20366.20366.4.0.dta	4	2407.256353	0	KGDVVIVLTGWRPGSGFTNTMR	2407.254961	Oxidation[M](21)	41.719693	2.763400	5.933431e-002	1.000000e+000	0.001392	0.578252	2	0.000000	P11974/	0	1	1	1
1094	20180615_KS_CL_9.13413.13413.2.0.dta	2	971.613814	1	NIKIISK(3)	971.613510	null	93.738459	2.762600	5.937898e-002	1.000000e+000	0.000304	0.312882	2	0.000000	P11974(266)/	0	1	1	1
1095	20180615_KS_CL_9.12651.12651.3.0.dta	3	2350.992942	0	SSSHSTDLMEAMAMGSVEASYK	2350.983482	Oxidation[M](12);Oxidation[M](14)	54.693649	2.761540	5.943821e-002	1.000000e+000	0.009460	4.023848	2	0.000000	P11974/	0	1	1	1
1096	20180615_KS_CL_9.23529.23529.3.0.dta	3	2318.996125	0	SSSHSTDLMEAMAMGSVEASYK	2318.993654	null	31.403032	2.758940	5.958373e-002	1.000000e+000	0.002471	1.065548	2	0.000000	P11974/	0	1	1	1
1097	20180615_KS_CL_9.15304.15304.4.1.dta	4	3306.477304	0	SHSEAGSAFIQTQQLHAAMADTFLEHMCR	3306.472340	Carbamidomethyl[C](28);Oxidation[M](19);Oxidation[M](27)	30.413394	2.745230	6.035661e-002	1.000000e+000	0.004964	1.501298	2	0.000000	P11974/	0	1	1	1
1098	20180615_KS_CL_9.18397.18397.3.0.dta	3	2477.356203	0	KGVNLPGAAVDLPAVSEKDIQDLK	2477.360859	null	52.971441	2.736190	6.087134e-002	1.000000e+000	-0.004656	-1.879419	2	0.000000	P11974/	0	1	1	1
1099	20180615_KS_CL_9.16845.16845.4.0.dta	4	2939.529016	1	GSGTAEVELKKGATLKITLDNAYMEK(16)	2939.528041	Oxidation[M](24)	21.121331	2.734660	6.095886e-002	1.000000e+000	0.000975	0.331686	2	0.000000	P11974(141)/	0	1	1	1
1100	20180615_KS_CL_9.17685.17685.5.1.dta	5	2893.587178	3	PVICATQMLESMIKKPR(14)-KPRPTR(1)	2893.593514	Carbamidomethyl[C](4)	46.172300	2.731870	6.111877e-002	1.000000e+000	-0.006336	-2.189665	2	0.000000	P11974(336)-P11974(337)/	1	1	1	1
1101	20180615_KS_CL_9.12069.12069.4.1.dta	4	2474.317289	3	NICKVVDVGSK(4)-GSGTAEVELKK(10)	2474.316947	Carbamidomethyl[C](3)	26.304920	2.719740	6.181854e-002	1.000000e+000	0.000342	0.138220	2	0.000000	P11974(166)-P11974(135)/	1	1	1	1
1102	20180615_KS_CL_9.21937.21937.3.0.dta	3	2350.985521	0	SSSHSTDLMEAMAMGSVEASYK	2350.983482	Oxidation[M](12);Oxidation[M](14)	42.476816	2.719710	6.182028e-002	1.000000e+000	0.002039	0.867297	2	0.000000	P11974/	0	1	1	1
1103	20180615_KS_CL_9.13123.13123.3.1.dta	3	2318.993566	0	SSSHSTDLMEAMAMGSVEASYK	2318.993654	null	24.233806	2.711160	6.231803e-002	1.000000e+000	-0.000088	-0.037947	2	0.000000	P11974/	0	1	1	1
1104	20180615_KS_CL_9.9186.9186.3.0.dta	3	1193.639564	0	SVETLKEMIK	1193.644543	Oxidation[M](8)	38.569534	2.709560	6.241159e-002	1.000000e+000	-0.004979	-4.171259	2	0.000000	P11974/	0	1	1	1
1105	20180615_KS_CL_9.16158.16158.4.3.dta	4	3585.781722	3	MNFSHGTHEYHAETIKNVR(16)-SVETLKEMIK(6)	3585.782683	null	7.072868	2.707610	6.252580e-002	1.000000e+000	-0.000961	-0.268003	2	0.000000	P11974(89)-P11974(62)/	1	1	1	1
1106	20180615_KS_CL_9.10105.10105.4.0.dta	4	2443.138920	1	MNFSHGTHEYHAETIKNVR(16)	2443.145808	Oxidation[M](1)	46.422430	2.704440	6.271187e-002	1.000000e+000	-0.006888	-2.819316	2	0.000000	P11974(89)/	0	1	1	1
1107	20180615_KS_CL_9.11675.11675.3.0.dta	3	2257.303801	1	TGLIKGSGTAEVELKKGATLK(16)	2257.301227	null	21.970070	2.701600	6.287901e-002	1.000000e+000	0.002574	1.140300	2	0.000000	P11974(136)/	0	1	1	1
1108	20180615_KS_CL_9.22617.22617.6.0.dta	6	4785.573711	3	TATESFASDPILYRPVAVALDTKGPEIR(23)-TGLIKGSGTAEVELKK(5)	4785.592213	null	100.002460	2.699300	6.301467e-002	1.000000e+000	-0.018502	-3.866188	2	0.000000	P11974(115)-P11974(125)/	1	1	1	1
1109	20180615_KS_CL_9.5057.5057.2.0.dta	2	990.507781	0	GSGTAEVELK	990.510169	null	60.974500	2.697870	6.309916e-002	1.000000e+000	-0.002388	-2.410879	2	0.000000	P11974/	0	1	1	1
1110	20180615_KS_CL_9.12177.12177.3.0.dta	3	2350.982690	0	SSSHSTDLMEAMAMGSVEASYK	2350.983482	Oxidation[M](12);Oxidation[M](14)	39.882382	2.693580	6.335325e-002	1.000000e+000	-0.000792	-0.336880	2	0.000000	P11974/	0	1	1	1
1111	20180615_KS_CL_9.14899.14899.2.0.dta	2	1344.732252	1	VNLAMNVGKAR(9)	1344.730331	Oxidation[M](5)	65.066507	2.687390	6.372156e-002	1.000000e+000	0.001921	1.428539	2	0.000000	P11974(498)/	0	1	1	1
1112	20180615_KS_CL_9.16861.16861.2.3.dta	2	843.517443	1	KILGEK(1)	843.518555	null	91.400930	2.686470	6.377647e-002	1.000000e+000	-0.001112	-1.318288	2	0.000000	P11974(256)/	0	1	1	1
1113	20180615_KS_CL_9.9190.9190.5.0.dta	5	2394.369067	3	TGLIKGSGTAEVELK(5)-KPRPTR(1)	2394.371367	null	31.888915	2.675980	6.440569e-002	1.000000e+000	-0.002300	-0.960586	2	0.000000	P11974(125)-P11974(337)/	1	1	1	1
1114	20180615_KS_CL_9.24022.24022.3.0.dta	3	2465.294126	0	TATESFASDPILYRPVAVALDTK	2465.292116	null	19.873162	2.672950	6.458851e-002	1.000000e+000	0.002010	0.815319	2	0.000000	P11974/	0	1	1	1
1115	20180615_KS_CL_9.20018.20018.4.0.dta	4	2250.177520	0	QKGPDFLVTEVENGGFLGSKK	2250.176368	null	44.873812	2.672400	6.462175e-002	1.000000e+000	0.001152	0.511960	2	0.000000	P11974/	0	1	1	1
1116	20180615_KS_CL_9.17837.17837.5.0.dta	5	3290.470206	0	SHSEAGSAFIQTQQLHAAMADTFLEHMCR	3290.477426	Carbamidomethyl[C](28);Oxidation[M](19)	27.021148	2.669970	6.476879e-002	1.000000e+000	-0.007220	-2.194210	2	0.000000	P11974/	0	1	1	1
1117	20180615_KS_CL_9.16359.16359.3.0.dta	3	1830.078855	3	KLFEELAR(1)-KILGEK(1)	1830.073424	null	87.513139	2.668870	6.483545e-002	1.000000e+000	0.005431	2.967640	2	0.000000	P11974(393)-P11974(256)/	1	1	1	1
1118	20180615_KS_CL_9.12069.12069.2.0.dta	2	1237.752421	2	ILGEKGKNIK(5)(7)	1237.751388	null	78.398716	2.667820	6.489914e-002	1.000000e+000	0.001033	0.834578	2	0.000000	P11974(261)(263)/	0	1	1	1
1119	20180615_KS_CL_9.22905.22905.5.2.dta	5	4919.638289	3	TATESFASDPILYRPVAVALDTKGPEIR(23)-KGVNLPGAAVDLPAVSEK(1)	4919.640221	null	62.140247	2.667210	6.493617e-002	1.000000e+000	-0.001932	-0.392712	2	0.000000	P11974(115)-P11974(207)/	1	1	1	1
1120	20180615_KS_CL_9.8019.8019.4.0.dta	4	1901.852643	0	MNFSHGTHEYHAETIK	1901.859823	null	41.419638	2.666420	6.498416e-002	1.000000e+000	-0.007180	-3.775252	2	0.000000	P11974/	0	1	1	1
1121	20180615_KS_CL_9.23904.23904.2.0.dta	2	2047.059121	2	SVETLKEMIKSGMNVAR(6)(10)	2047.056125	Oxidation[M](13)	69.983581	2.662750	6.520751e-002	1.000000e+000	0.002996	1.463565	2	0.000000	P11974(62)(66)/	0	1	1	1
1122	20180615_KS_CL_9.14621.14621.3.0.dta	3	2407.255352	0	KGDVVIVLTGWRPGSGFTNTMR	2407.254961	Oxidation[M](21)	26.711971	2.661110	6.530754e-002	1.000000e+000	0.000391	0.162426	2	0.000000	P11974/	0	1	1	1
1123	20180615_KS_CL_9.10849.10849.3.0.dta	3	2350.976587	0	SSSHSTDLMEAMAMGSVEASYK	2350.983482	Oxidation[M](12);Oxidation[M](14)	42.986668	2.656640	6.558093e-002	1.000000e+000	-0.006895	-2.932815	2	0.000000	P11974/	0	1	1	1
1124	20180615_KS_CL_9.6221.6221.4.0.dta	4	1630.934753	0	TGLIKGSGTAEVELKK	1630.937331	null	24.607360	2.655520	6.564960e-002	1.000000e+000	-0.002578	-1.580686	2	0.000000	P11974/	0	1	1	1
1125	20180615_KS_CL_9.17239.17239.4.1.dta	4	2223.202268	0	CLAAALIVLTESGRSAHQVAR	2223.202536	Carbamidomethyl[C](1)	13.885094	2.655140	6.567291e-002	1.000000e+000	-0.000268	-0.120547	2	0.000000	P11974/	0	1	1	1
1126	20180615_KS_CL_9.16360.16360.4.0.dta	4	3585.778163	3	MNFSHGTHEYHAETIKNVR(16)-SVETLKEMIK(6)	3585.782683	null	23.783676	2.652750	6.581972e-002	1.000000e+000	-0.004520	-1.260534	2	0.000000	P11974(89)-P11974(62)/	1	1	1	1
1127	20180615_KS_CL_9.22635.22635.3.1.dta	3	1821.913736	0	RFDEILEASDGIMVAR	1821.916274	null	59.992015	2.640590	6.657136e-002	1.000000e+000	-0.002538	-1.393039	2	0.000000	P11974/	0	1	1	1
1128	20180615_KS_CL_9.13915.13915.5.0.dta	5	3306.473344	0	SHSEAGSAFIQTQQLHAAMADTFLEHMCR	3306.472340	Carbamidomethyl[C](28);Oxidation[M](19);Oxidation[M](27)	27.805661	2.640360	6.658566e-002	1.000000e+000	0.001004	0.303647	2	0.000000	P11974/	0	1	1	1
1129	20180615_KS_CL_9.16495.16495.3.0.dta	3	2318.989744	0	SSSHSTDLMEAMAMGSVEASYK	2318.993654	null	42.324537	2.639280	6.665281e-002	1.000000e+000	-0.003910	-1.686076	2	0.000000	P11974/	0	1	1	1
1130	20180615_KS_CL_9.10727.10727.5.0.dta	5	1897.100280	3	KLFEELAR(1)-KPRPTR(1)	1897.101701	null	21.773944	2.638490	6.670198e-002	1.000000e+000	-0.001421	-0.749037	2	0.000000	P11974(393)-P11974(337)/	1	1	1	1
1131	20180615_KS_CL_9.23649.23649.3.0.dta	3	1987.994399	0	FGVEQDVDMVFASFIRK	1987.994520	null	18.980127	2.637580	6.675865e-002	1.000000e+000	-0.000121	-0.060865	2	0.000000	P11974/	0	1	1	1
1132	20180615_KS_CL_9.18385.18385.3.0.dta	3	2407.250054	0	KGDVVIVLTGWRPGSGFTNTMR	2407.254961	Oxidation[M](21)	41.188556	2.634670	6.694018e-002	1.000000e+000	-0.004907	-2.038421	2	0.000000	P11974/	0	1	1	1
1133	20180615_KS_CL_9.7332.7332.3.1.dta	3	1061.480565	0	EAEAAMFHR	1061.483243	null	44.435787	2.626540	6.744976e-002	1.000000e+000	-0.002678	-2.522885	2	0.000000	P11974/	0	1	1	1
1134	20180615_KS_CL_9.3296.3296.2.0.dta	2	1019.524821	0	MIIGRCNR	1019.523665	Carbamidomethyl[C](6)	46.468757	2.624770	6.756118e-002	1.000000e+000	0.001156	1.133863	2	0.000000	P11974/	0	1	1	1
1135	20180615_KS_CL_9.18969.18969.3.1.dta	3	2334.989536	0	SSSHSTDLMEAMAMGSVEASYK	2334.988568	Oxidation[M](12)	37.900005	2.620660	6.782056e-002	1.000000e+000	0.000968	0.414563	2	0.000000	P11974/	0	1	1	1
1136	20180615_KS_CL_9.12841.12841.3.0.dta	3	2350.973068	0	SSSHSTDLMEAMAMGSVEASYK	2350.983482	Oxidation[M](12);Oxidation[M](14)	43.351992	2.614730	6.819642e-002	1.000000e+000	-0.010414	-4.429636	2	0.000000	P11974/	0	1	1	1
1137	20180615_KS_CL_9.13358.13358.6.2.dta	6	3165.742170	3	AGKPVICATQMLESMIKKPR(17)-KPRPTR(1)	3165.741955	Carbamidomethyl[C](7);Oxidation[M](15)	24.527437	2.601440	6.904580e-002	1.000000e+000	0.000215	0.067915	2	0.000000	P11974(336)-P11974(337)/	1	1	1	1
1138	20180615_KS_CL_9.13565.13565.4.1.dta	4	3306.465870	0	SHSEAGSAFIQTQQLHAAMADTFLEHMCR	3306.472340	Carbamidomethyl[C](28);Oxidation[M](19);Oxidation[M](27)	36.909727	2.596010	6.939565e-002	1.000000e+000	-0.006470	-1.956768	2	0.000000	P11974/	0	1	1	1
1139	20180615_KS_CL_9.24387.24387.3.0.dta	3	1821.918480	0	RFDEILEASDGIMVAR	1821.916274	null	23.306811	2.595870	6.940469e-002	1.000000e+000	0.002206	1.210813	2	0.000000	P11974/	0	1	1	1
1140	20180615_KS_CL_9.12395.12395.6.0.dta	6	3617.771094	3	MNFSHGTHEYHAETIKNVR(16)-SVETLKEMIK(6)	3617.772511	Oxidation[M](1);Oxidation[M](30)	29.317327	2.595000	6.946091e-002	1.000000e+000	-0.001417	-0.391677	2	0.000000	P11974(89)-P11974(62)/	1	1	1	1
1141	20180615_KS_CL_9.9708.9708.4.1.dta	4	1901.859445	0	MNFSHGTHEYHAETIK	1901.859823	null	22.430222	2.594340	6.950358e-002	1.000000e+000	-0.000378	-0.198753	2	0.000000	P11974/	0	1	1	1
1142	20180615_KS_CL_9.23186.23186.3.0.dta	3	2318.988903	0	SSSHSTDLMEAMAMGSVEASYK	2318.993654	null	42.345151	2.589140	6.984063e-002	1.000000e+000	-0.004751	-2.048734	2	0.000000	P11974/	0	1	1	1
1143	20180615_KS_CL_9.13920.13920.4.0.dta	4	3306.473326	0	SHSEAGSAFIQTQQLHAAMADTFLEHMCR	3306.472340	Carbamidomethyl[C](28);Oxidation[M](19);Oxidation[M](27)	29.550955	2.585800	7.005792e-002	1.000000e+000	0.000986	0.298203	2	0.000000	P11974/	0	1	1	1
1144	20180615_KS_CL_9.23345.23345.2.0.dta	2	2278.168172	1	QKGPDFLVTEVENGGFLGSK(2)	2278.160050	null	91.190466	2.581940	7.030981e-002	1.000000e+000	0.008122	3.565158	2	0.000000	P11974(188)/	0	1	1	1
1145	20180615_KS_CL_9.4493.4493.3.2.dta	3	1189.582134	0	EAEAAMFHRK	1189.578199	null	26.698303	2.580750	7.038764e-002	1.000000e+000	0.003935	3.307895	2	0.000000	P11974/	0	1	1	1
1146	20180615_KS_CL_9.11358.11358.3.1.dta	3	2427.139331	1	MNFSHGTHEYHAETIKNVR(16)	2427.150894	null	22.807879	2.579050	7.049896e-002	1.000000e+000	-0.011563	-4.764022	2	0.000000	P11974(89)/	0	1	1	1
1147	20180615_KS_CL_9.18595.18595.3.0.dta	3	2350.979033	0	SSSHSTDLMEAMAMGSVEASYK	2350.983482	Oxidation[M](12);Oxidation[M](14)	34.574061	2.562730	7.157591e-002	1.000000e+000	-0.004449	-1.892400	2	0.000000	P11974/	0	1	1	1
1148	20180615_KS_CL_9.8805.8805.3.0.dta	3	1365.844978	2	KILGEKGKNIK(6)(8)	1365.846344	null	59.627462	2.559260	7.180685e-002	1.000000e+000	-0.001366	-1.000112	2	0.000000	P11974(261)(263)/	0	1	1	1
1149	20180615_KS_CL_9.7786.7786.3.2.dta	3	1394.774660	0	IISKIENHEGVR	1394.774970	null	31.105941	2.559180	7.181218e-002	1.000000e+000	-0.000310	-0.222258	2	0.000000	P11974/	0	1	1	1
1150	20180615_KS_CL_9.22485.22485.3.0.dta	3	2465.282970	0	TATESFASDPILYRPVAVALDTK	2465.292116	null	76.573473	2.545000	7.276311e-002	1.000000e+000	-0.009146	-3.709905	2	0.000000	P11974/	0	1	1	1
1151	20180615_KS_CL_9.22757.22757.4.0.dta	4	3606.987753	3	KGVNLPGAAVDLPAVSEK(1)-VYVDDGLISLQVKQK(13)	3606.999118	null	93.436532	2.541920	7.297119e-002	1.000000e+000	-0.011365	-3.150819	2	0.000000	P11974(207)-P11974(186)/	1	1	1	1
1152	20180615_KS_CL_9.9863.9863.5.1.dta	5	2394.370349	3	TGLIKGSGTAEVELK(5)-KPRPTR(1)	2394.371367	null	27.068811	2.541160	7.302261e-002	1.000000e+000	-0.001018	-0.425164	2	0.000000	P11974(125)-P11974(337)/	1	1	1	1
1153	20180615_KS_CL_9.6949.6949.2.3.dta	2	744.460494	0	ILGEKGK	744.461378	null	74.937370	2.541060	7.302938e-002	1.000000e+000	-0.000884	-1.187436	2	0.000000	P11974/	0	1	1	1
1154	20180615_KS_CL_9.7460.7460.4.0.dta	4	2110.179364	3	NICKVVDVGSK(4)-KPRPTR(1)	2110.180016	Carbamidomethyl[C](3)	56.466748	2.540570	7.306256e-002	1.000000e+000	-0.000652	-0.308978	2	0.000000	P11974(166)-P11974(337)/	1	1	1	1
1155	20180615_KS_CL_9.18357.18357.3.0.dta	3	2334.978854	0	SSSHSTDLMEAMAMGSVEASYK	2334.988568	Oxidation[M](14)	46.833787	2.539740	7.311879e-002	1.000000e+000	-0.009714	-4.160192	2	0.000000	P11974/	0	1	1	1
1156	20180615_KS_CL_9.13183.13183.3.0.dta	3	2350.981052	0	SSSHSTDLMEAMAMGSVEASYK	2350.983482	Oxidation[M](12);Oxidation[M](14)	42.107991	2.536270	7.335431e-002	1.000000e+000	-0.002430	-1.033610	2	0.000000	P11974/	0	1	1	1
1157	20180615_KS_CL_9.18825.18825.3.1.dta	3	2350.983344	0	SSSHSTDLMEAMAMGSVEASYK	2350.983482	Oxidation[M](12);Oxidation[M](14)	22.568305	2.536090	7.336655e-002	1.000000e+000	-0.000138	-0.058699	2	0.000000	P11974/	0	1	1	1
1158	20180615_KS_CL_9.8727.8727.4.1.dta	4	1917.854118	0	MNFSHGTHEYHAETIK	1917.854737	Oxidation[M](1)	26.698782	2.532850	7.358712e-002	1.000000e+000	-0.000619	-0.322756	2	0.000000	P11974/	0	1	1	1
1159	20180615_KS_CL_9.9625.9625.3.0.dta	3	1193.642945	0	SVETLKEMIK	1193.644543	Oxidation[M](8)	26.053853	2.528310	7.389722e-002	1.000000e+000	-0.001598	-1.338757	2	0.000000	P11974/	0	1	1	1
1160	20180615_KS_CL_9.23134.23134.3.3.dta	3	2396.285964	2	AGKPVICATQMLESMIKKPR(17)(18)	2396.286124	Carbamidomethyl[C](7)	36.555480	2.520350	7.444383e-002	1.000000e+000	-0.000160	-0.066770	2	0.000000	P11974(336)(337)/	0	1	1	1
1161	20180615_KS_CL_9.8615.8615.5.0.dta	5	2380.263623	3	NICKVVDVGSK(4)-KAADVHEVR(1)	2380.265191	Carbamidomethyl[C](3)	84.215797	2.516350	7.471990e-002	1.000000e+000	-0.001568	-0.658750	2	0.000000	P11974(166)-P11974(247)/	1	1	1	1
1162	20180615_KS_CL_9.18866.18866.4.2.dta	4	3290.491146	0	SHSEAGSAFIQTQQLHAAMADTFLEHMCR	3290.477426	Carbamidomethyl[C](28);Oxidation[M](27)	42.165324	2.516330	7.472129e-002	1.000000e+000	0.013720	4.169608	2	0.000000	P11974/	0	1	1	1
1163	20180615_KS_CL_9.20290.20290.3.0.dta	3	1908.960640	0	AGKPVICATQMLESMIK	1908.959060	Carbamidomethyl[C](7);Oxidation[M](11);Oxidation[M](15)	33.301458	2.514640	7.483821e-002	1.000000e+000	0.001580	0.827676	2	0.000000	P11974/	0	1	1	1
1164	20180615_KS_CL_9.22866.22866.5.0.dta	5	4386.165694	3	AEGSDVANAVLDGADCIMLSGETAKGDYPLEAVR(25)-KPRPTR(1)	4386.170218	Carbamidomethyl[C](16)	83.744565	2.511990	7.502190e-002	1.000000e+000	-0.004524	-1.031424	2	0.000000	P11974(367)-P11974(337)/	1	1	1	1
1165	20180615_KS_CL_9.19976.19976.3.0.dta	3	2407.249867	0	KGDVVIVLTGWRPGSGFTNTMR	2407.254961	Oxidation[M](21)	33.839647	2.499020	7.592691e-002	1.000000e+000	-0.005094	-2.116103	2	0.000000	P11974/	0	1	1	1
1166	20180615_KS_CL_9.11671.11671.4.1.dta	4	2257.307077	1	TGLIKGSGTAEVELKKGATLK(5)	2257.301227	null	49.940807	2.496340	7.611516e-002	1.000000e+000	0.005850	2.591590	2	0.000000	P11974(125)/	0	1	1	1
1167	20180615_KS_CL_9.17625.17625.3.0.dta	3	3290.471036	0	SHSEAGSAFIQTQQLHAAMADTFLEHMCR	3290.477426	Carbamidomethyl[C](28);Oxidation[M](27)	33.759936	2.483030	7.705644e-002	1.000000e+000	-0.006390	-1.941967	2	0.000000	P11974/	0	1	1	1
1168	20180615_KS_CL_9.11841.11841.3.0.dta	3	2350.978568	0	SSSHSTDLMEAMAMGSVEASYK	2350.983482	Oxidation[M](12);Oxidation[M](14)	41.565508	2.471380	7.788906e-002	1.000000e+000	-0.004914	-2.090189	2	0.000000	P11974/	0	1	1	1
1169	20180615_KS_CL_9.11410.11410.3.0.dta	3	1177.650230	0	SVETLKEMIK	1177.649629	null	24.739424	2.468370	7.810552e-002	1.000000e+000	0.000601	0.510339	2	0.000000	P11974/	0	1	1	1
1170	20180615_KS_CL_9.14827.14827.3.0.dta	3	2350.986041	0	SSSHSTDLMEAMAMGSVEASYK	2350.983482	Oxidation[M](9);Oxidation[M](14)	26.032281	2.466530	7.823811e-002	1.000000e+000	0.002559	1.088481	2	0.000000	P11974/	0	1	1	1
1171	20180615_KS_CL_9.9415.9415.3.0.dta	3	2334.981390	0	SSSHSTDLMEAMAMGSVEASYK	2334.988568	Oxidation[M](14)	34.905774	2.464230	7.840414e-002	1.000000e+000	-0.007178	-3.074105	2	0.000000	P11974/	0	1	1	1
1172	20180615_KS_CL_9.21850.21850.3.0.dta	3	1502.844955	0	TGLIKGSGTAEVELK	1502.842376	null	34.121192	2.457260	7.890926e-002	1.000000e+000	0.002579	1.716082	2	0.000000	P11974/	0	1	1	1
1173	20180615_KS_CL_9.18387.18387.3.0.dta	3	2002.144792	3	SVETLKEMIK(6)-KILGEK(1)	2002.150344	null	30.230809	2.451810	7.930629e-002	1.000000e+000	-0.005552	-2.773019	2	0.000000	P11974(62)-P11974(256)/	1	1	1	1
1174	20180615_KS_CL_9.14711.14711.2.0.dta	2	1391.701771	1	EMIKSGMNVAR(4)	1391.702066	null	65.143161	2.446300	7.970954e-002	1.000000e+000	-0.000295	-0.211971	2	0.000000	P11974(66)/	0	1	1	1
1175	20180615_KS_CL_9.10759.10759.2.2.dta	2	1019.517341	0	GDYPLEAVR	1019.515590	null	29.910780	2.442680	7.997550e-002	1.000000e+000	0.001751	1.717482	2	0.000000	P11974/	0	1	1	1
1176	20180615_KS_CL_9.17920.17920.3.0.dta	3	1968.030254	1	KGATLKITLDNAYMEK(6)	1968.035712	Oxidation[M](14)	69.119905	2.439660	8.019799e-002	1.000000e+000	-0.005458	-2.773324	2	0.000000	P11974(141)/	0	1	1	1
1177	20180615_KS_CL_9.23481.23481.3.0.dta	3	3008.593131	2	GFFKKGDVVIVLTGWRPGSGFTNTMR(4)(5)	3008.581355	null	17.929142	2.436260	8.044915e-002	1.000000e+000	0.011776	3.914137	2	0.000000	P11974(504)(505)/	0	1	1	1
1178	20180615_KS_CL_9.20685.20685.6.2.dta	6	3909.109220	3	TATESFASDPILYRPVAVALDTKGPEIR(23)-KPRPTR(1)	3909.123076	null	36.952615	2.433710	8.063800e-002	1.000000e+000	-0.013856	-3.544529	2	0.000000	P11974(115)-P11974(337)/	1	1	1	1
1179	20180615_KS_CL_9.20919.20919.3.1.dta	3	1908.961534	0	AGKPVICATQMLESMIK	1908.959060	Carbamidomethyl[C](7);Oxidation[M](11);Oxidation[M](15)	54.171264	2.430650	8.086514e-002	1.000000e+000	0.002474	1.295994	2	0.000000	P11974/	0	1	1	1
1180	20180615_KS_CL_9.19513.19513.3.2.dta	3	2407.255013	0	KGDVVIVLTGWRPGSGFTNTMR	2407.254961	Oxidation[M](21)	16.381067	2.429890	8.092165e-002	1.000000e+000	0.000052	0.021601	2	0.000000	P11974/	0	1	1	1
1181	20180615_KS_CL_9.8553.8553.3.0.dta	3	1193.644945	0	SVETLKEMIK	1193.644543	Oxidation[M](8)	31.194639	2.417290	8.186371e-002	1.000000e+000	0.000402	0.336784	2	0.000000	P11974/	0	1	1	1
1182	20180615_KS_CL_9.22450.22450.2.0.dta	2	1658.916956	1	TGLIKGSGTAEVELK(5)	1658.921013	null	104.747226	2.407770	8.258211e-002	1.000000e+000	-0.004057	-2.445566	2	0.000000	P11974(125)/	0	1	1	1
1183	20180615_KS_CL_9.8935.8935.3.2.dta	3	1061.481597	0	EAEAAMFHR	1061.483243	null	29.151470	2.407560	8.259802e-002	1.000000e+000	-0.001646	-1.550660	2	0.000000	P11974/	0	1	1	1
1184	20180615_KS_CL_9.17063.17063.2.1.dta	2	843.518348	1	KILGEK(1)	843.518555	null	74.855205	2.404240	8.284995e-002	1.000000e+000	-0.000207	-0.245401	2	0.000000	P11974(256)/	0	1	1	1
1185	20180615_KS_CL_9.10750.10750.3.0.dta	3	1077.477695	0	EAEAAMFHR	1077.478157	Oxidation[M](6)	14.390236	2.402550	8.297845e-002	1.000000e+000	-0.000462	-0.428779	2	0.000000	P11974/	0	1	1	1
1186	20180615_KS_CL_9.23180.23180.2.0.dta	2	2063.052216	2	SVETLKEMIKSGMNVAR(6)(10)	2063.051039	Oxidation[M](8);Oxidation[M](13)	42.821944	2.402270	8.299976e-002	1.000000e+000	0.001177	0.570514	2	0.000000	P11974(62)(66)/	0	1	1	1
1187	20180615_KS_CL_9.23842.23842.4.0.dta	4	3412.773479	3	DIQDLKFGVEQDVDMVFASFIR(6)-KILGEK(1)	3412.770713	Oxidation[M](15)	48.159474	2.402250	8.300128e-002	1.000000e+000	0.002766	0.810485	2	0.000000	P11974(230)-P11974(256)/	1	1	1	1
1188	20180615_KS_CL_9.19798.19798.4.0.dta	4	3290.479877	0	SHSEAGSAFIQTQQLHAAMADTFLEHMCR	3290.477426	Carbamidomethyl[C](28);Oxidation[M](19)	20.973268	2.397370	8.337347e-002	1.000000e+000	0.002451	0.744877	2	0.000000	P11974/	0	1	1	1
1189	20180615_KS_CL_9.24088.24088.3.0.dta	3	2047.053985	2	SVETLKEMIKSGMNVAR(6)(10)	2047.056125	Oxidation[M](8)	12.212053	2.392280	8.376328e-002	1.000000e+000	-0.002140	-1.045404	2	0.000000	P11974(62)(66)/	0	1	1	1
1190	20180615_KS_CL_9.19383.19383.3.1.dta	3	1636.890565	0	GVNLPGAAVDLPAVSEK	1636.890384	null	25.955023	2.390370	8.390999e-002	1.000000e+000	0.000181	0.110576	2	0.000000	P11974/	0	1	1	1
1191	20180615_KS_CL_9.18310.18310.3.1.dta	3	1908.967253	0	AGKPVICATQMLESMIK	1908.959060	Carbamidomethyl[C](7);Oxidation[M](11);Oxidation[M](15)	36.733164	2.386510	8.420718e-002	1.000000e+000	0.008193	4.291868	2	0.000000	P11974/	0	1	1	1
1192	20180615_KS_CL_9.15213.15213.3.0.dta	3	1892.962699	0	AGKPVICATQMLESMIK	1892.964146	Carbamidomethyl[C](7);Oxidation[M](15)	27.207470	2.381250	8.461370e-002	1.000000e+000	-0.001447	-0.764410	2	0.000000	P11974/	0	1	1	1
1193	20180615_KS_CL_9.18384.18384.4.1.dta	4	2923.528560	1	GSGTAEVELKKGATLKITLDNAYMEK(10)	2923.533126	null	24.223579	2.381140	8.462222e-002	1.000000e+000	-0.004566	-1.561809	2	0.000000	P11974(135)/	0	1	1	1
1194	20180615_KS_CL_9.8431.8431.3.0.dta	3	2366.975376	0	SSSHSTDLMEAMAMGSVEASYK	2366.978396	Oxidation[M](9);Oxidation[M](12);Oxidation[M](14)	22.525765	2.379850	8.472220e-002	1.000000e+000	-0.003020	-1.275888	2	0.000000	P11974/	0	1	1	1
1195	20180615_KS_CL_9.8253.8253.3.3.dta	3	1118.603235	0	GSGTAEVELKK	1118.605125	null	44.169880	2.373310	8.523072e-002	1.000000e+000	-0.001890	-1.689604	2	0.000000	P11974/	0	1	1	1
1196	20180615_KS_CL_9.20799.20799.4.0.dta	4	2407.247190	0	KGDVVIVLTGWRPGSGFTNTMR	2407.254961	Oxidation[M](21)	51.543834	2.370970	8.541333e-002	1.000000e+000	-0.007771	-3.228158	2	0.000000	P11974/	0	1	1	1
1197	20180615_KS_CL_9.6383.6383.2.2.dta	2	734.360431	0	SGMNVAR	734.361349	null	48.459728	2.370610	8.544146e-002	1.000000e+000	-0.000918	-1.250066	2	0.000000	P11974/	0	1	1	1
1198	20180615_KS_CL_9.18117.18117.3.1.dta	3	2407.247552	0	KGDVVIVLTGWRPGSGFTNTMR	2407.254961	Oxidation[M](21)	27.713729	2.366380	8.577258e-002	1.000000e+000	-0.007409	-3.077780	2	0.000000	P11974/	0	1	1	1
1199	20180615_KS_CL_9.19528.19528.3.0.dta	3	2350.985836	0	SSSHSTDLMEAMAMGSVEASYK	2350.983482	Oxidation[M](12);Oxidation[M](14)	17.271981	2.362910	8.604507e-002	1.000000e+000	0.002354	1.001283	2	0.000000	P11974/	0	1	1	1
1200	20180615_KS_CL_9.11571.11571.2.4.dta	2	1197.585948	0	ITLDNAYMEK	1197.581946	null	106.163262	2.351710	8.692995e-002	1.000000e+000	0.004002	3.341734	2	0.000000	P11974/	0	1	1	1
1201	20180615_KS_CL_9.18360.18360.3.0.dta	3	2350.979537	0	SSSHSTDLMEAMAMGSVEASYK	2350.983482	Oxidation[M](12);Oxidation[M](14)	29.638645	2.347090	8.729735e-002	1.000000e+000	-0.003945	-1.678021	2	0.000000	P11974/	0	1	1	1
1202	20180615_KS_CL_9.6594.6594.3.0.dta	3	1630.932300	0	TGLIKGSGTAEVELKK	1630.937331	null	23.715301	2.346170	8.737068e-002	1.000000e+000	-0.005031	-3.084729	2	0.000000	P11974/	0	1	1	1
1203	20180615_KS_CL_9.6221.6221.5.2.dta	5	2034.166814	3	KAADVHEVR(1)-KILGEKGK(6)	2034.170501	null	21.212394	2.342900	8.763178e-002	1.000000e+000	-0.003687	-1.812532	2	0.000000	P11974(247)-P11974(261)/	1	1	1	1
1204	20180615_KS_CL_9.8564.8564.4.3.dta	4	2443.145487	1	MNFSHGTHEYHAETIKNVR(16)	2443.145808	Oxidation[M](1)	30.573457	2.341520	8.774217e-002	1.000000e+000	-0.000321	-0.131388	2	0.000000	P11974(89)/	0	1	1	1
1205	20180615_KS_CL_9.22936.22936.2.0.dta	2	1823.943085	1	GATLKITLDNAYMEK(5)	1823.945843	null	64.566283	2.316320	8.978033e-002	1.000000e+000	-0.002758	-1.512106	2	0.000000	P11974(141)/	0	1	1	1
1206	20180615_KS_CL_9.4982.4982.3.1.dta	3	1901.867763	0	MNFSHGTHEYHAETIK	1901.859823	null	35.380077	2.314670	8.991526e-002	1.000000e+000	0.007940	4.174861	2	0.000000	P11974/	0	1	1	1
1207	20180615_KS_CL_9.7147.7147.4.2.dta	4	2350.984672	0	SSSHSTDLMEAMAMGSVEASYK	2350.983482	Oxidation[M](12);Oxidation[M](14)	14.305662	2.310500	9.025708e-002	1.000000e+000	0.001190	0.506171	2	0.000000	P11974/	0	1	1	1
1208	20180615_KS_CL_9.22780.22780.4.0.dta	4	4657.496377	3	TATESFASDPILYRPVAVALDTKGPEIR(23)-TGLIKGSGTAEVELK(5)	4657.497258	null	83.413889	2.301970	9.095994e-002	1.000000e+000	-0.000881	-0.189157	2	0.000000	P11974(115)-P11974(125)/	1	1	1	1
1209	20180615_KS_CL_9.12957.12957.4.0.dta	4	2559.396201	3	GATLKITLDNAYMEK(5)-KPRPTR(1)	2559.396196	null	15.991047	2.300590	9.107411e-002	1.000000e+000	0.000005	0.001954	2	0.000000	P11974(141)-P11974(337)/	1	1	1	1
1210	20180615_KS_CL_9.19080.19080.3.0.dta	3	1892.963821	0	AGKPVICATQMLESMIK	1892.964146	Carbamidomethyl[C](7);Oxidation[M](11)	27.501733	2.298070	9.128293e-002	1.000000e+000	-0.000325	-0.171688	2	0.000000	P11974/	0	1	1	1
1211	20180615_KS_CL_9.19278.19278.4.0.dta	4	2477.362497	0	KGVNLPGAAVDLPAVSEKDIQDLK	2477.360859	null	26.080270	2.296800	9.138833e-002	1.000000e+000	0.001638	0.661187	2	0.000000	P11974/	0	1	1	1
1212	20180615_KS_CL_9.8178.8178.3.0.dta	3	1917.850616	0	MNFSHGTHEYHAETIK	1917.854737	Oxidation[M](1)	25.678766	2.291470	9.183188e-002	1.000000e+000	-0.004121	-2.148755	2	0.000000	P11974/	0	1	1	1
1213	20180615_KS_CL_9.17938.17938.3.0.dta	3	2334.982710	0	SSSHSTDLMEAMAMGSVEASYK	2334.988568	Oxidation[M](14)	43.335183	2.290390	9.192199e-002	1.000000e+000	-0.005858	-2.508792	2	0.000000	P11974/	0	1	1	1
1214	20180615_KS_CL_9.17634.17634.3.0.dta	3	1958.167350	3	KLFEELAR(1)-NIKIISK(3)	1958.168380	null	37.572994	2.290030	9.195204e-002	1.000000e+000	-0.001030	-0.526002	2	0.000000	P11974(393)-P11974(266)/	1	1	1	1
1215	20180615_KS_CL_9.19304.19304.3.0.dta	3	1892.964515	0	AGKPVICATQMLESMIK	1892.964146	Carbamidomethyl[C](7);Oxidation[M](15)	31.698499	2.285340	9.234440e-002	1.000000e+000	0.000369	0.194932	2	0.000000	P11974/	0	1	1	1
1216	20180615_KS_CL_9.16978.16978.3.0.dta	3	2939.535165	1	GSGTAEVELKKGATLKITLDNAYMEK(10)	2939.528041	Oxidation[M](24)	20.385686	2.284610	9.240560e-002	1.000000e+000	0.007124	2.423518	2	0.000000	P11974(135)/	0	1	1	1
1217	20180615_KS_CL_9.22839.22839.5.1.dta	5	3939.007391	3	SVETLKEMIKSGMNVAR(6)-AGKPVICATQMLESMIK(3)	3939.012995	Oxidation[M](8);Oxidation[M](13);Carbamidomethyl[C](27)	93.564999	2.282490	9.258355e-002	1.000000e+000	-0.005604	-1.422691	2	0.000000	P11974(62)-P11974(322)/	1	1	1	1
1218	20180615_KS_CL_9.16906.16906.3.0.dta	3	2407.254874	0	KGDVVIVLTGWRPGSGFTNTMR	2407.254961	Oxidation[M](21)	18.271571	2.280560	9.274582e-002	1.000000e+000	-0.000087	-0.036141	2	0.000000	P11974/	0	1	1	1
1219	20180615_KS_CL_9.18893.18893.3.1.dta	3	2318.992422	0	SSSHSTDLMEAMAMGSVEASYK	2318.993654	null	41.373748	2.280120	9.278285e-002	1.000000e+000	-0.001232	-0.531265	2	0.000000	P11974/	0	1	1	1
1220	20180615_KS_CL_9.21391.21391.3.0.dta	3	2334.979151	0	SSSHSTDLMEAMAMGSVEASYK	2334.988568	Oxidation[M](12)	46.431754	2.273010	9.338307e-002	1.000000e+000	-0.009417	-4.032996	2	0.000000	P11974/	0	1	1	1
1221	20180615_KS_CL_9.8722.8722.3.3.dta	3	1917.850279	0	MNFSHGTHEYHAETIK	1917.854737	Oxidation[M](1)	36.229398	2.267250	9.387187e-002	1.000000e+000	-0.004458	-2.324472	2	0.000000	P11974/	0	1	1	1
1222	20180615_KS_CL_9.20813.20813.3.0.dta	3	2065.058277	1	SVETLKEMIKSGMNVAR(10)	2065.066688	Oxidation[M](13)	55.552455	2.267150	9.388037e-002	1.000000e+000	-0.008411	-4.072992	2	0.000000	P11974(66)/	0	1	1	1
1223	20180615_KS_CL_9.15081.15081.3.0.dta	3	1936.082683	1	VNLAMNVGKARGFFKK(15)	1936.083606	null	37.044623	2.264010	9.414782e-002	1.000000e+000	-0.000923	-0.476736	2	0.000000	P11974(504)/	0	1	1	1
1224	20180615_KS_CL_9.21122.21122.3.0.dta	3	2349.260252	0	GVNLPGAAVDLPAVSEKDIQDLK	2349.265904	null	47.538388	2.263460	9.419474e-002	1.000000e+000	-0.005652	-2.405858	2	0.000000	P11974/	0	1	1	1
1225	20180615_KS_CL_9.11846.11846.3.0.dta	3	2257.296730	1	TGLIKGSGTAEVELKKGATLK(16)	2257.301227	null	23.168748	2.261600	9.435356e-002	1.000000e+000	-0.004497	-1.992202	2	0.000000	P11974(136)/	0	1	1	1
1226	20180615_KS_CL_9.23140.23140.3.2.dta	3	2063.046492	2	SVETLKEMIKSGMNVAR(6)(10)	2063.051039	Oxidation[M](8);Oxidation[M](13)	49.204832	2.252930	9.509703e-002	1.000000e+000	-0.004547	-2.204017	2	0.000000	P11974(62)(66)/	0	1	1	1
1227	20180615_KS_CL_9.19659.19659.4.2.dta	4	2477.364232	0	KGVNLPGAAVDLPAVSEKDIQDLK	2477.360859	null	82.228904	2.251870	9.518828e-002	1.000000e+000	0.003373	1.361530	2	0.000000	P11974/	0	1	1	1
1228	20180615_KS_CL_9.19109.19109.4.2.dta	4	3290.478589	0	SHSEAGSAFIQTQQLHAAMADTFLEHMCR	3290.477426	Carbamidomethyl[C](28);Oxidation[M](27)	17.953318	2.250960	9.526669e-002	1.000000e+000	0.001163	0.353444	2	0.000000	P11974/	0	1	1	1
1229	20180615_KS_CL_9.21018.21018.3.2.dta	3	1908.957622	0	AGKPVICATQMLESMIK	1908.959060	Carbamidomethyl[C](7);Oxidation[M](11);Oxidation[M](15)	41.184708	2.249710	9.537448e-002	1.000000e+000	-0.001438	-0.753290	2	0.000000	P11974/	0	1	1	1
1230	20180615_KS_CL_9.12449.12449.4.0.dta	4	2069.179756	3	SVETLKEMIK(6)-KPRPTR(1)	2069.178621	null	22.848604	2.248140	9.551003e-002	1.000000e+000	0.001135	0.548527	2	0.000000	P11974(62)-P11974(337)/	1	1	1	1
1231	20180615_KS_CL_9.13309.13309.6.3.dta	6	3165.741635	3	AGKPVICATQMLESMIKKPR(17)-KPRPTR(1)	3165.741955	Carbamidomethyl[C](7);Oxidation[M](11)	29.910308	2.247970	9.552471e-002	1.000000e+000	-0.000320	-0.101082	2	0.000000	P11974(336)-P11974(337)/	1	1	1	1
1232	20180615_KS_CL_9.22759.22759.5.0.dta	5	4373.313139	3	TATESFASDPILYRPVAVALDTKGPEIR(23)-NICKVVDVGSK(4)	4373.305906	Carbamidomethyl[C](34)	71.519072	2.246470	9.565439e-002	1.000000e+000	0.007233	1.653898	2	0.000000	P11974(115)-P11974(166)/	1	1	1	1
1233	20180615_KS_CL_9.14104.14104.4.0.dta	4	2167.295038	3	VFLAQKMIIGR(6)-KPRPTR(1)	2167.289503	null	21.633344	2.245850	9.570804e-002	1.000000e+000	0.005535	2.553881	2	0.000000	P11974(311)-P11974(337)/	1	1	1	1
1234	20180615_KS_CL_9.21299.21299.4.1.dta	4	2391.254165	0	KGDVVIVLTGWRPGSGFTNTMR	2391.260047	null	64.453988	2.236180	9.654823e-002	1.000000e+000	-0.005882	-2.459791	2	0.000000	P11974/	0	1	1	1
1235	20180615_KS_CL_9.14653.14653.3.0.dta	3	2350.986176	0	SSSHSTDLMEAMAMGSVEASYK	2350.983482	Oxidation[M](12);Oxidation[M](14)	12.944887	2.227720	9.728870e-002	1.000000e+000	0.002694	1.145903	2	0.000000	P11974/	0	1	1	1
1236	20180615_KS_CL_9.9352.9352.5.0.dta	5	2394.366556	3	TGLIKGSGTAEVELK(5)-KPRPTR(1)	2394.371367	null	40.324348	2.224760	9.754896e-002	1.000000e+000	-0.004811	-2.009296	2	0.000000	P11974(125)-P11974(337)/	1	1	1	1
1237	20180615_KS_CL_9.21035.21035.3.1.dta	3	1681.810624	0	FDEILEASDGIMVAR	1681.810086	Oxidation[M](12)	20.106712	2.221880	9.780279e-002	1.000000e+000	0.000538	0.319893	2	0.000000	P11974/	0	1	1	1
1238	20180615_KS_CL_9.12175.12175.4.0.dta	4	1901.860623	0	MNFSHGTHEYHAETIK	1901.859823	null	31.120921	2.212560	9.862825e-002	1.000000e+000	0.000800	0.420641	2	0.000000	P11974/	0	1	1	1
1239	20180615_KS_CL_9.13981.13981.4.0.dta	4	1901.860141	0	MNFSHGTHEYHAETIK	1901.859823	null	14.422280	2.204290	9.936591e-002	1.000000e+000	0.000318	0.167205	2	0.000000	P11974/	0	1	1	1
1240	20180615_KS_CL_9.6228.6228.3.0.dta	3	2034.164646	3	KAADVHEVR(1)-KILGEKGK(6)	2034.170501	null	13.968633	2.202770	9.950202e-002	1.000000e+000	-0.005855	-2.878323	2	0.000000	P11974(247)-P11974(261)/	1	1	1	1
1241	20180615_KS_CL_9.6227.6227.5.0.dta	5	2120.192158	0	YRPRAPIIAVTRNHQTAR	2120.194693	null	26.196380	2.200030	9.974780e-002	1.000000e+000	-0.002535	-1.195645	2	0.000000	P11974/	0	1	1	1
1242	20180615_KS_CL_9.10401.10401.4.0.dta	4	1917.855143	0	MNFSHGTHEYHAETIK	1917.854737	Oxidation[M](1)	29.179443	2.199000	9.984033e-002	1.000000e+000	0.000406	0.211695	2	0.000000	P11974/	0	1	1	1
1243	20180615_KS_CL_9.9958.9958.4.2.dta	4	2394.369726	3	TGLIKGSGTAEVELK(5)-KPRPTR(1)	2394.371367	null	21.318519	2.187720	1.008587e-001	1.000000e+000	-0.001641	-0.685357	2	0.000000	P11974(125)-P11974(337)/	1	1	1	1
1244	20180615_KS_CL_9.22692.22692.3.1.dta	3	1892.957536	0	AGKPVICATQMLESMIK	1892.964146	Carbamidomethyl[C](7);Oxidation[M](11)	27.117897	2.186910	1.009321e-001	1.000000e+000	-0.006610	-3.491878	2	0.000000	P11974/	0	1	1	1
1245	20180615_KS_CL_9.24283.24283.3.0.dta	3	1837.910177	0	RFDEILEASDGIMVAR	1837.911188	Oxidation[M](13)	9.408644	2.182570	1.013267e-001	1.000000e+000	-0.001011	-0.550081	2	0.000000	P11974/	0	1	1	1
1246	20180615_KS_CL_9.17516.17516.2.3.dta	2	945.516223	0	VNLAMNVGK	945.518567	null	47.870901	2.181380	1.014351e-001	1.000000e+000	-0.002344	-2.479063	2	0.000000	P11974/	0	1	1	1
1247	20180615_KS_CL_9.17323.17323.4.0.dta	4	1837.906325	0	RFDEILEASDGIMVAR	1837.911188	Oxidation[M](13)	33.907449	2.181270	1.014451e-001	1.000000e+000	-0.004863	-2.645939	2	0.000000	P11974/	0	1	1	1
1248	20180615_KS_CL_9.18883.18883.3.0.dta	3	1177.649299	0	SVETLKEMIK	1177.649629	null	39.985501	2.179910	1.015691e-001	1.000000e+000	-0.000330	-0.280219	2	0.000000	P11974/	0	1	1	1
1249	20180615_KS_CL_9.6643.6643.3.0.dta	3	1917.850436	0	MNFSHGTHEYHAETIK	1917.854737	Oxidation[M](1)	42.330347	2.178260	1.017198e-001	1.000000e+000	-0.004301	-2.242610	2	0.000000	P11974/	0	1	1	1
1250	20180615_KS_CL_9.19876.19876.4.3.dta	4	2477.361554	0	KGVNLPGAAVDLPAVSEKDIQDLK	2477.360859	null	55.054903	2.173750	1.021326e-001	1.000000e+000	0.000695	0.280540	2	0.000000	P11974/	0	1	1	1
1251	20180615_KS_CL_9.11333.11333.2.3.dta	2	1197.582298	0	ITLDNAYMEK	1197.581946	null	26.907014	2.160140	1.033875e-001	1.000000e+000	0.000352	0.293926	2	0.000000	P11974/	0	1	1	1
1252	20180615_KS_CL_9.16038.16038.3.2.dta	3	1837.906510	0	RFDEILEASDGIMVAR	1837.911188	Oxidation[M](13)	35.962856	2.146830	1.046278e-001	1.000000e+000	-0.004678	-2.545281	2	0.000000	P11974/	0	1	1	1
1253	20180615_KS_CL_9.21961.21961.3.0.dta	3	3017.599290	0	TATESFASDPILYRPVAVALDTKGPEIR	3017.594084	null	16.689786	2.143400	1.049496e-001	1.000000e+000	0.005206	1.725215	2	0.000000	P11974/	0	1	1	1
1254	20180615_KS_CL_9.17458.17458.3.0.dta	3	2350.977111	0	SSSHSTDLMEAMAMGSVEASYK	2350.983482	Oxidation[M](12);Oxidation[M](14)	33.756091	2.142220	1.050605e-001	1.000000e+000	-0.006371	-2.709930	2	0.000000	P11974/	0	1	1	1
1255	20180615_KS_CL_9.21892.21892.2.0.dta	2	1665.816652	0	FDEILEASDGIMVAR	1665.815172	null	46.451666	2.132330	1.059940e-001	1.000000e+000	0.001480	0.888454	2	0.000000	P11974/	0	1	1	1
1256	20180615_KS_CL_9.21282.21282.5.0.dta	5	3301.847445	3	KGVNLPGAAVDLPAVSEKDIQDLK(1)-KILGEK(1)	3301.861574	null	7.280857	2.127640	1.064392e-001	1.000000e+000	-0.014129	-4.279101	2	0.000000	P11974(207)-P11974(256)/	1	1	1	1
1257	20180615_KS_CL_9.16474.16474.5.2.dta	5	3585.774010	3	MNFSHGTHEYHAETIKNVR(16)-SVETLKEMIK(6)	3585.782683	null	26.519618	2.116360	1.075169e-001	1.000000e+000	-0.008673	-2.418719	2	0.000000	P11974(89)-P11974(62)/	1	1	1	1
1258	20180615_KS_CL_9.20995.20995.2.0.dta	2	1636.887067	0	GVNLPGAAVDLPAVSEK	1636.890384	null	46.049600	2.116000	1.075514e-001	1.000000e+000	-0.003317	-2.026403	2	0.000000	P11974/	0	1	1	1
1259	20180615_KS_CL_9.21827.21827.3.0.dta	3	2407.261070	0	KGDVVIVLTGWRPGSGFTNTMR	2407.254961	Oxidation[M](21)	32.004918	2.114250	1.077195e-001	1.000000e+000	0.006109	2.537745	2	0.000000	P11974/	0	1	1	1
1260	20180615_KS_CL_9.14845.14845.3.2.dta	3	1892.963354	0	AGKPVICATQMLESMIK	1892.964146	Carbamidomethyl[C](7);Oxidation[M](15)	21.121218	2.109760	1.081518e-001	1.000000e+000	-0.000792	-0.418391	2	0.000000	P11974/	0	1	1	1
1261	20180615_KS_CL_9.7114.7114.3.0.dta	3	1901.858347	0	MNFSHGTHEYHAETIK	1901.859823	null	40.244723	2.107390	1.083806e-001	1.000000e+000	-0.001476	-0.776082	2	0.000000	P11974/	0	1	1	1
1262	20180615_KS_CL_9.10710.10710.5.0.dta	5	2427.155178	1	MNFSHGTHEYHAETIKNVR(16)	2427.150894	null	39.854888	2.100960	1.090035e-001	1.000000e+000	0.004284	1.765032	2	0.000000	P11974(89)/	0	1	1	1
1263	20180615_KS_CL_9.10683.10683.6.3.dta	6	3181.737021	3	AGKPVICATQMLESMIKKPR(17)-KPRPTR(1)	3181.736869	Carbamidomethyl[C](7);Oxidation[M](11);Oxidation[M](15)	20.423023	2.100100	1.090871e-001	1.000000e+000	0.000152	0.047773	2	0.000000	P11974(336)-P11974(337)/	1	1	1	1
1264	20180615_KS_CL_9.17874.17874.3.0.dta	3	1968.034028	1	KGATLKITLDNAYMEK(6)	1968.035712	Oxidation[M](14)	51.316639	2.098630	1.092300e-001	1.000000e+000	-0.001684	-0.855676	2	0.000000	P11974(141)/	0	1	1	1
1265	20180615_KS_CL_9.6512.6512.2.1.dta	2	1067.491006	0	PGSGFTNTMR	1067.493806	null	74.060512	2.095240	1.095603e-001	1.000000e+000	-0.002800	-2.622966	2	0.000000	P11974/	0	1	1	1
1266	20180615_KS_CL_9.23076.23076.3.0.dta	3	3399.684193	2	KGATLKITLDNAYMEKCDENILWLDYK(6)(16)	3399.684936	Carbamidomethyl[C](17);Oxidation[M](14)	19.678744	2.093800	1.097009e-001	1.000000e+000	-0.000743	-0.218550	2	0.000000	P11974(141)(151)/	0	1	1	1
1267	20180615_KS_CL_9.10113.10113.4.0.dta	4	1917.856541	0	MNFSHGTHEYHAETIK	1917.854737	Oxidation[M](1)	39.795584	2.092400	1.098377e-001	1.000000e+000	0.001804	0.940634	2	0.000000	P11974/	0	1	1	1
1268	20180615_KS_CL_9.17646.17646.3.0.dta	3	1968.033820	1	KGATLKITLDNAYMEK(6)	1968.035712	Oxidation[M](14)	56.933502	2.090960	1.099786e-001	1.000000e+000	-0.001892	-0.961365	2	0.000000	P11974(141)/	0	1	1	1
1269	20180615_KS_CL_9.20857.20857.3.0.dta	3	2318.983588	0	SSSHSTDLMEAMAMGSVEASYK	2318.993654	null	49.135152	2.090830	1.099913e-001	1.000000e+000	-0.010066	-4.340676	2	0.000000	P11974/	0	1	1	1
1270	20180615_KS_CL_9.12892.12892.2.0.dta	2	1908.959209	0	AGKPVICATQMLESMIK	1908.959060	Carbamidomethyl[C](7);Oxidation[M](11);Oxidation[M](15)	28.818591	2.088360	1.102333e-001	1.000000e+000	0.000149	0.078053	2	0.000000	P11974/	0	1	1	1
1271	20180615_KS_CL_9.9863.9863.4.0.dta	4	1917.854043	0	MNFSHGTHEYHAETIK	1917.854737	Oxidation[M](1)	32.632668	2.081950	1.108636e-001	1.000000e+000	-0.000694	-0.361863	2	0.000000	P11974/	0	1	1	1
1272	20180615_KS_CL_9.7747.7747.3.0.dta	3	2091.189497	1	GKNIKIISKIENHEGVR(2)	2091.191960	null	17.327120	2.072760	1.117727e-001	1.000000e+000	-0.002463	-1.177797	2	0.000000	P11974(263)/	0	1	1	1
1273	20180615_KS_CL_9.10586.10586.5.0.dta	5	3181.733416	3	AGKPVICATQMLESMIKKPR(17)-KPRPTR(1)	3181.736869	Carbamidomethyl[C](7);Oxidation[M](11);Oxidation[M](15)	13.615913	2.070560	1.119913e-001	1.000000e+000	-0.003453	-1.085256	2	0.000000	P11974(336)-P11974(337)/	1	1	1	1
1274	20180615_KS_CL_9.20294.20294.4.1.dta	4	2533.354185	3	NICKVVDVGSK(4)-SVETLKEMIK(6)	2533.361451	Carbamidomethyl[C](3)	39.221871	2.065510	1.124945e-001	1.000000e+000	-0.007266	-2.868126	2	0.000000	P11974(166)-P11974(62)/	1	1	1	1
1275	20180615_KS_CL_9.16219.16219.5.0.dta	5	3585.779855	3	MNFSHGTHEYHAETIKNVR(16)-SVETLKEMIK(6)	3585.782683	null	27.387302	2.052430	1.138071e-001	1.000000e+000	-0.002828	-0.788670	2	0.000000	P11974(89)-P11974(62)/	1	1	1	1
1276	20180615_KS_CL_9.19084.19084.3.0.dta	3	2477.358491	0	KGVNLPGAAVDLPAVSEKDIQDLK	2477.360859	null	20.866577	2.049250	1.141282e-001	1.000000e+000	-0.002368	-0.955856	2	0.000000	P11974/	0	1	1	1
1277	20180615_KS_CL_9.20553.20553.2.0.dta	2	2133.173845	0	VVDVGSKVYVDDGLISLQVK	2133.180059	null	61.084887	2.047400	1.143154e-001	1.000000e+000	-0.006214	-2.913022	2	0.000000	P11974/	0	1	1	1
1278	20180615_KS_CL_9.7405.7405.3.0.dta	3	1901.857815	0	MNFSHGTHEYHAETIK	1901.859823	null	31.750500	2.042670	1.147951e-001	1.000000e+000	-0.002008	-1.055809	2	0.000000	P11974/	0	1	1	1
1279	20180615_KS_CL_9.8955.8955.3.0.dta	3	1901.860117	0	MNFSHGTHEYHAETIK	1901.859823	null	30.460954	2.035950	1.154798e-001	1.000000e+000	0.000294	0.154586	2	0.000000	P11974/	0	1	1	1
1280	20180615_KS_CL_9.21442.21442.5.0.dta	5	3301.851342	3	KGVNLPGAAVDLPAVSEKDIQDLK(1)-KILGEK(1)	3301.861574	null	7.972632	2.034940	1.155830e-001	1.000000e+000	-0.010232	-3.098858	2	0.000000	P11974(207)-P11974(256)/	1	1	1	1
1281	20180615_KS_CL_9.5820.5820.5.0.dta	5	2010.129735	3	GSGTAEVELKK(10)-KPRPTR(1)	2010.134116	null	77.472799	2.028700	1.162224e-001	1.000000e+000	-0.004381	-2.179457	2	0.000000	P11974(135)-P11974(337)/	1	1	1	1
1282	20180615_KS_CL_9.3121.3121.2.0.dta	2	1189.579654	0	EAEAAMFHRK	1189.578199	null	26.421791	2.026700	1.164280e-001	1.000000e+000	0.001455	1.223123	2	0.000000	P11974/	0	1	1	1
1283	20180615_KS_CL_9.9687.9687.3.0.dta	3	2443.143515	1	MNFSHGTHEYHAETIKNVR(16)	2443.145808	Oxidation[M](1)	13.946388	2.023960	1.167101e-001	1.000000e+000	-0.002293	-0.938544	2	0.000000	P11974(89)/	0	1	1	1
1284	20180615_KS_CL_9.23678.23678.4.0.dta	4	3540.874296	3	DIQDLKFGVEQDVDMVFASFIRK(6)-KILGEK(1)	3540.865669	Oxidation[M](15)	22.744748	2.016450	1.174866e-001	1.000000e+000	0.008627	2.436410	2	0.000000	P11974(230)-P11974(256)/	1	1	1	1
1285	20180615_KS_CL_9.14208.14208.6.0.dta	6	3165.746399	3	AGKPVICATQMLESMIKKPR(17)-KPRPTR(1)	3165.741955	Carbamidomethyl[C](7);Oxidation[M](15)	15.948238	2.014140	1.177263e-001	1.000000e+000	0.004444	1.403778	2	0.000000	P11974(336)-P11974(337)/	1	1	1	1
1286	20180615_KS_CL_9.2619.2619.4.0.dta	4	1645.994751	3	KPRPTR(1)-KPRPTR(1)	1645.997185	null	23.203544	2.006150	1.185587e-001	1.000000e+000	-0.002434	-1.478739	2	0.000000	P11974(337)-P11974(337)/	2	1	1	1
1287	20180615_KS_CL_9.21790.21790.4.4.dta	4	2391.252126	0	KGDVVIVLTGWRPGSGFTNTMR	2391.260047	null	46.218258	1.993950	1.198396e-001	1.000000e+000	-0.007921	-3.312480	2	0.000000	P11974/	0	1	1	1
1288	20180615_KS_CL_9.17943.17943.3.0.dta	3	2334.982780	0	SSSHSTDLMEAMAMGSVEASYK	2334.988568	Oxidation[M](14)	35.522821	1.986480	1.206298e-001	1.000000e+000	-0.005788	-2.478813	2	0.000000	P11974/	0	1	1	1
1289	20180615_KS_CL_9.22599.22599.5.0.dta	5	4785.595969	3	TATESFASDPILYRPVAVALDTKGPEIR(23)-TGLIKGSGTAEVELKK(5)	4785.592213	null	69.373037	1.984450	1.208453e-001	1.000000e+000	0.003756	0.784856	2	0.000000	P11974(115)-P11974(125)/	1	1	1	1
1290	20180615_KS_CL_9.13541.13541.3.0.dta	3	2350.976564	0	SSSHSTDLMEAMAMGSVEASYK	2350.983482	Oxidation[M](12);Oxidation[M](14)	28.803646	1.978840	1.214425e-001	1.000000e+000	-0.006918	-2.942598	2	0.000000	P11974/	0	1	1	1
1291	20180615_KS_CL_9.16723.16723.3.0.dta	3	1787.017891	1	TGLIKGSGTAEVELKK(5)	1787.015969	null	33.154697	1.959370	1.235352e-001	1.000000e+000	0.001922	1.075536	2	0.000000	P11974(125)/	0	1	1	1
1292	20180615_KS_CL_9.9501.9501.3.0.dta	3	2443.141505	1	MNFSHGTHEYHAETIKNVR(16)	2443.145808	Oxidation[M](1)	21.403740	1.945090	1.250897e-001	1.000000e+000	-0.004303	-1.761254	2	0.000000	P11974(89)/	0	1	1	1
1293	20180615_KS_CL_9.19945.19945.3.0.dta	3	1892.962074	0	AGKPVICATQMLESMIK	1892.964146	Carbamidomethyl[C](7);Oxidation[M](11)	46.974004	1.945000	1.250996e-001	1.000000e+000	-0.002072	-1.094580	2	0.000000	P11974/	0	1	1	1
1294	20180615_KS_CL_9.10535.10535.4.0.dta	4	1901.859195	0	MNFSHGTHEYHAETIK	1901.859823	null	32.120945	1.940870	1.255523e-001	1.000000e+000	-0.000628	-0.330203	2	0.000000	P11974/	0	1	1	1
1295	20180615_KS_CL_9.23260.23260.3.0.dta	3	3017.604186	0	TATESFASDPILYRPVAVALDTKGPEIR	3017.594084	null	44.639547	1.936570	1.260252e-001	1.000000e+000	0.010102	3.347700	2	0.000000	P11974/	0	1	1	1
1296	20180615_KS_CL_9.16974.16974.5.1.dta	5	3368.887858	3	KGVNLPGAAVDLPAVSEKDIQDLK(1)-KPRPTR(1)	3368.889851	null	19.586717	1.935750	1.261155e-001	1.000000e+000	-0.001993	-0.591590	2	0.000000	P11974(207)-P11974(337)/	1	1	1	1
1297	20180615_KS_CL_9.18802.18802.4.0.dta	4	2923.528827	1	GSGTAEVELKKGATLKITLDNAYMEK(16)	2923.533126	null	17.284161	1.930790	1.266632e-001	1.000000e+000	-0.004299	-1.470481	2	0.000000	P11974(141)/	0	1	1	1
1298	20180615_KS_CL_9.18753.18753.2.0.dta	2	1359.703832	0	NTGIICTIGPASR	1359.704844	Carbamidomethyl[C](6)	29.989136	1.926210	1.271707e-001	1.000000e+000	-0.001012	-0.744279	2	0.000000	P11974/	0	1	1	1
1299	20180615_KS_CL_9.18368.18368.3.0.dta	3	2318.987831	0	SSSHSTDLMEAMAMGSVEASYK	2318.993654	null	36.069749	1.925330	1.272684e-001	1.000000e+000	-0.005823	-2.511003	2	0.000000	P11974/	0	1	1	1
1300	20180615_KS_CL_9.11056.11056.3.0.dta	3	1177.647643	0	SVETLKEMIK	1177.649629	null	17.245379	1.917560	1.281339e-001	1.000000e+000	-0.001986	-1.686410	2	0.000000	P11974/	0	1	1	1
1301	20180615_KS_CL_9.11394.11394.4.1.dta	4	2443.145039	1	MNFSHGTHEYHAETIKNVR(16)	2443.145808	Oxidation[M](1)	31.257540	1.913570	1.285803e-001	1.000000e+000	-0.000769	-0.314758	2	0.000000	P11974(89)/	0	1	1	1
1302	20180615_KS_CL_9.9840.9840.3.1.dta	3	1908.957729	0	AGKPVICATQMLESMIK	1908.959060	Carbamidomethyl[C](7);Oxidation[M](11);Oxidation[M](15)	27.279792	1.907360	1.292777e-001	1.000000e+000	-0.001331	-0.697239	2	0.000000	P11974/	0	1	1	1
1303	20180615_KS_CL_9.19276.19276.3.0.dta	3	2334.988398	0	SSSHSTDLMEAMAMGSVEASYK	2334.988568	Oxidation[M](14)	25.891516	1.903790	1.296801e-001	1.000000e+000	-0.000170	-0.072805	2	0.000000	P11974/	0	1	1	1
1304	20180615_KS_CL_9.21041.21041.4.0.dta	4	2407.247027	0	KGDVVIVLTGWRPGSGFTNTMR	2407.254961	Oxidation[M](21)	29.149826	1.901800	1.299049e-001	1.000000e+000	-0.007934	-3.295870	2	0.000000	P11974/	0	1	1	1
1305	20180615_KS_CL_9.8273.8273.3.0.dta	3	2366.974580	0	SSSHSTDLMEAMAMGSVEASYK	2366.978396	Oxidation[M](9);Oxidation[M](12);Oxidation[M](14)	23.136578	1.901410	1.299490e-001	1.000000e+000	-0.003816	-1.612182	2	0.000000	P11974/	0	1	1	1
1306	20180615_KS_CL_9.3153.3153.4.0.dta	4	1901.859345	0	MNFSHGTHEYHAETIK	1901.859823	null	29.099096	1.898810	1.302432e-001	1.000000e+000	-0.000478	-0.251333	2	0.000000	P11974/	0	1	1	1
1307	20180615_KS_CL_9.23657.23657.3.3.dta	3	3689.947873	2	VYVDDGLISLQVKQKGPDFLVTEVENGGFLGSK(13)(15)	3689.931099	null	55.723623	1.897510	1.303906e-001	1.000000e+000	0.016774	4.545884	2	0.000000	P11974(186)(188)/	0	1	1	1
1308	20180615_KS_CL_9.18926.18926.3.0.dta	3	2350.986128	0	SSSHSTDLMEAMAMGSVEASYK	2350.983482	Oxidation[M](12);Oxidation[M](14)	30.071821	1.896080	1.305528e-001	1.000000e+000	0.002646	1.125486	2	0.000000	P11974/	0	1	1	1
1309	20180615_KS_CL_9.20325.20325.3.0.dta	3	1787.016967	1	TGLIKGSGTAEVELKK(5)	1787.015969	null	31.801963	1.894070	1.307811e-001	1.000000e+000	0.000998	0.558473	2	0.000000	P11974(125)/	0	1	1	1
1310	20180615_KS_CL_9.23051.23051.4.0.dta	4	4480.347442	3	GVNLPGAAVDLPAVSEKDIQDLK(17)-GPDFLVTEVENGGFLGSKK(18)	4480.349542	null	53.774305	1.885400	1.317698e-001	1.000000e+000	-0.002100	-0.468713	2	0.000000	P11974(224)-P11974(206)/	1	1	1	1
1311	20180615_KS_CL_9.7491.7491.5.0.dta	5	2110.177832	3	NICKVVDVGSK(4)-KPRPTR(1)	2110.180016	Carbamidomethyl[C](3)	57.952415	1.882270	1.321284e-001	1.000000e+000	-0.002184	-1.034983	2	0.000000	P11974(166)-P11974(337)/	1	1	1	1
1312	20180615_KS_CL_9.10211.10211.3.1.dta	3	1118.602287	0	GSGTAEVELKK	1118.605125	null	34.643890	1.862190	1.344480e-001	1.000000e+000	-0.002838	-2.537088	2	0.000000	P11974/	0	1	1	1
1313	20180615_KS_CL_9.10708.10708.4.0.dta	4	1901.858864	0	MNFSHGTHEYHAETIK	1901.859823	null	24.170150	1.850400	1.358259e-001	1.000000e+000	-0.000959	-0.504243	2	0.000000	P11974/	0	1	1	1
1314	20180615_KS_CL_9.10349.10349.5.3.dta	5	2427.150250	1	MNFSHGTHEYHAETIKNVR(16)	2427.150894	null	32.996873	1.842660	1.367370e-001	1.000000e+000	-0.000644	-0.265332	2	0.000000	P11974(89)/	0	1	1	1
1315	20180615_KS_CL_9.17084.17084.3.0.dta	3	1787.021303	1	TGLIKGSGTAEVELKK(5)	1787.015969	null	37.958943	1.836700	1.374420e-001	1.000000e+000	0.005334	2.984864	2	0.000000	P11974(125)/	0	1	1	1
1316	20180615_KS_CL_9.13275.13275.6.1.dta	6	3165.743542	3	AGKPVICATQMLESMIKKPR(17)-KPRPTR(1)	3165.741955	Carbamidomethyl[C](7);Oxidation[M](15)	24.105306	1.835480	1.375867e-001	1.000000e+000	0.001587	0.501304	2	0.000000	P11974(336)-P11974(337)/	1	1	1	1
1317	20180615_KS_CL_9.10436.10436.3.0.dta	3	1193.643704	0	SVETLKEMIK	1193.644543	Oxidation[M](8)	20.164149	1.818980	1.395563e-001	1.000000e+000	-0.000839	-0.702889	2	0.000000	P11974/	0	1	1	1
1318	20180615_KS_CL_9.20415.20415.4.0.dta	4	2391.257150	0	KGDVVIVLTGWRPGSGFTNTMR	2391.260047	null	19.262825	1.814940	1.400421e-001	1.000000e+000	-0.002897	-1.211495	2	0.000000	P11974/	0	1	1	1
1319	20180615_KS_CL_9.18546.18546.5.0.dta	5	4459.080053	0	SHSEAGSAFIQTQQLHAAMADTFLEHMCRLDIDSAPITAR	4459.086171	Carbamidomethyl[C](28);Oxidation[M](19);Oxidation[M](27)	13.338642	1.810380	1.405922e-001	1.000000e+000	-0.006118	-1.372030	2	0.000000	P11974/	0	1	1	1
1320	20180615_KS_CL_9.11827.11827.4.0.dta	4	1901.858847	0	MNFSHGTHEYHAETIK	1901.859823	null	22.023663	1.810280	1.406043e-001	1.000000e+000	-0.000976	-0.513182	2	0.000000	P11974/	0	1	1	1
1321	20180615_KS_CL_9.22155.22155.3.1.dta	3	2349.264041	0	GVNLPGAAVDLPAVSEKDIQDLK	2349.265904	null	37.306656	1.805180	1.412217e-001	1.000000e+000	-0.001863	-0.793014	2	0.000000	P11974/	0	1	1	1
1322	20180615_KS_CL_9.21904.21904.4.0.dta	4	1821.922328	0	RFDEILEASDGIMVAR	1821.916274	null	14.718831	1.802800	1.415106e-001	1.000000e+000	0.006054	3.322875	2	0.000000	P11974/	0	1	1	1
1323	20180615_KS_CL_9.16422.16422.5.0.dta	5	3585.776366	3	MNFSHGTHEYHAETIKNVR(16)-SVETLKEMIK(6)	3585.782683	null	25.405835	1.802350	1.415652e-001	1.000000e+000	-0.006317	-1.761680	2	0.000000	P11974(89)-P11974(62)/	1	1	1	1
1324	20180615_KS_CL_9.14282.14282.2.2.dta	2	961.514868	0	VNLAMNVGK	961.513481	Oxidation[M](5)	40.678670	1.798750	1.420033e-001	1.000000e+000	0.001387	1.442517	2	0.000000	P11974/	0	1	1	1
1325	20180615_KS_CL_9.5932.5932.3.0.dta	3	1061.480800	0	EAEAAMFHR	1061.483243	null	30.204638	1.791640	1.428718e-001	1.000000e+000	-0.002443	-2.301497	2	0.000000	P11974/	0	1	1	1
1326	20180615_KS_CL_9.18129.18129.3.0.dta	3	1968.028720	1	KGATLKITLDNAYMEK(6)	1968.035712	Oxidation[M](14)	52.256202	1.785600	1.436130e-001	1.000000e+000	-0.006992	-3.552781	2	0.000000	P11974(141)/	0	1	1	1
1327	20180615_KS_CL_9.24161.24161.3.0.dta	3	1875.893736	0	FGVEQDVDMVFASFIR	1875.894478	Oxidation[M](9)	9.056027	1.783590	1.438604e-001	1.000000e+000	-0.000742	-0.395545	2	0.000000	P11974/	0	1	1	1
1328	20180615_KS_CL_9.11063.11063.3.0.dta	3	1274.681227	1	GSGTAEVELKK(10)	1274.683763	null	31.766678	1.769010	1.456655e-001	1.000000e+000	-0.002536	-1.989513	2	0.000000	P11974(135)/	0	1	1	1
1329	20180615_KS_CL_9.20387.20387.3.3.dta	3	2063.043292	2	SVETLKEMIKSGMNVAR(6)(10)	2063.051039	Oxidation[M](8);Oxidation[M](13)	29.447964	1.761870	1.465563e-001	1.000000e+000	-0.007747	-3.755118	2	0.000000	P11974(62)(66)/	0	1	1	1
1330	20180615_KS_CL_9.19487.19487.3.1.dta	3	1952.050527	1	KGATLKITLDNAYMEK(6)	1952.040798	null	61.453954	1.760430	1.467365e-001	1.000000e+000	0.009729	4.984015	2	0.000000	P11974(141)/	0	1	1	1
1331	20180615_KS_CL_9.21980.21980.2.0.dta	2	1642.770207	0	DPVQEAWAEDVDLR	1642.770667	null	49.984839	1.753170	1.476478e-001	1.000000e+000	-0.000460	-0.280015	2	0.000000	P11974/	0	1	1	1
1332	20180615_KS_CL_9.23906.23906.4.1.dta	4	3666.716809	1	AEGSDVANAVLDGADCIMLSGETAKGDYPLEAVR(25)	3666.714779	Carbamidomethyl[C](16);Oxidation[M](18)	3.474068	1.747240	1.483957e-001	1.000000e+000	0.002030	0.553629	2	0.000000	P11974(367)/	0	1	1	1
1333	20180615_KS_CL_9.9638.9638.3.1.dta	3	2443.142144	1	MNFSHGTHEYHAETIKNVR(16)	2443.145808	Oxidation[M](1)	22.457664	1.746820	1.484487e-001	1.000000e+000	-0.003664	-1.499706	2	0.000000	P11974(89)/	0	1	1	1
1334	20180615_KS_CL_9.11239.11239.3.0.dta	3	1177.648523	0	SVETLKEMIK	1177.649629	null	19.672996	1.742700	1.489703e-001	1.000000e+000	-0.001106	-0.939159	2	0.000000	P11974/	0	1	1	1
1335	20180615_KS_CL_9.22628.22628.6.2.dta	6	6293.096853	3	AEGSDVANAVLDGADCIMLSGETAKGDYPLEAVRMQHLIAR(25)-KGATLKITLDNAYMEK(6)	6293.123384	Carbamidomethyl[C](16);Oxidation[M](18)	16.378372	1.735350	1.499045e-001	1.000000e+000	-0.026531	-4.215872	2	0.000000	P11974(367)-P11974(141)/	1	1	1	1
1336	20180615_KS_CL_9.12154.12154.3.0.dta	3	1177.648962	0	SVETLKEMIK	1177.649629	null	14.534321	1.731330	1.504175e-001	1.000000e+000	-0.000667	-0.566382	2	0.000000	P11974/	0	1	1	1
1337	20180615_KS_CL_9.13774.13774.6.3.dta	6	3165.746942	3	AGKPVICATQMLESMIKKPR(17)-KPRPTR(1)	3165.741955	Carbamidomethyl[C](7);Oxidation[M](15)	15.226289	1.715040	1.525111e-001	1.000000e+000	0.004987	1.575302	2	0.000000	P11974(336)-P11974(337)/	1	1	1	1
1338	20180615_KS_CL_9.20142.20142.3.0.dta	3	1952.047414	1	KGATLKITLDNAYMEK(6)	1952.040798	null	36.198991	1.712130	1.528876e-001	1.000000e+000	0.006616	3.389273	2	0.000000	P11974(141)/	0	1	1	1
1339	20180615_KS_CL_9.7736.7736.5.0.dta	5	2522.461933	3	TGLIKGSGTAEVELKK(5)-KPRPTR(1)	2522.466323	null	19.702335	1.708710	1.533311e-001	1.000000e+000	-0.004390	-1.740360	2	0.000000	P11974(125)-P11974(337)/	1	1	1	1
1340	20180615_KS_CL_9.23174.23174.4.1.dta	4	5134.528167	3	AEGSDVANAVLDGADCIMLSGETAKGDYPLEAVR(25)-TGLIKGSGTAEVELK(5)	5134.544400	Carbamidomethyl[C](16)	51.423977	1.699910	1.544770e-001	1.000000e+000	-0.016233	-3.161527	2	0.000000	P11974(367)-P11974(125)/	1	1	1	1
1341	20180615_KS_CL_9.8943.8943.5.0.dta	5	2443.142957	1	MNFSHGTHEYHAETIKNVR(16)	2443.145808	Oxidation[M](1)	39.495132	1.695040	1.551142e-001	1.000000e+000	-0.002851	-1.166938	2	0.000000	P11974(89)/	0	1	1	1
1342	20180615_KS_CL_9.8681.8681.3.0.dta	3	1308.729813	1	KAADVHEVRK(1)	1308.726962	null	52.881279	1.691670	1.555563e-001	1.000000e+000	0.002851	2.178453	2	0.000000	P11974(247)/	0	1	1	1
1343	20180615_KS_CL_9.14575.14575.2.0.dta	2	1344.729239	1	VNLAMNVGKAR(9)	1344.730331	Oxidation[M](5)	48.628136	1.674140	1.578730e-001	1.000000e+000	-0.001092	-0.812059	2	0.000000	P11974(498)/	0	1	1	1
1344	20180615_KS_CL_9.18895.18895.3.0.dta	3	1365.844662	2	KILGEKGKNIK(6)(8)	1365.846344	null	46.182066	1.624150	1.646333e-001	1.000000e+000	-0.001682	-1.231471	2	0.000000	P11974(261)(263)/	0	1	1	1
1345	20180615_KS_CL_9.14084.14084.5.0.dta	5	2167.290537	3	VFLAQKMIIGR(6)-KPRPTR(1)	2167.289503	null	19.729897	1.598130	1.682431e-001	1.000000e+000	0.001034	0.477094	2	0.000000	P11974(311)-P11974(337)/	1	1	1	1
1346	20180615_KS_CL_9.21951.21951.3.0.dta	3	2063.051454	2	SVETLKEMIKSGMNVAR(6)(10)	2063.051039	Oxidation[M](8);Oxidation[M](13)	11.712047	1.593250	1.689271e-001	1.000000e+000	0.000415	0.201158	2	0.000000	P11974(62)(66)/	0	1	1	1
1347	20180615_KS_CL_9.22089.22089.2.2.dta	2	1658.925150	1	TGLIKGSGTAEVELK(5)	1658.921013	null	73.419581	1.591200	1.692151e-001	1.000000e+000	0.004137	2.493790	2	0.000000	P11974(125)/	0	1	1	1
1348	20180615_KS_CL_9.10593.10593.4.0.dta	4	2664.463360	3	TGLIKGSGTAEVELK(5)-KAADVHEVR(1)	2664.456542	null	24.981786	1.585780	1.699784e-001	1.000000e+000	0.006818	2.558871	2	0.000000	P11974(125)-P11974(247)/	1	1	1	1
1349	20180615_KS_CL_9.12904.12904.4.3.dta	4	2257.300506	1	TGLIKGSGTAEVELKKGATLK(5)	2257.301227	null	18.410022	1.583320	1.703258e-001	1.000000e+000	-0.000721	-0.319408	2	0.000000	P11974(125)/	0	1	1	1
1350	20180615_KS_CL_9.11462.11462.2.1.dta	2	843.518003	1	KILGEK(1)	843.518555	null	74.353252	1.575140	1.714849e-001	1.000000e+000	-0.000552	-0.654402	2	0.000000	P11974(256)/	0	1	1	1
1351	20180615_KS_CL_9.10796.10796.3.0.dta	3	1640.031585	3	NIKIISK(3)-KILGEK(1)	1640.035588	null	50.132455	1.551680	1.748438e-001	1.000000e+000	-0.004003	-2.440801	2	0.000000	P11974(266)-P11974(256)/	1	1	1	1
1352	20180615_KS_CL_9.18783.18783.3.0.dta	3	1787.014561	1	TGLIKGSGTAEVELKK(5)	1787.015969	null	26.283846	1.543260	1.760619e-001	1.000000e+000	-0.001408	-0.787906	2	0.000000	P11974(125)/	0	1	1	1
1353	20180615_KS_CL_9.22482.22482.4.0.dta	4	4402.160136	3	AEGSDVANAVLDGADCIMLSGETAKGDYPLEAVR(25)-KPRPTR(1)	4402.165132	Carbamidomethyl[C](16);Oxidation[M](18)	39.852004	1.518050	1.797488e-001	1.000000e+000	-0.004996	-1.134896	2	0.000000	P11974(367)-P11974(337)/	1	1	1	1
1354	20180615_KS_CL_9.8771.8771.5.0.dta	5	2443.143332	1	MNFSHGTHEYHAETIKNVR(16)	2443.145808	Oxidation[M](1)	38.762309	1.472850	1.865098e-001	1.000000e+000	-0.002476	-1.013447	2	0.000000	P11974(89)/	0	1	1	1
1355	20180615_KS_CL_9.12659.12659.3.0.dta	3	1952.080334	1	VNLAMNVGKARGFFKK(15)	1952.078521	Oxidation[M](5)	32.570554	1.452470	1.896217e-001	1.000000e+000	0.001813	0.928754	2	0.000000	P11974(504)/	0	1	1	1
1356	20180615_KS_CL_9.20115.20115.3.0.dta	3	1787.015946	1	TGLIKGSGTAEVELKK(5)	1787.015969	null	14.998007	1.451160	1.898231e-001	1.000000e+000	-0.000023	-0.012871	2	0.000000	P11974(125)/	0	1	1	1
1357	20180615_KS_CL_9.23307.23307.4.2.dta	4	3650.732904	1	AEGSDVANAVLDGADCIMLSGETAKGDYPLEAVR(25)	3650.719864	Carbamidomethyl[C](16)	7.415991	1.411430	1.960086e-001	1.000000e+000	0.013040	3.571898	2	0.000000	P11974(367)/	0	1	1	1
1358	20180615_KS_CL_9.21951.21951.3.2.dta	3	2065.064237	1	SVETLKEMIKSGMNVAR(6)	2065.066688	Oxidation[M](13)	13.019245	1.390560	1.993184e-001	1.000000e+000	-0.002451	-1.186887	2	0.000000	P11974(62)/	0	1	1	1
1359	20180615_KS_CL_9.23825.23825.2.0.dta	2	2150.093997	1	GPDFLVTEVENGGFLGSKK(18)	2150.101479	null	21.565550	1.359520	2.043183e-001	1.000000e+000	-0.007482	-3.479836	2	0.000000	P11974(206)/	0	1	1	1
1360	20180615_KS_CL_9.20990.20990.4.2.dta	4	2430.292908	1	AGKPVICATQMLESMIKKPR(17)	2430.291601	Carbamidomethyl[C](7);Oxidation[M](11)	43.643263	1.247010	2.232182e-001	1.000000e+000	0.001307	0.537796	2	0.000000	P11974(336)/	0	1	1	1
1361	20180615_KS_CL_9.15000.15000.2.1.dta	2	1344.730678	1	VNLAMNVGKAR(9)	1344.730331	Oxidation[M](5)	45.986309	1.217530	2.283714e-001	1.000000e+000	0.000347	0.258044	2	0.000000	P11974(498)/	0	1	1	1
1362	20180615_KS_CL_9.24015.24015.3.1.dta	3	2063.050024	2	SVETLKEMIKSGMNVAR(6)(10)	2063.051039	Oxidation[M](8);Oxidation[M](13)	11.084697	1.103250	2.491314e-001	1.000000e+000	-0.001015	-0.491990	2	0.000000	P11974(62)(66)/	0	1	1	1
1363	20180615_KS_CL_9.20070.20070.3.2.dta	3	1952.043506	1	KGATLKITLDNAYMEK(6)	1952.040798	null	33.850059	1.093550	2.509504e-001	1.000000e+000	0.002708	1.387266	2	0.000000	P11974(141)/	0	1	1	1
1364	20180615_KS_CL_9.15064.15064.3.1.dta	3	1936.081162	1	VNLAMNVGKARGFFKK(15)	1936.083606	null	29.105395	1.081420	2.532374e-001	1.000000e+000	-0.002444	-1.262342	2	0.000000	P11974(504)/	0	1	1	1
1365	20180615_KS_CL_9.8924.8924.3.0.dta	3	2443.142290	1	MNFSHGTHEYHAETIKNVR(16)	2443.145808	Oxidation[M](1)	12.357303	1.064470	2.564562e-001	1.000000e+000	-0.003518	-1.439947	2	0.000000	P11974(89)/	0	1	1	1
1366	20180615_KS_CL_9.13272.13272.4.0.dta	4	1952.080013	1	VNLAMNVGKARGFFKK(9)	1952.078521	Oxidation[M](5)	12.112604	1.018050	2.654074e-001	1.000000e+000	0.001492	0.764314	2	0.000000	P11974(498)/	0	1	1	1
1367	20180615_KS_CL_9.9302.9302.3.0.dta	3	2443.139787	1	MNFSHGTHEYHAETIKNVR(16)	2443.145808	Oxidation[M](1)	12.439240	0.989319	2.710466e-001	1.000000e+000	-0.006021	-2.464446	2	0.000000	P11974(89)/	0	1	1	1
1368	20180615_KS_CL_9.2289.2289.3.0.dta	3	1645.990959	3	KPRPTR(1)-KPRPTR(1)	1645.997185	null	16.462077	0.949837	2.789176e-001	1.000000e+000	-0.006226	-3.782510	2	0.000000	P11974(337)-P11974(337)/	2	1	1	1
1369	20180615_KS_CL_9.13363.13363.4.1.dta	4	2257.302092	1	TGLIKGSGTAEVELKKGATLK(15)	2257.301227	null	11.635085	0.943585	2.801768e-001	1.000000e+000	0.000865	0.383201	2	0.000000	P11974(135)/	0	1	1	1
1370	20180615_KS_CL_9.12386.12386.2.0.dta	2	1344.730544	1	VNLAMNVGKAR(9)	1344.730331	Oxidation[M](5)	46.823597	0.935107	2.818898e-001	1.000000e+000	0.000213	0.158396	2	0.000000	P11974(498)/	0	1	1	1
1371	20180615_KS_CL_9.8494.8494.3.0.dta	3	1365.845424	2	KILGEKGKNIK(6)(8)	1365.846344	null	34.680686	0.909982	2.870035e-001	1.000000e+000	-0.000920	-0.673575	2	0.000000	P11974(261)(263)/	0	1	1	1
1372	20180615_KS_CL_9.15404.15404.2.1.dta	2	1391.701677	1	EMIKSGMNVAR(4)	1391.702066	null	24.202073	0.883664	2.924191e-001	1.000000e+000	-0.000389	-0.279514	2	0.000000	P11974(66)/	0	1	1	1
1373	20180615_KS_CL_9.17163.17163.2.3.dta	2	1374.728025	1	NICKVVDVGSK(4)	1374.729662	Carbamidomethyl[C](3)	37.053260	0.875310	2.941506e-001	1.000000e+000	-0.001637	-1.190780	2	0.000000	P11974(166)/	0	1	1	1
1374	20180615_KS_CL_9.21601.21601.3.0.dta	3	2065.068150	1	SVETLKEMIKSGMNVAR(6)	2065.066688	Oxidation[M](13)	23.747520	0.870132	2.952268e-001	1.000000e+000	0.001462	0.707967	2	0.000000	P11974(62)/	0	1	1	1
1375	20180615_KS_CL_9.22638.22638.3.1.dta	3	2563.343322	1	KGDVVIVLTGWRPGSGFTNTMR(1)	2563.333598	Oxidation[M](21)	76.197660	0.803884	3.091953e-001	1.000000e+000	0.009724	3.793498	2	0.000000	P11974(505)/	0	1	1	1
1376	20180615_KS_CL_9.23223.23223.3.0.dta	3	3024.589764	2	GFFKKGDVVIVLTGWRPGSGFTNTMR(4)(5)	3024.576269	Oxidation[M](25)	23.509815	0.745609	3.217788e-001	1.000000e+000	0.013495	4.461782	2	0.000000	P11974(504)(505)/	0	1	1	1
1377	20180615_KS_CL_9.10287.10287.3.0.dta	3	2427.145845	1	MNFSHGTHEYHAETIKNVR(16)	2427.150894	null	16.088692	0.745086	3.218930e-001	1.000000e+000	-0.005049	-2.080217	2	0.000000	P11974(89)/	0	1	1	1
1378	20180615_KS_CL_9.12080.12080.4.0.dta	4	2257.304874	1	TGLIKGSGTAEVELKKGATLK(16)	2257.301227	null	29.316979	0.714793	3.285406e-001	1.000000e+000	0.003647	1.615646	2	0.000000	P11974(136)/	0	1	1	1
1379	20180615_KS_CL_9.15375.15375.3.2.dta	3	1936.082995	1	VNLAMNVGKARGFFKK(15)	1936.083606	null	17.751351	0.691227	3.337602e-001	1.000000e+000	-0.000611	-0.315586	2	0.000000	P11974(504)/	0	1	1	1
1380	20180615_KS_CL_9.20506.20506.2.0.dta	2	1658.917671	1	TGLIKGSGTAEVELK(5)	1658.921013	null	57.931523	0.587129	3.572939e-001	1.000000e+000	-0.003342	-2.014562	2	0.000000	P11974(125)/	0	1	1	1
1381	20180615_KS_CL_9.12762.12762.4.0.dta	4	1952.079652	1	VNLAMNVGKARGFFKK(9)	1952.078521	Oxidation[M](5)	13.315312	0.568152	3.616634e-001	1.000000e+000	0.001131	0.579382	2	0.000000	P11974(498)/	0	1	1	1
1382	20180615_KS_CL_9.8616.8616.3.0.dta	3	2443.142371	1	MNFSHGTHEYHAETIKNVR(16)	2443.145808	Oxidation[M](1)	10.062825	0.509473	3.753171e-001	1.000000e+000	-0.003437	-1.406793	2	0.000000	P11974(89)/	0	1	1	1
1383	20180615_KS_CL_9.22805.22805.3.1.dta	3	2063.046526	2	SVETLKEMIKSGMNVAR(6)(10)	2063.051039	Oxidation[M](8);Oxidation[M](13)	43.340060	0.496854	3.782803e-001	1.000000e+000	-0.004513	-2.187537	2	0.000000	P11974(62)(66)/	0	1	1	1
1384	20180615_KS_CL_9.10733.10733.4.1.dta	4	2443.139589	1	MNFSHGTHEYHAETIKNVR(16)	2443.145808	Oxidation[M](1)	25.504076	0.472587	3.840041e-001	1.000000e+000	-0.006219	-2.545489	2	0.000000	P11974(89)/	0	1	1	1
1385	20180615_KS_CL_9.19107.19107.3.0.dta	3	1787.020919	1	TGLIKGSGTAEVELKK(5)	1787.015969	null	25.779894	0.375939	4.071067e-001	1.000000e+000	0.004950	2.769981	2	0.000000	P11974(125)/	0	1	1	1
1386	20180615_KS_CL_9.20336.20336.3.0.dta	3	1787.016567	1	TGLIKGSGTAEVELKK(15)	1787.015969	null	13.730323	0.356266	4.118638e-001	1.000000e+000	0.000598	0.334636	2	0.000000	P11974(135)/	0	1	1	1
1387	20180615_KS_CL_9.19578.19578.3.0.dta	3	1968.038641	1	KGATLKITLDNAYMEK(6)	1968.035712	Oxidation[M](14)	45.243305	0.350867	4.131722e-001	1.000000e+000	0.002929	1.488286	2	0.000000	P11974(141)/	0	1	1	1
1388	20180615_KS_CL_9.23967.23967.3.0.dta	3	2047.052989	2	SVETLKEMIKSGMNVAR(6)(10)	2047.056125	Oxidation[M](8)	7.614535	0.305417	4.242338e-001	1.000000e+000	-0.003136	-1.531956	2	0.000000	P11974(62)(66)/	0	1	1	1
1389	20180615_KS_CL_9.8332.8332.3.0.dta	3	1365.841414	2	KILGEKGKNIK(6)(8)	1365.846344	null	37.037658	0.234750	4.415805e-001	1.000000e+000	-0.004930	-3.609484	2	0.000000	P11974(261)(263)/	0	1	1	1
1390	20180615_KS_CL_9.10725.10725.5.1.dta	5	2427.156311	1	MNFSHGTHEYHAETIKNVR(16)	2427.150894	null	24.744154	0.232896	4.420378e-001	1.000000e+000	0.005417	2.231835	2	0.000000	P11974(89)/	0	1	1	1
1391	20180615_KS_CL_9.18649.18649.3.1.dta	3	1968.032979	1	KGATLKITLDNAYMEK(6)	1968.035712	Oxidation[M](14)	32.549040	0.198194	4.506131e-001	1.000000e+000	-0.002733	-1.388694	2	0.000000	P11974(141)/	0	1	1	1
1392	20180615_KS_CL_9.24158.24158.3.1.dta	3	2063.047242	2	SVETLKEMIKSGMNVAR(6)(10)	2063.051039	Oxidation[M](8);Oxidation[M](13)	6.265205	0.091639	4.771063e-001	1.000000e+000	-0.003797	-1.840478	2	0.000000	P11974(62)(66)/	0	1	1	1
1393	20180615_KS_CL_9.13167.13167.3.0.dta	3	1365.846297	2	KILGEKGKNIK(1)(6)	1365.846344	null	13.241204	0.018720	4.953201e-001	1.000000e+000	-0.000047	-0.034411	2	0.000000	P11974(256)(261)/	0	1	1	1
1394	20180615_KS_CL_9.23441.23441.4.1.dta	4	3024.587267	2	GFFKKGDVVIVLTGWRPGSGFTNTMR(4)(5)	3024.576269	Oxidation[M](25)	9.159534	-0.014344	5.035859e-001	1.000000e+000	0.010998	3.636212	2	0.000000	P11974(504)(505)/	0	1	1	1
1395	20180615_KS_CL_9.8304.8304.2.3.dta	2	1365.843395	2	KILGEKGKNIK(1)(6)	1365.846344	null	20.874269	-0.169217	5.422036e-001	1.000000e+000	-0.002949	-2.159101	2	0.000000	P11974(256)(261)/	0	1	1	1
1396	20180615_KS_CL_9.23507.23507.4.0.dta	4	3008.590285	2	GFFKKGDVVIVLTGWRPGSGFTNTMR(4)(5)	3008.581355	null	14.261953	-0.171406	5.427469e-001	1.000000e+000	0.008930	2.968176	2	0.000000	P11974(504)(505)/	0	1	1	1
1397	20180615_KS_CL_9.9290.9290.2.3.dta	2	1365.846243	2	KILGEKGKNIK(6)(8)	1365.846344	null	13.794054	-0.194212	5.484010e-001	1.000000e+000	-0.000101	-0.073947	2	0.000000	P11974(261)(263)/	0	1	1	1
1398	20180615_KS_CL_9.9631.9631.3.0.dta	3	1365.844610	2	KILGEKGKNIK(6)(8)	1365.846344	null	19.347627	-0.269203	5.668972e-001	1.000000e+000	-0.001734	-1.269543	2	0.000000	P11974(261)(263)/	0	1	1	1
1399	20180615_KS_CL_9.10062.10062.2.0.dta	2	1010.625553	2	KILGEKGK(1)(6)	1010.624408	null	24.215263	-0.432858	6.065559e-001	1.000000e+000	0.001145	1.132963	2	0.000000	P11974(256)(261)/	0	1	1	1
1400	20180615_KS_CL_9.9791.9791.2.0.dta	2	1365.846200	2	KILGEKGKNIK(6)(8)	1365.846344	null	6.567357	-0.478151	6.173112e-001	1.000000e+000	-0.000144	-0.105429	2	0.000000	P11974(261)(263)/	0	1	1	1
1401	20180615_KS_CL_9.9092.9092.2.0.dta	2	1365.839993	2	KILGEKGKNIK(6)(8)	1365.846344	null	32.301477	-0.808667	6.918254e-001	1.000000e+000	-0.006351	-4.649864	2	0.000000	P11974(261)(263)/	0	1	1	1
1402	20180615_KS_CL_9.9740.9740.2.0.dta	2	1365.845083	2	KILGEKGKNIK(6)(8)	1365.846344	null	8.135577	-0.963529	7.238278e-001	1.000000e+000	-0.001261	-0.923237	2	0.000000	P11974(261)(263)/	0	1	1	1
1403	20180615_KS_CL_9.8658.8658.2.0.dta	2	840.529655	0	TVAIIPAR	840.530121	null	34.244410	1.729050	1.507091e-001	1.000000e+000	-0.000466	-0.554412	0	0.001008		0	1	1	1
1404	20180615_KS_CL_9.8978.8978.3.0.dta	3	1394.774095	0	IISKIENHEGVR	1394.774970	null	25.924763	1.728600	1.507667e-001	1.000000e+000	-0.000875	-0.627341	2	0.001008	P11974/	0	1	1	1
1405	20180615_KS_CL_9.7679.7679.3.0.dta	3	1901.854839	0	MNFSHGTHEYHAETIK	1901.859823	null	36.642760	1.725900	1.511128e-001	1.000000e+000	-0.004984	-2.620593	2	0.001008	P11974/	0	1	1	1
1406	20180615_KS_CL_9.24009.24009.3.0.dta	3	2334.993423	0	SSSHSTDLMEAMAMGSVEASYK	2334.988568	Oxidation[M](12)	17.298374	1.722710	1.515224e-001	1.000000e+000	0.004855	2.079239	2	0.001008	P11974/	0	1	1	1
1407	20180615_KS_CL_9.10599.10599.4.0.dta	4	1917.854160	0	MNFSHGTHEYHAETIK	1917.854737	Oxidation[M](1)	24.276184	1.719290	1.519626e-001	1.000000e+000	-0.000577	-0.300857	2	0.001008	P11974/	0	1	1	1
1408	20180615_KS_CL_9.11770.11770.3.0.dta	3	1177.648948	0	SVETLKEMIK	1177.649629	null	13.256695	1.716470	1.523264e-001	1.000000e+000	-0.000681	-0.578270	2	0.001008	P11974/	0	1	1	1
1409	20180615_KS_CL_9.20136.20136.4.1.dta	4	2391.258430	0	KGDVVIVLTGWRPGSGFTNTMR	2391.260047	null	18.167005	1.715640	1.524336e-001	1.000000e+000	-0.001617	-0.676213	2	0.001008	P11974/	0	1	1	1
1410	20180615_KS_CL_9.4521.4521.3.0.dta	3	1077.479632	0	EAEAAMFHR	1077.478157	Oxidation[M](6)	18.312150	1.712960	1.527802e-001	1.000000e+000	0.001475	1.368937	2	0.001008	P11974/	0	1	1	1
1411	20180615_KS_CL_9.16048.16048.2.1.dta	2	1570.775857	0	TATESFASDPILYR	1570.774693	null	50.249978	1.708690	1.533337e-001	1.000000e+000	0.001164	0.741036	2	0.001008	P11974/	0	1	1	1
1412	20180615_KS_CL_9.9682.9682.4.1.dta	4	1917.855447	0	MNFSHGTHEYHAETIK	1917.854737	Oxidation[M](1)	29.415291	1.707610	1.534740e-001	1.000000e+000	0.000710	0.370205	2	0.001008	P11974/	0	1	1	1
1413	20180615_KS_CL_9.8098.8098.3.0.dta	3	1901.856942	0	MNFSHGTHEYHAETIK	1901.859823	null	33.311862	1.684720	1.564715e-001	1.000000e+000	-0.002881	-1.514833	2	0.001008	P11974/	0	1	1	1
1414	20180615_KS_CL_9.13464.13464.3.1.dta	3	2334.982964	0	SSSHSTDLMEAMAMGSVEASYK	2334.988568	Oxidation[M](14)	27.277139	1.674220	1.578624e-001	1.000000e+000	-0.005604	-2.400012	2	0.001008	P11974/	0	1	1	1
1415	20180615_KS_CL_9.22119.22119.4.0.dta	4	2407.254486	0	KGDVVIVLTGWRPGSGFTNTMR	2407.254961	Oxidation[M](21)	17.038361	1.672960	1.580299e-001	1.000000e+000	-0.000475	-0.197320	2	0.001008	P11974/	0	1	1	1
1416	20180615_KS_CL_9.10978.10978.4.1.dta	4	1917.846088	0	MNFSHGTHEYHAETIK	1917.854737	Oxidation[M](1)	28.295428	1.670100	1.584108e-001	1.000000e+000	-0.008649	-4.509726	2	0.001008	P11974/	0	1	1	1
1417	20180615_KS_CL_9.7176.7176.2.1.dta	2	961.512831	0	VNLAMNVGK	961.513481	Oxidation[M](5)	23.669460	1.669790	1.584522e-001	1.000000e+000	-0.000650	-0.676018	2	0.001008	P11974/	0	1	1	1
1418	20180615_KS_CL_9.3132.3132.3.0.dta	3	1917.853339	0	MNFSHGTHEYHAETIK	1917.854737	Oxidation[M](1)	16.480997	1.666310	1.589168e-001	1.000000e+000	-0.001398	-0.728939	2	0.001008	P11974/	0	1	1	1
1419	20180615_KS_CL_9.4574.4574.5.0.dta	5	2287.071873	0	MNFSHGTHEYHAETIKNVR	2287.067170	Oxidation[M](1)	27.520162	1.655470	1.603710e-001	1.000000e+000	0.004703	2.056345	2	0.001008	P11974/	0	1	1	1
1420	20180615_KS_CL_9.24213.24213.3.0.dta	3	1859.899493	0	FGVEQDVDMVFASFIR	1859.899564	null	6.441534	1.654650	1.604815e-001	1.000000e+000	-0.000071	-0.038174	2	0.001008	P11974/	0	1	1	1
1421	20180615_KS_CL_9.11776.11776.3.1.dta	3	1118.604318	0	KLEVEATGSGK	1118.605125	null	22.103721	1.654090	1.605569e-001	1.000000e+000	-0.000807	-0.721434	0	0.001963		0	1	1	1
1422	20180615_KS_CL_9.22615.22615.2.1.dta	2	1681.805315	0	FDEILEASDGIMVAR	1681.810086	Oxidation[M](12)	66.576172	1.653720	1.606068e-001	1.000000e+000	-0.004771	-2.836824	2	0.001963	P11974/	0	1	1	1
1423	20180615_KS_CL_9.19298.19298.3.0.dta	3	1892.964050	0	AGKPVICATQMLESMIK	1892.964146	Carbamidomethyl[C](7);Oxidation[M](11)	24.919853	1.643730	1.619582e-001	1.000000e+000	-0.000096	-0.050714	2	0.001963	P11974/	0	1	1	1
1424	20180615_KS_CL_9.4240.4240.3.0.dta	3	1077.479439	0	EAEAAMFHR	1077.478157	Oxidation[M](6)	13.039993	1.623240	1.647585e-001	1.000000e+000	0.001282	1.189815	2	0.001963	P11974/	0	1	1	1
1425	20180615_KS_CL_9.10469.10469.3.0.dta	3	1901.858907	0	MNFSHGTHEYHAETIK	1901.859823	null	16.485692	1.618480	1.654146e-001	1.000000e+000	-0.000916	-0.481634	2	0.001963	P11974/	0	1	1	1
1426	20180615_KS_CL_9.21483.21483.3.1.dta	3	2349.258951	0	GVNLPGAAVDLPAVSEKDIQDLK	2349.265904	null	33.019992	1.616720	1.656577e-001	1.000000e+000	-0.006953	-2.959648	2	0.001963	P11974/	0	1	1	1
1427	20180615_KS_CL_9.23515.23515.3.0.dta	3	3494.635042	0	AEGSDVANAVLDGADCIMLSGETAKGDYPLEAVR	3494.641227	Carbamidomethyl[C](16)	30.059587	1.608550	1.667900e-001	1.000000e+000	-0.006185	-1.769853	2	0.001963	P11974/	0	1	1	1
1428	20180615_KS_CL_9.15856.15856.2.1.dta	2	1570.776493	0	TATESFASDPILYR	1570.774693	null	56.115990	1.593360	1.689117e-001	1.000000e+000	0.001800	1.145931	2	0.001963	P11974/	0	1	1	1
1429	20180615_KS_CL_9.18086.18086.3.1.dta	3	2350.975345	0	SSSHSTDLMEAMAMGSVEASYK	2350.983482	Oxidation[M](12);Oxidation[M](14)	29.779189	1.587100	1.697923e-001	1.000000e+000	-0.008137	-3.461105	2	0.001963	P11974/	0	1	1	1
1430	20180615_KS_CL_9.13593.13593.3.2.dta	3	2334.983860	0	SSSHSTDLMEAMAMGSVEASYK	2334.988568	Oxidation[M](14)	31.572773	1.586290	1.699065e-001	1.000000e+000	-0.004708	-2.016284	2	0.001963	P11974/	0	1	1	1
1431	20180615_KS_CL_9.22294.22294.3.1.dta	3	3510.647342	0	AEGSDVANAVLDGADCIMLSGETAKGDYPLEAVR	3510.636141	Carbamidomethyl[C](16);Oxidation[M](18)	24.801064	1.575040	1.714991e-001	1.000000e+000	0.011201	3.190590	2	0.001963	P11974/	0	1	1	1
1432	20180615_KS_CL_9.7441.7441.2.3.dta	2	1061.481900	0	EAEAAMFHR	1061.483243	null	53.072485	1.569730	1.722549e-001	1.000000e+000	-0.001343	-1.265211	2	0.001963	P11974/	0	1	1	1
1433	20180615_KS_CL_9.12719.12719.4.0.dta	4	1917.855886	0	MNFSHGTHEYHAETIK	1917.854737	Oxidation[M](1)	19.909430	1.567130	1.726259e-001	1.000000e+000	0.001149	0.599107	2	0.001963	P11974/	0	1	1	1
1434	20180615_KS_CL_9.22435.22435.2.0.dta	2	1821.914703	0	RFDEILEASDGIMVAR	1821.916274	null	8.965412	1.565940	1.727959e-001	1.000000e+000	-0.001571	-0.862279	2	0.001963	P11974/	0	1	1	1
1435	20180615_KS_CL_9.3442.3442.3.2.dta	3	1077.479081	0	EAEAAMFHR	1077.478157	Oxidation[M](6)	29.097922	1.558980	1.737931e-001	1.000000e+000	0.000924	0.857558	2	0.001963	P11974/	0	1	1	1
1436	20180615_KS_CL_9.21483.21483.3.0.dta	3	2350.975220	0	SSSHSTDLMEAMAMGSVEASYK	2350.983482	Oxidation[M](12);Oxidation[M](14)	19.575429	1.552320	1.747514e-001	1.000000e+000	-0.008262	-3.514274	2	0.001963	P11974/	0	1	1	1
1437	20180615_KS_CL_9.9931.9931.3.1.dta	3	1118.604569	0	GSGTAEVELKK	1118.605125	null	17.847126	1.535600	1.771758e-001	1.000000e+000	-0.000556	-0.497048	2	0.001963	P11974/	0	1	1	1
1438	20180615_KS_CL_9.21357.21357.3.1.dta	3	2318.982882	0	SSSHSTDLMEAMAMGSVEASYK	2318.993654	null	25.979290	1.532940	1.775639e-001	1.000000e+000	-0.010772	-4.645118	2	0.001963	P11974/	0	1	1	1
1439	20180615_KS_CL_9.4688.4688.5.1.dta	5	1917.851199	0	MNFSHGTHEYHAETIK	1917.854737	Oxidation[M](1)	25.324824	1.522720	1.790613e-001	1.000000e+000	-0.003538	-1.844770	2	0.001963	P11974/	0	1	1	1
1440	20180615_KS_CL_9.21340.21340.3.0.dta	3	2349.255758	0	GVNLPGAAVDLPAVSEKDIQDLK	2349.265904	null	24.215281	1.516730	1.799435e-001	1.000000e+000	-0.010146	-4.318796	2	0.001963	P11974/	0	1	1	1
1441	20180615_KS_CL_9.5146.5146.3.2.dta	3	1118.601109	0	GSGTAEVELKK	1118.605125	null	25.547733	1.502520	1.820500e-001	1.000000e+000	-0.004016	-3.590186	2	0.001963	P11974/	0	1	1	1
1442	20180615_KS_CL_9.16911.16911.2.0.dta	2	990.510683	0	GSGTAEVELK	990.510169	null	19.507057	1.502120	1.821095e-001	1.000000e+000	0.000514	0.518925	2	0.001963	P11974/	0	1	1	1
1443	20180615_KS_CL_9.20207.20207.3.2.dta	3	2407.255842	0	KGDVVIVLTGWRPGSGFTNTMR	2407.254961	Oxidation[M](21)	11.933518	1.499020	1.825717e-001	1.000000e+000	0.000881	0.365977	2	0.001963	P11974/	0	1	1	1
1444	20180615_KS_CL_9.11500.11500.3.0.dta	3	1901.859545	0	MNFSHGTHEYHAETIK	1901.859823	null	18.473537	1.492340	1.835708e-001	1.000000e+000	-0.000278	-0.146173	2	0.001963	P11974/	0	1	1	1
1445	20180615_KS_CL_9.21327.21327.3.0.dta	3	2349.255171	0	GVNLPGAAVDLPAVSEKDIQDLK	2349.265904	null	33.730879	1.492040	1.836157e-001	1.000000e+000	-0.010733	-4.568661	2	0.001963	P11974/	0	1	1	1
1446	20180615_KS_CL_9.13077.13077.3.0.dta	3	1193.643444	0	SVETLKEMIK	1193.644543	Oxidation[M](8)	11.865007	1.484810	1.847020e-001	1.000000e+000	-0.001099	-0.920710	2	0.001963	P11974/	0	1	1	1
1447	20180615_KS_CL_9.19792.19792.3.0.dta	3	2350.977449	0	SSSHSTDLMEAMAMGSVEASYK	2350.983482	Oxidation[M](12);Oxidation[M](14)	12.311096	1.470450	1.868742e-001	1.000000e+000	-0.006033	-2.566160	2	0.001963	P11974/	0	1	1	1
1448	20180615_KS_CL_9.24057.24057.3.0.dta	3	1875.893743	0	FGVEQDVDMVFASFIR	1875.894478	Oxidation[M](9)	9.297318	1.456800	1.889572e-001	1.000000e+000	-0.000735	-0.391813	2	0.001963	P11974/	0	1	1	1
1449	20180615_KS_CL_9.6240.6240.3.1.dta	3	1118.603443	0	KLEVEATGSGK	1118.605125	null	35.764974	1.451350	1.897939e-001	1.000000e+000	-0.001682	-1.503658	0	0.002791		0	1	1	1
1450	20180615_KS_CL_9.21413.21413.2.0.dta	2	2334.981943	0	SSSHSTDLMEAMAMGSVEASYK	2334.988568	Oxidation[M](12)	9.034725	1.443400	1.910194e-001	1.000000e+000	-0.006625	-2.837273	2	0.002791	P11974/	0	1	1	1
1451	20180615_KS_CL_9.19333.19333.4.0.dta	4	3290.486355	0	SHSEAGSAFIQTQQLHAAMADTFLEHMCR	3290.477426	Carbamidomethyl[C](28);Oxidation[M](19)	15.212426	1.436450	1.920957e-001	1.000000e+000	0.008929	2.713588	2	0.002791	P11974/	0	1	1	1
1452	20180615_KS_CL_9.19300.19300.3.3.dta	3	2407.258384	0	KGDVVIVLTGWRPGSGFTNTMR	2407.254961	Oxidation[M](21)	10.255599	1.434390	1.924156e-001	1.000000e+000	0.003423	1.421952	2	0.002791	P11974/	0	1	1	1
1453	20180615_KS_CL_9.11759.11759.3.0.dta	3	1908.954853	0	AGKPVICATQMLESMIK	1908.959060	Carbamidomethyl[C](7);Oxidation[M](11);Oxidation[M](15)	33.604816	1.433360	1.925757e-001	1.000000e+000	-0.004207	-2.203819	2	0.002791	P11974/	0	1	1	1
1454	20180615_KS_CL_9.10322.10322.3.2.dta	3	1901.859278	0	MNFSHGTHEYHAETIK	1901.859823	null	18.888781	1.426320	1.936727e-001	1.000000e+000	-0.000545	-0.286562	2	0.002791	P11974/	0	1	1	1
1455	20180615_KS_CL_9.19000.19000.2.1.dta	2	1359.705665	0	NTGIICTIGPASR	1359.704844	Carbamidomethyl[C](6)	20.004021	1.421160	1.944798e-001	1.000000e+000	0.000821	0.603808	2	0.002791	P11974/	0	1	1	1
1456	20180615_KS_CL_9.7806.7806.4.1.dta	4	2101.219233	0	TGLIKGSGTAEVELKKGATLK	2101.222590	null	24.272888	1.415420	1.953806e-001	1.000000e+000	-0.003357	-1.597641	2	0.002791	P11974/	0	1	1	1
1457	20180615_KS_CL_9.8800.8800.4.4.dta	4	1901.855573	0	MNFSHGTHEYHAETIK	1901.859823	null	29.833468	1.411450	1.960055e-001	1.000000e+000	-0.004250	-2.234655	2	0.002791	P11974/	0	1	1	1
1458	20180615_KS_CL_9.9455.9455.2.0.dta	2	961.514071	0	VNLAMNVGK	961.513481	Oxidation[M](5)	30.009173	1.409620	1.962940e-001	1.000000e+000	0.000590	0.613616	2	0.002791	P11974/	0	1	1	1
1459	20180615_KS_CL_9.15215.15215.2.0.dta	2	961.515219	0	VNLAMNVGK	961.513481	Oxidation[M](5)	46.797424	1.402720	1.973848e-001	1.000000e+000	0.001738	1.807567	2	0.002791	P11974/	0	1	1	1
1460	20180615_KS_CL_9.14903.14903.4.1.dta	4	3306.470570	0	SHSEAGSAFIQTQQLHAAMADTFLEHMCR	3306.472340	Carbamidomethyl[C](28);Oxidation[M](19);Oxidation[M](27)	10.646082	1.387060	1.998775e-001	1.000000e+000	-0.001770	-0.535314	2	0.002791	P11974/	0	1	1	1
1461	20180615_KS_CL_9.19811.19811.3.1.dta	3	1876.966258	0	AGKPVICATQMLESMIK	1876.969232	Carbamidomethyl[C](7)	40.843853	1.375990	2.016538e-001	1.000000e+000	-0.002974	-1.584469	2	0.002791	P11974/	0	1	1	1
1462	20180615_KS_CL_9.5937.5937.3.0.dta	3	2271.066989	0	MNFSHGTHEYHAETIKNVR	2271.072256	null	10.386176	1.366280	2.032215e-001	1.000000e+000	-0.005267	-2.319169	2	0.002791	P11974/	0	1	1	1
1463	20180615_KS_CL_9.3750.3750.2.0.dta	2	1083.488228	0	PGSGFTNTMR	1083.488720	Oxidation[M](9)	29.276139	1.365660	2.033219e-001	1.000000e+000	-0.000492	-0.454089	2	0.002791	P11974/	0	1	1	1
1464	20180615_KS_CL_9.22700.22700.3.1.dta	3	2510.125834	0	AEGSDVANAVLDGADCIMLSGETAK	2510.138392	Carbamidomethyl[C](16);Oxidation[M](18)	50.180254	1.365470	2.033527e-001	1.000000e+000	-0.012558	-5.002911	2	0.002791	P11974/	0	1	1	1
1465	20180615_KS_CL_9.21446.21446.3.0.dta	3	2334.979345	0	SSSHSTDLMEAMAMGSVEASYK	2334.988568	Oxidation[M](14)	21.971948	1.352530	2.054571e-001	1.000000e+000	-0.009223	-3.949912	2	0.002791	P11974/	0	1	1	1
1466	20180615_KS_CL_9.6970.6970.2.3.dta	2	1193.642989	0	SVETLKEMIK	1193.644543	Oxidation[M](8)	45.432678	1.349740	2.059129e-001	1.000000e+000	-0.001554	-1.301895	2	0.002791	P11974/	0	1	1	1
1467	20180615_KS_CL_9.7466.7466.2.1.dta	2	990.509081	0	GSGTAEVELK	990.510169	null	18.861527	1.346970	2.063662e-001	1.000000e+000	-0.001088	-1.098424	2	0.002791	P11974/	0	1	1	1
1468	20180615_KS_CL_9.11359.11359.3.0.dta	3	1901.855714	0	MNFSHGTHEYHAETIK	1901.859823	null	20.389974	1.346860	2.063842e-001	1.000000e+000	-0.004109	-2.160517	2	0.002791	P11974/	0	1	1	1
1469	20180615_KS_CL_9.17139.17139.2.1.dta	2	1359.705460	0	NTGIICTIGPASR	1359.704844	Carbamidomethyl[C](6)	14.923530	1.346380	2.064628e-001	1.000000e+000	0.000616	0.453039	2	0.002791	P11974/	0	1	1	1
1470	20180615_KS_CL_9.11990.11990.3.3.dta	3	1193.644444	0	SVETLKEMIK	1193.644543	Oxidation[M](8)	27.764473	1.337990	2.078408e-001	1.000000e+000	-0.000099	-0.082939	2	0.002791	P11974/	0	1	1	1
1471	20180615_KS_CL_9.12352.12352.4.0.dta	4	1901.856290	0	MNFSHGTHEYHAETIK	1901.859823	null	25.558847	1.335770	2.082065e-001	1.000000e+000	-0.003533	-1.857655	2	0.002791	P11974/	0	1	1	1
1472	20180615_KS_CL_9.13349.13349.4.1.dta	4	1901.860023	0	MNFSHGTHEYHAETIK	1901.859823	null	13.397399	1.327340	2.095997e-001	1.000000e+000	0.000200	0.105160	2	0.002791	P11974/	0	1	1	1
1473	20180615_KS_CL_9.20383.20383.3.0.dta	3	1908.963316	0	AGKPVICATQMLESMIK	1908.959060	Carbamidomethyl[C](7);Oxidation[M](11);Oxidation[M](15)	31.831155	1.321720	2.105323e-001	1.000000e+000	0.004256	2.229487	2	0.002791	P11974/	0	1	1	1
1474	20180615_KS_CL_9.8587.8587.4.0.dta	4	1749.999057	0	NIKIISKIENHEGVR	1749.996906	null	20.158243	1.314900	2.116681e-001	1.000000e+000	0.002151	1.229145	2	0.002791	P11974/	0	1	1	1
1475	20180615_KS_CL_9.10688.10688.3.0.dta	3	1901.860777	0	MNFSHGTHEYHAETIK	1901.859823	null	15.197923	1.309240	2.126140e-001	1.000000e+000	0.000954	0.501614	2	0.002791	P11974/	0	1	1	1
1476	20180615_KS_CL_9.19413.19413.5.4.dta	5	3290.469855	0	SHSEAGSAFIQTQQLHAAMADTFLEHMCR	3290.477426	Carbamidomethyl[C](28);Oxidation[M](19)	19.124860	1.301060	2.139867e-001	1.000000e+000	-0.007571	-2.300882	2	0.002791	P11974/	0	1	1	1
1477	20180615_KS_CL_9.12535.12535.4.1.dta	4	1917.856013	0	MNFSHGTHEYHAETIK	1917.854737	Oxidation[M](1)	18.226794	1.296520	2.147513e-001	1.000000e+000	0.001276	0.665327	2	0.002791	P11974/	0	1	1	1
1478	20180615_KS_CL_9.10132.10132.4.0.dta	4	1901.859427	0	MNFSHGTHEYHAETIK	1901.859823	null	19.623489	1.293940	2.151867e-001	1.000000e+000	-0.000396	-0.208217	2	0.002791	P11974/	0	1	1	1
1479	20180615_KS_CL_9.21484.21484.4.1.dta	4	3274.467610	0	SHSEAGSAFIQTQQLHAAMADTFLEHMCR	3274.482512	Carbamidomethyl[C](28)	19.254202	1.290880	2.157039e-001	1.000000e+000	-0.014902	-4.550948	2	0.002791	P11974/	0	1	1	1
1480	20180615_KS_CL_9.5931.5931.5.1.dta	5	1901.860359	0	MNFSHGTHEYHAETIK	1901.859823	null	14.901289	1.287270	2.163153e-001	1.000000e+000	0.000536	0.281829	2	0.002791	P11974/	0	1	1	1
1481	20180615_KS_CL_9.7279.7279.3.0.dta	3	1917.850154	0	MNFSHGTHEYHAETIK	1917.854737	Oxidation[M](1)	27.244218	1.282370	2.171471e-001	1.000000e+000	-0.004583	-2.389649	2	0.002791	P11974/	0	1	1	1
1482	20180615_KS_CL_9.6926.6926.4.1.dta	4	1901.859093	0	MNFSHGTHEYHAETIK	1901.859823	null	20.792506	1.280620	2.174447e-001	1.000000e+000	-0.000730	-0.383835	2	0.002791	P11974/	0	1	1	1
1483	20180615_KS_CL_9.9140.9140.4.1.dta	4	1901.857550	0	MNFSHGTHEYHAETIK	1901.859823	null	18.721941	1.279240	2.176796e-001	1.000000e+000	-0.002273	-1.195146	2	0.002791	P11974/	0	1	1	1
1484	20180615_KS_CL_9.17007.17007.3.2.dta	3	1892.954895	0	AGKPVICATQMLESMIK	1892.964146	Carbamidomethyl[C](7);Oxidation[M](15)	41.221380	1.277030	2.180562e-001	1.000000e+000	-0.009251	-4.887044	2	0.002791	P11974/	0	1	1	1
1485	20180615_KS_CL_9.21619.21619.2.1.dta	2	1665.811424	0	FDEILEASDGIMVAR	1665.815172	null	35.180129	1.274010	2.185716e-001	1.000000e+000	-0.003748	-2.249949	2	0.002791	P11974/	0	1	1	1
1486	20180615_KS_CL_9.12625.12625.3.0.dta	3	1177.650622	0	SVETLKEMIK	1177.649629	null	16.502159	1.273120	2.187236e-001	1.000000e+000	0.000993	0.843205	2	0.002791	P11974/	0	1	1	1
1487	20180615_KS_CL_9.12214.12214.4.0.dta	4	1917.851666	0	MNFSHGTHEYHAETIK	1917.854737	Oxidation[M](1)	17.155760	1.264830	2.201436e-001	1.000000e+000	-0.003071	-1.601268	2	0.002791	P11974/	0	1	1	1
1488	20180615_KS_CL_9.6868.6868.2.2.dta	2	961.512015	0	VNLAMNVGK	961.513481	Oxidation[M](5)	29.068250	1.243540	2.238204e-001	1.000000e+000	-0.001466	-1.524680	2	0.002791	P11974/	0	1	1	1
1489	20180615_KS_CL_9.15303.15303.2.1.dta	2	961.516749	0	VNLAMNVGK	961.513481	Oxidation[M](5)	21.232231	1.243300	2.238621e-001	1.000000e+000	0.003268	3.398808	2	0.002791	P11974/	0	1	1	1
1490	20180615_KS_CL_9.18875.18875.3.0.dta	3	1764.984708	0	KGVNLPGAAVDLPAVSEK	1764.985339	null	26.211950	1.230510	2.260922e-001	1.000000e+000	-0.000631	-0.357510	2	0.002791	P11974/	0	1	1	1
1491	20180615_KS_CL_9.13920.13920.2.3.dta	2	1652.806903	0	PVICATQMLESMIK	1652.805533	Carbamidomethyl[C](4);Oxidation[M](8);Oxidation[M](12)	38.175552	1.228100	2.265141e-001	1.000000e+000	0.001370	0.828894	2	0.002791	P11974/	0	1	1	1
1492	20180615_KS_CL_9.10238.10238.3.0.dta	3	1193.642746	0	SVETLKEMIK	1193.644543	Oxidation[M](8)	15.096894	1.225190	2.270244e-001	1.000000e+000	-0.001797	-1.505473	2	0.002791	P11974/	0	1	1	1
1493	20180615_KS_CL_9.11420.11420.3.0.dta	3	1193.645173	0	SVETLKEMIK	1193.644543	Oxidation[M](8)	11.743936	1.222050	2.275759e-001	1.000000e+000	0.000630	0.527795	2	0.002791	P11974/	0	1	1	1
1494	20180615_KS_CL_9.19591.19591.3.0.dta	3	1908.962612	0	AGKPVICATQMLESMIK	1908.959060	Carbamidomethyl[C](7);Oxidation[M](11);Oxidation[M](15)	28.221142	1.207060	2.302217e-001	1.000000e+000	0.003552	1.860700	2	0.002791	P11974/	0	1	1	1
1495	20180615_KS_CL_9.23047.23047.3.0.dta	3	2407.245690	0	KGDVVIVLTGWRPGSGFTNTMR	2407.254961	Oxidation[M](21)	27.063336	1.202510	2.310290e-001	1.000000e+000	-0.009271	-3.851275	2	0.002791	P11974/	0	1	1	1
1496	20180615_KS_CL_9.21122.21122.3.2.dta	3	2350.976896	0	SSSHSTDLMEAMAMGSVEASYK	2350.983482	Oxidation[M](9);Oxidation[M](12)	23.911148	1.192220	2.328621e-001	1.000000e+000	-0.006586	-2.801381	2	0.002791	P11974/	0	1	1	1
1497	20180615_KS_CL_9.5327.5327.2.0.dta	2	961.510216	0	VNLAMNVGK	961.513481	Oxidation[M](5)	26.579458	1.186480	2.338891e-001	1.000000e+000	-0.003265	-3.395688	2	0.002791	P11974/	0	1	1	1
1498	20180615_KS_CL_9.9011.9011.3.1.dta	3	1193.643649	0	SVETLKEMIK	1193.644543	Oxidation[M](8)	17.978623	1.182650	2.345761e-001	1.000000e+000	-0.000894	-0.748967	2	0.002791	P11974/	0	1	1	1
1499	20180615_KS_CL_9.22838.22838.3.0.dta	3	2585.266424	0	DPVQEAWAEDVDLRVNLAMNVGK	2585.266307	Oxidation[M](19)	16.339822	1.172550	2.363944e-001	1.000000e+000	0.000117	0.045256	2	0.002791	P11974/	0	1	1	1
1500	20180615_KS_CL_9.21950.21950.3.0.dta	3	2350.986498	0	SSSHSTDLMEAMAMGSVEASYK	2350.983482	Oxidation[M](9);Oxidation[M](14)	10.546310	1.160020	2.386637e-001	1.000000e+000	0.003016	1.282867	2	0.002791	P11974/	0	1	1	1
1501	20180615_KS_CL_9.24419.24419.3.0.dta	3	1859.899130	0	FGVEQDVDMVFASFIR	1859.899564	null	2.681182	1.149970	2.404946e-001	1.000000e+000	-0.000434	-0.233346	2	0.002791	P11974/	0	1	1	1
1502	20180615_KS_CL_9.20124.20124.2.0.dta	2	1636.888896	0	GVNLPGAAVDLPAVSEK	1636.890384	null	33.070746	1.147010	2.410356e-001	1.000000e+000	-0.001488	-0.909041	2	0.002791	P11974/	0	1	1	1
1503	20180615_KS_CL_9.21178.21178.3.0.dta	3	2318.984250	0	SSSHSTDLMEAMAMGSVEASYK	2318.993654	null	7.539490	1.136280	2.430040e-001	1.000000e+000	-0.009404	-4.055207	2	0.002791	P11974/	0	1	1	1
1504	20180615_KS_CL_9.10442.10442.3.0.dta	3	1917.853009	0	MNFSHGTHEYHAETIK	1917.854737	Oxidation[M](1)	15.130375	1.124700	2.451405e-001	1.000000e+000	-0.001728	-0.901007	2	0.002791	P11974/	0	1	1	1
1505	20180615_KS_CL_9.15043.15043.3.0.dta	3	1892.966063	0	AGKPVICATQMLESMIK	1892.964146	Carbamidomethyl[C](7);Oxidation[M](15)	12.629535	1.120710	2.458796e-001	1.000000e+000	0.001917	1.012697	2	0.002791	P11974/	0	1	1	1
1506	20180615_KS_CL_9.11076.11076.3.1.dta	3	1118.603981	0	KLEVEATGSGK	1118.605125	null	27.341799	1.114870	2.469641e-001	1.000000e+000	-0.001144	-1.022702	0	0.003472		0	1	1	1
1507	20180615_KS_CL_9.12083.12083.4.0.dta	4	1901.857918	0	MNFSHGTHEYHAETIK	1901.859823	null	20.296980	1.095130	2.506535e-001	1.000000e+000	-0.001905	-1.001651	2	0.003472	P11974/	0	1	1	1
1508	20180615_KS_CL_9.4932.4932.3.0.dta	3	1588.883889	0	GSGTAEVELKKGATLK	1588.890384	null	20.878313	1.087960	2.520026e-001	1.000000e+000	-0.006495	-4.087758	2	0.003472	P11974/	0	1	1	1
1509	20180615_KS_CL_9.20838.20838.3.0.dta	3	2133.182738	0	VVDVGSKVYVDDGLISLQVK	2133.180059	null	17.134502	1.087560	2.520780e-001	1.000000e+000	0.002679	1.255871	2	0.003472	P11974/	0	1	1	1
1510	20180615_KS_CL_9.5878.5878.3.0.dta	3	1193.642326	0	SVETLKEMIK	1193.644543	Oxidation[M](8)	32.231363	1.087080	2.521685e-001	1.000000e+000	-0.002217	-1.857337	2	0.003472	P11974/	0	1	1	1
1511	20180615_KS_CL_9.12902.12902.3.0.dta	3	1193.644392	0	SVETLKEMIK	1193.644543	Oxidation[M](8)	9.384475	1.084520	2.526516e-001	1.000000e+000	-0.000151	-0.126503	2	0.003472	P11974/	0	1	1	1
1512	20180615_KS_CL_9.21007.21007.3.0.dta	3	1994.013647	0	GPDFLVTEVENGGFLGSKK	1994.022841	null	20.029386	1.071050	2.552035e-001	1.000000e+000	-0.009194	-4.610780	2	0.003472	P11974/	0	1	1	1
1513	20180615_KS_CL_9.21937.21937.3.2.dta	3	2349.265555	0	GVNLPGAAVDLPAVSEKDIQDLK	2349.265904	null	14.768021	1.053880	2.584807e-001	1.000000e+000	-0.000349	-0.148557	2	0.003472	P11974/	0	1	1	1
1514	20180615_KS_CL_9.10444.10444.2.2.dta	2	990.509614	0	GSGTAEVELK	990.510169	null	36.986930	1.036760	2.617756e-001	1.000000e+000	-0.000555	-0.560317	2	0.003472	P11974/	0	1	1	1
1515	20180615_KS_CL_9.11186.11186.3.0.dta	3	1193.642011	0	SVETLKEMIK	1193.644543	Oxidation[M](8)	14.733728	1.031570	2.627798e-001	1.000000e+000	-0.002532	-2.121235	2	0.003472	P11974/	0	1	1	1
1516	20180615_KS_CL_9.7683.7683.3.1.dta	3	1917.851379	0	MNFSHGTHEYHAETIK	1917.854737	Oxidation[M](1)	16.792068	1.024020	2.642451e-001	1.000000e+000	-0.003358	-1.750915	2	0.003472	P11974/	0	1	1	1
1517	20180615_KS_CL_9.7160.7160.3.1.dta	3	1901.859204	0	MNFSHGTHEYHAETIK	1901.859823	null	16.900144	1.023170	2.644104e-001	1.000000e+000	-0.000619	-0.325471	2	0.003472	P11974/	0	1	1	1
1518	20180615_KS_CL_9.5785.5785.2.0.dta	2	731.391770	0	DIQDLK	731.393361	null	26.089639	1.017370	2.655400e-001	1.000000e+000	-0.001591	-2.175300	2	0.003472	P11974/	0	1	1	1
1519	20180615_KS_CL_9.12524.12524.3.0.dta	3	1193.644297	0	SVETLKEMIK	1193.644543	Oxidation[M](8)	11.654187	0.992204	2.704770e-001	1.000000e+000	-0.000246	-0.206092	2	0.003472	P11974/	0	1	1	1
1520	20180615_KS_CL_9.8216.8216.2.2.dta	2	1193.643863	0	SVETLKEMIK	1193.644543	Oxidation[M](8)	43.467794	0.989822	2.709472e-001	1.000000e+000	-0.000680	-0.569684	2	0.003472	P11974/	0	1	1	1
1521	20180615_KS_CL_9.17696.17696.4.4.dta	4	3306.485118	0	SHSEAGSAFIQTQQLHAAMADTFLEHMCR	3306.472340	Carbamidomethyl[C](28);Oxidation[M](19);Oxidation[M](27)	35.250003	0.982461	2.724037e-001	1.000000e+000	0.012778	3.864542	2	0.003472	P11974/	0	1	1	1
1522	20180615_KS_CL_9.21698.21698.2.0.dta	2	1359.702524	0	NTGIICTIGPASR	1359.704844	Carbamidomethyl[C](6)	25.940320	0.979050	2.730803e-001	1.000000e+000	-0.002320	-1.706253	2	0.003472	P11974/	0	1	1	1
1523	20180615_KS_CL_9.23862.23862.3.2.dta	3	3494.638104	0	AEGSDVANAVLDGADCIMLSGETAKGDYPLEAVR	3494.641227	Carbamidomethyl[C](16)	13.402167	0.976676	2.735518e-001	1.000000e+000	-0.003123	-0.893654	2	0.003472	P11974/	0	1	1	1
1524	20180615_KS_CL_9.6770.6770.2.3.dta	2	1193.644823	0	SVETLKEMIK	1193.644543	Oxidation[M](8)	40.795004	0.973177	2.742477e-001	1.000000e+000	0.000280	0.234576	2	0.003472	P11974/	0	1	1	1
1525	20180615_KS_CL_9.15808.15808.2.1.dta	2	990.509617	0	GSGTAEVELK	990.510169	null	17.818732	0.968641	2.751515e-001	1.000000e+000	-0.000552	-0.557289	2	0.003472	P11974/	0	1	1	1
1526	20180615_KS_CL_9.20750.20750.2.2.dta	2	1636.886358	0	GVNLPGAAVDLPAVSEK	1636.890384	null	34.652566	0.958727	2.771331e-001	1.000000e+000	-0.004026	-2.459542	2	0.003472	P11974/	0	1	1	1
1527	20180615_KS_CL_9.10324.10324.3.1.dta	3	1394.775071	0	IISKIENHEGVR	1394.774970	null	18.892321	0.949365	2.790125e-001	1.000000e+000	0.000101	0.072413	2	0.003472	P11974/	0	1	1	1
1528	20180615_KS_CL_9.21825.21825.3.0.dta	3	2366.987155	0	SSSHSTDLMEAMAMGSVEASYK	2366.978396	Oxidation[M](9);Oxidation[M](12);Oxidation[M](14)	46.318026	0.942241	2.804479e-001	1.000000e+000	0.008759	3.700498	2	0.003472	P11974/	0	1	1	1
1529	20180615_KS_CL_9.13374.13374.3.0.dta	3	1193.644781	0	SVETLKEMIK	1193.644543	Oxidation[M](8)	13.263665	0.941937	2.805092e-001	1.000000e+000	0.000238	0.199389	2	0.003472	P11974/	0	1	1	1
1530	20180615_KS_CL_9.19546.19546.4.2.dta	4	3290.468180	0	SHSEAGSAFIQTQQLHAAMADTFLEHMCR	3290.477426	Carbamidomethyl[C](28);Oxidation[M](19)	19.443943	0.937293	2.814475e-001	1.000000e+000	-0.009246	-2.809927	2	0.003472	P11974/	0	1	1	1
1531	20180615_KS_CL_9.21505.21505.3.0.dta	3	3017.580777	0	TATESFASDPILYRPVAVALDTKGPEIR	3017.594084	null	21.478131	0.930131	2.828981e-001	1.000000e+000	-0.013307	-4.409805	2	0.003472	P11974/	0	1	1	1
1532	20180615_KS_CL_9.5990.5990.2.1.dta	2	731.391801	0	DIQDLK	731.393361	null	29.869640	0.919752	2.850084e-001	1.000000e+000	-0.001560	-2.132915	2	0.003472	P11974/	0	1	1	1
1533	20180615_KS_CL_9.8918.8918.2.2.dta	2	1193.644745	0	SVETLKEMIK	1193.644543	Oxidation[M](8)	26.961947	0.915052	2.859672e-001	1.000000e+000	0.000202	0.169230	2	0.003472	P11974/	0	1	1	1
1534	20180615_KS_CL_9.18624.18624.2.0.dta	2	1171.630928	0	LDIDSAPITAR	1171.631672	null	13.908692	0.905228	2.879773e-001	1.000000e+000	-0.000744	-0.635012	2	0.003472	P11974/	0	1	1	1
1535	20180615_KS_CL_9.9045.9045.2.0.dta	2	1267.612670	0	EMIKSGMNVAR	1267.613257	Oxidation[M](2);Oxidation[M](7)	15.360794	0.897528	2.895588e-001	1.000000e+000	-0.000587	-0.463075	2	0.003472	P11974/	0	1	1	1
1536	20180615_KS_CL_9.10437.10437.2.0.dta	2	961.512887	0	VNLAMNVGK	961.513481	Oxidation[M](5)	16.280733	0.894022	2.902805e-001	1.000000e+000	-0.000594	-0.617776	2	0.003472	P11974/	0	1	1	1
1537	20180615_KS_CL_9.18140.18140.2.0.dta	2	1359.703888	0	NTGIICTIGPASR	1359.704844	Carbamidomethyl[C](6)	13.078763	0.892883	2.905152e-001	1.000000e+000	-0.000956	-0.703094	2	0.003472	P11974/	0	1	1	1
1538	20180615_KS_CL_9.6217.6217.2.0.dta	2	1024.551944	0	KAADVHEVR	1024.553369	null	21.522499	0.887961	2.915308e-001	1.000000e+000	-0.001425	-1.390850	2	0.003472	P11974/	0	1	1	1
1539	20180615_KS_CL_9.22267.22267.4.4.dta	4	2391.262430	0	KGDVVIVLTGWRPGSGFTNTMR	2391.260047	null	32.459550	0.886818	2.917669e-001	1.000000e+000	0.002383	0.996546	2	0.003472	P11974/	0	1	1	1
1540	20180615_KS_CL_9.9374.9374.3.0.dta	3	2334.980395	0	SSSHSTDLMEAMAMGSVEASYK	2334.988568	Oxidation[M](14)	8.213962	0.883255	2.925037e-001	1.000000e+000	-0.008173	-3.500231	2	0.003472	P11974/	0	1	1	1
1541	20180615_KS_CL_9.21068.21068.3.0.dta	3	2334.980558	0	SSSHSTDLMEAMAMGSVEASYK	2334.988568	Oxidation[M](14)	25.612337	0.878317	2.935267e-001	1.000000e+000	-0.008010	-3.430424	2	0.003472	P11974/	0	1	1	1
1542	20180615_KS_CL_9.19052.19052.2.1.dta	2	1636.888268	0	GVNLPGAAVDLPAVSEK	1636.890384	null	27.115161	0.873574	2.945112e-001	1.000000e+000	-0.002116	-1.292695	2	0.003472	P11974/	0	1	1	1
1543	20180615_KS_CL_9.22543.22543.2.0.dta	2	1681.807239	0	FDEILEASDGIMVAR	1681.810086	Oxidation[M](12)	20.188898	0.873282	2.945718e-001	1.000000e+000	-0.002847	-1.692819	2	0.003472	P11974/	0	1	1	1
1544	20180615_KS_CL_9.6192.6192.2.0.dta	2	731.392031	0	DIQDLK	731.393361	null	13.030327	0.866678	2.959460e-001	1.000000e+000	-0.001330	-1.818447	2	0.003472	P11974/	0	1	1	1
1545	20180615_KS_CL_9.13364.13364.2.2.dta	2	1141.610454	0	GDLGIEIPAEK	1141.609876	null	31.583166	0.862676	2.967806e-001	1.000000e+000	0.000578	0.506303	2	0.003472	P11974/	0	1	1	1
1546	20180615_KS_CL_9.21701.21701.3.1.dta	3	2349.258825	0	GVNLPGAAVDLPAVSEKDIQDLK	2349.265904	null	29.056934	0.858611	2.976296e-001	1.000000e+000	-0.007079	-3.013282	2	0.003472	P11974/	0	1	1	1
1547	20180615_KS_CL_9.23651.23651.2.0.dta	2	1821.914456	0	RFDEILEASDGIMVAR	1821.916274	null	24.932485	0.851621	2.990929e-001	1.000000e+000	-0.001818	-0.997850	2	0.003472	P11974/	0	1	1	1
1548	20180615_KS_CL_9.17645.17645.2.2.dta	2	1359.703466	0	NTGIICTIGPASR	1359.704844	Carbamidomethyl[C](6)	16.942795	0.849170	2.996070e-001	1.000000e+000	-0.001378	-1.013455	2	0.003472	P11974/	0	1	1	1
1549	20180615_KS_CL_9.21833.21833.3.3.dta	3	2366.989547	0	SSSHSTDLMEAMAMGSVEASYK	2366.978396	Oxidation[M](9);Oxidation[M](12);Oxidation[M](14)	26.583826	0.848904	2.996628e-001	1.000000e+000	0.011151	4.711070	2	0.003472	P11974/	0	1	1	1
1550	20180615_KS_CL_9.12041.12041.2.0.dta	2	990.508484	0	GSGTAEVELK	990.510169	null	25.266388	0.848877	2.996685e-001	1.000000e+000	-0.001685	-1.701144	2	0.003472	P11974/	0	1	1	1
1551	20180615_KS_CL_9.20605.20605.3.2.dta	3	2407.260320	0	KGDVVIVLTGWRPGSGFTNTMR	2407.254961	Oxidation[M](21)	21.286853	0.848071	2.998377e-001	1.000000e+000	0.005359	2.226187	2	0.003472	P11974/	0	1	1	1
1552	20180615_KS_CL_9.15327.15327.3.0.dta	3	1892.965842	0	AGKPVICATQMLESMIK	1892.964146	Carbamidomethyl[C](7);Oxidation[M](15)	16.118208	0.841458	3.012278e-001	1.000000e+000	0.001696	0.895949	2	0.003472	P11974/	0	1	1	1
1553	20180615_KS_CL_9.9454.9454.3.0.dta	3	1193.641551	0	SVETLKEMIK	1193.644543	Oxidation[M](8)	24.063610	0.833900	3.028211e-001	1.000000e+000	-0.002992	-2.506609	2	0.003472	P11974/	0	1	1	1
1554	20180615_KS_CL_9.15711.15711.2.0.dta	2	1359.706802	0	NTGIICTIGPASR	1359.704844	Carbamidomethyl[C](6)	17.379053	0.828086	3.040499e-001	1.000000e+000	0.001958	1.440018	2	0.003472	P11974/	0	1	1	1
1555	20180615_KS_CL_9.20693.20693.2.0.dta	2	1636.885038	0	GVNLPGAAVDLPAVSEK	1636.890384	null	35.578487	0.816331	3.065430e-001	1.000000e+000	-0.005346	-3.265949	2	0.003472	P11974/	0	1	1	1
1556	20180615_KS_CL_9.4477.4477.2.1.dta	2	1061.484162	0	EAEAAMFHR	1061.483243	null	18.969047	0.815203	3.067829e-001	1.000000e+000	0.000919	0.865770	2	0.003472	P11974/	0	1	1	1
1557	20180615_KS_CL_9.21766.21766.5.0.dta	5	3306.463417	0	SHSEAGSAFIQTQQLHAAMADTFLEHMCR	3306.472340	Carbamidomethyl[C](28);Oxidation[M](19);Oxidation[M](27)	5.494537	0.812483	3.073616e-001	1.000000e+000	-0.008923	-2.698646	2	0.003472	P11974/	0	1	1	1
1558	20180615_KS_CL_9.11981.11981.3.0.dta	3	1177.651493	0	SVETLKEMIK	1177.649629	null	13.070716	0.785895	3.130508e-001	1.000000e+000	0.001864	1.582814	2	0.003472	P11974/	0	1	1	1
1559	20180615_KS_CL_9.22936.22936.2.2.dta	2	1821.921753	0	RFDEILEASDGIMVAR	1821.916274	null	21.001754	0.773064	3.158167e-001	1.000000e+000	0.005479	3.007273	2	0.003472	P11974/	0	1	1	1
1560	20180615_KS_CL_9.17346.17346.2.1.dta	2	1359.702209	0	NTGIICTIGPASR	1359.704844	Carbamidomethyl[C](6)	14.474627	0.759978	3.186510e-001	1.000000e+000	-0.002635	-1.937921	2	0.003472	P11974/	0	1	1	1
1561	20180615_KS_CL_9.12429.12429.3.1.dta	3	1061.482412	0	EAEAAMFHR	1061.483243	null	9.812906	0.753229	3.201181e-001	1.000000e+000	-0.000831	-0.782867	2	0.003472	P11974/	0	1	1	1
1562	20180615_KS_CL_9.13022.13022.4.3.dta	4	1901.855285	0	MNFSHGTHEYHAETIK	1901.859823	null	25.105740	0.752152	3.203526e-001	1.000000e+000	-0.004538	-2.386085	2	0.003472	P11974/	0	1	1	1
1563	20180615_KS_CL_9.5919.5919.2.2.dta	2	731.392056	0	DIQDLK	731.393361	null	31.191469	0.746731	3.215340e-001	1.000000e+000	-0.001305	-1.784266	2	0.003472	P11974/	0	1	1	1
1564	20180615_KS_CL_9.3322.3322.2.0.dta	2	1189.578816	0	EAEAAMFHRK	1189.578199	null	3.808434	0.740819	3.228251e-001	1.000000e+000	0.000617	0.518671	2	0.003472	P11974/	0	1	1	1
1565	20180615_KS_CL_9.19275.19275.2.1.dta	2	1636.889915	0	GVNLPGAAVDLPAVSEK	1636.890384	null	18.010335	0.733449	3.244383e-001	1.000000e+000	-0.000469	-0.286519	2	0.003472	P11974/	0	1	1	1
1566	20180615_KS_CL_9.12000.12000.4.0.dta	4	1901.856710	0	MNFSHGTHEYHAETIK	1901.859823	null	16.050397	0.733121	3.245102e-001	1.000000e+000	-0.003113	-1.636819	2	0.003472	P11974/	0	1	1	1
1567	20180615_KS_CL_9.7762.7762.3.1.dta	3	1061.482404	0	EAEAAMFHR	1061.483243	null	16.616421	0.728592	3.255038e-001	1.000000e+000	-0.000839	-0.790403	2	0.003472	P11974/	0	1	1	1
1568	20180615_KS_CL_9.9893.9893.3.0.dta	3	1901.857497	0	MNFSHGTHEYHAETIK	1901.859823	null	12.284154	0.714791	3.285411e-001	1.000000e+000	-0.002326	-1.223013	2	0.003472	P11974/	0	1	1	1
1569	20180615_KS_CL_9.20881.20881.4.3.dta	4	2407.252338	0	KGDVVIVLTGWRPGSGFTNTMR	2407.254961	Oxidation[M](21)	16.761968	0.711799	3.292014e-001	1.000000e+000	-0.002623	-1.089623	2	0.003472	P11974/	0	1	1	1
1570	20180615_KS_CL_9.4802.4802.2.0.dta	2	1024.550740	0	KAADVHEVR	1024.553369	null	29.005702	0.711563	3.292536e-001	1.000000e+000	-0.002629	-2.565996	2	0.003472	P11974/	0	1	1	1
1571	20180615_KS_CL_9.15945.15945.2.1.dta	2	1359.706055	0	NTGIICTIGPASR	1359.704844	Carbamidomethyl[C](6)	14.386037	0.706697	3.303291e-001	1.000000e+000	0.001211	0.890634	2	0.003472	P11974/	0	1	1	1
1572	20180615_KS_CL_9.20722.20722.3.2.dta	3	1908.955198	0	AGKPVICATQMLESMIK	1908.959060	Carbamidomethyl[C](7);Oxidation[M](11);Oxidation[M](15)	30.532079	0.696020	3.326952e-001	1.000000e+000	-0.003862	-2.023092	2	0.003472	P11974/	0	1	1	1
1573	20180615_KS_CL_9.19693.19693.3.0.dta	3	2250.173206	0	QKGPDFLVTEVENGGFLGSKK	2250.176368	null	15.331327	0.683069	3.355767e-001	1.000000e+000	-0.003162	-1.405223	2	0.003472	P11974/	0	1	1	1
1574	20180615_KS_CL_9.8527.8527.2.0.dta	2	1077.480115	0	EAEAAMFHR	1077.478157	Oxidation[M](6)	21.600013	0.674145	3.375693e-001	1.000000e+000	0.001958	1.817206	2	0.003472	P11974/	0	1	1	1
1575	20180615_KS_CL_9.4709.4709.4.1.dta	4	2287.065376	0	MNFSHGTHEYHAETIKNVR	2287.067170	Oxidation[M](1)	14.317439	0.660961	3.405238e-001	1.000000e+000	-0.001794	-0.784411	2	0.003472	P11974/	0	1	1	1
1576	20180615_KS_CL_9.2600.2600.2.0.dta	2	896.455190	0	AADVHEVR	896.458413	null	18.816635	0.660119	3.407129e-001	1.000000e+000	-0.003223	-3.595259	2	0.003472	P11974/	0	1	1	1
1577	20180615_KS_CL_9.8792.8792.3.1.dta	3	1917.849057	0	MNFSHGTHEYHAETIK	1917.854737	Oxidation[M](1)	18.232337	0.654947	3.418756e-001	1.000000e+000	-0.005680	-2.961642	2	0.003472	P11974/	0	1	1	1
1578	20180615_KS_CL_9.8375.8375.3.0.dta	3	1193.643051	0	SVETLKEMIK	1193.644543	Oxidation[M](8)	5.143398	0.650617	3.428505e-001	1.000000e+000	-0.001492	-1.249953	2	0.003472	P11974/	0	1	1	1
1579	20180615_KS_CL_9.22735.22735.3.1.dta	3	2279.155381	0	GDVVIVLTGWRPGSGFTNTMR	2279.160005	Oxidation[M](20)	26.651293	0.638790	3.455201e-001	1.000000e+000	-0.004624	-2.028818	2	0.003472	P11974/	0	1	1	1
1580	20180615_KS_CL_9.10048.10048.2.3.dta	2	1177.649537	0	SVETLKEMIK	1177.649629	null	22.451236	0.638383	3.456122e-001	1.000000e+000	-0.000092	-0.078122	2	0.003472	P11974/	0	1	1	1
1581	20180615_KS_CL_9.11505.11505.3.1.dta	3	1193.644131	0	SVETLKEMIK	1193.644543	Oxidation[M](8)	16.165072	0.624671	3.487199e-001	1.000000e+000	-0.000412	-0.345161	2	0.003472	P11974/	0	1	1	1
1582	20180615_KS_CL_9.6611.6611.2.2.dta	2	1193.643465	0	SVETLKEMIK	1193.644543	Oxidation[M](8)	31.461425	0.615636	3.507746e-001	1.000000e+000	-0.001078	-0.903116	2	0.003472	P11974/	0	1	1	1
1583	20180615_KS_CL_9.6468.6468.3.2.dta	3	1394.774031	0	IISKIENHEGVR	1394.774970	null	14.489531	0.610000	3.520592e-001	1.000000e+000	-0.000939	-0.673227	2	0.003472	P11974/	0	1	1	1
1584	20180615_KS_CL_9.13136.13136.2.0.dta	2	1344.730598	1	AKGVNMALNVR(2)	1344.730331	Oxidation[M](6)	25.269207	0.144251	4.639997e-001	1.000000e+000	0.000267	0.198553	0	0.004292		0	1	1	1
1585	20180615_KS_CL_9.13873.13873.2.1.dta	2	1344.733448	1	VNLAMNVGKAR(9)	1344.730331	Oxidation[M](5)	57.626547	0.090026	4.775087e-001	1.000000e+000	0.003117	2.317937	2	0.004292	P11974(498)/	0	1	1	1
1586	20180615_KS_CL_9.8557.8557.3.0.dta	3	1706.954758	1	IISKIENHEGVRR(4)	1706.954710	null	13.177048	0.086089	4.784910e-001	1.000000e+000	0.000048	0.028120	2	0.004292	P11974(270)/	0	1	1	1
1587	20180615_KS_CL_9.17147.17147.3.3.dta	3	1787.024006	1	TGLIKGSGTAEVELKK(5)	1787.015969	null	27.779650	0.064403	4.839048e-001	1.000000e+000	0.008037	4.497442	2	0.004292	P11974(125)/	0	1	1	1
1588	20180615_KS_CL_9.6432.6432.3.0.dta	3	1383.854311	1	KILGEKGKNIK(8)	1383.856907	null	42.572105	0.052538	4.868685e-001	1.000000e+000	-0.002596	-1.875916	2	0.004292	P11974(263)/	0	1	1	1
1589	20180615_KS_CL_9.16885.16885.3.1.dta	3	1787.020370	1	TGLIKGSGTAEVELKK(5)	1787.015969	null	26.431149	0.037130	4.907186e-001	1.000000e+000	0.004401	2.462765	2	0.004292	P11974(125)/	0	1	1	1
1590	20180615_KS_CL_9.13980.13980.2.0.dta	2	1407.696147	1	EMIKSGMNVAR(4)	1407.696980	Oxidation[M](2)	23.178611	-0.015114	5.037784e-001	1.000000e+000	-0.000833	-0.591747	2	0.004292	P11974(66)/	0	1	1	1
1591	20180615_KS_CL_9.23689.23689.3.0.dta	3	2150.097185	1	GPDFLVTEVENGGFLGSKK(18)	2150.101479	null	12.346568	-0.023326	5.058312e-001	1.000000e+000	-0.004294	-1.997115	2	0.004292	P11974(206)/	0	1	1	1
1592	20180615_KS_CL_9.23798.23798.4.4.dta	4	3650.725424	1	AEGSDVANAVLDGADCIMLSGETAKGDYPLEAVR(25)	3650.719864	Carbamidomethyl[C](16)	7.117090	-0.037191	5.092967e-001	1.000000e+000	0.005560	1.522987	2	0.004292	P11974(367)/	0	1	1	1
1593	20180615_KS_CL_9.18107.18107.3.0.dta	3	1658.920366	1	TGLIKGSGTAEVELK(5)	1658.921013	null	12.386201	-0.051586	5.128936e-001	1.000000e+000	-0.000647	-0.390013	2	0.004292	P11974(125)/	0	1	1	1
1594	20180615_KS_CL_9.18467.18467.3.2.dta	3	1920.976262	1	PVICATQMLESMIKK(14)	1920.984212	Carbamidomethyl[C](4);Oxidation[M](12)	42.823160	-0.148988	5.371783e-001	1.000000e+000	-0.007950	-4.138504	2	0.004292	P11974(336)/	0	1	1	1
1595	20180615_KS_CL_9.21376.21376.3.0.dta	3	2065.056702	1	SVETLKEMIKSGMNVAR(10)	2065.066688	Oxidation[M](8)	24.602330	-0.152985	5.381718e-001	1.000000e+000	-0.009986	-4.835679	2	0.004292	P11974(66)/	0	1	1	1
1596	20180615_KS_CL_9.22823.22823.2.0.dta	2	1921.060264	1	KGVNLPGAAVDLPAVSEK(1)	1921.063977	null	28.633159	-0.171870	5.428620e-001	1.000000e+000	-0.003713	-1.932783	2	0.004292	P11974(207)/	0	1	1	1
1597	20180615_KS_CL_9.22029.22029.2.0.dta	2	1349.725277	1	SVETLKEMIK(6)	1349.723181	Oxidation[M](8)	21.433528	-0.327262	5.810930e-001	1.000000e+000	0.002096	1.552911	2	0.004292	P11974(62)/	0	1	1	1
1598	20180615_KS_CL_9.19121.19121.3.0.dta	3	1862.017024	1	VFLAQKMIIGRCNR(6)	1862.013815	Carbamidomethyl[C](12)	15.010500	-0.331024	5.820085e-001	1.000000e+000	0.003209	1.723403	2	0.004292	P11974(311)/	0	1	1	1
1599	20180615_KS_CL_9.12089.12089.4.0.dta	4	2257.304879	1	TGLIKGSGTAEVELKKGATLK(15)	2257.301227	null	16.524556	-0.332050	5.822581e-001	1.000000e+000	0.003652	1.617861	2	0.004292	P11974(135)/	0	1	1	1
1600	20180615_KS_CL_9.14990.14990.2.1.dta	2	1391.706676	1	EMIKSGMNVAR(4)	1391.702066	null	37.151322	-0.351112	5.868872e-001	1.000000e+000	0.004610	3.312491	2	0.004292	P11974(66)/	0	1	1	1
1601	20180615_KS_CL_9.16478.16478.2.1.dta	2	843.516571	1	KILGEK(1)	843.518555	null	51.007521	-0.459520	6.129003e-001	1.000000e+000	-0.001984	-2.352053	2	0.004292	P11974(256)/	0	1	1	1
1602	20180615_KS_CL_9.10227.10227.2.2.dta	2	900.539006	1	ILGEKGK(5)	900.540016	null	50.931413	-0.482238	6.182762e-001	1.000000e+000	-0.001010	-1.121549	2	0.004292	P11974(261)/	0	1	1	1
1603	20180615_KS_CL_9.23321.23321.3.0.dta	3	1984.107338	1	GDLGIEIPAEKVFLAQK(11)	1984.100027	null	28.192403	-0.529535	6.293747e-001	1.000000e+000	0.007311	3.684794	2	0.004292	P11974(305)/	0	1	1	1
1604	20180615_KS_CL_9.18122.18122.3.2.dta	3	1658.920712	1	TGLIKGSGTAEVELK(5)	1658.921013	null	6.755426	-0.597195	6.450143e-001	1.000000e+000	-0.000301	-0.181443	2	0.004292	P11974(125)/	0	1	1	1
1605	20180615_KS_CL_9.18761.18761.3.1.dta	3	1787.013936	1	TGLIKGSGTAEVELKK(15)	1787.015969	null	16.264946	-0.829976	6.963499e-001	1.000000e+000	-0.002033	-1.137651	2	0.004292	P11974(135)/	0	1	1	1
1606	20180615_KS_CL_9.18472.18472.3.0.dta	3	1349.721373	1	SVETLKEMIK(6)	1349.723181	Oxidation[M](8)	15.052639	-0.858003	7.022433e-001	1.000000e+000	-0.001808	-1.339534	2	0.004292	P11974(62)/	0	1	1	1
1607	20180615_KS_CL_9.12771.12771.2.2.dta	2	1344.735051	1	VNLAMNVGKAR(9)	1344.730331	Oxidation[M](5)	42.243808	-0.883518	7.075507e-001	1.000000e+000	0.004720	3.509997	2	0.004292	P11974(498)/	0	1	1	1
1608	20180615_KS_CL_9.23657.23657.3.2.dta	3	3691.746299	1	EMIKSGMNVARMNFSHGTHEYHAETIKNVR(27)	3691.741224	Oxidation[M](2);Oxidation[M](7);Oxidation[M](12)	8.514893	-0.888764	7.086350e-001	1.000000e+000	0.005075	1.374690	2	0.004292	P11974(89)/	0	1	1	1
1609	20180615_KS_CL_9.16963.16963.3.5.dta	3	1936.982252	1	PVICATQMLESMIKK(14)	1936.979126	Carbamidomethyl[C](4);Oxidation[M](8);Oxidation[M](12)	19.285188	-0.900576	7.110679e-001	1.000000e+000	0.003126	1.613853	2	0.004292	P11974(336)/	0	1	1	1
1610	20180615_KS_CL_9.19297.19297.3.2.dta	3	1862.017906	1	VFLAQKMIIGRCNR(6)	1862.013815	Carbamidomethyl[C](12)	13.359894	-0.927698	7.166080e-001	1.000000e+000	0.004091	2.197084	2	0.004292	P11974(311)/	0	1	1	1
1611	20180615_KS_CL_9.19473.19473.3.4.dta	3	1952.050246	1	KGATLKITLDNAYMEK(6)	1952.040798	null	25.611031	-0.969424	7.250047e-001	1.000000e+000	0.009448	4.840063	2	0.004292	P11974(141)/	0	1	1	1
1612	20180615_KS_CL_9.14429.14429.2.1.dta	2	1344.733057	1	VNLAMNVGKAR(9)	1344.730331	Oxidation[M](5)	26.857544	-1.063960	7.434466e-001	1.000000e+000	0.002726	2.027172	2	0.004292	P11974(498)/	0	1	1	1
1613	20180615_KS_CL_9.21822.21822.2.1.dta	2	1658.922984	1	TGLIKGSGTAEVELK(5)	1658.921013	null	16.765814	-1.073710	7.453018e-001	1.000000e+000	0.001971	1.188122	2	0.004292	P11974(125)/	0	1	1	1
1614	20180615_KS_CL_9.18190.18190.2.2.dta	2	1658.919006	1	TGLIKGSGTAEVELK(5)	1658.921013	null	11.840530	-1.130470	7.559256e-001	1.000000e+000	-0.002007	-1.209823	2	0.004292	P11974(125)/	0	1	1	1
1615	20180615_KS_CL_9.3058.3058.3.2.dta	3	1180.628059	1	KAADVHEVR(1)	1180.632007	null	23.871674	-1.198150	7.681955e-001	1.000000e+000	-0.003948	-3.343972	2	0.004292	P11974(247)/	0	1	1	1
1616	20180615_KS_CL_9.17621.17621.2.1.dta	2	1968.036837	1	KGATLKITLDNAYMEK(6)	1968.035712	Oxidation[M](14)	4.666529	-1.217890	7.716920e-001	1.000000e+000	0.001125	0.571636	2	0.004292	P11974(141)/	0	1	1	1
1617	20180615_KS_CL_9.9892.9892.2.0.dta	2	900.539284	1	ILGEKGK(5)	900.540016	null	22.598969	-1.256140	7.783609e-001	1.000000e+000	-0.000732	-0.812846	2	0.004292	P11974(261)/	0	1	1	1
1618	20180615_KS_CL_9.12378.12378.2.0.dta	2	1344.730776	1	VNLAMNVGKAR(9)	1344.730331	Oxidation[M](5)	11.002540	-1.263700	7.796624e-001	1.000000e+000	0.000445	0.330921	2	0.004292	P11974(498)/	0	1	1	1
1619	20180615_KS_CL_9.10621.10621.3.2.dta	3	1118.604995	0	KLEVEATGSGK	1118.605125	null	17.959936	0.596185	3.552170e-001	1.000000e+000	-0.000130	-0.116216	0	0.004307		0	1	1	1
1620	20180615_KS_CL_9.9656.9656.3.2.dta	3	1917.849097	0	MNFSHGTHEYHAETIK	1917.854737	Oxidation[M](1)	15.178318	0.588413	3.569991e-001	1.000000e+000	-0.005640	-2.940786	2	0.004307	P11974/	0	1	1	1
1621	20180615_KS_CL_9.19536.19536.3.1.dta	3	2350.986212	0	SSSHSTDLMEAMAMGSVEASYK	2350.983482	Oxidation[M](12);Oxidation[M](14)	8.383338	0.586468	3.574457e-001	1.000000e+000	0.002730	1.161216	2	0.004307	P11974/	0	1	1	1
1622	20180615_KS_CL_9.11989.11989.4.2.dta	4	1901.856866	0	MNFSHGTHEYHAETIK	1901.859823	null	18.941698	0.571260	3.609461e-001	1.000000e+000	-0.002957	-1.554794	2	0.004307	P11974/	0	1	1	1
1623	20180615_KS_CL_9.6965.6965.2.3.dta	2	744.460304	0	ILGEKGK	744.461378	null	21.983839	0.549439	3.659946e-001	1.000000e+000	-0.001074	-1.442654	2	0.004307	P11974/	0	1	1	1
1624	20180615_KS_CL_9.21147.21147.2.0.dta	2	1665.808202	0	FDEILEASDGIMVAR	1665.815172	null	21.511668	0.549231	3.660428e-001	1.000000e+000	-0.006970	-4.184138	2	0.004307	P11974/	0	1	1	1
1625	20180615_KS_CL_9.8420.8420.3.0.dta	3	1917.848390	0	MNFSHGTHEYHAETIK	1917.854737	Oxidation[M](1)	17.442488	0.547554	3.664321e-001	1.000000e+000	-0.006347	-3.309427	2	0.004307	P11974/	0	1	1	1
1626	20180615_KS_CL_9.6291.6291.2.2.dta	2	787.423038	0	QAHLYR	787.420912	null	23.364803	0.541340	3.678759e-001	1.000000e+000	0.002126	2.699954	2	0.004307	P11974/	0	1	1	1
1627	20180615_KS_CL_9.21603.21603.2.4.dta	2	1665.810459	0	FDEILEASDGIMVAR	1665.815172	null	32.679443	0.519841	3.728894e-001	1.000000e+000	-0.004713	-2.829245	2	0.004307	P11974/	0	1	1	1
1628	20180615_KS_CL_9.22838.22838.3.2.dta	3	2588.269722	0	DIQDLKFGVEQDVDMVFASFIR	2588.269998	Oxidation[M](15)	8.839908	0.504575	3.764661e-001	1.000000e+000	-0.000276	-0.106635	2	0.004307	P11974/	0	1	1	1
1629	20180615_KS_CL_9.23639.23639.4.0.dta	4	3453.801908	3	DIQDLKFGVEQDVDMVFASFIR(6)-GKEGLIK(2)	3453.797260	null	25.016827	1.490750	1.838092e-001	1.000000e+000	0.004648	1.345765	1	0.004831		1	1	1	1
1630	20180615_KS_CL_9.7692.7692.4.1.dta	4	1977.148471	3	KAADVHEVR(1)-NIKIISK(3)	1977.149040	null	44.064461	1.465770	1.875864e-001	1.000000e+000	-0.000569	-0.287788	2	0.004831	P11974(247)-P11974(266)/	1	1	1	1
1631	20180615_KS_CL_9.22537.22537.5.0.dta	5	3716.962876	3	KGDVVIVLTGWRPGSGFTNTMR(1)-VNLAMNVGKAR(9)	3716.972538	Oxidation[M](30)	98.639843	1.444330	1.908757e-001	1.000000e+000	-0.009662	-2.599427	2	0.004831	P11974(505)-P11974(498)/	1	1	1	1
1632	20180615_KS_CL_9.23031.23031.5.0.dta	5	5503.902980	3	TATESFASDPILYRPVAVALDTKGPEIR(23)-GVNLPGAAVDLPAVSEKDIQDLK(17)	5503.920786	null	47.424760	1.409450	1.963208e-001	1.000000e+000	-0.017806	-3.235148	2	0.004831	P11974(115)-P11974(224)/	1	1	1	1
1633	20180615_KS_CL_9.14907.14907.5.0.dta	5	3601.779199	3	MNFSHGTHEYHAETIKNVR(16)-SVETLKEMIK(6)	3601.777597	Oxidation[M](1)	28.620015	1.403720	1.972265e-001	1.000000e+000	0.001602	0.444780	2	0.004831	P11974(89)-P11974(62)/	1	1	1	1
1634	20180615_KS_CL_9.22012.22012.4.2.dta	4	3435.848797	3	GATLKITLDNAYMEK(5)-TGLIKGSGTAEVELKK(5)	3435.865334	null	13.971014	1.390200	1.993758e-001	1.000000e+000	-0.016537	-4.813052	2	0.004831	P11974(141)-P11974(125)/	1	1	1	1
1635	20180615_KS_CL_9.9510.9510.5.1.dta	5	2394.368800	3	TGLIKGSGTAEVELK(5)-KPRPTR(1)	2394.371367	null	23.066549	1.376610	2.015540e-001	1.000000e+000	-0.002567	-1.072098	2	0.004831	P11974(125)-P11974(337)/	1	1	1	1
1636	20180615_KS_CL_9.10080.10080.4.3.dta	4	2394.367471	3	TGLIKGSGTAEVELK(5)-KPRPTR(1)	2394.371367	null	16.656750	1.364000	2.035910e-001	1.000000e+000	-0.003896	-1.627149	2	0.004831	P11974(125)-P11974(337)/	1	1	1	1
1637	20180615_KS_CL_9.13067.13067.4.2.dta	4	2559.392618	3	GATLKITLDNAYMEK(5)-KPRPTR(1)	2559.396196	null	10.807329	1.345830	2.065530e-001	1.000000e+000	-0.003578	-1.397986	2	0.004831	P11974(141)-P11974(337)/	1	1	1	1
1638	20180615_KS_CL_9.23042.23042.6.0.dta	6	6665.291157	3	AEGSDVANAVLDGADCIMLSGETAKGDYPLEAVR(25)-TATESFASDPILYRPVAVALDTKGPEIR(23)	6665.291023	Carbamidomethyl[C](16);Oxidation[M](18)	36.996422	1.207890	2.300746e-001	1.000000e+000	0.000134	0.020104	2	0.004831	P11974(367)-P11974(115)/	1	1	1	1
1639	20180615_KS_CL_9.13098.13098.4.1.dta	4	2559.392098	3	GATLKITLDNAYMEK(5)-KPRPTR(1)	2559.396196	null	17.869155	1.174380	2.360642e-001	1.000000e+000	-0.004098	-1.601159	2	0.004831	P11974(141)-P11974(337)/	1	1	1	1
1640	20180615_KS_CL_9.22638.22638.5.0.dta	5	4273.253791	3	TATESFASDPILYRPVAVALDTKGPEIR(23)-GSGTAEVELKK(10)	4273.260007	null	58.132459	1.156320	2.393366e-001	1.000000e+000	-0.006216	-1.454627	2	0.004831	P11974(115)-P11974(135)/	1	1	1	1
1641	20180615_KS_CL_9.22645.22645.6.2.dta	6	6293.096853	3	AEGSDVANAVLDGADCIMLSGETAKGDYPLEAVRMQHLIAR(25)-KGATLKITLDNAYMEK(6)	6293.123384	Carbamidomethyl[C](16);Oxidation[M](58)	19.001955	1.148430	2.407760e-001	1.000000e+000	-0.026531	-4.215872	2	0.004831	P11974(367)-P11974(141)/	1	1	1	1
1642	20180615_KS_CL_9.17546.17546.5.0.dta	5	2893.585629	3	PVICATQMLESMIKKPR(14)-KPRPTR(1)	2893.593514	Carbamidomethyl[C](4)	29.173263	1.139270	2.424544e-001	1.000000e+000	-0.007885	-2.724985	2	0.004831	P11974(336)-P11974(337)/	1	1	1	1
1643	20180615_KS_CL_9.22621.22621.4.0.dta	4	4785.573417	3	TATESFASDPILYRPVAVALDTKGPEIR(23)-TGLIKGSGTAEVELKK(5)	4785.592213	null	54.818311	1.128300	2.444750e-001	1.000000e+000	-0.018796	-3.927623	2	0.004831	P11974(115)-P11974(125)/	1	1	1	1
1644	20180615_KS_CL_9.17050.17050.4.1.dta	4	2939.537563	3	GATLKITLDNAYMEK(5)-GSGTAEVELKK(10)	2939.528042	Oxidation[M](13)	10.546068	1.120950	2.458351e-001	1.000000e+000	0.009521	3.238955	2	0.004831	P11974(141)-P11974(135)/	1	1	1	1
1645	20180615_KS_CL_9.23023.23023.5.0.dta	5	6665.297106	3	AEGSDVANAVLDGADCIMLSGETAKGDYPLEAVR(25)-TATESFASDPILYRPVAVALDTKGPEIR(23)	6665.291023	Carbamidomethyl[C](16);Oxidation[M](18)	32.194766	1.120820	2.458592e-001	1.000000e+000	0.006083	0.912638	2	0.004831	P11974(367)-P11974(115)/	1	1	1	1
1646	20180615_KS_CL_9.22853.22853.4.0.dta	4	4605.296931	3	GIFPVVCKDPVQEAWAEDVDLR(8)-SVETLKEMIKSGMNVAR(6)	4605.303532	Carbamidomethyl[C](7);Oxidation[M](33);Oxidation[M](38)	87.167827	1.115870	2.467782e-001	1.000000e+000	-0.006601	-1.433347	2	0.004831	P11974(475)-P11974(62)/	1	1	1	1
1647	20180615_KS_CL_9.22889.22889.6.0.dta	6	6276.125267	3	PRPTRAEGSDVANAVLDGADCIMLSGETAKGDYPLEAVR(30)-AGKPVICATQMLESMIKK(17)	6276.111437	Carbamidomethyl[C](21);Oxidation[M](23);Carbamidomethyl[C](49);Oxidation[M](53)	34.988694	1.087870	2.520196e-001	1.000000e+000	0.013830	2.203594	2	0.004831	P11974(367)-P11974(336)/	1	1	1	1
1648	20180615_KS_CL_9.22671.22671.5.0.dta	5	3700.974995	3	KGDVVIVLTGWRPGSGFTNTMR(1)-VNLAMNVGKAR(9)	3700.977623	null	57.237335	1.073150	2.548045e-001	1.000000e+000	-0.002628	-0.710083	2	0.004831	P11974(505)-P11974(498)/	1	1	1	1
1649	20180615_KS_CL_9.9383.9383.3.0.dta	3	2394.364404	3	TGLIKGSGTAEVELK(5)-KPRPTR(1)	2394.371367	null	29.048357	1.055130	2.582412e-001	1.000000e+000	-0.006963	-2.908070	2	0.004831	P11974(125)-P11974(337)/	1	1	1	1
1650	20180615_KS_CL_9.5917.5917.5.1.dta	5	2010.130413	3	GSGTAEVELKK(10)-KPRPTR(1)	2010.134116	null	39.068974	1.011090	2.667666e-001	1.000000e+000	-0.003703	-1.842166	2	0.004831	P11974(135)-P11974(337)/	1	1	1	1
1651	20180615_KS_CL_9.19898.19898.5.2.dta	5	3511.883993	3	SVETLKEMIKSGMNVAR(6)-PVAVALDTKGPEIR(9)	3511.886081	Oxidation[M](13)	13.734294	0.964225	2.760331e-001	1.000000e+000	-0.002088	-0.594552	2	0.004831	P11974(62)-P11974(115)/	1	1	1	1
1652	20180615_KS_CL_9.13802.13802.6.1.dta	6	3165.750335	3	AGKPVICATQMLESMIKKPR(17)-KPRPTR(1)	3165.741955	Carbamidomethyl[C](7);Oxidation[M](15)	13.161236	0.950363	2.788118e-001	1.000000e+000	0.008380	2.647089	2	0.004831	P11974(336)-P11974(337)/	1	1	1	1
1653	20180615_KS_CL_9.7719.7719.4.0.dta	4	2522.469357	3	TGLIKGSGTAEVELKK(5)-KPRPTR(1)	2522.466323	null	20.339598	0.934585	2.819954e-001	1.000000e+000	0.003034	1.202791	2	0.004831	P11974(125)-P11974(337)/	1	1	1	1
1654	20180615_KS_CL_9.7372.7372.5.0.dta	5	2127.145883	3	EMIKSGMNVAR(4)-KPRPTR(1)	2127.152420	null	30.319077	0.930853	2.827517e-001	1.000000e+000	-0.006537	-3.073123	2	0.004831	P11974(66)-P11974(337)/	1	1	1	1
1655	20180615_KS_CL_9.22888.22888.3.0.dta	3	4386.172302	3	AEGSDVANAVLDGADCIMLSGETAKGDYPLEAVR(25)-KPRPTR(1)	4386.170218	Carbamidomethyl[C](16)	19.832615	0.926836	2.835671e-001	1.000000e+000	0.002084	0.475130	2	0.004831	P11974(367)-P11974(337)/	1	1	1	1
1656	20180615_KS_CL_9.21506.21506.5.0.dta	5	3732.975836	3	KGDVVIVLTGWRPGSGFTNTMR(1)-VNLAMNVGKAR(9)	3732.967452	Oxidation[M](21);Oxidation[M](30)	4.041643	0.909471	2.871081e-001	1.000000e+000	0.008384	2.245934	2	0.004831	P11974(505)-P11974(498)/	1	1	1	1
1657	20180615_KS_CL_9.9498.9498.5.0.dta	5	2394.368877	3	TGLIKGSGTAEVELK(5)-KPRPTR(1)	2394.371367	null	40.214925	0.909169	2.871699e-001	1.000000e+000	-0.002490	-1.039939	2	0.004831	P11974(125)-P11974(337)/	1	1	1	1
1658	20180615_KS_CL_9.10772.10772.5.0.dta	5	3181.733112	3	AGKPVICATQMLESMIKKPR(17)-KPRPTR(1)	3181.736869	Carbamidomethyl[C](7);Oxidation[M](11);Oxidation[M](15)	18.807904	0.902567	2.885233e-001	1.000000e+000	-0.003757	-1.180802	2	0.004831	P11974(336)-P11974(337)/	1	1	1	1
1659	20180615_KS_CL_9.22941.22941.6.0.dta	6	4386.156661	3	AEGSDVANAVLDGADCIMLSGETAKGDYPLEAVR(25)-KPRPTR(1)	4386.170218	Carbamidomethyl[C](16)	25.608080	0.886142	2.919066e-001	1.000000e+000	-0.013557	-3.090851	2	0.004831	P11974(367)-P11974(337)/	1	1	1	1
1660	20180615_KS_CL_9.17978.17978.4.1.dta	4	2433.311996	3	SVETLKEMIK(6)-GSGTAEVELKK(10)	2433.315552	null	24.880941	0.860363	2.972635e-001	1.000000e+000	-0.003556	-1.461381	2	0.004831	P11974(62)-P11974(135)/	1	1	1	1
1661	20180615_KS_CL_9.9714.9714.4.0.dta	4	2394.370797	3	TGLIKGSGTAEVELK(5)-KPRPTR(1)	2394.371367	null	18.813201	0.859129	2.975214e-001	1.000000e+000	-0.000570	-0.238058	2	0.004831	P11974(125)-P11974(337)/	1	1	1	1
1662	20180615_KS_CL_9.14869.14869.6.0.dta	6	3601.781320	3	MNFSHGTHEYHAETIKNVR(16)-SVETLKEMIK(6)	3601.777597	Oxidation[M](1)	31.457477	0.851549	2.991080e-001	1.000000e+000	0.003723	1.033656	2	0.004831	P11974(89)-P11974(62)/	1	1	1	1
1663	20180615_KS_CL_9.22975.22975.4.1.dta	4	4736.521551	3	GVNLPGAAVDLPAVSEKDIQDLK(17)-QKGPDFLVTEVENGGFLGSKK(20)	4736.503070	null	34.834141	0.820918	3.055688e-001	1.000000e+000	0.018481	3.901824	2	0.004831	P11974(224)-P11974(206)/	1	1	1	1
1664	20180615_KS_CL_9.22796.22796.5.0.dta	5	4657.499567	3	TATESFASDPILYRPVAVALDTKGPEIR(23)-TGLIKGSGTAEVELK(5)	4657.497258	null	16.777479	0.744453	3.220312e-001	1.000000e+000	0.002309	0.495760	2	0.004831	P11974(115)-P11974(125)/	1	1	1	1
1665	20180615_KS_CL_9.22560.22560.4.2.dta	4	3359.842666	3	GDLGIEIPAEKVFLAQK(11)-IISKIENHEGVR(4)	3359.857157	null	46.381374	0.700020	3.318078e-001	1.000000e+000	-0.014491	-4.312981	2	0.004831	P11974(305)-P11974(270)/	1	1	1	1
1666	20180615_KS_CL_9.9844.9844.4.4.dta	4	2394.363680	3	TGLIKGSGTAEVELK(5)-KPRPTR(1)	2394.371367	null	15.957915	0.685931	3.349389e-001	1.000000e+000	-0.007687	-3.210446	2	0.004831	P11974(125)-P11974(337)/	1	1	1	1
1667	20180615_KS_CL_9.9649.9649.4.0.dta	4	2394.369422	3	TGLIKGSGTAEVELK(5)-KPRPTR(1)	2394.371367	null	18.091066	0.675605	3.372429e-001	1.000000e+000	-0.001945	-0.812322	2	0.004831	P11974(125)-P11974(337)/	1	1	1	1
1668	20180615_KS_CL_9.8244.8244.2.0.dta	2	1213.574364	0	EMYANDLTIK	1213.576861	Oxidation[M](2)	21.566698	0.503920	3.766199e-001	1.000000e+000	-0.002497	-2.057554	0	0.005133		0	1	1	1
1669	20180615_KS_CL_9.8739.8739.2.5.dta	2	1193.644453	0	SVETLKEMIK	1193.644543	Oxidation[M](8)	30.852926	0.502298	3.770008e-001	1.000000e+000	-0.000090	-0.075399	2	0.005133	P11974/	0	1	1	1
1670	20180615_KS_CL_9.8704.8704.4.2.dta	4	1917.854267	0	MNFSHGTHEYHAETIK	1917.854737	Oxidation[M](1)	9.830528	0.501178	3.772639e-001	1.000000e+000	-0.000470	-0.245065	2	0.005133	P11974/	0	1	1	1
1671	20180615_KS_CL_9.20049.20049.3.2.dta	3	1908.958024	0	AGKPVICATQMLESMIK	1908.959060	Carbamidomethyl[C](7);Oxidation[M](11);Oxidation[M](15)	18.033492	0.489912	3.799143e-001	1.000000e+000	-0.001036	-0.542704	2	0.005133	P11974/	0	1	1	1
1672	20180615_KS_CL_9.22129.22129.2.2.dta	2	990.509702	0	GSGTAEVELK	990.510169	null	7.607477	0.481681	3.818553e-001	1.000000e+000	-0.000467	-0.471474	2	0.005133	P11974/	0	1	1	1
1673	20180615_KS_CL_9.21785.21785.3.4.dta	3	2391.254137	0	KGDVVIVLTGWRPGSGFTNTMR	2391.260047	null	23.128181	0.480410	3.821553e-001	1.000000e+000	-0.005910	-2.471500	2	0.005133	P11974/	0	1	1	1
1674	20180615_KS_CL_9.9165.9165.3.1.dta	3	1193.639455	0	SVETLKEMIK	1193.644543	Oxidation[M](8)	25.294434	0.469975	3.846222e-001	1.000000e+000	-0.005088	-4.262576	2	0.005133	P11974/	0	1	1	1
1675	20180615_KS_CL_9.9616.9616.2.3.dta	2	990.509397	0	GSGTAEVELK	990.510169	null	29.508164	0.467390	3.852342e-001	1.000000e+000	-0.000772	-0.779396	2	0.005133	P11974/	0	1	1	1
1676	20180615_KS_CL_9.8182.8182.2.1.dta	2	990.508031	0	GSGTAEVELK	990.510169	null	21.704321	0.457994	3.874618e-001	1.000000e+000	-0.002138	-2.158484	2	0.005133	P11974/	0	1	1	1
1677	20180615_KS_CL_9.10715.10715.3.3.dta	3	1780.898330	0	KIMSELMQTACIVPK	1780.900489	Carbamidomethyl[C](11);Oxidation[M](3);Oxidation[M](7)	15.736665	0.457369	3.876102e-001	1.000000e+000	-0.002159	-1.212308	0	0.005988		0	1	1	1
1678	20180615_KS_CL_9.9765.9765.4.1.dta	4	2647.236972	0	YDLWLINEDCKEMYANDLTIK	2647.241733	Carbamidomethyl[C](10)	9.375635	0.457015	3.876942e-001	1.000000e+000	-0.004761	-1.798476	0	0.006838		0	1	1	1
1679	20180615_KS_CL_9.19870.19870.3.0.dta	3	1448.796983	0	VYVDDGLISLQVK	1448.799453	null	9.486956	0.420131	3.964854e-001	1.000000e+000	-0.002470	-1.704860	2	0.006838	P11974/	0	1	1	1
1680	20180615_KS_CL_9.19894.19894.2.4.dta	2	1169.615895	0	EAPIEIGLDGR	1169.616023	null	22.395126	0.418604	3.968508e-001	1.000000e+000	-0.000128	-0.109438	0	0.007640		0	1	1	1
1681	20180615_KS_CL_9.5814.5814.2.0.dta	2	990.508089	0	GSGTAEVELK	990.510169	null	20.450091	0.401935	4.008475e-001	1.000000e+000	-0.002080	-2.099928	2	0.007640	P11974/	0	1	1	1
1682	20180615_KS_CL_9.12733.12733.4.0.dta	4	1901.866100	0	MNFSHGTHEYHAETIK	1901.859823	null	18.612865	0.395340	4.024325e-001	1.000000e+000	0.006277	3.300454	2	0.007640	P11974/	0	1	1	1
1683	20180615_KS_CL_9.8280.8280.2.2.dta	2	961.513002	0	VNLAMNVGK	961.513481	Oxidation[M](5)	9.119900	0.394867	4.025462e-001	1.000000e+000	-0.000479	-0.498173	2	0.007640	P11974/	0	1	1	1
1684	20180615_KS_CL_9.23176.23176.2.1.dta	2	2003.982859	0	FGVEQDVDMVFASFIRK	2003.989434	Oxidation[M](9)	23.956314	0.387069	4.044231e-001	1.000000e+000	-0.006575	-3.280955	2	0.007640	P11974/	0	1	1	1
1685	20180615_KS_CL_9.15084.15084.2.0.dta	2	945.518777	0	VNLAMNVGK	945.518567	null	14.139738	0.377922	4.066282e-001	1.000000e+000	0.000210	0.222100	2	0.007640	P11974/	0	1	1	1
1686	20180615_KS_CL_9.9519.9519.3.1.dta	3	1901.856484	0	MNFSHGTHEYHAETIK	1901.859823	null	14.530374	0.372706	4.078873e-001	1.000000e+000	-0.003339	-1.755650	2	0.007640	P11974/	0	1	1	1
1687	20180615_KS_CL_9.12045.12045.3.1.dta	3	1193.643413	0	SVETLKEMIK	1193.644543	Oxidation[M](8)	12.872103	0.353730	4.124782e-001	1.000000e+000	-0.001130	-0.946680	2	0.007640	P11974/	0	1	1	1
1688	20180615_KS_CL_9.21832.21832.3.2.dta	3	1908.960997	0	AGKPVICATQMLESMIK	1908.959060	Carbamidomethyl[C](7);Oxidation[M](11);Oxidation[M](15)	20.690760	0.344347	4.147539e-001	1.000000e+000	0.001937	1.014689	2	0.007640	P11974/	0	1	1	1
1689	20180615_KS_CL_9.22889.22889.2.4.dta	2	2093.045578	1	IMSELMQTACIVPKGAR(14)	2093.043844	Carbamidomethyl[C](10);Oxidation[M](2);Oxidation[M](6)	18.972834	-1.456880	8.110550e-001	1.000000e+000	0.001734	0.828459	0	0.008230		0	1	1	1
1690	20180615_KS_CL_9.13975.13975.2.0.dta	2	1407.695678	1	EMIKSGMNVAR(4)	1407.696980	Oxidation[M](2)	8.044000	-1.468280	8.127958e-001	1.000000e+000	-0.001302	-0.924915	2	0.008230	P11974(66)/	0	1	1	1
1691	20180615_KS_CL_9.16038.16038.4.3.dta	4	2446.295135	1	AGKPVICATQMLESMIKKPR(17)	2446.286515	Carbamidomethyl[C](7);Oxidation[M](11);Oxidation[M](15)	19.549497	-1.482040	8.148805e-001	1.000000e+000	0.008620	3.523708	2	0.008230	P11974(336)/	0	1	1	1
1692	20180615_KS_CL_9.18920.18920.2.2.dta	2	971.612499	1	NIKIISK(3)	971.613510	null	25.422469	-1.539790	8.234342e-001	1.000000e+000	-0.001011	-1.040537	2	0.008230	P11974(266)/	0	1	1	1
1693	20180615_KS_CL_9.20465.20465.3.3.dta	3	1952.045747	1	KGATLKITLDNAYMEK(6)	1952.040798	null	14.610887	-1.639800	8.375077e-001	1.000000e+000	0.004949	2.535295	2	0.008230	P11974(141)/	0	1	1	1
1694	20180615_KS_CL_9.22795.22795.3.0.dta	3	1936.987994	1	PVICATQMLESMIKK(14)	1936.979126	Carbamidomethyl[C](4);Oxidation[M](8);Oxidation[M](12)	43.708344	-1.671420	8.417651e-001	1.000000e+000	0.008868	4.578263	2	0.008230	P11974(336)/	0	1	1	1
1695	20180615_KS_CL_9.23235.23235.2.1.dta	2	1984.109056	1	GDLGIEIPAEKVFLAQK(11)	1984.100027	null	13.808017	-1.795590	8.576113e-001	1.000000e+000	0.009029	4.550678	2	0.008230	P11974(305)/	0	1	1	1
1696	20180615_KS_CL_9.4473.4473.3.0.dta	3	1161.650362	1	KLFEELAR(1)	1161.651347	null	14.703400	-1.813710	8.598097e-001	1.000000e+000	-0.000985	-0.847931	2	0.008230	P11974(393)/	0	1	1	1
1697	20180615_KS_CL_9.15904.15904.3.1.dta	3	2446.279187	1	AGKPVICATQMLESMIKKPR(18)	2446.286515	Carbamidomethyl[C](7);Oxidation[M](11);Oxidation[M](15)	13.173289	-1.897960	8.696605e-001	1.000000e+000	-0.007328	-2.995561	2	0.008230	P11974(337)/	0	1	1	1
1698	20180615_KS_CL_9.13916.13916.2.0.dta	2	1344.728856	1	VNLAMNVGKAR(9)	1344.730331	Oxidation[M](5)	14.345177	-1.917770	8.718896e-001	1.000000e+000	-0.001475	-1.096874	2	0.008230	P11974(498)/	0	1	1	1
1699	20180615_KS_CL_9.18437.18437.3.3.dta	3	1920.976177	1	PVICATQMLESMIKK(14)	1920.984212	Carbamidomethyl[C](4);Oxidation[M](12)	10.904369	-2.075750	8.885238e-001	1.000000e+000	-0.008035	-4.182752	2	0.008230	P11974(336)/	0	1	1	1
1700	20180615_KS_CL_9.12171.12171.3.1.dta	3	1118.604050	0	KLEVEATGSGK	1118.605125	null	14.440401	0.344136	4.148051e-001	1.000000e+000	-0.001075	-0.961018	0	0.008489		0	1	1	1
1701	20180615_KS_CL_9.23184.23184.3.1.dta	3	3559.959792	3	GDLGIEIPAEKVFLAQKMIIGR(11)-VEHVDAAKR(8)	3559.966714	null	14.495222	0.666177	3.393534e-001	1.000000e+000	-0.006922	-1.944400	1	0.009091		1	1	1	1
1702	20180615_KS_CL_9.20712.20712.4.0.dta	4	3909.108079	3	TATESFASDPILYRPVAVALDTKGPEIR(23)-KPRPTR(1)	3909.123076	null	27.782584	0.661344	3.404378e-001	1.000000e+000	-0.014997	-3.836410	2	0.009091	P11974(115)-P11974(337)/	1	1	1	1
1703	20180615_KS_CL_9.22215.22215.4.1.dta	4	3451.860505	3	GATLKITLDNAYMEK(5)-TGLIKGSGTAEVELKK(5)	3451.860248	Oxidation[M](13)	17.195031	0.605713	3.530377e-001	1.000000e+000	0.000257	0.074453	2	0.009091	P11974(141)-P11974(125)/	1	1	1	1
1704	20180615_KS_CL_9.9297.9297.4.0.dta	4	2394.364888	3	TGLIKGSGTAEVELK(5)-KPRPTR(1)	2394.371367	null	21.901345	0.524712	3.717511e-001	1.000000e+000	-0.006479	-2.705929	2	0.009091	P11974(125)-P11974(337)/	1	1	1	1
1705	20180615_KS_CL_9.14730.14730.5.1.dta	5	3601.774694	3	MNFSHGTHEYHAETIKNVR(16)-SVETLKEMIK(6)	3601.777597	Oxidation[M](1)	18.691679	0.470777	3.844324e-001	1.000000e+000	-0.002903	-0.805991	2	0.009091	P11974(89)-P11974(62)/	1	1	1	1
1706	20180615_KS_CL_9.9435.9435.4.0.dta	4	2394.365666	3	TGLIKGSGTAEVELK(5)-KPRPTR(1)	2394.371367	null	18.535706	0.466128	3.855331e-001	1.000000e+000	-0.005701	-2.381001	2	0.009091	P11974(125)-P11974(337)/	1	1	1	1
1707	20180615_KS_CL_9.22933.22933.6.3.dta	6	6260.145958	3	PRPTRAEGSDVANAVLDGADCIMLSGETAKGDYPLEAVR(30)-AGKPVICATQMLESMIKK(17)	6260.116523	Carbamidomethyl[C](21);Oxidation[M](23);Carbamidomethyl[C](49)	30.634412	0.463246	3.862161e-001	1.000000e+000	0.029435	4.701989	2	0.009091	P11974(367)-P11974(336)/	1	1	1	1
1708	20180615_KS_CL_9.23016.23016.4.5.dta	4	2925.581511	3	PVICATQMLESMIKKPR(14)-KPRPTR(1)	2925.583342	Carbamidomethyl[C](4);Oxidation[M](8);Oxidation[M](12)	14.052688	0.461006	3.867472e-001	1.000000e+000	-0.001831	-0.625858	2	0.009091	P11974(336)-P11974(337)/	1	1	1	1
1709	20180615_KS_CL_9.9230.9230.3.1.dta	3	2394.363324	3	TGLIKGSGTAEVELK(5)-KPRPTR(1)	2394.371367	null	28.479636	0.445468	3.904388e-001	1.000000e+000	-0.008043	-3.359128	2	0.009091	P11974(125)-P11974(337)/	1	1	1	1
1710	20180615_KS_CL_9.17300.17300.5.1.dta	5	3149.740297	3	AGKPVICATQMLESMIKKPR(17)-KPRPTR(1)	3149.747041	Carbamidomethyl[C](7)	27.989333	0.393626	4.028447e-001	1.000000e+000	-0.006744	-2.141124	2	0.009091	P11974(336)-P11974(337)/	1	1	1	1
1711	20180615_KS_CL_9.22656.22656.4.0.dta	4	4273.265814	3	TATESFASDPILYRPVAVALDTKGPEIR(23)-GSGTAEVELKK(10)	4273.260007	null	28.344863	0.338365	4.162067e-001	1.000000e+000	0.005807	1.358916	2	0.009091	P11974(115)-P11974(135)/	1	1	1	1
1712	20180615_KS_CL_9.22880.22880.3.0.dta	3	4386.171672	3	AEGSDVANAVLDGADCIMLSGETAKGDYPLEAVR(25)-KPRPTR(1)	4386.170218	Carbamidomethyl[C](16)	17.306456	0.321190	4.203858e-001	1.000000e+000	0.001454	0.331496	2	0.009091	P11974(367)-P11974(337)/	1	1	1	1
1713	20180615_KS_CL_9.12594.12594.4.1.dta	4	2069.176367	3	SVETLKEMIK(6)-KPRPTR(1)	2069.178621	null	10.351312	0.258157	4.358168e-001	1.000000e+000	-0.002254	-1.089321	2	0.009091	P11974(62)-P11974(337)/	1	1	1	1
1714	20180615_KS_CL_9.17378.17378.4.1.dta	4	2709.477977	3	IISKIENHEGVR(4)-SVETLKEMIK(6)	2709.485397	null	11.542976	0.180210	4.550690e-001	1.000000e+000	-0.007420	-2.738527	2	0.009091	P11974(270)-P11974(62)/	1	1	1	1
1715	20180615_KS_CL_9.16574.16574.3.1.dta	3	1924.975354	0	AVNMGSKIMEKLTEVSR	1924.982965	Oxidation[M](4);Oxidation[M](9)	13.399553	0.329393	4.183883e-001	1.000000e+000	-0.007611	-3.953801	0	0.009228		0	1	1	1
1716	20180615_KS_CL_9.5050.5050.3.0.dta	3	1193.639646	0	SVETLKEMIK	1193.644543	Oxidation[M](8)	15.950307	0.311605	4.227230e-001	1.000000e+000	-0.004897	-4.102561	2	0.009228	P11974/	0	1	1	1
1717	20180615_KS_CL_9.11250.11250.3.0.dta	3	1193.642446	0	SVETLKEMIK	1193.644543	Oxidation[M](8)	15.309938	0.304346	4.244954e-001	1.000000e+000	-0.002097	-1.756804	2	0.009228	P11974/	0	1	1	1
1718	20180615_KS_CL_9.13303.13303.3.0.dta	3	1193.641955	0	SVETLKEMIK	1193.644543	Oxidation[M](8)	11.452992	0.291495	4.276379e-001	1.000000e+000	-0.002588	-2.168150	2	0.009228	P11974/	0	1	1	1
1719	20180615_KS_CL_9.10543.10543.3.0.dta	3	1061.482571	0	EAEAAMFHR	1061.483243	null	14.027569	0.288786	4.283011e-001	1.000000e+000	-0.000672	-0.633076	2	0.009228	P11974/	0	1	1	1
1720	20180615_KS_CL_9.19789.19789.2.1.dta	2	1005.572804	0	KLFEELAR	1005.572709	null	13.493499	0.285211	4.291767e-001	1.000000e+000	0.000095	0.094474	2	0.009228	P11974/	0	1	1	1
1721	20180615_KS_CL_9.12713.12713.3.1.dta	3	1193.645764	0	SVETLKEMIK	1193.644543	Oxidation[M](8)	14.121947	0.280233	4.303967e-001	1.000000e+000	0.001221	1.022918	2	0.009228	P11974/	0	1	1	1
1722	20180615_KS_CL_9.7166.7166.2.3.dta	2	1193.646486	0	SVETLKEMIK	1193.644543	Oxidation[M](8)	38.702220	0.275517	4.315532e-001	1.000000e+000	0.001943	1.627788	2	0.009228	P11974/	0	1	1	1
1723	20180615_KS_CL_9.7725.7725.2.3.dta	2	1193.645596	0	SVETLKEMIK	1193.644543	Oxidation[M](8)	18.807687	0.262029	4.348650e-001	1.000000e+000	0.001053	0.882172	2	0.009228	P11974/	0	1	1	1
1724	20180615_KS_CL_9.9844.9844.2.2.dta	2	1193.641174	0	SVETLKEMIK	1193.644543	Oxidation[M](8)	37.831749	0.255213	4.365408e-001	1.000000e+000	-0.003369	-2.822448	2	0.009228	P11974/	0	1	1	1
1725	20180615_KS_CL_9.12399.12399.3.0.dta	3	1193.642780	0	SVETLKEMIK	1193.644543	Oxidation[M](8)	11.168008	0.236626	4.411180e-001	1.000000e+000	-0.001763	-1.476989	2	0.009228	P11974/	0	1	1	1
1726	20180615_KS_CL_9.5409.5409.2.0.dta	2	990.506910	0	GSGTAEVELK	990.510169	null	22.358959	0.235403	4.414195e-001	1.000000e+000	-0.003259	-3.290224	2	0.009228	P11974/	0	1	1	1
1727	20180615_KS_CL_9.8040.8040.2.4.dta	2	1193.643100	0	SVETLKEMIK	1193.644543	Oxidation[M](8)	30.442875	0.218209	4.456632e-001	1.000000e+000	-0.001443	-1.208903	2	0.009228	P11974/	0	1	1	1
1728	20180615_KS_CL_9.22896.22896.4.3.dta	4	3017.583219	0	TATESFASDPILYRPVAVALDTKGPEIR	3017.594084	null	33.687704	0.214146	4.466672e-001	1.000000e+000	-0.010865	-3.600551	2	0.009228	P11974/	0	1	1	1
1729	20180615_KS_CL_9.10601.10601.2.3.dta	2	1177.650957	0	SVETLKEMIK	1177.649629	null	27.440760	0.209065	4.479233e-001	1.000000e+000	0.001328	1.127670	2	0.009228	P11974/	0	1	1	1
1730	20180615_KS_CL_9.8414.8414.2.2.dta	2	1118.603456	0	KLEVEATGSGK	1118.605125	null	15.691722	0.203983	4.491803e-001	1.000000e+000	-0.001669	-1.492037	0	0.010059		0	1	1	1
1731	20180615_KS_CL_9.5668.5668.2.1.dta	2	990.507269	0	GSGTAEVELK	990.510169	null	26.669546	0.198269	4.505945e-001	1.000000e+000	-0.002900	-2.927784	2	0.010059	P11974/	0	1	1	1
1732	20180615_KS_CL_9.14277.14277.3.0.dta	3	1936.960345	0	IMSELMQTACIVPKGAR	1936.965207	Carbamidomethyl[C](10);Oxidation[M](2);Oxidation[M](6)	14.309943	0.156000	4.610789e-001	1.000000e+000	-0.004862	-2.510112	0	0.010897		0	1	1	1
1733	20180615_KS_CL_9.4632.4632.3.1.dta	3	1547.874940	0	ATQHNRTVAIIPAR	1547.876407	null	14.484479	0.154503	4.614509e-001	1.000000e+000	-0.001467	-0.947750	0	0.011715		0	1	1	1
1734	20180615_KS_CL_9.8955.8955.2.3.dta	2	1267.615474	0	EMIKSGMNVAR	1267.613257	Oxidation[M](2);Oxidation[M](7)	20.122390	0.154492	4.614536e-001	1.000000e+000	0.002217	1.748956	2	0.011715	P11974/	0	1	1	1
1735	20180615_KS_CL_9.12212.12212.3.0.dta	3	1193.642718	0	SVETLKEMIK	1193.644543	Oxidation[M](8)	11.452927	0.143472	4.641934e-001	1.000000e+000	-0.001825	-1.528931	2	0.011715	P11974/	0	1	1	1
1736	20180615_KS_CL_9.22801.22801.2.1.dta	2	2093.047787	1	IMSELMQTACIVPKGAR(14)	2093.043844	Carbamidomethyl[C](10);Oxidation[M](2);Oxidation[M](6)	17.320606	-2.242860	9.040329e-001	1.000000e+000	0.003943	1.883859	0	0.012000		0	1	1	1
1737	20180615_KS_CL_9.12270.12270.2.1.dta	2	1161.650352	1	KLFEELAR(1)	1161.651347	null	13.488442	-2.260030	9.055122e-001	1.000000e+000	-0.000995	-0.856539	2	0.012000	P11974(393)/	0	1	1	1
1738	20180615_KS_CL_9.6569.6569.3.1.dta	3	1383.853477	1	KILGEKGKNIK(1)	1383.856907	null	20.871816	-2.340620	9.121858e-001	1.000000e+000	-0.003430	-2.478580	2	0.012000	P11974(256)/	0	1	1	1
1739	20180615_KS_CL_9.20374.20374.2.1.dta	2	1349.725829	1	SVETLKEMIK(6)	1349.723181	Oxidation[M](8)	12.367210	-2.475450	9.224028e-001	1.000000e+000	0.002648	1.961884	2	0.012000	P11974(62)/	0	1	1	1
1740	20180615_KS_CL_9.14523.14523.2.0.dta	2	1328.732687	1	VNLAMNVGKAR(9)	1328.735417	null	10.737810	-2.526340	9.259678e-001	1.000000e+000	-0.002730	-2.054585	2	0.012000	P11974(498)/	0	1	1	1
1741	20180615_KS_CL_9.14506.14506.2.0.dta	2	1328.732729	1	VNLAMNVGKAR(9)	1328.735417	null	9.276505	-2.595120	9.305469e-001	1.000000e+000	-0.002688	-2.022976	2	0.012000	P11974(498)/	0	1	1	1
1742	20180615_KS_CL_9.14725.14725.3.1.dta	3	1423.689883	1	EMIKSGMNVAR(4)	1423.691894	Oxidation[M](2);Oxidation[M](7)	5.829745	-2.889280	9.473140e-001	1.000000e+000	-0.002011	-1.412525	2	0.012000	P11974(66)/	0	1	1	1
1743	20180615_KS_CL_9.4325.4325.2.1.dta	2	910.547587	1	KPRPTR(1)	910.546831	null	19.475833	-3.319900	9.651052e-001	1.000000e+000	0.000756	0.830270	2	0.012000	P11974(337)/	0	1	1	1
1744	20180615_KS_CL_9.18902.18902.2.5.dta	2	1213.576010	0	EMYANDLTIK	1213.576861	Oxidation[M](2)	34.049354	0.137033	4.657953e-001	1.000000e+000	-0.000851	-0.701233	0	0.012531		0	1	1	1
1745	20180615_KS_CL_9.2785.2785.3.1.dta	3	1205.573151	0	EAEAAMFHRK	1205.573113	Oxidation[M](6)	14.902053	0.127729	4.681111e-001	1.000000e+000	0.000038	0.031520	2	0.012531	P11974/	0	1	1	1
1746	20180615_KS_CL_9.8495.8495.3.1.dta	3	1193.644466	0	SVETLKEMIK	1193.644543	Oxidation[M](8)	12.389485	0.126271	4.684741e-001	1.000000e+000	-0.000077	-0.064508	2	0.012531	P11974/	0	1	1	1
1747	20180615_KS_CL_9.9749.9749.2.2.dta	2	1213.574688	0	EMYANDLTIK	1213.576861	Oxidation[M](2)	26.155901	0.110238	4.724684e-001	1.000000e+000	-0.002173	-1.790575	0	0.013322		0	1	1	1
1748	20180615_KS_CL_9.20504.20504.2.0.dta	2	1636.807668	0	PVICATQMLESMIK	1636.810619	Carbamidomethyl[C](4);Oxidation[M](8)	10.854894	0.106081	4.735046e-001	1.000000e+000	-0.002951	-1.802896	2	0.013322	P11974/	0	1	1	1
1749	20180615_KS_CL_9.14409.14409.3.0.dta	3	1917.860646	0	MNFSHGTHEYHAETIK	1917.854737	Oxidation[M](1)	19.746331	0.077684	4.805888e-001	1.000000e+000	0.005909	3.081047	2	0.013322	P11974/	0	1	1	1
1750	20180615_KS_CL_9.14620.14620.2.2.dta	2	1171.633724	0	LDIDSAPITAR	1171.631672	null	21.385914	0.074297	4.814343e-001	1.000000e+000	0.002052	1.751404	2	0.013322	P11974/	0	1	1	1
1751	20180615_KS_CL_9.9045.9045.3.3.dta	3	1901.857226	0	MNFSHGTHEYHAETIK	1901.859823	null	15.721332	0.049351	4.876648e-001	1.000000e+000	-0.002597	-1.365505	2	0.013322	P11974/	0	1	1	1
1752	20180615_KS_CL_9.22584.22584.5.0.dta	5	4371.144326	3	SKSHSEAGSAFIQTQQLHAAMADTFLEHMCR(1)-GKEGLIK(2)	4371.131668	Carbamidomethyl[C](30)	22.022631	0.173721	4.566786e-001	1.000000e+000	0.012658	2.895818	1	0.013636		1	1	1	1
1753	20180615_KS_CL_9.4291.4291.4.0.dta	4	1945.854494	0	ITEAHYEHTGHSFNMR	1945.860884	Oxidation[M](15)	18.902019	0.019660	4.950852e-001	1.000000e+000	-0.006390	-3.283894	0	0.014155		0	1	1	1
1754	20180615_KS_CL_9.4454.4454.3.2.dta	3	1945.864255	0	ITEAHYEHTGHSFNMR	1945.860884	Oxidation[M](15)	19.681138	0.013282	4.966795e-001	1.000000e+000	0.003371	1.732395	0	0.014963		0	1	1	1
1755	20180615_KS_CL_9.2647.2647.2.1.dta	2	754.467999	0	KPRPTR	754.468194	null	22.039220	-0.000310	5.000775e-001	1.000000e+000	-0.000195	-0.258460	2	0.014963	P11974/	0	1	1	1
1756	20180615_KS_CL_9.7553.7553.2.3.dta	2	1193.646740	0	SVETLKEMIK	1193.644543	Oxidation[M](8)	25.608171	-0.007298	5.018245e-001	1.000000e+000	0.002197	1.840581	2	0.014963	P11974/	0	1	1	1
1757	20180615_KS_CL_9.13302.13302.2.2.dta	2	925.476795	0	VGEHNEIK	925.473728	null	16.591209	-0.010519	5.026297e-001	1.000000e+000	0.003067	3.313978	0	0.015781		0	1	1	1
1758	20180615_KS_CL_9.13815.13815.2.1.dta	2	1205.567876	0	EAEAAMFHRK	1205.573113	Oxidation[M](6)	29.244253	-0.016377	5.040942e-001	1.000000e+000	-0.005237	-4.343992	2	0.015781	P11974/	0	1	1	1
1759	20180615_KS_CL_9.7158.7158.3.1.dta	3	1221.656443	0	IMEKLTEVSR	1221.650690	Oxidation[M](2)	15.664818	-0.019322	5.048303e-001	1.000000e+000	0.005753	4.709202	0	0.016543		0	1	1	1
1760	20180615_KS_CL_9.9672.9672.2.4.dta	2	1177.650608	0	SVETLKEMIK	1177.649629	null	14.126369	-0.035011	5.087519e-001	1.000000e+000	0.000979	0.831317	2	0.016543	P11974/	0	1	1	1
1761	20180615_KS_CL_9.15729.15729.4.3.dta	4	3306.461837	0	SHSEAGSAFIQTQQLHAAMADTFLEHMCR	3306.472340	Carbamidomethyl[C](28);Oxidation[M](19);Oxidation[M](27)	10.002423	-0.050414	5.126008e-001	1.000000e+000	-0.010503	-3.176497	2	0.016543	P11974/	0	1	1	1
1762	20180615_KS_CL_9.19807.19807.2.2.dta	2	953.480285	0	IENHEGVR	953.479874	null	13.398449	-0.067622	5.168991e-001	1.000000e+000	0.000411	0.431053	2	0.016543	P11974/	0	1	1	1
1763	20180615_KS_CL_9.11707.11707.4.0.dta	4	1901.854999	0	MNFSHGTHEYHAETIK	1901.859823	null	13.407826	-0.080184	5.200353e-001	1.000000e+000	-0.004824	-2.536465	2	0.016543	P11974/	0	1	1	1
1764	20180615_KS_CL_9.22617.22617.3.5.dta	3	2391.270469	0	KGDVVIVLTGWRPGSGFTNTMR	2391.260047	null	29.206967	-0.080661	5.201543e-001	1.000000e+000	0.010422	4.358372	2	0.016543	P11974/	0	1	1	1
1765	20180615_KS_CL_9.14874.14874.3.0.dta	3	1924.974654	0	AVNMGSKIMEKLTEVSR	1924.982965	Oxidation[M](4);Oxidation[M](9)	10.638680	-0.099319	5.248094e-001	1.000000e+000	-0.008311	-4.317441	0	0.017241		0	1	1	1
1766	20180615_KS_CL_9.16798.16798.2.1.dta	2	1141.609111	0	GDLGIEIPAEK	1141.609876	null	10.002596	-0.122340	5.305469e-001	1.000000e+000	-0.000765	-0.670106	2	0.017241	P11974/	0	1	1	1
1767	20180615_KS_CL_9.14618.14618.2.1.dta	2	1005.573349	0	KLFEELAR	1005.572709	null	14.130134	-0.130300	5.325290e-001	1.000000e+000	0.000640	0.636453	2	0.017241	P11974/	0	1	1	1
1768	20180615_KS_CL_9.16338.16338.2.1.dta	2	1837.905260	0	RFDEILEASDGIMVAR	1837.911188	Oxidation[M](13)	5.484173	-0.155623	5.388274e-001	1.000000e+000	-0.005928	-3.225401	2	0.017241	P11974/	0	1	1	1
1769	20180615_KS_CL_9.10080.10080.2.4.dta	2	1193.642021	0	SVETLKEMIK	1193.644543	Oxidation[M](8)	25.616021	-0.162422	5.405165e-001	1.000000e+000	-0.002522	-2.112857	2	0.017241	P11974/	0	1	1	1
1770	20180615_KS_CL_9.13758.13758.2.1.dta	2	1171.632805	0	LDIDSAPITAR	1171.631672	null	15.736894	-0.179823	5.448350e-001	1.000000e+000	0.001133	0.967027	2	0.017241	P11974/	0	1	1	1
1771	20180615_KS_CL_9.16069.16069.3.3.dta	3	1764.906460	0	PVICATQMLESMIKK	1764.905575	Carbamidomethyl[C](4);Oxidation[M](12)	16.819664	-0.186594	5.465136e-001	1.000000e+000	0.000885	0.501443	2	0.017241	P11974/	0	1	1	1
1772	20180615_KS_CL_9.23979.23979.2.2.dta	2	1665.811951	0	FDEILEASDGIMVAR	1665.815172	null	7.120362	-0.194241	5.484081e-001	1.000000e+000	-0.003221	-1.933588	2	0.017241	P11974/	0	1	1	1
1773	20180615_KS_CL_9.9252.9252.2.4.dta	2	961.510340	0	VNLAMNVGK	961.513481	Oxidation[M](5)	28.441720	-0.210932	5.525383e-001	1.000000e+000	-0.003141	-3.266725	2	0.017241	P11974/	0	1	1	1
1774	20180615_KS_CL_9.23448.23448.2.2.dta	2	1859.908054	0	FGVEQDVDMVFASFIR	1859.899564	null	27.829162	-0.224058	5.557813e-001	1.000000e+000	0.008490	4.564763	2	0.017241	P11974/	0	1	1	1
1775	20180615_KS_CL_9.22699.22699.3.0.dta	3	2148.200679	3	ALEEFLKR(7)-KLFEELAR(1)	2148.206216	null	73.894100	-0.069857	5.174572e-001	1.000000e+000	-0.005537	-2.577499	1	0.017544		1	1	1	1
1776	20180615_KS_CL_9.9790.9790.4.1.dta	4	2394.366730	3	TGLIKGSGTAEVELK(5)-KPRPTR(1)	2394.371367	null	17.740426	-0.074787	5.186880e-001	1.000000e+000	-0.004637	-1.936625	2	0.017544	P11974(125)-P11974(337)/	1	1	1	1
1777	20180615_KS_CL_9.20266.20266.3.0.dta	3	2533.371116	3	NICKVVDVGSK(4)-SVETLKEMIK(6)	2533.361451	Carbamidomethyl[C](3)	14.604203	-0.113625	5.283757e-001	1.000000e+000	0.009665	3.815089	2	0.017544	P11974(166)-P11974(62)/	1	1	1	1
1778	20180615_KS_CL_9.22917.22917.4.1.dta	4	3779.986799	3	GIFPVVCKDPVQEAWAEDVDLR(8)-ILGEKGKNIK(7)	3780.003881	Carbamidomethyl[C](7)	24.145840	-0.118993	5.297132e-001	1.000000e+000	-0.017082	-4.519043	2	0.017544	P11974(475)-P11974(263)/	1	1	1	1
1779	20180615_KS_CL_9.22973.22973.4.2.dta	4	3761.975100	3	QKGPDFLVTEVENGGFLGSK(2)-TGLIKGSGTAEVELK(5)	3761.984586	null	14.718209	-0.141703	5.353666e-001	1.000000e+000	-0.009486	-2.521541	2	0.017544	P11974(188)-P11974(125)/	1	1	1	1
1780	20180615_KS_CL_9.22578.22578.4.0.dta	4	2768.494482	3	AGKPVICATQMLESMIK(3)-KPRPTR(1)	2768.498223	Carbamidomethyl[C](7)	35.523517	-0.161710	5.403396e-001	1.000000e+000	-0.003741	-1.351274	2	0.017544	P11974(322)-P11974(337)/	1	1	1	1
1781	20180615_KS_CL_9.13080.13080.5.0.dta	5	2909.590285	3	PVICATQMLESMIKKPR(14)-KPRPTR(1)	2909.588428	Carbamidomethyl[C](4);Oxidation[M](12)	9.861523	-0.227728	5.566872e-001	1.000000e+000	0.001857	0.638235	2	0.017544	P11974(336)-P11974(337)/	1	1	1	1
1782	20180615_KS_CL_9.22926.22926.5.3.dta	5	4918.610577	3	TATESFASDPILYRPVAVALDTKGPEIRTGLIK(23)-EMIKSGMNVAR(4)	4918.605431	Oxidation[M](43)	24.473070	-0.255364	5.634963e-001	1.000000e+000	0.005146	1.046232	2	0.017544	P11974(115)-P11974(66)/	1	1	1	1
1783	20180615_KS_CL_9.22510.22510.4.0.dta	4	2768.494149	3	AGKPVICATQMLESMIK(3)-KPRPTR(1)	2768.498223	Carbamidomethyl[C](7)	25.448881	-0.268627	5.667558e-001	1.000000e+000	-0.004074	-1.471556	2	0.017544	P11974(322)-P11974(337)/	1	1	1	1
1784	20180615_KS_CL_9.16720.16720.3.0.dta	3	2251.158078	0	MTNTFGSGPRWGTLVIVVDGK	2251.153859	Oxidation[M](1)	8.595106	-0.228952	5.569893e-001	1.000000e+000	0.004219	1.874150	0	0.018048		0	1	1	1
1785	20180615_KS_CL_9.9729.9729.3.1.dta	3	1342.790258	0	KGDVVIVLTGWR	1342.784082	null	13.761499	-0.251115	5.624509e-001	1.000000e+000	0.006176	4.599399	2	0.018048	P11974/	0	1	1	1
1786	20180615_KS_CL_9.6526.6526.2.2.dta	2	990.507806	0	LEVEATGSGK	990.510169	null	12.444802	-0.252932	5.628980e-001	1.000000e+000	-0.002363	-2.385639	0	0.018791		0	1	1	1
1787	20180615_KS_CL_9.22776.22776.2.3.dta	2	2339.133788	0	CNRAGKPVICATQMLESMIK	2339.133726	Carbamidomethyl[C](1);Carbamidomethyl[C](10);Oxidation[M](14);Oxidation[M](18)	13.176319	-0.278365	5.691453e-001	1.000000e+000	0.000062	0.026506	2	0.018791	P11974/	0	1	1	1
1788	20180615_KS_CL_9.10133.10133.2.1.dta	2	961.512820	0	VNLAMNVGK	961.513481	Oxidation[M](5)	8.958912	-0.299468	5.743125e-001	1.000000e+000	-0.000661	-0.687458	2	0.018791	P11974/	0	1	1	1
1789	20180615_KS_CL_9.15135.15135.2.2.dta	2	1005.573434	0	KLFEELAR	1005.572709	null	17.054869	-0.300251	5.745039e-001	1.000000e+000	0.000725	0.720982	2	0.018791	P11974/	0	1	1	1
1790	20180615_KS_CL_9.9130.9130.2.0.dta	2	1267.611859	0	EMIKSGMNVAR	1267.613257	Oxidation[M](2);Oxidation[M](7)	12.055319	-0.300897	5.746618e-001	1.000000e+000	-0.001398	-1.102860	2	0.018791	P11974/	0	1	1	1
1791	20180615_KS_CL_9.18020.18020.4.2.dta	4	2588.278118	0	DIQDLKFGVEQDVDMVFASFIR	2588.269998	Oxidation[M](15)	14.563860	-0.341983	5.846721e-001	1.000000e+000	0.008120	3.137231	2	0.018791	P11974/	0	1	1	1
1792	20180615_KS_CL_9.6235.6235.3.2.dta	3	1945.857315	0	ITEAHYEHTGHSFNMR	1945.860884	Oxidation[M](15)	16.405964	-0.378661	5.935501e-001	1.000000e+000	-0.003569	-1.834150	0	0.019592		0	1	1	1
1793	20180615_KS_CL_9.20495.20495.2.0.dta	2	1837.906291	0	RFDEILEASDGIMVAR	1837.911188	Oxidation[M](13)	8.553663	-0.383481	5.947124e-001	1.000000e+000	-0.004897	-2.664438	2	0.019592	P11974/	0	1	1	1
1794	20180615_KS_CL_9.21541.21541.2.1.dta	2	1223.617676	0	AVNMGSKIMEK	1223.612196	Oxidation[M](4)	10.371681	-0.397022	5.979720e-001	1.000000e+000	0.005480	4.478543	0	0.020408		0	1	1	1
1795	20180615_KS_CL_9.10740.10740.2.4.dta	2	1197.584174	0	EMYANDLTIK	1197.581946	null	13.885119	-0.404763	5.998315e-001	1.000000e+000	0.002228	1.860415	0	0.021224		0	1	1	1
1796	20180615_KS_CL_9.19674.19674.4.3.dta	4	2675.478009	3	KGATLKITLDNAYMEK(6)-TPRPKK(5)	2675.479920	Oxidation[M](14)	8.501615	-0.303542	5.753082e-001	1.000000e+000	-0.001911	-0.714264	1	0.021739		1	1	1	1
1797	20180615_KS_CL_9.5704.5704.4.3.dta	4	2143.141043	3	EMIKSGMNVAR(4)-KPRPTR(1)	2143.147334	Oxidation[M](7)	10.875300	-0.458941	6.127629e-001	1.000000e+000	-0.006291	-2.935402	2	0.021739	P11974(66)-P11974(337)/	1	1	1	1
1798	20180615_KS_CL_9.9609.9609.4.0.dta	4	2394.369318	3	TGLIKGSGTAEVELK(5)-KPRPTR(1)	2394.371367	null	16.778173	-0.465335	6.142790e-001	1.000000e+000	-0.002049	-0.855757	2	0.021739	P11974(125)-P11974(337)/	1	1	1	1
1799	20180615_KS_CL_9.17926.17926.3.0.dta	3	1978.090980	0	GARNCRGIIMKQALFVK	1978.083618	Carbamidomethyl[C](5);Oxidation[M](10)	12.535778	-0.458055	6.125527e-001	1.000000e+000	0.007362	3.721784	0	0.022005		0	1	1	1
1800	20180615_KS_CL_9.17470.17470.4.4.dta	4	3306.483620	0	SHSEAGSAFIQTQQLHAAMADTFLEHMCR	3306.472340	Carbamidomethyl[C](28);Oxidation[M](19);Oxidation[M](27)	9.871564	-0.473061	6.161080e-001	1.000000e+000	0.011280	3.411491	2	0.022005	P11974/	0	1	1	1
1801	20180615_KS_CL_9.23940.23940.3.5.dta	3	2543.254304	0	GIFPVVCKDPVQEAWAEDVDLR	2543.259769	Carbamidomethyl[C](7)	13.748761	-0.550258	6.341954e-001	1.000000e+000	-0.005465	-2.148817	2	0.022005	P11974/	0	1	1	1
1802	20180615_KS_CL_9.18876.18876.4.0.dta	4	2251.163492	0	MTNTFGSGPRWGTLVIVVDGK	2251.153859	Oxidation[M](1)	7.568215	-0.579392	6.409275e-001	1.000000e+000	0.009633	4.279139	0	0.022746		0	1	1	1
1803	20180615_KS_CL_9.11393.11393.3.2.dta	3	1574.792507	0	PGSGFTNTMRVVPVP	1574.799465	Oxidation[M](9)	6.388666	-0.601749	6.460563e-001	1.000000e+000	-0.006958	-4.418340	2	0.022746	P11974/	0	1	1	1
1804	20180615_KS_CL_9.22488.22488.2.2.dta	2	1448.793568	0	VYVDDGLISLQVK	1448.799453	null	11.479350	-0.602827	6.463028e-001	1.000000e+000	-0.005885	-4.061984	2	0.022746	P11974/	0	1	1	1
1805	20180615_KS_CL_9.23021.23021.2.2.dta	2	1926.940451	0	MQHLIAREAEAAMFHR	1926.942441	Oxidation[M](1)	12.183608	-0.615162	6.491174e-001	1.000000e+000	-0.001990	-1.032724	2	0.022746	P11974/	0	1	1	1
1806	20180615_KS_CL_9.16886.16886.3.2.dta	3	1942.934139	0	MQHLIAREAEAAMFHR	1942.937355	Oxidation[M](1);Oxidation[M](13)	5.406988	-0.616572	6.494385e-001	1.000000e+000	-0.003216	-1.655226	2	0.022746	P11974/	0	1	1	1
1807	20180615_KS_CL_9.22835.22835.2.3.dta	2	1223.612880	0	AVNMGSKIMEK	1223.612196	Oxidation[M](4)	12.218868	-0.678053	6.633040e-001	1.000000e+000	0.000684	0.559001	0	0.023539		0	1	1	1
1808	20180615_KS_CL_9.23687.23687.2.2.dta	2	1665.817975	0	FDEILEASDGIMVAR	1665.815172	null	8.353527	-0.685317	6.649244e-001	1.000000e+000	0.002803	1.682660	2	0.023539	P11974/	0	1	1	1
1809	20180615_KS_CL_9.7852.7852.3.3.dta	3	1945.866758	0	ITEAHYEHTGHSFNMR	1945.860884	Oxidation[M](15)	17.331709	-0.691194	6.662325e-001	1.000000e+000	0.005874	3.018715	0	0.024351		0	1	1	1
1810	20180615_KS_CL_9.11479.11479.2.0.dta	2	1221.646826	0	IMEKLTEVSR	1221.650690	Oxidation[M](2)	16.596680	-0.694052	6.668677e-001	1.000000e+000	-0.003864	-3.162934	0	0.025162		0	1	1	1
1811	20180615_KS_CL_9.15382.15382.4.1.dta	4	2423.251852	0	CVVPFIGRYLHAQRATQHNR	2423.262445	Carbamidomethyl[C](1)	12.990425	-0.720052	6.726185e-001	1.000000e+000	-0.010593	-4.371380	0	0.025974		0	1	1	1
1812	20180615_KS_CL_9.22766.22766.3.0.dta	3	3932.953735	3	CDENILWLDYKNICK(11)-EMYANDLTIKLTAGKK(15)	3932.948078	Carbamidomethyl[C](1);Carbamidomethyl[C](14);Oxidation[M](20)	18.511898	-0.519574	6.270481e-001	1.000000e+000	0.005657	1.438361	1	0.026087		1	1	1	1
1813	20180615_KS_CL_9.16762.16762.2.2.dta	2	1223.614256	0	AVNMGSKIMEK	1223.612196	Oxidation[M](4)	12.026148	-0.759875	6.813266e-001	1.000000e+000	0.002060	1.683540	0	0.026786		0	1	1	1
1814	20180615_KS_CL_9.22814.22814.3.1.dta	3	2544.258582	0	IFSAFVMDVDQEVGFKLDQIDK	2544.268937	null	8.487695	-0.763150	6.820372e-001	1.000000e+000	-0.010355	-4.069931	0	0.027441		0	1	1	1
1815	20180615_KS_CL_9.13859.13859.3.2.dta	3	1876.965393	0	AGKPVICATQMLESMIK	1876.969232	Carbamidomethyl[C](7)	9.003987	-0.810131	6.921374e-001	1.000000e+000	-0.003839	-2.045319	2	0.027441	P11974/	0	1	1	1
1816	20180615_KS_CL_9.5956.5956.2.2.dta	2	705.428079	0	VFLAQK	705.429354	null	16.900967	-0.829922	6.963384e-001	1.000000e+000	-0.001275	-1.807410	2	0.027441	P11974/	0	1	1	1
1817	20180615_KS_CL_9.13114.13114.2.4.dta	2	1205.574992	0	EAEAAMFHRK	1205.573113	Oxidation[M](6)	16.588023	-0.930579	7.171927e-001	1.000000e+000	0.001879	1.558595	2	0.027441	P11974/	0	1	1	1
1818	20180615_KS_CL_9.11488.11488.2.2.dta	2	1205.575954	0	EAEAAMFHRK	1205.573113	Oxidation[M](6)	8.804629	-1.062770	7.432195e-001	1.000000e+000	0.002841	2.356556	2	0.027441	P11974/	0	1	1	1
1819	20180615_KS_CL_9.11871.11871.2.2.dta	2	1213.572588	0	ITLDNAYMEK	1213.576861	Oxidation[M](8)	18.572749	-1.107370	7.516385e-001	1.000000e+000	-0.004273	-3.520997	2	0.027441	P11974/	0	1	1	1
1820	20180615_KS_CL_9.2366.2366.2.2.dta	2	754.464436	0	KPRPTR	754.468194	null	21.291524	-1.166810	7.625679e-001	1.000000e+000	-0.003758	-4.980992	2	0.027441	P11974/	0	1	1	1
1821	20180615_KS_CL_9.17433.17433.3.3.dta	3	1910.952745	0	MQHLIAREAEAAMFHR	1910.947527	null	3.983110	-1.171200	7.633619e-001	1.000000e+000	0.005218	2.730583	2	0.027441	P11974/	0	1	1	1
1822	20180615_KS_CL_9.13521.13521.3.3.dta	3	1910.943074	0	HFMAAEAERAILHQMR	1910.947527	null	4.991891	-1.181410	7.652012e-001	1.000000e+000	-0.004453	-2.330258	0	0.028249		0	1	1	1
1823	20180615_KS_CL_9.10546.10546.3.2.dta	3	1468.682712	0	YDLWLINEDCK	1468.677628	Carbamidomethyl[C](10)	6.043625	-1.252020	7.776493e-001	1.000000e+000	0.005084	3.461617	0	0.029056		0	1	1	1
1824	20180615_KS_CL_9.14182.14182.2.3.dta	2	1221.656712	0	IMEKLTEVSR	1221.650690	Oxidation[M](2)	14.309701	-1.266300	7.801087e-001	1.000000e+000	0.006022	4.929396	0	0.029815		0	1	1	1
1825	20180615_KS_CL_9.2261.2261.3.2.dta	3	1141.604362	0	GDLGIEIPAEK	1141.609876	null	9.186514	-1.392570	8.010022e-001	1.000000e+000	-0.005514	-4.830021	2	0.029815	P11974/	0	1	1	1
1826	20180615_KS_CL_9.8918.8918.2.3.dta	2	1197.587088	0	ITLDNAYMEK	1197.581946	null	11.442230	-1.462180	8.118659e-001	1.000000e+000	0.005142	4.293652	2	0.029815	P11974/	0	1	1	1
1827	20180615_KS_CL_9.18621.18621.3.2.dta	3	2923.530470	3	PVICATQMLESMIKK(14)-ALEEFLKR(7)	2923.533996	Carbamidomethyl[C](4);Oxidation[M](8);Oxidation[M](12)	13.597193	-0.548228	6.337244e-001	1.000000e+000	-0.003526	-1.206075	1	0.030172		1	1	1	1
1828	20180615_KS_CL_9.23199.23199.4.1.dta	4	5134.528167	3	AEGSDVANAVLDGADCIMLSGETAKGDYPLEAVR(25)-TGLIKGSGTAEVELK(5)	5134.544400	Carbamidomethyl[C](16)	16.022983	-0.588661	6.430579e-001	1.000000e+000	-0.016233	-3.161527	2	0.030172	P11974(367)-P11974(125)/	1	1	1	1
1829	20180615_KS_CL_9.22787.22787.4.0.dta	4	4415.249010	3	ITLDNAYMEKCDENILWLDYK(10)-TGLIKGSGTAEVELKK(5)	4415.239862	Carbamidomethyl[C](11)	33.726112	-0.627649	6.519562e-001	1.000000e+000	0.009148	2.071915	2	0.030172	P11974(151)-P11974(125)/	1	1	1	1
1830	20180615_KS_CL_9.8486.8486.3.4.dta	3	1636.805456	0	IMSELMQTACIVPK	1636.810619	Carbamidomethyl[C](10);Oxidation[M](2)	3.278249	-1.747330	8.516157e-001	1.000000e+000	-0.005163	-3.154305	0	0.030620		0	1	1	0
1831	20180615_KS_CL_9.23118.23118.5.0.dta	5	5191.685818	3	DPVQEAWAEDVDLRVNLAMNVGKAR(23)-PKKIMSELMQTACIVPKGAR(17)	5191.688452	Carbamidomethyl[C](41)	13.143934	-0.661136	6.595155e-001	1.000000e+000	-0.002634	-0.507349	1	0.034483		1	1	1	1
1832	20180615_KS_CL_9.19585.19585.4.2.dta	4	2675.477105	3	KGATLKITLDNAYMEK(6)-TPRPKK(5)	2675.479920	Oxidation[M](14)	7.990669	-0.666724	6.607692e-001	1.000000e+000	-0.002815	-1.052148	1	0.038136		1	1	1	1
1833	20180615_KS_CL_9.22635.22635.4.2.dta	4	2434.383754	3	VFLAQKMIIGR(6)-KLFEELAR(1)	2434.388933	Oxidation[M](7)	44.122929	-0.738536	6.766756e-001	1.000000e+000	-0.005179	-2.127433	2	0.038136	P11974(311)-P11974(393)/	1	1	1	1
1834	20180615_KS_CL_9.22247.22247.4.1.dta	4	3451.859679	3	GATLKITLDNAYMEK(5)-TGLIKGSGTAEVELKK(5)	3451.860248	Oxidation[M](13)	11.024051	-0.875792	7.059495e-001	1.000000e+000	-0.000569	-0.164839	2	0.038136	P11974(141)-P11974(125)/	1	1	1	1
1835	20180615_KS_CL_9.22146.22146.4.0.dta	4	3451.849708	3	KGATLKITLDNAYMEK(6)-TGLIKGSGTAEVELK(5)	3451.860248	Oxidation[M](14)	12.764089	-0.884581	7.077706e-001	1.000000e+000	-0.010540	-3.053426	2	0.038136	P11974(141)-P11974(125)/	1	1	1	1
1836	20180615_KS_CL_9.22544.22544.3.0.dta	3	4402.144415	3	AEGSDVANAVLDGADCIMLSGETAKGDYPLEAVR(25)-KPRPTR(1)	4402.165132	Carbamidomethyl[C](16);Oxidation[M](18)	19.181759	-1.114450	7.529578e-001	1.000000e+000	-0.020717	-4.706093	2	0.038136	P11974(367)-P11974(337)/	1	1	1	1
1837	20180615_KS_CL_9.22878.22878.5.1.dta	5	4866.295247	3	SKSHSEAGSAFIQTQQLHAAMADTFLEHMCR(1)-AVNMGSKIMEK(7)	4866.277400	Carbamidomethyl[C](30);Oxidation[M](38);Oxidation[M](43)	21.286013	-1.176200	7.642639e-001	1.000000e+000	0.017847	3.667485	1	0.042373		1	1	1	1
1838	20180615_KS_CL_9.23242.23242.4.2.dta	4	4719.507194	3	IMSELMQTACIVPKGARNCRGIIMK(14)-VYVDDGLISLQVKQK(13)	4719.488834	Carbamidomethyl[C](10);Carbamidomethyl[C](19)	12.331024	-1.269690	7.806897e-001	1.000000e+000	0.018360	3.890252	1	0.046218		1	1	1	1
1839	20180615_KS_CL_9.22850.22850.3.1.dta	3	3762.932623	3	AGKPVICATQMLESMIK(3)-PVICATQMLESMIKK(14)	3762.940690	Carbamidomethyl[C](7);Carbamidomethyl[C](24)	19.663095	-1.293560	7.847491e-001	1.000000e+000	-0.008067	-2.143802	2	0.046218	P11974(322)-P11974(336)/	1	1	1	1
1840	20180615_KS_CL_9.22518.22518.4.3.dta	4	3717.977570	3	MIIGRCNRAGKPVICATQMLESMIK(11)-KILGEK(1)	3717.970684	Carbamidomethyl[C](6);Carbamidomethyl[C](15);Oxidation[M](1)	10.447663	-1.312020	7.878510e-001	1.000000e+000	0.006886	1.852086	2	0.046218	P11974(322)-P11974(256)/	1	1	1	1
1841	20180615_KS_CL_9.18082.18082.5.0.dta	5	3125.657385	3	EGLIKRVEHVDAAKR(14)-EMIKSGMNVAR(4)	3125.655646	Oxidation[M](20);Oxidation[M](25)	22.660750	-1.488530	8.158575e-001	1.000000e+000	0.001739	0.556363	1	0.050420		1	1	1	1
1842	20180615_KS_CL_9.23009.23009.5.1.dta	5	5464.841329	3	DIQDLKFGVEQDVDMVFASFIRKAADVHEVR(23)-GKEGLIKRVEHVDAAK(7)	5464.868316	null	13.176614	-1.580490	8.292739e-001	1.000000e+000	-0.026987	-4.938271	1	0.054622		1	1	1	0
1843	20180615_KS_CL_9.18396.18396.3.2.dta	3	2923.524630	3	PVICATQMLESMIKK(14)-ALEEFLKR(7)	2923.533996	Carbamidomethyl[C](4);Oxidation[M](8);Oxidation[M](12)	11.707914	-1.691890	8.444726e-001	1.000000e+000	-0.009366	-3.203657	1	0.054622		1	1	1	0
1844	20180615_KS_CL_9.22781.22781.4.2.dta	4	3634.921063	3	AVNMGSKIMEKLTEVSR(7)-LTAGKKLEVEATGSGK(5)	3634.939232	Oxidation[M](4)	27.124459	-1.741830	8.509194e-001	1.000000e+000	-0.018169	-4.998433	0	0.054622		1	1	1	0
1845	20180615_KS_CL_9.14350.14350.5.2.dta	5	2826.522238	3	PVAVALDTKGPEIR(9)-AVNMGSKIMEK(7)	2826.510227	Oxidation[M](26)	8.773606	-1.789880	8.569126e-001	1.000000e+000	0.012011	4.249410	1	0.058824		1	1	1	0
1846	20180615_KS_CL_9.23195.23195.5.1.dta	5	6679.395297	3	KLFEELARSSSHSTDLMEAMAMGSVEASYKCLAAALIVLTESGR(30)-GKEGLIKRVEHVDAAK(7)	6679.387516	Carbamidomethyl[C](31);Oxidation[M](20);Oxidation[M](22)	6.435877	-2.047710	8.857160e-001	1.000000e+000	0.007781	1.164927	1	0.063025		1	1	1	0
1847	20180615_KS_CL_9.23282.23282.4.0.dta	4	5110.556362	3	IMSELMQTACIVPKGARNCRGIIMK(14)-EAEAAMFHRKLFEELAR(10)	5110.558706	Carbamidomethyl[C](10);Carbamidomethyl[C](19);Oxidation[M](6);Oxidation[M](24);Oxidation[M](34)	15.567813	-2.106600	8.915430e-001	1.000000e+000	-0.002344	-0.458658	1	0.067227		1	1	1	0
1848	20180615_KS_CL_9.23117.23117.5.0.dta	5	5206.678664	3	KGATLKITLDNAYMEKCDENILWLDYK(6)-KFFGRAKGVNMALNVR(1)	5206.688775	Carbamidomethyl[C](17);Oxidation[M](41)	15.695100	-2.367990	9.143536e-001	1.000000e+000	-0.010111	-1.941925	1	0.071429		1	1	1	0
1849	20180615_KS_CL_9.5770.5770.5.1.dta	5	2810.541202	3	VNLAMNVGKARGFFK(9)-ALEEFLKR(7)	2810.538434	Oxidation[M](5)	4.988023	-2.430510	9.191245e-001	1.000000e+000	0.002768	0.984865	1	0.075630		1	1	1	0
1850	20180615_KS_CL_9.22576.22576.3.1.dta	3	2350.261320	3	VNLAMNVGKAR(9)-VEHVDAAKR(8)	2350.265860	Oxidation[M](5)	17.348410	-2.584820	9.298782e-001	1.000000e+000	-0.004540	-1.931696	1	0.079832		1	1	1	0
1851	20180615_KS_CL_9.15699.15699.4.0.dta	4	3054.693132	3	RVGEHNEIKSIIK(9)-IISKIENHEGVR(4)	3054.705694	null	13.937413	-2.586570	9.299922e-001	1.000000e+000	-0.012562	-4.112344	1	0.083682		1	1	1	0
1852	20180615_KS_CL_9.22966.22966.3.0.dta	3	3393.757895	3	AGKPVICATQMLESMIKK(17)-EMIKSGMNVAR(4)	3393.743328	Carbamidomethyl[C](7);Oxidation[M](23)	10.212893	-2.608800	9.314258e-001	1.000000e+000	0.014567	4.292310	2	0.083682	P11974(336)-P11974(66)/	1	1	1	0
1853	20180615_KS_CL_9.22850.22850.3.0.dta	3	3761.963003	3	MIIGRCNRAGKPVICATQMLESMIK(11)-EGLIKR(5)	3761.971745	Carbamidomethyl[C](6);Carbamidomethyl[C](15);Oxidation[M](1);Oxidation[M](19)	11.294244	-2.937820	9.496847e-001	1.000000e+000	-0.008742	-2.323781	1	0.087866		1	1	1	0
