# Supplementary material for: The CroCo cross-link converter: a user-centred tool to convert results from cross-linking mass spectrometry experiments
Source: Bioinformatics. 2019 Sep 28;36(4):1296–7. doi: 10.1093/bioinformatics/btz732 (PMC7703748; doi:10.1093/bioinformatics/btz732)
Supplement: btz732_Supplementary_Data [file btz732_supplementary_data.zip › ExampleData/input/plink2/pLink2_results/PK_P11974_2019.03.01.filtered_cross-linked_sites.csv]

Protein_Order	Protein	Unique_Peptide_Number	Spectrum_Number
	Spectrum_Order	Title	Charge	Precursor_Mass	Peptide	Peptide_Mass	Modifications	Evalue	Score	Precursor_Mass_Error(Da)	Precursor_Mass_Error(ppm)	Alpha_Evalue	Beta_Evalue
1	P11974(207)-P11974(256)	2	9
	1	20180615_KS_CL_9.18220.18220.3.0.dta	3	2589.479095	KGVNLPGAAVDLPAVSEK(1)-KILGEK(1)	2589.486054	null	1.000000e+000	5.074271e-004	-0.006959	-2.687406	1.000000e+000	1.000000e+000
	2	20180615_KS_CL_9.18237.18237.4.0.dta	4	2589.480679	KGVNLPGAAVDLPAVSEK(1)-KILGEK(1)	2589.486054	null	1.000000e+000	9.725170e-004	-0.005375	-2.075701	1.000000e+000	1.000000e+000
	3	20180615_KS_CL_9.18024.18024.4.0.dta	4	2589.477138	KGVNLPGAAVDLPAVSEK(1)-KILGEK(1)	2589.486054	null	1.000000e+000	1.254362e-002	-0.008916	-3.443154	1.000000e+000	1.000000e+000
	4	20180615_KS_CL_9.18007.18007.3.1.dta	3	2589.478406	KGVNLPGAAVDLPAVSEK(1)-KILGEK(1)	2589.486054	null	1.000000e+000	1.756424e-002	-0.007648	-2.953482	1.000000e+000	1.000000e+000
	5	20180615_KS_CL_9.18020.18020.4.0.dta	4	2589.477222	KGVNLPGAAVDLPAVSEK(1)-KILGEK(1)	2589.486054	null	1.000000e+000	1.885337e-002	-0.008832	-3.410715	1.000000e+000	1.000000e+000
	6	20180615_KS_CL_9.21503.21503.4.0.dta	4	3301.859792	KGVNLPGAAVDLPAVSEKDIQDLK(1)-KILGEK(1)	3301.861574	null	1.000000e+000	1.040005e-002	-0.001782	-0.539696	1.000000e+000	1.000000e+000
	7	20180615_KS_CL_9.21277.21277.4.0.dta	4	3301.847277	KGVNLPGAAVDLPAVSEKDIQDLK(1)-KILGEK(1)	3301.861574	null	1.000000e+000	1.931764e-002	-0.014297	-4.329982	1.000000e+000	1.000000e+000
	8	20180615_KS_CL_9.21282.21282.5.0.dta	5	3301.847445	KGVNLPGAAVDLPAVSEKDIQDLK(1)-KILGEK(1)	3301.861574	null	1.000000e+000	1.064392e-001	-0.014129	-4.279101	1.000000e+000	1.000000e+000
	9	20180615_KS_CL_9.21442.21442.5.0.dta	5	3301.851342	KGVNLPGAAVDLPAVSEKDIQDLK(1)-KILGEK(1)	3301.861574	null	1.000000e+000	1.155830e-001	-0.010232	-3.098858	1.000000e+000	1.000000e+000
2	P11974(336)-P11974(337)	2	20
	1	20180615_KS_CL_9.17900.17900.6.2.dta	6	3149.741073	AGKPVICATQMLESMIKKPR(17)-KPRPTR(1)	3149.747041	Carbamidomethyl[C](7)	1.000000e+000	5.099132e-004	-0.005968	-1.894755	1.000000e+000	1.000000e+000
	2	20180615_KS_CL_9.17669.17669.6.1.dta	6	3149.740136	AGKPVICATQMLESMIKKPR(17)-KPRPTR(1)	3149.747041	Carbamidomethyl[C](7)	1.000000e+000	4.199632e-003	-0.006905	-2.192240	1.000000e+000	1.000000e+000
	3	20180615_KS_CL_9.17235.17235.6.0.dta	6	3149.749021	AGKPVICATQMLESMIKKPR(17)-KPRPTR(1)	3149.747041	Carbamidomethyl[C](7)	1.000000e+000	6.952964e-003	0.001980	0.628622	1.000000e+000	1.000000e+000
	4	20180615_KS_CL_9.13986.13986.6.0.dta	6	3165.740754	AGKPVICATQMLESMIKKPR(17)-KPRPTR(1)	3165.741955	Carbamidomethyl[C](7);Oxidation[M](15)	1.000000e+000	4.220440e-002	-0.001201	-0.379374	1.000000e+000	1.000000e+000
	5	20180615_KS_CL_9.13358.13358.6.2.dta	6	3165.742170	AGKPVICATQMLESMIKKPR(17)-KPRPTR(1)	3165.741955	Carbamidomethyl[C](7);Oxidation[M](15)	1.000000e+000	6.904580e-002	0.000215	0.067915	1.000000e+000	1.000000e+000
	6	20180615_KS_CL_9.13309.13309.6.3.dta	6	3165.741635	AGKPVICATQMLESMIKKPR(17)-KPRPTR(1)	3165.741955	Carbamidomethyl[C](7);Oxidation[M](11)	1.000000e+000	9.552471e-002	-0.000320	-0.101082	1.000000e+000	1.000000e+000
	7	20180615_KS_CL_9.10683.10683.6.3.dta	6	3181.737021	AGKPVICATQMLESMIKKPR(17)-KPRPTR(1)	3181.736869	Carbamidomethyl[C](7);Oxidation[M](11);Oxidation[M](15)	1.000000e+000	1.090871e-001	0.000152	0.047773	1.000000e+000	1.000000e+000
	8	20180615_KS_CL_9.10586.10586.5.0.dta	5	3181.733416	AGKPVICATQMLESMIKKPR(17)-KPRPTR(1)	3181.736869	Carbamidomethyl[C](7);Oxidation[M](11);Oxidation[M](15)	1.000000e+000	1.119913e-001	-0.003453	-1.085256	1.000000e+000	1.000000e+000
	9	20180615_KS_CL_9.14208.14208.6.0.dta	6	3165.746399	AGKPVICATQMLESMIKKPR(17)-KPRPTR(1)	3165.741955	Carbamidomethyl[C](7);Oxidation[M](15)	1.000000e+000	1.177263e-001	0.004444	1.403778	1.000000e+000	1.000000e+000
	10	20180615_KS_CL_9.13275.13275.6.1.dta	6	3165.743542	AGKPVICATQMLESMIKKPR(17)-KPRPTR(1)	3165.741955	Carbamidomethyl[C](7);Oxidation[M](15)	1.000000e+000	1.375867e-001	0.001587	0.501304	1.000000e+000	1.000000e+000
	11	20180615_KS_CL_9.13774.13774.6.3.dta	6	3165.746942	AGKPVICATQMLESMIKKPR(17)-KPRPTR(1)	3165.741955	Carbamidomethyl[C](7);Oxidation[M](15)	1.000000e+000	1.525111e-001	0.004987	1.575302	1.000000e+000	1.000000e+000
	12	20180615_KS_CL_9.13802.13802.6.1.dta	6	3165.750335	AGKPVICATQMLESMIKKPR(17)-KPRPTR(1)	3165.741955	Carbamidomethyl[C](7);Oxidation[M](15)	1.000000e+000	2.788118e-001	0.008380	2.647089	1.000000e+000	1.000000e+000
	13	20180615_KS_CL_9.10772.10772.5.0.dta	5	3181.733112	AGKPVICATQMLESMIKKPR(17)-KPRPTR(1)	3181.736869	Carbamidomethyl[C](7);Oxidation[M](11);Oxidation[M](15)	1.000000e+000	2.885233e-001	-0.003757	-1.180802	1.000000e+000	1.000000e+000
	14	20180615_KS_CL_9.17300.17300.5.1.dta	5	3149.740297	AGKPVICATQMLESMIKKPR(17)-KPRPTR(1)	3149.747041	Carbamidomethyl[C](7)	1.000000e+000	4.028447e-001	-0.006744	-2.141124	1.000000e+000	1.000000e+000
	15	20180615_KS_CL_9.17725.17725.6.4.dta	6	2893.586358	PVICATQMLESMIKKPR(14)-KPRPTR(1)	2893.593514	Carbamidomethyl[C](4)	1.000000e+000	2.547607e-003	-0.007156	-2.473050	1.000000e+000	1.000000e+000
	16	20180615_KS_CL_9.17502.17502.6.2.dta	6	2893.585194	PVICATQMLESMIKKPR(14)-KPRPTR(1)	2893.593514	Carbamidomethyl[C](4)	1.000000e+000	2.646167e-002	-0.008320	-2.875317	1.000000e+000	1.000000e+000
	17	20180615_KS_CL_9.17685.17685.5.1.dta	5	2893.587178	PVICATQMLESMIKKPR(14)-KPRPTR(1)	2893.593514	Carbamidomethyl[C](4)	1.000000e+000	6.111877e-002	-0.006336	-2.189665	1.000000e+000	1.000000e+000
	18	20180615_KS_CL_9.17546.17546.5.0.dta	5	2893.585629	PVICATQMLESMIKKPR(14)-KPRPTR(1)	2893.593514	Carbamidomethyl[C](4)	1.000000e+000	2.424544e-001	-0.007885	-2.724985	1.000000e+000	1.000000e+000
	19	20180615_KS_CL_9.23016.23016.4.5.dta	4	2925.581511	PVICATQMLESMIKKPR(14)-KPRPTR(1)	2925.583342	Carbamidomethyl[C](4);Oxidation[M](8);Oxidation[M](12)	1.000000e+000	3.867472e-001	-0.001831	-0.625858	1.000000e+000	1.000000e+000
	20	20180615_KS_CL_9.13080.13080.5.0.dta	5	2909.590285	PVICATQMLESMIKKPR(14)-KPRPTR(1)	2909.588428	Carbamidomethyl[C](4);Oxidation[M](12)	1.000000e+000	5.566872e-001	0.001857	0.638235	1.000000e+000	1.000000e+000
3	P11974(125)-P11974(247)	2	4
	1	20180615_KS_CL_9.10434.10434.3.0.dta	3	2664.458164	TGLIKGSGTAEVELK(5)-KAADVHEVR(1)	2664.456542	null	1.000000e+000	8.007826e-004	0.001622	0.608755	1.000000e+000	1.000000e+000
	2	20180615_KS_CL_9.10410.10410.4.0.dta	4	2664.457913	TGLIKGSGTAEVELK(5)-KAADVHEVR(1)	2664.456542	null	1.000000e+000	1.922164e-002	0.001371	0.514551	1.000000e+000	1.000000e+000
	3	20180615_KS_CL_9.10593.10593.4.0.dta	4	2664.463360	TGLIKGSGTAEVELK(5)-KAADVHEVR(1)	2664.456542	null	1.000000e+000	1.699784e-001	0.006818	2.558871	1.000000e+000	1.000000e+000
	4	20180615_KS_CL_9.8657.8657.6.1.dta	6	2792.555307	TGLIKGSGTAEVELKK(5)-KAADVHEVR(1)	2792.551498	null	1.000000e+000	3.133692e-002	0.003809	1.363986	1.000000e+000	1.000000e+000
4	P11974(230)-P11974(256)	2	6
	1	20180615_KS_CL_9.23746.23746.4.1.dta	4	3524.864432	DIQDLKFGVEQDVDMVFASFIRK(6)-KILGEK(1)	3524.870754	null	1.000000e+000	9.107691e-004	-0.006322	-1.793541	1.000000e+000	1.000000e+000
	2	20180615_KS_CL_9.23678.23678.4.0.dta	4	3540.874296	DIQDLKFGVEQDVDMVFASFIRK(6)-KILGEK(1)	3540.865669	Oxidation[M](15)	1.000000e+000	1.174866e-001	0.008627	2.436410	1.000000e+000	1.000000e+000
	3	20180615_KS_CL_9.23933.23933.3.0.dta	3	3396.763422	DIQDLKFGVEQDVDMVFASFIR(6)-KILGEK(1)	3396.775799	null	1.000000e+000	3.922562e-003	-0.012377	-3.643749	1.000000e+000	1.000000e+000
	4	20180615_KS_CL_9.23940.23940.4.0.dta	4	3396.770416	DIQDLKFGVEQDVDMVFASFIR(6)-KILGEK(1)	3396.775799	null	1.000000e+000	4.944120e-003	-0.005383	-1.584738	1.000000e+000	1.000000e+000
	5	20180615_KS_CL_9.23846.23846.3.0.dta	3	3412.775618	DIQDLKFGVEQDVDMVFASFIR(6)-KILGEK(1)	3412.770713	Oxidation[M](15)	1.000000e+000	5.325865e-003	0.004905	1.437249	1.000000e+000	1.000000e+000
	6	20180615_KS_CL_9.23842.23842.4.0.dta	4	3412.773479	DIQDLKFGVEQDVDMVFASFIR(6)-KILGEK(1)	3412.770713	Oxidation[M](15)	1.000000e+000	8.300128e-002	0.002766	0.810485	1.000000e+000	1.000000e+000
5	P11974(166)-P11974(247)	2	4
	1	20180615_KS_CL_9.8632.8632.3.1.dta	3	2380.262454	NICKVVDVGSK(4)-KAADVHEVR(1)	2380.265191	Carbamidomethyl[C](3)	1.000000e+000	1.357313e-003	-0.002737	-1.149872	1.000000e+000	1.000000e+000
	2	20180615_KS_CL_9.8630.8630.4.0.dta	4	2380.263830	NICKVVDVGSK(4)-KAADVHEVR(1)	2380.265191	Carbamidomethyl[C](3)	1.000000e+000	6.466711e-003	-0.001361	-0.571785	1.000000e+000	1.000000e+000
	3	20180615_KS_CL_9.8615.8615.5.0.dta	5	2380.263623	NICKVVDVGSK(4)-KAADVHEVR(1)	2380.265191	Carbamidomethyl[C](3)	1.000000e+000	7.471990e-002	-0.001568	-0.658750	1.000000e+000	1.000000e+000
	4	20180615_KS_CL_9.7363.7363.4.0.dta	4	2508.355054	NICKVVDVGSK(4)-KAADVHEVRK(1)	2508.360147	Carbamidomethyl[C](3)	1.000000e+000	1.524937e-002	-0.005093	-2.030410	1.000000e+000	1.000000e+000
6	P11974(125)-P11974(207)	2	8
	1	20180615_KS_CL_9.21396.21396.4.1.dta	4	3404.878455	TGLIKGSGTAEVELK(5)-KGVNLPGAAVDLPAVSEK(1)	3404.888513	null	1.000000e+000	1.630657e-003	-0.010058	-2.953988	1.000000e+000	1.000000e+000
	2	20180615_KS_CL_9.22363.22363.4.1.dta	4	3404.890043	TGLIKGSGTAEVELK(5)-KGVNLPGAAVDLPAVSEK(1)	3404.888513	null	1.000000e+000	2.627478e-003	0.001530	0.449354	1.000000e+000	1.000000e+000
	3	20180615_KS_CL_9.21647.21647.3.1.dta	3	3404.878902	TGLIKGSGTAEVELK(5)-KGVNLPGAAVDLPAVSEK(1)	3404.888513	null	1.000000e+000	3.916901e-003	-0.009611	-2.822706	1.000000e+000	1.000000e+000
	4	20180615_KS_CL_9.21347.21347.4.0.dta	4	3404.877221	TGLIKGSGTAEVELK(5)-KGVNLPGAAVDLPAVSEK(1)	3404.888513	null	1.000000e+000	4.950568e-003	-0.011292	-3.316408	1.000000e+000	1.000000e+000
	5	20180615_KS_CL_9.22372.22372.3.0.dta	3	3404.882346	TGLIKGSGTAEVELK(5)-KGVNLPGAAVDLPAVSEK(1)	3404.888513	null	1.000000e+000	5.362330e-003	-0.006167	-1.811219	1.000000e+000	1.000000e+000
	6	20180615_KS_CL_9.21428.21428.3.1.dta	3	3404.872985	TGLIKGSGTAEVELK(5)-KGVNLPGAAVDLPAVSEK(1)	3404.888513	null	1.000000e+000	6.113096e-003	-0.015528	-4.560502	1.000000e+000	1.000000e+000
	7	20180615_KS_CL_9.21526.21526.4.0.dta	4	3404.879767	TGLIKGSGTAEVELK(5)-KGVNLPGAAVDLPAVSEK(1)	3404.888513	null	1.000000e+000	2.049934e-002	-0.008746	-2.568660	1.000000e+000	1.000000e+000
	8	20180615_KS_CL_9.18321.18321.5.1.dta	5	3532.978187	TGLIKGSGTAEVELKK(5)-KGVNLPGAAVDLPAVSEK(1)	3532.983468	null	1.000000e+000	2.616371e-002	-0.005281	-1.494771	1.000000e+000	1.000000e+000
7	P11974(207)-P11974(337)	2	5
	1	20180615_KS_CL_9.13172.13172.4.0.dta	4	2656.511172	KGVNLPGAAVDLPAVSEK(1)-KPRPTR(1)	2656.514331	null	1.000000e+000	1.898217e-003	-0.003159	-1.189152	1.000000e+000	1.000000e+000
	2	20180615_KS_CL_9.13104.13104.5.0.dta	5	2656.516228	KGVNLPGAAVDLPAVSEK(1)-KPRPTR(1)	2656.514331	null	1.000000e+000	8.680997e-003	0.001897	0.714094	1.000000e+000	1.000000e+000
	3	20180615_KS_CL_9.12994.12994.4.0.dta	4	2656.510218	KGVNLPGAAVDLPAVSEK(1)-KPRPTR(1)	2656.514331	null	1.000000e+000	2.627758e-002	-0.004113	-1.548269	1.000000e+000	1.000000e+000
	4	20180615_KS_CL_9.12973.12973.4.2.dta	4	2656.505564	KGVNLPGAAVDLPAVSEK(1)-KPRPTR(1)	2656.514331	null	1.000000e+000	3.157058e-002	-0.008767	-3.300189	1.000000e+000	1.000000e+000
	5	20180615_KS_CL_9.16974.16974.5.1.dta	5	3368.887858	KGVNLPGAAVDLPAVSEKDIQDLK(1)-KPRPTR(1)	3368.889851	null	1.000000e+000	1.261155e-001	-0.001993	-0.591590	1.000000e+000	1.000000e+000
8	P11974(206)-P11974(337)	2	3
	1	20180615_KS_CL_9.19971.19971.5.2.dta	5	2885.549262	GPDFLVTEVENGGFLGSKK(18)-KPRPTR(1)	2885.551833	null	1.000000e+000	1.924064e-003	-0.002571	-0.890991	1.000000e+000	1.000000e+000
	2	20180615_KS_CL_9.20062.20062.5.1.dta	5	2885.550754	GPDFLVTEVENGGFLGSKK(18)-KPRPTR(1)	2885.551833	null	1.000000e+000	2.122978e-003	-0.001079	-0.373932	1.000000e+000	1.000000e+000
	3	20180615_KS_CL_9.17056.17056.6.2.dta	6	3141.707163	QKGPDFLVTEVENGGFLGSKK(20)-KPRPTR(1)	3141.705360	null	1.000000e+000	3.844142e-002	0.001803	0.573892	1.000000e+000	1.000000e+000
9	P11974(230)-P11974(261)	2	3
	1	20180615_KS_CL_9.23783.23783.4.1.dta	4	3581.903791	DIQDLKFGVEQDVDMVFASFIR(6)-KILGEKGK(6)	3581.892216	null	1.000000e+000	2.403939e-003	0.011575	3.231532	1.000000e+000	1.000000e+000
	2	20180615_KS_CL_9.23875.23875.3.0.dta	3	3469.796353	DIQDLKFGVEQDVDMVFASFIR(6)-ILGEKGK(5)	3469.792174	Oxidation[M](15)	1.000000e+000	1.294687e-002	0.004179	1.204395	1.000000e+000	1.000000e+000
	3	20180615_KS_CL_9.23874.23874.4.0.dta	4	3469.794634	DIQDLKFGVEQDVDMVFASFIR(6)-ILGEKGK(5)	3469.792174	Oxidation[M](15)	1.000000e+000	1.782216e-002	0.002460	0.708976	1.000000e+000	1.000000e+000
10	P11974(337)-P11974(337)	2	4
	1	20180615_KS_CL_9.17445.17445.6.1.dta	6	3149.733888	AGKPVICATQMLESMIKKPR(18)-KPRPTR(1)	3149.747041	Carbamidomethyl[C](7)	1.000000e+000	3.857350e-003	-0.013153	-4.175891	1.000000e+000	1.000000e+000
	2	20180615_KS_CL_9.2303.2303.4.0.dta	4	1645.990716	KPRPTR(1)-KPRPTR(1)	1645.997185	null	1.000000e+000	3.743628e-002	-0.006469	-3.930140	1.000000e+000	1.000000e+000
	3	20180615_KS_CL_9.2619.2619.4.0.dta	4	1645.994751	KPRPTR(1)-KPRPTR(1)	1645.997185	null	1.000000e+000	1.185587e-001	-0.002434	-1.478739	1.000000e+000	1.000000e+000
	4	20180615_KS_CL_9.2289.2289.3.0.dta	3	1645.990959	KPRPTR(1)-KPRPTR(1)	1645.997185	null	1.000000e+000	2.789176e-001	-0.006226	-3.782510	1.000000e+000	1.000000e+000
11	P11974(206)-P11974(367)	2	3
	1	20180615_KS_CL_9.23263.23263.6.3.dta	6	5881.850184	QKGPDFLVTEVENGGFLGSKK(20)-AEGSDVANAVLDGADCIMLSGETAKGDYPLEAVR(25)	5881.878393	Carbamidomethyl[C](16)	1.000000e+000	4.468518e-003	-0.028209	-4.795917	1.000000e+000	1.000000e+000
	2	20180615_KS_CL_9.23300.23300.6.0.dta	6	5881.877793	QKGPDFLVTEVENGGFLGSKK(20)-AEGSDVANAVLDGADCIMLSGETAKGDYPLEAVR(25)	5881.878393	Carbamidomethyl[C](16)	1.000000e+000	2.809982e-002	-0.000600	-0.102008	1.000000e+000	1.000000e+000
	3	20180615_KS_CL_9.23430.23430.5.1.dta	5	5641.737573	GPDFLVTEVENGGFLGSKK(18)-AEGSDVANAVLDGADCIMLSGETAKGDYPLEAVR(25)	5641.719780	Carbamidomethyl[C](16);Oxidation[M](18)	1.000000e+000	2.890892e-002	0.017793	3.153826	1.000000e+000	1.000000e+000
12	P11974(125)-P11974(141)	2	7
	1	20180615_KS_CL_9.22227.22227.5.0.dta	5	3451.860625	TGLIKGSGTAEVELK(5)-KGATLKITLDNAYMEK(6)	3451.860248	Oxidation[M](14)	1.000000e+000	8.316603e-003	0.000377	0.109216	1.000000e+000	1.000000e+000
	2	20180615_KS_CL_9.22146.22146.4.0.dta	4	3451.849708	TGLIKGSGTAEVELK(5)-KGATLKITLDNAYMEK(6)	3451.860248	Oxidation[M](14)	1.000000e+000	7.077706e-001	-0.010540	-3.053426	1.000000e+000	1.000000e+000
	3	20180615_KS_CL_9.22305.22305.4.0.dta	4	3435.861752	TGLIKGSGTAEVELKK(5)-GATLKITLDNAYMEK(5)	3435.865334	null	1.000000e+000	1.814996e-002	-0.003582	-1.042532	1.000000e+000	1.000000e+000
	4	20180615_KS_CL_9.22200.22200.5.0.dta	5	3435.866525	TGLIKGSGTAEVELKK(5)-GATLKITLDNAYMEK(5)	3435.865334	null	1.000000e+000	1.925805e-002	0.001191	0.346638	1.000000e+000	1.000000e+000
	5	20180615_KS_CL_9.22012.22012.4.2.dta	4	3435.848797	TGLIKGSGTAEVELKK(5)-GATLKITLDNAYMEK(5)	3435.865334	null	1.000000e+000	1.993758e-001	-0.016537	-4.813052	1.000000e+000	1.000000e+000
	6	20180615_KS_CL_9.22215.22215.4.1.dta	4	3451.860505	TGLIKGSGTAEVELKK(5)-GATLKITLDNAYMEK(5)	3451.860248	Oxidation[M](13)	1.000000e+000	3.530377e-001	0.000257	0.074453	1.000000e+000	1.000000e+000
	7	20180615_KS_CL_9.22247.22247.4.1.dta	4	3451.859679	TGLIKGSGTAEVELKK(5)-GATLKITLDNAYMEK(5)	3451.860248	Oxidation[M](13)	1.000000e+000	7.059495e-001	-0.000569	-0.164839	1.000000e+000	1.000000e+000
13	P11974(125)-P11974(151)	2	2
	1	20180615_KS_CL_9.22932.22932.4.2.dta	4	4287.140564	TGLIKGSGTAEVELK(5)-ITLDNAYMEKCDENILWLDYK(10)	4287.144907	Carbamidomethyl[C](11)	1.000000e+000	8.836313e-003	-0.004343	-1.013029	1.000000e+000	1.000000e+000
	2	20180615_KS_CL_9.22787.22787.4.0.dta	4	4415.249010	TGLIKGSGTAEVELKK(5)-ITLDNAYMEKCDENILWLDYK(10)	4415.239862	Carbamidomethyl[C](11)	1.000000e+000	6.519562e-001	0.009148	2.071915	1.000000e+000	1.000000e+000
14	P11974(125)-P11974(337)	2	22
	1	20180615_KS_CL_9.22124.22124.5.0.dta	5	2394.370654	TGLIKGSGTAEVELK(5)-KPRPTR(1)	2394.371367	null	1.000000e+000	1.223263e-002	-0.000713	-0.297782	1.000000e+000	1.000000e+000
	2	20180615_KS_CL_9.21908.21908.5.0.dta	5	2394.371082	TGLIKGSGTAEVELK(5)-KPRPTR(1)	2394.371367	null	1.000000e+000	2.275461e-002	-0.000285	-0.119029	1.000000e+000	1.000000e+000
	3	20180615_KS_CL_9.9682.9682.5.2.dta	5	2394.370813	TGLIKGSGTAEVELK(5)-KPRPTR(1)	2394.371367	null	1.000000e+000	4.790112e-002	-0.000554	-0.231376	1.000000e+000	1.000000e+000
	4	20180615_KS_CL_9.9190.9190.5.0.dta	5	2394.369067	TGLIKGSGTAEVELK(5)-KPRPTR(1)	2394.371367	null	1.000000e+000	6.440569e-002	-0.002300	-0.960586	1.000000e+000	1.000000e+000
	5	20180615_KS_CL_9.9863.9863.5.1.dta	5	2394.370349	TGLIKGSGTAEVELK(5)-KPRPTR(1)	2394.371367	null	1.000000e+000	7.302261e-002	-0.001018	-0.425164	1.000000e+000	1.000000e+000
	6	20180615_KS_CL_9.9352.9352.5.0.dta	5	2394.366556	TGLIKGSGTAEVELK(5)-KPRPTR(1)	2394.371367	null	1.000000e+000	9.754896e-002	-0.004811	-2.009296	1.000000e+000	1.000000e+000
	7	20180615_KS_CL_9.9958.9958.4.2.dta	4	2394.369726	TGLIKGSGTAEVELK(5)-KPRPTR(1)	2394.371367	null	1.000000e+000	1.008587e-001	-0.001641	-0.685357	1.000000e+000	1.000000e+000
	8	20180615_KS_CL_9.9510.9510.5.1.dta	5	2394.368800	TGLIKGSGTAEVELK(5)-KPRPTR(1)	2394.371367	null	1.000000e+000	2.015540e-001	-0.002567	-1.072098	1.000000e+000	1.000000e+000
	9	20180615_KS_CL_9.10080.10080.4.3.dta	4	2394.367471	TGLIKGSGTAEVELK(5)-KPRPTR(1)	2394.371367	null	1.000000e+000	2.035910e-001	-0.003896	-1.627149	1.000000e+000	1.000000e+000
	10	20180615_KS_CL_9.9383.9383.3.0.dta	3	2394.364404	TGLIKGSGTAEVELK(5)-KPRPTR(1)	2394.371367	null	1.000000e+000	2.582412e-001	-0.006963	-2.908070	1.000000e+000	1.000000e+000
	11	20180615_KS_CL_9.9498.9498.5.0.dta	5	2394.368877	TGLIKGSGTAEVELK(5)-KPRPTR(1)	2394.371367	null	1.000000e+000	2.871699e-001	-0.002490	-1.039939	1.000000e+000	1.000000e+000
	12	20180615_KS_CL_9.9714.9714.4.0.dta	4	2394.370797	TGLIKGSGTAEVELK(5)-KPRPTR(1)	2394.371367	null	1.000000e+000	2.975214e-001	-0.000570	-0.238058	1.000000e+000	1.000000e+000
	13	20180615_KS_CL_9.9844.9844.4.4.dta	4	2394.363680	TGLIKGSGTAEVELK(5)-KPRPTR(1)	2394.371367	null	1.000000e+000	3.349389e-001	-0.007687	-3.210446	1.000000e+000	1.000000e+000
	14	20180615_KS_CL_9.9649.9649.4.0.dta	4	2394.369422	TGLIKGSGTAEVELK(5)-KPRPTR(1)	2394.371367	null	1.000000e+000	3.372429e-001	-0.001945	-0.812322	1.000000e+000	1.000000e+000
	15	20180615_KS_CL_9.9297.9297.4.0.dta	4	2394.364888	TGLIKGSGTAEVELK(5)-KPRPTR(1)	2394.371367	null	1.000000e+000	3.717511e-001	-0.006479	-2.705929	1.000000e+000	1.000000e+000
	16	20180615_KS_CL_9.9435.9435.4.0.dta	4	2394.365666	TGLIKGSGTAEVELK(5)-KPRPTR(1)	2394.371367	null	1.000000e+000	3.855331e-001	-0.005701	-2.381001	1.000000e+000	1.000000e+000
	17	20180615_KS_CL_9.9230.9230.3.1.dta	3	2394.363324	TGLIKGSGTAEVELK(5)-KPRPTR(1)	2394.371367	null	1.000000e+000	3.904388e-001	-0.008043	-3.359128	1.000000e+000	1.000000e+000
	18	20180615_KS_CL_9.9790.9790.4.1.dta	4	2394.366730	TGLIKGSGTAEVELK(5)-KPRPTR(1)	2394.371367	null	1.000000e+000	5.186880e-001	-0.004637	-1.936625	1.000000e+000	1.000000e+000
	19	20180615_KS_CL_9.9609.9609.4.0.dta	4	2394.369318	TGLIKGSGTAEVELK(5)-KPRPTR(1)	2394.371367	null	1.000000e+000	6.142790e-001	-0.002049	-0.855757	1.000000e+000	1.000000e+000
	20	20180615_KS_CL_9.7898.7898.5.1.dta	5	2522.465868	TGLIKGSGTAEVELKK(5)-KPRPTR(1)	2522.466323	null	1.000000e+000	1.800583e-002	-0.000455	-0.180379	1.000000e+000	1.000000e+000
	21	20180615_KS_CL_9.7736.7736.5.0.dta	5	2522.461933	TGLIKGSGTAEVELKK(5)-KPRPTR(1)	2522.466323	null	1.000000e+000	1.533311e-001	-0.004390	-1.740360	1.000000e+000	1.000000e+000
	22	20180615_KS_CL_9.7719.7719.4.0.dta	4	2522.469357	TGLIKGSGTAEVELKK(5)-KPRPTR(1)	2522.466323	null	1.000000e+000	2.819954e-001	0.003034	1.202791	1.000000e+000	1.000000e+000
15	P11974(115)-P11974(125)	2	5
	1	20180615_KS_CL_9.22617.22617.6.0.dta	6	4785.573711	TATESFASDPILYRPVAVALDTKGPEIR(23)-TGLIKGSGTAEVELKK(5)	4785.592213	null	1.000000e+000	6.301467e-002	-0.018502	-3.866188	1.000000e+000	1.000000e+000
	2	20180615_KS_CL_9.22599.22599.5.0.dta	5	4785.595969	TATESFASDPILYRPVAVALDTKGPEIR(23)-TGLIKGSGTAEVELKK(5)	4785.592213	null	1.000000e+000	1.208453e-001	0.003756	0.784856	1.000000e+000	1.000000e+000
	3	20180615_KS_CL_9.22621.22621.4.0.dta	4	4785.573417	TATESFASDPILYRPVAVALDTKGPEIR(23)-TGLIKGSGTAEVELKK(5)	4785.592213	null	1.000000e+000	2.444750e-001	-0.018796	-3.927623	1.000000e+000	1.000000e+000
	4	20180615_KS_CL_9.22780.22780.4.0.dta	4	4657.496377	TATESFASDPILYRPVAVALDTKGPEIR(23)-TGLIKGSGTAEVELK(5)	4657.497258	null	1.000000e+000	9.095994e-002	-0.000881	-0.189157	1.000000e+000	1.000000e+000
	5	20180615_KS_CL_9.22796.22796.5.0.dta	5	4657.499567	TATESFASDPILYRPVAVALDTKGPEIR(23)-TGLIKGSGTAEVELK(5)	4657.497258	null	1.000000e+000	3.220312e-001	0.002309	0.495760	1.000000e+000	1.000000e+000
16	P11974(206)-P11974(224)	2	2
	1	20180615_KS_CL_9.23051.23051.4.0.dta	4	4480.347442	GPDFLVTEVENGGFLGSKK(18)-GVNLPGAAVDLPAVSEKDIQDLK(17)	4480.349542	null	1.000000e+000	1.317698e-001	-0.002100	-0.468713	1.000000e+000	1.000000e+000
	2	20180615_KS_CL_9.22975.22975.4.1.dta	4	4736.521551	QKGPDFLVTEVENGGFLGSKK(20)-GVNLPGAAVDLPAVSEKDIQDLK(17)	4736.503070	null	1.000000e+000	3.055688e-001	0.018481	3.901824	1.000000e+000	1.000000e+000
17	P11974(207)-P11974(247)	1	3
	1	20180615_KS_CL_9.14190.14190.4.0.dta	4	2926.597667	KGVNLPGAAVDLPAVSEK(1)-KAADVHEVR(1)	2926.599506	null	1.000000e+000	3.310527e-006	-0.001839	-0.628374	1.000000e+000	1.000000e+000
	2	20180615_KS_CL_9.14058.14058.5.1.dta	5	2926.601202	KGVNLPGAAVDLPAVSEK(1)-KAADVHEVR(1)	2926.599506	null	1.000000e+000	2.407309e-004	0.001696	0.579512	1.000000e+000	1.000000e+000
	3	20180615_KS_CL_9.14080.14080.3.0.dta	3	2926.601264	KGVNLPGAAVDLPAVSEK(1)-KAADVHEVR(1)	2926.599506	null	1.000000e+000	1.118140e-003	0.001758	0.600697	1.000000e+000	1.000000e+000
18	P11974(305)-P11974(337)	1	1
	1	20180615_KS_CL_9.19200.19200.5.0.dta	5	2719.551358	GDLGIEIPAEKVFLAQK(11)-KPRPTR(1)	2719.550381	null	1.000000e+000	1.081320e-004	0.000977	0.359251	1.000000e+000	1.000000e+000
19	P11974(247)-P11974(393)	1	2
	1	20180615_KS_CL_9.11993.11993.4.0.dta	4	2167.190417	KAADVHEVR(1)-KLFEELAR(1)	2167.186876	null	1.000000e+000	1.615652e-004	0.003541	1.633915	1.000000e+000	1.000000e+000
	2	20180615_KS_CL_9.11962.11962.5.0.dta	5	2167.192119	KAADVHEVR(1)-KLFEELAR(1)	2167.186876	null	1.000000e+000	4.531082e-002	0.005243	2.419265	1.000000e+000	1.000000e+000
20	P11974(166)-P11974(207)	1	3
	1	20180615_KS_CL_9.20010.20010.3.0.dta	3	3120.689772	NICKVVDVGSK(4)-KGVNLPGAAVDLPAVSEK(1)	3120.697161	Carbamidomethyl[C](24)	1.000000e+000	2.089953e-004	-0.007389	-2.367740	1.000000e+000	1.000000e+000
	2	20180615_KS_CL_9.19988.19988.3.0.dta	3	3120.691646	NICKVVDVGSK(4)-KGVNLPGAAVDLPAVSEK(1)	3120.697161	Carbamidomethyl[C](24)	1.000000e+000	4.717828e-004	-0.005515	-1.767233	1.000000e+000	1.000000e+000
	3	20180615_KS_CL_9.20016.20016.3.0.dta	3	3120.690148	NICKVVDVGSK(4)-KGVNLPGAAVDLPAVSEK(1)	3120.697161	Carbamidomethyl[C](24)	1.000000e+000	1.685764e-002	-0.007013	-2.247254	1.000000e+000	1.000000e+000
21	P11974(247)-P11974(256)	1	4
	1	20180615_KS_CL_9.6555.6555.3.0.dta	3	1849.049782	KAADVHEVR(1)-KILGEK(1)	1849.054084	null	1.000000e+000	2.415554e-004	-0.004302	-2.326595	1.000000e+000	1.000000e+000
	2	20180615_KS_CL_9.6569.6569.4.0.dta	4	1849.049161	KAADVHEVR(1)-KILGEK(1)	1849.054084	null	1.000000e+000	3.921006e-004	-0.004923	-2.662442	1.000000e+000	1.000000e+000
	3	20180615_KS_CL_9.6548.6548.5.0.dta	5	1849.048697	KAADVHEVR(1)-KILGEK(1)	1849.054084	null	1.000000e+000	1.415240e-003	-0.005387	-2.913382	1.000000e+000	1.000000e+000
	4	20180615_KS_CL_9.6718.6718.5.0.dta	5	1849.053488	KAADVHEVR(1)-KILGEK(1)	1849.054084	null	1.000000e+000	4.794738e-003	-0.000596	-0.322327	1.000000e+000	1.000000e+000
22	P11974(186)-P11974(247)	1	2
	1	20180615_KS_CL_9.14527.14527.5.0.dta	5	2866.569831	VYVDDGLISLQVKQK(13)-KAADVHEVR(1)	2866.567147	null	1.000000e+000	3.683495e-004	0.002684	0.936312	1.000000e+000	1.000000e+000
	2	20180615_KS_CL_9.14495.14495.5.0.dta	5	2866.566163	VYVDDGLISLQVKQK(13)-KAADVHEVR(1)	2866.567147	null	1.000000e+000	1.275594e-002	-0.000984	-0.343268	1.000000e+000	1.000000e+000
23	P11974(305)-P11974(393)	1	1
	1	20180615_KS_CL_9.23035.23035.4.0.dta	4	2970.658019	GDLGIEIPAEKVFLAQK(11)-KLFEELAR(1)	2970.654896	null	1.000000e+000	3.798706e-004	0.003123	1.051283	1.000000e+000	1.000000e+000
24	P11974(62)-P11974(89)	1	17
	1	20180615_KS_CL_9.12673.12673.4.2.dta	4	3617.771752	SVETLKEMIK(6)-MNFSHGTHEYHAETIKNVR(16)	3617.772511	Oxidation[M](1);Oxidation[M](30)	1.000000e+000	2.109253e-003	-0.000759	-0.209798	1.000000e+000	1.000000e+000
	2	20180615_KS_CL_9.14911.14911.4.0.dta	4	3601.781628	SVETLKEMIK(6)-MNFSHGTHEYHAETIKNVR(16)	3601.777597	Oxidation[M](1)	1.000000e+000	1.260147e-002	0.004031	1.119170	1.000000e+000	1.000000e+000
	3	20180615_KS_CL_9.13816.13816.5.0.dta	5	3601.781174	SVETLKEMIK(6)-MNFSHGTHEYHAETIKNVR(16)	3601.777597	Oxidation[M](30)	1.000000e+000	1.600153e-002	0.003577	0.993121	1.000000e+000	1.000000e+000
	4	20180615_KS_CL_9.12650.12650.5.0.dta	5	3617.776504	SVETLKEMIK(6)-MNFSHGTHEYHAETIKNVR(16)	3617.772511	Oxidation[M](1);Oxidation[M](30)	1.000000e+000	1.714879e-002	0.003993	1.103718	1.000000e+000	1.000000e+000
	5	20180615_KS_CL_9.12494.12494.4.0.dta	4	3617.773407	SVETLKEMIK(6)-MNFSHGTHEYHAETIKNVR(16)	3617.772511	Oxidation[M](1);Oxidation[M](30)	1.000000e+000	2.470221e-002	0.000896	0.247666	1.000000e+000	1.000000e+000
	6	20180615_KS_CL_9.12474.12474.5.0.dta	5	3617.773264	SVETLKEMIK(6)-MNFSHGTHEYHAETIKNVR(16)	3617.772511	Oxidation[M](1);Oxidation[M](30)	1.000000e+000	3.518251e-002	0.000753	0.208139	1.000000e+000	1.000000e+000
	7	20180615_KS_CL_9.12568.12568.6.1.dta	6	3617.768159	SVETLKEMIK(6)-MNFSHGTHEYHAETIKNVR(16)	3617.772511	Oxidation[M](1);Oxidation[M](30)	1.000000e+000	3.881090e-002	-0.004352	-1.202950	1.000000e+000	1.000000e+000
	8	20180615_KS_CL_9.15432.15432.5.0.dta	5	3601.775494	SVETLKEMIK(6)-MNFSHGTHEYHAETIKNVR(16)	3601.777597	Oxidation[M](1)	1.000000e+000	5.125923e-002	-0.002103	-0.583878	1.000000e+000	1.000000e+000
	9	20180615_KS_CL_9.16158.16158.4.3.dta	4	3585.781722	SVETLKEMIK(6)-MNFSHGTHEYHAETIKNVR(16)	3585.782683	null	1.000000e+000	6.252580e-002	-0.000961	-0.268003	1.000000e+000	1.000000e+000
	10	20180615_KS_CL_9.16360.16360.4.0.dta	4	3585.778163	SVETLKEMIK(6)-MNFSHGTHEYHAETIKNVR(16)	3585.782683	null	1.000000e+000	6.581972e-002	-0.004520	-1.260534	1.000000e+000	1.000000e+000
	11	20180615_KS_CL_9.12395.12395.6.0.dta	6	3617.771094	SVETLKEMIK(6)-MNFSHGTHEYHAETIKNVR(16)	3617.772511	Oxidation[M](1);Oxidation[M](30)	1.000000e+000	6.946091e-002	-0.001417	-0.391677	1.000000e+000	1.000000e+000
	12	20180615_KS_CL_9.16474.16474.5.2.dta	5	3585.774010	SVETLKEMIK(6)-MNFSHGTHEYHAETIKNVR(16)	3585.782683	null	1.000000e+000	1.075169e-001	-0.008673	-2.418719	1.000000e+000	1.000000e+000
	13	20180615_KS_CL_9.16219.16219.5.0.dta	5	3585.779855	SVETLKEMIK(6)-MNFSHGTHEYHAETIKNVR(16)	3585.782683	null	1.000000e+000	1.138071e-001	-0.002828	-0.788670	1.000000e+000	1.000000e+000
	14	20180615_KS_CL_9.16422.16422.5.0.dta	5	3585.776366	SVETLKEMIK(6)-MNFSHGTHEYHAETIKNVR(16)	3585.782683	null	1.000000e+000	1.415652e-001	-0.006317	-1.761680	1.000000e+000	1.000000e+000
	15	20180615_KS_CL_9.14907.14907.5.0.dta	5	3601.779199	SVETLKEMIK(6)-MNFSHGTHEYHAETIKNVR(16)	3601.777597	Oxidation[M](1)	1.000000e+000	1.972265e-001	0.001602	0.444780	1.000000e+000	1.000000e+000
	16	20180615_KS_CL_9.14869.14869.6.0.dta	6	3601.781320	SVETLKEMIK(6)-MNFSHGTHEYHAETIKNVR(16)	3601.777597	Oxidation[M](1)	1.000000e+000	2.991080e-001	0.003723	1.033656	1.000000e+000	1.000000e+000
	17	20180615_KS_CL_9.14730.14730.5.1.dta	5	3601.774694	SVETLKEMIK(6)-MNFSHGTHEYHAETIKNVR(16)	3601.777597	Oxidation[M](1)	1.000000e+000	3.844324e-001	-0.002903	-0.805991	1.000000e+000	1.000000e+000
25	P11974(135)-P11974(247)	1	2
	1	20180615_KS_CL_9.7065.7065.3.0.dta	3	2280.214347	GSGTAEVELKK(10)-KAADVHEVR(1)	2280.219292	null	1.000000e+000	2.594639e-003	-0.004945	-2.168651	1.000000e+000	1.000000e+000
	2	20180615_KS_CL_9.7042.7042.4.0.dta	4	2280.220071	GSGTAEVELKK(10)-KAADVHEVR(1)	2280.219292	null	1.000000e+000	2.426609e-002	0.000779	0.341634	1.000000e+000	1.000000e+000
26	P11974(256)-P11974(393)	1	2
	1	20180615_KS_CL_9.16298.16298.4.0.dta	4	1830.070427	KILGEK(1)-KLFEELAR(1)	1830.073424	null	1.000000e+000	2.833882e-003	-0.002997	-1.637639	1.000000e+000	1.000000e+000
	2	20180615_KS_CL_9.16359.16359.3.0.dta	3	1830.078855	KILGEK(1)-KLFEELAR(1)	1830.073424	null	1.000000e+000	6.483545e-002	0.005431	2.967640	1.000000e+000	1.000000e+000
27	P11974(393)-P11974(393)	1	1
	1	20180615_KS_CL_9.22669.22669.4.1.dta	4	2148.201204	KLFEELAR(1)-KLFEELAR(1)	2148.206216	null	1.000000e+000	3.045622e-003	-0.005012	-2.333109	1.000000e+000	1.000000e+000
28	P11974(135)-P11974(207)	1	1
	1	20180615_KS_CL_9.17947.17947.4.0.dta	4	3020.647462	GSGTAEVELKK(10)-KGVNLPGAAVDLPAVSEK(1)	3020.651262	null	1.000000e+000	3.505641e-003	-0.003800	-1.258007	1.000000e+000	1.000000e+000
29	P11974(247)-P11974(270)	1	1
	1	20180615_KS_CL_9.7809.7809.5.0.dta	5	2556.383858	KAADVHEVR(1)-IISKIENHEGVR(4)	2556.389137	null	1.000000e+000	3.619873e-003	-0.005279	-2.065022	1.000000e+000	1.000000e+000
30	P11974(166)-P11974(186)	1	2
	1	20180615_KS_CL_9.20882.20882.3.0.dta	3	3060.655730	NICKVVDVGSK(4)-VYVDDGLISLQVKQK(13)	3060.664802	Carbamidomethyl[C](21)	1.000000e+000	4.721200e-003	-0.009072	-2.964062	1.000000e+000	1.000000e+000
	2	20180615_KS_CL_9.21001.21001.3.0.dta	3	3060.660811	NICKVVDVGSK(4)-VYVDDGLISLQVKQK(13)	3060.664802	Carbamidomethyl[C](21)	1.000000e+000	6.064140e-003	-0.003991	-1.303965	1.000000e+000	1.000000e+000
31	P11974(256)-P11974(266)	1	3
	1	20180615_KS_CL_9.10671.10671.4.0.dta	4	1640.036240	KILGEK(1)-NIKIISK(3)	1640.035588	null	1.000000e+000	4.888497e-003	0.000652	0.397552	1.000000e+000	1.000000e+000
	2	20180615_KS_CL_9.10692.10692.3.0.dta	3	1640.035525	KILGEK(1)-NIKIISK(3)	1640.035588	null	1.000000e+000	1.848169e-002	-0.000063	-0.038414	1.000000e+000	1.000000e+000
	3	20180615_KS_CL_9.10796.10796.3.0.dta	3	1640.031585	KILGEK(1)-NIKIISK(3)	1640.035588	null	1.000000e+000	1.748438e-001	-0.004003	-2.440801	1.000000e+000	1.000000e+000
32	P11974(337)-P11974(367)	1	11
	1	20180615_KS_CL_9.19258.19258.5.1.dta	5	4402.176121	KPRPTR(1)-AEGSDVANAVLDGADCIMLSGETAKGDYPLEAVR(25)	4402.165132	Carbamidomethyl[C](16);Oxidation[M](18)	1.000000e+000	6.298846e-003	0.010989	2.496272	1.000000e+000	1.000000e+000
	2	20180615_KS_CL_9.22104.22104.5.0.dta	5	4386.173341	KPRPTR(1)-AEGSDVANAVLDGADCIMLSGETAKGDYPLEAVR(25)	4386.170218	Carbamidomethyl[C](16)	1.000000e+000	8.761483e-003	0.003123	0.712011	1.000000e+000	1.000000e+000
	3	20180615_KS_CL_9.22507.22507.6.2.dta	6	4402.146966	KPRPTR(1)-AEGSDVANAVLDGADCIMLSGETAKGDYPLEAVR(25)	4402.165132	Carbamidomethyl[C](16);Oxidation[M](18)	1.000000e+000	1.770908e-002	-0.018166	-4.126606	1.000000e+000	1.000000e+000
	4	20180615_KS_CL_9.22068.22068.4.1.dta	4	4386.172186	KPRPTR(1)-AEGSDVANAVLDGADCIMLSGETAKGDYPLEAVR(25)	4386.170218	Carbamidomethyl[C](16)	1.000000e+000	2.342563e-002	0.001968	0.448683	1.000000e+000	1.000000e+000
	5	20180615_KS_CL_9.22884.22884.4.0.dta	4	4386.164375	KPRPTR(1)-AEGSDVANAVLDGADCIMLSGETAKGDYPLEAVR(25)	4386.170218	Carbamidomethyl[C](16)	1.000000e+000	2.757268e-002	-0.005843	-1.332142	1.000000e+000	1.000000e+000
	6	20180615_KS_CL_9.22866.22866.5.0.dta	5	4386.165694	KPRPTR(1)-AEGSDVANAVLDGADCIMLSGETAKGDYPLEAVR(25)	4386.170218	Carbamidomethyl[C](16)	1.000000e+000	7.502190e-002	-0.004524	-1.031424	1.000000e+000	1.000000e+000
	7	20180615_KS_CL_9.22482.22482.4.0.dta	4	4402.160136	KPRPTR(1)-AEGSDVANAVLDGADCIMLSGETAKGDYPLEAVR(25)	4402.165132	Carbamidomethyl[C](16);Oxidation[M](18)	1.000000e+000	1.797488e-001	-0.004996	-1.134896	1.000000e+000	1.000000e+000
	8	20180615_KS_CL_9.22888.22888.3.0.dta	3	4386.172302	KPRPTR(1)-AEGSDVANAVLDGADCIMLSGETAKGDYPLEAVR(25)	4386.170218	Carbamidomethyl[C](16)	1.000000e+000	2.835671e-001	0.002084	0.475130	1.000000e+000	1.000000e+000
	9	20180615_KS_CL_9.22941.22941.6.0.dta	6	4386.156661	KPRPTR(1)-AEGSDVANAVLDGADCIMLSGETAKGDYPLEAVR(25)	4386.170218	Carbamidomethyl[C](16)	1.000000e+000	2.919066e-001	-0.013557	-3.090851	1.000000e+000	1.000000e+000
	10	20180615_KS_CL_9.22880.22880.3.0.dta	3	4386.171672	KPRPTR(1)-AEGSDVANAVLDGADCIMLSGETAKGDYPLEAVR(25)	4386.170218	Carbamidomethyl[C](16)	1.000000e+000	4.203858e-001	0.001454	0.331496	1.000000e+000	1.000000e+000
	11	20180615_KS_CL_9.22544.22544.3.0.dta	3	4402.144415	KPRPTR(1)-AEGSDVANAVLDGADCIMLSGETAKGDYPLEAVR(25)	4402.165132	Carbamidomethyl[C](16);Oxidation[M](18)	1.000000e+000	7.529578e-001	-0.020717	-4.706093	1.000000e+000	1.000000e+000
33	P11974(166)-P11974(188)	1	1
	1	20180615_KS_CL_9.22658.22658.5.0.dta	5	3605.884829	NICKVVDVGSK(4)-QKGPDFLVTEVENGGFLGSKK(2)	3605.888190	Carbamidomethyl[C](27)	1.000000e+000	9.039328e-003	-0.003361	-0.932087	1.000000e+000	1.000000e+000
34	P11974(207)-P11974(230)	1	1
	1	20180615_KS_CL_9.23879.23879.4.2.dta	4	4490.310154	KGVNLPGAAVDLPAVSEK(1)-DIQDLKFGVEQDVDMVFASFIR(6)	4490.316135	Oxidation[M](15)	1.000000e+000	1.105408e-002	-0.005981	-1.331977	1.000000e+000	1.000000e+000
35	P11974(62)-P11974(337)	1	3
	1	20180615_KS_CL_9.12430.12430.5.0.dta	5	2069.177451	SVETLKEMIK(6)-KPRPTR(1)	2069.178621	null	1.000000e+000	1.133332e-002	-0.001170	-0.565442	1.000000e+000	1.000000e+000
	2	20180615_KS_CL_9.12449.12449.4.0.dta	4	2069.179756	SVETLKEMIK(6)-KPRPTR(1)	2069.178621	null	1.000000e+000	9.551003e-002	0.001135	0.548527	1.000000e+000	1.000000e+000
	3	20180615_KS_CL_9.12594.12594.4.1.dta	4	2069.176367	SVETLKEMIK(6)-KPRPTR(1)	2069.178621	null	1.000000e+000	4.358168e-001	-0.002254	-1.089321	1.000000e+000	1.000000e+000
36	P11974(115)-P11974(166)	1	2
	1	20180615_KS_CL_9.22764.22764.4.0.dta	4	4373.310277	TATESFASDPILYRPVAVALDTKGPEIR(23)-NICKVVDVGSK(4)	4373.305906	Carbamidomethyl[C](34)	1.000000e+000	1.723446e-002	0.004371	0.999473	1.000000e+000	1.000000e+000
	2	20180615_KS_CL_9.22759.22759.5.0.dta	5	4373.313139	TATESFASDPILYRPVAVALDTKGPEIR(23)-NICKVVDVGSK(4)	4373.305906	Carbamidomethyl[C](34)	1.000000e+000	9.565439e-002	0.007233	1.653898	1.000000e+000	1.000000e+000
37	P11974(186)-P11974(337)	1	3
	1	20180615_KS_CL_9.13447.13447.4.0.dta	4	2596.476156	VYVDDGLISLQVKQK(13)-KPRPTR(1)	2596.481972	null	1.000000e+000	1.736536e-002	-0.005816	-2.239954	1.000000e+000	1.000000e+000
	2	20180615_KS_CL_9.13257.13257.4.0.dta	4	2596.470748	VYVDDGLISLQVKQK(13)-KPRPTR(1)	2596.481972	null	1.000000e+000	2.687830e-002	-0.011224	-4.322772	1.000000e+000	1.000000e+000
	3	20180615_KS_CL_9.13321.13321.5.0.dta	5	2596.479672	VYVDDGLISLQVKQK(13)-KPRPTR(1)	2596.481972	null	1.000000e+000	3.669605e-002	-0.002300	-0.885814	1.000000e+000	1.000000e+000
38	P11974(115)-P11974(337)	1	3
	1	20180615_KS_CL_9.20465.20465.6.1.dta	6	3909.124258	TATESFASDPILYRPVAVALDTKGPEIR(23)-KPRPTR(1)	3909.123076	null	1.000000e+000	1.742827e-002	0.001182	0.302370	1.000000e+000	1.000000e+000
	2	20180615_KS_CL_9.20685.20685.6.2.dta	6	3909.109220	TATESFASDPILYRPVAVALDTKGPEIR(23)-KPRPTR(1)	3909.123076	null	1.000000e+000	8.063800e-002	-0.013856	-3.544529	1.000000e+000	1.000000e+000
	3	20180615_KS_CL_9.20712.20712.4.0.dta	4	3909.108079	TATESFASDPILYRPVAVALDTKGPEIR(23)-KPRPTR(1)	3909.123076	null	1.000000e+000	3.404378e-001	-0.014997	-3.836410	1.000000e+000	1.000000e+000
39	P11974(125)-P11974(166)	1	2
	1	20180615_KS_CL_9.16315.16315.3.0.dta	3	2858.551182	TGLIKGSGTAEVELK(5)-NICKVVDVGSK(4)	2858.554197	Carbamidomethyl[C](21)	1.000000e+000	1.866287e-002	-0.003015	-1.054729	1.000000e+000	1.000000e+000
	2	20180615_KS_CL_9.16127.16127.4.0.dta	4	2858.551880	TGLIKGSGTAEVELK(5)-NICKVVDVGSK(4)	2858.554197	Carbamidomethyl[C](21)	1.000000e+000	4.143784e-002	-0.002317	-0.810550	1.000000e+000	1.000000e+000
40	P11974(115)-P11974(207)	1	2
	1	20180615_KS_CL_9.22926.22926.5.0.dta	5	4919.638289	TATESFASDPILYRPVAVALDTKGPEIR(23)-KGVNLPGAAVDLPAVSEK(1)	4919.640221	null	1.000000e+000	2.286964e-002	-0.001932	-0.392712	1.000000e+000	1.000000e+000
	2	20180615_KS_CL_9.22905.22905.5.2.dta	5	4919.638289	TATESFASDPILYRPVAVALDTKGPEIR(23)-KGVNLPGAAVDLPAVSEK(1)	4919.640221	null	1.000000e+000	6.493617e-002	-0.001932	-0.392712	1.000000e+000	1.000000e+000
41	P11974(498)-P11974(505)	1	4
	1	20180615_KS_CL_9.21729.21729.5.0.dta	5	3732.956356	VNLAMNVGKAR(9)-KGDVVIVLTGWRPGSGFTNTMR(1)	3732.967452	Oxidation[M](21);Oxidation[M](30)	1.000000e+000	2.372975e-002	-0.011096	-2.972434	1.000000e+000	1.000000e+000
	2	20180615_KS_CL_9.22537.22537.5.0.dta	5	3716.962876	VNLAMNVGKAR(9)-KGDVVIVLTGWRPGSGFTNTMR(1)	3716.972538	Oxidation[M](30)	1.000000e+000	1.908757e-001	-0.009662	-2.599427	1.000000e+000	1.000000e+000
	3	20180615_KS_CL_9.22671.22671.5.0.dta	5	3700.974995	VNLAMNVGKAR(9)-KGDVVIVLTGWRPGSGFTNTMR(1)	3700.977623	null	1.000000e+000	2.548045e-001	-0.002628	-0.710083	1.000000e+000	1.000000e+000
	4	20180615_KS_CL_9.21506.21506.5.0.dta	5	3732.975836	VNLAMNVGKAR(9)-KGDVVIVLTGWRPGSGFTNTMR(1)	3732.967452	Oxidation[M](21);Oxidation[M](30)	1.000000e+000	2.871081e-001	0.008384	2.245934	1.000000e+000	1.000000e+000
42	P11974(135)-P11974(256)	1	2
	1	20180615_KS_CL_9.9541.9541.4.3.dta	4	1943.105529	GSGTAEVELKK(10)-KILGEK(1)	1943.105840	null	1.000000e+000	2.766695e-002	-0.000311	-0.160053	1.000000e+000	1.000000e+000
	2	20180615_KS_CL_9.9552.9552.4.0.dta	4	1943.105531	GSGTAEVELKK(10)-KILGEK(1)	1943.105840	null	1.000000e+000	4.448621e-002	-0.000309	-0.159024	1.000000e+000	1.000000e+000
43	P11974(115)-P11974(206)	1	2
	1	20180615_KS_CL_9.23074.23074.6.1.dta	6	5148.668973	TATESFASDPILYRPVAVALDTKGPEIR(23)-GPDFLVTEVENGGFLGSKK(18)	5148.677723	null	1.000000e+000	3.512417e-002	-0.008750	-1.699465	1.000000e+000	1.000000e+000
	2	20180615_KS_CL_9.23037.23037.5.1.dta	5	5148.680987	TATESFASDPILYRPVAVALDTKGPEIR(23)-GPDFLVTEVENGGFLGSKK(18)	5148.677723	null	1.000000e+000	4.737259e-002	0.003264	0.633949	1.000000e+000	1.000000e+000
44	P11974(115)-P11974(270)	1	1
	1	20180615_KS_CL_9.22586.22586.4.0.dta	4	4549.434968	TATESFASDPILYRPVAVALDTKGPEIR(23)-IISKIENHEGVR(4)	4549.429852	null	1.000000e+000	3.891848e-002	0.005116	1.124537	1.000000e+000	1.000000e+000
45	P11974(270)-P11974(337)	1	1
	1	20180615_KS_CL_9.6922.6922.5.0.dta	5	2286.303058	IISKIENHEGVR(4)-KPRPTR(1)	2286.303962	null	1.000000e+000	3.982847e-002	-0.000904	-0.395398	1.000000e+000	1.000000e+000
46	P11974(337)-P11974(393)	1	2
	1	20180615_KS_CL_9.10769.10769.4.2.dta	4	1897.100156	KPRPTR(1)-KLFEELAR(1)	1897.101701	null	1.000000e+000	4.008625e-002	-0.001545	-0.814400	1.000000e+000	1.000000e+000
	2	20180615_KS_CL_9.10727.10727.5.0.dta	5	1897.100280	KPRPTR(1)-KLFEELAR(1)	1897.101701	null	1.000000e+000	6.670198e-002	-0.001421	-0.749037	1.000000e+000	1.000000e+000
47	P11974(135)-P11974(337)	1	3
	1	20180615_KS_CL_9.5984.5984.3.0.dta	3	2010.129942	GSGTAEVELKK(10)-KPRPTR(1)	2010.134116	null	1.000000e+000	4.481723e-002	-0.004174	-2.076478	1.000000e+000	1.000000e+000
	2	20180615_KS_CL_9.5820.5820.5.0.dta	5	2010.129735	GSGTAEVELKK(10)-KPRPTR(1)	2010.134116	null	1.000000e+000	1.162224e-001	-0.004381	-2.179457	1.000000e+000	1.000000e+000
	3	20180615_KS_CL_9.5917.5917.5.1.dta	5	2010.130413	GSGTAEVELKK(10)-KPRPTR(1)	2010.134116	null	1.000000e+000	2.667666e-001	-0.003703	-1.842166	1.000000e+000	1.000000e+000
48	P11974(166)-P11974(337)	1	3
	1	20180615_KS_CL_9.7450.7450.3.0.dta	3	2110.178163	NICKVVDVGSK(4)-KPRPTR(1)	2110.180016	Carbamidomethyl[C](3)	1.000000e+000	5.031438e-002	-0.001853	-0.878124	1.000000e+000	1.000000e+000
	2	20180615_KS_CL_9.7460.7460.4.0.dta	4	2110.179364	NICKVVDVGSK(4)-KPRPTR(1)	2110.180016	Carbamidomethyl[C](3)	1.000000e+000	7.306256e-002	-0.000652	-0.308978	1.000000e+000	1.000000e+000
	3	20180615_KS_CL_9.7491.7491.5.0.dta	5	2110.177832	NICKVVDVGSK(4)-KPRPTR(1)	2110.180016	Carbamidomethyl[C](3)	1.000000e+000	1.321284e-001	-0.002184	-1.034983	1.000000e+000	1.000000e+000
49	P11974(125)-P11974(186)	1	1
	1	20180615_KS_CL_9.22509.22509.3.2.dta	3	3344.856409	TGLIKGSGTAEVELK(5)-VYVDDGLISLQVKQK(13)	3344.856154	null	1.000000e+000	5.129960e-002	0.000255	0.076236	1.000000e+000	1.000000e+000
50	P11974(141)-P11974(367)	1	3
	1	20180615_KS_CL_9.22889.22889.6.3.dta	6	6277.122181	KGATLKITLDNAYMEK(6)-AEGSDVANAVLDGADCIMLSGETAKGDYPLEAVRMQHLIAR(25)	6277.128470	Carbamidomethyl[C](16)	1.000000e+000	5.577125e-002	-0.006289	-1.001891	1.000000e+000	1.000000e+000
	2	20180615_KS_CL_9.22628.22628.6.2.dta	6	6293.096853	KGATLKITLDNAYMEK(6)-AEGSDVANAVLDGADCIMLSGETAKGDYPLEAVRMQHLIAR(25)	6293.123384	Carbamidomethyl[C](16);Oxidation[M](18)	1.000000e+000	1.499045e-001	-0.026531	-4.215872	1.000000e+000	1.000000e+000
	3	20180615_KS_CL_9.22645.22645.6.2.dta	6	6293.096853	KGATLKITLDNAYMEK(6)-AEGSDVANAVLDGADCIMLSGETAKGDYPLEAVRMQHLIAR(25)	6293.123384	Carbamidomethyl[C](16);Oxidation[M](58)	1.000000e+000	2.407760e-001	-0.026531	-4.215872	1.000000e+000	1.000000e+000
51	P11974(135)-P11974(166)	1	1
	1	20180615_KS_CL_9.12069.12069.4.1.dta	4	2474.317289	GSGTAEVELKK(10)-NICKVVDVGSK(4)	2474.316947	Carbamidomethyl[C](3)	1.000000e+000	6.181854e-002	0.000342	0.138220	1.000000e+000	1.000000e+000
52	P11974(186)-P11974(207)	1	1
	1	20180615_KS_CL_9.22757.22757.4.0.dta	4	3606.987753	VYVDDGLISLQVKQK(13)-KGVNLPGAAVDLPAVSEK(1)	3606.999118	null	1.000000e+000	7.297119e-002	-0.011365	-3.150819	1.000000e+000	1.000000e+000
53	P11974(62)-P11974(256)	1	1
	1	20180615_KS_CL_9.18387.18387.3.0.dta	3	2002.144792	SVETLKEMIK(6)-KILGEK(1)	2002.150344	null	1.000000e+000	7.930629e-002	-0.005552	-2.773019	1.000000e+000	1.000000e+000
54	P11974(247)-P11974(261)	1	2
	1	20180615_KS_CL_9.6221.6221.5.2.dta	5	2034.166814	KAADVHEVR(1)-KILGEKGK(6)	2034.170501	null	1.000000e+000	8.763178e-002	-0.003687	-1.812532	1.000000e+000	1.000000e+000
	2	20180615_KS_CL_9.6228.6228.3.0.dta	3	2034.164646	KAADVHEVR(1)-KILGEKGK(6)	2034.170501	null	1.000000e+000	9.950202e-002	-0.005855	-2.878323	1.000000e+000	1.000000e+000
55	P11974(141)-P11974(337)	1	3
	1	20180615_KS_CL_9.12957.12957.4.0.dta	4	2559.396201	GATLKITLDNAYMEK(5)-KPRPTR(1)	2559.396196	null	1.000000e+000	9.107411e-002	0.000005	0.001954	1.000000e+000	1.000000e+000
	2	20180615_KS_CL_9.13067.13067.4.2.dta	4	2559.392618	GATLKITLDNAYMEK(5)-KPRPTR(1)	2559.396196	null	1.000000e+000	2.065530e-001	-0.003578	-1.397986	1.000000e+000	1.000000e+000
	3	20180615_KS_CL_9.13098.13098.4.1.dta	4	2559.392098	GATLKITLDNAYMEK(5)-KPRPTR(1)	2559.396196	null	1.000000e+000	2.360642e-001	-0.004098	-1.601159	1.000000e+000	1.000000e+000
56	P11974(266)-P11974(393)	1	1
	1	20180615_KS_CL_9.17634.17634.3.0.dta	3	1958.167350	NIKIISK(3)-KLFEELAR(1)	1958.168380	null	1.000000e+000	9.195204e-002	-0.001030	-0.526002	1.000000e+000	1.000000e+000
57	P11974(62)-P11974(322)	1	1
	1	20180615_KS_CL_9.22839.22839.5.1.dta	5	3939.007391	SVETLKEMIKSGMNVAR(6)-AGKPVICATQMLESMIK(3)	3939.012995	Oxidation[M](8);Oxidation[M](13);Carbamidomethyl[C](27)	1.000000e+000	9.258355e-002	-0.005604	-1.422691	1.000000e+000	1.000000e+000
58	P11974(311)-P11974(337)	1	2
	1	20180615_KS_CL_9.14104.14104.4.0.dta	4	2167.295038	VFLAQKMIIGR(6)-KPRPTR(1)	2167.289503	null	1.000000e+000	9.570804e-002	0.005535	2.553881	1.000000e+000	1.000000e+000
	2	20180615_KS_CL_9.14084.14084.5.0.dta	5	2167.290537	VFLAQKMIIGR(6)-KPRPTR(1)	2167.289503	null	1.000000e+000	1.682431e-001	0.001034	0.477094	1.000000e+000	1.000000e+000
59	P11974(62)-P11974(166)	1	2
	1	20180615_KS_CL_9.20294.20294.4.1.dta	4	2533.354185	SVETLKEMIK(6)-NICKVVDVGSK(4)	2533.361451	Carbamidomethyl[C](3)	1.000000e+000	1.124945e-001	-0.007266	-2.868126	1.000000e+000	1.000000e+000
	2	20180615_KS_CL_9.20266.20266.3.0.dta	3	2533.371116	SVETLKEMIK(6)-NICKVVDVGSK(4)	2533.361451	Carbamidomethyl[C](3)	1.000000e+000	5.283757e-001	0.009665	3.815089	1.000000e+000	1.000000e+000
60	P11974(125)-P11974(367)	1	2
	1	20180615_KS_CL_9.23174.23174.4.1.dta	4	5134.528167	TGLIKGSGTAEVELK(5)-AEGSDVANAVLDGADCIMLSGETAKGDYPLEAVR(25)	5134.544400	Carbamidomethyl[C](16)	1.000000e+000	1.544770e-001	-0.016233	-3.161527	1.000000e+000	1.000000e+000
	2	20180615_KS_CL_9.23199.23199.4.1.dta	4	5134.528167	TGLIKGSGTAEVELK(5)-AEGSDVANAVLDGADCIMLSGETAKGDYPLEAVR(25)	5134.544400	Carbamidomethyl[C](16)	1.000000e+000	6.430579e-001	-0.016233	-3.161527	1.000000e+000	1.000000e+000
61	P11974(247)-P11974(266)	1	1
	1	20180615_KS_CL_9.7692.7692.4.1.dta	4	1977.148471	KAADVHEVR(1)-NIKIISK(3)	1977.149040	null	1.000000e+000	1.875864e-001	-0.000569	-0.287788	1.000000e+000	1.000000e+000
62	P11974(115)-P11974(224)	1	1
	1	20180615_KS_CL_9.23031.23031.5.0.dta	5	5503.902980	TATESFASDPILYRPVAVALDTKGPEIR(23)-GVNLPGAAVDLPAVSEKDIQDLK(17)	5503.920786	null	1.000000e+000	1.963208e-001	-0.017806	-3.235148	1.000000e+000	1.000000e+000
63	P11974(115)-P11974(367)	1	2
	1	20180615_KS_CL_9.23042.23042.6.0.dta	6	6665.291157	TATESFASDPILYRPVAVALDTKGPEIR(23)-AEGSDVANAVLDGADCIMLSGETAKGDYPLEAVR(25)	6665.291023	Carbamidomethyl[C](16);Oxidation[M](18)	1.000000e+000	2.300746e-001	0.000134	0.020104	1.000000e+000	1.000000e+000
	2	20180615_KS_CL_9.23023.23023.5.0.dta	5	6665.297106	TATESFASDPILYRPVAVALDTKGPEIR(23)-AEGSDVANAVLDGADCIMLSGETAKGDYPLEAVR(25)	6665.291023	Carbamidomethyl[C](16);Oxidation[M](18)	1.000000e+000	2.458592e-001	0.006083	0.912638	1.000000e+000	1.000000e+000
64	P11974(115)-P11974(135)	1	2
	1	20180615_KS_CL_9.22638.22638.5.0.dta	5	4273.253791	TATESFASDPILYRPVAVALDTKGPEIR(23)-GSGTAEVELKK(10)	4273.260007	null	1.000000e+000	2.393366e-001	-0.006216	-1.454627	1.000000e+000	1.000000e+000
	2	20180615_KS_CL_9.22656.22656.4.0.dta	4	4273.265814	TATESFASDPILYRPVAVALDTKGPEIR(23)-GSGTAEVELKK(10)	4273.260007	null	1.000000e+000	4.162067e-001	0.005807	1.358916	1.000000e+000	1.000000e+000
65	P11974(135)-P11974(141)	1	1
	1	20180615_KS_CL_9.17050.17050.4.1.dta	4	2939.537563	GSGTAEVELKK(10)-GATLKITLDNAYMEK(5)	2939.528042	Oxidation[M](13)	1.000000e+000	2.458351e-001	0.009521	3.238955	1.000000e+000	1.000000e+000
66	P11974(62)-P11974(475)	1	1
	1	20180615_KS_CL_9.22853.22853.4.0.dta	4	4605.296931	SVETLKEMIKSGMNVAR(6)-GIFPVVCKDPVQEAWAEDVDLR(8)	4605.303532	Carbamidomethyl[C](7);Oxidation[M](33);Oxidation[M](38)	1.000000e+000	2.467782e-001	-0.006601	-1.433347	1.000000e+000	1.000000e+000
67	P11974(336)-P11974(367)	1	2
	1	20180615_KS_CL_9.22889.22889.6.0.dta	6	6276.125267	AGKPVICATQMLESMIKK(17)-PRPTRAEGSDVANAVLDGADCIMLSGETAKGDYPLEAVR(30)	6276.111437	Carbamidomethyl[C](21);Oxidation[M](23);Carbamidomethyl[C](49);Oxidation[M](53)	1.000000e+000	2.520196e-001	0.013830	2.203594	1.000000e+000	1.000000e+000
	2	20180615_KS_CL_9.22933.22933.6.3.dta	6	6260.145958	AGKPVICATQMLESMIKK(17)-PRPTRAEGSDVANAVLDGADCIMLSGETAKGDYPLEAVR(30)	6260.116523	Carbamidomethyl[C](21);Oxidation[M](23);Carbamidomethyl[C](49)	1.000000e+000	3.862161e-001	0.029435	4.701989	1.000000e+000	1.000000e+000
68	P11974(62)-P11974(115)	1	1
	1	20180615_KS_CL_9.19898.19898.5.2.dta	5	3511.883993	SVETLKEMIKSGMNVAR(6)-PVAVALDTKGPEIR(9)	3511.886081	Oxidation[M](13)	1.000000e+000	2.760331e-001	-0.002088	-0.594552	1.000000e+000	1.000000e+000
69	P11974(66)-P11974(337)	1	2
	1	20180615_KS_CL_9.7372.7372.5.0.dta	5	2127.145883	EMIKSGMNVAR(4)-KPRPTR(1)	2127.152420	null	1.000000e+000	2.827517e-001	-0.006537	-3.073123	1.000000e+000	1.000000e+000
	2	20180615_KS_CL_9.5704.5704.4.3.dta	4	2143.141043	EMIKSGMNVAR(4)-KPRPTR(1)	2143.147334	Oxidation[M](7)	1.000000e+000	6.127629e-001	-0.006291	-2.935402	1.000000e+000	1.000000e+000
70	P11974(62)-P11974(135)	1	1
	1	20180615_KS_CL_9.17978.17978.4.1.dta	4	2433.311996	SVETLKEMIK(6)-GSGTAEVELKK(10)	2433.315552	null	1.000000e+000	2.972635e-001	-0.003556	-1.461381	1.000000e+000	1.000000e+000
71	P11974(270)-P11974(305)	1	1
	1	20180615_KS_CL_9.22560.22560.4.2.dta	4	3359.842666	IISKIENHEGVR(4)-GDLGIEIPAEKVFLAQK(11)	3359.857157	null	1.000000e+000	3.318078e-001	-0.014491	-4.312981	1.000000e+000	1.000000e+000
72	P11974(62)-P11974(270)	1	1
	1	20180615_KS_CL_9.17378.17378.4.1.dta	4	2709.477977	SVETLKEMIK(6)-IISKIENHEGVR(4)	2709.485397	null	1.000000e+000	4.550690e-001	-0.007420	-2.738527	1.000000e+000	1.000000e+000
73	P11974(263)-P11974(475)	1	1
	1	20180615_KS_CL_9.22917.22917.4.1.dta	4	3779.986799	ILGEKGKNIK(7)-GIFPVVCKDPVQEAWAEDVDLR(8)	3780.003881	Carbamidomethyl[C](7)	1.000000e+000	5.297132e-001	-0.017082	-4.519043	1.000000e+000	1.000000e+000
74	P11974(125)-P11974(188)	1	1
	1	20180615_KS_CL_9.22973.22973.4.2.dta	4	3761.975100	TGLIKGSGTAEVELK(5)-QKGPDFLVTEVENGGFLGSK(2)	3761.984586	null	1.000000e+000	5.353666e-001	-0.009486	-2.521541	1.000000e+000	1.000000e+000
75	P11974(322)-P11974(337)	1	2
	1	20180615_KS_CL_9.22578.22578.4.0.dta	4	2768.494482	AGKPVICATQMLESMIK(3)-KPRPTR(1)	2768.498223	Carbamidomethyl[C](7)	1.000000e+000	5.403396e-001	-0.003741	-1.351274	1.000000e+000	1.000000e+000
	2	20180615_KS_CL_9.22510.22510.4.0.dta	4	2768.494149	AGKPVICATQMLESMIK(3)-KPRPTR(1)	2768.498223	Carbamidomethyl[C](7)	1.000000e+000	5.667558e-001	-0.004074	-1.471556	1.000000e+000	1.000000e+000
76	P11974(66)-P11974(115)	1	1
	1	20180615_KS_CL_9.22926.22926.5.3.dta	5	4918.610577	EMIKSGMNVAR(4)-TATESFASDPILYRPVAVALDTKGPEIRTGLIK(23)	4918.605431	Oxidation[M](43)	1.000000e+000	5.634963e-001	0.005146	1.046232	1.000000e+000	1.000000e+000
77	P11974(311)-P11974(393)	1	1
	1	20180615_KS_CL_9.22635.22635.4.2.dta	4	2434.383754	VFLAQKMIIGR(6)-KLFEELAR(1)	2434.388933	Oxidation[M](7)	1.000000e+000	6.766756e-001	-0.005179	-2.127433	1.000000e+000	1.000000e+000
78	P11974(322)-P11974(336)	1	1
	1	20180615_KS_CL_9.22850.22850.3.1.dta	3	3762.932623	AGKPVICATQMLESMIK(3)-PVICATQMLESMIKK(14)	3762.940690	Carbamidomethyl[C](7);Carbamidomethyl[C](24)	1.000000e+000	7.847491e-001	-0.008067	-2.143802	1.000000e+000	1.000000e+000
79	P11974(256)-P11974(322)	1	1
	1	20180615_KS_CL_9.22518.22518.4.3.dta	4	3717.977570	KILGEK(1)-MIIGRCNRAGKPVICATQMLESMIK(11)	3717.970684	Carbamidomethyl[C](6);Carbamidomethyl[C](15);Oxidation[M](1)	1.000000e+000	7.878510e-001	0.006886	1.852086	1.000000e+000	1.000000e+000
