# Supplementary material for: The CroCo cross-link converter: a user-centred tool to convert results from cross-linking mass spectrometry experiments
Source: Bioinformatics. 2019 Sep 28;36(4):1296–7. doi: 10.1093/bioinformatics/btz732 (PMC7703748; doi:10.1093/bioinformatics/btz732)
Supplement: btz732_Supplementary_Data [file btz732_supplementary_data.zip › ExampleData/input/plink2/pLink2_results/PK_P11974_2019.03.01.filtered_cross-linked_spectra.csv]

Order	Title	Charge	Precursor_Mass	Peptide	Peptide_Type	Linker	Peptide_Mass	Modifications	Evalue	Score	Precursor_Mass_Error(Da)	Precursor_Mass_Error(ppm)	Proteins	Protein_Type	FileID	LabelID	Alpha_Matched	Beta_Matched	Alpha_Evalue	Beta_Evalue
1	20180615_KS_CL_9.14190.14190.4.0.dta	4	2926.6	KGVNLPGAAVDLPAVSEK(1)-KAADVHEVR(1)	Cross-Linked	BS3	2926.6	null	1.000000e+000	3.310527e-006	-0.001839	-0.628374	P11974(207)-P11974(247)/	Intra-Protein	1	1	14.0	13.0	1.000000e+000	1.000000e+000
2	20180615_KS_CL_9.19200.19200.5.0.dta	5	2.719551e+003	GDLGIEIPAEKVFLAQK(11)-KPRPTR(1)	Cross-Linked	BS3	2.719550e+003	null	1.000000e+000	1.081320e-004	0.000977	0.359251	P11974(305)-P11974(337)/	Intra-Protein	1	1	17.0	2.0	1.000000e+000	1.000000e+000
3	20180615_KS_CL_9.11993.11993.4.0.dta	4	2.167190e+003	KAADVHEVR(1)-KLFEELAR(1)	Cross-Linked	BS3	2.167187e+003	null	1.000000e+000	1.615652e-004	0.003541	1.633915	P11974(247)-P11974(393)/	Intra-Protein	1	1	13.5	7.5	1.000000e+000	1.000000e+000
4	20180615_KS_CL_9.20010.20010.3.0.dta	3	3.120690e+003	KGVNLPGAAVDLPAVSEK(1)-NICKVVDVGSK(4)	Cross-Linked	BS3	3.120697e+003	Carbamidomethyl[C](24)	1.000000e+000	2.089953e-004	-0.007389	-2.367740	P11974(207)-P11974(166)/	Intra-Protein	1	1	9.5	6.5	1.000000e+000	1.000000e+000
5	20180615_KS_CL_9.14058.14058.5.1.dta	5	2.926601e+003	KGVNLPGAAVDLPAVSEK(1)-KAADVHEVR(1)	Cross-Linked	BS3	2.926600e+003	null	1.000000e+000	2.407309e-004	0.001696	0.579512	P11974(207)-P11974(247)/	Intra-Protein	1	1	19.0	14.0	1.000000e+000	1.000000e+000
6	20180615_KS_CL_9.6555.6555.3.0.dta	3	1.849050e+003	KAADVHEVR(1)-KILGEK(1)	Cross-Linked	BS3	1.849054e+003	null	1.000000e+000	2.415554e-004	-0.004302	-2.326595	P11974(247)-P11974(256)/	Intra-Protein	1	1	17.0	7.0	1.000000e+000	1.000000e+000
7	20180615_KS_CL_9.14527.14527.5.0.dta	5	2.866570e+003	VYVDDGLISLQVKQK(13)-KAADVHEVR(1)	Cross-Linked	BS3	2.866567e+003	null	1.000000e+000	3.683495e-004	0.002684	0.936312	P11974(186)-P11974(247)/	Intra-Protein	1	1	4.0	11.0	1.000000e+000	1.000000e+000
8	20180615_KS_CL_9.23035.23035.4.0.dta	4	2.970658e+003	GDLGIEIPAEKVFLAQK(11)-KLFEELAR(1)	Cross-Linked	BS3	2.970655e+003	null	1.000000e+000	3.798706e-004	0.003123	1.051283	P11974(305)-P11974(393)/	Intra-Protein	1	1	17.0	7.0	1.000000e+000	1.000000e+000
9	20180615_KS_CL_9.6569.6569.4.0.dta	4	1.849049e+003	KAADVHEVR(1)-KILGEK(1)	Cross-Linked	BS3	1.849054e+003	null	1.000000e+000	3.921006e-004	-0.004923	-2.662442	P11974(247)-P11974(256)/	Intra-Protein	1	1	16.0	7.0	1.000000e+000	1.000000e+000
10	20180615_KS_CL_9.19988.19988.3.0.dta	3	3.120692e+003	KGVNLPGAAVDLPAVSEK(1)-NICKVVDVGSK(4)	Cross-Linked	BS3	3.120697e+003	Carbamidomethyl[C](24)	1.000000e+000	4.717828e-004	-0.005515	-1.767233	P11974(207)-P11974(166)/	Intra-Protein	1	1	7.5	5.5	1.000000e+000	1.000000e+000
11	20180615_KS_CL_9.18220.18220.3.0.dta	3	2.589479e+003	KGVNLPGAAVDLPAVSEK(1)-KILGEK(1)	Cross-Linked	BS3	2.589486e+003	null	1.000000e+000	5.074271e-004	-0.006959	-2.687406	P11974(207)-P11974(256)/	Intra-Protein	1	1	17.0	6.0	1.000000e+000	1.000000e+000
12	20180615_KS_CL_9.17900.17900.6.2.dta	6	3.149741e+003	AGKPVICATQMLESMIKKPR(17)-KPRPTR(1)	Cross-Linked	BS3	3.149747e+003	Carbamidomethyl[C](7)	1.000000e+000	5.099132e-004	-0.005968	-1.894755	P11974(336)-P11974(337)/	Intra-Protein	1	1	12.5	1.5	1.000000e+000	1.000000e+000
13	20180615_KS_CL_9.10434.10434.3.0.dta	3	2.664458e+003	TGLIKGSGTAEVELK(5)-KAADVHEVR(1)	Cross-Linked	BS3	2.664457e+003	null	1.000000e+000	8.007826e-004	0.001622	0.608755	P11974(125)-P11974(247)/	Intra-Protein	1	1	4.0	4.0	1.000000e+000	1.000000e+000
14	20180615_KS_CL_9.23746.23746.4.1.dta	4	3.524864e+003	DIQDLKFGVEQDVDMVFASFIRK(6)-KILGEK(1)	Cross-Linked	BS3	3.524871e+003	null	1.000000e+000	9.107691e-004	-0.006322	-1.793541	P11974(230)-P11974(256)/	Intra-Protein	1	1	11.5	3.5	1.000000e+000	1.000000e+000
15	20180615_KS_CL_9.18237.18237.4.0.dta	4	2.589481e+003	KGVNLPGAAVDLPAVSEK(1)-KILGEK(1)	Cross-Linked	BS3	2.589486e+003	null	1.000000e+000	9.725170e-004	-0.005375	-2.075701	P11974(207)-P11974(256)/	Intra-Protein	1	1	21.0	3.0	1.000000e+000	1.000000e+000
16	20180615_KS_CL_9.14080.14080.3.0.dta	3	2.926601e+003	KGVNLPGAAVDLPAVSEK(1)-KAADVHEVR(1)	Cross-Linked	BS3	2.926600e+003	null	1.000000e+000	1.118140e-003	0.001758	0.600697	P11974(207)-P11974(247)/	Intra-Protein	1	1	9.0	7.0	1.000000e+000	1.000000e+000
17	20180615_KS_CL_9.8632.8632.3.1.dta	3	2.380262e+003	NICKVVDVGSK(4)-KAADVHEVR(1)	Cross-Linked	BS3	2.380265e+003	Carbamidomethyl[C](3)	1.000000e+000	1.357313e-003	-0.002737	-1.149872	P11974(166)-P11974(247)/	Intra-Protein	1	1	10.0	7.0	1.000000e+000	1.000000e+000
18	20180615_KS_CL_9.6548.6548.5.0.dta	5	1.849049e+003	KAADVHEVR(1)-KILGEK(1)	Cross-Linked	BS3	1.849054e+003	null	1.000000e+000	1.415240e-003	-0.005387	-2.913382	P11974(247)-P11974(256)/	Intra-Protein	1	1	13.0	7.0	1.000000e+000	1.000000e+000
19	20180615_KS_CL_9.21396.21396.4.1.dta	4	3.404878e+003	KGVNLPGAAVDLPAVSEK(1)-TGLIKGSGTAEVELK(5)	Cross-Linked	BS3	3.404889e+003	null	1.000000e+000	1.630657e-003	-0.010058	-2.953988	P11974(207)-P11974(125)/	Intra-Protein	1	1	9.5	12.5	1.000000e+000	1.000000e+000
20	20180615_KS_CL_9.13172.13172.4.0.dta	4	2.656511e+003	KGVNLPGAAVDLPAVSEK(1)-KPRPTR(1)	Cross-Linked	BS3	2.656514e+003	null	1.000000e+000	1.898217e-003	-0.003159	-1.189152	P11974(207)-P11974(337)/	Intra-Protein	1	1	21.0	3.0	1.000000e+000	1.000000e+000
21	20180615_KS_CL_9.19971.19971.5.2.dta	5	2.885549e+003	GPDFLVTEVENGGFLGSKK(18)-KPRPTR(1)	Cross-Linked	BS3	2.885552e+003	null	1.000000e+000	1.924064e-003	-0.002571	-0.890991	P11974(206)-P11974(337)/	Intra-Protein	1	1	22.0	2.0	1.000000e+000	1.000000e+000
22	20180615_KS_CL_9.12673.12673.4.2.dta	4	3.617772e+003	MNFSHGTHEYHAETIKNVR(16)-SVETLKEMIK(6)	Cross-Linked	BS3	3.617773e+003	Oxidation[M](1);Oxidation[M](30)	1.000000e+000	2.109253e-003	-0.000759	-0.209798	P11974(89)-P11974(62)/	Intra-Protein	1	1	5.0	3.0	1.000000e+000	1.000000e+000
23	20180615_KS_CL_9.20062.20062.5.1.dta	5	2.885551e+003	GPDFLVTEVENGGFLGSKK(18)-KPRPTR(1)	Cross-Linked	BS3	2.885552e+003	null	1.000000e+000	2.122978e-003	-0.001079	-0.373932	P11974(206)-P11974(337)/	Intra-Protein	1	1	12.0	3.0	1.000000e+000	1.000000e+000
24	20180615_KS_CL_9.23783.23783.4.1.dta	4	3.581904e+003	DIQDLKFGVEQDVDMVFASFIR(6)-KILGEKGK(6)	Cross-Linked	BS3	3.581892e+003	null	1.000000e+000	2.403939e-003	0.011575	3.231532	P11974(230)-P11974(261)/	Intra-Protein	1	1	13.0	3.0	1.000000e+000	1.000000e+000
25	20180615_KS_CL_9.17725.17725.6.4.dta	6	2.893586e+003	PVICATQMLESMIKKPR(14)-KPRPTR(1)	Cross-Linked	BS3	2.893594e+003	Carbamidomethyl[C](4)	1.000000e+000	2.547607e-003	-0.007156	-2.473050	P11974(336)-P11974(337)/	Intra-Protein	1	1	15.5	3.5	1.000000e+000	1.000000e+000
26	20180615_KS_CL_9.7065.7065.3.0.dta	3	2.280214e+003	GSGTAEVELKK(10)-KAADVHEVR(1)	Cross-Linked	BS3	2.280219e+003	null	1.000000e+000	2.594639e-003	-0.004945	-2.168651	P11974(135)-P11974(247)/	Intra-Protein	1	1	4.0	6.0	1.000000e+000	1.000000e+000
27	20180615_KS_CL_9.22363.22363.4.1.dta	4	3.404890e+003	KGVNLPGAAVDLPAVSEK(1)-TGLIKGSGTAEVELK(5)	Cross-Linked	BS3	3.404889e+003	null	1.000000e+000	2.627478e-003	0.001530	0.449354	P11974(207)-P11974(125)/	Intra-Protein	1	1	10.5	13.5	1.000000e+000	1.000000e+000
28	20180615_KS_CL_9.16298.16298.4.0.dta	4	1.830070e+003	KLFEELAR(1)-KILGEK(1)	Cross-Linked	BS3	1.830073e+003	null	1.000000e+000	2.833882e-003	-0.002997	-1.637639	P11974(393)-P11974(256)/	Intra-Protein	1	1	7.0	5.0	1.000000e+000	1.000000e+000
29	20180615_KS_CL_9.22669.22669.4.1.dta	4	2.148201e+003	KLFEELAR(1)-KLFEELAR(1)	Cross-Linked	BS3	2.148206e+003	null	1.000000e+000	3.045622e-003	-0.005012	-2.333109	P11974(393)-P11974(393)/	Inter-Protein	1	1	7.5	7.5	1.000000e+000	1.000000e+000
30	20180615_KS_CL_9.17947.17947.4.0.dta	4	3.020647e+003	KGVNLPGAAVDLPAVSEK(1)-GSGTAEVELKK(10)	Cross-Linked	BS3	3.020651e+003	null	1.000000e+000	3.505641e-003	-0.003800	-1.258007	P11974(207)-P11974(135)/	Intra-Protein	1	1	7.5	4.5	1.000000e+000	1.000000e+000
31	20180615_KS_CL_9.7809.7809.5.0.dta	5	2.556384e+003	IISKIENHEGVR(4)-KAADVHEVR(1)	Cross-Linked	BS3	2.556389e+003	null	1.000000e+000	3.619873e-003	-0.005279	-2.065022	P11974(270)-P11974(247)/	Intra-Protein	1	1	12.0	12.0	1.000000e+000	1.000000e+000
32	20180615_KS_CL_9.17445.17445.6.1.dta	6	3.149734e+003	AGKPVICATQMLESMIKKPR(18)-KPRPTR(1)	Cross-Linked	BS3	3.149747e+003	Carbamidomethyl[C](7)	1.000000e+000	3.857350e-003	-0.013153	-4.175891	P11974(337)-P11974(337)/	Intra-Protein	1	1	18.5	3.5	1.000000e+000	1.000000e+000
33	20180615_KS_CL_9.21647.21647.3.1.dta	3	3.404879e+003	KGVNLPGAAVDLPAVSEK(1)-TGLIKGSGTAEVELK(5)	Cross-Linked	BS3	3.404889e+003	null	1.000000e+000	3.916901e-003	-0.009611	-2.822706	P11974(207)-P11974(125)/	Intra-Protein	1	1	5.5	5.5	1.000000e+000	1.000000e+000
34	20180615_KS_CL_9.23933.23933.3.0.dta	3	3.396763e+003	DIQDLKFGVEQDVDMVFASFIR(6)-KILGEK(1)	Cross-Linked	BS3	3.396776e+003	null	1.000000e+000	3.922562e-003	-0.012377	-3.643749	P11974(230)-P11974(256)/	Intra-Protein	1	1	25.0	6.0	1.000000e+000	1.000000e+000
35	20180615_KS_CL_9.17669.17669.6.1.dta	6	3.149740e+003	AGKPVICATQMLESMIKKPR(17)-KPRPTR(1)	Cross-Linked	BS3	3.149747e+003	Carbamidomethyl[C](7)	1.000000e+000	4.199632e-003	-0.006905	-2.192240	P11974(336)-P11974(337)/	Intra-Protein	1	1	12.5	1.5	1.000000e+000	1.000000e+000
36	20180615_KS_CL_9.23263.23263.6.3.dta	6	5.881850e+003	AEGSDVANAVLDGADCIMLSGETAKGDYPLEAVR(25)-QKGPDFLVTEVENGGFLGSKK(20)	Cross-Linked	BS3	5.881878e+003	Carbamidomethyl[C](16)	1.000000e+000	4.468518e-003	-0.028209	-4.795917	P11974(367)-P11974(206)/	Intra-Protein	1	1	21.0	7.0	1.000000e+000	1.000000e+000
37	20180615_KS_CL_9.20882.20882.3.0.dta	3	3.060656e+003	VYVDDGLISLQVKQK(13)-NICKVVDVGSK(4)	Cross-Linked	BS3	3.060665e+003	Carbamidomethyl[C](21)	1.000000e+000	4.721200e-003	-0.009072	-2.964062	P11974(186)-P11974(166)/	Intra-Protein	1	1	3.5	5.5	1.000000e+000	1.000000e+000
38	20180615_KS_CL_9.6718.6718.5.0.dta	5	1.849053e+003	KAADVHEVR(1)-KILGEK(1)	Cross-Linked	BS3	1.849054e+003	null	1.000000e+000	4.794738e-003	-0.000596	-0.322327	P11974(247)-P11974(256)/	Intra-Protein	1	1	12.0	6.0	1.000000e+000	1.000000e+000
39	20180615_KS_CL_9.10671.10671.4.0.dta	4	1.640036e+003	NIKIISK(3)-KILGEK(1)	Cross-Linked	BS3	1.640036e+003	null	1.000000e+000	4.888497e-003	0.000652	0.397552	P11974(266)-P11974(256)/	Intra-Protein	1	1	4.5	5.5	1.000000e+000	1.000000e+000
40	20180615_KS_CL_9.23940.23940.4.0.dta	4	3.396770e+003	DIQDLKFGVEQDVDMVFASFIR(6)-KILGEK(1)	Cross-Linked	BS3	3.396776e+003	null	1.000000e+000	4.944120e-003	-0.005383	-1.584738	P11974(230)-P11974(256)/	Intra-Protein	1	1	24.0	6.0	1.000000e+000	1.000000e+000
41	20180615_KS_CL_9.21347.21347.4.0.dta	4	3.404877e+003	KGVNLPGAAVDLPAVSEK(1)-TGLIKGSGTAEVELK(5)	Cross-Linked	BS3	3.404889e+003	null	1.000000e+000	4.950568e-003	-0.011292	-3.316408	P11974(207)-P11974(125)/	Intra-Protein	1	1	7.5	6.5	1.000000e+000	1.000000e+000
42	20180615_KS_CL_9.23846.23846.3.0.dta	3	3.412776e+003	DIQDLKFGVEQDVDMVFASFIR(6)-KILGEK(1)	Cross-Linked	BS3	3.412771e+003	Oxidation[M](15)	1.000000e+000	5.325865e-003	0.004905	1.437249	P11974(230)-P11974(256)/	Intra-Protein	1	1	14.0	5.0	1.000000e+000	1.000000e+000
43	20180615_KS_CL_9.22372.22372.3.0.dta	3	3.404882e+003	KGVNLPGAAVDLPAVSEK(1)-TGLIKGSGTAEVELK(5)	Cross-Linked	BS3	3.404889e+003	null	1.000000e+000	5.362330e-003	-0.006167	-1.811219	P11974(207)-P11974(125)/	Intra-Protein	1	1	7.5	6.5	1.000000e+000	1.000000e+000
44	20180615_KS_CL_9.21001.21001.3.0.dta	3	3.060661e+003	VYVDDGLISLQVKQK(13)-NICKVVDVGSK(4)	Cross-Linked	BS3	3.060665e+003	Carbamidomethyl[C](21)	1.000000e+000	6.064140e-003	-0.003991	-1.303965	P11974(186)-P11974(166)/	Intra-Protein	1	1	5.5	6.5	1.000000e+000	1.000000e+000
45	20180615_KS_CL_9.21428.21428.3.1.dta	3	3.404873e+003	KGVNLPGAAVDLPAVSEK(1)-TGLIKGSGTAEVELK(5)	Cross-Linked	BS3	3.404889e+003	null	1.000000e+000	6.113096e-003	-0.015528	-4.560502	P11974(207)-P11974(125)/	Intra-Protein	1	1	9.5	8.5	1.000000e+000	1.000000e+000
46	20180615_KS_CL_9.19258.19258.5.1.dta	5	4.402176e+003	AEGSDVANAVLDGADCIMLSGETAKGDYPLEAVR(25)-KPRPTR(1)	Cross-Linked	BS3	4.402165e+003	Carbamidomethyl[C](16);Oxidation[M](18)	1.000000e+000	6.298846e-003	0.010989	2.496272	P11974(367)-P11974(337)/	Intra-Protein	1	1	29.5	3.5	1.000000e+000	1.000000e+000
47	20180615_KS_CL_9.8630.8630.4.0.dta	4	2.380264e+003	NICKVVDVGSK(4)-KAADVHEVR(1)	Cross-Linked	BS3	2.380265e+003	Carbamidomethyl[C](3)	1.000000e+000	6.466711e-003	-0.001361	-0.571785	P11974(166)-P11974(247)/	Intra-Protein	1	1	11.0	14.0	1.000000e+000	1.000000e+000
48	20180615_KS_CL_9.17235.17235.6.0.dta	6	3.149749e+003	AGKPVICATQMLESMIKKPR(17)-KPRPTR(1)	Cross-Linked	BS3	3.149747e+003	Carbamidomethyl[C](7)	1.000000e+000	6.952964e-003	0.001980	0.628622	P11974(336)-P11974(337)/	Intra-Protein	1	1	14.5	3.5	1.000000e+000	1.000000e+000
49	20180615_KS_CL_9.22227.22227.5.0.dta	5	3.451861e+003	KGATLKITLDNAYMEK(6)-TGLIKGSGTAEVELK(5)	Cross-Linked	BS3	3.451860e+003	Oxidation[M](14)	1.000000e+000	8.316603e-003	0.000377	0.109216	P11974(141)-P11974(125)/	Intra-Protein	1	1	6.5	3.5	1.000000e+000	1.000000e+000
50	20180615_KS_CL_9.13104.13104.5.0.dta	5	2.656516e+003	KGVNLPGAAVDLPAVSEK(1)-KPRPTR(1)	Cross-Linked	BS3	2.656514e+003	null	1.000000e+000	8.680997e-003	0.001897	0.714094	P11974(207)-P11974(337)/	Intra-Protein	1	1	31.0	4.0	1.000000e+000	1.000000e+000
51	20180615_KS_CL_9.22104.22104.5.0.dta	5	4.386173e+003	AEGSDVANAVLDGADCIMLSGETAKGDYPLEAVR(25)-KPRPTR(1)	Cross-Linked	BS3	4.386170e+003	Carbamidomethyl[C](16)	1.000000e+000	8.761483e-003	0.003123	0.712011	P11974(367)-P11974(337)/	Intra-Protein	1	1	32.5	3.5	1.000000e+000	1.000000e+000
52	20180615_KS_CL_9.22932.22932.4.2.dta	4	4.287141e+003	ITLDNAYMEKCDENILWLDYK(10)-TGLIKGSGTAEVELK(5)	Cross-Linked	BS3	4.287145e+003	Carbamidomethyl[C](11)	1.000000e+000	8.836313e-003	-0.004343	-1.013029	P11974(151)-P11974(125)/	Intra-Protein	1	1	12.5	12.5	1.000000e+000	1.000000e+000
53	20180615_KS_CL_9.22658.22658.5.0.dta	5	3.605885e+003	QKGPDFLVTEVENGGFLGSKK(2)-NICKVVDVGSK(4)	Cross-Linked	BS3	3.605888e+003	Carbamidomethyl[C](27)	1.000000e+000	9.039328e-003	-0.003361	-0.932087	P11974(188)-P11974(166)/	Intra-Protein	1	1	19.5	8.5	1.000000e+000	1.000000e+000
54	20180615_KS_CL_9.21503.21503.4.0.dta	4	3.301860e+003	KGVNLPGAAVDLPAVSEKDIQDLK(1)-KILGEK(1)	Cross-Linked	BS3	3.301862e+003	null	1.000000e+000	1.040005e-002	-0.001782	-0.539696	P11974(207)-P11974(256)/	Intra-Protein	1	1	7.5	3.5	1.000000e+000	1.000000e+000
55	20180615_KS_CL_9.23879.23879.4.2.dta	4	4.490310e+003	DIQDLKFGVEQDVDMVFASFIR(6)-KGVNLPGAAVDLPAVSEK(1)	Cross-Linked	BS3	4.490316e+003	Oxidation[M](15)	1.000000e+000	1.105408e-002	-0.005981	-1.331977	P11974(230)-P11974(207)/	Intra-Protein	1	1	12.0	6.0	1.000000e+000	1.000000e+000
56	20180615_KS_CL_9.12430.12430.5.0.dta	5	2.069177e+003	SVETLKEMIK(6)-KPRPTR(1)	Cross-Linked	BS3	2.069179e+003	null	1.000000e+000	1.133332e-002	-0.001170	-0.565442	P11974(62)-P11974(337)/	Intra-Protein	1	1	6.0	3.0	1.000000e+000	1.000000e+000
57	20180615_KS_CL_9.22124.22124.5.0.dta	5	2.394371e+003	TGLIKGSGTAEVELK(5)-KPRPTR(1)	Cross-Linked	BS3	2.394371e+003	null	1.000000e+000	1.223263e-002	-0.000713	-0.297782	P11974(125)-P11974(337)/	Intra-Protein	1	1	7.0	2.0	1.000000e+000	1.000000e+000
58	20180615_KS_CL_9.18024.18024.4.0.dta	4	2.589477e+003	KGVNLPGAAVDLPAVSEK(1)-KILGEK(1)	Cross-Linked	BS3	2.589486e+003	null	1.000000e+000	1.254362e-002	-0.008916	-3.443154	P11974(207)-P11974(256)/	Intra-Protein	1	1	16.0	5.0	1.000000e+000	1.000000e+000
59	20180615_KS_CL_9.14911.14911.4.0.dta	4	3.601782e+003	MNFSHGTHEYHAETIKNVR(16)-SVETLKEMIK(6)	Cross-Linked	BS3	3.601778e+003	Oxidation[M](1)	1.000000e+000	1.260147e-002	0.004031	1.119170	P11974(89)-P11974(62)/	Intra-Protein	1	1	17.0	8.0	1.000000e+000	1.000000e+000
60	20180615_KS_CL_9.14495.14495.5.0.dta	5	2.866566e+003	VYVDDGLISLQVKQK(13)-KAADVHEVR(1)	Cross-Linked	BS3	2.866567e+003	null	1.000000e+000	1.275594e-002	-0.000984	-0.343268	P11974(186)-P11974(247)/	Intra-Protein	1	1	6.0	8.0	1.000000e+000	1.000000e+000
61	20180615_KS_CL_9.23875.23875.3.0.dta	3	3.469796e+003	DIQDLKFGVEQDVDMVFASFIR(6)-ILGEKGK(5)	Cross-Linked	BS3	3.469792e+003	Oxidation[M](15)	1.000000e+000	1.294687e-002	0.004179	1.204395	P11974(230)-P11974(261)/	Intra-Protein	1	1	18.0	6.0	1.000000e+000	1.000000e+000
62	20180615_KS_CL_9.7363.7363.4.0.dta	4	2.508355e+003	NICKVVDVGSK(4)-KAADVHEVRK(1)	Cross-Linked	BS3	2.508360e+003	Carbamidomethyl[C](3)	1.000000e+000	1.524937e-002	-0.005093	-2.030410	P11974(166)-P11974(247)/	Intra-Protein	1	1	9.5	6.5	1.000000e+000	1.000000e+000
63	20180615_KS_CL_9.13816.13816.5.0.dta	5	3.601781e+003	MNFSHGTHEYHAETIKNVR(16)-SVETLKEMIK(6)	Cross-Linked	BS3	3.601778e+003	Oxidation[M](30)	1.000000e+000	1.600153e-002	0.003577	0.993121	P11974(89)-P11974(62)/	Intra-Protein	1	1	9.0	7.0	1.000000e+000	1.000000e+000
64	20180615_KS_CL_9.20016.20016.3.0.dta	3	3.120690e+003	KGVNLPGAAVDLPAVSEK(1)-NICKVVDVGSK(4)	Cross-Linked	BS3	3.120697e+003	Carbamidomethyl[C](24)	1.000000e+000	1.685764e-002	-0.007013	-2.247254	P11974(207)-P11974(166)/	Intra-Protein	1	1	8.5	6.5	1.000000e+000	1.000000e+000
65	20180615_KS_CL_9.12650.12650.5.0.dta	5	3.617777e+003	MNFSHGTHEYHAETIKNVR(16)-SVETLKEMIK(6)	Cross-Linked	BS3	3.617773e+003	Oxidation[M](1);Oxidation[M](30)	1.000000e+000	1.714879e-002	0.003993	1.103718	P11974(89)-P11974(62)/	Intra-Protein	1	1	7.0	6.0	1.000000e+000	1.000000e+000
66	20180615_KS_CL_9.22764.22764.4.0.dta	4	4.373310e+003	TATESFASDPILYRPVAVALDTKGPEIR(23)-NICKVVDVGSK(4)	Cross-Linked	BS3	4.373306e+003	Carbamidomethyl[C](34)	1.000000e+000	1.723446e-002	0.004371	0.999473	P11974(115)-P11974(166)/	Intra-Protein	1	1	15.0	10.0	1.000000e+000	1.000000e+000
67	20180615_KS_CL_9.13447.13447.4.0.dta	4	2.596476e+003	VYVDDGLISLQVKQK(13)-KPRPTR(1)	Cross-Linked	BS3	2.596482e+003	null	1.000000e+000	1.736536e-002	-0.005816	-2.239954	P11974(186)-P11974(337)/	Intra-Protein	1	1	19.0	2.0	1.000000e+000	1.000000e+000
68	20180615_KS_CL_9.20465.20465.6.1.dta	6	3.909124e+003	TATESFASDPILYRPVAVALDTKGPEIR(23)-KPRPTR(1)	Cross-Linked	BS3	3.909123e+003	null	1.000000e+000	1.742827e-002	0.001182	0.302370	P11974(115)-P11974(337)/	Intra-Protein	1	1	12.5	1.5	1.000000e+000	1.000000e+000
69	20180615_KS_CL_9.18007.18007.3.1.dta	3	2.589478e+003	KGVNLPGAAVDLPAVSEK(1)-KILGEK(1)	Cross-Linked	BS3	2.589486e+003	null	1.000000e+000	1.756424e-002	-0.007648	-2.953482	P11974(207)-P11974(256)/	Intra-Protein	1	1	11.0	4.0	1.000000e+000	1.000000e+000
70	20180615_KS_CL_9.22507.22507.6.2.dta	6	4.402147e+003	AEGSDVANAVLDGADCIMLSGETAKGDYPLEAVR(25)-KPRPTR(1)	Cross-Linked	BS3	4.402165e+003	Carbamidomethyl[C](16);Oxidation[M](18)	1.000000e+000	1.770908e-002	-0.018166	-4.126606	P11974(367)-P11974(337)/	Intra-Protein	1	1	35.5	4.5	1.000000e+000	1.000000e+000
71	20180615_KS_CL_9.23874.23874.4.0.dta	4	3.469795e+003	DIQDLKFGVEQDVDMVFASFIR(6)-ILGEKGK(5)	Cross-Linked	BS3	3.469792e+003	Oxidation[M](15)	1.000000e+000	1.782216e-002	0.002460	0.708976	P11974(230)-P11974(261)/	Intra-Protein	1	1	15.0	4.0	1.000000e+000	1.000000e+000
72	20180615_KS_CL_9.7898.7898.5.1.dta	5	2.522466e+003	TGLIKGSGTAEVELKK(5)-KPRPTR(1)	Cross-Linked	BS3	2.522466e+003	null	1.000000e+000	1.800583e-002	-0.000455	-0.180379	P11974(125)-P11974(337)/	Intra-Protein	1	1	13.0	2.0	1.000000e+000	1.000000e+000
73	20180615_KS_CL_9.22305.22305.4.0.dta	4	3.435862e+003	GATLKITLDNAYMEK(5)-TGLIKGSGTAEVELKK(5)	Cross-Linked	BS3	3.435865e+003	null	1.000000e+000	1.814996e-002	-0.003582	-1.042532	P11974(141)-P11974(125)/	Intra-Protein	1	1	12.5	10.5	1.000000e+000	1.000000e+000
74	20180615_KS_CL_9.10692.10692.3.0.dta	3	1.640036e+003	NIKIISK(3)-KILGEK(1)	Cross-Linked	BS3	1.640036e+003	null	1.000000e+000	1.848169e-002	-0.000063	-0.038414	P11974(266)-P11974(256)/	Intra-Protein	1	1	6.5	5.5	1.000000e+000	1.000000e+000
75	20180615_KS_CL_9.16315.16315.3.0.dta	3	2.858551e+003	TGLIKGSGTAEVELK(5)-NICKVVDVGSK(4)	Cross-Linked	BS3	2.858554e+003	Carbamidomethyl[C](21)	1.000000e+000	1.866287e-002	-0.003015	-1.054729	P11974(125)-P11974(166)/	Intra-Protein	1	1	3.5	5.5	1.000000e+000	1.000000e+000
76	20180615_KS_CL_9.18020.18020.4.0.dta	4	2.589477e+003	KGVNLPGAAVDLPAVSEK(1)-KILGEK(1)	Cross-Linked	BS3	2.589486e+003	null	1.000000e+000	1.885337e-002	-0.008832	-3.410715	P11974(207)-P11974(256)/	Intra-Protein	1	1	18.0	5.0	1.000000e+000	1.000000e+000
77	20180615_KS_CL_9.10410.10410.4.0.dta	4	2.664458e+003	TGLIKGSGTAEVELK(5)-KAADVHEVR(1)	Cross-Linked	BS3	2.664457e+003	null	1.000000e+000	1.922164e-002	0.001371	0.514551	P11974(125)-P11974(247)/	Intra-Protein	1	1	7.0	7.0	1.000000e+000	1.000000e+000
78	20180615_KS_CL_9.22200.22200.5.0.dta	5	3.435867e+003	GATLKITLDNAYMEK(5)-TGLIKGSGTAEVELKK(5)	Cross-Linked	BS3	3.435865e+003	null	1.000000e+000	1.925805e-002	0.001191	0.346638	P11974(141)-P11974(125)/	Intra-Protein	1	1	8.5	7.5	1.000000e+000	1.000000e+000
79	20180615_KS_CL_9.21277.21277.4.0.dta	4	3.301847e+003	KGVNLPGAAVDLPAVSEKDIQDLK(1)-KILGEK(1)	Cross-Linked	BS3	3.301862e+003	null	1.000000e+000	1.931764e-002	-0.014297	-4.329982	P11974(207)-P11974(256)/	Intra-Protein	1	1	9.5	2.5	1.000000e+000	1.000000e+000
80	20180615_KS_CL_9.21526.21526.4.0.dta	4	3.404880e+003	KGVNLPGAAVDLPAVSEK(1)-TGLIKGSGTAEVELK(5)	Cross-Linked	BS3	3.404889e+003	null	1.000000e+000	2.049934e-002	-0.008746	-2.568660	P11974(207)-P11974(125)/	Intra-Protein	1	1	7.5	5.5	1.000000e+000	1.000000e+000
81	20180615_KS_CL_9.21908.21908.5.0.dta	5	2.394371e+003	TGLIKGSGTAEVELK(5)-KPRPTR(1)	Cross-Linked	BS3	2.394371e+003	null	1.000000e+000	2.275461e-002	-0.000285	-0.119029	P11974(125)-P11974(337)/	Intra-Protein	1	1	7.0	2.0	1.000000e+000	1.000000e+000
82	20180615_KS_CL_9.22926.22926.5.0.dta	5	4.919638e+003	TATESFASDPILYRPVAVALDTKGPEIR(23)-KGVNLPGAAVDLPAVSEK(1)	Cross-Linked	BS3	4.919640e+003	null	1.000000e+000	2.286964e-002	-0.001932	-0.392712	P11974(115)-P11974(207)/	Intra-Protein	1	1	14.0	15.0	1.000000e+000	1.000000e+000
83	20180615_KS_CL_9.22068.22068.4.1.dta	4	4.386172e+003	AEGSDVANAVLDGADCIMLSGETAKGDYPLEAVR(25)-KPRPTR(1)	Cross-Linked	BS3	4.386170e+003	Carbamidomethyl[C](16)	1.000000e+000	2.342563e-002	0.001968	0.448683	P11974(367)-P11974(337)/	Intra-Protein	1	1	16.5	2.5	1.000000e+000	1.000000e+000
84	20180615_KS_CL_9.21729.21729.5.0.dta	5	3.732956e+003	KGDVVIVLTGWRPGSGFTNTMR(1)-VNLAMNVGKAR(9)	Cross-Linked	BS3	3.732967e+003	Oxidation[M](21);Oxidation[M](30)	1.000000e+000	2.372975e-002	-0.011096	-2.972434	P11974(505)-P11974(498)/	Intra-Protein	1	1	7.5	10.5	1.000000e+000	1.000000e+000
85	20180615_KS_CL_9.7042.7042.4.0.dta	4	2.280220e+003	GSGTAEVELKK(10)-KAADVHEVR(1)	Cross-Linked	BS3	2.280219e+003	null	1.000000e+000	2.426609e-002	0.000779	0.341634	P11974(135)-P11974(247)/	Intra-Protein	1	1	3.0	9.0	1.000000e+000	1.000000e+000
86	20180615_KS_CL_9.12494.12494.4.0.dta	4	3.617773e+003	MNFSHGTHEYHAETIKNVR(16)-SVETLKEMIK(6)	Cross-Linked	BS3	3.617773e+003	Oxidation[M](1);Oxidation[M](30)	1.000000e+000	2.470221e-002	0.000896	0.247666	P11974(89)-P11974(62)/	Intra-Protein	1	1	6.0	5.0	1.000000e+000	1.000000e+000
87	20180615_KS_CL_9.18321.18321.5.1.dta	5	3.532978e+003	KGVNLPGAAVDLPAVSEK(1)-TGLIKGSGTAEVELKK(5)	Cross-Linked	BS3	3.532983e+003	null	1.000000e+000	2.616371e-002	-0.005281	-1.494771	P11974(207)-P11974(125)/	Intra-Protein	1	1	9.5	7.5	1.000000e+000	1.000000e+000
88	20180615_KS_CL_9.12994.12994.4.0.dta	4	2.656510e+003	KGVNLPGAAVDLPAVSEK(1)-KPRPTR(1)	Cross-Linked	BS3	2.656514e+003	null	1.000000e+000	2.627758e-002	-0.004113	-1.548269	P11974(207)-P11974(337)/	Intra-Protein	1	1	13.0	2.0	1.000000e+000	1.000000e+000
89	20180615_KS_CL_9.17502.17502.6.2.dta	6	2.893585e+003	PVICATQMLESMIKKPR(14)-KPRPTR(1)	Cross-Linked	BS3	2.893594e+003	Carbamidomethyl[C](4)	1.000000e+000	2.646167e-002	-0.008320	-2.875317	P11974(336)-P11974(337)/	Intra-Protein	1	1	11.5	2.5	1.000000e+000	1.000000e+000
90	20180615_KS_CL_9.13257.13257.4.0.dta	4	2.596471e+003	VYVDDGLISLQVKQK(13)-KPRPTR(1)	Cross-Linked	BS3	2.596482e+003	null	1.000000e+000	2.687830e-002	-0.011224	-4.322772	P11974(186)-P11974(337)/	Intra-Protein	1	1	14.0	2.0	1.000000e+000	1.000000e+000
91	20180615_KS_CL_9.22884.22884.4.0.dta	4	4.386164e+003	AEGSDVANAVLDGADCIMLSGETAKGDYPLEAVR(25)-KPRPTR(1)	Cross-Linked	BS3	4.386170e+003	Carbamidomethyl[C](16)	1.000000e+000	2.757268e-002	-0.005843	-1.332142	P11974(367)-P11974(337)/	Intra-Protein	1	1	51.5	7.5	1.000000e+000	1.000000e+000
92	20180615_KS_CL_9.9541.9541.4.3.dta	4	1.943106e+003	GSGTAEVELKK(10)-KILGEK(1)	Cross-Linked	BS3	1.943106e+003	null	1.000000e+000	2.766695e-002	-0.000311	-0.160053	P11974(135)-P11974(256)/	Intra-Protein	1	1	8.5	4.5	1.000000e+000	1.000000e+000
93	20180615_KS_CL_9.23300.23300.6.0.dta	6	5.881878e+003	AEGSDVANAVLDGADCIMLSGETAKGDYPLEAVR(25)-QKGPDFLVTEVENGGFLGSKK(20)	Cross-Linked	BS3	5.881878e+003	Carbamidomethyl[C](16)	1.000000e+000	2.809982e-002	-0.000600	-0.102008	P11974(367)-P11974(206)/	Intra-Protein	1	1	22.0	7.0	1.000000e+000	1.000000e+000
94	20180615_KS_CL_9.23430.23430.5.1.dta	5	5.641738e+003	AEGSDVANAVLDGADCIMLSGETAKGDYPLEAVR(25)-GPDFLVTEVENGGFLGSKK(18)	Cross-Linked	BS3	5.641720e+003	Carbamidomethyl[C](16);Oxidation[M](18)	1.000000e+000	2.890892e-002	0.017793	3.153826	P11974(367)-P11974(206)/	Intra-Protein	1	1	25.0	12.0	1.000000e+000	1.000000e+000
95	20180615_KS_CL_9.8657.8657.6.1.dta	6	2.792555e+003	TGLIKGSGTAEVELKK(5)-KAADVHEVR(1)	Cross-Linked	BS3	2.792551e+003	null	1.000000e+000	3.133692e-002	0.003809	1.363986	P11974(125)-P11974(247)/	Intra-Protein	1	1	6.0	10.0	1.000000e+000	1.000000e+000
96	20180615_KS_CL_9.12973.12973.4.2.dta	4	2.656506e+003	KGVNLPGAAVDLPAVSEK(1)-KPRPTR(1)	Cross-Linked	BS3	2.656514e+003	null	1.000000e+000	3.157058e-002	-0.008767	-3.300189	P11974(207)-P11974(337)/	Intra-Protein	1	1	14.0	2.0	1.000000e+000	1.000000e+000
97	20180615_KS_CL_9.23074.23074.6.1.dta	6	5.148669e+003	TATESFASDPILYRPVAVALDTKGPEIR(23)-GPDFLVTEVENGGFLGSKK(18)	Cross-Linked	BS3	5.148678e+003	null	1.000000e+000	3.512417e-002	-0.008750	-1.699465	P11974(115)-P11974(206)/	Intra-Protein	1	1	11.0	12.0	1.000000e+000	1.000000e+000
98	20180615_KS_CL_9.12474.12474.5.0.dta	5	3.617773e+003	MNFSHGTHEYHAETIKNVR(16)-SVETLKEMIK(6)	Cross-Linked	BS3	3.617773e+003	Oxidation[M](1);Oxidation[M](30)	1.000000e+000	3.518251e-002	0.000753	0.208139	P11974(89)-P11974(62)/	Intra-Protein	1	1	10.0	8.0	1.000000e+000	1.000000e+000
99	20180615_KS_CL_9.13321.13321.5.0.dta	5	2.596480e+003	VYVDDGLISLQVKQK(13)-KPRPTR(1)	Cross-Linked	BS3	2.596482e+003	null	1.000000e+000	3.669605e-002	-0.002300	-0.885814	P11974(186)-P11974(337)/	Intra-Protein	1	1	21.0	4.0	1.000000e+000	1.000000e+000
100	20180615_KS_CL_9.2303.2303.4.0.dta	4	1.645991e+003	KPRPTR(1)-KPRPTR(1)	Cross-Linked	BS3	1.645997e+003	null	1.000000e+000	3.743628e-002	-0.006469	-3.930140	P11974(337)-P11974(337)/	Inter-Protein	1	1	6.5	6.5	1.000000e+000	1.000000e+000
101	20180615_KS_CL_9.17056.17056.6.2.dta	6	3.141707e+003	QKGPDFLVTEVENGGFLGSKK(20)-KPRPTR(1)	Cross-Linked	BS3	3.141705e+003	null	1.000000e+000	3.844142e-002	0.001803	0.573892	P11974(206)-P11974(337)/	Intra-Protein	1	1	12.0	2.0	1.000000e+000	1.000000e+000
102	20180615_KS_CL_9.12568.12568.6.1.dta	6	3.617768e+003	MNFSHGTHEYHAETIKNVR(16)-SVETLKEMIK(6)	Cross-Linked	BS3	3.617773e+003	Oxidation[M](1);Oxidation[M](30)	1.000000e+000	3.881090e-002	-0.004352	-1.202950	P11974(89)-P11974(62)/	Intra-Protein	1	1	8.0	8.0	1.000000e+000	1.000000e+000
103	20180615_KS_CL_9.22586.22586.4.0.dta	4	4.549435e+003	TATESFASDPILYRPVAVALDTKGPEIR(23)-IISKIENHEGVR(4)	Cross-Linked	BS3	4.549430e+003	null	1.000000e+000	3.891848e-002	0.005116	1.124537	P11974(115)-P11974(270)/	Intra-Protein	1	1	14.5	9.5	1.000000e+000	1.000000e+000
104	20180615_KS_CL_9.6922.6922.5.0.dta	5	2.286303e+003	IISKIENHEGVR(4)-KPRPTR(1)	Cross-Linked	BS3	2.286304e+003	null	1.000000e+000	3.982847e-002	-0.000904	-0.395398	P11974(270)-P11974(337)/	Intra-Protein	1	1	13.5	2.5	1.000000e+000	1.000000e+000
105	20180615_KS_CL_9.10769.10769.4.2.dta	4	1.897100e+003	KLFEELAR(1)-KPRPTR(1)	Cross-Linked	BS3	1.897102e+003	null	1.000000e+000	4.008625e-002	-0.001545	-0.814400	P11974(393)-P11974(337)/	Intra-Protein	1	1	8.5	3.5	1.000000e+000	1.000000e+000
106	20180615_KS_CL_9.16127.16127.4.0.dta	4	2.858552e+003	TGLIKGSGTAEVELK(5)-NICKVVDVGSK(4)	Cross-Linked	BS3	2.858554e+003	Carbamidomethyl[C](21)	1.000000e+000	4.143784e-002	-0.002317	-0.810550	P11974(125)-P11974(166)/	Intra-Protein	1	1	5.5	6.5	1.000000e+000	1.000000e+000
107	20180615_KS_CL_9.13986.13986.6.0.dta	6	3.165741e+003	AGKPVICATQMLESMIKKPR(17)-KPRPTR(1)	Cross-Linked	BS3	3.165742e+003	Carbamidomethyl[C](7);Oxidation[M](15)	1.000000e+000	4.220440e-002	-0.001201	-0.379374	P11974(336)-P11974(337)/	Intra-Protein	1	1	7.5	1.5	1.000000e+000	1.000000e+000
108	20180615_KS_CL_9.9552.9552.4.0.dta	4	1.943106e+003	GSGTAEVELKK(10)-KILGEK(1)	Cross-Linked	BS3	1.943106e+003	null	1.000000e+000	4.448621e-002	-0.000309	-0.159024	P11974(135)-P11974(256)/	Intra-Protein	1	1	9.5	5.5	1.000000e+000	1.000000e+000
109	20180615_KS_CL_9.5984.5984.3.0.dta	3	2.010130e+003	GSGTAEVELKK(10)-KPRPTR(1)	Cross-Linked	BS3	2.010134e+003	null	1.000000e+000	4.481723e-002	-0.004174	-2.076478	P11974(135)-P11974(337)/	Intra-Protein	1	1	6.0	2.0	1.000000e+000	1.000000e+000
110	20180615_KS_CL_9.11962.11962.5.0.dta	5	2.167192e+003	KAADVHEVR(1)-KLFEELAR(1)	Cross-Linked	BS3	2.167187e+003	null	1.000000e+000	4.531082e-002	0.005243	2.419265	P11974(247)-P11974(393)/	Intra-Protein	1	1	5.5	5.5	1.000000e+000	1.000000e+000
111	20180615_KS_CL_9.23037.23037.5.1.dta	5	5.148681e+003	TATESFASDPILYRPVAVALDTKGPEIR(23)-GPDFLVTEVENGGFLGSKK(18)	Cross-Linked	BS3	5.148678e+003	null	1.000000e+000	4.737259e-002	0.003264	0.633949	P11974(115)-P11974(206)/	Intra-Protein	1	1	13.0	16.0	1.000000e+000	1.000000e+000
112	20180615_KS_CL_9.9682.9682.5.2.dta	5	2.394371e+003	TGLIKGSGTAEVELK(5)-KPRPTR(1)	Cross-Linked	BS3	2.394371e+003	null	1.000000e+000	4.790112e-002	-0.000554	-0.231376	P11974(125)-P11974(337)/	Intra-Protein	1	1	10.0	2.0	1.000000e+000	1.000000e+000
113	20180615_KS_CL_9.7450.7450.3.0.dta	3	2.110178e+003	NICKVVDVGSK(4)-KPRPTR(1)	Cross-Linked	BS3	2.110180e+003	Carbamidomethyl[C](3)	1.000000e+000	5.031438e-002	-0.001853	-0.878124	P11974(166)-P11974(337)/	Intra-Protein	1	1	6.0	2.0	1.000000e+000	1.000000e+000
114	20180615_KS_CL_9.15432.15432.5.0.dta	5	3.601775e+003	MNFSHGTHEYHAETIKNVR(16)-SVETLKEMIK(6)	Cross-Linked	BS3	3.601778e+003	Oxidation[M](1)	1.000000e+000	5.125923e-002	-0.002103	-0.583878	P11974(89)-P11974(62)/	Intra-Protein	1	1	5.0	5.0	1.000000e+000	1.000000e+000
115	20180615_KS_CL_9.22509.22509.3.2.dta	3	3.344856e+003	VYVDDGLISLQVKQK(13)-TGLIKGSGTAEVELK(5)	Cross-Linked	BS3	3.344856e+003	null	1.000000e+000	5.129960e-002	0.000255	0.076236	P11974(186)-P11974(125)/	Intra-Protein	1	1	5.5	10.5	1.000000e+000	1.000000e+000
116	20180615_KS_CL_9.22889.22889.6.3.dta	6	6.277122e+003	AEGSDVANAVLDGADCIMLSGETAKGDYPLEAVRMQHLIAR(25)-KGATLKITLDNAYMEK(6)	Cross-Linked	BS3	6.277128e+003	Carbamidomethyl[C](16)	1.000000e+000	5.577125e-002	-0.006289	-1.001891	P11974(367)-P11974(141)/	Intra-Protein	1	1	13.0	4.0	1.000000e+000	1.000000e+000
117	20180615_KS_CL_9.17685.17685.5.1.dta	5	2.893587e+003	PVICATQMLESMIKKPR(14)-KPRPTR(1)	Cross-Linked	BS3	2.893594e+003	Carbamidomethyl[C](4)	1.000000e+000	6.111877e-002	-0.006336	-2.189665	P11974(336)-P11974(337)/	Intra-Protein	1	1	16.5	3.5	1.000000e+000	1.000000e+000
118	20180615_KS_CL_9.12069.12069.4.1.dta	4	2.474317e+003	NICKVVDVGSK(4)-GSGTAEVELKK(10)	Cross-Linked	BS3	2.474317e+003	Carbamidomethyl[C](3)	1.000000e+000	6.181854e-002	0.000342	0.138220	P11974(166)-P11974(135)/	Intra-Protein	1	1	8.5	3.5	1.000000e+000	1.000000e+000
119	20180615_KS_CL_9.16158.16158.4.3.dta	4	3.585782e+003	MNFSHGTHEYHAETIKNVR(16)-SVETLKEMIK(6)	Cross-Linked	BS3	3.585783e+003	null	1.000000e+000	6.252580e-002	-0.000961	-0.268003	P11974(89)-P11974(62)/	Intra-Protein	1	1	5.0	7.0	1.000000e+000	1.000000e+000
120	20180615_KS_CL_9.22617.22617.6.0.dta	6	4.785574e+003	TATESFASDPILYRPVAVALDTKGPEIR(23)-TGLIKGSGTAEVELKK(5)	Cross-Linked	BS3	4.785592e+003	null	1.000000e+000	6.301467e-002	-0.018502	-3.866188	P11974(115)-P11974(125)/	Intra-Protein	1	1	18.0	19.0	1.000000e+000	1.000000e+000
121	20180615_KS_CL_9.9190.9190.5.0.dta	5	2.394369e+003	TGLIKGSGTAEVELK(5)-KPRPTR(1)	Cross-Linked	BS3	2.394371e+003	null	1.000000e+000	6.440569e-002	-0.002300	-0.960586	P11974(125)-P11974(337)/	Intra-Protein	1	1	10.0	3.0	1.000000e+000	1.000000e+000
122	20180615_KS_CL_9.16359.16359.3.0.dta	3	1.830079e+003	KLFEELAR(1)-KILGEK(1)	Cross-Linked	BS3	1.830073e+003	null	1.000000e+000	6.483545e-002	0.005431	2.967640	P11974(393)-P11974(256)/	Intra-Protein	1	1	10.0	7.0	1.000000e+000	1.000000e+000
123	20180615_KS_CL_9.22905.22905.5.2.dta	5	4.919638e+003	TATESFASDPILYRPVAVALDTKGPEIR(23)-KGVNLPGAAVDLPAVSEK(1)	Cross-Linked	BS3	4.919640e+003	null	1.000000e+000	6.493617e-002	-0.001932	-0.392712	P11974(115)-P11974(207)/	Intra-Protein	1	1	9.0	14.0	1.000000e+000	1.000000e+000
124	20180615_KS_CL_9.16360.16360.4.0.dta	4	3.585778e+003	MNFSHGTHEYHAETIKNVR(16)-SVETLKEMIK(6)	Cross-Linked	BS3	3.585783e+003	null	1.000000e+000	6.581972e-002	-0.004520	-1.260534	P11974(89)-P11974(62)/	Intra-Protein	1	1	15.0	8.0	1.000000e+000	1.000000e+000
125	20180615_KS_CL_9.10727.10727.5.0.dta	5	1.897100e+003	KLFEELAR(1)-KPRPTR(1)	Cross-Linked	BS3	1.897102e+003	null	1.000000e+000	6.670198e-002	-0.001421	-0.749037	P11974(393)-P11974(337)/	Intra-Protein	1	1	4.5	2.5	1.000000e+000	1.000000e+000
126	20180615_KS_CL_9.13358.13358.6.2.dta	6	3.165742e+003	AGKPVICATQMLESMIKKPR(17)-KPRPTR(1)	Cross-Linked	BS3	3.165742e+003	Carbamidomethyl[C](7);Oxidation[M](15)	1.000000e+000	6.904580e-002	0.000215	0.067915	P11974(336)-P11974(337)/	Intra-Protein	1	1	7.5	1.5	1.000000e+000	1.000000e+000
127	20180615_KS_CL_9.12395.12395.6.0.dta	6	3.617771e+003	MNFSHGTHEYHAETIKNVR(16)-SVETLKEMIK(6)	Cross-Linked	BS3	3.617773e+003	Oxidation[M](1);Oxidation[M](30)	1.000000e+000	6.946091e-002	-0.001417	-0.391677	P11974(89)-P11974(62)/	Intra-Protein	1	1	7.0	7.0	1.000000e+000	1.000000e+000
128	20180615_KS_CL_9.22757.22757.4.0.dta	4	3.606988e+003	KGVNLPGAAVDLPAVSEK(1)-VYVDDGLISLQVKQK(13)	Cross-Linked	BS3	3.606999e+003	null	1.000000e+000	7.297119e-002	-0.011365	-3.150819	P11974(207)-P11974(186)/	Intra-Protein	1	1	12.5	10.5	1.000000e+000	1.000000e+000
129	20180615_KS_CL_9.9863.9863.5.1.dta	5	2.394370e+003	TGLIKGSGTAEVELK(5)-KPRPTR(1)	Cross-Linked	BS3	2.394371e+003	null	1.000000e+000	7.302261e-002	-0.001018	-0.425164	P11974(125)-P11974(337)/	Intra-Protein	1	1	8.0	2.0	1.000000e+000	1.000000e+000
130	20180615_KS_CL_9.7460.7460.4.0.dta	4	2.110179e+003	NICKVVDVGSK(4)-KPRPTR(1)	Cross-Linked	BS3	2.110180e+003	Carbamidomethyl[C](3)	1.000000e+000	7.306256e-002	-0.000652	-0.308978	P11974(166)-P11974(337)/	Intra-Protein	1	1	12.0	3.0	1.000000e+000	1.000000e+000
131	20180615_KS_CL_9.8615.8615.5.0.dta	5	2.380264e+003	NICKVVDVGSK(4)-KAADVHEVR(1)	Cross-Linked	BS3	2.380265e+003	Carbamidomethyl[C](3)	1.000000e+000	7.471990e-002	-0.001568	-0.658750	P11974(166)-P11974(247)/	Intra-Protein	1	1	8.0	10.0	1.000000e+000	1.000000e+000
132	20180615_KS_CL_9.22866.22866.5.0.dta	5	4.386166e+003	AEGSDVANAVLDGADCIMLSGETAKGDYPLEAVR(25)-KPRPTR(1)	Cross-Linked	BS3	4.386170e+003	Carbamidomethyl[C](16)	1.000000e+000	7.502190e-002	-0.004524	-1.031424	P11974(367)-P11974(337)/	Intra-Protein	1	1	49.5	6.5	1.000000e+000	1.000000e+000
133	20180615_KS_CL_9.18387.18387.3.0.dta	3	2.002145e+003	SVETLKEMIK(6)-KILGEK(1)	Cross-Linked	BS3	2.002150e+003	null	1.000000e+000	7.930629e-002	-0.005552	-2.773019	P11974(62)-P11974(256)/	Intra-Protein	1	1	5.5	3.5	1.000000e+000	1.000000e+000
134	20180615_KS_CL_9.20685.20685.6.2.dta	6	3.909109e+003	TATESFASDPILYRPVAVALDTKGPEIR(23)-KPRPTR(1)	Cross-Linked	BS3	3.909123e+003	null	1.000000e+000	8.063800e-002	-0.013856	-3.544529	P11974(115)-P11974(337)/	Intra-Protein	1	1	21.5	4.5	1.000000e+000	1.000000e+000
135	20180615_KS_CL_9.23842.23842.4.0.dta	4	3.412773e+003	DIQDLKFGVEQDVDMVFASFIR(6)-KILGEK(1)	Cross-Linked	BS3	3.412771e+003	Oxidation[M](15)	1.000000e+000	8.300128e-002	0.002766	0.810485	P11974(230)-P11974(256)/	Intra-Protein	1	1	14.0	4.0	1.000000e+000	1.000000e+000
136	20180615_KS_CL_9.6221.6221.5.2.dta	5	2.034167e+003	KAADVHEVR(1)-KILGEKGK(6)	Cross-Linked	BS3	2.034171e+003	null	1.000000e+000	8.763178e-002	-0.003687	-1.812532	P11974(247)-P11974(261)/	Intra-Protein	1	1	8.0	3.0	1.000000e+000	1.000000e+000
137	20180615_KS_CL_9.22780.22780.4.0.dta	4	4.657496e+003	TATESFASDPILYRPVAVALDTKGPEIR(23)-TGLIKGSGTAEVELK(5)	Cross-Linked	BS3	4.657497e+003	null	1.000000e+000	9.095994e-002	-0.000881	-0.189157	P11974(115)-P11974(125)/	Intra-Protein	1	1	18.0	16.0	1.000000e+000	1.000000e+000
138	20180615_KS_CL_9.12957.12957.4.0.dta	4	2.559396e+003	GATLKITLDNAYMEK(5)-KPRPTR(1)	Cross-Linked	BS3	2.559396e+003	null	1.000000e+000	9.107411e-002	0.000005	0.001954	P11974(141)-P11974(337)/	Intra-Protein	1	1	6.0	2.0	1.000000e+000	1.000000e+000
139	20180615_KS_CL_9.17634.17634.3.0.dta	3	1.958167e+003	KLFEELAR(1)-NIKIISK(3)	Cross-Linked	BS3	1.958168e+003	null	1.000000e+000	9.195204e-002	-0.001030	-0.526002	P11974(393)-P11974(266)/	Intra-Protein	1	1	6.0	5.0	1.000000e+000	1.000000e+000
140	20180615_KS_CL_9.22839.22839.5.1.dta	5	3.939007e+003	SVETLKEMIKSGMNVAR(6)-AGKPVICATQMLESMIK(3)	Cross-Linked	BS3	3.939013e+003	Oxidation[M](8);Oxidation[M](13);Carbamidomethyl[C](27)	1.000000e+000	9.258355e-002	-0.005604	-1.422691	P11974(62)-P11974(322)/	Intra-Protein	1	1	13.0	16.0	1.000000e+000	1.000000e+000
141	20180615_KS_CL_9.12449.12449.4.0.dta	4	2.069180e+003	SVETLKEMIK(6)-KPRPTR(1)	Cross-Linked	BS3	2.069179e+003	null	1.000000e+000	9.551003e-002	0.001135	0.548527	P11974(62)-P11974(337)/	Intra-Protein	1	1	9.0	2.0	1.000000e+000	1.000000e+000
142	20180615_KS_CL_9.13309.13309.6.3.dta	6	3.165742e+003	AGKPVICATQMLESMIKKPR(17)-KPRPTR(1)	Cross-Linked	BS3	3.165742e+003	Carbamidomethyl[C](7);Oxidation[M](11)	1.000000e+000	9.552471e-002	-0.000320	-0.101082	P11974(336)-P11974(337)/	Intra-Protein	1	1	6.5	2.5	1.000000e+000	1.000000e+000
143	20180615_KS_CL_9.22759.22759.5.0.dta	5	4.373313e+003	TATESFASDPILYRPVAVALDTKGPEIR(23)-NICKVVDVGSK(4)	Cross-Linked	BS3	4.373306e+003	Carbamidomethyl[C](34)	1.000000e+000	9.565439e-002	0.007233	1.653898	P11974(115)-P11974(166)/	Intra-Protein	1	1	15.0	9.0	1.000000e+000	1.000000e+000
144	20180615_KS_CL_9.14104.14104.4.0.dta	4	2.167295e+003	VFLAQKMIIGR(6)-KPRPTR(1)	Cross-Linked	BS3	2.167290e+003	null	1.000000e+000	9.570804e-002	0.005535	2.553881	P11974(311)-P11974(337)/	Intra-Protein	1	1	11.5	1.5	1.000000e+000	1.000000e+000
145	20180615_KS_CL_9.9352.9352.5.0.dta	5	2.394367e+003	TGLIKGSGTAEVELK(5)-KPRPTR(1)	Cross-Linked	BS3	2.394371e+003	null	1.000000e+000	9.754896e-002	-0.004811	-2.009296	P11974(125)-P11974(337)/	Intra-Protein	1	1	14.0	4.0	1.000000e+000	1.000000e+000
146	20180615_KS_CL_9.6228.6228.3.0.dta	3	2.034165e+003	KAADVHEVR(1)-KILGEKGK(6)	Cross-Linked	BS3	2.034171e+003	null	1.000000e+000	9.950202e-002	-0.005855	-2.878323	P11974(247)-P11974(261)/	Intra-Protein	1	1	3.0	2.0	1.000000e+000	1.000000e+000
147	20180615_KS_CL_9.9958.9958.4.2.dta	4	2.394370e+003	TGLIKGSGTAEVELK(5)-KPRPTR(1)	Cross-Linked	BS3	2.394371e+003	null	1.000000e+000	1.008587e-001	-0.001641	-0.685357	P11974(125)-P11974(337)/	Intra-Protein	1	1	11.0	2.0	1.000000e+000	1.000000e+000
148	20180615_KS_CL_9.21282.21282.5.0.dta	5	3.301847e+003	KGVNLPGAAVDLPAVSEKDIQDLK(1)-KILGEK(1)	Cross-Linked	BS3	3.301862e+003	null	1.000000e+000	1.064392e-001	-0.014129	-4.279101	P11974(207)-P11974(256)/	Intra-Protein	1	1	15.5	5.5	1.000000e+000	1.000000e+000
149	20180615_KS_CL_9.16474.16474.5.2.dta	5	3.585774e+003	MNFSHGTHEYHAETIKNVR(16)-SVETLKEMIK(6)	Cross-Linked	BS3	3.585783e+003	null	1.000000e+000	1.075169e-001	-0.008673	-2.418719	P11974(89)-P11974(62)/	Intra-Protein	1	1	5.0	7.0	1.000000e+000	1.000000e+000
150	20180615_KS_CL_9.10683.10683.6.3.dta	6	3.181737e+003	AGKPVICATQMLESMIKKPR(17)-KPRPTR(1)	Cross-Linked	BS3	3.181737e+003	Carbamidomethyl[C](7);Oxidation[M](11);Oxidation[M](15)	1.000000e+000	1.090871e-001	0.000152	0.047773	P11974(336)-P11974(337)/	Intra-Protein	1	1	12.5	1.5	1.000000e+000	1.000000e+000
151	20180615_KS_CL_9.10586.10586.5.0.dta	5	3.181733e+003	AGKPVICATQMLESMIKKPR(17)-KPRPTR(1)	Cross-Linked	BS3	3.181737e+003	Carbamidomethyl[C](7);Oxidation[M](11);Oxidation[M](15)	1.000000e+000	1.119913e-001	-0.003453	-1.085256	P11974(336)-P11974(337)/	Intra-Protein	1	1	5.5	1.5	1.000000e+000	1.000000e+000
152	20180615_KS_CL_9.20294.20294.4.1.dta	4	2.533354e+003	NICKVVDVGSK(4)-SVETLKEMIK(6)	Cross-Linked	BS3	2.533361e+003	Carbamidomethyl[C](3)	1.000000e+000	1.124945e-001	-0.007266	-2.868126	P11974(166)-P11974(62)/	Intra-Protein	1	1	6.5	5.5	1.000000e+000	1.000000e+000
153	20180615_KS_CL_9.16219.16219.5.0.dta	5	3.585780e+003	MNFSHGTHEYHAETIKNVR(16)-SVETLKEMIK(6)	Cross-Linked	BS3	3.585783e+003	null	1.000000e+000	1.138071e-001	-0.002828	-0.788670	P11974(89)-P11974(62)/	Intra-Protein	1	1	10.0	8.0	1.000000e+000	1.000000e+000
154	20180615_KS_CL_9.21442.21442.5.0.dta	5	3.301851e+003	KGVNLPGAAVDLPAVSEKDIQDLK(1)-KILGEK(1)	Cross-Linked	BS3	3.301862e+003	null	1.000000e+000	1.155830e-001	-0.010232	-3.098858	P11974(207)-P11974(256)/	Intra-Protein	1	1	14.5	5.5	1.000000e+000	1.000000e+000
155	20180615_KS_CL_9.5820.5820.5.0.dta	5	2.010130e+003	GSGTAEVELKK(10)-KPRPTR(1)	Cross-Linked	BS3	2.010134e+003	null	1.000000e+000	1.162224e-001	-0.004381	-2.179457	P11974(135)-P11974(337)/	Intra-Protein	1	1	14.0	6.0	1.000000e+000	1.000000e+000
156	20180615_KS_CL_9.23678.23678.4.0.dta	4	3.540874e+003	DIQDLKFGVEQDVDMVFASFIRK(6)-KILGEK(1)	Cross-Linked	BS3	3.540866e+003	Oxidation[M](15)	1.000000e+000	1.174866e-001	0.008627	2.436410	P11974(230)-P11974(256)/	Intra-Protein	1	1	7.5	2.5	1.000000e+000	1.000000e+000
157	20180615_KS_CL_9.14208.14208.6.0.dta	6	3.165746e+003	AGKPVICATQMLESMIKKPR(17)-KPRPTR(1)	Cross-Linked	BS3	3.165742e+003	Carbamidomethyl[C](7);Oxidation[M](15)	1.000000e+000	1.177263e-001	0.004444	1.403778	P11974(336)-P11974(337)/	Intra-Protein	1	1	4.5	1.5	1.000000e+000	1.000000e+000
158	20180615_KS_CL_9.2619.2619.4.0.dta	4	1.645995e+003	KPRPTR(1)-KPRPTR(1)	Cross-Linked	BS3	1.645997e+003	null	1.000000e+000	1.185587e-001	-0.002434	-1.478739	P11974(337)-P11974(337)/	Inter-Protein	1	1	4.0	4.0	1.000000e+000	1.000000e+000
159	20180615_KS_CL_9.22599.22599.5.0.dta	5	4.785596e+003	TATESFASDPILYRPVAVALDTKGPEIR(23)-TGLIKGSGTAEVELKK(5)	Cross-Linked	BS3	4.785592e+003	null	1.000000e+000	1.208453e-001	0.003756	0.784856	P11974(115)-P11974(125)/	Intra-Protein	1	1	10.0	16.0	1.000000e+000	1.000000e+000
160	20180615_KS_CL_9.16974.16974.5.1.dta	5	3.368888e+003	KGVNLPGAAVDLPAVSEKDIQDLK(1)-KPRPTR(1)	Cross-Linked	BS3	3.368890e+003	null	1.000000e+000	1.261155e-001	-0.001993	-0.591590	P11974(207)-P11974(337)/	Intra-Protein	1	1	7.0	4.0	1.000000e+000	1.000000e+000
161	20180615_KS_CL_9.23051.23051.4.0.dta	4	4.480347e+003	GVNLPGAAVDLPAVSEKDIQDLK(17)-GPDFLVTEVENGGFLGSKK(18)	Cross-Linked	BS3	4.480350e+003	null	1.000000e+000	1.317698e-001	-0.002100	-0.468713	P11974(224)-P11974(206)/	Intra-Protein	1	1	16.5	14.5	1.000000e+000	1.000000e+000
162	20180615_KS_CL_9.7491.7491.5.0.dta	5	2.110178e+003	NICKVVDVGSK(4)-KPRPTR(1)	Cross-Linked	BS3	2.110180e+003	Carbamidomethyl[C](3)	1.000000e+000	1.321284e-001	-0.002184	-1.034983	P11974(166)-P11974(337)/	Intra-Protein	1	1	10.0	4.0	1.000000e+000	1.000000e+000
163	20180615_KS_CL_9.13275.13275.6.1.dta	6	3.165744e+003	AGKPVICATQMLESMIKKPR(17)-KPRPTR(1)	Cross-Linked	BS3	3.165742e+003	Carbamidomethyl[C](7);Oxidation[M](15)	1.000000e+000	1.375867e-001	0.001587	0.501304	P11974(336)-P11974(337)/	Intra-Protein	1	1	7.5	1.5	1.000000e+000	1.000000e+000
164	20180615_KS_CL_9.16422.16422.5.0.dta	5	3.585776e+003	MNFSHGTHEYHAETIKNVR(16)-SVETLKEMIK(6)	Cross-Linked	BS3	3.585783e+003	null	1.000000e+000	1.415652e-001	-0.006317	-1.761680	P11974(89)-P11974(62)/	Intra-Protein	1	1	11.0	7.0	1.000000e+000	1.000000e+000
165	20180615_KS_CL_9.22628.22628.6.2.dta	6	6.293097e+003	AEGSDVANAVLDGADCIMLSGETAKGDYPLEAVRMQHLIAR(25)-KGATLKITLDNAYMEK(6)	Cross-Linked	BS3	6.293123e+003	Carbamidomethyl[C](16);Oxidation[M](18)	1.000000e+000	1.499045e-001	-0.026531	-4.215872	P11974(367)-P11974(141)/	Intra-Protein	1	1	17.0	5.0	1.000000e+000	1.000000e+000
166	20180615_KS_CL_9.13774.13774.6.3.dta	6	3.165747e+003	AGKPVICATQMLESMIKKPR(17)-KPRPTR(1)	Cross-Linked	BS3	3.165742e+003	Carbamidomethyl[C](7);Oxidation[M](15)	1.000000e+000	1.525111e-001	0.004987	1.575302	P11974(336)-P11974(337)/	Intra-Protein	1	1	4.5	1.5	1.000000e+000	1.000000e+000
167	20180615_KS_CL_9.7736.7736.5.0.dta	5	2.522462e+003	TGLIKGSGTAEVELKK(5)-KPRPTR(1)	Cross-Linked	BS3	2.522466e+003	null	1.000000e+000	1.533311e-001	-0.004390	-1.740360	P11974(125)-P11974(337)/	Intra-Protein	1	1	16.0	4.0	1.000000e+000	1.000000e+000
168	20180615_KS_CL_9.23174.23174.4.1.dta	4	5.134528e+003	AEGSDVANAVLDGADCIMLSGETAKGDYPLEAVR(25)-TGLIKGSGTAEVELK(5)	Cross-Linked	BS3	5.134544e+003	Carbamidomethyl[C](16)	1.000000e+000	1.544770e-001	-0.016233	-3.161527	P11974(367)-P11974(125)/	Intra-Protein	1	1	23.5	10.5	1.000000e+000	1.000000e+000
169	20180615_KS_CL_9.14084.14084.5.0.dta	5	2.167291e+003	VFLAQKMIIGR(6)-KPRPTR(1)	Cross-Linked	BS3	2.167290e+003	null	1.000000e+000	1.682431e-001	0.001034	0.477094	P11974(311)-P11974(337)/	Intra-Protein	1	1	8.5	1.5	1.000000e+000	1.000000e+000
170	20180615_KS_CL_9.10593.10593.4.0.dta	4	2.664463e+003	TGLIKGSGTAEVELK(5)-KAADVHEVR(1)	Cross-Linked	BS3	2.664457e+003	null	1.000000e+000	1.699784e-001	0.006818	2.558871	P11974(125)-P11974(247)/	Intra-Protein	1	1	4.0	7.0	1.000000e+000	1.000000e+000
171	20180615_KS_CL_9.10796.10796.3.0.dta	3	1.640032e+003	NIKIISK(3)-KILGEK(1)	Cross-Linked	BS3	1.640036e+003	null	1.000000e+000	1.748438e-001	-0.004003	-2.440801	P11974(266)-P11974(256)/	Intra-Protein	1	1	6.5	5.5	1.000000e+000	1.000000e+000
172	20180615_KS_CL_9.22482.22482.4.0.dta	4	4.402160e+003	AEGSDVANAVLDGADCIMLSGETAKGDYPLEAVR(25)-KPRPTR(1)	Cross-Linked	BS3	4.402165e+003	Carbamidomethyl[C](16);Oxidation[M](18)	1.000000e+000	1.797488e-001	-0.004996	-1.134896	P11974(367)-P11974(337)/	Intra-Protein	1	1	24.5	2.5	1.000000e+000	1.000000e+000
173	20180615_KS_CL_9.2289.2289.3.0.dta	3	1.645991e+003	KPRPTR(1)-KPRPTR(1)	Cross-Linked	BS3	1.645997e+003	null	1.000000e+000	2.789176e-001	-0.006226	-3.782510	P11974(337)-P11974(337)/	Inter-Protein	1	1	4.5	4.5	1.000000e+000	1.000000e+000
174	20180615_KS_CL_9.7692.7692.4.1.dta	4	1.977148e+003	KAADVHEVR(1)-NIKIISK(3)	Cross-Linked	BS3	1.977149e+003	null	1.000000e+000	1.875864e-001	-0.000569	-0.287788	P11974(247)-P11974(266)/	Intra-Protein	1	1	8.0	4.0	1.000000e+000	1.000000e+000
175	20180615_KS_CL_9.22537.22537.5.0.dta	5	3.716963e+003	KGDVVIVLTGWRPGSGFTNTMR(1)-VNLAMNVGKAR(9)	Cross-Linked	BS3	3.716973e+003	Oxidation[M](30)	1.000000e+000	1.908757e-001	-0.009662	-2.599427	P11974(505)-P11974(498)/	Intra-Protein	1	1	21.5	15.5	1.000000e+000	1.000000e+000
176	20180615_KS_CL_9.23031.23031.5.0.dta	5	5.503903e+003	TATESFASDPILYRPVAVALDTKGPEIR(23)-GVNLPGAAVDLPAVSEKDIQDLK(17)	Cross-Linked	BS3	5.503921e+003	null	1.000000e+000	1.963208e-001	-0.017806	-3.235148	P11974(115)-P11974(224)/	Intra-Protein	1	1	12.0	15.0	1.000000e+000	1.000000e+000
177	20180615_KS_CL_9.14907.14907.5.0.dta	5	3.601779e+003	MNFSHGTHEYHAETIKNVR(16)-SVETLKEMIK(6)	Cross-Linked	BS3	3.601778e+003	Oxidation[M](1)	1.000000e+000	1.972265e-001	0.001602	0.444780	P11974(89)-P11974(62)/	Intra-Protein	1	1	13.0	8.0	1.000000e+000	1.000000e+000
178	20180615_KS_CL_9.22012.22012.4.2.dta	4	3.435849e+003	GATLKITLDNAYMEK(5)-TGLIKGSGTAEVELKK(5)	Cross-Linked	BS3	3.435865e+003	null	1.000000e+000	1.993758e-001	-0.016537	-4.813052	P11974(141)-P11974(125)/	Intra-Protein	1	1	6.5	5.5	1.000000e+000	1.000000e+000
179	20180615_KS_CL_9.9510.9510.5.1.dta	5	2.394369e+003	TGLIKGSGTAEVELK(5)-KPRPTR(1)	Cross-Linked	BS3	2.394371e+003	null	1.000000e+000	2.015540e-001	-0.002567	-1.072098	P11974(125)-P11974(337)/	Intra-Protein	1	1	8.0	3.0	1.000000e+000	1.000000e+000
180	20180615_KS_CL_9.10080.10080.4.3.dta	4	2.394367e+003	TGLIKGSGTAEVELK(5)-KPRPTR(1)	Cross-Linked	BS3	2.394371e+003	null	1.000000e+000	2.035910e-001	-0.003896	-1.627149	P11974(125)-P11974(337)/	Intra-Protein	1	1	7.0	2.0	1.000000e+000	1.000000e+000
181	20180615_KS_CL_9.13067.13067.4.2.dta	4	2.559393e+003	GATLKITLDNAYMEK(5)-KPRPTR(1)	Cross-Linked	BS3	2.559396e+003	null	1.000000e+000	2.065530e-001	-0.003578	-1.397986	P11974(141)-P11974(337)/	Intra-Protein	1	1	5.0	2.0	1.000000e+000	1.000000e+000
182	20180615_KS_CL_9.23042.23042.6.0.dta	6	6.665291e+003	AEGSDVANAVLDGADCIMLSGETAKGDYPLEAVR(25)-TATESFASDPILYRPVAVALDTKGPEIR(23)	Cross-Linked	BS3	6.665291e+003	Carbamidomethyl[C](16);Oxidation[M](18)	1.000000e+000	2.300746e-001	0.000134	0.020104	P11974(367)-P11974(115)/	Intra-Protein	1	1	18.0	8.0	1.000000e+000	1.000000e+000
183	20180615_KS_CL_9.13098.13098.4.1.dta	4	2.559392e+003	GATLKITLDNAYMEK(5)-KPRPTR(1)	Cross-Linked	BS3	2.559396e+003	null	1.000000e+000	2.360642e-001	-0.004098	-1.601159	P11974(141)-P11974(337)/	Intra-Protein	1	1	12.0	3.0	1.000000e+000	1.000000e+000
184	20180615_KS_CL_9.22638.22638.5.0.dta	5	4.273254e+003	TATESFASDPILYRPVAVALDTKGPEIR(23)-GSGTAEVELKK(10)	Cross-Linked	BS3	4.273260e+003	null	1.000000e+000	2.393366e-001	-0.006216	-1.454627	P11974(115)-P11974(135)/	Intra-Protein	1	1	14.0	8.0	1.000000e+000	1.000000e+000
185	20180615_KS_CL_9.22645.22645.6.2.dta	6	6.293097e+003	AEGSDVANAVLDGADCIMLSGETAKGDYPLEAVRMQHLIAR(25)-KGATLKITLDNAYMEK(6)	Cross-Linked	BS3	6.293123e+003	Carbamidomethyl[C](16);Oxidation[M](58)	1.000000e+000	2.407760e-001	-0.026531	-4.215872	P11974(367)-P11974(141)/	Intra-Protein	1	1	13.0	5.0	1.000000e+000	1.000000e+000
186	20180615_KS_CL_9.17546.17546.5.0.dta	5	2.893586e+003	PVICATQMLESMIKKPR(14)-KPRPTR(1)	Cross-Linked	BS3	2.893594e+003	Carbamidomethyl[C](4)	1.000000e+000	2.424544e-001	-0.007885	-2.724985	P11974(336)-P11974(337)/	Intra-Protein	1	1	14.5	2.5	1.000000e+000	1.000000e+000
187	20180615_KS_CL_9.22621.22621.4.0.dta	4	4.785573e+003	TATESFASDPILYRPVAVALDTKGPEIR(23)-TGLIKGSGTAEVELKK(5)	Cross-Linked	BS3	4.785592e+003	null	1.000000e+000	2.444750e-001	-0.018796	-3.927623	P11974(115)-P11974(125)/	Intra-Protein	1	1	14.0	10.0	1.000000e+000	1.000000e+000
188	20180615_KS_CL_9.17050.17050.4.1.dta	4	2.939538e+003	GATLKITLDNAYMEK(5)-GSGTAEVELKK(10)	Cross-Linked	BS3	2.939528e+003	Oxidation[M](13)	1.000000e+000	2.458351e-001	0.009521	3.238955	P11974(141)-P11974(135)/	Intra-Protein	1	1	4.5	2.5	1.000000e+000	1.000000e+000
189	20180615_KS_CL_9.23023.23023.5.0.dta	5	6.665297e+003	AEGSDVANAVLDGADCIMLSGETAKGDYPLEAVR(25)-TATESFASDPILYRPVAVALDTKGPEIR(23)	Cross-Linked	BS3	6.665291e+003	Carbamidomethyl[C](16);Oxidation[M](18)	1.000000e+000	2.458592e-001	0.006083	0.912638	P11974(367)-P11974(115)/	Intra-Protein	1	1	20.0	8.0	1.000000e+000	1.000000e+000
190	20180615_KS_CL_9.22853.22853.4.0.dta	4	4.605297e+003	GIFPVVCKDPVQEAWAEDVDLR(8)-SVETLKEMIKSGMNVAR(6)	Cross-Linked	BS3	4.605304e+003	Carbamidomethyl[C](7);Oxidation[M](33);Oxidation[M](38)	1.000000e+000	2.467782e-001	-0.006601	-1.433347	P11974(475)-P11974(62)/	Intra-Protein	1	1	27.5	13.5	1.000000e+000	1.000000e+000
191	20180615_KS_CL_9.22889.22889.6.0.dta	6	6.276125e+003	PRPTRAEGSDVANAVLDGADCIMLSGETAKGDYPLEAVR(30)-AGKPVICATQMLESMIKK(17)	Cross-Linked	BS3	6.276111e+003	Carbamidomethyl[C](21);Oxidation[M](23);Carbamidomethyl[C](49);Oxidation[M](53)	1.000000e+000	2.520196e-001	0.013830	2.203594	P11974(367)-P11974(336)/	Intra-Protein	1	1	12.0	9.0	1.000000e+000	1.000000e+000
192	20180615_KS_CL_9.22671.22671.5.0.dta	5	3.700975e+003	KGDVVIVLTGWRPGSGFTNTMR(1)-VNLAMNVGKAR(9)	Cross-Linked	BS3	3.700978e+003	null	1.000000e+000	2.548045e-001	-0.002628	-0.710083	P11974(505)-P11974(498)/	Intra-Protein	1	1	10.5	11.5	1.000000e+000	1.000000e+000
193	20180615_KS_CL_9.9383.9383.3.0.dta	3	2.394364e+003	TGLIKGSGTAEVELK(5)-KPRPTR(1)	Cross-Linked	BS3	2.394371e+003	null	1.000000e+000	2.582412e-001	-0.006963	-2.908070	P11974(125)-P11974(337)/	Intra-Protein	1	1	14.0	3.0	1.000000e+000	1.000000e+000
194	20180615_KS_CL_9.5917.5917.5.1.dta	5	2.010130e+003	GSGTAEVELKK(10)-KPRPTR(1)	Cross-Linked	BS3	2.010134e+003	null	1.000000e+000	2.667666e-001	-0.003703	-1.842166	P11974(135)-P11974(337)/	Intra-Protein	1	1	8.0	4.0	1.000000e+000	1.000000e+000
195	20180615_KS_CL_9.19898.19898.5.2.dta	5	3.511884e+003	SVETLKEMIKSGMNVAR(6)-PVAVALDTKGPEIR(9)	Cross-Linked	BS3	3.511886e+003	Oxidation[M](13)	1.000000e+000	2.760331e-001	-0.002088	-0.594552	P11974(62)-P11974(115)/	Intra-Protein	1	1	6.5	3.5	1.000000e+000	1.000000e+000
196	20180615_KS_CL_9.13802.13802.6.1.dta	6	3.165750e+003	AGKPVICATQMLESMIKKPR(17)-KPRPTR(1)	Cross-Linked	BS3	3.165742e+003	Carbamidomethyl[C](7);Oxidation[M](15)	1.000000e+000	2.788118e-001	0.008380	2.647089	P11974(336)-P11974(337)/	Intra-Protein	1	1	4.5	1.5	1.000000e+000	1.000000e+000
197	20180615_KS_CL_9.7719.7719.4.0.dta	4	2.522469e+003	TGLIKGSGTAEVELKK(5)-KPRPTR(1)	Cross-Linked	BS3	2.522466e+003	null	1.000000e+000	2.819954e-001	0.003034	1.202791	P11974(125)-P11974(337)/	Intra-Protein	1	1	8.0	2.0	1.000000e+000	1.000000e+000
198	20180615_KS_CL_9.7372.7372.5.0.dta	5	2.127146e+003	EMIKSGMNVAR(4)-KPRPTR(1)	Cross-Linked	BS3	2.127152e+003	null	1.000000e+000	2.827517e-001	-0.006537	-3.073123	P11974(66)-P11974(337)/	Intra-Protein	1	1	5.5	3.5	1.000000e+000	1.000000e+000
199	20180615_KS_CL_9.22888.22888.3.0.dta	3	4.386172e+003	AEGSDVANAVLDGADCIMLSGETAKGDYPLEAVR(25)-KPRPTR(1)	Cross-Linked	BS3	4.386170e+003	Carbamidomethyl[C](16)	1.000000e+000	2.835671e-001	0.002084	0.475130	P11974(367)-P11974(337)/	Intra-Protein	1	1	23.5	3.5	1.000000e+000	1.000000e+000
200	20180615_KS_CL_9.21506.21506.5.0.dta	5	3.732976e+003	KGDVVIVLTGWRPGSGFTNTMR(1)-VNLAMNVGKAR(9)	Cross-Linked	BS3	3.732967e+003	Oxidation[M](21);Oxidation[M](30)	1.000000e+000	2.871081e-001	0.008384	2.245934	P11974(505)-P11974(498)/	Intra-Protein	1	1	5.5	6.5	1.000000e+000	1.000000e+000
201	20180615_KS_CL_9.9498.9498.5.0.dta	5	2.394369e+003	TGLIKGSGTAEVELK(5)-KPRPTR(1)	Cross-Linked	BS3	2.394371e+003	null	1.000000e+000	2.871699e-001	-0.002490	-1.039939	P11974(125)-P11974(337)/	Intra-Protein	1	1	8.0	4.0	1.000000e+000	1.000000e+000
202	20180615_KS_CL_9.10772.10772.5.0.dta	5	3.181733e+003	AGKPVICATQMLESMIKKPR(17)-KPRPTR(1)	Cross-Linked	BS3	3.181737e+003	Carbamidomethyl[C](7);Oxidation[M](11);Oxidation[M](15)	1.000000e+000	2.885233e-001	-0.003757	-1.180802	P11974(336)-P11974(337)/	Intra-Protein	1	1	15.5	1.5	1.000000e+000	1.000000e+000
203	20180615_KS_CL_9.22941.22941.6.0.dta	6	4.386157e+003	AEGSDVANAVLDGADCIMLSGETAKGDYPLEAVR(25)-KPRPTR(1)	Cross-Linked	BS3	4.386170e+003	Carbamidomethyl[C](16)	1.000000e+000	2.919066e-001	-0.013557	-3.090851	P11974(367)-P11974(337)/	Intra-Protein	1	1	29.5	3.5	1.000000e+000	1.000000e+000
204	20180615_KS_CL_9.17978.17978.4.1.dta	4	2.433312e+003	SVETLKEMIK(6)-GSGTAEVELKK(10)	Cross-Linked	BS3	2.433316e+003	null	1.000000e+000	2.972635e-001	-0.003556	-1.461381	P11974(62)-P11974(135)/	Intra-Protein	1	1	5.5	3.5	1.000000e+000	1.000000e+000
205	20180615_KS_CL_9.9714.9714.4.0.dta	4	2.394371e+003	TGLIKGSGTAEVELK(5)-KPRPTR(1)	Cross-Linked	BS3	2.394371e+003	null	1.000000e+000	2.975214e-001	-0.000570	-0.238058	P11974(125)-P11974(337)/	Intra-Protein	1	1	11.0	2.0	1.000000e+000	1.000000e+000
206	20180615_KS_CL_9.14869.14869.6.0.dta	6	3.601781e+003	MNFSHGTHEYHAETIKNVR(16)-SVETLKEMIK(6)	Cross-Linked	BS3	3.601778e+003	Oxidation[M](1)	1.000000e+000	2.991080e-001	0.003723	1.033656	P11974(89)-P11974(62)/	Intra-Protein	1	1	11.0	7.0	1.000000e+000	1.000000e+000
207	20180615_KS_CL_9.22975.22975.4.1.dta	4	4.736522e+003	GVNLPGAAVDLPAVSEKDIQDLK(17)-QKGPDFLVTEVENGGFLGSKK(20)	Cross-Linked	BS3	4.736503e+003	null	1.000000e+000	3.055688e-001	0.018481	3.901824	P11974(224)-P11974(206)/	Intra-Protein	1	1	15.5	8.5	1.000000e+000	1.000000e+000
208	20180615_KS_CL_9.22796.22796.5.0.dta	5	4.657500e+003	TATESFASDPILYRPVAVALDTKGPEIR(23)-TGLIKGSGTAEVELK(5)	Cross-Linked	BS3	4.657497e+003	null	1.000000e+000	3.220312e-001	0.002309	0.495760	P11974(115)-P11974(125)/	Intra-Protein	1	1	15.0	15.0	1.000000e+000	1.000000e+000
209	20180615_KS_CL_9.22560.22560.4.2.dta	4	3.359843e+003	GDLGIEIPAEKVFLAQK(11)-IISKIENHEGVR(4)	Cross-Linked	BS3	3.359857e+003	null	1.000000e+000	3.318078e-001	-0.014491	-4.312981	P11974(305)-P11974(270)/	Intra-Protein	1	1	17.0	10.0	1.000000e+000	1.000000e+000
210	20180615_KS_CL_9.9844.9844.4.4.dta	4	2.394364e+003	TGLIKGSGTAEVELK(5)-KPRPTR(1)	Cross-Linked	BS3	2.394371e+003	null	1.000000e+000	3.349389e-001	-0.007687	-3.210446	P11974(125)-P11974(337)/	Intra-Protein	1	1	8.0	2.0	1.000000e+000	1.000000e+000
211	20180615_KS_CL_9.9649.9649.4.0.dta	4	2.394369e+003	TGLIKGSGTAEVELK(5)-KPRPTR(1)	Cross-Linked	BS3	2.394371e+003	null	1.000000e+000	3.372429e-001	-0.001945	-0.812322	P11974(125)-P11974(337)/	Intra-Protein	1	1	12.0	2.0	1.000000e+000	1.000000e+000
212	20180615_KS_CL_9.20712.20712.4.0.dta	4	3.909108e+003	TATESFASDPILYRPVAVALDTKGPEIR(23)-KPRPTR(1)	Cross-Linked	BS3	3.909123e+003	null	1.000000e+000	3.404378e-001	-0.014997	-3.836410	P11974(115)-P11974(337)/	Intra-Protein	1	1	13.5	2.5	1.000000e+000	1.000000e+000
213	20180615_KS_CL_9.22215.22215.4.1.dta	4	3.451861e+003	GATLKITLDNAYMEK(5)-TGLIKGSGTAEVELKK(5)	Cross-Linked	BS3	3.451860e+003	Oxidation[M](13)	1.000000e+000	3.530377e-001	0.000257	0.074453	P11974(141)-P11974(125)/	Intra-Protein	1	1	9.5	3.5	1.000000e+000	1.000000e+000
214	20180615_KS_CL_9.9297.9297.4.0.dta	4	2.394365e+003	TGLIKGSGTAEVELK(5)-KPRPTR(1)	Cross-Linked	BS3	2.394371e+003	null	1.000000e+000	3.717511e-001	-0.006479	-2.705929	P11974(125)-P11974(337)/	Intra-Protein	1	1	16.0	3.0	1.000000e+000	1.000000e+000
215	20180615_KS_CL_9.14730.14730.5.1.dta	5	3.601775e+003	MNFSHGTHEYHAETIKNVR(16)-SVETLKEMIK(6)	Cross-Linked	BS3	3.601778e+003	Oxidation[M](1)	1.000000e+000	3.844324e-001	-0.002903	-0.805991	P11974(89)-P11974(62)/	Intra-Protein	1	1	6.0	6.0	1.000000e+000	1.000000e+000
216	20180615_KS_CL_9.9435.9435.4.0.dta	4	2.394366e+003	TGLIKGSGTAEVELK(5)-KPRPTR(1)	Cross-Linked	BS3	2.394371e+003	null	1.000000e+000	3.855331e-001	-0.005701	-2.381001	P11974(125)-P11974(337)/	Intra-Protein	1	1	17.0	3.0	1.000000e+000	1.000000e+000
217	20180615_KS_CL_9.22933.22933.6.3.dta	6	6.260146e+003	PRPTRAEGSDVANAVLDGADCIMLSGETAKGDYPLEAVR(30)-AGKPVICATQMLESMIKK(17)	Cross-Linked	BS3	6.260117e+003	Carbamidomethyl[C](21);Oxidation[M](23);Carbamidomethyl[C](49)	1.000000e+000	3.862161e-001	0.029435	4.701989	P11974(367)-P11974(336)/	Intra-Protein	1	1	11.0	7.0	1.000000e+000	1.000000e+000
218	20180615_KS_CL_9.23016.23016.4.5.dta	4	2.925582e+003	PVICATQMLESMIKKPR(14)-KPRPTR(1)	Cross-Linked	BS3	2.925583e+003	Carbamidomethyl[C](4);Oxidation[M](8);Oxidation[M](12)	1.000000e+000	3.867472e-001	-0.001831	-0.625858	P11974(336)-P11974(337)/	Intra-Protein	1	1	8.5	2.5	1.000000e+000	1.000000e+000
219	20180615_KS_CL_9.9230.9230.3.1.dta	3	2.394363e+003	TGLIKGSGTAEVELK(5)-KPRPTR(1)	Cross-Linked	BS3	2.394371e+003	null	1.000000e+000	3.904388e-001	-0.008043	-3.359128	P11974(125)-P11974(337)/	Intra-Protein	1	1	11.5	2.5	1.000000e+000	1.000000e+000
220	20180615_KS_CL_9.17300.17300.5.1.dta	5	3.149740e+003	AGKPVICATQMLESMIKKPR(17)-KPRPTR(1)	Cross-Linked	BS3	3.149747e+003	Carbamidomethyl[C](7)	1.000000e+000	4.028447e-001	-0.006744	-2.141124	P11974(336)-P11974(337)/	Intra-Protein	1	1	12.5	1.5	1.000000e+000	1.000000e+000
221	20180615_KS_CL_9.22656.22656.4.0.dta	4	4.273266e+003	TATESFASDPILYRPVAVALDTKGPEIR(23)-GSGTAEVELKK(10)	Cross-Linked	BS3	4.273260e+003	null	1.000000e+000	4.162067e-001	0.005807	1.358916	P11974(115)-P11974(135)/	Intra-Protein	1	1	10.0	4.0	1.000000e+000	1.000000e+000
222	20180615_KS_CL_9.22880.22880.3.0.dta	3	4.386172e+003	AEGSDVANAVLDGADCIMLSGETAKGDYPLEAVR(25)-KPRPTR(1)	Cross-Linked	BS3	4.386170e+003	Carbamidomethyl[C](16)	1.000000e+000	4.203858e-001	0.001454	0.331496	P11974(367)-P11974(337)/	Intra-Protein	1	1	23.5	3.5	1.000000e+000	1.000000e+000
223	20180615_KS_CL_9.12594.12594.4.1.dta	4	2.069176e+003	SVETLKEMIK(6)-KPRPTR(1)	Cross-Linked	BS3	2.069179e+003	null	1.000000e+000	4.358168e-001	-0.002254	-1.089321	P11974(62)-P11974(337)/	Intra-Protein	1	1	4.0	2.0	1.000000e+000	1.000000e+000
224	20180615_KS_CL_9.17378.17378.4.1.dta	4	2.709478e+003	IISKIENHEGVR(4)-SVETLKEMIK(6)	Cross-Linked	BS3	2.709485e+003	null	1.000000e+000	4.550690e-001	-0.007420	-2.738527	P11974(270)-P11974(62)/	Intra-Protein	1	1	4.0	4.0	1.000000e+000	1.000000e+000
225	20180615_KS_CL_9.9790.9790.4.1.dta	4	2.394367e+003	TGLIKGSGTAEVELK(5)-KPRPTR(1)	Cross-Linked	BS3	2.394371e+003	null	1.000000e+000	5.186880e-001	-0.004637	-1.936625	P11974(125)-P11974(337)/	Intra-Protein	1	1	9.0	2.0	1.000000e+000	1.000000e+000
226	20180615_KS_CL_9.20266.20266.3.0.dta	3	2.533371e+003	NICKVVDVGSK(4)-SVETLKEMIK(6)	Cross-Linked	BS3	2.533361e+003	Carbamidomethyl[C](3)	1.000000e+000	5.283757e-001	0.009665	3.815089	P11974(166)-P11974(62)/	Intra-Protein	1	1	4.5	2.5	1.000000e+000	1.000000e+000
227	20180615_KS_CL_9.22917.22917.4.1.dta	4	3.779987e+003	GIFPVVCKDPVQEAWAEDVDLR(8)-ILGEKGKNIK(7)	Cross-Linked	BS3	3.780004e+003	Carbamidomethyl[C](7)	1.000000e+000	5.297132e-001	-0.017082	-4.519043	P11974(475)-P11974(263)/	Intra-Protein	1	1	7.0	3.0	1.000000e+000	1.000000e+000
228	20180615_KS_CL_9.22973.22973.4.2.dta	4	3.761975e+003	QKGPDFLVTEVENGGFLGSK(2)-TGLIKGSGTAEVELK(5)	Cross-Linked	BS3	3.761985e+003	null	1.000000e+000	5.353666e-001	-0.009486	-2.521541	P11974(188)-P11974(125)/	Intra-Protein	1	1	8.5	4.5	1.000000e+000	1.000000e+000
229	20180615_KS_CL_9.22578.22578.4.0.dta	4	2.768494e+003	AGKPVICATQMLESMIK(3)-KPRPTR(1)	Cross-Linked	BS3	2.768498e+003	Carbamidomethyl[C](7)	1.000000e+000	5.403396e-001	-0.003741	-1.351274	P11974(322)-P11974(337)/	Intra-Protein	1	1	6.0	9.0	1.000000e+000	1.000000e+000
230	20180615_KS_CL_9.13080.13080.5.0.dta	5	2.909590e+003	PVICATQMLESMIKKPR(14)-KPRPTR(1)	Cross-Linked	BS3	2.909588e+003	Carbamidomethyl[C](4);Oxidation[M](12)	1.000000e+000	5.566872e-001	0.001857	0.638235	P11974(336)-P11974(337)/	Intra-Protein	1	1	6.0	1.0	1.000000e+000	1.000000e+000
231	20180615_KS_CL_9.22926.22926.5.3.dta	5	4.918611e+003	TATESFASDPILYRPVAVALDTKGPEIRTGLIK(23)-EMIKSGMNVAR(4)	Cross-Linked	BS3	4.918605e+003	Oxidation[M](43)	1.000000e+000	5.634963e-001	0.005146	1.046232	P11974(115)-P11974(66)/	Intra-Protein	1	1	10.0	4.0	1.000000e+000	1.000000e+000
232	20180615_KS_CL_9.22510.22510.4.0.dta	4	2.768494e+003	AGKPVICATQMLESMIK(3)-KPRPTR(1)	Cross-Linked	BS3	2.768498e+003	Carbamidomethyl[C](7)	1.000000e+000	5.667558e-001	-0.004074	-1.471556	P11974(322)-P11974(337)/	Intra-Protein	1	1	5.0	5.0	1.000000e+000	1.000000e+000
233	20180615_KS_CL_9.5704.5704.4.3.dta	4	2.143141e+003	EMIKSGMNVAR(4)-KPRPTR(1)	Cross-Linked	BS3	2.143147e+003	Oxidation[M](7)	1.000000e+000	6.127629e-001	-0.006291	-2.935402	P11974(66)-P11974(337)/	Intra-Protein	1	1	8.5	1.5	1.000000e+000	1.000000e+000
234	20180615_KS_CL_9.9609.9609.4.0.dta	4	2.394369e+003	TGLIKGSGTAEVELK(5)-KPRPTR(1)	Cross-Linked	BS3	2.394371e+003	null	1.000000e+000	6.142790e-001	-0.002049	-0.855757	P11974(125)-P11974(337)/	Intra-Protein	1	1	11.0	2.0	1.000000e+000	1.000000e+000
235	20180615_KS_CL_9.23199.23199.4.1.dta	4	5.134528e+003	AEGSDVANAVLDGADCIMLSGETAKGDYPLEAVR(25)-TGLIKGSGTAEVELK(5)	Cross-Linked	BS3	5.134544e+003	Carbamidomethyl[C](16)	1.000000e+000	6.430579e-001	-0.016233	-3.161527	P11974(367)-P11974(125)/	Intra-Protein	1	1	17.0	6.0	1.000000e+000	1.000000e+000
236	20180615_KS_CL_9.22787.22787.4.0.dta	4	4.415249e+003	ITLDNAYMEKCDENILWLDYK(10)-TGLIKGSGTAEVELKK(5)	Cross-Linked	BS3	4.415240e+003	Carbamidomethyl[C](11)	1.000000e+000	6.519562e-001	0.009148	2.071915	P11974(151)-P11974(125)/	Intra-Protein	1	1	8.5	8.5	1.000000e+000	1.000000e+000
237	20180615_KS_CL_9.22635.22635.4.2.dta	4	2.434384e+003	VFLAQKMIIGR(6)-KLFEELAR(1)	Cross-Linked	BS3	2.434389e+003	Oxidation[M](7)	1.000000e+000	6.766756e-001	-0.005179	-2.127433	P11974(311)-P11974(393)/	Intra-Protein	1	1	8.5	5.5	1.000000e+000	1.000000e+000
238	20180615_KS_CL_9.22247.22247.4.1.dta	4	3.451860e+003	GATLKITLDNAYMEK(5)-TGLIKGSGTAEVELKK(5)	Cross-Linked	BS3	3.451860e+003	Oxidation[M](13)	1.000000e+000	7.059495e-001	-0.000569	-0.164839	P11974(141)-P11974(125)/	Intra-Protein	1	1	7.5	4.5	1.000000e+000	1.000000e+000
239	20180615_KS_CL_9.22146.22146.4.0.dta	4	3.451850e+003	KGATLKITLDNAYMEK(6)-TGLIKGSGTAEVELK(5)	Cross-Linked	BS3	3.451860e+003	Oxidation[M](14)	1.000000e+000	7.077706e-001	-0.010540	-3.053426	P11974(141)-P11974(125)/	Intra-Protein	1	1	7.5	5.5	1.000000e+000	1.000000e+000
240	20180615_KS_CL_9.22544.22544.3.0.dta	3	4.402144e+003	AEGSDVANAVLDGADCIMLSGETAKGDYPLEAVR(25)-KPRPTR(1)	Cross-Linked	BS3	4.402165e+003	Carbamidomethyl[C](16);Oxidation[M](18)	1.000000e+000	7.529578e-001	-0.020717	-4.706093	P11974(367)-P11974(337)/	Intra-Protein	1	1	17.5	3.5	1.000000e+000	1.000000e+000
241	20180615_KS_CL_9.22850.22850.3.1.dta	3	3.762933e+003	AGKPVICATQMLESMIK(3)-PVICATQMLESMIKK(14)	Cross-Linked	BS3	3.762941e+003	Carbamidomethyl[C](7);Carbamidomethyl[C](24)	1.000000e+000	7.847491e-001	-0.008067	-2.143802	P11974(322)-P11974(336)/	Intra-Protein	1	1	8.5	7.5	1.000000e+000	1.000000e+000
242	20180615_KS_CL_9.22518.22518.4.3.dta	4	3.717978e+003	MIIGRCNRAGKPVICATQMLESMIK(11)-KILGEK(1)	Cross-Linked	BS3	3.717971e+003	Carbamidomethyl[C](6);Carbamidomethyl[C](15);Oxidation[M](1)	1.000000e+000	7.878510e-001	0.006886	1.852086	P11974(322)-P11974(256)/	Intra-Protein	1	1	7.5	1.5	1.000000e+000	1.000000e+000
