# Supplementary material for: The CroCo cross-link converter: a user-centred tool to convert results from cross-linking mass spectrometry experiments
Source: Bioinformatics. 2019 Sep 28;36(4):1296–7. doi: 10.1093/bioinformatics/btz732 (PMC7703748; doi:10.1093/bioinformatics/btz732)
Supplement: btz732_Supplementary_Data [file btz732_supplementary_data.zip › ExampleData/input/plink2/pLink2_results/PK_P11974_2019.03.01.filtered_loop-linked_peptides.csv]

Peptide_Order	Peptide	Peptide_Mass	Modifications	Proteins
	Spectrum_Order	Title	Charge	Precursor_Mass	Evalue	Score	Precursor_Mass_Error(Da)	Precursor_Mass_Error(ppm)	Alpha_Evalue	Beta_Evalue
1	AGKPVICATQMLESMIKKPR(17)(18)	2396.286124	Carbamidomethyl[C](7)	P11974(336)(337)/
	1	20180615_KS_CL_9.23134.23134.3.3.dta	3	2396.285964	1.000000e+000	7.444383e-002	-0.000160	-0.066770	1.000000e+000	1.000000e+000
2	GATLKITLDNAYMEKCDENILWLDYK(5)(15)	3255.595066	Carbamidomethyl[C](16)	P11974(141)(151)/
	1	20180615_KS_CL_9.23461.23461.3.0.dta	3	3255.608402	1.000000e+000	5.811894e-003	0.013336	4.096333	1.000000e+000	1.000000e+000
	2	20180615_KS_CL_9.23369.23369.3.0.dta	3	3271.601256	1.000000e+000	1.604078e-002	0.011276	3.446642	1.000000e+000	1.000000e+000
	3	20180615_KS_CL_9.23362.23362.3.0.dta	3	3271.601256	1.000000e+000	2.270153e-002	0.011276	3.446642	1.000000e+000	1.000000e+000
3	GDLGIEIPAEKVFLAQKMIIGR(11)(17)	2552.415535	Oxidation[M](18)	P11974(305)(311)/
	1	20180615_KS_CL_9.23566.23566.3.0.dta	3	2552.415178	1.000000e+000	3.226968e-003	-0.000357	-0.139868	1.000000e+000	1.000000e+000
	2	20180615_KS_CL_9.23577.23577.3.0.dta	3	2552.415671	1.000000e+000	4.043472e-003	0.000136	0.053283	1.000000e+000	1.000000e+000
	3	20180615_KS_CL_9.23820.23820.3.0.dta	3	2536.423789	1.000000e+000	1.187551e-002	0.003168	1.249004	1.000000e+000	1.000000e+000
4	GFFKKGDVVIVLTGWR(4)(5)	1960.105390	null	P11974(504)(505)/
	1	20180615_KS_CL_9.23793.23793.3.0.dta	3	1960.108055	1.000000e+000	1.335802e-002	0.002665	1.359621	1.000000e+000	1.000000e+000
	2	20180615_KS_CL_9.23811.23811.3.0.dta	3	1960.108055	1.000000e+000	1.517970e-002	0.002665	1.359621	1.000000e+000	1.000000e+000
5	GFFKKGDVVIVLTGWRPGSGFTNTMR(4)(5)	3008.581355	null	P11974(504)(505)/
	1	20180615_KS_CL_9.23481.23481.3.0.dta	3	3008.593131	1.000000e+000	8.044915e-002	0.011776	3.914137	1.000000e+000	1.000000e+000
	2	20180615_KS_CL_9.23223.23223.3.0.dta	3	3024.589764	1.000000e+000	3.217788e-001	0.013495	4.461782	1.000000e+000	1.000000e+000
	3	20180615_KS_CL_9.23441.23441.4.1.dta	4	3024.587267	1.000000e+000	5.035859e-001	0.010998	3.636212	1.000000e+000	1.000000e+000
	4	20180615_KS_CL_9.23507.23507.4.0.dta	4	3008.590285	1.000000e+000	5.427469e-001	0.008930	2.968176	1.000000e+000	1.000000e+000
6	GPDFLVTEVENGGFLGSKKGVNLPGAAVDLPAVSEK(18)(19)	3749.963458	null	P11974(206)(207)/
	1	20180615_KS_CL_9.23573.23573.3.0.dta	3	3749.973435	1.000000e+000	4.206789e-003	0.009977	2.660559	1.000000e+000	1.000000e+000
	2	20180615_KS_CL_9.23592.23592.3.0.dta	3	3749.973145	1.000000e+000	9.278625e-003	0.009687	2.583225	1.000000e+000	1.000000e+000
7	GPDFLVTEVENGGFLGSKKGVNLPGAAVDLPAVSEKDIQDLK(18)(19)	4462.338978	null	P11974(206)(207)/
	1	20180615_KS_CL_9.23452.23452.3.1.dta	3	4462.343563	1.000000e+000	1.377839e-002	0.004585	1.027488	1.000000e+000	1.000000e+000
8	GSGTAEVELKKGATLK(10)(11)	1726.958458	null	P11974(135)(136)/
	1	20180615_KS_CL_9.15692.15692.3.0.dta	3	1726.959935	1.000000e+000	5.005749e-003	0.001477	0.855261	1.000000e+000	1.000000e+000
9	ILGEKGKNIK(5)(7)	1237.751388	null	P11974(261)(263)/
	1	20180615_KS_CL_9.12069.12069.2.0.dta	2	1237.752421	1.000000e+000	6.489914e-002	0.001033	0.834578	1.000000e+000	1.000000e+000
10	KGATLKITLDNAYMEKCDENILWLDYK(6)(16)	3383.690022	Carbamidomethyl[C](17)	P11974(141)(151)/
	1	20180615_KS_CL_9.23173.23173.3.0.dta	3	3383.686285	1.000000e+000	5.274597e-002	-0.003737	-1.104416	1.000000e+000	1.000000e+000
	2	20180615_KS_CL_9.23076.23076.3.0.dta	3	3399.684193	1.000000e+000	1.097009e-001	-0.000743	-0.218550	1.000000e+000	1.000000e+000
11	KILGEKGK(1)(6)	1010.624408	null	P11974(256)(261)/
	1	20180615_KS_CL_9.10062.10062.2.0.dta	2	1010.625553	1.000000e+000	6.065559e-001	0.001145	1.132963	1.000000e+000	1.000000e+000
12	KILGEKGKNIK(1)(6)	1365.846344	null	P11974(256)(261)/
	1	20180615_KS_CL_9.13167.13167.3.0.dta	3	1365.846297	1.000000e+000	4.953201e-001	-0.000047	-0.034411	1.000000e+000	1.000000e+000
	2	20180615_KS_CL_9.8304.8304.2.3.dta	2	1365.843395	1.000000e+000	5.422036e-001	-0.002949	-2.159101	1.000000e+000	1.000000e+000
13	KILGEKGKNIK(6)(8)	1365.846344	null	P11974(261)(263)/
	1	20180615_KS_CL_9.8981.8981.3.0.dta	3	1365.845461	1.000000e+000	1.144298e-002	-0.000883	-0.646486	1.000000e+000	1.000000e+000
	2	20180615_KS_CL_9.8805.8805.3.0.dta	3	1365.844978	1.000000e+000	7.180685e-002	-0.001366	-1.000112	1.000000e+000	1.000000e+000
	3	20180615_KS_CL_9.18895.18895.3.0.dta	3	1365.844662	1.000000e+000	1.646333e-001	-0.001682	-1.231471	1.000000e+000	1.000000e+000
	4	20180615_KS_CL_9.8494.8494.3.0.dta	3	1365.845424	1.000000e+000	2.870035e-001	-0.000920	-0.673575	1.000000e+000	1.000000e+000
	5	20180615_KS_CL_9.8332.8332.3.0.dta	3	1365.841414	1.000000e+000	4.415805e-001	-0.004930	-3.609484	1.000000e+000	1.000000e+000
	6	20180615_KS_CL_9.9290.9290.2.3.dta	2	1365.846243	1.000000e+000	5.484010e-001	-0.000101	-0.073947	1.000000e+000	1.000000e+000
	7	20180615_KS_CL_9.9631.9631.3.0.dta	3	1365.844610	1.000000e+000	5.668972e-001	-0.001734	-1.269543	1.000000e+000	1.000000e+000
	8	20180615_KS_CL_9.9791.9791.2.0.dta	2	1365.846200	1.000000e+000	6.173112e-001	-0.000144	-0.105429	1.000000e+000	1.000000e+000
	9	20180615_KS_CL_9.9092.9092.2.0.dta	2	1365.839993	1.000000e+000	6.918254e-001	-0.006351	-4.649864	1.000000e+000	1.000000e+000
	10	20180615_KS_CL_9.9740.9740.2.0.dta	2	1365.845083	1.000000e+000	7.238278e-001	-0.001261	-0.923237	1.000000e+000	1.000000e+000
14	NICKVVDVGSKVYVDDGLISLQVK(4)(11)	2786.500711	Carbamidomethyl[C](3)	P11974(166)(173)/
	1	20180615_KS_CL_9.23448.23448.3.0.dta	3	2786.513483	1.000000e+000	3.903424e-003	0.012772	4.583527	1.000000e+000	1.000000e+000
15	NIKIISKIENHEGVR(3)(7)	1888.064980	null	P11974(266)(270)/
	1	20180615_KS_CL_9.21750.21750.3.0.dta	3	1888.059833	1.000000e+000	3.435396e-002	-0.005147	-2.726071	1.000000e+000	1.000000e+000
16	QKGPDFLVTEVENGGFLGSKKGVNLPGAAVDLPAVSEK(20)(21)	4006.116985	null	P11974(206)(207)/
	1	20180615_KS_CL_9.23243.23243.3.0.dta	3	4006.136737	1.000000e+000	2.135339e-002	0.019752	4.930460	1.000000e+000	1.000000e+000
17	SVETLKEMIKSGMNVAR(6)(10)	2031.061211	null	P11974(62)(66)/
	1	20180615_KS_CL_9.24137.24137.3.0.dta	3	2031.060956	1.000000e+000	4.051332e-003	-0.000255	-0.125550	1.000000e+000	1.000000e+000
	2	20180615_KS_CL_9.24037.24037.3.0.dta	3	2031.062766	1.000000e+000	5.448454e-003	0.001555	0.765610	1.000000e+000	1.000000e+000
	3	20180615_KS_CL_9.24247.24247.3.0.dta	3	2031.061109	1.000000e+000	1.716734e-002	-0.000102	-0.050220	1.000000e+000	1.000000e+000
	4	20180615_KS_CL_9.23538.23538.3.0.dta	3	2063.049486	1.000000e+000	2.417510e-002	-0.001553	-0.752769	1.000000e+000	1.000000e+000
	5	20180615_KS_CL_9.23489.23489.3.0.dta	3	2031.067156	1.000000e+000	3.950088e-002	0.005945	2.927041	1.000000e+000	1.000000e+000
	6	20180615_KS_CL_9.23129.23129.3.0.dta	3	2047.053881	1.000000e+000	5.433396e-002	-0.002244	-1.096208	1.000000e+000	1.000000e+000
	7	20180615_KS_CL_9.23904.23904.2.0.dta	2	2047.059121	1.000000e+000	6.520751e-002	0.002996	1.463565	1.000000e+000	1.000000e+000
	8	20180615_KS_CL_9.23180.23180.2.0.dta	2	2063.052216	1.000000e+000	8.299976e-002	0.001177	0.570514	1.000000e+000	1.000000e+000
	9	20180615_KS_CL_9.24088.24088.3.0.dta	3	2047.053985	1.000000e+000	8.376328e-002	-0.002140	-1.045404	1.000000e+000	1.000000e+000
	10	20180615_KS_CL_9.23140.23140.3.2.dta	3	2063.046492	1.000000e+000	9.509703e-002	-0.004547	-2.204017	1.000000e+000	1.000000e+000
	11	20180615_KS_CL_9.20387.20387.3.3.dta	3	2063.043292	1.000000e+000	1.465563e-001	-0.007747	-3.755118	1.000000e+000	1.000000e+000
	12	20180615_KS_CL_9.21951.21951.3.0.dta	3	2063.051454	1.000000e+000	1.689271e-001	0.000415	0.201158	1.000000e+000	1.000000e+000
	13	20180615_KS_CL_9.24015.24015.3.1.dta	3	2063.050024	1.000000e+000	2.491314e-001	-0.001015	-0.491990	1.000000e+000	1.000000e+000
	14	20180615_KS_CL_9.22805.22805.3.1.dta	3	2063.046526	1.000000e+000	3.782803e-001	-0.004513	-2.187537	1.000000e+000	1.000000e+000
	15	20180615_KS_CL_9.23967.23967.3.0.dta	3	2047.052989	1.000000e+000	4.242338e-001	-0.003136	-1.531956	1.000000e+000	1.000000e+000
	16	20180615_KS_CL_9.24158.24158.3.1.dta	3	2063.047242	1.000000e+000	4.771063e-001	-0.003797	-1.840478	1.000000e+000	1.000000e+000
18	VVDVGSKVYVDDGLISLQVKQK(7)(20)	2527.401660	null	P11974(173)(186)/
	1	20180615_KS_CL_9.23121.23121.3.0.dta	3	2527.400904	1.000000e+000	5.315667e-002	-0.000756	-0.299121	1.000000e+000	1.000000e+000
19	VYVDDGLISLQVKQKGPDFLVTEVENGGFLGSK(13)(15)	3689.931099	null	P11974(186)(188)/
	1	20180615_KS_CL_9.23657.23657.3.3.dta	3	3689.947873	1.000000e+000	1.303906e-001	0.016774	4.545884	1.000000e+000	1.000000e+000
20	VYVDDGLISLQVKQKGPDFLVTEVENGGFLGSKK(13)(15)	3818.026055	null	P11974(186)(188)/
	1	20180615_KS_CL_9.23464.23464.3.0.dta	3	3818.034789	1.000000e+000	5.690735e-002	0.008734	2.287570	1.000000e+000	1.000000e+000
