# Supplementary material for: The CroCo cross-link converter: a user-centred tool to convert results from cross-linking mass spectrometry experiments
Source: Bioinformatics. 2019 Sep 28;36(4):1296–7. doi: 10.1093/bioinformatics/btz732 (PMC7703748; doi:10.1093/bioinformatics/btz732)
Supplement: btz732_Supplementary_Data [file btz732_supplementary_data.zip › ExampleData/input/plink2/pLink2_results/PK_P11974_2019.03.01.filtered_loop-linked_spectra.csv]

Order	Title	Charge	Precursor_Mass	Peptide	Peptide_Type	Linker	Peptide_Mass	Modifications	Evalue	Score	Precursor_Mass_Error(Da)	Precursor_Mass_Error(ppm)	Proteins	Protein_Type	FileID	LabelID	Alpha_Matched	Beta_Matched	Alpha_Evalue	Beta_Evalue
1	20180615_KS_CL_9.23566.23566.3.0.dta	3	2552.42	GDLGIEIPAEKVFLAQKMIIGR(11)(17)	Loop-Linked	BS3	2552.42	Oxidation[M](18)	1.000000e+000	3.226968e-003	-0.000357	-0.139868	P11974(305)(311)/	None	1	1	13.0	0.0	1.000000e+000	1.000000e+000
2	20180615_KS_CL_9.23448.23448.3.0.dta	3	2.786513e+003	NICKVVDVGSKVYVDDGLISLQVK(4)(11)	Loop-Linked	BS3	2.786501e+003	Carbamidomethyl[C](3)	1.000000e+000	3.903424e-003	0.012772	4.583527	P11974(166)(173)/	None	1	1	16.0	0.0	1.000000e+000	1.000000e+000
3	20180615_KS_CL_9.23577.23577.3.0.dta	3	2.552416e+003	GDLGIEIPAEKVFLAQKMIIGR(11)(17)	Loop-Linked	BS3	2.552416e+003	Oxidation[M](18)	1.000000e+000	4.043472e-003	0.000136	0.053283	P11974(305)(311)/	None	1	1	16.0	0.0	1.000000e+000	1.000000e+000
4	20180615_KS_CL_9.24137.24137.3.0.dta	3	2.031061e+003	SVETLKEMIKSGMNVAR(6)(10)	Loop-Linked	BS3	2.031061e+003	null	1.000000e+000	4.051332e-003	-0.000255	-0.125550	P11974(62)(66)/	None	1	1	11.0	0.0	1.000000e+000	1.000000e+000
5	20180615_KS_CL_9.23573.23573.3.0.dta	3	3.749973e+003	GPDFLVTEVENGGFLGSKKGVNLPGAAVDLPAVSEK(18)(19)	Loop-Linked	BS3	3.749963e+003	null	1.000000e+000	4.206789e-003	0.009977	2.660559	P11974(206)(207)/	None	1	1	27.0	0.0	1.000000e+000	1.000000e+000
6	20180615_KS_CL_9.15692.15692.3.0.dta	3	1.726960e+003	GSGTAEVELKKGATLK(10)(11)	Loop-Linked	BS3	1.726958e+003	null	1.000000e+000	5.005749e-003	0.001477	0.855261	P11974(135)(136)/	None	1	1	21.0	0.0	1.000000e+000	1.000000e+000
7	20180615_KS_CL_9.24037.24037.3.0.dta	3	2.031063e+003	SVETLKEMIKSGMNVAR(6)(10)	Loop-Linked	BS3	2.031061e+003	null	1.000000e+000	5.448454e-003	0.001555	0.765610	P11974(62)(66)/	None	1	1	11.0	0.0	1.000000e+000	1.000000e+000
8	20180615_KS_CL_9.23461.23461.3.0.dta	3	3.255608e+003	GATLKITLDNAYMEKCDENILWLDYK(5)(15)	Loop-Linked	BS3	3.255595e+003	Carbamidomethyl[C](16)	1.000000e+000	5.811894e-003	0.013336	4.096333	P11974(141)(151)/	None	1	1	15.0	0.0	1.000000e+000	1.000000e+000
9	20180615_KS_CL_9.23592.23592.3.0.dta	3	3.749973e+003	GPDFLVTEVENGGFLGSKKGVNLPGAAVDLPAVSEK(18)(19)	Loop-Linked	BS3	3.749963e+003	null	1.000000e+000	9.278625e-003	0.009687	2.583225	P11974(206)(207)/	None	1	1	27.0	0.0	1.000000e+000	1.000000e+000
10	20180615_KS_CL_9.8981.8981.3.0.dta	3	1.365845e+003	KILGEKGKNIK(6)(8)	Loop-Linked	BS3	1.365846e+003	null	1.000000e+000	1.144298e-002	-0.000883	-0.646486	P11974(261)(263)/	None	1	1	20.0	0.0	1.000000e+000	1.000000e+000
11	20180615_KS_CL_9.23820.23820.3.0.dta	3	2.536424e+003	GDLGIEIPAEKVFLAQKMIIGR(11)(17)	Loop-Linked	BS3	2.536421e+003	null	1.000000e+000	1.187551e-002	0.003168	1.249004	P11974(305)(311)/	None	1	1	16.0	0.0	1.000000e+000	1.000000e+000
12	20180615_KS_CL_9.23793.23793.3.0.dta	3	1.960108e+003	GFFKKGDVVIVLTGWR(4)(5)	Loop-Linked	BS3	1.960105e+003	null	1.000000e+000	1.335802e-002	0.002665	1.359621	P11974(504)(505)/	None	1	1	9.0	0.0	1.000000e+000	1.000000e+000
13	20180615_KS_CL_9.23452.23452.3.1.dta	3	4.462344e+003	GPDFLVTEVENGGFLGSKKGVNLPGAAVDLPAVSEKDIQDLK(18)(19)	Loop-Linked	BS3	4.462339e+003	null	1.000000e+000	1.377839e-002	0.004585	1.027488	P11974(206)(207)/	None	1	1	21.0	0.0	1.000000e+000	1.000000e+000
14	20180615_KS_CL_9.23811.23811.3.0.dta	3	1.960108e+003	GFFKKGDVVIVLTGWR(4)(5)	Loop-Linked	BS3	1.960105e+003	null	1.000000e+000	1.517970e-002	0.002665	1.359621	P11974(504)(505)/	None	1	1	8.0	0.0	1.000000e+000	1.000000e+000
15	20180615_KS_CL_9.23369.23369.3.0.dta	3	3.271601e+003	GATLKITLDNAYMEKCDENILWLDYK(5)(15)	Loop-Linked	BS3	3.271590e+003	Carbamidomethyl[C](16);Oxidation[M](13)	1.000000e+000	1.604078e-002	0.011276	3.446642	P11974(141)(151)/	None	1	1	16.0	0.0	1.000000e+000	1.000000e+000
16	20180615_KS_CL_9.24247.24247.3.0.dta	3	2.031061e+003	SVETLKEMIKSGMNVAR(6)(10)	Loop-Linked	BS3	2.031061e+003	null	1.000000e+000	1.716734e-002	-0.000102	-0.050220	P11974(62)(66)/	None	1	1	8.0	0.0	1.000000e+000	1.000000e+000
17	20180615_KS_CL_9.23243.23243.3.0.dta	3	4.006137e+003	QKGPDFLVTEVENGGFLGSKKGVNLPGAAVDLPAVSEK(20)(21)	Loop-Linked	BS3	4.006117e+003	null	1.000000e+000	2.135339e-002	0.019752	4.930460	P11974(206)(207)/	None	1	1	27.0	0.0	1.000000e+000	1.000000e+000
18	20180615_KS_CL_9.23362.23362.3.0.dta	3	3.271601e+003	GATLKITLDNAYMEKCDENILWLDYK(5)(15)	Loop-Linked	BS3	3.271590e+003	Carbamidomethyl[C](16);Oxidation[M](13)	1.000000e+000	2.270153e-002	0.011276	3.446642	P11974(141)(151)/	None	1	1	12.0	0.0	1.000000e+000	1.000000e+000
19	20180615_KS_CL_9.23538.23538.3.0.dta	3	2.063049e+003	SVETLKEMIKSGMNVAR(6)(10)	Loop-Linked	BS3	2.063051e+003	Oxidation[M](8);Oxidation[M](13)	1.000000e+000	2.417510e-002	-0.001553	-0.752769	P11974(62)(66)/	None	1	1	12.0	0.0	1.000000e+000	1.000000e+000
20	20180615_KS_CL_9.21750.21750.3.0.dta	3	1.888060e+003	NIKIISKIENHEGVR(3)(7)	Loop-Linked	BS3	1.888065e+003	null	1.000000e+000	3.435396e-002	-0.005147	-2.726071	P11974(266)(270)/	None	1	1	14.0	0.0	1.000000e+000	1.000000e+000
21	20180615_KS_CL_9.23489.23489.3.0.dta	3	2.031067e+003	SVETLKEMIKSGMNVAR(6)(10)	Loop-Linked	BS3	2.031061e+003	null	1.000000e+000	3.950088e-002	0.005945	2.927041	P11974(62)(66)/	None	1	1	16.0	0.0	1.000000e+000	1.000000e+000
22	20180615_KS_CL_9.23173.23173.3.0.dta	3	3.383686e+003	KGATLKITLDNAYMEKCDENILWLDYK(6)(16)	Loop-Linked	BS3	3.383690e+003	Carbamidomethyl[C](17)	1.000000e+000	5.274597e-002	-0.003737	-1.104416	P11974(141)(151)/	None	1	1	13.0	0.0	1.000000e+000	1.000000e+000
23	20180615_KS_CL_9.23121.23121.3.0.dta	3	2.527401e+003	VVDVGSKVYVDDGLISLQVKQK(7)(20)	Loop-Linked	BS3	2.527402e+003	null	1.000000e+000	5.315667e-002	-0.000756	-0.299121	P11974(173)(186)/	None	1	1	7.0	0.0	1.000000e+000	1.000000e+000
24	20180615_KS_CL_9.23129.23129.3.0.dta	3	2.047054e+003	SVETLKEMIKSGMNVAR(6)(10)	Loop-Linked	BS3	2.047056e+003	Oxidation[M](13)	1.000000e+000	5.433396e-002	-0.002244	-1.096208	P11974(62)(66)/	None	1	1	29.0	0.0	1.000000e+000	1.000000e+000
25	20180615_KS_CL_9.23464.23464.3.0.dta	3	3.818035e+003	VYVDDGLISLQVKQKGPDFLVTEVENGGFLGSKK(13)(15)	Loop-Linked	BS3	3.818026e+003	null	1.000000e+000	5.690735e-002	0.008734	2.287570	P11974(186)(188)/	None	1	1	17.0	0.0	1.000000e+000	1.000000e+000
26	20180615_KS_CL_9.12069.12069.2.0.dta	2	1.237752e+003	ILGEKGKNIK(5)(7)	Loop-Linked	BS3	1.237751e+003	null	1.000000e+000	6.489914e-002	0.001033	0.834578	P11974(261)(263)/	None	1	1	11.0	0.0	1.000000e+000	1.000000e+000
27	20180615_KS_CL_9.23904.23904.2.0.dta	2	2.047059e+003	SVETLKEMIKSGMNVAR(6)(10)	Loop-Linked	BS3	2.047056e+003	Oxidation[M](13)	1.000000e+000	6.520751e-002	0.002996	1.463565	P11974(62)(66)/	None	1	1	13.0	0.0	1.000000e+000	1.000000e+000
28	20180615_KS_CL_9.8805.8805.3.0.dta	3	1.365845e+003	KILGEKGKNIK(6)(8)	Loop-Linked	BS3	1.365846e+003	null	1.000000e+000	7.180685e-002	-0.001366	-1.000112	P11974(261)(263)/	None	1	1	17.0	0.0	1.000000e+000	1.000000e+000
29	20180615_KS_CL_9.23134.23134.3.3.dta	3	2.396286e+003	AGKPVICATQMLESMIKKPR(17)(18)	Loop-Linked	BS3	2.396286e+003	Carbamidomethyl[C](7)	1.000000e+000	7.444383e-002	-0.000160	-0.066770	P11974(336)(337)/	None	1	1	18.0	0.0	1.000000e+000	1.000000e+000
30	20180615_KS_CL_9.23481.23481.3.0.dta	3	3.008593e+003	GFFKKGDVVIVLTGWRPGSGFTNTMR(4)(5)	Loop-Linked	BS3	3.008581e+003	null	1.000000e+000	8.044915e-002	0.011776	3.914137	P11974(504)(505)/	None	1	1	18.0	0.0	1.000000e+000	1.000000e+000
31	20180615_KS_CL_9.23180.23180.2.0.dta	2	2.063052e+003	SVETLKEMIKSGMNVAR(6)(10)	Loop-Linked	BS3	2.063051e+003	Oxidation[M](8);Oxidation[M](13)	1.000000e+000	8.299976e-002	0.001177	0.570514	P11974(62)(66)/	None	1	1	10.0	0.0	1.000000e+000	1.000000e+000
32	20180615_KS_CL_9.24088.24088.3.0.dta	3	2.047054e+003	SVETLKEMIKSGMNVAR(6)(10)	Loop-Linked	BS3	2.047056e+003	Oxidation[M](8)	1.000000e+000	8.376328e-002	-0.002140	-1.045404	P11974(62)(66)/	None	1	1	7.0	0.0	1.000000e+000	1.000000e+000
33	20180615_KS_CL_9.23140.23140.3.2.dta	3	2.063046e+003	SVETLKEMIKSGMNVAR(6)(10)	Loop-Linked	BS3	2.063051e+003	Oxidation[M](8);Oxidation[M](13)	1.000000e+000	9.509703e-002	-0.004547	-2.204017	P11974(62)(66)/	None	1	1	16.0	0.0	1.000000e+000	1.000000e+000
34	20180615_KS_CL_9.23076.23076.3.0.dta	3	3.399684e+003	KGATLKITLDNAYMEKCDENILWLDYK(6)(16)	Loop-Linked	BS3	3.399685e+003	Carbamidomethyl[C](17);Oxidation[M](14)	1.000000e+000	1.097009e-001	-0.000743	-0.218550	P11974(141)(151)/	None	1	1	15.0	0.0	1.000000e+000	1.000000e+000
35	20180615_KS_CL_9.23657.23657.3.3.dta	3	3.689948e+003	VYVDDGLISLQVKQKGPDFLVTEVENGGFLGSK(13)(15)	Loop-Linked	BS3	3.689931e+003	null	1.000000e+000	1.303906e-001	0.016774	4.545884	P11974(186)(188)/	None	1	1	17.0	0.0	1.000000e+000	1.000000e+000
36	20180615_KS_CL_9.20387.20387.3.3.dta	3	2.063043e+003	SVETLKEMIKSGMNVAR(6)(10)	Loop-Linked	BS3	2.063051e+003	Oxidation[M](8);Oxidation[M](13)	1.000000e+000	1.465563e-001	-0.007747	-3.755118	P11974(62)(66)/	None	1	1	12.0	0.0	1.000000e+000	1.000000e+000
37	20180615_KS_CL_9.18895.18895.3.0.dta	3	1.365845e+003	KILGEKGKNIK(6)(8)	Loop-Linked	BS3	1.365846e+003	null	1.000000e+000	1.646333e-001	-0.001682	-1.231471	P11974(261)(263)/	None	1	1	15.0	0.0	1.000000e+000	1.000000e+000
38	20180615_KS_CL_9.21951.21951.3.0.dta	3	2.063051e+003	SVETLKEMIKSGMNVAR(6)(10)	Loop-Linked	BS3	2.063051e+003	Oxidation[M](8);Oxidation[M](13)	1.000000e+000	1.689271e-001	0.000415	0.201158	P11974(62)(66)/	None	1	1	6.0	0.0	1.000000e+000	1.000000e+000
39	20180615_KS_CL_9.24015.24015.3.1.dta	3	2.063050e+003	SVETLKEMIKSGMNVAR(6)(10)	Loop-Linked	BS3	2.063051e+003	Oxidation[M](8);Oxidation[M](13)	1.000000e+000	2.491314e-001	-0.001015	-0.491990	P11974(62)(66)/	None	1	1	7.0	0.0	1.000000e+000	1.000000e+000
40	20180615_KS_CL_9.8494.8494.3.0.dta	3	1.365845e+003	KILGEKGKNIK(6)(8)	Loop-Linked	BS3	1.365846e+003	null	1.000000e+000	2.870035e-001	-0.000920	-0.673575	P11974(261)(263)/	None	1	1	10.0	0.0	1.000000e+000	1.000000e+000
41	20180615_KS_CL_9.23223.23223.3.0.dta	3	3.024590e+003	GFFKKGDVVIVLTGWRPGSGFTNTMR(4)(5)	Loop-Linked	BS3	3.024576e+003	Oxidation[M](25)	1.000000e+000	3.217788e-001	0.013495	4.461782	P11974(504)(505)/	None	1	1	14.0	0.0	1.000000e+000	1.000000e+000
42	20180615_KS_CL_9.22805.22805.3.1.dta	3	2.063047e+003	SVETLKEMIKSGMNVAR(6)(10)	Loop-Linked	BS3	2.063051e+003	Oxidation[M](8);Oxidation[M](13)	1.000000e+000	3.782803e-001	-0.004513	-2.187537	P11974(62)(66)/	None	1	1	20.0	0.0	1.000000e+000	1.000000e+000
43	20180615_KS_CL_9.23967.23967.3.0.dta	3	2.047053e+003	SVETLKEMIKSGMNVAR(6)(10)	Loop-Linked	BS3	2.047056e+003	Oxidation[M](8)	1.000000e+000	4.242338e-001	-0.003136	-1.531956	P11974(62)(66)/	None	1	1	8.0	0.0	1.000000e+000	1.000000e+000
44	20180615_KS_CL_9.8332.8332.3.0.dta	3	1.365841e+003	KILGEKGKNIK(6)(8)	Loop-Linked	BS3	1.365846e+003	null	1.000000e+000	4.415805e-001	-0.004930	-3.609484	P11974(261)(263)/	None	1	1	12.0	0.0	1.000000e+000	1.000000e+000
45	20180615_KS_CL_9.24158.24158.3.1.dta	3	2.063047e+003	SVETLKEMIKSGMNVAR(6)(10)	Loop-Linked	BS3	2.063051e+003	Oxidation[M](8);Oxidation[M](13)	1.000000e+000	4.771063e-001	-0.003797	-1.840478	P11974(62)(66)/	None	1	1	5.0	0.0	1.000000e+000	1.000000e+000
46	20180615_KS_CL_9.13167.13167.3.0.dta	3	1.365846e+003	KILGEKGKNIK(1)(6)	Loop-Linked	BS3	1.365846e+003	null	1.000000e+000	4.953201e-001	-0.000047	-0.034411	P11974(256)(261)/	None	1	1	3.0	0.0	1.000000e+000	1.000000e+000
47	20180615_KS_CL_9.23441.23441.4.1.dta	4	3.024587e+003	GFFKKGDVVIVLTGWRPGSGFTNTMR(4)(5)	Loop-Linked	BS3	3.024576e+003	Oxidation[M](25)	1.000000e+000	5.035859e-001	0.010998	3.636212	P11974(504)(505)/	None	1	1	10.0	0.0	1.000000e+000	1.000000e+000
48	20180615_KS_CL_9.8304.8304.2.3.dta	2	1.365843e+003	KILGEKGKNIK(1)(6)	Loop-Linked	BS3	1.365846e+003	null	1.000000e+000	5.422036e-001	-0.002949	-2.159101	P11974(256)(261)/	None	1	1	3.0	0.0	1.000000e+000	1.000000e+000
49	20180615_KS_CL_9.23507.23507.4.0.dta	4	3.008590e+003	GFFKKGDVVIVLTGWRPGSGFTNTMR(4)(5)	Loop-Linked	BS3	3.008581e+003	null	1.000000e+000	5.427469e-001	0.008930	2.968176	P11974(504)(505)/	None	1	1	8.0	0.0	1.000000e+000	1.000000e+000
50	20180615_KS_CL_9.9290.9290.2.3.dta	2	1.365846e+003	KILGEKGKNIK(6)(8)	Loop-Linked	BS3	1.365846e+003	null	1.000000e+000	5.484010e-001	-0.000101	-0.073947	P11974(261)(263)/	None	1	1	4.0	0.0	1.000000e+000	1.000000e+000
51	20180615_KS_CL_9.9631.9631.3.0.dta	3	1.365845e+003	KILGEKGKNIK(6)(8)	Loop-Linked	BS3	1.365846e+003	null	1.000000e+000	5.668972e-001	-0.001734	-1.269543	P11974(261)(263)/	None	1	1	6.0	0.0	1.000000e+000	1.000000e+000
52	20180615_KS_CL_9.10062.10062.2.0.dta	2	1.010626e+003	KILGEKGK(1)(6)	Loop-Linked	BS3	1.010624e+003	null	1.000000e+000	6.065559e-001	0.001145	1.132963	P11974(256)(261)/	None	1	1	2.0	0.0	1.000000e+000	1.000000e+000
53	20180615_KS_CL_9.9791.9791.2.0.dta	2	1.365846e+003	KILGEKGKNIK(6)(8)	Loop-Linked	BS3	1.365846e+003	null	1.000000e+000	6.173112e-001	-0.000144	-0.105429	P11974(261)(263)/	None	1	1	3.0	0.0	1.000000e+000	1.000000e+000
54	20180615_KS_CL_9.9092.9092.2.0.dta	2	1.365840e+003	KILGEKGKNIK(6)(8)	Loop-Linked	BS3	1.365846e+003	null	1.000000e+000	6.918254e-001	-0.006351	-4.649864	P11974(261)(263)/	None	1	1	10.0	0.0	1.000000e+000	1.000000e+000
55	20180615_KS_CL_9.9740.9740.2.0.dta	2	1.365845e+003	KILGEKGKNIK(6)(8)	Loop-Linked	BS3	1.365846e+003	null	1.000000e+000	7.238278e-001	-0.001261	-0.923237	P11974(261)(263)/	None	1	1	3.0	0.0	1.000000e+000	1.000000e+000
