# Supplementary material for: The CroCo cross-link converter: a user-centred tool to convert results from cross-linking mass spectrometry experiments
Source: Bioinformatics. 2019 Sep 28;36(4):1296–7. doi: 10.1093/bioinformatics/btz732 (PMC7703748; doi:10.1093/bioinformatics/btz732)
Supplement: btz732_Supplementary_Data [file btz732_supplementary_data.zip › ExampleData/input/plink2/pLink2_results/PK_P11974_2019.03.01.filtered_mono-linked_sites.csv]

Protein_Order	Protein	Unique_Peptide_Number	Spectrum_Number
	Spectrum_Order	Title	Charge	Precursor_Mass	Peptide	Peptide_Mass	Modifications	Evalue	Score	Precursor_Mass_Error(Da)	Precursor_Mass_Error(ppm)	Alpha_Evalue	Beta_Evalue
1	P11974(135)	4	7
	1	20180615_KS_CL_9.18384.18384.4.1.dta	4	2923.528560	GSGTAEVELKKGATLKITLDNAYMEK(10)	2923.533126	null	1.000000e+000	8.462222e-002	-0.004566	-1.561809	1.000000e+000	1.000000e+000
	2	20180615_KS_CL_9.16978.16978.3.0.dta	3	2939.535165	GSGTAEVELKKGATLKITLDNAYMEK(10)	2939.528041	Oxidation[M](24)	1.000000e+000	9.240560e-002	0.007124	2.423518	1.000000e+000	1.000000e+000
	3	20180615_KS_CL_9.11063.11063.3.0.dta	3	1274.681227	GSGTAEVELKK(10)	1274.683763	null	1.000000e+000	1.456655e-001	-0.002536	-1.989513	1.000000e+000	1.000000e+000
	4	20180615_KS_CL_9.13363.13363.4.1.dta	4	2257.302092	TGLIKGSGTAEVELKKGATLK(15)	2257.301227	null	1.000000e+000	2.801768e-001	0.000865	0.383201	1.000000e+000	1.000000e+000
	5	20180615_KS_CL_9.12089.12089.4.0.dta	4	2257.304879	TGLIKGSGTAEVELKKGATLK(15)	2257.301227	null	1.000000e+000	5.822581e-001	0.003652	1.617861	1.000000e+000	1.000000e+000
	6	20180615_KS_CL_9.20336.20336.3.0.dta	3	1787.016567	TGLIKGSGTAEVELKK(15)	1787.015969	null	1.000000e+000	4.118638e-001	0.000598	0.334636	1.000000e+000	1.000000e+000
	7	20180615_KS_CL_9.18761.18761.3.1.dta	3	1787.013936	TGLIKGSGTAEVELKK(15)	1787.015969	null	1.000000e+000	6.963499e-001	-0.002033	-1.137651	1.000000e+000	1.000000e+000
2	P11974(125)	3	33
	1	20180615_KS_CL_9.13132.13132.3.0.dta	3	1787.016306	TGLIKGSGTAEVELKK(5)	1787.015969	null	1.000000e+000	6.972010e-006	0.000337	0.188583	1.000000e+000	1.000000e+000
	2	20180615_KS_CL_9.13326.13326.3.0.dta	3	1787.015000	TGLIKGSGTAEVELKK(5)	1787.015969	null	1.000000e+000	3.612461e-005	-0.000969	-0.542245	1.000000e+000	1.000000e+000
	3	20180615_KS_CL_9.13839.13839.3.0.dta	3	1787.020396	TGLIKGSGTAEVELKK(5)	1787.015969	null	1.000000e+000	1.581182e-003	0.004427	2.477314	1.000000e+000	1.000000e+000
	4	20180615_KS_CL_9.14677.14677.3.0.dta	3	1787.018215	TGLIKGSGTAEVELKK(5)	1787.015969	null	1.000000e+000	3.863618e-003	0.002246	1.256844	1.000000e+000	1.000000e+000
	5	20180615_KS_CL_9.15030.15030.3.0.dta	3	1787.018167	TGLIKGSGTAEVELKK(5)	1787.015969	null	1.000000e+000	6.165570e-003	0.002198	1.229983	1.000000e+000	1.000000e+000
	6	20180615_KS_CL_9.15780.15780.3.0.dta	3	1787.017891	TGLIKGSGTAEVELKK(5)	1787.015969	null	1.000000e+000	7.689884e-003	0.001922	1.075536	1.000000e+000	1.000000e+000
	7	20180615_KS_CL_9.14847.14847.3.0.dta	3	1787.019578	TGLIKGSGTAEVELKK(5)	1787.015969	null	1.000000e+000	1.943945e-002	0.003609	2.019568	1.000000e+000	1.000000e+000
	8	20180615_KS_CL_9.15222.15222.3.0.dta	3	1787.019752	TGLIKGSGTAEVELKK(5)	1787.015969	null	1.000000e+000	2.274127e-002	0.003783	2.116937	1.000000e+000	1.000000e+000
	9	20180615_KS_CL_9.15578.15578.3.0.dta	3	1787.015974	TGLIKGSGTAEVELKK(5)	1787.015969	null	1.000000e+000	3.656970e-002	0.000005	0.002798	1.000000e+000	1.000000e+000
	10	20180615_KS_CL_9.15398.15398.3.0.dta	3	1787.018093	TGLIKGSGTAEVELKK(5)	1787.015969	null	1.000000e+000	5.112759e-002	0.002124	1.188574	1.000000e+000	1.000000e+000
	11	20180615_KS_CL_9.15520.15520.3.0.dta	3	1787.018827	TGLIKGSGTAEVELKK(5)	1787.015969	null	1.000000e+000	5.370593e-002	0.002858	1.599314	1.000000e+000	1.000000e+000
	12	20180615_KS_CL_9.16723.16723.3.0.dta	3	1787.017891	TGLIKGSGTAEVELKK(5)	1787.015969	null	1.000000e+000	1.235352e-001	0.001922	1.075536	1.000000e+000	1.000000e+000
	13	20180615_KS_CL_9.20325.20325.3.0.dta	3	1787.016967	TGLIKGSGTAEVELKK(5)	1787.015969	null	1.000000e+000	1.307811e-001	0.000998	0.558473	1.000000e+000	1.000000e+000
	14	20180615_KS_CL_9.17084.17084.3.0.dta	3	1787.021303	TGLIKGSGTAEVELKK(5)	1787.015969	null	1.000000e+000	1.374420e-001	0.005334	2.984864	1.000000e+000	1.000000e+000
	15	20180615_KS_CL_9.18783.18783.3.0.dta	3	1787.014561	TGLIKGSGTAEVELKK(5)	1787.015969	null	1.000000e+000	1.760619e-001	-0.001408	-0.787906	1.000000e+000	1.000000e+000
	16	20180615_KS_CL_9.20115.20115.3.0.dta	3	1787.015946	TGLIKGSGTAEVELKK(5)	1787.015969	null	1.000000e+000	1.898231e-001	-0.000023	-0.012871	1.000000e+000	1.000000e+000
	17	20180615_KS_CL_9.19107.19107.3.0.dta	3	1787.020919	TGLIKGSGTAEVELKK(5)	1787.015969	null	1.000000e+000	4.071067e-001	0.004950	2.769981	1.000000e+000	1.000000e+000
	18	20180615_KS_CL_9.17147.17147.3.3.dta	3	1787.024006	TGLIKGSGTAEVELKK(5)	1787.015969	null	1.000000e+000	4.839048e-001	0.008037	4.497442	1.000000e+000	1.000000e+000
	19	20180615_KS_CL_9.16885.16885.3.1.dta	3	1787.020370	TGLIKGSGTAEVELKK(5)	1787.015969	null	1.000000e+000	4.907186e-001	0.004401	2.462765	1.000000e+000	1.000000e+000
	20	20180615_KS_CL_9.22412.22412.2.0.dta	2	1658.919519	TGLIKGSGTAEVELK(5)	1658.921013	null	1.000000e+000	1.500458e-004	-0.001494	-0.900585	1.000000e+000	1.000000e+000
	21	20180615_KS_CL_9.22407.22407.2.0.dta	2	1658.921100	TGLIKGSGTAEVELK(5)	1658.921013	null	1.000000e+000	1.553647e-004	0.000087	0.052444	1.000000e+000	1.000000e+000
	22	20180615_KS_CL_9.18196.18196.2.0.dta	2	1658.919169	TGLIKGSGTAEVELK(5)	1658.921013	null	1.000000e+000	2.956853e-002	-0.001844	-1.111566	1.000000e+000	1.000000e+000
	23	20180615_KS_CL_9.22605.22605.2.0.dta	2	1658.914459	TGLIKGSGTAEVELK(5)	1658.921013	null	1.000000e+000	4.927537e-002	-0.006554	-3.950761	1.000000e+000	1.000000e+000
	24	20180615_KS_CL_9.22450.22450.2.0.dta	2	1658.916956	TGLIKGSGTAEVELK(5)	1658.921013	null	1.000000e+000	8.258211e-002	-0.004057	-2.445566	1.000000e+000	1.000000e+000
	25	20180615_KS_CL_9.22089.22089.2.2.dta	2	1658.925150	TGLIKGSGTAEVELK(5)	1658.921013	null	1.000000e+000	1.692151e-001	0.004137	2.493790	1.000000e+000	1.000000e+000
	26	20180615_KS_CL_9.20506.20506.2.0.dta	2	1658.917671	TGLIKGSGTAEVELK(5)	1658.921013	null	1.000000e+000	3.572939e-001	-0.003342	-2.014562	1.000000e+000	1.000000e+000
	27	20180615_KS_CL_9.18107.18107.3.0.dta	3	1658.920366	TGLIKGSGTAEVELK(5)	1658.921013	null	1.000000e+000	5.128936e-001	-0.000647	-0.390013	1.000000e+000	1.000000e+000
	28	20180615_KS_CL_9.18122.18122.3.2.dta	3	1658.920712	TGLIKGSGTAEVELK(5)	1658.921013	null	1.000000e+000	6.450143e-001	-0.000301	-0.181443	1.000000e+000	1.000000e+000
	29	20180615_KS_CL_9.21822.21822.2.1.dta	2	1658.922984	TGLIKGSGTAEVELK(5)	1658.921013	null	1.000000e+000	7.453018e-001	0.001971	1.188122	1.000000e+000	1.000000e+000
	30	20180615_KS_CL_9.18190.18190.2.2.dta	2	1658.919006	TGLIKGSGTAEVELK(5)	1658.921013	null	1.000000e+000	7.559256e-001	-0.002007	-1.209823	1.000000e+000	1.000000e+000
	31	20180615_KS_CL_9.11646.11646.3.0.dta	3	2257.300670	TGLIKGSGTAEVELKKGATLK(5)	2257.301227	null	1.000000e+000	4.606641e-002	-0.000557	-0.246755	1.000000e+000	1.000000e+000
	32	20180615_KS_CL_9.11671.11671.4.1.dta	4	2257.307077	TGLIKGSGTAEVELKKGATLK(5)	2257.301227	null	1.000000e+000	7.611516e-002	0.005850	2.591590	1.000000e+000	1.000000e+000
	33	20180615_KS_CL_9.12904.12904.4.3.dta	4	2257.300506	TGLIKGSGTAEVELKKGATLK(5)	2257.301227	null	1.000000e+000	1.703258e-001	-0.000721	-0.319408	1.000000e+000	1.000000e+000
3	P11974(141)	3	21
	1	20180615_KS_CL_9.19696.19696.3.0.dta	3	1952.044270	KGATLKITLDNAYMEK(6)	1952.040798	null	1.000000e+000	2.508135e-004	0.003472	1.778651	1.000000e+000	1.000000e+000
	2	20180615_KS_CL_9.19906.19906.3.0.dta	3	1952.043469	KGATLKITLDNAYMEK(6)	1952.040798	null	1.000000e+000	3.293781e-003	0.002671	1.368312	1.000000e+000	1.000000e+000
	3	20180615_KS_CL_9.17214.17214.3.0.dta	3	1968.038104	KGATLKITLDNAYMEK(6)	1968.035712	Oxidation[M](14)	1.000000e+000	1.046426e-002	0.002392	1.215425	1.000000e+000	1.000000e+000
	4	20180615_KS_CL_9.17418.17418.3.0.dta	3	1968.030598	KGATLKITLDNAYMEK(6)	1968.035712	Oxidation[M](14)	1.000000e+000	2.353271e-002	-0.005114	-2.598530	1.000000e+000	1.000000e+000
	5	20180615_KS_CL_9.20291.20291.3.0.dta	3	1952.047102	KGATLKITLDNAYMEK(6)	1952.040798	null	1.000000e+000	2.862951e-002	0.006304	3.229441	1.000000e+000	1.000000e+000
	6	20180615_KS_CL_9.20281.20281.3.0.dta	3	1952.046771	KGATLKITLDNAYMEK(6)	1952.040798	null	1.000000e+000	3.771873e-002	0.005973	3.059875	1.000000e+000	1.000000e+000
	7	20180615_KS_CL_9.17920.17920.3.0.dta	3	1968.030254	KGATLKITLDNAYMEK(6)	1968.035712	Oxidation[M](14)	1.000000e+000	8.019799e-002	-0.005458	-2.773324	1.000000e+000	1.000000e+000
	8	20180615_KS_CL_9.17874.17874.3.0.dta	3	1968.034028	KGATLKITLDNAYMEK(6)	1968.035712	Oxidation[M](14)	1.000000e+000	1.092300e-001	-0.001684	-0.855676	1.000000e+000	1.000000e+000
	9	20180615_KS_CL_9.17646.17646.3.0.dta	3	1968.033820	KGATLKITLDNAYMEK(6)	1968.035712	Oxidation[M](14)	1.000000e+000	1.099786e-001	-0.001892	-0.961365	1.000000e+000	1.000000e+000
	10	20180615_KS_CL_9.18129.18129.3.0.dta	3	1968.028720	KGATLKITLDNAYMEK(6)	1968.035712	Oxidation[M](14)	1.000000e+000	1.436130e-001	-0.006992	-3.552781	1.000000e+000	1.000000e+000
	11	20180615_KS_CL_9.19487.19487.3.1.dta	3	1952.050527	KGATLKITLDNAYMEK(6)	1952.040798	null	1.000000e+000	1.467365e-001	0.009729	4.984015	1.000000e+000	1.000000e+000
	12	20180615_KS_CL_9.20142.20142.3.0.dta	3	1952.047414	KGATLKITLDNAYMEK(6)	1952.040798	null	1.000000e+000	1.528876e-001	0.006616	3.389273	1.000000e+000	1.000000e+000
	13	20180615_KS_CL_9.20070.20070.3.2.dta	3	1952.043506	KGATLKITLDNAYMEK(6)	1952.040798	null	1.000000e+000	2.509504e-001	0.002708	1.387266	1.000000e+000	1.000000e+000
	14	20180615_KS_CL_9.19578.19578.3.0.dta	3	1968.038641	KGATLKITLDNAYMEK(6)	1968.035712	Oxidation[M](14)	1.000000e+000	4.131722e-001	0.002929	1.488286	1.000000e+000	1.000000e+000
	15	20180615_KS_CL_9.18649.18649.3.1.dta	3	1968.032979	KGATLKITLDNAYMEK(6)	1968.035712	Oxidation[M](14)	1.000000e+000	4.506131e-001	-0.002733	-1.388694	1.000000e+000	1.000000e+000
	16	20180615_KS_CL_9.19473.19473.3.4.dta	3	1952.050246	KGATLKITLDNAYMEK(6)	1952.040798	null	1.000000e+000	7.250047e-001	0.009448	4.840063	1.000000e+000	1.000000e+000
	17	20180615_KS_CL_9.17621.17621.2.1.dta	2	1968.036837	KGATLKITLDNAYMEK(6)	1968.035712	Oxidation[M](14)	1.000000e+000	7.716920e-001	0.001125	0.571636	1.000000e+000	1.000000e+000
	18	20180615_KS_CL_9.20465.20465.3.3.dta	3	1952.045747	KGATLKITLDNAYMEK(6)	1952.040798	null	1.000000e+000	8.375077e-001	0.004949	2.535295	1.000000e+000	1.000000e+000
	19	20180615_KS_CL_9.16845.16845.4.0.dta	4	2939.529016	GSGTAEVELKKGATLKITLDNAYMEK(16)	2939.528041	Oxidation[M](24)	1.000000e+000	6.095886e-002	0.000975	0.331686	1.000000e+000	1.000000e+000
	20	20180615_KS_CL_9.18802.18802.4.0.dta	4	2923.528827	GSGTAEVELKKGATLKITLDNAYMEK(16)	2923.533126	null	1.000000e+000	1.266632e-001	-0.004299	-1.470481	1.000000e+000	1.000000e+000
	21	20180615_KS_CL_9.22936.22936.2.0.dta	2	1823.943085	GATLKITLDNAYMEK(5)	1823.945843	null	1.000000e+000	8.978033e-002	-0.002758	-1.512106	1.000000e+000	1.000000e+000
4	P11974(266)	3	4
	1	20180615_KS_CL_9.7749.7749.4.0.dta	4	2091.191886	GKNIKIISKIENHEGVR(5)	2091.191960	null	1.000000e+000	1.546226e-002	-0.000074	-0.035387	1.000000e+000	1.000000e+000
	2	20180615_KS_CL_9.8578.8578.3.0.dta	3	1156.729291	GKNIKIISK(5)	1156.729927	null	1.000000e+000	2.369271e-002	-0.000636	-0.549826	1.000000e+000	1.000000e+000
	3	20180615_KS_CL_9.13413.13413.2.0.dta	2	971.613814	NIKIISK(3)	971.613510	null	1.000000e+000	5.937898e-002	0.000304	0.312882	1.000000e+000	1.000000e+000
	4	20180615_KS_CL_9.18920.18920.2.2.dta	2	971.612499	NIKIISK(3)	971.613510	null	1.000000e+000	8.234342e-001	-0.001011	-1.040537	1.000000e+000	1.000000e+000
5	P11974(89)	2	47
	1	20180615_KS_CL_9.10525.10525.3.0.dta	3	2427.148853	MNFSHGTHEYHAETIKNVR(16)	2427.150894	null	1.000000e+000	4.032177e-006	-0.002041	-0.840904	1.000000e+000	1.000000e+000
	2	20180615_KS_CL_9.10696.10696.3.0.dta	3	2427.149717	MNFSHGTHEYHAETIKNVR(16)	2427.150894	null	1.000000e+000	5.558371e-006	-0.001177	-0.484931	1.000000e+000	1.000000e+000
	3	20180615_KS_CL_9.8975.8975.3.0.dta	3	2443.142683	MNFSHGTHEYHAETIKNVR(16)	2443.145808	Oxidation[M](1)	1.000000e+000	7.032872e-005	-0.003125	-1.279089	1.000000e+000	1.000000e+000
	4	20180615_KS_CL_9.8798.8798.3.0.dta	3	2443.142481	MNFSHGTHEYHAETIKNVR(16)	2443.145808	Oxidation[M](1)	1.000000e+000	1.022170e-004	-0.003327	-1.361769	1.000000e+000	1.000000e+000
	5	20180615_KS_CL_9.10416.10416.4.1.dta	4	2427.150283	MNFSHGTHEYHAETIKNVR(16)	2427.150894	null	1.000000e+000	2.037588e-004	-0.000611	-0.251735	1.000000e+000	1.000000e+000
	6	20180615_KS_CL_9.10596.10596.4.0.dta	4	2427.151514	MNFSHGTHEYHAETIKNVR(16)	2427.150894	null	1.000000e+000	3.378063e-004	0.000620	0.255444	1.000000e+000	1.000000e+000
	7	20180615_KS_CL_9.8915.8915.4.0.dta	4	2443.143631	MNFSHGTHEYHAETIKNVR(16)	2443.145808	Oxidation[M](1)	1.000000e+000	1.419784e-003	-0.002177	-0.891064	1.000000e+000	1.000000e+000
	8	20180615_KS_CL_9.8734.8734.4.0.dta	4	2443.145908	MNFSHGTHEYHAETIKNVR(16)	2443.145808	Oxidation[M](1)	1.000000e+000	1.593560e-003	0.000100	0.040931	1.000000e+000	1.000000e+000
	9	20180615_KS_CL_9.11485.11485.4.2.dta	4	2427.150276	MNFSHGTHEYHAETIKNVR(16)	2427.150894	null	1.000000e+000	1.699314e-003	-0.000618	-0.254620	1.000000e+000	1.000000e+000
	10	20180615_KS_CL_9.9151.9151.3.0.dta	3	2443.138189	MNFSHGTHEYHAETIKNVR(16)	2443.145808	Oxidation[M](1)	1.000000e+000	2.123784e-003	-0.007619	-3.118520	1.000000e+000	1.000000e+000
	11	20180615_KS_CL_9.9681.9681.3.0.dta	3	2443.143140	MNFSHGTHEYHAETIKNVR(16)	2443.145808	Oxidation[M](1)	1.000000e+000	2.412804e-003	-0.002668	-1.092035	1.000000e+000	1.000000e+000
	12	20180615_KS_CL_9.10783.10783.4.0.dta	4	2427.145759	MNFSHGTHEYHAETIKNVR(16)	2427.150894	null	1.000000e+000	2.813973e-003	-0.005135	-2.115649	1.000000e+000	1.000000e+000
	13	20180615_KS_CL_9.9087.9087.4.0.dta	4	2443.141185	MNFSHGTHEYHAETIKNVR(16)	2443.145808	Oxidation[M](1)	1.000000e+000	3.322135e-003	-0.004623	-1.892233	1.000000e+000	1.000000e+000
	14	20180615_KS_CL_9.10493.10493.4.4.dta	4	2443.140166	MNFSHGTHEYHAETIKNVR(16)	2443.145808	Oxidation[M](1)	1.000000e+000	5.793318e-003	-0.005642	-2.309318	1.000000e+000	1.000000e+000
	15	20180615_KS_CL_9.9413.9413.4.0.dta	4	2443.140777	MNFSHGTHEYHAETIKNVR(16)	2443.145808	Oxidation[M](1)	1.000000e+000	7.356480e-003	-0.005031	-2.059230	1.000000e+000	1.000000e+000
	16	20180615_KS_CL_9.10297.10297.4.0.dta	4	2443.144243	MNFSHGTHEYHAETIKNVR(16)	2443.145808	Oxidation[M](1)	1.000000e+000	8.450192e-003	-0.001565	-0.640568	1.000000e+000	1.000000e+000
	17	20180615_KS_CL_9.9577.9577.4.2.dta	4	2443.142064	MNFSHGTHEYHAETIKNVR(16)	2443.145808	Oxidation[M](1)	1.000000e+000	8.930874e-003	-0.003744	-1.532450	1.000000e+000	1.000000e+000
	18	20180615_KS_CL_9.9930.9930.4.0.dta	4	2443.142990	MNFSHGTHEYHAETIKNVR(16)	2443.145808	Oxidation[M](1)	1.000000e+000	8.981734e-003	-0.002818	-1.153431	1.000000e+000	1.000000e+000
	19	20180615_KS_CL_9.10947.10947.4.0.dta	4	2427.140110	MNFSHGTHEYHAETIKNVR(16)	2427.150894	null	1.000000e+000	1.126551e-002	-0.010784	-4.443069	1.000000e+000	1.000000e+000
	20	20180615_KS_CL_9.10335.10335.3.0.dta	3	2427.148837	MNFSHGTHEYHAETIKNVR(16)	2427.150894	null	1.000000e+000	1.158387e-002	-0.002057	-0.847496	1.000000e+000	1.000000e+000
	21	20180615_KS_CL_9.11319.11319.4.1.dta	4	2427.146972	MNFSHGTHEYHAETIKNVR(16)	2427.150894	null	1.000000e+000	1.334604e-002	-0.003922	-1.615886	1.000000e+000	1.000000e+000
	22	20180615_KS_CL_9.11528.11528.3.2.dta	3	2427.148074	MNFSHGTHEYHAETIKNVR(16)	2427.150894	null	1.000000e+000	1.339551e-002	-0.002820	-1.161856	1.000000e+000	1.000000e+000
	23	20180615_KS_CL_9.9759.9759.4.0.dta	4	2443.141495	MNFSHGTHEYHAETIKNVR(16)	2443.145808	Oxidation[M](1)	1.000000e+000	1.510811e-002	-0.004313	-1.765347	1.000000e+000	1.000000e+000
	24	20180615_KS_CL_9.9276.9276.4.0.dta	4	2443.138894	MNFSHGTHEYHAETIKNVR(16)	2443.145808	Oxidation[M](1)	1.000000e+000	1.951201e-002	-0.006914	-2.829958	1.000000e+000	1.000000e+000
	25	20180615_KS_CL_9.9324.9324.3.0.dta	3	2443.140687	MNFSHGTHEYHAETIKNVR(16)	2443.145808	Oxidation[M](1)	1.000000e+000	2.521003e-002	-0.005121	-2.096068	1.000000e+000	1.000000e+000
	26	20180615_KS_CL_9.10667.10667.4.0.dta	4	2443.142025	MNFSHGTHEYHAETIKNVR(16)	2443.145808	Oxidation[M](1)	1.000000e+000	3.464241e-002	-0.003783	-1.548414	1.000000e+000	1.000000e+000
	27	20180615_KS_CL_9.10538.10538.5.0.dta	5	2427.149702	MNFSHGTHEYHAETIKNVR(16)	2427.150894	null	1.000000e+000	3.614856e-002	-0.001192	-0.491111	1.000000e+000	1.000000e+000
	28	20180615_KS_CL_9.10215.10215.4.3.dta	4	2427.146376	MNFSHGTHEYHAETIKNVR(16)	2427.150894	null	1.000000e+000	3.699841e-002	-0.004518	-1.861442	1.000000e+000	1.000000e+000
	29	20180615_KS_CL_9.9457.9457.3.0.dta	3	2443.138291	MNFSHGTHEYHAETIKNVR(16)	2443.145808	Oxidation[M](1)	1.000000e+000	4.423397e-002	-0.007517	-3.076771	1.000000e+000	1.000000e+000
	30	20180615_KS_CL_9.10105.10105.4.0.dta	4	2443.138920	MNFSHGTHEYHAETIKNVR(16)	2443.145808	Oxidation[M](1)	1.000000e+000	6.271187e-002	-0.006888	-2.819316	1.000000e+000	1.000000e+000
	31	20180615_KS_CL_9.11358.11358.3.1.dta	3	2427.139331	MNFSHGTHEYHAETIKNVR(16)	2427.150894	null	1.000000e+000	7.049896e-002	-0.011563	-4.764022	1.000000e+000	1.000000e+000
	32	20180615_KS_CL_9.8564.8564.4.3.dta	4	2443.145487	MNFSHGTHEYHAETIKNVR(16)	2443.145808	Oxidation[M](1)	1.000000e+000	8.774217e-002	-0.000321	-0.131388	1.000000e+000	1.000000e+000
	33	20180615_KS_CL_9.10710.10710.5.0.dta	5	2427.155178	MNFSHGTHEYHAETIKNVR(16)	2427.150894	null	1.000000e+000	1.090035e-001	0.004284	1.765032	1.000000e+000	1.000000e+000
	34	20180615_KS_CL_9.9687.9687.3.0.dta	3	2443.143515	MNFSHGTHEYHAETIKNVR(16)	2443.145808	Oxidation[M](1)	1.000000e+000	1.167101e-001	-0.002293	-0.938544	1.000000e+000	1.000000e+000
	35	20180615_KS_CL_9.9501.9501.3.0.dta	3	2443.141505	MNFSHGTHEYHAETIKNVR(16)	2443.145808	Oxidation[M](1)	1.000000e+000	1.250897e-001	-0.004303	-1.761254	1.000000e+000	1.000000e+000
	36	20180615_KS_CL_9.11394.11394.4.1.dta	4	2443.145039	MNFSHGTHEYHAETIKNVR(16)	2443.145808	Oxidation[M](1)	1.000000e+000	1.285803e-001	-0.000769	-0.314758	1.000000e+000	1.000000e+000
	37	20180615_KS_CL_9.10349.10349.5.3.dta	5	2427.150250	MNFSHGTHEYHAETIKNVR(16)	2427.150894	null	1.000000e+000	1.367370e-001	-0.000644	-0.265332	1.000000e+000	1.000000e+000
	38	20180615_KS_CL_9.9638.9638.3.1.dta	3	2443.142144	MNFSHGTHEYHAETIKNVR(16)	2443.145808	Oxidation[M](1)	1.000000e+000	1.484487e-001	-0.003664	-1.499706	1.000000e+000	1.000000e+000
	39	20180615_KS_CL_9.8943.8943.5.0.dta	5	2443.142957	MNFSHGTHEYHAETIKNVR(16)	2443.145808	Oxidation[M](1)	1.000000e+000	1.551142e-001	-0.002851	-1.166938	1.000000e+000	1.000000e+000
	40	20180615_KS_CL_9.8771.8771.5.0.dta	5	2443.143332	MNFSHGTHEYHAETIKNVR(16)	2443.145808	Oxidation[M](1)	1.000000e+000	1.865098e-001	-0.002476	-1.013447	1.000000e+000	1.000000e+000
	41	20180615_KS_CL_9.8924.8924.3.0.dta	3	2443.142290	MNFSHGTHEYHAETIKNVR(16)	2443.145808	Oxidation[M](1)	1.000000e+000	2.564562e-001	-0.003518	-1.439947	1.000000e+000	1.000000e+000
	42	20180615_KS_CL_9.9302.9302.3.0.dta	3	2443.139787	MNFSHGTHEYHAETIKNVR(16)	2443.145808	Oxidation[M](1)	1.000000e+000	2.710466e-001	-0.006021	-2.464446	1.000000e+000	1.000000e+000
	43	20180615_KS_CL_9.10287.10287.3.0.dta	3	2427.145845	MNFSHGTHEYHAETIKNVR(16)	2427.150894	null	1.000000e+000	3.218930e-001	-0.005049	-2.080217	1.000000e+000	1.000000e+000
	44	20180615_KS_CL_9.8616.8616.3.0.dta	3	2443.142371	MNFSHGTHEYHAETIKNVR(16)	2443.145808	Oxidation[M](1)	1.000000e+000	3.753171e-001	-0.003437	-1.406793	1.000000e+000	1.000000e+000
	45	20180615_KS_CL_9.10733.10733.4.1.dta	4	2443.139589	MNFSHGTHEYHAETIKNVR(16)	2443.145808	Oxidation[M](1)	1.000000e+000	3.840041e-001	-0.006219	-2.545489	1.000000e+000	1.000000e+000
	46	20180615_KS_CL_9.10725.10725.5.1.dta	5	2427.156311	MNFSHGTHEYHAETIKNVR(16)	2427.150894	null	1.000000e+000	4.420378e-001	0.005417	2.231835	1.000000e+000	1.000000e+000
	47	20180615_KS_CL_9.23657.23657.3.2.dta	3	3691.746299	EMIKSGMNVARMNFSHGTHEYHAETIKNVR(27)	3691.741224	Oxidation[M](2);Oxidation[M](7);Oxidation[M](12)	1.000000e+000	7.086350e-001	0.005075	1.374690	1.000000e+000	1.000000e+000
6	P11974(270)	2	9
	1	20180615_KS_CL_9.10736.10736.3.0.dta	3	1550.853987	IISKIENHEGVR(4)	1550.853608	null	1.000000e+000	4.399459e-005	0.000379	0.244382	1.000000e+000	1.000000e+000
	2	20180615_KS_CL_9.11268.11268.3.1.dta	3	1550.853938	IISKIENHEGVR(4)	1550.853608	null	1.000000e+000	1.398731e-003	0.000330	0.212786	1.000000e+000	1.000000e+000
	3	20180615_KS_CL_9.11085.11085.3.0.dta	3	1550.852125	IISKIENHEGVR(4)	1550.853608	null	1.000000e+000	2.796266e-003	-0.001483	-0.956248	1.000000e+000	1.000000e+000
	4	20180615_KS_CL_9.10909.10909.3.0.dta	3	1550.849003	IISKIENHEGVR(4)	1550.853608	null	1.000000e+000	4.055854e-003	-0.004605	-2.969332	1.000000e+000	1.000000e+000
	5	20180615_KS_CL_9.11370.11370.3.0.dta	3	1550.854784	IISKIENHEGVR(4)	1550.853608	null	1.000000e+000	1.045536e-002	0.001176	0.758292	1.000000e+000	1.000000e+000
	6	20180615_KS_CL_9.18952.18952.3.0.dta	3	1550.855024	IISKIENHEGVR(4)	1550.853608	null	1.000000e+000	2.274950e-002	0.001416	0.913046	1.000000e+000	1.000000e+000
	7	20180615_KS_CL_9.10558.10558.3.0.dta	3	1550.853443	IISKIENHEGVR(4)	1550.853608	null	1.000000e+000	2.826057e-002	-0.000165	-0.106393	1.000000e+000	1.000000e+000
	8	20180615_KS_CL_9.8568.8568.4.0.dta	4	1706.955307	IISKIENHEGVRR(4)	1706.954710	null	1.000000e+000	1.797156e-002	0.000597	0.349746	1.000000e+000	1.000000e+000
	9	20180615_KS_CL_9.8557.8557.3.0.dta	3	1706.954758	IISKIENHEGVRR(4)	1706.954710	null	1.000000e+000	4.784910e-001	0.000048	0.028120	1.000000e+000	1.000000e+000
7	P11974(66)	2	15
	1	20180615_KS_CL_9.22945.22945.3.0.dta	3	2049.073010	SVETLKEMIKSGMNVAR(10)	2049.071774	null	1.000000e+000	1.246857e-004	0.001236	0.603200	1.000000e+000	1.000000e+000
	2	20180615_KS_CL_9.14729.14729.3.0.dta	3	2081.062765	SVETLKEMIKSGMNVAR(10)	2081.061602	Oxidation[M](8);Oxidation[M](13)	1.000000e+000	1.784078e-004	0.001163	0.558849	1.000000e+000	1.000000e+000
	3	20180615_KS_CL_9.14906.14906.3.0.dta	3	2081.065199	SVETLKEMIKSGMNVAR(10)	2081.061602	Oxidation[M](8);Oxidation[M](13)	1.000000e+000	9.285475e-004	0.003597	1.728445	1.000000e+000	1.000000e+000
	4	20180615_KS_CL_9.20624.20624.3.0.dta	3	2065.056884	SVETLKEMIKSGMNVAR(10)	2065.066688	Oxidation[M](8)	1.000000e+000	1.143634e-003	-0.009804	-4.747546	1.000000e+000	1.000000e+000
	5	20180615_KS_CL_9.21055.21055.3.0.dta	3	2065.061060	SVETLKEMIKSGMNVAR(10)	2065.066688	Oxidation[M](8)	1.000000e+000	1.188006e-003	-0.005628	-2.725336	1.000000e+000	1.000000e+000
	6	20180615_KS_CL_9.20387.20387.3.0.dta	3	2065.065320	SVETLKEMIKSGMNVAR(10)	2065.066688	Oxidation[M](13)	1.000000e+000	1.223892e-002	-0.001368	-0.662448	1.000000e+000	1.000000e+000
	7	20180615_KS_CL_9.14548.14548.3.0.dta	3	2081.064974	SVETLKEMIKSGMNVAR(10)	2081.061602	Oxidation[M](8);Oxidation[M](13)	1.000000e+000	3.799482e-002	0.003372	1.620327	1.000000e+000	1.000000e+000
	8	20180615_KS_CL_9.20813.20813.3.0.dta	3	2065.058277	SVETLKEMIKSGMNVAR(10)	2065.066688	Oxidation[M](13)	1.000000e+000	9.388037e-002	-0.008411	-4.072992	1.000000e+000	1.000000e+000
	9	20180615_KS_CL_9.21376.21376.3.0.dta	3	2065.056702	SVETLKEMIKSGMNVAR(10)	2065.066688	Oxidation[M](8)	1.000000e+000	5.381718e-001	-0.009986	-4.835679	1.000000e+000	1.000000e+000
	10	20180615_KS_CL_9.14711.14711.2.0.dta	2	1391.701771	EMIKSGMNVAR(4)	1391.702066	null	1.000000e+000	7.970954e-002	-0.000295	-0.211971	1.000000e+000	1.000000e+000
	11	20180615_KS_CL_9.15404.15404.2.1.dta	2	1391.701677	EMIKSGMNVAR(4)	1391.702066	null	1.000000e+000	2.924191e-001	-0.000389	-0.279514	1.000000e+000	1.000000e+000
	12	20180615_KS_CL_9.13980.13980.2.0.dta	2	1407.696147	EMIKSGMNVAR(4)	1407.696980	Oxidation[M](2)	1.000000e+000	5.037784e-001	-0.000833	-0.591747	1.000000e+000	1.000000e+000
	13	20180615_KS_CL_9.14990.14990.2.1.dta	2	1391.706676	EMIKSGMNVAR(4)	1391.702066	null	1.000000e+000	5.868872e-001	0.004610	3.312491	1.000000e+000	1.000000e+000
	14	20180615_KS_CL_9.13975.13975.2.0.dta	2	1407.695678	EMIKSGMNVAR(4)	1407.696980	Oxidation[M](2)	1.000000e+000	8.127958e-001	-0.001302	-0.924915	1.000000e+000	1.000000e+000
	15	20180615_KS_CL_9.14725.14725.3.1.dta	3	1423.689883	EMIKSGMNVAR(4)	1423.691894	Oxidation[M](2);Oxidation[M](7)	1.000000e+000	9.473140e-001	-0.002011	-1.412525	1.000000e+000	1.000000e+000
8	P11974(336)	2	8
	1	20180615_KS_CL_9.22818.22818.4.1.dta	4	2414.291396	AGKPVICATQMLESMIKKPR(17)	2414.296687	Carbamidomethyl[C](7)	1.000000e+000	1.255602e-004	-0.005291	-2.191529	1.000000e+000	1.000000e+000
	2	20180615_KS_CL_9.22851.22851.3.1.dta	3	2414.287329	AGKPVICATQMLESMIKKPR(17)	2414.296687	Carbamidomethyl[C](7)	1.000000e+000	3.020697e-002	-0.009358	-3.876077	1.000000e+000	1.000000e+000
	3	20180615_KS_CL_9.20990.20990.4.2.dta	4	2430.292908	AGKPVICATQMLESMIKKPR(17)	2430.291601	Carbamidomethyl[C](7);Oxidation[M](11)	1.000000e+000	2.232182e-001	0.001307	0.537796	1.000000e+000	1.000000e+000
	4	20180615_KS_CL_9.16038.16038.4.3.dta	4	2446.295135	AGKPVICATQMLESMIKKPR(17)	2446.286515	Carbamidomethyl[C](7);Oxidation[M](11);Oxidation[M](15)	1.000000e+000	8.148805e-001	0.008620	3.523708	1.000000e+000	1.000000e+000
	5	20180615_KS_CL_9.18467.18467.3.2.dta	3	1920.976262	PVICATQMLESMIKK(14)	1920.984212	Carbamidomethyl[C](4);Oxidation[M](12)	1.000000e+000	5.371783e-001	-0.007950	-4.138504	1.000000e+000	1.000000e+000
	6	20180615_KS_CL_9.16963.16963.3.5.dta	3	1936.982252	PVICATQMLESMIKK(14)	1936.979126	Carbamidomethyl[C](4);Oxidation[M](8);Oxidation[M](12)	1.000000e+000	7.110679e-001	0.003126	1.613853	1.000000e+000	1.000000e+000
	7	20180615_KS_CL_9.22795.22795.3.0.dta	3	1936.987994	PVICATQMLESMIKK(14)	1936.979126	Carbamidomethyl[C](4);Oxidation[M](8);Oxidation[M](12)	1.000000e+000	8.417651e-001	0.008868	4.578263	1.000000e+000	1.000000e+000
	8	20180615_KS_CL_9.18437.18437.3.3.dta	3	1920.976177	PVICATQMLESMIKK(14)	1920.984212	Carbamidomethyl[C](4);Oxidation[M](12)	1.000000e+000	8.885238e-001	-0.008035	-4.182752	1.000000e+000	1.000000e+000
9	P11974(115)	2	6
	1	20180615_KS_CL_9.19091.19091.3.0.dta	3	1621.914719	PVAVALDTKGPEIR(9)	1621.915870	null	1.000000e+000	2.056478e-004	-0.001151	-0.709655	1.000000e+000	1.000000e+000
	2	20180615_KS_CL_9.19314.19314.3.0.dta	3	1621.918000	PVAVALDTKGPEIR(9)	1621.915870	null	1.000000e+000	2.743477e-004	0.002130	1.313262	1.000000e+000	1.000000e+000
	3	20180615_KS_CL_9.23590.23590.3.0.dta	3	3173.678683	TATESFASDPILYRPVAVALDTKGPEIR(23)	3173.672722	null	1.000000e+000	2.919236e-003	0.005961	1.878266	1.000000e+000	1.000000e+000
	4	20180615_KS_CL_9.24066.24066.3.0.dta	3	3173.673322	TATESFASDPILYRPVAVALDTKGPEIR(23)	3173.672722	null	1.000000e+000	5.850096e-003	0.000600	0.189055	1.000000e+000	1.000000e+000
	5	20180615_KS_CL_9.23899.23899.3.0.dta	3	3173.680521	TATESFASDPILYRPVAVALDTKGPEIR(23)	3173.672722	null	1.000000e+000	7.978060e-003	0.007799	2.457405	1.000000e+000	1.000000e+000
	6	20180615_KS_CL_9.22958.22958.4.2.dta	4	3173.687503	TATESFASDPILYRPVAVALDTKGPEIR(23)	3173.672722	null	1.000000e+000	5.104325e-002	0.014781	4.657380	1.000000e+000	1.000000e+000
10	P11974(188)	2	2
	1	20180615_KS_CL_9.23047.23047.3.1.dta	3	2406.253819	QKGPDFLVTEVENGGFLGSKK(2)	2406.255006	null	1.000000e+000	2.807683e-004	-0.001187	-0.493298	1.000000e+000	1.000000e+000
	2	20180615_KS_CL_9.23345.23345.2.0.dta	2	2278.168172	QKGPDFLVTEVENGGFLGSK(2)	2278.160050	null	1.000000e+000	7.030981e-002	0.008122	3.565158	1.000000e+000	1.000000e+000
11	P11974(247)	2	8
	1	20180615_KS_CL_9.6291.6291.3.0.dta	3	1180.630918	KAADVHEVR(1)	1180.632007	null	1.000000e+000	3.909187e-004	-0.001089	-0.922387	1.000000e+000	1.000000e+000
	2	20180615_KS_CL_9.6108.6108.3.0.dta	3	1180.628756	KAADVHEVR(1)	1180.632007	null	1.000000e+000	5.354968e-004	-0.003251	-2.753610	1.000000e+000	1.000000e+000
	3	20180615_KS_CL_9.11894.11894.2.3.dta	2	1180.630148	KAADVHEVR(1)	1180.632007	null	1.000000e+000	7.762340e-004	-0.001859	-1.574580	1.000000e+000	1.000000e+000
	4	20180615_KS_CL_9.6100.6100.2.0.dta	2	1180.627372	KAADVHEVR(1)	1180.632007	null	1.000000e+000	1.058978e-002	-0.004635	-3.925863	1.000000e+000	1.000000e+000
	5	20180615_KS_CL_9.6393.6393.2.0.dta	2	1180.629557	KAADVHEVR(1)	1180.632007	null	1.000000e+000	1.787475e-002	-0.002450	-2.075160	1.000000e+000	1.000000e+000
	6	20180615_KS_CL_9.3058.3058.3.2.dta	3	1180.628059	KAADVHEVR(1)	1180.632007	null	1.000000e+000	7.681955e-001	-0.003948	-3.343972	1.000000e+000	1.000000e+000
	7	20180615_KS_CL_9.4344.4344.3.0.dta	3	1308.729439	KAADVHEVRK(1)	1308.726962	null	1.000000e+000	9.695292e-004	0.002477	1.892679	1.000000e+000	1.000000e+000
	8	20180615_KS_CL_9.8681.8681.3.0.dta	3	1308.729813	KAADVHEVRK(1)	1308.726962	null	1.000000e+000	1.555563e-001	0.002851	2.178453	1.000000e+000	1.000000e+000
12	P11974(498)	2	22
	1	20180615_KS_CL_9.13145.13145.2.0.dta	2	1344.730364	VNLAMNVGKAR(9)	1344.730331	Oxidation[M](5)	1.000000e+000	1.646509e-003	0.000033	0.024540	1.000000e+000	1.000000e+000
	2	20180615_KS_CL_9.12190.12190.2.0.dta	2	1344.732296	VNLAMNVGKAR(9)	1344.730331	Oxidation[M](5)	1.000000e+000	3.022451e-003	0.001965	1.461260	1.000000e+000	1.000000e+000
	3	20180615_KS_CL_9.13283.13283.2.0.dta	2	1344.730212	VNLAMNVGKAR(9)	1344.730331	Oxidation[M](5)	1.000000e+000	1.648211e-002	-0.000119	-0.088494	1.000000e+000	1.000000e+000
	4	20180615_KS_CL_9.13687.13687.2.0.dta	2	1344.725286	VNLAMNVGKAR(9)	1344.730331	Oxidation[M](5)	1.000000e+000	4.826821e-002	-0.005045	-3.751682	1.000000e+000	1.000000e+000
	5	20180615_KS_CL_9.14899.14899.2.0.dta	2	1344.732252	VNLAMNVGKAR(9)	1344.730331	Oxidation[M](5)	1.000000e+000	6.372156e-002	0.001921	1.428539	1.000000e+000	1.000000e+000
	6	20180615_KS_CL_9.14575.14575.2.0.dta	2	1344.729239	VNLAMNVGKAR(9)	1344.730331	Oxidation[M](5)	1.000000e+000	1.578730e-001	-0.001092	-0.812059	1.000000e+000	1.000000e+000
	7	20180615_KS_CL_9.15000.15000.2.1.dta	2	1344.730678	VNLAMNVGKAR(9)	1344.730331	Oxidation[M](5)	1.000000e+000	2.283714e-001	0.000347	0.258044	1.000000e+000	1.000000e+000
	8	20180615_KS_CL_9.12386.12386.2.0.dta	2	1344.730544	VNLAMNVGKAR(9)	1344.730331	Oxidation[M](5)	1.000000e+000	2.818898e-001	0.000213	0.158396	1.000000e+000	1.000000e+000
	9	20180615_KS_CL_9.13873.13873.2.1.dta	2	1344.733448	VNLAMNVGKAR(9)	1344.730331	Oxidation[M](5)	1.000000e+000	4.775087e-001	0.003117	2.317937	1.000000e+000	1.000000e+000
	10	20180615_KS_CL_9.12771.12771.2.2.dta	2	1344.735051	VNLAMNVGKAR(9)	1344.730331	Oxidation[M](5)	1.000000e+000	7.075507e-001	0.004720	3.509997	1.000000e+000	1.000000e+000
	11	20180615_KS_CL_9.14429.14429.2.1.dta	2	1344.733057	VNLAMNVGKAR(9)	1344.730331	Oxidation[M](5)	1.000000e+000	7.434466e-001	0.002726	2.027172	1.000000e+000	1.000000e+000
	12	20180615_KS_CL_9.12378.12378.2.0.dta	2	1344.730776	VNLAMNVGKAR(9)	1344.730331	Oxidation[M](5)	1.000000e+000	7.796624e-001	0.000445	0.330921	1.000000e+000	1.000000e+000
	13	20180615_KS_CL_9.13916.13916.2.0.dta	2	1344.728856	VNLAMNVGKAR(9)	1344.730331	Oxidation[M](5)	1.000000e+000	8.718896e-001	-0.001475	-1.096874	1.000000e+000	1.000000e+000
	14	20180615_KS_CL_9.14523.14523.2.0.dta	2	1328.732687	VNLAMNVGKAR(9)	1328.735417	null	1.000000e+000	9.259678e-001	-0.002730	-2.054585	1.000000e+000	1.000000e+000
	15	20180615_KS_CL_9.14506.14506.2.0.dta	2	1328.732729	VNLAMNVGKAR(9)	1328.735417	null	1.000000e+000	9.305469e-001	-0.002688	-2.022976	1.000000e+000	1.000000e+000
	16	20180615_KS_CL_9.15270.15270.3.0.dta	3	1936.086030	VNLAMNVGKARGFFKK(9)	1936.083606	null	1.000000e+000	1.363562e-002	0.002424	1.252012	1.000000e+000	1.000000e+000
	17	20180615_KS_CL_9.12627.12627.3.0.dta	3	1952.079255	VNLAMNVGKARGFFKK(9)	1952.078521	Oxidation[M](5)	1.000000e+000	1.782181e-002	0.000734	0.376009	1.000000e+000	1.000000e+000
	18	20180615_KS_CL_9.15312.15312.4.0.dta	4	1936.085315	VNLAMNVGKARGFFKK(9)	1936.083606	null	1.000000e+000	2.130976e-002	0.001709	0.882710	1.000000e+000	1.000000e+000
	19	20180615_KS_CL_9.12453.12453.3.0.dta	3	1952.078264	VNLAMNVGKARGFFKK(9)	1952.078521	Oxidation[M](5)	1.000000e+000	4.413599e-002	-0.000257	-0.131655	1.000000e+000	1.000000e+000
	20	20180615_KS_CL_9.15051.15051.4.1.dta	4	1936.084190	VNLAMNVGKARGFFKK(9)	1936.083606	null	1.000000e+000	5.457854e-002	0.000584	0.301640	1.000000e+000	1.000000e+000
	21	20180615_KS_CL_9.13272.13272.4.0.dta	4	1952.080013	VNLAMNVGKARGFFKK(9)	1952.078521	Oxidation[M](5)	1.000000e+000	2.654074e-001	0.001492	0.764314	1.000000e+000	1.000000e+000
	22	20180615_KS_CL_9.12762.12762.4.0.dta	4	1952.079652	VNLAMNVGKARGFFKK(9)	1952.078521	Oxidation[M](5)	1.000000e+000	3.616634e-001	0.001131	0.579382	1.000000e+000	1.000000e+000
13	P11974(62)	2	8
	1	20180615_KS_CL_9.19113.19113.2.0.dta	2	1349.723807	SVETLKEMIK(6)	1349.723181	Oxidation[M](8)	1.000000e+000	1.752671e-003	0.000626	0.463799	1.000000e+000	1.000000e+000
	2	20180615_KS_CL_9.20583.20583.2.0.dta	2	1349.724226	SVETLKEMIK(6)	1349.723181	Oxidation[M](8)	1.000000e+000	3.948985e-003	0.001045	0.774233	1.000000e+000	1.000000e+000
	3	20180615_KS_CL_9.20330.20330.2.0.dta	2	1349.725640	SVETLKEMIK(6)	1349.723181	Oxidation[M](8)	1.000000e+000	3.715837e-002	0.002459	1.821855	1.000000e+000	1.000000e+000
	4	20180615_KS_CL_9.22029.22029.2.0.dta	2	1349.725277	SVETLKEMIK(6)	1349.723181	Oxidation[M](8)	1.000000e+000	5.810930e-001	0.002096	1.552911	1.000000e+000	1.000000e+000
	5	20180615_KS_CL_9.18472.18472.3.0.dta	3	1349.721373	SVETLKEMIK(6)	1349.723181	Oxidation[M](8)	1.000000e+000	7.022433e-001	-0.001808	-1.339534	1.000000e+000	1.000000e+000
	6	20180615_KS_CL_9.20374.20374.2.1.dta	2	1349.725829	SVETLKEMIK(6)	1349.723181	Oxidation[M](8)	1.000000e+000	9.224028e-001	0.002648	1.961884	1.000000e+000	1.000000e+000
	7	20180615_KS_CL_9.21951.21951.3.2.dta	3	2065.064237	SVETLKEMIKSGMNVAR(6)	2065.066688	Oxidation[M](13)	1.000000e+000	1.993184e-001	-0.002451	-1.186887	1.000000e+000	1.000000e+000
	8	20180615_KS_CL_9.21601.21601.3.0.dta	3	2065.068150	SVETLKEMIKSGMNVAR(6)	2065.066688	Oxidation[M](13)	1.000000e+000	2.952268e-001	0.001462	0.707967	1.000000e+000	1.000000e+000
14	P11974(206)	2	5
	1	20180615_KS_CL_9.23191.23191.3.1.dta	3	2150.107811	GPDFLVTEVENGGFLGSKK(18)	2150.101479	null	1.000000e+000	5.715395e-003	0.006332	2.944977	1.000000e+000	1.000000e+000
	2	20180615_KS_CL_9.23636.23636.2.1.dta	2	2150.098912	GPDFLVTEVENGGFLGSKK(18)	2150.101479	null	1.000000e+000	3.801347e-002	-0.002567	-1.193897	1.000000e+000	1.000000e+000
	3	20180615_KS_CL_9.23825.23825.2.0.dta	2	2150.093997	GPDFLVTEVENGGFLGSKK(18)	2150.101479	null	1.000000e+000	2.043183e-001	-0.007482	-3.479836	1.000000e+000	1.000000e+000
	4	20180615_KS_CL_9.23689.23689.3.0.dta	3	2150.097185	GPDFLVTEVENGGFLGSKK(18)	2150.101479	null	1.000000e+000	5.058312e-001	-0.004294	-1.997115	1.000000e+000	1.000000e+000
	5	20180615_KS_CL_9.23355.23355.3.0.dta	3	2406.260246	QKGPDFLVTEVENGGFLGSKK(20)	2406.255006	null	1.000000e+000	1.853219e-002	0.005240	2.177658	1.000000e+000	1.000000e+000
15	P11974(256)	2	6
	1	20180615_KS_CL_9.13385.13385.2.1.dta	2	843.517936	KILGEK(1)	843.518555	null	1.000000e+000	8.910981e-003	-0.000619	-0.733831	1.000000e+000	1.000000e+000
	2	20180615_KS_CL_9.16861.16861.2.3.dta	2	843.517443	KILGEK(1)	843.518555	null	1.000000e+000	6.377647e-002	-0.001112	-1.318288	1.000000e+000	1.000000e+000
	3	20180615_KS_CL_9.17063.17063.2.1.dta	2	843.518348	KILGEK(1)	843.518555	null	1.000000e+000	8.284995e-002	-0.000207	-0.245401	1.000000e+000	1.000000e+000
	4	20180615_KS_CL_9.11462.11462.2.1.dta	2	843.518003	KILGEK(1)	843.518555	null	1.000000e+000	1.714849e-001	-0.000552	-0.654402	1.000000e+000	1.000000e+000
	5	20180615_KS_CL_9.16478.16478.2.1.dta	2	843.516571	KILGEK(1)	843.518555	null	1.000000e+000	6.129003e-001	-0.001984	-2.352053	1.000000e+000	1.000000e+000
	6	20180615_KS_CL_9.6569.6569.3.1.dta	3	1383.853477	KILGEKGKNIK(1)	1383.856907	null	1.000000e+000	9.121858e-001	-0.003430	-2.478580	1.000000e+000	1.000000e+000
16	P11974(263)	2	3
	1	20180615_KS_CL_9.7781.7781.5.0.dta	5	2091.191424	GKNIKIISKIENHEGVR(2)	2091.191960	null	1.000000e+000	1.609834e-002	-0.000536	-0.256313	1.000000e+000	1.000000e+000
	2	20180615_KS_CL_9.7747.7747.3.0.dta	3	2091.189497	GKNIKIISKIENHEGVR(2)	2091.191960	null	1.000000e+000	1.117727e-001	-0.002463	-1.177797	1.000000e+000	1.000000e+000
	3	20180615_KS_CL_9.6432.6432.3.0.dta	3	1383.854311	KILGEKGKNIK(8)	1383.856907	null	1.000000e+000	4.868685e-001	-0.002596	-1.875916	1.000000e+000	1.000000e+000
17	P11974(207)	2	2
	1	20180615_KS_CL_9.23641.23641.3.1.dta	3	3767.987511	GPDFLVTEVENGGFLGSKKGVNLPGAAVDLPAVSEK(19)	3767.974021	null	1.000000e+000	5.882291e-002	0.013490	3.580173	1.000000e+000	1.000000e+000
	2	20180615_KS_CL_9.22823.22823.2.0.dta	2	1921.060264	KGVNLPGAAVDLPAVSEK(1)	1921.063977	null	1.000000e+000	5.428620e-001	-0.003713	-1.932783	1.000000e+000	1.000000e+000
18	P11974(337)	2	2
	1	20180615_KS_CL_9.15904.15904.3.1.dta	3	2446.279187	AGKPVICATQMLESMIKKPR(18)	2446.286515	Carbamidomethyl[C](7);Oxidation[M](11);Oxidation[M](15)	1.000000e+000	8.696605e-001	-0.007328	-2.995561	1.000000e+000	1.000000e+000
	2	20180615_KS_CL_9.4325.4325.2.1.dta	2	910.547587	KPRPTR(1)	910.546831	null	1.000000e+000	9.651052e-001	0.000756	0.830270	1.000000e+000	1.000000e+000
19	P11974(475)	1	2
	1	20180615_KS_CL_9.23612.23612.3.0.dta	3	2699.340514	GIFPVVCKDPVQEAWAEDVDLR(8)	2699.338407	Carbamidomethyl[C](7)	1.000000e+000	8.066219e-005	0.002107	0.780562	1.000000e+000	1.000000e+000
	2	20180615_KS_CL_9.23913.23913.3.0.dta	3	2699.345487	GIFPVVCKDPVQEAWAEDVDLR(8)	2699.338407	Carbamidomethyl[C](7)	1.000000e+000	6.088539e-003	0.007080	2.622865	1.000000e+000	1.000000e+000
20	P11974(367)	1	11
	1	20180615_KS_CL_9.23633.23633.4.0.dta	4	3650.724004	AEGSDVANAVLDGADCIMLSGETAKGDYPLEAVR(25)	3650.719864	Carbamidomethyl[C](16)	1.000000e+000	1.072211e-004	0.004140	1.134023	1.000000e+000	1.000000e+000
	2	20180615_KS_CL_9.23276.23276.4.0.dta	4	3666.722400	AEGSDVANAVLDGADCIMLSGETAKGDYPLEAVR(25)	3666.714779	Carbamidomethyl[C](16);Oxidation[M](18)	1.000000e+000	8.183923e-004	0.007621	2.078427	1.000000e+000	1.000000e+000
	3	20180615_KS_CL_9.23818.23818.3.0.dta	3	3650.726904	AEGSDVANAVLDGADCIMLSGETAKGDYPLEAVR(25)	3650.719864	Carbamidomethyl[C](16)	1.000000e+000	1.378472e-003	0.007040	1.928387	1.000000e+000	1.000000e+000
	4	20180615_KS_CL_9.24034.24034.3.0.dta	3	3650.723659	AEGSDVANAVLDGADCIMLSGETAKGDYPLEAVR(25)	3650.719864	Carbamidomethyl[C](16)	1.000000e+000	2.109800e-003	0.003795	1.039521	1.000000e+000	1.000000e+000
	5	20180615_KS_CL_9.23498.23498.3.0.dta	3	3650.736531	AEGSDVANAVLDGADCIMLSGETAKGDYPLEAVR(25)	3650.719864	Carbamidomethyl[C](16)	1.000000e+000	8.401900e-003	0.016667	4.565401	1.000000e+000	1.000000e+000
	6	20180615_KS_CL_9.23131.23131.3.1.dta	3	3666.727570	AEGSDVANAVLDGADCIMLSGETAKGDYPLEAVR(25)	3666.714779	Carbamidomethyl[C](16);Oxidation[M](18)	1.000000e+000	1.911710e-002	0.012791	3.488409	1.000000e+000	1.000000e+000
	7	20180615_KS_CL_9.23941.23941.4.0.dta	4	3650.723637	AEGSDVANAVLDGADCIMLSGETAKGDYPLEAVR(25)	3650.719864	Carbamidomethyl[C](16)	1.000000e+000	2.749850e-002	0.003773	1.033495	1.000000e+000	1.000000e+000
	8	20180615_KS_CL_9.23189.23189.3.2.dta	3	3650.735645	AEGSDVANAVLDGADCIMLSGETAKGDYPLEAVR(25)	3650.719864	Carbamidomethyl[C](16)	1.000000e+000	3.839229e-002	0.015781	4.322709	1.000000e+000	1.000000e+000
	9	20180615_KS_CL_9.23906.23906.4.1.dta	4	3666.716809	AEGSDVANAVLDGADCIMLSGETAKGDYPLEAVR(25)	3666.714779	Carbamidomethyl[C](16);Oxidation[M](18)	1.000000e+000	1.483957e-001	0.002030	0.553629	1.000000e+000	1.000000e+000
	10	20180615_KS_CL_9.23307.23307.4.2.dta	4	3650.732904	AEGSDVANAVLDGADCIMLSGETAKGDYPLEAVR(25)	3650.719864	Carbamidomethyl[C](16)	1.000000e+000	1.960086e-001	0.013040	3.571898	1.000000e+000	1.000000e+000
	11	20180615_KS_CL_9.23798.23798.4.4.dta	4	3650.725424	AEGSDVANAVLDGADCIMLSGETAKGDYPLEAVR(25)	3650.719864	Carbamidomethyl[C](16)	1.000000e+000	5.092967e-001	0.005560	1.522987	1.000000e+000	1.000000e+000
21	P11974(230)	1	1
	1	20180615_KS_CL_9.23954.23954.3.0.dta	3	2744.348694	DIQDLKFGVEQDVDMVFASFIR(6)	2744.348635	Oxidation[M](15)	1.000000e+000	4.661066e-004	0.000059	0.021499	1.000000e+000	1.000000e+000
22	P11974(422)	1	2
	1	20180615_KS_CL_9.23837.23837.3.0.dta	3	3945.864493	SSSHSTDLMEAMAMGSVEASYKCLAAALIVLTESGR(22)	3945.858667	Carbamidomethyl[C](23);Oxidation[M](12)	1.000000e+000	1.744084e-003	0.005826	1.476485	1.000000e+000	1.000000e+000
	2	20180615_KS_CL_9.23896.23896.3.0.dta	3	3929.880072	SSSHSTDLMEAMAMGSVEASYKCLAAALIVLTESGR(22)	3929.863753	Carbamidomethyl[C](23)	1.000000e+000	5.080410e-003	0.016319	4.152561	1.000000e+000	1.000000e+000
23	P11974(173)	1	1
	1	20180615_KS_CL_9.23194.23194.3.0.dta	3	2289.260336	VVDVGSKVYVDDGLISLQVK(7)	2289.258697	null	1.000000e+000	2.350697e-003	0.001639	0.715952	1.000000e+000	1.000000e+000
24	P11974(224)	1	1
	1	20180615_KS_CL_9.23120.23120.3.2.dta	3	2505.345218	GVNLPGAAVDLPAVSEKDIQDLK(17)	2505.344541	null	1.000000e+000	5.086428e-003	0.000677	0.270222	1.000000e+000	1.000000e+000
25	P11974(305)	1	4
	1	20180615_KS_CL_9.23679.23679.2.1.dta	2	1984.106042	GDLGIEIPAEKVFLAQK(11)	1984.100027	null	1.000000e+000	9.443222e-003	0.006015	3.031601	1.000000e+000	1.000000e+000
	2	20180615_KS_CL_9.23824.23824.2.0.dta	2	1984.104202	GDLGIEIPAEKVFLAQK(11)	1984.100027	null	1.000000e+000	4.930724e-002	0.004175	2.104229	1.000000e+000	1.000000e+000
	3	20180615_KS_CL_9.23321.23321.3.0.dta	3	1984.107338	GDLGIEIPAEKVFLAQK(11)	1984.100027	null	1.000000e+000	6.293747e-001	0.007311	3.684794	1.000000e+000	1.000000e+000
	4	20180615_KS_CL_9.23235.23235.2.1.dta	2	1984.109056	GDLGIEIPAEKVFLAQK(11)	1984.100027	null	1.000000e+000	8.576113e-001	0.009029	4.550678	1.000000e+000	1.000000e+000
26	P11974(504)	1	6
	1	20180615_KS_CL_9.12583.12583.4.0.dta	4	1952.076398	VNLAMNVGKARGFFKK(15)	1952.078521	Oxidation[M](5)	1.000000e+000	1.310112e-002	-0.002123	-1.087559	1.000000e+000	1.000000e+000
	2	20180615_KS_CL_9.15240.15240.4.0.dta	4	1936.086344	VNLAMNVGKARGFFKK(15)	1936.083606	null	1.000000e+000	1.550906e-002	0.002738	1.414195	1.000000e+000	1.000000e+000
	3	20180615_KS_CL_9.15081.15081.3.0.dta	3	1936.082683	VNLAMNVGKARGFFKK(15)	1936.083606	null	1.000000e+000	9.414782e-002	-0.000923	-0.476736	1.000000e+000	1.000000e+000
	4	20180615_KS_CL_9.12659.12659.3.0.dta	3	1952.080334	VNLAMNVGKARGFFKK(15)	1952.078521	Oxidation[M](5)	1.000000e+000	1.896217e-001	0.001813	0.928754	1.000000e+000	1.000000e+000
	5	20180615_KS_CL_9.15064.15064.3.1.dta	3	1936.081162	VNLAMNVGKARGFFKK(15)	1936.083606	null	1.000000e+000	2.532374e-001	-0.002444	-1.262342	1.000000e+000	1.000000e+000
	6	20180615_KS_CL_9.15375.15375.3.2.dta	3	1936.082995	VNLAMNVGKARGFFKK(15)	1936.083606	null	1.000000e+000	3.337602e-001	-0.000611	-0.315586	1.000000e+000	1.000000e+000
27	P11974(136)	1	5
	1	20180615_KS_CL_9.11840.11840.4.0.dta	4	2257.297016	TGLIKGSGTAEVELKKGATLK(16)	2257.301227	null	1.000000e+000	3.797655e-002	-0.004211	-1.865502	1.000000e+000	1.000000e+000
	2	20180615_KS_CL_9.12006.12006.4.0.dta	4	2257.303115	TGLIKGSGTAEVELKKGATLK(16)	2257.301227	null	1.000000e+000	5.896535e-002	0.001888	0.836397	1.000000e+000	1.000000e+000
	3	20180615_KS_CL_9.11675.11675.3.0.dta	3	2257.303801	TGLIKGSGTAEVELKKGATLK(16)	2257.301227	null	1.000000e+000	6.287901e-002	0.002574	1.140300	1.000000e+000	1.000000e+000
	4	20180615_KS_CL_9.11846.11846.3.0.dta	3	2257.296730	TGLIKGSGTAEVELKKGATLK(16)	2257.301227	null	1.000000e+000	9.435356e-002	-0.004497	-1.992202	1.000000e+000	1.000000e+000
	5	20180615_KS_CL_9.12080.12080.4.0.dta	4	2257.304874	TGLIKGSGTAEVELKKGATLK(16)	2257.301227	null	1.000000e+000	3.285406e-001	0.003647	1.615646	1.000000e+000	1.000000e+000
28	P11974(505)	1	2
	1	20180615_KS_CL_9.22923.22923.3.0.dta	3	2563.334901	KGDVVIVLTGWRPGSGFTNTMR(1)	2563.333598	Oxidation[M](21)	1.000000e+000	5.040238e-002	0.001303	0.508322	1.000000e+000	1.000000e+000
	2	20180615_KS_CL_9.22638.22638.3.1.dta	3	2563.343322	KGDVVIVLTGWRPGSGFTNTMR(1)	2563.333598	Oxidation[M](21)	1.000000e+000	3.091953e-001	0.009724	3.793498	1.000000e+000	1.000000e+000
29	P11974(166)	1	1
	1	20180615_KS_CL_9.17163.17163.2.3.dta	2	1374.728025	NICKVVDVGSK(4)	1374.729662	Carbamidomethyl[C](3)	1.000000e+000	2.941506e-001	-0.001637	-1.190780	1.000000e+000	1.000000e+000
30	P11974(311)	1	2
	1	20180615_KS_CL_9.19121.19121.3.0.dta	3	1862.017024	VFLAQKMIIGRCNR(6)	1862.013815	Carbamidomethyl[C](12)	1.000000e+000	5.820085e-001	0.003209	1.723403	1.000000e+000	1.000000e+000
	2	20180615_KS_CL_9.19297.19297.3.2.dta	3	1862.017906	VFLAQKMIIGRCNR(6)	1862.013815	Carbamidomethyl[C](12)	1.000000e+000	7.166080e-001	0.004091	2.197084	1.000000e+000	1.000000e+000
31	P11974(261)	1	2
	1	20180615_KS_CL_9.10227.10227.2.2.dta	2	900.539006	ILGEKGK(5)	900.540016	null	1.000000e+000	6.182762e-001	-0.001010	-1.121549	1.000000e+000	1.000000e+000
	2	20180615_KS_CL_9.9892.9892.2.0.dta	2	900.539284	ILGEKGK(5)	900.540016	null	1.000000e+000	7.783609e-001	-0.000732	-0.812846	1.000000e+000	1.000000e+000
32	P11974(393)	1	2
	1	20180615_KS_CL_9.4473.4473.3.0.dta	3	1161.650362	KLFEELAR(1)	1161.651347	null	1.000000e+000	8.598097e-001	-0.000985	-0.847931	1.000000e+000	1.000000e+000
	2	20180615_KS_CL_9.12270.12270.2.1.dta	2	1161.650352	KLFEELAR(1)	1161.651347	null	1.000000e+000	9.055122e-001	-0.000995	-0.856539	1.000000e+000	1.000000e+000
