# Supplementary material for: The CroCo cross-link converter: a user-centred tool to convert results from cross-linking mass spectrometry experiments
Source: Bioinformatics. 2019 Sep 28;36(4):1296–7. doi: 10.1093/bioinformatics/btz732 (PMC7703748; doi:10.1093/bioinformatics/btz732)
Supplement: btz732_Supplementary_Data [file btz732_supplementary_data.zip › ExampleData/input/plink2/pLink2_results/PK_P11974_2019.03.01.filtered_mono-linked_spectra.csv]

Order	Title	Charge	Precursor_Mass	Peptide	Peptide_Type	Linker	Peptide_Mass	Modifications	Evalue	Score	Precursor_Mass_Error(Da)	Precursor_Mass_Error(ppm)	Proteins	Protein_Type	FileID	LabelID	Alpha_Matched	Beta_Matched	Alpha_Evalue	Beta_Evalue
1	20180615_KS_CL_9.10525.10525.3.0.dta	3	2427.15	MNFSHGTHEYHAETIKNVR(16)	Mono-Linked	BS3	2427.15	null	1.000000e+000	4.032177e-006	-0.002041	-0.840904	P11974(89)/	None	1	1	38.0	0.0	1.000000e+000	1.000000e+000
2	20180615_KS_CL_9.10696.10696.3.0.dta	3	2.427150e+003	MNFSHGTHEYHAETIKNVR(16)	Mono-Linked	BS3	2.427151e+003	null	1.000000e+000	5.558371e-006	-0.001177	-0.484931	P11974(89)/	None	1	1	38.0	0.0	1.000000e+000	1.000000e+000
3	20180615_KS_CL_9.13132.13132.3.0.dta	3	1.787016e+003	TGLIKGSGTAEVELKK(5)	Mono-Linked	BS3	1.787016e+003	null	1.000000e+000	6.972010e-006	0.000337	0.188583	P11974(125)/	None	1	1	28.0	0.0	1.000000e+000	1.000000e+000
4	20180615_KS_CL_9.13326.13326.3.0.dta	3	1.787015e+003	TGLIKGSGTAEVELKK(5)	Mono-Linked	BS3	1.787016e+003	null	1.000000e+000	3.612461e-005	-0.000969	-0.542245	P11974(125)/	None	1	1	22.0	0.0	1.000000e+000	1.000000e+000
5	20180615_KS_CL_9.10736.10736.3.0.dta	3	1.550854e+003	IISKIENHEGVR(4)	Mono-Linked	BS3	1.550854e+003	null	1.000000e+000	4.399459e-005	0.000379	0.244382	P11974(270)/	None	1	1	18.0	0.0	1.000000e+000	1.000000e+000
6	20180615_KS_CL_9.8975.8975.3.0.dta	3	2.443143e+003	MNFSHGTHEYHAETIKNVR(16)	Mono-Linked	BS3	2.443146e+003	Oxidation[M](1)	1.000000e+000	7.032872e-005	-0.003125	-1.279089	P11974(89)/	None	1	1	39.0	0.0	1.000000e+000	1.000000e+000
7	20180615_KS_CL_9.23612.23612.3.0.dta	3	2.699341e+003	GIFPVVCKDPVQEAWAEDVDLR(8)	Mono-Linked	BS3	2.699338e+003	Carbamidomethyl[C](7)	1.000000e+000	8.066219e-005	0.002107	0.780562	P11974(475)/	None	1	1	21.0	0.0	1.000000e+000	1.000000e+000
8	20180615_KS_CL_9.8798.8798.3.0.dta	3	2.443142e+003	MNFSHGTHEYHAETIKNVR(16)	Mono-Linked	BS3	2.443146e+003	Oxidation[M](1)	1.000000e+000	1.022170e-004	-0.003327	-1.361769	P11974(89)/	None	1	1	38.0	0.0	1.000000e+000	1.000000e+000
9	20180615_KS_CL_9.23633.23633.4.0.dta	4	3.650724e+003	AEGSDVANAVLDGADCIMLSGETAKGDYPLEAVR(25)	Mono-Linked	BS3	3.650720e+003	Carbamidomethyl[C](16)	1.000000e+000	1.072211e-004	0.004140	1.134023	P11974(367)/	None	1	1	32.0	0.0	1.000000e+000	1.000000e+000
10	20180615_KS_CL_9.22945.22945.3.0.dta	3	2.049073e+003	SVETLKEMIKSGMNVAR(10)	Mono-Linked	BS3	2.049072e+003	null	1.000000e+000	1.246857e-004	0.001236	0.603200	P11974(66)/	None	1	1	28.0	0.0	1.000000e+000	1.000000e+000
11	20180615_KS_CL_9.22818.22818.4.1.dta	4	2.414291e+003	AGKPVICATQMLESMIKKPR(17)	Mono-Linked	BS3	2.414297e+003	Carbamidomethyl[C](7)	1.000000e+000	1.255602e-004	-0.005291	-2.191529	P11974(336)/	None	1	1	41.0	0.0	1.000000e+000	1.000000e+000
12	20180615_KS_CL_9.22412.22412.2.0.dta	2	1.658920e+003	TGLIKGSGTAEVELK(5)	Mono-Linked	BS3	1.658921e+003	null	1.000000e+000	1.500458e-004	-0.001494	-0.900585	P11974(125)/	None	1	1	27.0	0.0	1.000000e+000	1.000000e+000
13	20180615_KS_CL_9.22407.22407.2.0.dta	2	1.658921e+003	TGLIKGSGTAEVELK(5)	Mono-Linked	BS3	1.658921e+003	null	1.000000e+000	1.553647e-004	0.000087	0.052444	P11974(125)/	None	1	1	26.0	0.0	1.000000e+000	1.000000e+000
14	20180615_KS_CL_9.14729.14729.3.0.dta	3	2.081063e+003	SVETLKEMIKSGMNVAR(10)	Mono-Linked	BS3	2.081062e+003	Oxidation[M](8);Oxidation[M](13)	1.000000e+000	1.784078e-004	0.001163	0.558849	P11974(66)/	None	1	1	29.0	0.0	1.000000e+000	1.000000e+000
15	20180615_KS_CL_9.10416.10416.4.1.dta	4	2.427150e+003	MNFSHGTHEYHAETIKNVR(16)	Mono-Linked	BS3	2.427151e+003	null	1.000000e+000	2.037588e-004	-0.000611	-0.251735	P11974(89)/	None	1	1	31.0	0.0	1.000000e+000	1.000000e+000
16	20180615_KS_CL_9.19091.19091.3.0.dta	3	1.621915e+003	PVAVALDTKGPEIR(9)	Mono-Linked	BS3	1.621916e+003	null	1.000000e+000	2.056478e-004	-0.001151	-0.709655	P11974(115)/	None	1	1	17.0	0.0	1.000000e+000	1.000000e+000
17	20180615_KS_CL_9.19696.19696.3.0.dta	3	1.952044e+003	KGATLKITLDNAYMEK(6)	Mono-Linked	BS3	1.952041e+003	null	1.000000e+000	2.508135e-004	0.003472	1.778651	P11974(141)/	None	1	1	24.0	0.0	1.000000e+000	1.000000e+000
18	20180615_KS_CL_9.19314.19314.3.0.dta	3	1.621918e+003	PVAVALDTKGPEIR(9)	Mono-Linked	BS3	1.621916e+003	null	1.000000e+000	2.743477e-004	0.002130	1.313262	P11974(115)/	None	1	1	21.0	0.0	1.000000e+000	1.000000e+000
19	20180615_KS_CL_9.23047.23047.3.1.dta	3	2.406254e+003	QKGPDFLVTEVENGGFLGSKK(2)	Mono-Linked	BS3	2.406255e+003	null	1.000000e+000	2.807683e-004	-0.001187	-0.493298	P11974(188)/	None	1	1	28.0	0.0	1.000000e+000	1.000000e+000
20	20180615_KS_CL_9.10596.10596.4.0.dta	4	2.427152e+003	MNFSHGTHEYHAETIKNVR(16)	Mono-Linked	BS3	2.427151e+003	null	1.000000e+000	3.378063e-004	0.000620	0.255444	P11974(89)/	None	1	1	30.0	0.0	1.000000e+000	1.000000e+000
21	20180615_KS_CL_9.6291.6291.3.0.dta	3	1.180631e+003	KAADVHEVR(1)	Mono-Linked	BS3	1.180632e+003	null	1.000000e+000	3.909187e-004	-0.001089	-0.922387	P11974(247)/	None	1	1	14.0	0.0	1.000000e+000	1.000000e+000
22	20180615_KS_CL_9.23954.23954.3.0.dta	3	2.744349e+003	DIQDLKFGVEQDVDMVFASFIR(6)	Mono-Linked	BS3	2.744349e+003	Oxidation[M](15)	1.000000e+000	4.661066e-004	0.000059	0.021499	P11974(230)/	None	1	1	21.0	0.0	1.000000e+000	1.000000e+000
23	20180615_KS_CL_9.6108.6108.3.0.dta	3	1.180629e+003	KAADVHEVR(1)	Mono-Linked	BS3	1.180632e+003	null	1.000000e+000	5.354968e-004	-0.003251	-2.753610	P11974(247)/	None	1	1	17.0	0.0	1.000000e+000	1.000000e+000
24	20180615_KS_CL_9.11894.11894.2.3.dta	2	1.180630e+003	KAADVHEVR(1)	Mono-Linked	BS3	1.180632e+003	null	1.000000e+000	7.762340e-004	-0.001859	-1.574580	P11974(247)/	None	1	1	14.0	0.0	1.000000e+000	1.000000e+000
25	20180615_KS_CL_9.23276.23276.4.0.dta	4	3.666722e+003	AEGSDVANAVLDGADCIMLSGETAKGDYPLEAVR(25)	Mono-Linked	BS3	3.666715e+003	Carbamidomethyl[C](16);Oxidation[M](18)	1.000000e+000	8.183923e-004	0.007621	2.078427	P11974(367)/	None	1	1	44.0	0.0	1.000000e+000	1.000000e+000
26	20180615_KS_CL_9.14906.14906.3.0.dta	3	2.081065e+003	SVETLKEMIKSGMNVAR(10)	Mono-Linked	BS3	2.081062e+003	Oxidation[M](8);Oxidation[M](13)	1.000000e+000	9.285475e-004	0.003597	1.728445	P11974(66)/	None	1	1	31.0	0.0	1.000000e+000	1.000000e+000
27	20180615_KS_CL_9.4344.4344.3.0.dta	3	1.308729e+003	KAADVHEVRK(1)	Mono-Linked	BS3	1.308727e+003	null	1.000000e+000	9.695292e-004	0.002477	1.892679	P11974(247)/	None	1	1	17.0	0.0	1.000000e+000	1.000000e+000
28	20180615_KS_CL_9.20624.20624.3.0.dta	3	2.065057e+003	SVETLKEMIKSGMNVAR(10)	Mono-Linked	BS3	2.065067e+003	Oxidation[M](8)	1.000000e+000	1.143634e-003	-0.009804	-4.747546	P11974(66)/	None	1	1	32.0	0.0	1.000000e+000	1.000000e+000
29	20180615_KS_CL_9.21055.21055.3.0.dta	3	2.065061e+003	SVETLKEMIKSGMNVAR(10)	Mono-Linked	BS3	2.065067e+003	Oxidation[M](8)	1.000000e+000	1.188006e-003	-0.005628	-2.725336	P11974(66)/	None	1	1	28.0	0.0	1.000000e+000	1.000000e+000
30	20180615_KS_CL_9.23818.23818.3.0.dta	3	3.650727e+003	AEGSDVANAVLDGADCIMLSGETAKGDYPLEAVR(25)	Mono-Linked	BS3	3.650720e+003	Carbamidomethyl[C](16)	1.000000e+000	1.378472e-003	0.007040	1.928387	P11974(367)/	None	1	1	28.0	0.0	1.000000e+000	1.000000e+000
31	20180615_KS_CL_9.11268.11268.3.1.dta	3	1.550854e+003	IISKIENHEGVR(4)	Mono-Linked	BS3	1.550854e+003	null	1.000000e+000	1.398731e-003	0.000330	0.212786	P11974(270)/	None	1	1	14.0	0.0	1.000000e+000	1.000000e+000
32	20180615_KS_CL_9.8915.8915.4.0.dta	4	2.443144e+003	MNFSHGTHEYHAETIKNVR(16)	Mono-Linked	BS3	2.443146e+003	Oxidation[M](1)	1.000000e+000	1.419784e-003	-0.002177	-0.891064	P11974(89)/	None	1	1	32.0	0.0	1.000000e+000	1.000000e+000
33	20180615_KS_CL_9.13839.13839.3.0.dta	3	1.787020e+003	TGLIKGSGTAEVELKK(5)	Mono-Linked	BS3	1.787016e+003	null	1.000000e+000	1.581182e-003	0.004427	2.477314	P11974(125)/	None	1	1	22.0	0.0	1.000000e+000	1.000000e+000
34	20180615_KS_CL_9.8734.8734.4.0.dta	4	2.443146e+003	MNFSHGTHEYHAETIKNVR(16)	Mono-Linked	BS3	2.443146e+003	Oxidation[M](1)	1.000000e+000	1.593560e-003	0.000100	0.040931	P11974(89)/	None	1	1	32.0	0.0	1.000000e+000	1.000000e+000
35	20180615_KS_CL_9.13145.13145.2.0.dta	2	1.344730e+003	VNLAMNVGKAR(9)	Mono-Linked	BS3	1.344730e+003	Oxidation[M](5)	1.000000e+000	1.646509e-003	0.000033	0.024540	P11974(498)/	None	1	1	17.0	0.0	1.000000e+000	1.000000e+000
36	20180615_KS_CL_9.11485.11485.4.2.dta	4	2.427150e+003	MNFSHGTHEYHAETIKNVR(16)	Mono-Linked	BS3	2.427151e+003	null	1.000000e+000	1.699314e-003	-0.000618	-0.254620	P11974(89)/	None	1	1	22.0	0.0	1.000000e+000	1.000000e+000
37	20180615_KS_CL_9.23837.23837.3.0.dta	3	3.945864e+003	SSSHSTDLMEAMAMGSVEASYKCLAAALIVLTESGR(22)	Mono-Linked	BS3	3.945859e+003	Carbamidomethyl[C](23);Oxidation[M](12)	1.000000e+000	1.744084e-003	0.005826	1.476485	P11974(422)/	None	1	1	22.0	0.0	1.000000e+000	1.000000e+000
38	20180615_KS_CL_9.19113.19113.2.0.dta	2	1.349724e+003	SVETLKEMIK(6)	Mono-Linked	BS3	1.349723e+003	Oxidation[M](8)	1.000000e+000	1.752671e-003	0.000626	0.463799	P11974(62)/	None	1	1	12.0	0.0	1.000000e+000	1.000000e+000
39	20180615_KS_CL_9.24034.24034.3.0.dta	3	3.650724e+003	AEGSDVANAVLDGADCIMLSGETAKGDYPLEAVR(25)	Mono-Linked	BS3	3.650720e+003	Carbamidomethyl[C](16)	1.000000e+000	2.109800e-003	0.003795	1.039521	P11974(367)/	None	1	1	16.0	0.0	1.000000e+000	1.000000e+000
40	20180615_KS_CL_9.9151.9151.3.0.dta	3	2.443138e+003	MNFSHGTHEYHAETIKNVR(16)	Mono-Linked	BS3	2.443146e+003	Oxidation[M](1)	1.000000e+000	2.123784e-003	-0.007619	-3.118520	P11974(89)/	None	1	1	19.0	0.0	1.000000e+000	1.000000e+000
41	20180615_KS_CL_9.23194.23194.3.0.dta	3	2.289260e+003	VVDVGSKVYVDDGLISLQVK(7)	Mono-Linked	BS3	2.289259e+003	null	1.000000e+000	2.350697e-003	0.001639	0.715952	P11974(173)/	None	1	1	22.0	0.0	1.000000e+000	1.000000e+000
42	20180615_KS_CL_9.9681.9681.3.0.dta	3	2.443143e+003	MNFSHGTHEYHAETIKNVR(16)	Mono-Linked	BS3	2.443146e+003	Oxidation[M](1)	1.000000e+000	2.412804e-003	-0.002668	-1.092035	P11974(89)/	None	1	1	10.0	0.0	1.000000e+000	1.000000e+000
43	20180615_KS_CL_9.11085.11085.3.0.dta	3	1.550852e+003	IISKIENHEGVR(4)	Mono-Linked	BS3	1.550854e+003	null	1.000000e+000	2.796266e-003	-0.001483	-0.956248	P11974(270)/	None	1	1	13.0	0.0	1.000000e+000	1.000000e+000
44	20180615_KS_CL_9.10783.10783.4.0.dta	4	2.427146e+003	MNFSHGTHEYHAETIKNVR(16)	Mono-Linked	BS3	2.427151e+003	null	1.000000e+000	2.813973e-003	-0.005135	-2.115649	P11974(89)/	None	1	1	28.0	0.0	1.000000e+000	1.000000e+000
45	20180615_KS_CL_9.23590.23590.3.0.dta	3	3.173679e+003	TATESFASDPILYRPVAVALDTKGPEIR(23)	Mono-Linked	BS3	3.173673e+003	null	1.000000e+000	2.919236e-003	0.005961	1.878266	P11974(115)/	None	1	1	20.0	0.0	1.000000e+000	1.000000e+000
46	20180615_KS_CL_9.12190.12190.2.0.dta	2	1.344732e+003	VNLAMNVGKAR(9)	Mono-Linked	BS3	1.344730e+003	Oxidation[M](5)	1.000000e+000	3.022451e-003	0.001965	1.461260	P11974(498)/	None	1	1	13.0	0.0	1.000000e+000	1.000000e+000
47	20180615_KS_CL_9.19906.19906.3.0.dta	3	1.952043e+003	KGATLKITLDNAYMEK(6)	Mono-Linked	BS3	1.952041e+003	null	1.000000e+000	3.293781e-003	0.002671	1.368312	P11974(141)/	None	1	1	19.0	0.0	1.000000e+000	1.000000e+000
48	20180615_KS_CL_9.9087.9087.4.0.dta	4	2.443141e+003	MNFSHGTHEYHAETIKNVR(16)	Mono-Linked	BS3	2.443146e+003	Oxidation[M](1)	1.000000e+000	3.322135e-003	-0.004623	-1.892233	P11974(89)/	None	1	1	50.0	0.0	1.000000e+000	1.000000e+000
49	20180615_KS_CL_9.14677.14677.3.0.dta	3	1.787018e+003	TGLIKGSGTAEVELKK(5)	Mono-Linked	BS3	1.787016e+003	null	1.000000e+000	3.863618e-003	0.002246	1.256844	P11974(125)/	None	1	1	14.0	0.0	1.000000e+000	1.000000e+000
50	20180615_KS_CL_9.20583.20583.2.0.dta	2	1.349724e+003	SVETLKEMIK(6)	Mono-Linked	BS3	1.349723e+003	Oxidation[M](8)	1.000000e+000	3.948985e-003	0.001045	0.774233	P11974(62)/	None	1	1	12.0	0.0	1.000000e+000	1.000000e+000
51	20180615_KS_CL_9.10909.10909.3.0.dta	3	1.550849e+003	IISKIENHEGVR(4)	Mono-Linked	BS3	1.550854e+003	null	1.000000e+000	4.055854e-003	-0.004605	-2.969332	P11974(270)/	None	1	1	14.0	0.0	1.000000e+000	1.000000e+000
52	20180615_KS_CL_9.23896.23896.3.0.dta	3	3.929880e+003	SSSHSTDLMEAMAMGSVEASYKCLAAALIVLTESGR(22)	Mono-Linked	BS3	3.929864e+003	Carbamidomethyl[C](23)	1.000000e+000	5.080410e-003	0.016319	4.152561	P11974(422)/	None	1	1	15.0	0.0	1.000000e+000	1.000000e+000
53	20180615_KS_CL_9.23120.23120.3.2.dta	3	2.505345e+003	GVNLPGAAVDLPAVSEKDIQDLK(17)	Mono-Linked	BS3	2.505345e+003	null	1.000000e+000	5.086428e-003	0.000677	0.270222	P11974(224)/	None	1	1	17.0	0.0	1.000000e+000	1.000000e+000
54	20180615_KS_CL_9.23191.23191.3.1.dta	3	2.150108e+003	GPDFLVTEVENGGFLGSKK(18)	Mono-Linked	BS3	2.150101e+003	null	1.000000e+000	5.715395e-003	0.006332	2.944977	P11974(206)/	None	1	1	23.0	0.0	1.000000e+000	1.000000e+000
55	20180615_KS_CL_9.10493.10493.4.4.dta	4	2.443140e+003	MNFSHGTHEYHAETIKNVR(16)	Mono-Linked	BS3	2.443146e+003	Oxidation[M](1)	1.000000e+000	5.793318e-003	-0.005642	-2.309318	P11974(89)/	None	1	1	26.0	0.0	1.000000e+000	1.000000e+000
56	20180615_KS_CL_9.24066.24066.3.0.dta	3	3.173673e+003	TATESFASDPILYRPVAVALDTKGPEIR(23)	Mono-Linked	BS3	3.173673e+003	null	1.000000e+000	5.850096e-003	0.000600	0.189055	P11974(115)/	None	1	1	9.0	0.0	1.000000e+000	1.000000e+000
57	20180615_KS_CL_9.23913.23913.3.0.dta	3	2.699345e+003	GIFPVVCKDPVQEAWAEDVDLR(8)	Mono-Linked	BS3	2.699338e+003	Carbamidomethyl[C](7)	1.000000e+000	6.088539e-003	0.007080	2.622865	P11974(475)/	None	1	1	17.0	0.0	1.000000e+000	1.000000e+000
58	20180615_KS_CL_9.15030.15030.3.0.dta	3	1.787018e+003	TGLIKGSGTAEVELKK(5)	Mono-Linked	BS3	1.787016e+003	null	1.000000e+000	6.165570e-003	0.002198	1.229983	P11974(125)/	None	1	1	11.0	0.0	1.000000e+000	1.000000e+000
59	20180615_KS_CL_9.9413.9413.4.0.dta	4	2.443141e+003	MNFSHGTHEYHAETIKNVR(16)	Mono-Linked	BS3	2.443146e+003	Oxidation[M](1)	1.000000e+000	7.356480e-003	-0.005031	-2.059230	P11974(89)/	None	1	1	25.0	0.0	1.000000e+000	1.000000e+000
60	20180615_KS_CL_9.15780.15780.3.0.dta	3	1.787018e+003	TGLIKGSGTAEVELKK(5)	Mono-Linked	BS3	1.787016e+003	null	1.000000e+000	7.689884e-003	0.001922	1.075536	P11974(125)/	None	1	1	12.0	0.0	1.000000e+000	1.000000e+000
61	20180615_KS_CL_9.23899.23899.3.0.dta	3	3.173681e+003	TATESFASDPILYRPVAVALDTKGPEIR(23)	Mono-Linked	BS3	3.173673e+003	null	1.000000e+000	7.978060e-003	0.007799	2.457405	P11974(115)/	None	1	1	22.0	0.0	1.000000e+000	1.000000e+000
62	20180615_KS_CL_9.23498.23498.3.0.dta	3	3.650737e+003	AEGSDVANAVLDGADCIMLSGETAKGDYPLEAVR(25)	Mono-Linked	BS3	3.650720e+003	Carbamidomethyl[C](16)	1.000000e+000	8.401900e-003	0.016667	4.565401	P11974(367)/	None	1	1	33.0	0.0	1.000000e+000	1.000000e+000
63	20180615_KS_CL_9.10297.10297.4.0.dta	4	2.443144e+003	MNFSHGTHEYHAETIKNVR(16)	Mono-Linked	BS3	2.443146e+003	Oxidation[M](1)	1.000000e+000	8.450192e-003	-0.001565	-0.640568	P11974(89)/	None	1	1	14.0	0.0	1.000000e+000	1.000000e+000
64	20180615_KS_CL_9.13385.13385.2.1.dta	2	8.435179e+002	KILGEK(1)	Mono-Linked	BS3	8.435186e+002	null	1.000000e+000	8.910981e-003	-0.000619	-0.733831	P11974(256)/	None	1	1	6.0	0.0	1.000000e+000	1.000000e+000
65	20180615_KS_CL_9.9577.9577.4.2.dta	4	2.443142e+003	MNFSHGTHEYHAETIKNVR(16)	Mono-Linked	BS3	2.443146e+003	Oxidation[M](1)	1.000000e+000	8.930874e-003	-0.003744	-1.532450	P11974(89)/	None	1	1	29.0	0.0	1.000000e+000	1.000000e+000
66	20180615_KS_CL_9.9930.9930.4.0.dta	4	2.443143e+003	MNFSHGTHEYHAETIKNVR(16)	Mono-Linked	BS3	2.443146e+003	Oxidation[M](1)	1.000000e+000	8.981734e-003	-0.002818	-1.153431	P11974(89)/	None	1	1	14.0	0.0	1.000000e+000	1.000000e+000
67	20180615_KS_CL_9.23679.23679.2.1.dta	2	1.984106e+003	GDLGIEIPAEKVFLAQK(11)	Mono-Linked	BS3	1.984100e+003	null	1.000000e+000	9.443222e-003	0.006015	3.031601	P11974(305)/	None	1	1	21.0	0.0	1.000000e+000	1.000000e+000
68	20180615_KS_CL_9.11370.11370.3.0.dta	3	1.550855e+003	IISKIENHEGVR(4)	Mono-Linked	BS3	1.550854e+003	null	1.000000e+000	1.045536e-002	0.001176	0.758292	P11974(270)/	None	1	1	11.0	0.0	1.000000e+000	1.000000e+000
69	20180615_KS_CL_9.17214.17214.3.0.dta	3	1.968038e+003	KGATLKITLDNAYMEK(6)	Mono-Linked	BS3	1.968036e+003	Oxidation[M](14)	1.000000e+000	1.046426e-002	0.002392	1.215425	P11974(141)/	None	1	1	18.0	0.0	1.000000e+000	1.000000e+000
70	20180615_KS_CL_9.6100.6100.2.0.dta	2	1.180627e+003	KAADVHEVR(1)	Mono-Linked	BS3	1.180632e+003	null	1.000000e+000	1.058978e-002	-0.004635	-3.925863	P11974(247)/	None	1	1	13.0	0.0	1.000000e+000	1.000000e+000
71	20180615_KS_CL_9.10947.10947.4.0.dta	4	2.427140e+003	MNFSHGTHEYHAETIKNVR(16)	Mono-Linked	BS3	2.427151e+003	null	1.000000e+000	1.126551e-002	-0.010784	-4.443069	P11974(89)/	None	1	1	25.0	0.0	1.000000e+000	1.000000e+000
72	20180615_KS_CL_9.10335.10335.3.0.dta	3	2.427149e+003	MNFSHGTHEYHAETIKNVR(16)	Mono-Linked	BS3	2.427151e+003	null	1.000000e+000	1.158387e-002	-0.002057	-0.847496	P11974(89)/	None	1	1	15.0	0.0	1.000000e+000	1.000000e+000
73	20180615_KS_CL_9.20387.20387.3.0.dta	3	2.065065e+003	SVETLKEMIKSGMNVAR(10)	Mono-Linked	BS3	2.065067e+003	Oxidation[M](13)	1.000000e+000	1.223892e-002	-0.001368	-0.662448	P11974(66)/	None	1	1	17.0	0.0	1.000000e+000	1.000000e+000
74	20180615_KS_CL_9.12583.12583.4.0.dta	4	1.952076e+003	VNLAMNVGKARGFFKK(15)	Mono-Linked	BS3	1.952079e+003	Oxidation[M](5)	1.000000e+000	1.310112e-002	-0.002123	-1.087559	P11974(504)/	None	1	1	26.0	0.0	1.000000e+000	1.000000e+000
75	20180615_KS_CL_9.11319.11319.4.1.dta	4	2.427147e+003	MNFSHGTHEYHAETIKNVR(16)	Mono-Linked	BS3	2.427151e+003	null	1.000000e+000	1.334604e-002	-0.003922	-1.615886	P11974(89)/	None	1	1	17.0	0.0	1.000000e+000	1.000000e+000
76	20180615_KS_CL_9.11528.11528.3.2.dta	3	2.427148e+003	MNFSHGTHEYHAETIKNVR(16)	Mono-Linked	BS3	2.427151e+003	null	1.000000e+000	1.339551e-002	-0.002820	-1.161856	P11974(89)/	None	1	1	10.0	0.0	1.000000e+000	1.000000e+000
77	20180615_KS_CL_9.15270.15270.3.0.dta	3	1.936086e+003	VNLAMNVGKARGFFKK(9)	Mono-Linked	BS3	1.936084e+003	null	1.000000e+000	1.363562e-002	0.002424	1.252012	P11974(498)/	None	1	1	17.0	0.0	1.000000e+000	1.000000e+000
78	20180615_KS_CL_9.9759.9759.4.0.dta	4	2.443141e+003	MNFSHGTHEYHAETIKNVR(16)	Mono-Linked	BS3	2.443146e+003	Oxidation[M](1)	1.000000e+000	1.510811e-002	-0.004313	-1.765347	P11974(89)/	None	1	1	21.0	0.0	1.000000e+000	1.000000e+000
79	20180615_KS_CL_9.7749.7749.4.0.dta	4	2.091192e+003	GKNIKIISKIENHEGVR(5)	Mono-Linked	BS3	2.091192e+003	null	1.000000e+000	1.546226e-002	-0.000074	-0.035387	P11974(266)/	None	1	1	14.0	0.0	1.000000e+000	1.000000e+000
80	20180615_KS_CL_9.15240.15240.4.0.dta	4	1.936086e+003	VNLAMNVGKARGFFKK(15)	Mono-Linked	BS3	1.936084e+003	null	1.000000e+000	1.550906e-002	0.002738	1.414195	P11974(504)/	None	1	1	18.0	0.0	1.000000e+000	1.000000e+000
81	20180615_KS_CL_9.7781.7781.5.0.dta	5	2.091191e+003	GKNIKIISKIENHEGVR(2)	Mono-Linked	BS3	2.091192e+003	null	1.000000e+000	1.609834e-002	-0.000536	-0.256313	P11974(263)/	None	1	1	12.0	0.0	1.000000e+000	1.000000e+000
82	20180615_KS_CL_9.13283.13283.2.0.dta	2	1.344730e+003	VNLAMNVGKAR(9)	Mono-Linked	BS3	1.344730e+003	Oxidation[M](5)	1.000000e+000	1.648211e-002	-0.000119	-0.088494	P11974(498)/	None	1	1	14.0	0.0	1.000000e+000	1.000000e+000
83	20180615_KS_CL_9.12627.12627.3.0.dta	3	1.952079e+003	VNLAMNVGKARGFFKK(9)	Mono-Linked	BS3	1.952079e+003	Oxidation[M](5)	1.000000e+000	1.782181e-002	0.000734	0.376009	P11974(498)/	None	1	1	17.0	0.0	1.000000e+000	1.000000e+000
84	20180615_KS_CL_9.6393.6393.2.0.dta	2	1.180630e+003	KAADVHEVR(1)	Mono-Linked	BS3	1.180632e+003	null	1.000000e+000	1.787475e-002	-0.002450	-2.075160	P11974(247)/	None	1	1	11.0	0.0	1.000000e+000	1.000000e+000
85	20180615_KS_CL_9.8568.8568.4.0.dta	4	1.706955e+003	IISKIENHEGVRR(4)	Mono-Linked	BS3	1.706955e+003	null	1.000000e+000	1.797156e-002	0.000597	0.349746	P11974(270)/	None	1	1	11.0	0.0	1.000000e+000	1.000000e+000
86	20180615_KS_CL_9.23355.23355.3.0.dta	3	2.406260e+003	QKGPDFLVTEVENGGFLGSKK(20)	Mono-Linked	BS3	2.406255e+003	null	1.000000e+000	1.853219e-002	0.005240	2.177658	P11974(206)/	None	1	1	8.0	0.0	1.000000e+000	1.000000e+000
87	20180615_KS_CL_9.23131.23131.3.1.dta	3	3.666728e+003	AEGSDVANAVLDGADCIMLSGETAKGDYPLEAVR(25)	Mono-Linked	BS3	3.666715e+003	Carbamidomethyl[C](16);Oxidation[M](18)	1.000000e+000	1.911710e-002	0.012791	3.488409	P11974(367)/	None	1	1	33.0	0.0	1.000000e+000	1.000000e+000
88	20180615_KS_CL_9.14847.14847.3.0.dta	3	1.787020e+003	TGLIKGSGTAEVELKK(5)	Mono-Linked	BS3	1.787016e+003	null	1.000000e+000	1.943945e-002	0.003609	2.019568	P11974(125)/	None	1	1	12.0	0.0	1.000000e+000	1.000000e+000
89	20180615_KS_CL_9.9276.9276.4.0.dta	4	2.443139e+003	MNFSHGTHEYHAETIKNVR(16)	Mono-Linked	BS3	2.443146e+003	Oxidation[M](1)	1.000000e+000	1.951201e-002	-0.006914	-2.829958	P11974(89)/	None	1	1	32.0	0.0	1.000000e+000	1.000000e+000
90	20180615_KS_CL_9.15312.15312.4.0.dta	4	1.936085e+003	VNLAMNVGKARGFFKK(9)	Mono-Linked	BS3	1.936084e+003	null	1.000000e+000	2.130976e-002	0.001709	0.882710	P11974(498)/	None	1	1	12.0	0.0	1.000000e+000	1.000000e+000
91	20180615_KS_CL_9.15222.15222.3.0.dta	3	1.787020e+003	TGLIKGSGTAEVELKK(5)	Mono-Linked	BS3	1.787016e+003	null	1.000000e+000	2.274127e-002	0.003783	2.116937	P11974(125)/	None	1	1	12.0	0.0	1.000000e+000	1.000000e+000
92	20180615_KS_CL_9.18952.18952.3.0.dta	3	1.550855e+003	IISKIENHEGVR(4)	Mono-Linked	BS3	1.550854e+003	null	1.000000e+000	2.274950e-002	0.001416	0.913046	P11974(270)/	None	1	1	14.0	0.0	1.000000e+000	1.000000e+000
93	20180615_KS_CL_9.17418.17418.3.0.dta	3	1.968031e+003	KGATLKITLDNAYMEK(6)	Mono-Linked	BS3	1.968036e+003	Oxidation[M](14)	1.000000e+000	2.353271e-002	-0.005114	-2.598530	P11974(141)/	None	1	1	19.0	0.0	1.000000e+000	1.000000e+000
94	20180615_KS_CL_9.8578.8578.3.0.dta	3	1.156729e+003	GKNIKIISK(5)	Mono-Linked	BS3	1.156730e+003	null	1.000000e+000	2.369271e-002	-0.000636	-0.549826	P11974(266)/	None	1	1	12.0	0.0	1.000000e+000	1.000000e+000
95	20180615_KS_CL_9.9324.9324.3.0.dta	3	2.443141e+003	MNFSHGTHEYHAETIKNVR(16)	Mono-Linked	BS3	2.443146e+003	Oxidation[M](1)	1.000000e+000	2.521003e-002	-0.005121	-2.096068	P11974(89)/	None	1	1	15.0	0.0	1.000000e+000	1.000000e+000
96	20180615_KS_CL_9.23941.23941.4.0.dta	4	3.650724e+003	AEGSDVANAVLDGADCIMLSGETAKGDYPLEAVR(25)	Mono-Linked	BS3	3.650720e+003	Carbamidomethyl[C](16)	1.000000e+000	2.749850e-002	0.003773	1.033495	P11974(367)/	None	1	1	15.0	0.0	1.000000e+000	1.000000e+000
97	20180615_KS_CL_9.10558.10558.3.0.dta	3	1.550853e+003	IISKIENHEGVR(4)	Mono-Linked	BS3	1.550854e+003	null	1.000000e+000	2.826057e-002	-0.000165	-0.106393	P11974(270)/	None	1	1	10.0	0.0	1.000000e+000	1.000000e+000
98	20180615_KS_CL_9.20291.20291.3.0.dta	3	1.952047e+003	KGATLKITLDNAYMEK(6)	Mono-Linked	BS3	1.952041e+003	null	1.000000e+000	2.862951e-002	0.006304	3.229441	P11974(141)/	None	1	1	11.0	0.0	1.000000e+000	1.000000e+000
99	20180615_KS_CL_9.18196.18196.2.0.dta	2	1.658919e+003	TGLIKGSGTAEVELK(5)	Mono-Linked	BS3	1.658921e+003	null	1.000000e+000	2.956853e-002	-0.001844	-1.111566	P11974(125)/	None	1	1	20.0	0.0	1.000000e+000	1.000000e+000
100	20180615_KS_CL_9.22851.22851.3.1.dta	3	2.414287e+003	AGKPVICATQMLESMIKKPR(17)	Mono-Linked	BS3	2.414297e+003	Carbamidomethyl[C](7)	1.000000e+000	3.020697e-002	-0.009358	-3.876077	P11974(336)/	None	1	1	27.0	0.0	1.000000e+000	1.000000e+000
101	20180615_KS_CL_9.10667.10667.4.0.dta	4	2.443142e+003	MNFSHGTHEYHAETIKNVR(16)	Mono-Linked	BS3	2.443146e+003	Oxidation[M](1)	1.000000e+000	3.464241e-002	-0.003783	-1.548414	P11974(89)/	None	1	1	11.0	0.0	1.000000e+000	1.000000e+000
102	20180615_KS_CL_9.10538.10538.5.0.dta	5	2.427150e+003	MNFSHGTHEYHAETIKNVR(16)	Mono-Linked	BS3	2.427151e+003	null	1.000000e+000	3.614856e-002	-0.001192	-0.491111	P11974(89)/	None	1	1	18.0	0.0	1.000000e+000	1.000000e+000
103	20180615_KS_CL_9.15578.15578.3.0.dta	3	1.787016e+003	TGLIKGSGTAEVELKK(5)	Mono-Linked	BS3	1.787016e+003	null	1.000000e+000	3.656970e-002	0.000005	0.002798	P11974(125)/	None	1	1	11.0	0.0	1.000000e+000	1.000000e+000
104	20180615_KS_CL_9.10215.10215.4.3.dta	4	2.427146e+003	MNFSHGTHEYHAETIKNVR(16)	Mono-Linked	BS3	2.427151e+003	null	1.000000e+000	3.699841e-002	-0.004518	-1.861442	P11974(89)/	None	1	1	12.0	0.0	1.000000e+000	1.000000e+000
105	20180615_KS_CL_9.20330.20330.2.0.dta	2	1.349726e+003	SVETLKEMIK(6)	Mono-Linked	BS3	1.349723e+003	Oxidation[M](8)	1.000000e+000	3.715837e-002	0.002459	1.821855	P11974(62)/	None	1	1	9.0	0.0	1.000000e+000	1.000000e+000
106	20180615_KS_CL_9.20281.20281.3.0.dta	3	1.952047e+003	KGATLKITLDNAYMEK(6)	Mono-Linked	BS3	1.952041e+003	null	1.000000e+000	3.771873e-002	0.005973	3.059875	P11974(141)/	None	1	1	14.0	0.0	1.000000e+000	1.000000e+000
107	20180615_KS_CL_9.11840.11840.4.0.dta	4	2.257297e+003	TGLIKGSGTAEVELKKGATLK(16)	Mono-Linked	BS3	2.257301e+003	null	1.000000e+000	3.797655e-002	-0.004211	-1.865502	P11974(136)/	None	1	1	12.0	0.0	1.000000e+000	1.000000e+000
108	20180615_KS_CL_9.14548.14548.3.0.dta	3	2.081065e+003	SVETLKEMIKSGMNVAR(10)	Mono-Linked	BS3	2.081062e+003	Oxidation[M](8);Oxidation[M](13)	1.000000e+000	3.799482e-002	0.003372	1.620327	P11974(66)/	None	1	1	22.0	0.0	1.000000e+000	1.000000e+000
109	20180615_KS_CL_9.23636.23636.2.1.dta	2	2.150099e+003	GPDFLVTEVENGGFLGSKK(18)	Mono-Linked	BS3	2.150101e+003	null	1.000000e+000	3.801347e-002	-0.002567	-1.193897	P11974(206)/	None	1	1	16.0	0.0	1.000000e+000	1.000000e+000
110	20180615_KS_CL_9.23189.23189.3.2.dta	3	3.650736e+003	AEGSDVANAVLDGADCIMLSGETAKGDYPLEAVR(25)	Mono-Linked	BS3	3.650720e+003	Carbamidomethyl[C](16)	1.000000e+000	3.839229e-002	0.015781	4.322709	P11974(367)/	None	1	1	16.0	0.0	1.000000e+000	1.000000e+000
111	20180615_KS_CL_9.12453.12453.3.0.dta	3	1.952078e+003	VNLAMNVGKARGFFKK(9)	Mono-Linked	BS3	1.952079e+003	Oxidation[M](5)	1.000000e+000	4.413599e-002	-0.000257	-0.131655	P11974(498)/	None	1	1	15.0	0.0	1.000000e+000	1.000000e+000
112	20180615_KS_CL_9.9457.9457.3.0.dta	3	2.443138e+003	MNFSHGTHEYHAETIKNVR(16)	Mono-Linked	BS3	2.443146e+003	Oxidation[M](1)	1.000000e+000	4.423397e-002	-0.007517	-3.076771	P11974(89)/	None	1	1	12.0	0.0	1.000000e+000	1.000000e+000
113	20180615_KS_CL_9.11646.11646.3.0.dta	3	2.257301e+003	TGLIKGSGTAEVELKKGATLK(5)	Mono-Linked	BS3	2.257301e+003	null	1.000000e+000	4.606641e-002	-0.000557	-0.246755	P11974(125)/	None	1	1	8.0	0.0	1.000000e+000	1.000000e+000
114	20180615_KS_CL_9.13687.13687.2.0.dta	2	1.344725e+003	VNLAMNVGKAR(9)	Mono-Linked	BS3	1.344730e+003	Oxidation[M](5)	1.000000e+000	4.826821e-002	-0.005045	-3.751682	P11974(498)/	None	1	1	14.0	0.0	1.000000e+000	1.000000e+000
115	20180615_KS_CL_9.22605.22605.2.0.dta	2	1.658914e+003	TGLIKGSGTAEVELK(5)	Mono-Linked	BS3	1.658921e+003	null	1.000000e+000	4.927537e-002	-0.006554	-3.950761	P11974(125)/	None	1	1	18.0	0.0	1.000000e+000	1.000000e+000
116	20180615_KS_CL_9.23824.23824.2.0.dta	2	1.984104e+003	GDLGIEIPAEKVFLAQK(11)	Mono-Linked	BS3	1.984100e+003	null	1.000000e+000	4.930724e-002	0.004175	2.104229	P11974(305)/	None	1	1	14.0	0.0	1.000000e+000	1.000000e+000
117	20180615_KS_CL_9.22923.22923.3.0.dta	3	2.563335e+003	KGDVVIVLTGWRPGSGFTNTMR(1)	Mono-Linked	BS3	2.563334e+003	Oxidation[M](21)	1.000000e+000	5.040238e-002	0.001303	0.508322	P11974(505)/	None	1	1	30.0	0.0	1.000000e+000	1.000000e+000
118	20180615_KS_CL_9.22958.22958.4.2.dta	4	3.173688e+003	TATESFASDPILYRPVAVALDTKGPEIR(23)	Mono-Linked	BS3	3.173673e+003	null	1.000000e+000	5.104325e-002	0.014781	4.657380	P11974(115)/	None	1	1	14.0	0.0	1.000000e+000	1.000000e+000
119	20180615_KS_CL_9.15398.15398.3.0.dta	3	1.787018e+003	TGLIKGSGTAEVELKK(5)	Mono-Linked	BS3	1.787016e+003	null	1.000000e+000	5.112759e-002	0.002124	1.188574	P11974(125)/	None	1	1	9.0	0.0	1.000000e+000	1.000000e+000
120	20180615_KS_CL_9.15520.15520.3.0.dta	3	1.787019e+003	TGLIKGSGTAEVELKK(5)	Mono-Linked	BS3	1.787016e+003	null	1.000000e+000	5.370593e-002	0.002858	1.599314	P11974(125)/	None	1	1	11.0	0.0	1.000000e+000	1.000000e+000
121	20180615_KS_CL_9.15051.15051.4.1.dta	4	1.936084e+003	VNLAMNVGKARGFFKK(9)	Mono-Linked	BS3	1.936084e+003	null	1.000000e+000	5.457854e-002	0.000584	0.301640	P11974(498)/	None	1	1	9.0	0.0	1.000000e+000	1.000000e+000
122	20180615_KS_CL_9.23641.23641.3.1.dta	3	3.767988e+003	GPDFLVTEVENGGFLGSKKGVNLPGAAVDLPAVSEK(19)	Mono-Linked	BS3	3.767974e+003	null	1.000000e+000	5.882291e-002	0.013490	3.580173	P11974(207)/	None	1	1	17.0	0.0	1.000000e+000	1.000000e+000
123	20180615_KS_CL_9.12006.12006.4.0.dta	4	2.257303e+003	TGLIKGSGTAEVELKKGATLK(16)	Mono-Linked	BS3	2.257301e+003	null	1.000000e+000	5.896535e-002	0.001888	0.836397	P11974(136)/	None	1	1	9.0	0.0	1.000000e+000	1.000000e+000
124	20180615_KS_CL_9.13413.13413.2.0.dta	2	9.716138e+002	NIKIISK(3)	Mono-Linked	BS3	9.716135e+002	null	1.000000e+000	5.937898e-002	0.000304	0.312882	P11974(266)/	None	1	1	7.0	0.0	1.000000e+000	1.000000e+000
125	20180615_KS_CL_9.16845.16845.4.0.dta	4	2.939529e+003	GSGTAEVELKKGATLKITLDNAYMEK(16)	Mono-Linked	BS3	2.939528e+003	Oxidation[M](24)	1.000000e+000	6.095886e-002	0.000975	0.331686	P11974(141)/	None	1	1	9.0	0.0	1.000000e+000	1.000000e+000
126	20180615_KS_CL_9.10105.10105.4.0.dta	4	2.443139e+003	MNFSHGTHEYHAETIKNVR(16)	Mono-Linked	BS3	2.443146e+003	Oxidation[M](1)	1.000000e+000	6.271187e-002	-0.006888	-2.819316	P11974(89)/	None	1	1	13.0	0.0	1.000000e+000	1.000000e+000
127	20180615_KS_CL_9.11675.11675.3.0.dta	3	2.257304e+003	TGLIKGSGTAEVELKKGATLK(16)	Mono-Linked	BS3	2.257301e+003	null	1.000000e+000	6.287901e-002	0.002574	1.140300	P11974(136)/	None	1	1	9.0	0.0	1.000000e+000	1.000000e+000
128	20180615_KS_CL_9.14899.14899.2.0.dta	2	1.344732e+003	VNLAMNVGKAR(9)	Mono-Linked	BS3	1.344730e+003	Oxidation[M](5)	1.000000e+000	6.372156e-002	0.001921	1.428539	P11974(498)/	None	1	1	11.0	0.0	1.000000e+000	1.000000e+000
129	20180615_KS_CL_9.16861.16861.2.3.dta	2	8.435174e+002	KILGEK(1)	Mono-Linked	BS3	8.435186e+002	null	1.000000e+000	6.377647e-002	-0.001112	-1.318288	P11974(256)/	None	1	1	6.0	0.0	1.000000e+000	1.000000e+000
130	20180615_KS_CL_9.23345.23345.2.0.dta	2	2.278168e+003	QKGPDFLVTEVENGGFLGSK(2)	Mono-Linked	BS3	2.278160e+003	null	1.000000e+000	7.030981e-002	0.008122	3.565158	P11974(188)/	None	1	1	15.0	0.0	1.000000e+000	1.000000e+000
131	20180615_KS_CL_9.11358.11358.3.1.dta	3	2.427139e+003	MNFSHGTHEYHAETIKNVR(16)	Mono-Linked	BS3	2.427151e+003	null	1.000000e+000	7.049896e-002	-0.011563	-4.764022	P11974(89)/	None	1	1	8.0	0.0	1.000000e+000	1.000000e+000
132	20180615_KS_CL_9.11671.11671.4.1.dta	4	2.257307e+003	TGLIKGSGTAEVELKKGATLK(5)	Mono-Linked	BS3	2.257301e+003	null	1.000000e+000	7.611516e-002	0.005850	2.591590	P11974(125)/	None	1	1	10.0	0.0	1.000000e+000	1.000000e+000
133	20180615_KS_CL_9.14711.14711.2.0.dta	2	1.391702e+003	EMIKSGMNVAR(4)	Mono-Linked	BS3	1.391702e+003	null	1.000000e+000	7.970954e-002	-0.000295	-0.211971	P11974(66)/	None	1	1	10.0	0.0	1.000000e+000	1.000000e+000
134	20180615_KS_CL_9.17920.17920.3.0.dta	3	1.968030e+003	KGATLKITLDNAYMEK(6)	Mono-Linked	BS3	1.968036e+003	Oxidation[M](14)	1.000000e+000	8.019799e-002	-0.005458	-2.773324	P11974(141)/	None	1	1	14.0	0.0	1.000000e+000	1.000000e+000
135	20180615_KS_CL_9.22450.22450.2.0.dta	2	1.658917e+003	TGLIKGSGTAEVELK(5)	Mono-Linked	BS3	1.658921e+003	null	1.000000e+000	8.258211e-002	-0.004057	-2.445566	P11974(125)/	None	1	1	18.0	0.0	1.000000e+000	1.000000e+000
136	20180615_KS_CL_9.17063.17063.2.1.dta	2	8.435183e+002	KILGEK(1)	Mono-Linked	BS3	8.435186e+002	null	1.000000e+000	8.284995e-002	-0.000207	-0.245401	P11974(256)/	None	1	1	6.0	0.0	1.000000e+000	1.000000e+000
137	20180615_KS_CL_9.18384.18384.4.1.dta	4	2.923529e+003	GSGTAEVELKKGATLKITLDNAYMEK(10)	Mono-Linked	BS3	2.923533e+003	null	1.000000e+000	8.462222e-002	-0.004566	-1.561809	P11974(135)/	None	1	1	9.0	0.0	1.000000e+000	1.000000e+000
138	20180615_KS_CL_9.8564.8564.4.3.dta	4	2.443145e+003	MNFSHGTHEYHAETIKNVR(16)	Mono-Linked	BS3	2.443146e+003	Oxidation[M](1)	1.000000e+000	8.774217e-002	-0.000321	-0.131388	P11974(89)/	None	1	1	9.0	0.0	1.000000e+000	1.000000e+000
139	20180615_KS_CL_9.22936.22936.2.0.dta	2	1.823943e+003	GATLKITLDNAYMEK(5)	Mono-Linked	BS3	1.823946e+003	null	1.000000e+000	8.978033e-002	-0.002758	-1.512106	P11974(141)/	None	1	1	20.0	0.0	1.000000e+000	1.000000e+000
140	20180615_KS_CL_9.16978.16978.3.0.dta	3	2.939535e+003	GSGTAEVELKKGATLKITLDNAYMEK(10)	Mono-Linked	BS3	2.939528e+003	Oxidation[M](24)	1.000000e+000	9.240560e-002	0.007124	2.423518	P11974(135)/	None	1	1	9.0	0.0	1.000000e+000	1.000000e+000
141	20180615_KS_CL_9.20813.20813.3.0.dta	3	2.065058e+003	SVETLKEMIKSGMNVAR(10)	Mono-Linked	BS3	2.065067e+003	Oxidation[M](13)	1.000000e+000	9.388037e-002	-0.008411	-4.072992	P11974(66)/	None	1	1	22.0	0.0	1.000000e+000	1.000000e+000
142	20180615_KS_CL_9.15081.15081.3.0.dta	3	1.936083e+003	VNLAMNVGKARGFFKK(15)	Mono-Linked	BS3	1.936084e+003	null	1.000000e+000	9.414782e-002	-0.000923	-0.476736	P11974(504)/	None	1	1	10.0	0.0	1.000000e+000	1.000000e+000
143	20180615_KS_CL_9.11846.11846.3.0.dta	3	2.257297e+003	TGLIKGSGTAEVELKKGATLK(16)	Mono-Linked	BS3	2.257301e+003	null	1.000000e+000	9.435356e-002	-0.004497	-1.992202	P11974(136)/	None	1	1	11.0	0.0	1.000000e+000	1.000000e+000
144	20180615_KS_CL_9.10710.10710.5.0.dta	5	2.427155e+003	MNFSHGTHEYHAETIKNVR(16)	Mono-Linked	BS3	2.427151e+003	null	1.000000e+000	1.090035e-001	0.004284	1.765032	P11974(89)/	None	1	1	13.0	0.0	1.000000e+000	1.000000e+000
145	20180615_KS_CL_9.17874.17874.3.0.dta	3	1.968034e+003	KGATLKITLDNAYMEK(6)	Mono-Linked	BS3	1.968036e+003	Oxidation[M](14)	1.000000e+000	1.092300e-001	-0.001684	-0.855676	P11974(141)/	None	1	1	13.0	0.0	1.000000e+000	1.000000e+000
146	20180615_KS_CL_9.17646.17646.3.0.dta	3	1.968034e+003	KGATLKITLDNAYMEK(6)	Mono-Linked	BS3	1.968036e+003	Oxidation[M](14)	1.000000e+000	1.099786e-001	-0.001892	-0.961365	P11974(141)/	None	1	1	9.0	0.0	1.000000e+000	1.000000e+000
147	20180615_KS_CL_9.7747.7747.3.0.dta	3	2.091189e+003	GKNIKIISKIENHEGVR(2)	Mono-Linked	BS3	2.091192e+003	null	1.000000e+000	1.117727e-001	-0.002463	-1.177797	P11974(263)/	None	1	1	6.0	0.0	1.000000e+000	1.000000e+000
148	20180615_KS_CL_9.9687.9687.3.0.dta	3	2.443144e+003	MNFSHGTHEYHAETIKNVR(16)	Mono-Linked	BS3	2.443146e+003	Oxidation[M](1)	1.000000e+000	1.167101e-001	-0.002293	-0.938544	P11974(89)/	None	1	1	5.0	0.0	1.000000e+000	1.000000e+000
149	20180615_KS_CL_9.16723.16723.3.0.dta	3	1.787018e+003	TGLIKGSGTAEVELKK(5)	Mono-Linked	BS3	1.787016e+003	null	1.000000e+000	1.235352e-001	0.001922	1.075536	P11974(125)/	None	1	1	10.0	0.0	1.000000e+000	1.000000e+000
150	20180615_KS_CL_9.9501.9501.3.0.dta	3	2.443142e+003	MNFSHGTHEYHAETIKNVR(16)	Mono-Linked	BS3	2.443146e+003	Oxidation[M](1)	1.000000e+000	1.250897e-001	-0.004303	-1.761254	P11974(89)/	None	1	1	9.0	0.0	1.000000e+000	1.000000e+000
151	20180615_KS_CL_9.18802.18802.4.0.dta	4	2.923529e+003	GSGTAEVELKKGATLKITLDNAYMEK(16)	Mono-Linked	BS3	2.923533e+003	null	1.000000e+000	1.266632e-001	-0.004299	-1.470481	P11974(141)/	None	1	1	7.0	0.0	1.000000e+000	1.000000e+000
152	20180615_KS_CL_9.11394.11394.4.1.dta	4	2.443145e+003	MNFSHGTHEYHAETIKNVR(16)	Mono-Linked	BS3	2.443146e+003	Oxidation[M](1)	1.000000e+000	1.285803e-001	-0.000769	-0.314758	P11974(89)/	None	1	1	8.0	0.0	1.000000e+000	1.000000e+000
153	20180615_KS_CL_9.20325.20325.3.0.dta	3	1.787017e+003	TGLIKGSGTAEVELKK(5)	Mono-Linked	BS3	1.787016e+003	null	1.000000e+000	1.307811e-001	0.000998	0.558473	P11974(125)/	None	1	1	9.0	0.0	1.000000e+000	1.000000e+000
154	20180615_KS_CL_9.10349.10349.5.3.dta	5	2.427150e+003	MNFSHGTHEYHAETIKNVR(16)	Mono-Linked	BS3	2.427151e+003	null	1.000000e+000	1.367370e-001	-0.000644	-0.265332	P11974(89)/	None	1	1	8.0	0.0	1.000000e+000	1.000000e+000
155	20180615_KS_CL_9.17084.17084.3.0.dta	3	1.787021e+003	TGLIKGSGTAEVELKK(5)	Mono-Linked	BS3	1.787016e+003	null	1.000000e+000	1.374420e-001	0.005334	2.984864	P11974(125)/	None	1	1	11.0	0.0	1.000000e+000	1.000000e+000
156	20180615_KS_CL_9.18129.18129.3.0.dta	3	1.968029e+003	KGATLKITLDNAYMEK(6)	Mono-Linked	BS3	1.968036e+003	Oxidation[M](14)	1.000000e+000	1.436130e-001	-0.006992	-3.552781	P11974(141)/	None	1	1	13.0	0.0	1.000000e+000	1.000000e+000
157	20180615_KS_CL_9.11063.11063.3.0.dta	3	1.274681e+003	GSGTAEVELKK(10)	Mono-Linked	BS3	1.274684e+003	null	1.000000e+000	1.456655e-001	-0.002536	-1.989513	P11974(135)/	None	1	1	6.0	0.0	1.000000e+000	1.000000e+000
158	20180615_KS_CL_9.19487.19487.3.1.dta	3	1.952051e+003	KGATLKITLDNAYMEK(6)	Mono-Linked	BS3	1.952041e+003	null	1.000000e+000	1.467365e-001	0.009729	4.984015	P11974(141)/	None	1	1	14.0	0.0	1.000000e+000	1.000000e+000
159	20180615_KS_CL_9.23906.23906.4.1.dta	4	3.666717e+003	AEGSDVANAVLDGADCIMLSGETAKGDYPLEAVR(25)	Mono-Linked	BS3	3.666715e+003	Carbamidomethyl[C](16);Oxidation[M](18)	1.000000e+000	1.483957e-001	0.002030	0.553629	P11974(367)/	None	1	1	9.0	0.0	1.000000e+000	1.000000e+000
160	20180615_KS_CL_9.9638.9638.3.1.dta	3	2.443142e+003	MNFSHGTHEYHAETIKNVR(16)	Mono-Linked	BS3	2.443146e+003	Oxidation[M](1)	1.000000e+000	1.484487e-001	-0.003664	-1.499706	P11974(89)/	None	1	1	8.0	0.0	1.000000e+000	1.000000e+000
161	20180615_KS_CL_9.20142.20142.3.0.dta	3	1.952047e+003	KGATLKITLDNAYMEK(6)	Mono-Linked	BS3	1.952041e+003	null	1.000000e+000	1.528876e-001	0.006616	3.389273	P11974(141)/	None	1	1	8.0	0.0	1.000000e+000	1.000000e+000
162	20180615_KS_CL_9.8943.8943.5.0.dta	5	2.443143e+003	MNFSHGTHEYHAETIKNVR(16)	Mono-Linked	BS3	2.443146e+003	Oxidation[M](1)	1.000000e+000	1.551142e-001	-0.002851	-1.166938	P11974(89)/	None	1	1	17.0	0.0	1.000000e+000	1.000000e+000
163	20180615_KS_CL_9.8681.8681.3.0.dta	3	1.308730e+003	KAADVHEVRK(1)	Mono-Linked	BS3	1.308727e+003	null	1.000000e+000	1.555563e-001	0.002851	2.178453	P11974(247)/	None	1	1	7.0	0.0	1.000000e+000	1.000000e+000
164	20180615_KS_CL_9.14575.14575.2.0.dta	2	1.344729e+003	VNLAMNVGKAR(9)	Mono-Linked	BS3	1.344730e+003	Oxidation[M](5)	1.000000e+000	1.578730e-001	-0.001092	-0.812059	P11974(498)/	None	1	1	9.0	0.0	1.000000e+000	1.000000e+000
165	20180615_KS_CL_9.22089.22089.2.2.dta	2	1.658925e+003	TGLIKGSGTAEVELK(5)	Mono-Linked	BS3	1.658921e+003	null	1.000000e+000	1.692151e-001	0.004137	2.493790	P11974(125)/	None	1	1	15.0	0.0	1.000000e+000	1.000000e+000
166	20180615_KS_CL_9.12904.12904.4.3.dta	4	2.257301e+003	TGLIKGSGTAEVELKKGATLK(5)	Mono-Linked	BS3	2.257301e+003	null	1.000000e+000	1.703258e-001	-0.000721	-0.319408	P11974(125)/	None	1	1	6.0	0.0	1.000000e+000	1.000000e+000
167	20180615_KS_CL_9.11462.11462.2.1.dta	2	8.435180e+002	KILGEK(1)	Mono-Linked	BS3	8.435186e+002	null	1.000000e+000	1.714849e-001	-0.000552	-0.654402	P11974(256)/	None	1	1	5.0	0.0	1.000000e+000	1.000000e+000
168	20180615_KS_CL_9.18783.18783.3.0.dta	3	1.787015e+003	TGLIKGSGTAEVELKK(5)	Mono-Linked	BS3	1.787016e+003	null	1.000000e+000	1.760619e-001	-0.001408	-0.787906	P11974(125)/	None	1	1	7.0	0.0	1.000000e+000	1.000000e+000
169	20180615_KS_CL_9.8771.8771.5.0.dta	5	2.443143e+003	MNFSHGTHEYHAETIKNVR(16)	Mono-Linked	BS3	2.443146e+003	Oxidation[M](1)	1.000000e+000	1.865098e-001	-0.002476	-1.013447	P11974(89)/	None	1	1	26.0	0.0	1.000000e+000	1.000000e+000
170	20180615_KS_CL_9.12659.12659.3.0.dta	3	1.952080e+003	VNLAMNVGKARGFFKK(15)	Mono-Linked	BS3	1.952079e+003	Oxidation[M](5)	1.000000e+000	1.896217e-001	0.001813	0.928754	P11974(504)/	None	1	1	10.0	0.0	1.000000e+000	1.000000e+000
171	20180615_KS_CL_9.20115.20115.3.0.dta	3	1.787016e+003	TGLIKGSGTAEVELKK(5)	Mono-Linked	BS3	1.787016e+003	null	1.000000e+000	1.898231e-001	-0.000023	-0.012871	P11974(125)/	None	1	1	5.0	0.0	1.000000e+000	1.000000e+000
172	20180615_KS_CL_9.23307.23307.4.2.dta	4	3.650733e+003	AEGSDVANAVLDGADCIMLSGETAKGDYPLEAVR(25)	Mono-Linked	BS3	3.650720e+003	Carbamidomethyl[C](16)	1.000000e+000	1.960086e-001	0.013040	3.571898	P11974(367)/	None	1	1	18.0	0.0	1.000000e+000	1.000000e+000
173	20180615_KS_CL_9.21951.21951.3.2.dta	3	2.065064e+003	SVETLKEMIKSGMNVAR(6)	Mono-Linked	BS3	2.065067e+003	Oxidation[M](13)	1.000000e+000	1.993184e-001	-0.002451	-1.186887	P11974(62)/	None	1	1	6.0	0.0	1.000000e+000	1.000000e+000
174	20180615_KS_CL_9.23825.23825.2.0.dta	2	2.150094e+003	GPDFLVTEVENGGFLGSKK(18)	Mono-Linked	BS3	2.150101e+003	null	1.000000e+000	2.043183e-001	-0.007482	-3.479836	P11974(206)/	None	1	1	15.0	0.0	1.000000e+000	1.000000e+000
175	20180615_KS_CL_9.20990.20990.4.2.dta	4	2.430293e+003	AGKPVICATQMLESMIKKPR(17)	Mono-Linked	BS3	2.430292e+003	Carbamidomethyl[C](7);Oxidation[M](11)	1.000000e+000	2.232182e-001	0.001307	0.537796	P11974(336)/	None	1	1	12.0	0.0	1.000000e+000	1.000000e+000
176	20180615_KS_CL_9.15000.15000.2.1.dta	2	1.344731e+003	VNLAMNVGKAR(9)	Mono-Linked	BS3	1.344730e+003	Oxidation[M](5)	1.000000e+000	2.283714e-001	0.000347	0.258044	P11974(498)/	None	1	1	8.0	0.0	1.000000e+000	1.000000e+000
177	20180615_KS_CL_9.20070.20070.3.2.dta	3	1.952044e+003	KGATLKITLDNAYMEK(6)	Mono-Linked	BS3	1.952041e+003	null	1.000000e+000	2.509504e-001	0.002708	1.387266	P11974(141)/	None	1	1	9.0	0.0	1.000000e+000	1.000000e+000
178	20180615_KS_CL_9.15064.15064.3.1.dta	3	1.936081e+003	VNLAMNVGKARGFFKK(15)	Mono-Linked	BS3	1.936084e+003	null	1.000000e+000	2.532374e-001	-0.002444	-1.262342	P11974(504)/	None	1	1	12.0	0.0	1.000000e+000	1.000000e+000
179	20180615_KS_CL_9.8924.8924.3.0.dta	3	2.443142e+003	MNFSHGTHEYHAETIKNVR(16)	Mono-Linked	BS3	2.443146e+003	Oxidation[M](1)	1.000000e+000	2.564562e-001	-0.003518	-1.439947	P11974(89)/	None	1	1	5.0	0.0	1.000000e+000	1.000000e+000
180	20180615_KS_CL_9.13272.13272.4.0.dta	4	1.952080e+003	VNLAMNVGKARGFFKK(9)	Mono-Linked	BS3	1.952079e+003	Oxidation[M](5)	1.000000e+000	2.654074e-001	0.001492	0.764314	P11974(498)/	None	1	1	6.0	0.0	1.000000e+000	1.000000e+000
181	20180615_KS_CL_9.9302.9302.3.0.dta	3	2.443140e+003	MNFSHGTHEYHAETIKNVR(16)	Mono-Linked	BS3	2.443146e+003	Oxidation[M](1)	1.000000e+000	2.710466e-001	-0.006021	-2.464446	P11974(89)/	None	1	1	7.0	0.0	1.000000e+000	1.000000e+000
182	20180615_KS_CL_9.13363.13363.4.1.dta	4	2.257302e+003	TGLIKGSGTAEVELKKGATLK(15)	Mono-Linked	BS3	2.257301e+003	null	1.000000e+000	2.801768e-001	0.000865	0.383201	P11974(135)/	None	1	1	6.0	0.0	1.000000e+000	1.000000e+000
183	20180615_KS_CL_9.12386.12386.2.0.dta	2	1.344731e+003	VNLAMNVGKAR(9)	Mono-Linked	BS3	1.344730e+003	Oxidation[M](5)	1.000000e+000	2.818898e-001	0.000213	0.158396	P11974(498)/	None	1	1	9.0	0.0	1.000000e+000	1.000000e+000
184	20180615_KS_CL_9.15404.15404.2.1.dta	2	1.391702e+003	EMIKSGMNVAR(4)	Mono-Linked	BS3	1.391702e+003	null	1.000000e+000	2.924191e-001	-0.000389	-0.279514	P11974(66)/	None	1	1	6.0	0.0	1.000000e+000	1.000000e+000
185	20180615_KS_CL_9.17163.17163.2.3.dta	2	1.374728e+003	NICKVVDVGSK(4)	Mono-Linked	BS3	1.374730e+003	Carbamidomethyl[C](3)	1.000000e+000	2.941506e-001	-0.001637	-1.190780	P11974(166)/	None	1	1	7.0	0.0	1.000000e+000	1.000000e+000
186	20180615_KS_CL_9.21601.21601.3.0.dta	3	2.065068e+003	SVETLKEMIKSGMNVAR(6)	Mono-Linked	BS3	2.065067e+003	Oxidation[M](13)	1.000000e+000	2.952268e-001	0.001462	0.707967	P11974(62)/	None	1	1	5.0	0.0	1.000000e+000	1.000000e+000
187	20180615_KS_CL_9.22638.22638.3.1.dta	3	2.563343e+003	KGDVVIVLTGWRPGSGFTNTMR(1)	Mono-Linked	BS3	2.563334e+003	Oxidation[M](21)	1.000000e+000	3.091953e-001	0.009724	3.793498	P11974(505)/	None	1	1	18.0	0.0	1.000000e+000	1.000000e+000
188	20180615_KS_CL_9.10287.10287.3.0.dta	3	2.427146e+003	MNFSHGTHEYHAETIKNVR(16)	Mono-Linked	BS3	2.427151e+003	null	1.000000e+000	3.218930e-001	-0.005049	-2.080217	P11974(89)/	None	1	1	6.0	0.0	1.000000e+000	1.000000e+000
189	20180615_KS_CL_9.12080.12080.4.0.dta	4	2.257305e+003	TGLIKGSGTAEVELKKGATLK(16)	Mono-Linked	BS3	2.257301e+003	null	1.000000e+000	3.285406e-001	0.003647	1.615646	P11974(136)/	None	1	1	8.0	0.0	1.000000e+000	1.000000e+000
190	20180615_KS_CL_9.15375.15375.3.2.dta	3	1.936083e+003	VNLAMNVGKARGFFKK(15)	Mono-Linked	BS3	1.936084e+003	null	1.000000e+000	3.337602e-001	-0.000611	-0.315586	P11974(504)/	None	1	1	6.0	0.0	1.000000e+000	1.000000e+000
191	20180615_KS_CL_9.20506.20506.2.0.dta	2	1.658918e+003	TGLIKGSGTAEVELK(5)	Mono-Linked	BS3	1.658921e+003	null	1.000000e+000	3.572939e-001	-0.003342	-2.014562	P11974(125)/	None	1	1	12.0	0.0	1.000000e+000	1.000000e+000
192	20180615_KS_CL_9.12762.12762.4.0.dta	4	1.952080e+003	VNLAMNVGKARGFFKK(9)	Mono-Linked	BS3	1.952079e+003	Oxidation[M](5)	1.000000e+000	3.616634e-001	0.001131	0.579382	P11974(498)/	None	1	1	8.0	0.0	1.000000e+000	1.000000e+000
193	20180615_KS_CL_9.8616.8616.3.0.dta	3	2.443142e+003	MNFSHGTHEYHAETIKNVR(16)	Mono-Linked	BS3	2.443146e+003	Oxidation[M](1)	1.000000e+000	3.753171e-001	-0.003437	-1.406793	P11974(89)/	None	1	1	5.0	0.0	1.000000e+000	1.000000e+000
194	20180615_KS_CL_9.10733.10733.4.1.dta	4	2.443140e+003	MNFSHGTHEYHAETIKNVR(16)	Mono-Linked	BS3	2.443146e+003	Oxidation[M](1)	1.000000e+000	3.840041e-001	-0.006219	-2.545489	P11974(89)/	None	1	1	6.0	0.0	1.000000e+000	1.000000e+000
195	20180615_KS_CL_9.19107.19107.3.0.dta	3	1.787021e+003	TGLIKGSGTAEVELKK(5)	Mono-Linked	BS3	1.787016e+003	null	1.000000e+000	4.071067e-001	0.004950	2.769981	P11974(125)/	None	1	1	6.0	0.0	1.000000e+000	1.000000e+000
196	20180615_KS_CL_9.20336.20336.3.0.dta	3	1.787017e+003	TGLIKGSGTAEVELKK(15)	Mono-Linked	BS3	1.787016e+003	null	1.000000e+000	4.118638e-001	0.000598	0.334636	P11974(135)/	None	1	1	4.0	0.0	1.000000e+000	1.000000e+000
197	20180615_KS_CL_9.19578.19578.3.0.dta	3	1.968039e+003	KGATLKITLDNAYMEK(6)	Mono-Linked	BS3	1.968036e+003	Oxidation[M](14)	1.000000e+000	4.131722e-001	0.002929	1.488286	P11974(141)/	None	1	1	14.0	0.0	1.000000e+000	1.000000e+000
198	20180615_KS_CL_9.10725.10725.5.1.dta	5	2.427156e+003	MNFSHGTHEYHAETIKNVR(16)	Mono-Linked	BS3	2.427151e+003	null	1.000000e+000	4.420378e-001	0.005417	2.231835	P11974(89)/	None	1	1	6.0	0.0	1.000000e+000	1.000000e+000
199	20180615_KS_CL_9.18649.18649.3.1.dta	3	1.968033e+003	KGATLKITLDNAYMEK(6)	Mono-Linked	BS3	1.968036e+003	Oxidation[M](14)	1.000000e+000	4.506131e-001	-0.002733	-1.388694	P11974(141)/	None	1	1	8.0	0.0	1.000000e+000	1.000000e+000
200	20180615_KS_CL_9.13873.13873.2.1.dta	2	1.344733e+003	VNLAMNVGKAR(9)	Mono-Linked	BS3	1.344730e+003	Oxidation[M](5)	1.000000e+000	4.775087e-001	0.003117	2.317937	P11974(498)/	None	1	1	10.0	0.0	1.000000e+000	1.000000e+000
201	20180615_KS_CL_9.8557.8557.3.0.dta	3	1.706955e+003	IISKIENHEGVRR(4)	Mono-Linked	BS3	1.706955e+003	null	1.000000e+000	4.784910e-001	0.000048	0.028120	P11974(270)/	None	1	1	6.0	0.0	1.000000e+000	1.000000e+000
202	20180615_KS_CL_9.17147.17147.3.3.dta	3	1.787024e+003	TGLIKGSGTAEVELKK(5)	Mono-Linked	BS3	1.787016e+003	null	1.000000e+000	4.839048e-001	0.008037	4.497442	P11974(125)/	None	1	1	9.0	0.0	1.000000e+000	1.000000e+000
203	20180615_KS_CL_9.6432.6432.3.0.dta	3	1.383854e+003	KILGEKGKNIK(8)	Mono-Linked	BS3	1.383857e+003	null	1.000000e+000	4.868685e-001	-0.002596	-1.875916	P11974(263)/	None	1	1	6.0	0.0	1.000000e+000	1.000000e+000
204	20180615_KS_CL_9.16885.16885.3.1.dta	3	1.787020e+003	TGLIKGSGTAEVELKK(5)	Mono-Linked	BS3	1.787016e+003	null	1.000000e+000	4.907186e-001	0.004401	2.462765	P11974(125)/	None	1	1	6.0	0.0	1.000000e+000	1.000000e+000
205	20180615_KS_CL_9.13980.13980.2.0.dta	2	1.407696e+003	EMIKSGMNVAR(4)	Mono-Linked	BS3	1.407697e+003	Oxidation[M](2)	1.000000e+000	5.037784e-001	-0.000833	-0.591747	P11974(66)/	None	1	1	6.0	0.0	1.000000e+000	1.000000e+000
206	20180615_KS_CL_9.23689.23689.3.0.dta	3	2.150097e+003	GPDFLVTEVENGGFLGSKK(18)	Mono-Linked	BS3	2.150101e+003	null	1.000000e+000	5.058312e-001	-0.004294	-1.997115	P11974(206)/	None	1	1	5.0	0.0	1.000000e+000	1.000000e+000
207	20180615_KS_CL_9.23798.23798.4.4.dta	4	3.650725e+003	AEGSDVANAVLDGADCIMLSGETAKGDYPLEAVR(25)	Mono-Linked	BS3	3.650720e+003	Carbamidomethyl[C](16)	1.000000e+000	5.092967e-001	0.005560	1.522987	P11974(367)/	None	1	1	9.0	0.0	1.000000e+000	1.000000e+000
208	20180615_KS_CL_9.18107.18107.3.0.dta	3	1.658920e+003	TGLIKGSGTAEVELK(5)	Mono-Linked	BS3	1.658921e+003	null	1.000000e+000	5.128936e-001	-0.000647	-0.390013	P11974(125)/	None	1	1	7.0	0.0	1.000000e+000	1.000000e+000
209	20180615_KS_CL_9.18467.18467.3.2.dta	3	1.920976e+003	PVICATQMLESMIKK(14)	Mono-Linked	BS3	1.920984e+003	Carbamidomethyl[C](4);Oxidation[M](12)	1.000000e+000	5.371783e-001	-0.007950	-4.138504	P11974(336)/	None	1	1	9.0	0.0	1.000000e+000	1.000000e+000
210	20180615_KS_CL_9.21376.21376.3.0.dta	3	2.065057e+003	SVETLKEMIKSGMNVAR(10)	Mono-Linked	BS3	2.065067e+003	Oxidation[M](8)	1.000000e+000	5.381718e-001	-0.009986	-4.835679	P11974(66)/	None	1	1	7.0	0.0	1.000000e+000	1.000000e+000
211	20180615_KS_CL_9.22823.22823.2.0.dta	2	1.921060e+003	KGVNLPGAAVDLPAVSEK(1)	Mono-Linked	BS3	1.921064e+003	null	1.000000e+000	5.428620e-001	-0.003713	-1.932783	P11974(207)/	None	1	1	13.0	0.0	1.000000e+000	1.000000e+000
212	20180615_KS_CL_9.22029.22029.2.0.dta	2	1.349725e+003	SVETLKEMIK(6)	Mono-Linked	BS3	1.349723e+003	Oxidation[M](8)	1.000000e+000	5.810930e-001	0.002096	1.552911	P11974(62)/	None	1	1	6.0	0.0	1.000000e+000	1.000000e+000
213	20180615_KS_CL_9.19121.19121.3.0.dta	3	1.862017e+003	VFLAQKMIIGRCNR(6)	Mono-Linked	BS3	1.862014e+003	Carbamidomethyl[C](12)	1.000000e+000	5.820085e-001	0.003209	1.723403	P11974(311)/	None	1	1	7.0	0.0	1.000000e+000	1.000000e+000
214	20180615_KS_CL_9.12089.12089.4.0.dta	4	2.257305e+003	TGLIKGSGTAEVELKKGATLK(15)	Mono-Linked	BS3	2.257301e+003	null	1.000000e+000	5.822581e-001	0.003652	1.617861	P11974(135)/	None	1	1	6.0	0.0	1.000000e+000	1.000000e+000
215	20180615_KS_CL_9.14990.14990.2.1.dta	2	1.391707e+003	EMIKSGMNVAR(4)	Mono-Linked	BS3	1.391702e+003	null	1.000000e+000	5.868872e-001	0.004610	3.312491	P11974(66)/	None	1	1	8.0	0.0	1.000000e+000	1.000000e+000
216	20180615_KS_CL_9.16478.16478.2.1.dta	2	8.435166e+002	KILGEK(1)	Mono-Linked	BS3	8.435186e+002	null	1.000000e+000	6.129003e-001	-0.001984	-2.352053	P11974(256)/	None	1	1	5.0	0.0	1.000000e+000	1.000000e+000
217	20180615_KS_CL_9.10227.10227.2.2.dta	2	9.005390e+002	ILGEKGK(5)	Mono-Linked	BS3	9.005400e+002	null	1.000000e+000	6.182762e-001	-0.001010	-1.121549	P11974(261)/	None	1	1	6.0	0.0	1.000000e+000	1.000000e+000
218	20180615_KS_CL_9.23321.23321.3.0.dta	3	1.984107e+003	GDLGIEIPAEKVFLAQK(11)	Mono-Linked	BS3	1.984100e+003	null	1.000000e+000	6.293747e-001	0.007311	3.684794	P11974(305)/	None	1	1	17.0	0.0	1.000000e+000	1.000000e+000
219	20180615_KS_CL_9.18122.18122.3.2.dta	3	1.658921e+003	TGLIKGSGTAEVELK(5)	Mono-Linked	BS3	1.658921e+003	null	1.000000e+000	6.450143e-001	-0.000301	-0.181443	P11974(125)/	None	1	1	5.0	0.0	1.000000e+000	1.000000e+000
220	20180615_KS_CL_9.18761.18761.3.1.dta	3	1.787014e+003	TGLIKGSGTAEVELKK(15)	Mono-Linked	BS3	1.787016e+003	null	1.000000e+000	6.963499e-001	-0.002033	-1.137651	P11974(135)/	None	1	1	4.0	0.0	1.000000e+000	1.000000e+000
221	20180615_KS_CL_9.18472.18472.3.0.dta	3	1.349721e+003	SVETLKEMIK(6)	Mono-Linked	BS3	1.349723e+003	Oxidation[M](8)	1.000000e+000	7.022433e-001	-0.001808	-1.339534	P11974(62)/	None	1	1	5.0	0.0	1.000000e+000	1.000000e+000
222	20180615_KS_CL_9.12771.12771.2.2.dta	2	1.344735e+003	VNLAMNVGKAR(9)	Mono-Linked	BS3	1.344730e+003	Oxidation[M](5)	1.000000e+000	7.075507e-001	0.004720	3.509997	P11974(498)/	None	1	1	9.0	0.0	1.000000e+000	1.000000e+000
223	20180615_KS_CL_9.23657.23657.3.2.dta	3	3.691746e+003	EMIKSGMNVARMNFSHGTHEYHAETIKNVR(27)	Mono-Linked	BS3	3.691741e+003	Oxidation[M](2);Oxidation[M](7);Oxidation[M](12)	1.000000e+000	7.086350e-001	0.005075	1.374690	P11974(89)/	None	1	1	8.0	0.0	1.000000e+000	1.000000e+000
224	20180615_KS_CL_9.16963.16963.3.5.dta	3	1.936982e+003	PVICATQMLESMIKK(14)	Mono-Linked	BS3	1.936979e+003	Carbamidomethyl[C](4);Oxidation[M](8);Oxidation[M](12)	1.000000e+000	7.110679e-001	0.003126	1.613853	P11974(336)/	None	1	1	7.0	0.0	1.000000e+000	1.000000e+000
225	20180615_KS_CL_9.19297.19297.3.2.dta	3	1.862018e+003	VFLAQKMIIGRCNR(6)	Mono-Linked	BS3	1.862014e+003	Carbamidomethyl[C](12)	1.000000e+000	7.166080e-001	0.004091	2.197084	P11974(311)/	None	1	1	6.0	0.0	1.000000e+000	1.000000e+000
226	20180615_KS_CL_9.19473.19473.3.4.dta	3	1.952050e+003	KGATLKITLDNAYMEK(6)	Mono-Linked	BS3	1.952041e+003	null	1.000000e+000	7.250047e-001	0.009448	4.840063	P11974(141)/	None	1	1	9.0	0.0	1.000000e+000	1.000000e+000
227	20180615_KS_CL_9.14429.14429.2.1.dta	2	1.344733e+003	VNLAMNVGKAR(9)	Mono-Linked	BS3	1.344730e+003	Oxidation[M](5)	1.000000e+000	7.434466e-001	0.002726	2.027172	P11974(498)/	None	1	1	9.0	0.0	1.000000e+000	1.000000e+000
228	20180615_KS_CL_9.21822.21822.2.1.dta	2	1.658923e+003	TGLIKGSGTAEVELK(5)	Mono-Linked	BS3	1.658921e+003	null	1.000000e+000	7.453018e-001	0.001971	1.188122	P11974(125)/	None	1	1	5.0	0.0	1.000000e+000	1.000000e+000
229	20180615_KS_CL_9.18190.18190.2.2.dta	2	1.658919e+003	TGLIKGSGTAEVELK(5)	Mono-Linked	BS3	1.658921e+003	null	1.000000e+000	7.559256e-001	-0.002007	-1.209823	P11974(125)/	None	1	1	4.0	0.0	1.000000e+000	1.000000e+000
230	20180615_KS_CL_9.3058.3058.3.2.dta	3	1.180628e+003	KAADVHEVR(1)	Mono-Linked	BS3	1.180632e+003	null	1.000000e+000	7.681955e-001	-0.003948	-3.343972	P11974(247)/	None	1	1	4.0	0.0	1.000000e+000	1.000000e+000
231	20180615_KS_CL_9.17621.17621.2.1.dta	2	1.968037e+003	KGATLKITLDNAYMEK(6)	Mono-Linked	BS3	1.968036e+003	Oxidation[M](14)	1.000000e+000	7.716920e-001	0.001125	0.571636	P11974(141)/	None	1	1	4.0	0.0	1.000000e+000	1.000000e+000
232	20180615_KS_CL_9.9892.9892.2.0.dta	2	9.005393e+002	ILGEKGK(5)	Mono-Linked	BS3	9.005400e+002	null	1.000000e+000	7.783609e-001	-0.000732	-0.812846	P11974(261)/	None	1	1	6.0	0.0	1.000000e+000	1.000000e+000
233	20180615_KS_CL_9.12378.12378.2.0.dta	2	1.344731e+003	VNLAMNVGKAR(9)	Mono-Linked	BS3	1.344730e+003	Oxidation[M](5)	1.000000e+000	7.796624e-001	0.000445	0.330921	P11974(498)/	None	1	1	3.0	0.0	1.000000e+000	1.000000e+000
234	20180615_KS_CL_9.13975.13975.2.0.dta	2	1.407696e+003	EMIKSGMNVAR(4)	Mono-Linked	BS3	1.407697e+003	Oxidation[M](2)	1.000000e+000	8.127958e-001	-0.001302	-0.924915	P11974(66)/	None	1	1	3.0	0.0	1.000000e+000	1.000000e+000
235	20180615_KS_CL_9.16038.16038.4.3.dta	4	2.446295e+003	AGKPVICATQMLESMIKKPR(17)	Mono-Linked	BS3	2.446287e+003	Carbamidomethyl[C](7);Oxidation[M](11);Oxidation[M](15)	1.000000e+000	8.148805e-001	0.008620	3.523708	P11974(336)/	None	1	1	10.0	0.0	1.000000e+000	1.000000e+000
236	20180615_KS_CL_9.18920.18920.2.2.dta	2	9.716125e+002	NIKIISK(3)	Mono-Linked	BS3	9.716135e+002	null	1.000000e+000	8.234342e-001	-0.001011	-1.040537	P11974(266)/	None	1	1	4.0	0.0	1.000000e+000	1.000000e+000
237	20180615_KS_CL_9.20465.20465.3.3.dta	3	1.952046e+003	KGATLKITLDNAYMEK(6)	Mono-Linked	BS3	1.952041e+003	null	1.000000e+000	8.375077e-001	0.004949	2.535295	P11974(141)/	None	1	1	4.0	0.0	1.000000e+000	1.000000e+000
238	20180615_KS_CL_9.22795.22795.3.0.dta	3	1.936988e+003	PVICATQMLESMIKK(14)	Mono-Linked	BS3	1.936979e+003	Carbamidomethyl[C](4);Oxidation[M](8);Oxidation[M](12)	1.000000e+000	8.417651e-001	0.008868	4.578263	P11974(336)/	None	1	1	9.0	0.0	1.000000e+000	1.000000e+000
239	20180615_KS_CL_9.23235.23235.2.1.dta	2	1.984109e+003	GDLGIEIPAEKVFLAQK(11)	Mono-Linked	BS3	1.984100e+003	null	1.000000e+000	8.576113e-001	0.009029	4.550678	P11974(305)/	None	1	1	8.0	0.0	1.000000e+000	1.000000e+000
240	20180615_KS_CL_9.4473.4473.3.0.dta	3	1.161650e+003	KLFEELAR(1)	Mono-Linked	BS3	1.161651e+003	null	1.000000e+000	8.598097e-001	-0.000985	-0.847931	P11974(393)/	None	1	1	3.0	0.0	1.000000e+000	1.000000e+000
241	20180615_KS_CL_9.15904.15904.3.1.dta	3	2.446279e+003	AGKPVICATQMLESMIKKPR(18)	Mono-Linked	BS3	2.446287e+003	Carbamidomethyl[C](7);Oxidation[M](11);Oxidation[M](15)	1.000000e+000	8.696605e-001	-0.007328	-2.995561	P11974(337)/	None	1	1	9.0	0.0	1.000000e+000	1.000000e+000
242	20180615_KS_CL_9.13916.13916.2.0.dta	2	1.344729e+003	VNLAMNVGKAR(9)	Mono-Linked	BS3	1.344730e+003	Oxidation[M](5)	1.000000e+000	8.718896e-001	-0.001475	-1.096874	P11974(498)/	None	1	1	3.0	0.0	1.000000e+000	1.000000e+000
243	20180615_KS_CL_9.18437.18437.3.3.dta	3	1.920976e+003	PVICATQMLESMIKK(14)	Mono-Linked	BS3	1.920984e+003	Carbamidomethyl[C](4);Oxidation[M](12)	1.000000e+000	8.885238e-001	-0.008035	-4.182752	P11974(336)/	None	1	1	5.0	0.0	1.000000e+000	1.000000e+000
244	20180615_KS_CL_9.12270.12270.2.1.dta	2	1.161650e+003	KLFEELAR(1)	Mono-Linked	BS3	1.161651e+003	null	1.000000e+000	9.055122e-001	-0.000995	-0.856539	P11974(393)/	None	1	1	3.0	0.0	1.000000e+000	1.000000e+000
245	20180615_KS_CL_9.6569.6569.3.1.dta	3	1.383853e+003	KILGEKGKNIK(1)	Mono-Linked	BS3	1.383857e+003	null	1.000000e+000	9.121858e-001	-0.003430	-2.478580	P11974(256)/	None	1	1	3.0	0.0	1.000000e+000	1.000000e+000
246	20180615_KS_CL_9.20374.20374.2.1.dta	2	1.349726e+003	SVETLKEMIK(6)	Mono-Linked	BS3	1.349723e+003	Oxidation[M](8)	1.000000e+000	9.224028e-001	0.002648	1.961884	P11974(62)/	None	1	1	3.0	0.0	1.000000e+000	1.000000e+000
247	20180615_KS_CL_9.14523.14523.2.0.dta	2	1.328733e+003	VNLAMNVGKAR(9)	Mono-Linked	BS3	1.328735e+003	null	1.000000e+000	9.259678e-001	-0.002730	-2.054585	P11974(498)/	None	1	1	3.0	0.0	1.000000e+000	1.000000e+000
248	20180615_KS_CL_9.14506.14506.2.0.dta	2	1.328733e+003	VNLAMNVGKAR(9)	Mono-Linked	BS3	1.328735e+003	null	1.000000e+000	9.305469e-001	-0.002688	-2.022976	P11974(498)/	None	1	1	3.0	0.0	1.000000e+000	1.000000e+000
249	20180615_KS_CL_9.14725.14725.3.1.dta	3	1.423690e+003	EMIKSGMNVAR(4)	Mono-Linked	BS3	1.423692e+003	Oxidation[M](2);Oxidation[M](7)	1.000000e+000	9.473140e-001	-0.002011	-1.412525	P11974(66)/	None	1	1	4.0	0.0	1.000000e+000	1.000000e+000
250	20180615_KS_CL_9.4325.4325.2.1.dta	2	9.105476e+002	KPRPTR(1)	Mono-Linked	BS3	9.105468e+002	null	1.000000e+000	9.651052e-001	0.000756	0.830270	P11974(337)/	None	1	1	4.0	0.0	1.000000e+000	1.000000e+000
