# Supplementary material for: The CroCo cross-link converter: a user-centred tool to convert results from cross-linking mass spectrometry experiments
Source: Bioinformatics. 2019 Sep 28;36(4):1296–7. doi: 10.1093/bioinformatics/btz732 (PMC7703748; doi:10.1093/bioinformatics/btz732)
Supplement: btz732_Supplementary_Data [file btz732_supplementary_data.zip › ExampleData/input/plink2/pLink2_results/PK_P11974_2019.03.01.filtered_regular_peptides.csv]

Peptide_Order	Peptide	Peptide_Mass	Modifications	Proteins
	Spectrum_Order	Title	Charge	Precursor_Mass	Evalue	Score	Precursor_Mass_Error(Da)	Precursor_Mass_Error(ppm)	Alpha_Evalue	Beta_Evalue
1	AADVHEVR	896.458413	null	P11974/
	1	20180615_KS_CL_9.2600.2600.2.0.dta	2	896.455190	1.000000e+000	3.407129e-001	-0.003223	-3.595259	1.000000e+000	1.000000e+000
2	AEGSDVANAVLDGADCIMLSGETAK	2494.143478	Carbamidomethyl[C](16)	P11974/
	1	20180615_KS_CL_9.23113.23113.3.0.dta	3	2494.141171	1.000000e+000	3.824462e-004	-0.002307	-0.924967	1.000000e+000	1.000000e+000
	2	20180615_KS_CL_9.22700.22700.3.1.dta	3	2510.125834	1.000000e+000	2.033527e-001	-0.012558	-5.002911	1.000000e+000	1.000000e+000
3	AEGSDVANAVLDGADCIMLSGETAKGDYPLEAVR	3510.636141	Carbamidomethyl[C](16);Oxidation[M](18)	P11974/
	1	20180615_KS_CL_9.22776.22776.3.0.dta	3	3510.638807	1.000000e+000	3.250773e-005	0.002666	0.759407	1.000000e+000	1.000000e+000
	2	20180615_KS_CL_9.23093.23093.4.0.dta	4	3494.639583	1.000000e+000	1.636020e-004	-0.001644	-0.470435	1.000000e+000	1.000000e+000
	3	20180615_KS_CL_9.23090.23090.3.0.dta	3	3494.640983	1.000000e+000	1.884141e-004	-0.000244	-0.069821	1.000000e+000	1.000000e+000
	4	20180615_KS_CL_9.23515.23515.3.0.dta	3	3494.635042	1.000000e+000	1.667900e-001	-0.006185	-1.769853	1.000000e+000	1.000000e+000
	5	20180615_KS_CL_9.22294.22294.3.1.dta	3	3510.647342	1.000000e+000	1.714991e-001	0.011201	3.190590	1.000000e+000	1.000000e+000
	6	20180615_KS_CL_9.23862.23862.3.2.dta	3	3494.638104	1.000000e+000	2.735518e-001	-0.003123	-0.893654	1.000000e+000	1.000000e+000
4	AGKPVICATQMLESMIK	1876.969232	Carbamidomethyl[C](7)	P11974/
	1	20180615_KS_CL_9.22775.22775.3.0.dta	3	1876.969069	1.000000e+000	1.228468e-004	-0.000163	-0.086842	1.000000e+000	1.000000e+000
	2	20180615_KS_CL_9.16431.16431.3.0.dta	3	1892.963155	1.000000e+000	4.457306e-004	-0.000991	-0.523518	1.000000e+000	1.000000e+000
	3	20180615_KS_CL_9.22144.22144.3.0.dta	3	1892.964632	1.000000e+000	5.503146e-004	0.000486	0.256740	1.000000e+000	1.000000e+000
	4	20180615_KS_CL_9.16229.16229.3.0.dta	3	1892.963264	1.000000e+000	6.762035e-004	-0.000882	-0.465936	1.000000e+000	1.000000e+000
	5	20180615_KS_CL_9.16034.16034.3.0.dta	3	1892.967059	1.000000e+000	8.094061e-004	0.002913	1.538856	1.000000e+000	1.000000e+000
	6	20180615_KS_CL_9.15840.15840.3.0.dta	3	1892.963239	1.000000e+000	8.357207e-004	-0.000907	-0.479143	1.000000e+000	1.000000e+000
	7	20180615_KS_CL_9.12444.12444.3.0.dta	3	1908.959857	1.000000e+000	9.790973e-004	0.000797	0.417505	1.000000e+000	1.000000e+000
	8	20180615_KS_CL_9.12263.12263.3.0.dta	3	1908.959551	1.000000e+000	1.052262e-003	0.000491	0.257208	1.000000e+000	1.000000e+000
	9	20180615_KS_CL_9.12796.12796.3.0.dta	3	1908.958522	1.000000e+000	1.354551e-003	-0.000538	-0.281829	1.000000e+000	1.000000e+000
	10	20180615_KS_CL_9.17966.17966.3.0.dta	3	1892.959984	1.000000e+000	1.670968e-003	-0.004162	-2.198668	1.000000e+000	1.000000e+000
	11	20180615_KS_CL_9.14048.14048.3.0.dta	3	1908.960312	1.000000e+000	1.967053e-003	0.001252	0.655855	1.000000e+000	1.000000e+000
	12	20180615_KS_CL_9.23370.23370.3.0.dta	3	1876.975114	1.000000e+000	2.062874e-003	0.005882	3.133775	1.000000e+000	1.000000e+000
	13	20180615_KS_CL_9.16448.16448.3.0.dta	3	1908.957872	1.000000e+000	2.076237e-003	-0.001188	-0.622329	1.000000e+000	1.000000e+000
	14	20180615_KS_CL_9.18612.18612.3.0.dta	3	1892.961845	1.000000e+000	2.141853e-003	-0.002301	-1.215554	1.000000e+000	1.000000e+000
	15	20180615_KS_CL_9.20787.20787.3.0.dta	3	1892.961560	1.000000e+000	2.274518e-003	-0.002586	-1.366111	1.000000e+000	1.000000e+000
	16	20180615_KS_CL_9.21028.21028.3.0.dta	3	1892.959446	1.000000e+000	2.470380e-003	-0.004700	-2.482879	1.000000e+000	1.000000e+000
	17	20180615_KS_CL_9.12617.12617.3.0.dta	3	1908.960431	1.000000e+000	2.502698e-003	0.001371	0.718192	1.000000e+000	1.000000e+000
	18	20180615_KS_CL_9.12095.12095.3.0.dta	3	1908.959485	1.000000e+000	2.711684e-003	0.000425	0.222634	1.000000e+000	1.000000e+000
	19	20180615_KS_CL_9.15719.15719.3.0.dta	3	1908.959715	1.000000e+000	2.804532e-003	0.000655	0.343119	1.000000e+000	1.000000e+000
	20	20180615_KS_CL_9.15833.15833.3.0.dta	3	1892.963140	1.000000e+000	2.907906e-003	-0.001006	-0.531442	1.000000e+000	1.000000e+000
	21	20180615_KS_CL_9.20156.20156.3.0.dta	3	1892.965268	1.000000e+000	3.379508e-003	0.001122	0.592721	1.000000e+000	1.000000e+000
	22	20180615_KS_CL_9.14248.14248.3.0.dta	3	1908.960786	1.000000e+000	3.558505e-003	0.001726	0.904158	1.000000e+000	1.000000e+000
	23	20180615_KS_CL_9.18176.18176.3.0.dta	3	1892.959761	1.000000e+000	3.726397e-003	-0.004385	-2.316473	1.000000e+000	1.000000e+000
	24	20180615_KS_CL_9.21256.21256.3.0.dta	3	1892.956164	1.000000e+000	3.816415e-003	-0.007982	-4.216667	1.000000e+000	1.000000e+000
	25	20180615_KS_CL_9.11921.11921.3.0.dta	3	1908.957329	1.000000e+000	3.899810e-003	-0.001731	-0.906777	1.000000e+000	1.000000e+000
	26	20180615_KS_CL_9.19518.19518.3.1.dta	3	1892.965132	1.000000e+000	3.952211e-003	0.000986	0.520876	1.000000e+000	1.000000e+000
	27	20180615_KS_CL_9.22355.22355.3.0.dta	3	1892.964365	1.000000e+000	3.965144e-003	0.000219	0.115692	1.000000e+000	1.000000e+000
	28	20180615_KS_CL_9.13521.13521.3.1.dta	3	1908.959158	1.000000e+000	4.032131e-003	0.000098	0.051337	1.000000e+000	1.000000e+000
	29	20180615_KS_CL_9.19733.19733.3.1.dta	3	1892.963054	1.000000e+000	4.045445e-003	-0.001092	-0.576873	1.000000e+000	1.000000e+000
	30	20180615_KS_CL_9.14800.14800.3.0.dta	3	1908.959021	1.000000e+000	4.078415e-003	-0.000039	-0.020430	1.000000e+000	1.000000e+000
	31	20180615_KS_CL_9.15175.15175.3.0.dta	3	1908.960570	1.000000e+000	4.095510e-003	0.001510	0.791007	1.000000e+000	1.000000e+000
	32	20180615_KS_CL_9.14441.14441.3.0.dta	3	1908.961739	1.000000e+000	4.118087e-003	0.002679	1.403383	1.000000e+000	1.000000e+000
	33	20180615_KS_CL_9.16621.16621.3.0.dta	3	1892.959909	1.000000e+000	4.458830e-003	-0.004237	-2.238289	1.000000e+000	1.000000e+000
	34	20180615_KS_CL_9.20355.20355.3.0.dta	3	1892.964106	1.000000e+000	4.584359e-003	-0.000040	-0.021131	1.000000e+000	1.000000e+000
	35	20180615_KS_CL_9.13865.13865.3.0.dta	3	1908.962473	1.000000e+000	4.613566e-003	0.003413	1.787885	1.000000e+000	1.000000e+000
	36	20180615_KS_CL_9.17740.17740.3.0.dta	3	1892.958899	1.000000e+000	4.668491e-003	-0.005247	-2.771843	1.000000e+000	1.000000e+000
	37	20180615_KS_CL_9.16810.16810.3.0.dta	3	1892.961936	1.000000e+000	5.631847e-003	-0.002210	-1.167481	1.000000e+000	1.000000e+000
	38	20180615_KS_CL_9.12972.12972.3.0.dta	3	1908.959007	1.000000e+000	6.297532e-003	-0.000053	-0.027764	1.000000e+000	1.000000e+000
	39	20180615_KS_CL_9.21475.21475.3.0.dta	3	1892.957482	1.000000e+000	6.391273e-003	-0.006664	-3.520405	1.000000e+000	1.000000e+000
	40	20180615_KS_CL_9.18389.18389.3.0.dta	3	1892.958979	1.000000e+000	6.412200e-003	-0.005167	-2.729582	1.000000e+000	1.000000e+000
	41	20180615_KS_CL_9.13679.13679.3.0.dta	3	1908.957729	1.000000e+000	6.563344e-003	-0.001331	-0.697239	1.000000e+000	1.000000e+000
	42	20180615_KS_CL_9.15527.15527.3.0.dta	3	1908.961101	1.000000e+000	7.627942e-003	0.002041	1.069169	1.000000e+000	1.000000e+000
	43	20180615_KS_CL_9.13151.13151.3.0.dta	3	1908.957555	1.000000e+000	7.988830e-003	-0.001505	-0.788388	1.000000e+000	1.000000e+000
	44	20180615_KS_CL_9.15927.15927.3.0.dta	3	1908.963204	1.000000e+000	8.111242e-003	0.004144	2.170817	1.000000e+000	1.000000e+000
	45	20180615_KS_CL_9.21696.21696.3.0.dta	3	1892.959761	1.000000e+000	8.121869e-003	-0.004385	-2.316473	1.000000e+000	1.000000e+000
	46	20180615_KS_CL_9.10072.10072.3.0.dta	3	1908.958205	1.000000e+000	8.154156e-003	-0.000855	-0.447888	1.000000e+000	1.000000e+000
	47	20180615_KS_CL_9.20621.20621.3.0.dta	3	1908.958855	1.000000e+000	8.518162e-003	-0.000205	-0.107388	1.000000e+000	1.000000e+000
	48	20180615_KS_CL_9.15352.15352.3.0.dta	3	1908.962265	1.000000e+000	8.628660e-003	0.003205	1.678925	1.000000e+000	1.000000e+000
	49	20180615_KS_CL_9.20591.20591.3.0.dta	3	1892.960603	1.000000e+000	8.906302e-003	-0.003543	-1.871668	1.000000e+000	1.000000e+000
	50	20180615_KS_CL_9.16824.16824.3.0.dta	3	1908.960243	1.000000e+000	9.092782e-003	0.001183	0.619709	1.000000e+000	1.000000e+000
	51	20180615_KS_CL_9.14627.14627.3.0.dta	3	1908.956805	1.000000e+000	9.263653e-003	-0.002255	-1.181272	1.000000e+000	1.000000e+000
	52	20180615_KS_CL_9.14983.14983.3.0.dta	3	1908.962241	1.000000e+000	9.586279e-003	0.003181	1.666353	1.000000e+000	1.000000e+000
	53	20180615_KS_CL_9.15782.15782.3.1.dta	3	1892.963073	1.000000e+000	9.999108e-003	-0.001073	-0.566836	1.000000e+000	1.000000e+000
	54	20180615_KS_CL_9.18541.18541.3.0.dta	3	1908.956468	1.000000e+000	1.016558e-002	-0.002592	-1.357808	1.000000e+000	1.000000e+000
	55	20180615_KS_CL_9.19672.19672.3.1.dta	3	1876.970742	1.000000e+000	1.067382e-002	0.001510	0.804488	1.000000e+000	1.000000e+000
	56	20180615_KS_CL_9.17655.17655.3.0.dta	3	1908.956975	1.000000e+000	1.195085e-002	-0.002085	-1.092218	1.000000e+000	1.000000e+000
	57	20180615_KS_CL_9.21931.21931.3.0.dta	3	1892.964234	1.000000e+000	1.215927e-002	0.000088	0.046488	1.000000e+000	1.000000e+000
	58	20180615_KS_CL_9.22127.22127.3.0.dta	3	1908.959427	1.000000e+000	1.377689e-002	0.000367	0.192251	1.000000e+000	1.000000e+000
	59	20180615_KS_CL_9.18755.18755.3.0.dta	3	1908.957674	1.000000e+000	1.404797e-002	-0.001386	-0.726050	1.000000e+000	1.000000e+000
	60	20180615_KS_CL_9.16046.16046.3.0.dta	3	1908.963398	1.000000e+000	1.462255e-002	0.004338	2.272443	1.000000e+000	1.000000e+000
	61	20180615_KS_CL_9.22341.22341.3.0.dta	3	1908.963660	1.000000e+000	1.565232e-002	0.004600	2.409690	1.000000e+000	1.000000e+000
	62	20180615_KS_CL_9.17027.17027.3.0.dta	3	1908.962105	1.000000e+000	1.878303e-002	0.003045	1.595110	1.000000e+000	1.000000e+000
	63	20180615_KS_CL_9.18831.18831.3.3.dta	3	1892.965933	1.000000e+000	2.018330e-002	0.001787	0.944022	1.000000e+000	1.000000e+000
	64	20180615_KS_CL_9.17208.17208.3.1.dta	3	1892.965709	1.000000e+000	2.793859e-002	0.001563	0.825689	1.000000e+000	1.000000e+000
	65	20180615_KS_CL_9.17226.17226.3.0.dta	3	1908.959514	1.000000e+000	2.925169e-002	0.000454	0.237826	1.000000e+000	1.000000e+000
	66	20180615_KS_CL_9.11494.11494.3.2.dta	3	1908.953524	1.000000e+000	3.381405e-002	-0.005536	-2.900010	1.000000e+000	1.000000e+000
	67	20180615_KS_CL_9.17433.17433.3.0.dta	3	1908.953573	1.000000e+000	3.535876e-002	-0.005487	-2.874341	1.000000e+000	1.000000e+000
	68	20180615_KS_CL_9.21669.21669.3.0.dta	3	1908.952039	1.000000e+000	4.076587e-002	-0.007021	-3.677921	1.000000e+000	1.000000e+000
	69	20180615_KS_CL_9.20130.20130.2.0.dta	2	1892.963943	1.000000e+000	4.136402e-002	-0.000203	-0.107239	1.000000e+000	1.000000e+000
	70	20180615_KS_CL_9.22830.22830.3.3.dta	3	1908.963322	1.000000e+000	5.246538e-002	0.004262	2.232630	1.000000e+000	1.000000e+000
	71	20180615_KS_CL_9.18428.18428.3.0.dta	3	1908.959958	1.000000e+000	5.436326e-002	0.000898	0.470413	1.000000e+000	1.000000e+000
	72	20180615_KS_CL_9.22423.22423.2.1.dta	2	1892.955019	1.000000e+000	5.625665e-002	-0.009127	-4.821539	1.000000e+000	1.000000e+000
	73	20180615_KS_CL_9.20290.20290.3.0.dta	3	1908.960640	1.000000e+000	7.483821e-002	0.001580	0.827676	1.000000e+000	1.000000e+000
	74	20180615_KS_CL_9.20919.20919.3.1.dta	3	1908.961534	1.000000e+000	8.086514e-002	0.002474	1.295994	1.000000e+000	1.000000e+000
	75	20180615_KS_CL_9.18310.18310.3.1.dta	3	1908.967253	1.000000e+000	8.420718e-002	0.008193	4.291868	1.000000e+000	1.000000e+000
	76	20180615_KS_CL_9.15213.15213.3.0.dta	3	1892.962699	1.000000e+000	8.461370e-002	-0.001447	-0.764410	1.000000e+000	1.000000e+000
	77	20180615_KS_CL_9.19080.19080.3.0.dta	3	1892.963821	1.000000e+000	9.128293e-002	-0.000325	-0.171688	1.000000e+000	1.000000e+000
	78	20180615_KS_CL_9.19304.19304.3.0.dta	3	1892.964515	1.000000e+000	9.234440e-002	0.000369	0.194932	1.000000e+000	1.000000e+000
	79	20180615_KS_CL_9.21018.21018.3.2.dta	3	1908.957622	1.000000e+000	9.537448e-002	-0.001438	-0.753290	1.000000e+000	1.000000e+000
	80	20180615_KS_CL_9.22692.22692.3.1.dta	3	1892.957536	1.000000e+000	1.009321e-001	-0.006610	-3.491878	1.000000e+000	1.000000e+000
	81	20180615_KS_CL_9.14845.14845.3.2.dta	3	1892.963354	1.000000e+000	1.081518e-001	-0.000792	-0.418391	1.000000e+000	1.000000e+000
	82	20180615_KS_CL_9.12892.12892.2.0.dta	2	1908.959209	1.000000e+000	1.102333e-001	0.000149	0.078053	1.000000e+000	1.000000e+000
	83	20180615_KS_CL_9.19945.19945.3.0.dta	3	1892.962074	1.000000e+000	1.250996e-001	-0.002072	-1.094580	1.000000e+000	1.000000e+000
	84	20180615_KS_CL_9.9840.9840.3.1.dta	3	1908.957729	1.000000e+000	1.292777e-001	-0.001331	-0.697239	1.000000e+000	1.000000e+000
	85	20180615_KS_CL_9.19298.19298.3.0.dta	3	1892.964050	1.000000e+000	1.619582e-001	-0.000096	-0.050714	1.000000e+000	1.000000e+000
	86	20180615_KS_CL_9.11759.11759.3.0.dta	3	1908.954853	1.000000e+000	1.925757e-001	-0.004207	-2.203819	1.000000e+000	1.000000e+000
	87	20180615_KS_CL_9.19811.19811.3.1.dta	3	1876.966258	1.000000e+000	2.016538e-001	-0.002974	-1.584469	1.000000e+000	1.000000e+000
	88	20180615_KS_CL_9.20383.20383.3.0.dta	3	1908.963316	1.000000e+000	2.105323e-001	0.004256	2.229487	1.000000e+000	1.000000e+000
	89	20180615_KS_CL_9.17007.17007.3.2.dta	3	1892.954895	1.000000e+000	2.180562e-001	-0.009251	-4.887044	1.000000e+000	1.000000e+000
	90	20180615_KS_CL_9.19591.19591.3.0.dta	3	1908.962612	1.000000e+000	2.302217e-001	0.003552	1.860700	1.000000e+000	1.000000e+000
	91	20180615_KS_CL_9.15043.15043.3.0.dta	3	1892.966063	1.000000e+000	2.458796e-001	0.001917	1.012697	1.000000e+000	1.000000e+000
	92	20180615_KS_CL_9.15327.15327.3.0.dta	3	1892.965842	1.000000e+000	3.012278e-001	0.001696	0.895949	1.000000e+000	1.000000e+000
	93	20180615_KS_CL_9.20722.20722.3.2.dta	3	1908.955198	1.000000e+000	3.326952e-001	-0.003862	-2.023092	1.000000e+000	1.000000e+000
	94	20180615_KS_CL_9.20049.20049.3.2.dta	3	1908.958024	1.000000e+000	3.799143e-001	-0.001036	-0.542704	1.000000e+000	1.000000e+000
	95	20180615_KS_CL_9.21832.21832.3.2.dta	3	1908.960997	1.000000e+000	4.147539e-001	0.001937	1.014689	1.000000e+000	1.000000e+000
	96	20180615_KS_CL_9.13859.13859.3.2.dta	3	1876.965393	1.000000e+000	6.921374e-001	-0.003839	-2.045319	1.000000e+000	1.000000e+000
5	APIIAVTRNHQTAR	1547.876407	null	P11974/
	1	20180615_KS_CL_9.4194.4194.3.0.dta	3	1547.879145	1.000000e+000	6.968101e-003	0.002738	1.768875	1.000000e+000	1.000000e+000
	2	20180615_KS_CL_9.4310.4310.3.2.dta	3	1547.876491	1.000000e+000	1.114419e-002	0.000084	0.054268	1.000000e+000	1.000000e+000
6	CLAAALIVLTESGR	1473.809303	Carbamidomethyl[C](1)	P11974/
	1	20180615_KS_CL_9.23152.23152.3.0.dta	3	1473.806284	1.000000e+000	7.249954e-004	-0.003019	-2.048433	1.000000e+000	1.000000e+000
	2	20180615_KS_CL_9.23840.23840.3.0.dta	3	1473.810589	1.000000e+000	1.601215e-003	0.001286	0.872569	1.000000e+000	1.000000e+000
	3	20180615_KS_CL_9.24147.24147.3.0.dta	3	1473.809716	1.000000e+000	7.754171e-003	0.000413	0.280226	1.000000e+000	1.000000e+000
	4	20180615_KS_CL_9.24260.24260.3.0.dta	3	1473.808348	1.000000e+000	9.197805e-003	-0.000955	-0.647981	1.000000e+000	1.000000e+000
	5	20180615_KS_CL_9.24045.24045.3.0.dta	3	1473.808361	1.000000e+000	2.593941e-002	-0.000942	-0.639160	1.000000e+000	1.000000e+000
7	CLAAALIVLTESGRSAHQVAR	2223.202536	Carbamidomethyl[C](1)	P11974/
	1	20180615_KS_CL_9.17239.17239.4.1.dta	4	2223.202268	1.000000e+000	6.567291e-002	-0.000268	-0.120547	1.000000e+000	1.000000e+000
8	CNRAGKPVICATQMLESMIK	2339.133726	Carbamidomethyl[C](1);Carbamidomethyl[C](10);Oxidation[M](14);Oxidation[M](18)	P11974/
	1	20180615_KS_CL_9.22776.22776.2.3.dta	2	2339.133788	1.000000e+000	5.691453e-001	0.000062	0.026506	1.000000e+000	1.000000e+000
9	DIQDLK	731.393361	null	P11974/
	1	20180615_KS_CL_9.12391.12391.2.0.dta	2	731.392973	1.000000e+000	2.223293e-003	-0.000388	-0.530494	1.000000e+000	1.000000e+000
	2	20180615_KS_CL_9.5158.5158.2.1.dta	2	731.390752	1.000000e+000	3.272445e-003	-0.002609	-3.567164	1.000000e+000	1.000000e+000
	3	20180615_KS_CL_9.5785.5785.2.0.dta	2	731.391770	1.000000e+000	2.655400e-001	-0.001591	-2.175300	1.000000e+000	1.000000e+000
	4	20180615_KS_CL_9.5990.5990.2.1.dta	2	731.391801	1.000000e+000	2.850084e-001	-0.001560	-2.132915	1.000000e+000	1.000000e+000
	5	20180615_KS_CL_9.6192.6192.2.0.dta	2	731.392031	1.000000e+000	2.959460e-001	-0.001330	-1.818447	1.000000e+000	1.000000e+000
	6	20180615_KS_CL_9.5919.5919.2.2.dta	2	731.392056	1.000000e+000	3.215340e-001	-0.001305	-1.784266	1.000000e+000	1.000000e+000
10	DIQDLKFGVEQDVDMVFASFIR	2572.275084	null	P11974/
	1	20180615_KS_CL_9.23938.23938.3.0.dta	3	2572.276097	1.000000e+000	1.124270e-002	0.001013	0.393815	1.000000e+000	1.000000e+000
	2	20180615_KS_CL_9.22838.22838.3.2.dta	3	2588.269722	1.000000e+000	3.764661e-001	-0.000276	-0.106635	1.000000e+000	1.000000e+000
	3	20180615_KS_CL_9.18020.18020.4.2.dta	4	2588.278118	1.000000e+000	5.846721e-001	0.008120	3.137231	1.000000e+000	1.000000e+000
11	DPVQEAWAEDVDLR	1642.770667	null	P11974/
	1	20180615_KS_CL_9.21942.21942.2.0.dta	2	1642.771694	1.000000e+000	4.339184e-004	0.001027	0.625163	1.000000e+000	1.000000e+000
	2	20180615_KS_CL_9.21841.21841.3.0.dta	3	1642.773914	1.000000e+000	8.314480e-004	0.003247	1.976539	1.000000e+000	1.000000e+000
	3	20180615_KS_CL_9.21938.21938.2.0.dta	2	1642.771073	1.000000e+000	8.188600e-003	0.000406	0.247143	1.000000e+000	1.000000e+000
	4	20180615_KS_CL_9.21606.21606.3.0.dta	3	1642.768772	1.000000e+000	1.713902e-002	-0.001895	-1.153539	1.000000e+000	1.000000e+000
	5	20180615_KS_CL_9.21980.21980.2.0.dta	2	1642.770207	1.000000e+000	1.476478e-001	-0.000460	-0.280015	1.000000e+000	1.000000e+000
12	DPVQEAWAEDVDLRVNLAMNVGK	2585.266307	Oxidation[M](19)	P11974/
	1	20180615_KS_CL_9.22838.22838.3.0.dta	3	2585.266424	1.000000e+000	2.363944e-001	0.000117	0.045256	1.000000e+000	1.000000e+000
13	EAEAAMFHR	1061.483243	null	P11974/
	1	20180615_KS_CL_9.7585.7585.2.1.dta	2	1061.482265	1.000000e+000	8.240599e-005	-0.000978	-0.921352	1.000000e+000	1.000000e+000
	2	20180615_KS_CL_9.5128.5128.2.0.dta	2	1077.476311	1.000000e+000	1.917972e-004	-0.001846	-1.713260	1.000000e+000	1.000000e+000
	3	20180615_KS_CL_9.3228.3228.3.0.dta	3	1077.478258	1.000000e+000	3.441392e-004	0.000101	0.093737	1.000000e+000	1.000000e+000
	4	20180615_KS_CL_9.3619.3619.3.0.dta	3	1077.477530	1.000000e+000	4.158874e-004	-0.000627	-0.581914	1.000000e+000	1.000000e+000
	5	20180615_KS_CL_9.11231.11231.2.3.dta	2	1061.483950	1.000000e+000	6.077919e-004	0.000707	0.666049	1.000000e+000	1.000000e+000
	6	20180615_KS_CL_9.3441.3441.3.0.dta	3	1077.479081	1.000000e+000	7.046390e-004	0.000924	0.857558	1.000000e+000	1.000000e+000
	7	20180615_KS_CL_9.3051.3051.3.0.dta	3	1077.478454	1.000000e+000	8.479166e-004	0.000297	0.275644	1.000000e+000	1.000000e+000
	8	20180615_KS_CL_9.5441.5441.3.0.dta	3	1061.479644	1.000000e+000	1.139484e-003	-0.003599	-3.390539	1.000000e+000	1.000000e+000
	9	20180615_KS_CL_9.5370.5370.3.0.dta	3	1077.474804	1.000000e+000	1.142059e-003	-0.003353	-3.111896	1.000000e+000	1.000000e+000
	10	20180615_KS_CL_9.5912.5912.2.1.dta	2	1077.476475	1.000000e+000	1.295568e-003	-0.001682	-1.561053	1.000000e+000	1.000000e+000
	11	20180615_KS_CL_9.6839.6839.2.0.dta	2	1077.483077	1.000000e+000	1.302547e-003	0.004920	4.566218	1.000000e+000	1.000000e+000
	12	20180615_KS_CL_9.11051.11051.2.5.dta	2	1061.482084	1.000000e+000	1.339217e-003	-0.001159	-1.091868	1.000000e+000	1.000000e+000
	13	20180615_KS_CL_9.13867.13867.2.2.dta	2	1061.484731	1.000000e+000	1.429686e-003	0.001488	1.401812	1.000000e+000	1.000000e+000
	14	20180615_KS_CL_9.5292.5292.3.0.dta	3	1061.479581	1.000000e+000	2.063863e-003	-0.003662	-3.449890	1.000000e+000	1.000000e+000
	15	20180615_KS_CL_9.4297.4297.3.0.dta	3	1077.478956	1.000000e+000	2.891454e-003	0.000799	0.741546	1.000000e+000	1.000000e+000
	16	20180615_KS_CL_9.6757.6757.3.0.dta	3	1077.477726	1.000000e+000	3.787819e-003	-0.000431	-0.400008	1.000000e+000	1.000000e+000
	17	20180615_KS_CL_9.10683.10683.2.0.dta	2	1061.483744	1.000000e+000	4.100653e-003	0.000501	0.471981	1.000000e+000	1.000000e+000
	18	20180615_KS_CL_9.4558.4558.3.0.dta	3	1077.479984	1.000000e+000	4.427248e-003	0.001827	1.695626	1.000000e+000	1.000000e+000
	19	20180615_KS_CL_9.13896.13896.2.1.dta	2	1061.485372	1.000000e+000	4.436293e-003	0.002129	2.005684	1.000000e+000	1.000000e+000
	20	20180615_KS_CL_9.2910.2910.3.0.dta	3	1077.477192	1.000000e+000	4.617333e-003	-0.000965	-0.895610	1.000000e+000	1.000000e+000
	21	20180615_KS_CL_9.4972.4972.3.0.dta	3	1077.473914	1.000000e+000	5.828906e-003	-0.004243	-3.937899	1.000000e+000	1.000000e+000
	22	20180615_KS_CL_9.9695.9695.3.1.dta	3	1061.482263	1.000000e+000	6.872166e-003	-0.000980	-0.923236	1.000000e+000	1.000000e+000
	23	20180615_KS_CL_9.5190.5190.3.0.dta	3	1077.474605	1.000000e+000	6.900548e-003	-0.003552	-3.296587	1.000000e+000	1.000000e+000
	24	20180615_KS_CL_9.8880.8880.3.1.dta	3	1077.476375	1.000000e+000	7.128008e-003	-0.001782	-1.653862	1.000000e+000	1.000000e+000
	25	20180615_KS_CL_9.7480.7480.3.0.dta	3	1077.476558	1.000000e+000	7.221105e-003	-0.001599	-1.484021	1.000000e+000	1.000000e+000
	26	20180615_KS_CL_9.12411.12411.2.2.dta	2	1061.483617	1.000000e+000	7.628321e-003	0.000374	0.352337	1.000000e+000	1.000000e+000
	27	20180615_KS_CL_9.5763.5763.3.0.dta	3	1077.474929	1.000000e+000	8.669731e-003	-0.003228	-2.995884	1.000000e+000	1.000000e+000
	28	20180615_KS_CL_9.5956.5956.3.0.dta	3	1061.480881	1.000000e+000	8.861748e-003	-0.002362	-2.225188	1.000000e+000	1.000000e+000
	29	20180615_KS_CL_9.6238.6238.3.1.dta	3	1077.476856	1.000000e+000	1.028470e-002	-0.001301	-1.207449	1.000000e+000	1.000000e+000
	30	20180615_KS_CL_9.11386.11386.2.2.dta	2	1061.484011	1.000000e+000	1.277056e-002	0.000768	0.723516	1.000000e+000	1.000000e+000
	31	20180615_KS_CL_9.8082.8082.3.0.dta	3	1077.476434	1.000000e+000	1.332853e-002	-0.001723	-1.599104	1.000000e+000	1.000000e+000
	32	20180615_KS_CL_9.8567.8567.3.0.dta	3	1077.477482	1.000000e+000	1.547322e-002	-0.000675	-0.626463	1.000000e+000	1.000000e+000
	33	20180615_KS_CL_9.8816.8816.3.0.dta	3	1077.476686	1.000000e+000	1.706422e-002	-0.001471	-1.365225	1.000000e+000	1.000000e+000
	34	20180615_KS_CL_9.2902.2902.3.1.dta	3	1077.478086	1.000000e+000	1.708117e-002	-0.000071	-0.065895	1.000000e+000	1.000000e+000
	35	20180615_KS_CL_9.6968.6968.3.0.dta	3	1077.475830	1.000000e+000	2.509063e-002	-0.002327	-2.159673	1.000000e+000	1.000000e+000
	36	20180615_KS_CL_9.7332.7332.3.1.dta	3	1061.480565	1.000000e+000	6.744976e-002	-0.002678	-2.522885	1.000000e+000	1.000000e+000
	37	20180615_KS_CL_9.8935.8935.3.2.dta	3	1061.481597	1.000000e+000	8.259802e-002	-0.001646	-1.550660	1.000000e+000	1.000000e+000
	38	20180615_KS_CL_9.10750.10750.3.0.dta	3	1077.477695	1.000000e+000	8.297845e-002	-0.000462	-0.428779	1.000000e+000	1.000000e+000
	39	20180615_KS_CL_9.5932.5932.3.0.dta	3	1061.480800	1.000000e+000	1.428718e-001	-0.002443	-2.301497	1.000000e+000	1.000000e+000
	40	20180615_KS_CL_9.4521.4521.3.0.dta	3	1077.479632	1.000000e+000	1.527802e-001	0.001475	1.368937	1.000000e+000	1.000000e+000
	41	20180615_KS_CL_9.4240.4240.3.0.dta	3	1077.479439	1.000000e+000	1.647585e-001	0.001282	1.189815	1.000000e+000	1.000000e+000
	42	20180615_KS_CL_9.7441.7441.2.3.dta	2	1061.481900	1.000000e+000	1.722549e-001	-0.001343	-1.265211	1.000000e+000	1.000000e+000
	43	20180615_KS_CL_9.3442.3442.3.2.dta	3	1077.479081	1.000000e+000	1.737931e-001	0.000924	0.857558	1.000000e+000	1.000000e+000
	44	20180615_KS_CL_9.4477.4477.2.1.dta	2	1061.484162	1.000000e+000	3.067829e-001	0.000919	0.865770	1.000000e+000	1.000000e+000
	45	20180615_KS_CL_9.12429.12429.3.1.dta	3	1061.482412	1.000000e+000	3.201181e-001	-0.000831	-0.782867	1.000000e+000	1.000000e+000
	46	20180615_KS_CL_9.7762.7762.3.1.dta	3	1061.482404	1.000000e+000	3.255038e-001	-0.000839	-0.790403	1.000000e+000	1.000000e+000
	47	20180615_KS_CL_9.8527.8527.2.0.dta	2	1077.480115	1.000000e+000	3.375693e-001	0.001958	1.817206	1.000000e+000	1.000000e+000
	48	20180615_KS_CL_9.10543.10543.3.0.dta	3	1061.482571	1.000000e+000	4.283011e-001	-0.000672	-0.633076	1.000000e+000	1.000000e+000
14	EAEAAMFHRK	1189.578199	null	P11974/
	1	20180615_KS_CL_9.3024.3024.3.0.dta	3	1189.577407	1.000000e+000	1.773745e-004	-0.000792	-0.665782	1.000000e+000	1.000000e+000
	2	20180615_KS_CL_9.3186.3186.3.0.dta	3	1189.578015	1.000000e+000	1.819567e-004	-0.000184	-0.154677	1.000000e+000	1.000000e+000
	3	20180615_KS_CL_9.2876.2876.3.0.dta	3	1189.578129	1.000000e+000	2.126862e-004	-0.000070	-0.058844	1.000000e+000	1.000000e+000
	4	20180615_KS_CL_9.3405.3405.3.0.dta	3	1189.580241	1.000000e+000	3.695259e-004	0.002042	1.716575	1.000000e+000	1.000000e+000
	5	20180615_KS_CL_9.2871.2871.3.0.dta	3	1205.573371	1.000000e+000	7.380505e-004	0.000258	0.214006	1.000000e+000	1.000000e+000
	6	20180615_KS_CL_9.2251.2251.3.0.dta	3	1205.567958	1.000000e+000	1.108797e-003	-0.005155	-4.275975	1.000000e+000	1.000000e+000
	7	20180615_KS_CL_9.2566.2566.3.0.dta	3	1205.570266	1.000000e+000	1.174485e-003	-0.002847	-2.361532	1.000000e+000	1.000000e+000
	8	20180615_KS_CL_9.2711.2711.3.0.dta	3	1205.571945	1.000000e+000	1.281899e-003	-0.001168	-0.968834	1.000000e+000	1.000000e+000
	9	20180615_KS_CL_9.2430.2430.3.0.dta	3	1205.568509	1.000000e+000	1.289372e-003	-0.004604	-3.818931	1.000000e+000	1.000000e+000
	10	20180615_KS_CL_9.3651.3651.2.2.dta	2	1189.575649	1.000000e+000	2.591044e-003	-0.002550	-2.143617	1.000000e+000	1.000000e+000
	11	20180615_KS_CL_9.3579.3579.3.1.dta	3	1189.576702	1.000000e+000	3.131053e-003	-0.001497	-1.258429	1.000000e+000	1.000000e+000
	12	20180615_KS_CL_9.3157.3157.3.0.dta	3	1205.572833	1.000000e+000	5.206227e-003	-0.000280	-0.232255	1.000000e+000	1.000000e+000
	13	20180615_KS_CL_9.4016.4016.3.2.dta	3	1189.579079	1.000000e+000	5.332703e-003	0.000880	0.739758	1.000000e+000	1.000000e+000
	14	20180615_KS_CL_9.4185.4185.3.2.dta	3	1189.581596	1.000000e+000	1.254437e-002	0.003397	2.855634	1.000000e+000	1.000000e+000
	15	20180615_KS_CL_9.4493.4493.3.2.dta	3	1189.582134	1.000000e+000	7.038764e-002	0.003935	3.307895	1.000000e+000	1.000000e+000
	16	20180615_KS_CL_9.3121.3121.2.0.dta	2	1189.579654	1.000000e+000	1.164280e-001	0.001455	1.223123	1.000000e+000	1.000000e+000
	17	20180615_KS_CL_9.3322.3322.2.0.dta	2	1189.578816	1.000000e+000	3.228251e-001	0.000617	0.518671	1.000000e+000	1.000000e+000
	18	20180615_KS_CL_9.2785.2785.3.1.dta	3	1205.573151	1.000000e+000	4.681111e-001	0.000038	0.031520	1.000000e+000	1.000000e+000
	19	20180615_KS_CL_9.13815.13815.2.1.dta	2	1205.567876	1.000000e+000	5.040942e-001	-0.005237	-4.343992	1.000000e+000	1.000000e+000
	20	20180615_KS_CL_9.13114.13114.2.4.dta	2	1205.574992	1.000000e+000	7.171927e-001	0.001879	1.558595	1.000000e+000	1.000000e+000
	21	20180615_KS_CL_9.11488.11488.2.2.dta	2	1205.575954	1.000000e+000	7.432195e-001	0.002841	2.356556	1.000000e+000	1.000000e+000
15	EMIKSGMNVAR	1267.613257	Oxidation[M](2);Oxidation[M](7)	P11974/
	1	20180615_KS_CL_9.9045.9045.2.0.dta	2	1267.612670	1.000000e+000	2.895588e-001	-0.000587	-0.463075	1.000000e+000	1.000000e+000
	2	20180615_KS_CL_9.8955.8955.2.3.dta	2	1267.615474	1.000000e+000	4.614536e-001	0.002217	1.748956	1.000000e+000	1.000000e+000
	3	20180615_KS_CL_9.9130.9130.2.0.dta	2	1267.611859	1.000000e+000	5.746618e-001	-0.001398	-1.102860	1.000000e+000	1.000000e+000
16	FDEILEASDGIMVAR	1665.815172	null	P11974/
	1	20180615_KS_CL_9.22703.22703.3.0.dta	3	1665.807997	1.000000e+000	3.783471e-004	-0.007175	-4.307201	1.000000e+000	1.000000e+000
	2	20180615_KS_CL_9.18923.18923.3.0.dta	3	1681.807420	1.000000e+000	7.586736e-004	-0.002666	-1.585197	1.000000e+000	1.000000e+000
	3	20180615_KS_CL_9.22560.22560.2.0.dta	2	1681.807849	1.000000e+000	1.257941e-003	-0.002237	-1.330115	1.000000e+000	1.000000e+000
	4	20180615_KS_CL_9.22281.22281.2.0.dta	2	1681.808951	1.000000e+000	5.822303e-003	-0.001135	-0.674868	1.000000e+000	1.000000e+000
	5	20180615_KS_CL_9.22336.22336.2.0.dta	2	1665.815413	1.000000e+000	9.830951e-003	0.000241	0.144674	1.000000e+000	1.000000e+000
	6	20180615_KS_CL_9.22262.22262.2.0.dta	2	1665.816151	1.000000e+000	1.439805e-002	0.000979	0.587700	1.000000e+000	1.000000e+000
	7	20180615_KS_CL_9.22327.22327.2.0.dta	2	1681.808676	1.000000e+000	1.853965e-002	-0.001410	-0.838382	1.000000e+000	1.000000e+000
	8	20180615_KS_CL_9.21035.21035.3.1.dta	3	1681.810624	1.000000e+000	9.780279e-002	0.000538	0.319893	1.000000e+000	1.000000e+000
	9	20180615_KS_CL_9.21892.21892.2.0.dta	2	1665.816652	1.000000e+000	1.059940e-001	0.001480	0.888454	1.000000e+000	1.000000e+000
	10	20180615_KS_CL_9.22615.22615.2.1.dta	2	1681.805315	1.000000e+000	1.606068e-001	-0.004771	-2.836824	1.000000e+000	1.000000e+000
	11	20180615_KS_CL_9.21619.21619.2.1.dta	2	1665.811424	1.000000e+000	2.185716e-001	-0.003748	-2.249949	1.000000e+000	1.000000e+000
	12	20180615_KS_CL_9.22543.22543.2.0.dta	2	1681.807239	1.000000e+000	2.945718e-001	-0.002847	-1.692819	1.000000e+000	1.000000e+000
	13	20180615_KS_CL_9.21147.21147.2.0.dta	2	1665.808202	1.000000e+000	3.660428e-001	-0.006970	-4.184138	1.000000e+000	1.000000e+000
	14	20180615_KS_CL_9.21603.21603.2.4.dta	2	1665.810459	1.000000e+000	3.728894e-001	-0.004713	-2.829245	1.000000e+000	1.000000e+000
	15	20180615_KS_CL_9.23979.23979.2.2.dta	2	1665.811951	1.000000e+000	5.484081e-001	-0.003221	-1.933588	1.000000e+000	1.000000e+000
	16	20180615_KS_CL_9.23687.23687.2.2.dta	2	1665.817975	1.000000e+000	6.649244e-001	0.002803	1.682660	1.000000e+000	1.000000e+000
17	FGVEQDVDMVFASFIR	1875.894478	Oxidation[M](9)	P11974/
	1	20180615_KS_CL_9.23845.23845.2.0.dta	2	1875.896938	1.000000e+000	1.560506e-005	0.002460	1.311374	1.000000e+000	1.000000e+000
	2	20180615_KS_CL_9.23969.23969.2.0.dta	2	1859.898160	1.000000e+000	1.960316e-005	-0.001404	-0.754879	1.000000e+000	1.000000e+000
	3	20180615_KS_CL_9.23549.23549.3.0.dta	3	1875.894924	1.000000e+000	8.568218e-005	0.000446	0.237753	1.000000e+000	1.000000e+000
	4	20180615_KS_CL_9.23697.23697.3.0.dta	3	1859.901471	1.000000e+000	6.944123e-004	0.001907	1.025324	1.000000e+000	1.000000e+000
	5	20180615_KS_CL_9.23903.23903.2.0.dta	2	1859.901403	1.000000e+000	7.564556e-004	0.001839	0.988763	1.000000e+000	1.000000e+000
	6	20180615_KS_CL_9.23872.23872.3.0.dta	3	1875.894930	1.000000e+000	1.404652e-003	0.000452	0.240952	1.000000e+000	1.000000e+000
	7	20180615_KS_CL_9.24124.24124.3.0.dta	3	1859.898859	1.000000e+000	9.320175e-003	-0.000705	-0.379053	1.000000e+000	1.000000e+000
	8	20180615_KS_CL_9.23841.23841.2.0.dta	2	1875.896590	1.000000e+000	1.014036e-002	0.002112	1.125863	1.000000e+000	1.000000e+000
	9	20180615_KS_CL_9.23476.23476.2.0.dta	2	1875.898491	1.000000e+000	1.154478e-002	0.004013	2.139246	1.000000e+000	1.000000e+000
	10	20180615_KS_CL_9.23994.23994.3.0.dta	3	1859.905070	1.000000e+000	1.507126e-002	0.005506	2.960375	1.000000e+000	1.000000e+000
	11	20180615_KS_CL_9.24328.24328.3.0.dta	3	1859.897664	1.000000e+000	4.402686e-002	-0.001900	-1.021561	1.000000e+000	1.000000e+000
	12	20180615_KS_CL_9.24161.24161.3.0.dta	3	1875.893736	1.000000e+000	1.438604e-001	-0.000742	-0.395545	1.000000e+000	1.000000e+000
	13	20180615_KS_CL_9.24213.24213.3.0.dta	3	1859.899493	1.000000e+000	1.604815e-001	-0.000071	-0.038174	1.000000e+000	1.000000e+000
	14	20180615_KS_CL_9.24057.24057.3.0.dta	3	1875.893743	1.000000e+000	1.889572e-001	-0.000735	-0.391813	1.000000e+000	1.000000e+000
	15	20180615_KS_CL_9.24419.24419.3.0.dta	3	1859.899130	1.000000e+000	2.404946e-001	-0.000434	-0.233346	1.000000e+000	1.000000e+000
	16	20180615_KS_CL_9.23448.23448.2.2.dta	2	1859.908054	1.000000e+000	5.557813e-001	0.008490	4.564763	1.000000e+000	1.000000e+000
18	FGVEQDVDMVFASFIRK	2003.989434	Oxidation[M](9)	P11974/
	1	20180615_KS_CL_9.23193.23193.3.0.dta	3	2003.992862	1.000000e+000	1.099637e-004	0.003428	1.710588	1.000000e+000	1.000000e+000
	2	20180615_KS_CL_9.23321.23321.3.1.dta	3	1988.000438	1.000000e+000	1.374147e-004	0.005918	2.976869	1.000000e+000	1.000000e+000
	3	20180615_KS_CL_9.23543.23543.3.0.dta	3	1987.996075	1.000000e+000	7.214011e-003	0.001555	0.782195	1.000000e+000	1.000000e+000
	4	20180615_KS_CL_9.23649.23649.3.0.dta	3	1987.994399	1.000000e+000	6.675865e-002	-0.000121	-0.060865	1.000000e+000	1.000000e+000
	5	20180615_KS_CL_9.23176.23176.2.1.dta	2	2003.982859	1.000000e+000	4.044231e-001	-0.006575	-3.280955	1.000000e+000	1.000000e+000
19	GDLGIEIPAEK	1141.609876	null	P11974/
	1	20180615_KS_CL_9.13231.13231.2.0.dta	2	1141.609497	1.000000e+000	1.969704e-004	-0.000379	-0.331987	1.000000e+000	1.000000e+000
	2	20180615_KS_CL_9.18136.18136.2.0.dta	2	1141.608250	1.000000e+000	2.312569e-004	-0.001626	-1.424304	1.000000e+000	1.000000e+000
	3	20180615_KS_CL_9.22060.22060.2.0.dta	2	1141.610533	1.000000e+000	2.021504e-003	0.000657	0.575503	1.000000e+000	1.000000e+000
	4	20180615_KS_CL_9.13524.13524.3.0.dta	3	1141.606873	1.000000e+000	1.106644e-002	-0.003003	-2.630496	1.000000e+000	1.000000e+000
	5	20180615_KS_CL_9.13364.13364.2.2.dta	2	1141.610454	1.000000e+000	2.967806e-001	0.000578	0.506303	1.000000e+000	1.000000e+000
	6	20180615_KS_CL_9.16798.16798.2.1.dta	2	1141.609111	1.000000e+000	5.305469e-001	-0.000765	-0.670106	1.000000e+000	1.000000e+000
	7	20180615_KS_CL_9.2261.2261.3.2.dta	3	1141.604362	1.000000e+000	8.010022e-001	-0.005514	-4.830021	1.000000e+000	1.000000e+000
20	GDLGIEIPAEKVFLAQK	1828.021389	null	P11974/
	1	20180615_KS_CL_9.22635.22635.3.0.dta	3	1828.019286	1.000000e+000	1.663500e-004	-0.002103	-1.150424	1.000000e+000	1.000000e+000
	2	20180615_KS_CL_9.22574.22574.2.0.dta	2	1828.019371	1.000000e+000	1.546850e-002	-0.002018	-1.103926	1.000000e+000	1.000000e+000
21	GDVVIVLTGWRPGSGFTNTMR	2279.160005	Oxidation[M](20)	P11974/
	1	20180615_KS_CL_9.22632.22632.3.0.dta	3	2279.157809	1.000000e+000	1.932219e-002	-0.002196	-0.963513	1.000000e+000	1.000000e+000
	2	20180615_KS_CL_9.22896.22896.3.0.dta	3	2263.162257	1.000000e+000	2.855729e-002	-0.002834	-1.252229	1.000000e+000	1.000000e+000
	3	20180615_KS_CL_9.22753.22753.3.0.dta	3	2263.165174	1.000000e+000	3.057976e-002	0.000083	0.036674	1.000000e+000	1.000000e+000
	4	20180615_KS_CL_9.22735.22735.3.1.dta	3	2279.155381	1.000000e+000	3.455201e-001	-0.004624	-2.028818	1.000000e+000	1.000000e+000
22	GDYPLEAVR	1019.515590	null	P11974/
	1	20180615_KS_CL_9.10759.10759.2.2.dta	2	1019.517341	1.000000e+000	7.997550e-002	0.001751	1.717482	1.000000e+000	1.000000e+000
23	GIFPVVCK	919.506943	Carbamidomethyl[C](7)	P11974/
	1	20180615_KS_CL_9.14503.14503.2.0.dta	2	919.509330	1.000000e+000	7.986216e-003	0.002387	2.595956	1.000000e+000	1.000000e+000
24	GIFPVVCKDPVQEAWAEDVDLR	2543.259769	Carbamidomethyl[C](7)	P11974/
	1	20180615_KS_CL_9.22814.22814.3.0.dta	3	2543.261263	1.000000e+000	6.317239e-005	0.001494	0.587435	1.000000e+000	1.000000e+000
	2	20180615_KS_CL_9.23888.23888.3.0.dta	3	2543.257530	1.000000e+000	1.567053e-003	-0.002239	-0.880366	1.000000e+000	1.000000e+000
	3	20180615_KS_CL_9.23130.23130.3.0.dta	3	2543.253268	1.000000e+000	2.352104e-003	-0.006501	-2.556168	1.000000e+000	1.000000e+000
	4	20180615_KS_CL_9.23568.23568.3.0.dta	3	2543.257746	1.000000e+000	3.626840e-003	-0.002023	-0.795436	1.000000e+000	1.000000e+000
	5	20180615_KS_CL_9.22882.22882.4.0.dta	4	2543.253324	1.000000e+000	5.427038e-003	-0.006445	-2.534149	1.000000e+000	1.000000e+000
	6	20180615_KS_CL_9.22777.22777.3.0.dta	3	2543.260461	1.000000e+000	1.692473e-002	0.000692	0.272092	1.000000e+000	1.000000e+000
	7	20180615_KS_CL_9.24064.24064.3.0.dta	3	2543.253461	1.000000e+000	3.114443e-002	-0.006308	-2.480281	1.000000e+000	1.000000e+000
	8	20180615_KS_CL_9.22830.22830.4.0.dta	4	2543.252910	1.000000e+000	5.686711e-002	-0.006859	-2.696933	1.000000e+000	1.000000e+000
	9	20180615_KS_CL_9.23940.23940.3.5.dta	3	2543.254304	1.000000e+000	6.341954e-001	-0.005465	-2.148817	1.000000e+000	1.000000e+000
25	GIFPVVCKDPVQEAWAEDVDLRVNLAMNVGK	3469.760495	Carbamidomethyl[C](7)	P11974/
	1	20180615_KS_CL_9.23061.23061.4.2.dta	4	3469.759305	1.000000e+000	2.892240e-002	-0.001190	-0.342963	1.000000e+000	1.000000e+000
26	GPDFLVTEVENGGFLGSKK	1994.022841	null	P11974/
	1	20180615_KS_CL_9.22813.22813.3.0.dta	3	1994.021754	1.000000e+000	3.515530e-005	-0.001087	-0.545129	1.000000e+000	1.000000e+000
	2	20180615_KS_CL_9.21007.21007.3.0.dta	3	1994.013647	1.000000e+000	2.552035e-001	-0.009194	-4.610780	1.000000e+000	1.000000e+000
27	GSGTAEVELK	990.510169	null	P11974/
	1	20180615_KS_CL_9.6682.6682.2.0.dta	2	990.510723	1.000000e+000	1.042109e-004	0.000554	0.559308	1.000000e+000	1.000000e+000
	2	20180615_KS_CL_9.6612.6612.2.0.dta	2	990.508717	1.000000e+000	2.326878e-004	-0.001452	-1.465911	1.000000e+000	1.000000e+000
	3	20180615_KS_CL_9.7692.7692.2.3.dta	2	990.509212	1.000000e+000	1.030366e-003	-0.000957	-0.966169	1.000000e+000	1.000000e+000
	4	20180615_KS_CL_9.2630.2630.2.2.dta	2	990.510128	1.000000e+000	1.214934e-003	-0.000041	-0.041393	1.000000e+000	1.000000e+000
	5	20180615_KS_CL_9.9599.9599.2.0.dta	2	990.509305	1.000000e+000	3.111047e-003	-0.000864	-0.872278	1.000000e+000	1.000000e+000
	6	20180615_KS_CL_9.8149.8149.2.0.dta	2	990.509153	1.000000e+000	8.748292e-003	-0.001016	-1.025734	1.000000e+000	1.000000e+000
	7	20180615_KS_CL_9.7778.7778.2.1.dta	2	990.510115	1.000000e+000	2.100019e-002	-0.000054	-0.054517	1.000000e+000	1.000000e+000
	8	20180615_KS_CL_9.6547.6547.2.0.dta	2	990.507753	1.000000e+000	3.863743e-002	-0.002416	-2.439147	1.000000e+000	1.000000e+000
	9	20180615_KS_CL_9.5057.5057.2.0.dta	2	990.507781	1.000000e+000	6.309916e-002	-0.002388	-2.410879	1.000000e+000	1.000000e+000
	10	20180615_KS_CL_9.16911.16911.2.0.dta	2	990.510683	1.000000e+000	1.821095e-001	0.000514	0.518925	1.000000e+000	1.000000e+000
	11	20180615_KS_CL_9.7466.7466.2.1.dta	2	990.509081	1.000000e+000	2.063662e-001	-0.001088	-1.098424	1.000000e+000	1.000000e+000
	12	20180615_KS_CL_9.10444.10444.2.2.dta	2	990.509614	1.000000e+000	2.617756e-001	-0.000555	-0.560317	1.000000e+000	1.000000e+000
	13	20180615_KS_CL_9.15808.15808.2.1.dta	2	990.509617	1.000000e+000	2.751515e-001	-0.000552	-0.557289	1.000000e+000	1.000000e+000
	14	20180615_KS_CL_9.12041.12041.2.0.dta	2	990.508484	1.000000e+000	2.996685e-001	-0.001685	-1.701144	1.000000e+000	1.000000e+000
	15	20180615_KS_CL_9.22129.22129.2.2.dta	2	990.509702	1.000000e+000	3.818553e-001	-0.000467	-0.471474	1.000000e+000	1.000000e+000
	16	20180615_KS_CL_9.9616.9616.2.3.dta	2	990.509397	1.000000e+000	3.852342e-001	-0.000772	-0.779396	1.000000e+000	1.000000e+000
	17	20180615_KS_CL_9.8182.8182.2.1.dta	2	990.508031	1.000000e+000	3.874618e-001	-0.002138	-2.158484	1.000000e+000	1.000000e+000
	18	20180615_KS_CL_9.5814.5814.2.0.dta	2	990.508089	1.000000e+000	4.008475e-001	-0.002080	-2.099928	1.000000e+000	1.000000e+000
	19	20180615_KS_CL_9.5409.5409.2.0.dta	2	990.506910	1.000000e+000	4.414195e-001	-0.003259	-3.290224	1.000000e+000	1.000000e+000
	20	20180615_KS_CL_9.5668.5668.2.1.dta	2	990.507269	1.000000e+000	4.505945e-001	-0.002900	-2.927784	1.000000e+000	1.000000e+000
28	GSGTAEVELKK	1118.605125	null	P11974/
	1	20180615_KS_CL_9.2787.2787.3.0.dta	3	1118.605153	1.000000e+000	9.070113e-005	0.000028	0.025031	1.000000e+000	1.000000e+000
	2	20180615_KS_CL_9.2958.2958.3.0.dta	3	1118.603709	1.000000e+000	8.439610e-004	-0.001416	-1.265862	1.000000e+000	1.000000e+000
	3	20180615_KS_CL_9.2651.2651.3.0.dta	3	1118.605061	1.000000e+000	1.786730e-003	-0.000064	-0.057214	1.000000e+000	1.000000e+000
	4	20180615_KS_CL_9.4588.4588.3.0.dta	3	1118.605127	1.000000e+000	1.838179e-003	0.000002	0.001788	1.000000e+000	1.000000e+000
	5	20180615_KS_CL_9.4270.4270.3.0.dta	3	1118.606392	1.000000e+000	1.951273e-003	0.001267	1.132661	1.000000e+000	1.000000e+000
	6	20180615_KS_CL_9.6681.6681.3.0.dta	3	1118.605316	1.000000e+000	2.273610e-003	0.000191	0.170748	1.000000e+000	1.000000e+000
	7	20180615_KS_CL_9.3582.3582.3.0.dta	3	1118.604656	1.000000e+000	2.416248e-003	-0.000469	-0.419272	1.000000e+000	1.000000e+000
	8	20180615_KS_CL_9.4249.4249.3.0.dta	3	1118.606512	1.000000e+000	2.706713e-003	0.001387	1.239937	1.000000e+000	1.000000e+000
	9	20180615_KS_CL_9.6753.6753.3.1.dta	3	1118.604598	1.000000e+000	2.949105e-003	-0.000527	-0.471122	1.000000e+000	1.000000e+000
	10	20180615_KS_CL_9.6949.6949.3.1.dta	3	1118.603999	1.000000e+000	2.962101e-003	-0.001126	-1.006611	1.000000e+000	1.000000e+000
	11	20180615_KS_CL_9.4644.4644.3.1.dta	3	1118.604044	1.000000e+000	3.180282e-003	-0.001081	-0.966382	1.000000e+000	1.000000e+000
	12	20180615_KS_CL_9.4741.4741.3.0.dta	3	1118.602797	1.000000e+000	3.277962e-003	-0.002328	-2.081163	1.000000e+000	1.000000e+000
	13	20180615_KS_CL_9.4941.4941.3.0.dta	3	1118.602411	1.000000e+000	3.426990e-003	-0.002714	-2.426236	1.000000e+000	1.000000e+000
	14	20180615_KS_CL_9.4950.4950.3.0.dta	3	1118.601892	1.000000e+000	3.668892e-003	-0.003233	-2.890207	1.000000e+000	1.000000e+000
	15	20180615_KS_CL_9.5867.5867.3.0.dta	3	1118.603414	1.000000e+000	3.677455e-003	-0.001711	-1.529584	1.000000e+000	1.000000e+000
	16	20180615_KS_CL_9.4410.4410.3.0.dta	3	1118.607329	1.000000e+000	3.694532e-003	0.002204	1.970311	1.000000e+000	1.000000e+000
	17	20180615_KS_CL_9.3380.3380.3.0.dta	3	1118.606019	1.000000e+000	4.065155e-003	0.000894	0.799210	1.000000e+000	1.000000e+000
	18	20180615_KS_CL_9.6175.6175.3.0.dta	3	1118.603192	1.000000e+000	4.131231e-003	-0.001933	-1.728045	1.000000e+000	1.000000e+000
	19	20180615_KS_CL_9.3749.3749.3.2.dta	3	1118.604694	1.000000e+000	4.297950e-003	-0.000431	-0.385301	1.000000e+000	1.000000e+000
	20	20180615_KS_CL_9.3104.3104.3.0.dta	3	1118.606244	1.000000e+000	4.474928e-003	0.001119	1.000353	1.000000e+000	1.000000e+000
	21	20180615_KS_CL_9.6515.6515.3.0.dta	3	1118.602642	1.000000e+000	5.270529e-003	-0.002483	-2.219729	1.000000e+000	1.000000e+000
	22	20180615_KS_CL_9.6853.6853.3.1.dta	3	1118.603329	1.000000e+000	5.414745e-003	-0.001796	-1.605571	1.000000e+000	1.000000e+000
	23	20180615_KS_CL_9.4437.4437.3.1.dta	3	1118.607713	1.000000e+000	6.071196e-003	0.002588	2.313596	1.000000e+000	1.000000e+000
	24	20180615_KS_CL_9.9578.9578.3.1.dta	3	1118.602516	1.000000e+000	6.751609e-003	-0.002609	-2.332369	1.000000e+000	1.000000e+000
	25	20180615_KS_CL_9.6559.6559.3.0.dta	3	1118.602797	1.000000e+000	8.596811e-003	-0.002328	-2.081163	1.000000e+000	1.000000e+000
	26	20180615_KS_CL_9.5815.5815.3.1.dta	3	1118.602944	1.000000e+000	8.869656e-003	-0.002181	-1.949750	1.000000e+000	1.000000e+000
	27	20180615_KS_CL_9.7555.7555.3.0.dta	3	1118.604118	1.000000e+000	9.856878e-003	-0.001007	-0.900228	1.000000e+000	1.000000e+000
	28	20180615_KS_CL_9.8081.8081.3.3.dta	3	1118.601435	1.000000e+000	1.112041e-002	-0.003690	-3.298751	1.000000e+000	1.000000e+000
	29	20180615_KS_CL_9.7427.7427.3.0.dta	3	1118.603736	1.000000e+000	1.254573e-002	-0.001389	-1.241725	1.000000e+000	1.000000e+000
	30	20180615_KS_CL_9.7137.7137.3.0.dta	3	1118.604295	1.000000e+000	1.298988e-002	-0.000830	-0.741996	1.000000e+000	1.000000e+000
	31	20180615_KS_CL_9.11264.11264.3.1.dta	3	1118.603554	1.000000e+000	1.373375e-002	-0.001571	-1.404428	1.000000e+000	1.000000e+000
	32	20180615_KS_CL_9.10008.10008.3.1.dta	3	1118.604260	1.000000e+000	1.764813e-002	-0.000865	-0.773284	1.000000e+000	1.000000e+000
	33	20180615_KS_CL_9.6153.6153.3.1.dta	3	1118.602531	1.000000e+000	1.934930e-002	-0.002594	-2.318960	1.000000e+000	1.000000e+000
	34	20180615_KS_CL_9.5221.5221.3.0.dta	3	1118.601627	1.000000e+000	2.038421e-002	-0.003498	-3.127109	1.000000e+000	1.000000e+000
	35	20180615_KS_CL_9.6401.6401.3.0.dta	3	1118.602780	1.000000e+000	2.142833e-002	-0.002345	-2.096361	1.000000e+000	1.000000e+000
	36	20180615_KS_CL_9.6350.6350.3.1.dta	3	1118.603490	1.000000e+000	2.326648e-002	-0.001635	-1.461642	1.000000e+000	1.000000e+000
	37	20180615_KS_CL_9.3986.3986.3.2.dta	3	1118.606082	1.000000e+000	3.668438e-002	0.000957	0.855530	1.000000e+000	1.000000e+000
	38	20180615_KS_CL_9.6965.6965.3.0.dta	3	1118.603725	1.000000e+000	4.763820e-002	-0.001400	-1.251559	1.000000e+000	1.000000e+000
	39	20180615_KS_CL_9.7167.7167.3.0.dta	3	1118.604547	1.000000e+000	5.209181e-002	-0.000578	-0.516715	1.000000e+000	1.000000e+000
	40	20180615_KS_CL_9.8253.8253.3.3.dta	3	1118.603235	1.000000e+000	8.523072e-002	-0.001890	-1.689604	1.000000e+000	1.000000e+000
	41	20180615_KS_CL_9.10211.10211.3.1.dta	3	1118.602287	1.000000e+000	1.344480e-001	-0.002838	-2.537088	1.000000e+000	1.000000e+000
	42	20180615_KS_CL_9.9931.9931.3.1.dta	3	1118.604569	1.000000e+000	1.771758e-001	-0.000556	-0.497048	1.000000e+000	1.000000e+000
	43	20180615_KS_CL_9.5146.5146.3.2.dta	3	1118.601109	1.000000e+000	1.820500e-001	-0.004016	-3.590186	1.000000e+000	1.000000e+000
29	GSGTAEVELKKGATLK	1588.890384	null	P11974/
	1	20180615_KS_CL_9.4932.4932.3.0.dta	3	1588.883889	1.000000e+000	2.520026e-001	-0.006495	-4.087758	1.000000e+000	1.000000e+000
30	GVNLPGAAVDLPAVSEK	1636.890384	null	P11974/
	1	20180615_KS_CL_9.18326.18326.3.0.dta	3	1636.886403	1.000000e+000	5.305424e-004	-0.003981	-2.432050	1.000000e+000	1.000000e+000
	2	20180615_KS_CL_9.18556.18556.3.0.dta	3	1636.888527	1.000000e+000	7.963302e-004	-0.001857	-1.134468	1.000000e+000	1.000000e+000
	3	20180615_KS_CL_9.18119.18119.3.0.dta	3	1636.887651	1.000000e+000	2.585803e-003	-0.002733	-1.669629	1.000000e+000	1.000000e+000
	4	20180615_KS_CL_9.18775.18775.3.0.dta	3	1636.888947	1.000000e+000	5.223398e-003	-0.001437	-0.877884	1.000000e+000	1.000000e+000
	5	20180615_KS_CL_9.22362.22362.2.1.dta	2	1636.889240	1.000000e+000	5.164527e-002	-0.001144	-0.698886	1.000000e+000	1.000000e+000
	6	20180615_KS_CL_9.21484.21484.2.0.dta	2	1636.885146	1.000000e+000	5.488119e-002	-0.005238	-3.199970	1.000000e+000	1.000000e+000
	7	20180615_KS_CL_9.19383.19383.3.1.dta	3	1636.890565	1.000000e+000	8.390999e-002	0.000181	0.110576	1.000000e+000	1.000000e+000
	8	20180615_KS_CL_9.20995.20995.2.0.dta	2	1636.887067	1.000000e+000	1.075514e-001	-0.003317	-2.026403	1.000000e+000	1.000000e+000
	9	20180615_KS_CL_9.20124.20124.2.0.dta	2	1636.888896	1.000000e+000	2.410356e-001	-0.001488	-0.909041	1.000000e+000	1.000000e+000
	10	20180615_KS_CL_9.20750.20750.2.2.dta	2	1636.886358	1.000000e+000	2.771331e-001	-0.004026	-2.459542	1.000000e+000	1.000000e+000
	11	20180615_KS_CL_9.19052.19052.2.1.dta	2	1636.888268	1.000000e+000	2.945112e-001	-0.002116	-1.292695	1.000000e+000	1.000000e+000
	12	20180615_KS_CL_9.20693.20693.2.0.dta	2	1636.885038	1.000000e+000	3.065430e-001	-0.005346	-3.265949	1.000000e+000	1.000000e+000
	13	20180615_KS_CL_9.19275.19275.2.1.dta	2	1636.889915	1.000000e+000	3.244383e-001	-0.000469	-0.286519	1.000000e+000	1.000000e+000
31	GVNLPGAAVDLPAVSEKDIQDLK	2349.265904	null	P11974/
	1	20180615_KS_CL_9.22576.22576.3.0.dta	3	2349.262360	1.000000e+000	1.513037e-004	-0.003544	-1.508556	1.000000e+000	1.000000e+000
	2	20180615_KS_CL_9.22551.22551.4.0.dta	4	2349.259347	1.000000e+000	2.009556e-003	-0.006557	-2.791085	1.000000e+000	1.000000e+000
	3	20180615_KS_CL_9.21950.21950.3.1.dta	3	2349.266335	1.000000e+000	1.016619e-002	0.000431	0.183462	1.000000e+000	1.000000e+000
	4	20180615_KS_CL_9.22309.22309.3.0.dta	3	2349.267414	1.000000e+000	2.048871e-002	0.001510	0.642754	1.000000e+000	1.000000e+000
	5	20180615_KS_CL_9.22992.22992.3.0.dta	3	2349.271057	1.000000e+000	4.619886e-002	0.005153	2.193451	1.000000e+000	1.000000e+000
	6	20180615_KS_CL_9.21122.21122.3.0.dta	3	2349.260252	1.000000e+000	9.419474e-002	-0.005652	-2.405858	1.000000e+000	1.000000e+000
	7	20180615_KS_CL_9.22155.22155.3.1.dta	3	2349.264041	1.000000e+000	1.412217e-001	-0.001863	-0.793014	1.000000e+000	1.000000e+000
	8	20180615_KS_CL_9.21483.21483.3.1.dta	3	2349.258951	1.000000e+000	1.656577e-001	-0.006953	-2.959648	1.000000e+000	1.000000e+000
	9	20180615_KS_CL_9.21340.21340.3.0.dta	3	2349.255758	1.000000e+000	1.799435e-001	-0.010146	-4.318796	1.000000e+000	1.000000e+000
	10	20180615_KS_CL_9.21327.21327.3.0.dta	3	2349.255171	1.000000e+000	1.836157e-001	-0.010733	-4.568661	1.000000e+000	1.000000e+000
	11	20180615_KS_CL_9.21937.21937.3.2.dta	3	2349.265555	1.000000e+000	2.584807e-001	-0.000349	-0.148557	1.000000e+000	1.000000e+000
	12	20180615_KS_CL_9.21701.21701.3.1.dta	3	2349.258825	1.000000e+000	2.976296e-001	-0.007079	-3.013282	1.000000e+000	1.000000e+000
32	IENHEGVR	953.479874	null	P11974/
	1	20180615_KS_CL_9.8296.8296.2.2.dta	2	953.479713	1.000000e+000	1.976422e-002	-0.000161	-0.168855	1.000000e+000	1.000000e+000
	2	20180615_KS_CL_9.8031.8031.2.0.dta	2	953.478135	1.000000e+000	3.233612e-002	-0.001739	-1.823846	1.000000e+000	1.000000e+000
	3	20180615_KS_CL_9.19807.19807.2.2.dta	2	953.480285	1.000000e+000	5.168991e-001	0.000411	0.431053	1.000000e+000	1.000000e+000
33	IENHEGVRR	1109.580977	null	P11974/
	1	20180615_KS_CL_9.2259.2259.3.0.dta	3	1109.576113	1.000000e+000	8.887608e-003	-0.004864	-4.383637	1.000000e+000	1.000000e+000
34	IISKIENHEGVR	1394.774970	null	P11974/
	1	20180615_KS_CL_9.4364.4364.3.0.dta	3	1394.778701	1.000000e+000	9.554287e-005	0.003731	2.674983	1.000000e+000	1.000000e+000
	2	20180615_KS_CL_9.3739.3739.3.0.dta	3	1394.776824	1.000000e+000	1.117818e-004	0.001854	1.329247	1.000000e+000	1.000000e+000
	3	20180615_KS_CL_9.4200.4200.3.1.dta	3	1394.778290	1.000000e+000	1.366160e-004	0.003320	2.380312	1.000000e+000	1.000000e+000
	4	20180615_KS_CL_9.4725.4725.3.1.dta	3	1394.773570	1.000000e+000	1.791317e-004	-0.001400	-1.003746	1.000000e+000	1.000000e+000
	5	20180615_KS_CL_9.4034.4034.3.0.dta	3	1394.777907	1.000000e+000	2.015705e-004	0.002937	2.105716	1.000000e+000	1.000000e+000
	6	20180615_KS_CL_9.3888.3888.3.0.dta	3	1394.776036	1.000000e+000	3.739367e-004	0.001066	0.764281	1.000000e+000	1.000000e+000
	7	20180615_KS_CL_9.7056.7056.3.1.dta	3	1394.775728	1.000000e+000	1.682014e-003	0.000758	0.543457	1.000000e+000	1.000000e+000
	8	20180615_KS_CL_9.4167.4167.3.1.dta	3	1394.778360	1.000000e+000	4.926979e-003	0.003390	2.430500	1.000000e+000	1.000000e+000
	9	20180615_KS_CL_9.6284.6284.3.1.dta	3	1394.775346	1.000000e+000	5.014672e-003	0.000376	0.269578	1.000000e+000	1.000000e+000
	10	20180615_KS_CL_9.5782.5782.3.0.dta	3	1394.771842	1.000000e+000	2.632060e-002	-0.003128	-2.242656	1.000000e+000	1.000000e+000
	11	20180615_KS_CL_9.9008.9008.3.0.dta	3	1394.773489	1.000000e+000	4.067641e-002	-0.001481	-1.061820	1.000000e+000	1.000000e+000
	12	20180615_KS_CL_9.6323.6323.3.1.dta	3	1394.774534	1.000000e+000	4.619534e-002	-0.000436	-0.312595	1.000000e+000	1.000000e+000
	13	20180615_KS_CL_9.7786.7786.3.2.dta	3	1394.774660	1.000000e+000	7.181218e-002	-0.000310	-0.222258	1.000000e+000	1.000000e+000
	14	20180615_KS_CL_9.8978.8978.3.0.dta	3	1394.774095	1.000000e+000	1.507667e-001	-0.000875	-0.627341	1.000000e+000	1.000000e+000
	15	20180615_KS_CL_9.10324.10324.3.1.dta	3	1394.775071	1.000000e+000	2.790125e-001	0.000101	0.072413	1.000000e+000	1.000000e+000
	16	20180615_KS_CL_9.6468.6468.3.2.dta	3	1394.774031	1.000000e+000	3.520592e-001	-0.000939	-0.673227	1.000000e+000	1.000000e+000
35	IISKIENHEGVRR	1550.876072	null	P11974/
	1	20180615_KS_CL_9.3111.3111.3.0.dta	3	1550.878812	1.000000e+000	1.110016e-003	0.002740	1.766743	1.000000e+000	1.000000e+000
	2	20180615_KS_CL_9.3079.3079.4.0.dta	4	1550.877642	1.000000e+000	2.857262e-003	0.001570	1.012331	1.000000e+000	1.000000e+000
36	ILGEKGK	744.461378	null	P11974/
	1	20180615_KS_CL_9.6949.6949.2.3.dta	2	744.460494	1.000000e+000	7.302938e-002	-0.000884	-1.187436	1.000000e+000	1.000000e+000
	2	20180615_KS_CL_9.6965.6965.2.3.dta	2	744.460304	1.000000e+000	3.659946e-001	-0.001074	-1.442654	1.000000e+000	1.000000e+000
37	ITLDNAYMEK	1213.576861	Oxidation[M](8)	P11974/
	1	20180615_KS_CL_9.9698.9698.2.0.dta	2	1213.575091	1.000000e+000	1.259046e-004	-0.001770	-1.458498	1.000000e+000	1.000000e+000
	2	20180615_KS_CL_9.9039.9039.2.0.dta	2	1213.574681	1.000000e+000	1.336664e-004	-0.002180	-1.796343	1.000000e+000	1.000000e+000
	3	20180615_KS_CL_9.10046.10046.2.0.dta	2	1213.574507	1.000000e+000	1.796321e-004	-0.002354	-1.939721	1.000000e+000	1.000000e+000
	4	20180615_KS_CL_9.9875.9875.2.0.dta	2	1213.573875	1.000000e+000	1.855612e-004	-0.002986	-2.460495	1.000000e+000	1.000000e+000
	5	20180615_KS_CL_9.10215.10215.2.1.dta	2	1213.574278	1.000000e+000	2.107599e-004	-0.002583	-2.128419	1.000000e+000	1.000000e+000
	6	20180615_KS_CL_9.9229.9229.2.0.dta	2	1213.580005	1.000000e+000	2.648373e-004	0.003144	2.590689	1.000000e+000	1.000000e+000
	7	20180615_KS_CL_9.11154.11154.2.0.dta	2	1197.580680	1.000000e+000	1.605673e-002	-0.001266	-1.057130	1.000000e+000	1.000000e+000
	8	20180615_KS_CL_9.18940.18940.2.0.dta	2	1197.584517	1.000000e+000	4.904773e-002	0.002571	2.146826	1.000000e+000	1.000000e+000
	9	20180615_KS_CL_9.11571.11571.2.4.dta	2	1197.585948	1.000000e+000	8.692995e-002	0.004002	3.341734	1.000000e+000	1.000000e+000
	10	20180615_KS_CL_9.11333.11333.2.3.dta	2	1197.582298	1.000000e+000	1.033875e-001	0.000352	0.293926	1.000000e+000	1.000000e+000
	11	20180615_KS_CL_9.11871.11871.2.2.dta	2	1213.572588	1.000000e+000	7.516385e-001	-0.004273	-3.520997	1.000000e+000	1.000000e+000
	12	20180615_KS_CL_9.8918.8918.2.3.dta	2	1197.587088	1.000000e+000	8.118659e-001	0.005142	4.293652	1.000000e+000	1.000000e+000
38	ITLDNAYMEKCDENILWLDYK	2647.241733	Carbamidomethyl[C](11)	P11974/
	1	20180615_KS_CL_9.22865.22865.3.0.dta	3	2647.235920	1.000000e+000	3.382355e-004	-0.005813	-2.195870	1.000000e+000	1.000000e+000
	2	20180615_KS_CL_9.22680.22680.3.0.dta	3	2663.230365	1.000000e+000	5.818311e-003	-0.006283	-2.359159	1.000000e+000	1.000000e+000
	3	20180615_KS_CL_9.22719.22719.3.1.dta	3	2663.230150	1.000000e+000	3.582627e-002	-0.006498	-2.439888	1.000000e+000	1.000000e+000
39	KAADVHEVR	1024.553369	null	P11974/
	1	20180615_KS_CL_9.2399.2399.2.0.dta	2	1024.549399	1.000000e+000	3.708285e-004	-0.003970	-3.874859	1.000000e+000	1.000000e+000
	2	20180615_KS_CL_9.3693.3693.2.4.dta	2	1024.555824	1.000000e+000	8.121362e-004	0.002455	2.396166	1.000000e+000	1.000000e+000
	3	20180615_KS_CL_9.2435.2435.2.4.dta	2	1024.550275	1.000000e+000	9.363448e-004	-0.003094	-3.019852	1.000000e+000	1.000000e+000
	4	20180615_KS_CL_9.3999.3999.2.1.dta	2	1024.554887	1.000000e+000	4.699072e-003	0.001518	1.481621	1.000000e+000	1.000000e+000
	5	20180615_KS_CL_9.4808.4808.2.1.dta	2	1024.550486	1.000000e+000	3.158709e-002	-0.002883	-2.813909	1.000000e+000	1.000000e+000
	6	20180615_KS_CL_9.6217.6217.2.0.dta	2	1024.551944	1.000000e+000	2.915308e-001	-0.001425	-1.390850	1.000000e+000	1.000000e+000
	7	20180615_KS_CL_9.4802.4802.2.0.dta	2	1024.550740	1.000000e+000	3.292536e-001	-0.002629	-2.565996	1.000000e+000	1.000000e+000
40	KGDVVIVLTGWR	1342.784082	null	P11974/
	1	20180615_KS_CL_9.17605.17605.2.0.dta	2	1342.781838	1.000000e+000	1.384989e-004	-0.002244	-1.671155	1.000000e+000	1.000000e+000
	2	20180615_KS_CL_9.17597.17597.3.0.dta	3	1342.781893	1.000000e+000	1.054851e-003	-0.002189	-1.630195	1.000000e+000	1.000000e+000
	3	20180615_KS_CL_9.17380.17380.3.0.dta	3	1342.779147	1.000000e+000	1.149394e-003	-0.004935	-3.675200	1.000000e+000	1.000000e+000
	4	20180615_KS_CL_9.17817.17817.3.0.dta	3	1342.780541	1.000000e+000	9.078287e-003	-0.003541	-2.637058	1.000000e+000	1.000000e+000
	5	20180615_KS_CL_9.9729.9729.3.1.dta	3	1342.790258	1.000000e+000	5.624509e-001	0.006176	4.599399	1.000000e+000	1.000000e+000
41	KGDVVIVLTGWRPGSGFTNTMR	2391.260047	null	P11974/
	1	20180615_KS_CL_9.20969.20969.3.0.dta	3	2391.254633	1.000000e+000	2.178104e-003	-0.005414	-2.264078	1.000000e+000	1.000000e+000
	2	20180615_KS_CL_9.14797.14797.3.0.dta	3	2407.254496	1.000000e+000	2.234234e-003	-0.000465	-0.193166	1.000000e+000	1.000000e+000
	3	20180615_KS_CL_9.20538.20538.3.0.dta	3	2391.253420	1.000000e+000	3.079235e-003	-0.006627	-2.771342	1.000000e+000	1.000000e+000
	4	20180615_KS_CL_9.20648.20648.4.0.dta	4	2391.248765	1.000000e+000	3.666443e-003	-0.011282	-4.718015	1.000000e+000	1.000000e+000
	5	20180615_KS_CL_9.20745.20745.3.0.dta	3	2391.248524	1.000000e+000	4.281548e-003	-0.011523	-4.818798	1.000000e+000	1.000000e+000
	6	20180615_KS_CL_9.21077.21077.4.0.dta	4	2391.253594	1.000000e+000	4.655544e-003	-0.006453	-2.698577	1.000000e+000	1.000000e+000
	7	20180615_KS_CL_9.18830.18830.4.0.dta	4	2407.254419	1.000000e+000	5.983370e-003	-0.000542	-0.225153	1.000000e+000	1.000000e+000
	8	20180615_KS_CL_9.19078.19078.4.0.dta	4	2407.254109	1.000000e+000	6.260531e-003	-0.000852	-0.353930	1.000000e+000	1.000000e+000
	9	20180615_KS_CL_9.18608.18608.4.0.dta	4	2407.254211	1.000000e+000	6.461573e-003	-0.000750	-0.311558	1.000000e+000	1.000000e+000
	10	20180615_KS_CL_9.20162.20162.4.0.dta	4	2407.257635	1.000000e+000	8.519767e-003	0.002674	1.110809	1.000000e+000	1.000000e+000
	11	20180615_KS_CL_9.16855.16855.4.0.dta	4	2407.256738	1.000000e+000	1.149422e-002	0.001777	0.738185	1.000000e+000	1.000000e+000
	12	20180615_KS_CL_9.19303.19303.4.0.dta	4	2407.255982	1.000000e+000	1.235955e-002	0.001021	0.424135	1.000000e+000	1.000000e+000
	13	20180615_KS_CL_9.19734.19734.4.2.dta	4	2407.256194	1.000000e+000	1.399350e-002	0.001233	0.512202	1.000000e+000	1.000000e+000
	14	20180615_KS_CL_9.18607.18607.3.0.dta	3	2407.253391	1.000000e+000	1.499544e-002	-0.001570	-0.652195	1.000000e+000	1.000000e+000
	15	20180615_KS_CL_9.21421.21421.3.0.dta	3	2391.251935	1.000000e+000	1.545769e-002	-0.008112	-3.392354	1.000000e+000	1.000000e+000
	16	20180615_KS_CL_9.21640.21640.3.1.dta	3	2391.254716	1.000000e+000	1.595813e-002	-0.005331	-2.229369	1.000000e+000	1.000000e+000
	17	20180615_KS_CL_9.18383.18383.4.1.dta	4	2407.249809	1.000000e+000	1.669960e-002	-0.005152	-2.140197	1.000000e+000	1.000000e+000
	18	20180615_KS_CL_9.16656.16656.4.2.dta	4	2407.253950	1.000000e+000	1.730081e-002	-0.001011	-0.419980	1.000000e+000	1.000000e+000
	19	20180615_KS_CL_9.19519.19519.4.0.dta	4	2407.255615	1.000000e+000	1.932010e-002	0.000654	0.271679	1.000000e+000	1.000000e+000
	20	20180615_KS_CL_9.19946.19946.4.0.dta	4	2407.254568	1.000000e+000	2.023161e-002	-0.000393	-0.163256	1.000000e+000	1.000000e+000
	21	20180615_KS_CL_9.21581.21581.4.2.dta	4	2391.256253	1.000000e+000	2.403068e-002	-0.003794	-1.586611	1.000000e+000	1.000000e+000
	22	20180615_KS_CL_9.14810.14810.4.3.dta	4	2407.255901	1.000000e+000	2.600493e-002	0.000940	0.390486	1.000000e+000	1.000000e+000
	23	20180615_KS_CL_9.21208.21208.3.0.dta	3	2391.250308	1.000000e+000	2.778232e-002	-0.009739	-4.072748	1.000000e+000	1.000000e+000
	24	20180615_KS_CL_9.20843.20843.4.0.dta	4	2391.252636	1.000000e+000	3.164097e-002	-0.007411	-3.099203	1.000000e+000	1.000000e+000
	25	20180615_KS_CL_9.16712.16712.3.0.dta	3	2407.252087	1.000000e+000	3.465579e-002	-0.002874	-1.193891	1.000000e+000	1.000000e+000
	26	20180615_KS_CL_9.17475.17475.4.0.dta	4	2407.251379	1.000000e+000	3.835059e-002	-0.003582	-1.488002	1.000000e+000	1.000000e+000
	27	20180615_KS_CL_9.14634.14634.4.0.dta	4	2407.259231	1.000000e+000	3.868910e-002	0.004270	1.773805	1.000000e+000	1.000000e+000
	28	20180615_KS_CL_9.21359.21359.4.0.dta	4	2391.253846	1.000000e+000	3.870509e-002	-0.006201	-2.593193	1.000000e+000	1.000000e+000
	29	20180615_KS_CL_9.20641.20641.3.0.dta	3	2407.260255	1.000000e+000	4.306232e-002	0.005294	2.199185	1.000000e+000	1.000000e+000
	30	20180615_KS_CL_9.22406.22406.3.0.dta	3	2391.263921	1.000000e+000	4.576589e-002	0.003874	1.620066	1.000000e+000	1.000000e+000
	31	20180615_KS_CL_9.18833.18833.3.2.dta	3	2407.253695	1.000000e+000	4.675682e-002	-0.001266	-0.525910	1.000000e+000	1.000000e+000
	32	20180615_KS_CL_9.20840.20840.3.0.dta	3	2407.257134	1.000000e+000	5.016218e-002	0.002173	0.902688	1.000000e+000	1.000000e+000
	33	20180615_KS_CL_9.21826.21826.4.1.dta	4	2407.258947	1.000000e+000	5.488274e-002	0.003986	1.655828	1.000000e+000	1.000000e+000
	34	20180615_KS_CL_9.20599.20599.4.0.dta	4	2407.248333	1.000000e+000	5.620411e-002	-0.006628	-2.753344	1.000000e+000	1.000000e+000
	35	20180615_KS_CL_9.19995.19995.3.2.dta	3	2407.249643	1.000000e+000	5.932204e-002	-0.005318	-2.209155	1.000000e+000	1.000000e+000
	36	20180615_KS_CL_9.20366.20366.4.0.dta	4	2407.256353	1.000000e+000	5.933431e-002	0.001392	0.578252	1.000000e+000	1.000000e+000
	37	20180615_KS_CL_9.14621.14621.3.0.dta	3	2407.255352	1.000000e+000	6.530754e-002	0.000391	0.162426	1.000000e+000	1.000000e+000
	38	20180615_KS_CL_9.18385.18385.3.0.dta	3	2407.250054	1.000000e+000	6.694018e-002	-0.004907	-2.038421	1.000000e+000	1.000000e+000
	39	20180615_KS_CL_9.19976.19976.3.0.dta	3	2407.249867	1.000000e+000	7.592691e-002	-0.005094	-2.116103	1.000000e+000	1.000000e+000
	40	20180615_KS_CL_9.19513.19513.3.2.dta	3	2407.255013	1.000000e+000	8.092165e-002	0.000052	0.021601	1.000000e+000	1.000000e+000
	41	20180615_KS_CL_9.20799.20799.4.0.dta	4	2407.247190	1.000000e+000	8.541333e-002	-0.007771	-3.228158	1.000000e+000	1.000000e+000
	42	20180615_KS_CL_9.18117.18117.3.1.dta	3	2407.247552	1.000000e+000	8.577258e-002	-0.007409	-3.077780	1.000000e+000	1.000000e+000
	43	20180615_KS_CL_9.16906.16906.3.0.dta	3	2407.254874	1.000000e+000	9.274582e-002	-0.000087	-0.036141	1.000000e+000	1.000000e+000
	44	20180615_KS_CL_9.21299.21299.4.1.dta	4	2391.254165	1.000000e+000	9.654823e-002	-0.005882	-2.459791	1.000000e+000	1.000000e+000
	45	20180615_KS_CL_9.21827.21827.3.0.dta	3	2407.261070	1.000000e+000	1.077195e-001	0.006109	2.537745	1.000000e+000	1.000000e+000
	46	20180615_KS_CL_9.21790.21790.4.4.dta	4	2391.252126	1.000000e+000	1.198396e-001	-0.007921	-3.312480	1.000000e+000	1.000000e+000
	47	20180615_KS_CL_9.21041.21041.4.0.dta	4	2407.247027	1.000000e+000	1.299049e-001	-0.007934	-3.295870	1.000000e+000	1.000000e+000
	48	20180615_KS_CL_9.20415.20415.4.0.dta	4	2391.257150	1.000000e+000	1.400421e-001	-0.002897	-1.211495	1.000000e+000	1.000000e+000
	49	20180615_KS_CL_9.20136.20136.4.1.dta	4	2391.258430	1.000000e+000	1.524336e-001	-0.001617	-0.676213	1.000000e+000	1.000000e+000
	50	20180615_KS_CL_9.22119.22119.4.0.dta	4	2407.254486	1.000000e+000	1.580299e-001	-0.000475	-0.197320	1.000000e+000	1.000000e+000
	51	20180615_KS_CL_9.20207.20207.3.2.dta	3	2407.255842	1.000000e+000	1.825717e-001	0.000881	0.365977	1.000000e+000	1.000000e+000
	52	20180615_KS_CL_9.19300.19300.3.3.dta	3	2407.258384	1.000000e+000	1.924156e-001	0.003423	1.421952	1.000000e+000	1.000000e+000
	53	20180615_KS_CL_9.23047.23047.3.0.dta	3	2407.245690	1.000000e+000	2.310290e-001	-0.009271	-3.851275	1.000000e+000	1.000000e+000
	54	20180615_KS_CL_9.22267.22267.4.4.dta	4	2391.262430	1.000000e+000	2.917669e-001	0.002383	0.996546	1.000000e+000	1.000000e+000
	55	20180615_KS_CL_9.20605.20605.3.2.dta	3	2407.260320	1.000000e+000	2.998377e-001	0.005359	2.226187	1.000000e+000	1.000000e+000
	56	20180615_KS_CL_9.20881.20881.4.3.dta	4	2407.252338	1.000000e+000	3.292014e-001	-0.002623	-1.089623	1.000000e+000	1.000000e+000
	57	20180615_KS_CL_9.21785.21785.3.4.dta	3	2391.254137	1.000000e+000	3.821553e-001	-0.005910	-2.471500	1.000000e+000	1.000000e+000
	58	20180615_KS_CL_9.22617.22617.3.5.dta	3	2391.270469	1.000000e+000	5.201543e-001	0.010422	4.358372	1.000000e+000	1.000000e+000
42	KGVNLPGAAVDLPAVSEK	1764.985339	null	P11974/
	1	20180615_KS_CL_9.14333.14333.3.0.dta	3	1764.986672	1.000000e+000	3.241079e-004	0.001333	0.755247	1.000000e+000	1.000000e+000
	2	20180615_KS_CL_9.13948.13948.3.0.dta	3	1764.988392	1.000000e+000	3.780938e-004	0.003053	1.729759	1.000000e+000	1.000000e+000
	3	20180615_KS_CL_9.13758.13758.3.0.dta	3	1764.988076	1.000000e+000	9.285475e-004	0.002737	1.550721	1.000000e+000	1.000000e+000
	4	20180615_KS_CL_9.14620.14620.3.0.dta	3	1764.987280	1.000000e+000	2.858773e-003	0.001941	1.099726	1.000000e+000	1.000000e+000
	5	20180615_KS_CL_9.14138.14138.3.0.dta	3	1764.986515	1.000000e+000	2.887795e-003	0.001176	0.666294	1.000000e+000	1.000000e+000
	6	20180615_KS_CL_9.18875.18875.3.0.dta	3	1764.984708	1.000000e+000	2.260922e-001	-0.000631	-0.357510	1.000000e+000	1.000000e+000
43	KGVNLPGAAVDLPAVSEKDIQDLK	2477.360859	null	P11974/
	1	20180615_KS_CL_9.18661.18661.4.0.dta	4	2477.359212	1.000000e+000	7.729067e-005	-0.001647	-0.664820	1.000000e+000	1.000000e+000
	2	20180615_KS_CL_9.18620.18620.3.0.dta	3	2477.357294	1.000000e+000	3.178129e-004	-0.003565	-1.439031	1.000000e+000	1.000000e+000
	3	20180615_KS_CL_9.18838.18838.3.0.dta	3	2477.362585	1.000000e+000	2.046471e-003	0.001726	0.696709	1.000000e+000	1.000000e+000
	4	20180615_KS_CL_9.18884.18884.3.0.dta	3	2477.363233	1.000000e+000	7.754325e-003	0.002374	0.958278	1.000000e+000	1.000000e+000
	5	20180615_KS_CL_9.18438.18438.4.0.dta	4	2477.356463	1.000000e+000	8.162004e-003	-0.004396	-1.774469	1.000000e+000	1.000000e+000
	6	20180615_KS_CL_9.18397.18397.3.0.dta	3	2477.356203	1.000000e+000	6.087134e-002	-0.004656	-1.879419	1.000000e+000	1.000000e+000
	7	20180615_KS_CL_9.19278.19278.4.0.dta	4	2477.362497	1.000000e+000	9.138833e-002	0.001638	0.661187	1.000000e+000	1.000000e+000
	8	20180615_KS_CL_9.19659.19659.4.2.dta	4	2477.364232	1.000000e+000	9.518828e-002	0.003373	1.361530	1.000000e+000	1.000000e+000
	9	20180615_KS_CL_9.19876.19876.4.3.dta	4	2477.361554	1.000000e+000	1.021326e-001	0.000695	0.280540	1.000000e+000	1.000000e+000
	10	20180615_KS_CL_9.19084.19084.3.0.dta	3	2477.358491	1.000000e+000	1.141282e-001	-0.002368	-0.955856	1.000000e+000	1.000000e+000
44	KLFEELAR	1005.572709	null	P11974/
	1	20180615_KS_CL_9.15596.15596.2.1.dta	2	1005.572806	1.000000e+000	2.152081e-004	0.000097	0.096462	1.000000e+000	1.000000e+000
	2	20180615_KS_CL_9.13558.13558.2.0.dta	2	1005.570236	1.000000e+000	2.232333e-004	-0.002473	-2.459295	1.000000e+000	1.000000e+000
	3	20180615_KS_CL_9.16641.16641.2.0.dta	2	1005.570101	1.000000e+000	2.593014e-004	-0.002608	-2.593547	1.000000e+000	1.000000e+000
	4	20180615_KS_CL_9.17336.17336.2.0.dta	2	1005.570563	1.000000e+000	3.357862e-004	-0.002146	-2.134107	1.000000e+000	1.000000e+000
	5	20180615_KS_CL_9.11407.11407.2.0.dta	2	1005.573295	1.000000e+000	4.284320e-004	0.000586	0.582752	1.000000e+000	1.000000e+000
	6	20180615_KS_CL_9.12835.12835.2.1.dta	2	1005.571830	1.000000e+000	4.322215e-004	-0.000879	-0.874129	1.000000e+000	1.000000e+000
	7	20180615_KS_CL_9.11237.11237.2.0.dta	2	1005.570777	1.000000e+000	5.366166e-004	-0.001932	-1.921293	1.000000e+000	1.000000e+000
	8	20180615_KS_CL_9.12311.12311.2.1.dta	2	1005.572028	1.000000e+000	7.050476e-004	-0.000681	-0.677226	1.000000e+000	1.000000e+000
	9	20180615_KS_CL_9.18677.18677.2.0.dta	2	1005.572258	1.000000e+000	1.537606e-003	-0.000451	-0.448501	1.000000e+000	1.000000e+000
	10	20180615_KS_CL_9.12135.12135.2.0.dta	2	1005.570686	1.000000e+000	1.011619e-002	-0.002023	-2.011789	1.000000e+000	1.000000e+000
	11	20180615_KS_CL_9.11782.11782.2.0.dta	2	1005.571408	1.000000e+000	1.475352e-002	-0.001301	-1.293790	1.000000e+000	1.000000e+000
	12	20180615_KS_CL_9.11787.11787.2.0.dta	2	1005.571323	1.000000e+000	1.832112e-002	-0.001386	-1.378319	1.000000e+000	1.000000e+000
	13	20180615_KS_CL_9.14265.14265.2.0.dta	2	1005.573864	1.000000e+000	2.759870e-002	0.001155	1.148599	1.000000e+000	1.000000e+000
	14	20180615_KS_CL_9.19982.19982.2.0.dta	2	1005.570833	1.000000e+000	2.900002e-002	-0.001876	-1.865604	1.000000e+000	1.000000e+000
	15	20180615_KS_CL_9.19789.19789.2.1.dta	2	1005.572804	1.000000e+000	4.291767e-001	0.000095	0.094474	1.000000e+000	1.000000e+000
	16	20180615_KS_CL_9.14618.14618.2.1.dta	2	1005.573349	1.000000e+000	5.325290e-001	0.000640	0.636453	1.000000e+000	1.000000e+000
	17	20180615_KS_CL_9.15135.15135.2.2.dta	2	1005.573434	1.000000e+000	5.745039e-001	0.000725	0.720982	1.000000e+000	1.000000e+000
45	KPRPTR	754.468194	null	P11974/
	1	20180615_KS_CL_9.2647.2647.2.1.dta	2	754.467999	1.000000e+000	5.000775e-001	-0.000195	-0.258460	1.000000e+000	1.000000e+000
	2	20180615_KS_CL_9.2366.2366.2.2.dta	2	754.464436	1.000000e+000	7.625679e-001	-0.003758	-4.980992	1.000000e+000	1.000000e+000
46	LDIDSAPITAR	1171.631672	null	P11974/
	1	20180615_KS_CL_9.16212.16212.2.0.dta	2	1171.631371	1.000000e+000	4.984363e-005	-0.000301	-0.256907	1.000000e+000	1.000000e+000
	2	20180615_KS_CL_9.19894.19894.2.1.dta	2	1171.631593	1.000000e+000	6.012468e-005	-0.000079	-0.067427	1.000000e+000	1.000000e+000
	3	20180615_KS_CL_9.17403.17403.2.0.dta	2	1171.626473	1.000000e+000	6.161091e-005	-0.005199	-4.437401	1.000000e+000	1.000000e+000
	4	20180615_KS_CL_9.20299.20299.2.1.dta	2	1171.632354	1.000000e+000	7.313722e-005	0.000682	0.582094	1.000000e+000	1.000000e+000
	5	20180615_KS_CL_9.20107.20107.2.1.dta	2	1171.631709	1.000000e+000	8.597311e-005	0.000037	0.031580	1.000000e+000	1.000000e+000
	6	20180615_KS_CL_9.15778.15778.2.1.dta	2	1171.632625	1.000000e+000	9.056429e-005	0.000953	0.813396	1.000000e+000	1.000000e+000
	7	20180615_KS_CL_9.14058.14058.2.0.dta	2	1171.635754	1.000000e+000	1.323365e-004	0.004082	3.484030	1.000000e+000	1.000000e+000
	8	20180615_KS_CL_9.10399.10399.2.0.dta	2	1171.631665	1.000000e+000	2.858378e-004	-0.000007	-0.005975	1.000000e+000	1.000000e+000
	9	20180615_KS_CL_9.15986.15986.2.1.dta	2	1171.635422	1.000000e+000	7.775925e-004	0.003750	3.200665	1.000000e+000	1.000000e+000
	10	20180615_KS_CL_9.14423.14423.2.1.dta	2	1171.633557	1.000000e+000	4.259690e-003	0.001885	1.608867	1.000000e+000	1.000000e+000
	11	20180615_KS_CL_9.11710.11710.3.0.dta	3	1171.630163	1.000000e+000	8.613105e-003	-0.001509	-1.287947	1.000000e+000	1.000000e+000
	12	20180615_KS_CL_9.11560.11560.3.0.dta	3	1171.629242	1.000000e+000	9.955349e-003	-0.002430	-2.074031	1.000000e+000	1.000000e+000
	13	20180615_KS_CL_9.18624.18624.2.0.dta	2	1171.630928	1.000000e+000	2.879773e-001	-0.000744	-0.635012	1.000000e+000	1.000000e+000
	14	20180615_KS_CL_9.14620.14620.2.2.dta	2	1171.633724	1.000000e+000	4.814343e-001	0.002052	1.751404	1.000000e+000	1.000000e+000
	15	20180615_KS_CL_9.13758.13758.2.1.dta	2	1171.632805	1.000000e+000	5.448350e-001	0.001133	0.967027	1.000000e+000	1.000000e+000
47	LFEELAR	877.477753	null	P11974/
	1	20180615_KS_CL_9.10606.10606.2.0.dta	2	877.477944	1.000000e+000	7.554700e-005	0.000191	0.217669	1.000000e+000	1.000000e+000
	2	20180615_KS_CL_9.11020.11020.2.0.dta	2	877.476285	1.000000e+000	1.794382e-004	-0.001468	-1.672977	1.000000e+000	1.000000e+000
	3	20180615_KS_CL_9.10299.10299.2.1.dta	2	877.478093	1.000000e+000	2.656673e-004	0.000340	0.387474	1.000000e+000	1.000000e+000
	4	20180615_KS_CL_9.12977.12977.2.0.dta	2	877.478044	1.000000e+000	3.569283e-002	0.000291	0.331632	1.000000e+000	1.000000e+000
	5	20180615_KS_CL_9.12798.12798.2.0.dta	2	877.477539	1.000000e+000	3.913864e-002	-0.000214	-0.243881	1.000000e+000	1.000000e+000
48	MIIGRCNR	1019.523665	Carbamidomethyl[C](6)	P11974/
	1	20180615_KS_CL_9.3296.3296.2.0.dta	2	1019.524821	1.000000e+000	6.756118e-002	0.001156	1.133863	1.000000e+000	1.000000e+000
49	MNFSHGTHEYHAETIK	1901.859823	null	P11974/
	1	20180615_KS_CL_9.6081.6081.3.1.dta	3	1901.852978	1.000000e+000	2.424603e-004	-0.006845	-3.599109	1.000000e+000	1.000000e+000
	2	20180615_KS_CL_9.6359.6359.4.2.dta	4	1901.859484	1.000000e+000	2.951357e-004	-0.000339	-0.178247	1.000000e+000	1.000000e+000
	3	20180615_KS_CL_9.3595.3595.3.0.dta	3	1917.854216	1.000000e+000	5.737287e-004	-0.000521	-0.271658	1.000000e+000	1.000000e+000
	4	20180615_KS_CL_9.3767.3767.3.0.dta	3	1917.853715	1.000000e+000	5.827322e-004	-0.001022	-0.532887	1.000000e+000	1.000000e+000
	5	20180615_KS_CL_9.4486.4486.4.2.dta	4	1917.859739	1.000000e+000	6.208996e-004	0.005002	2.608122	1.000000e+000	1.000000e+000
	6	20180615_KS_CL_9.4647.4647.4.0.dta	4	1917.852951	1.000000e+000	6.650786e-004	-0.001786	-0.931249	1.000000e+000	1.000000e+000
	7	20180615_KS_CL_9.4061.4061.3.0.dta	3	1917.858040	1.000000e+000	9.271941e-004	0.003303	1.722237	1.000000e+000	1.000000e+000
	8	20180615_KS_CL_9.4696.4696.3.0.dta	3	1917.852582	1.000000e+000	1.021889e-003	-0.002155	-1.123651	1.000000e+000	1.000000e+000
	9	20180615_KS_CL_9.3858.3858.4.0.dta	4	1917.855812	1.000000e+000	1.157089e-003	0.001075	0.560522	1.000000e+000	1.000000e+000
	10	20180615_KS_CL_9.3912.3912.3.0.dta	3	1917.854820	1.000000e+000	1.457215e-003	0.000083	0.043278	1.000000e+000	1.000000e+000
	11	20180615_KS_CL_9.4222.4222.3.0.dta	3	1917.858216	1.000000e+000	1.562523e-003	0.003479	1.814006	1.000000e+000	1.000000e+000
	12	20180615_KS_CL_9.4003.4003.4.0.dta	4	1917.856844	1.000000e+000	1.625976e-003	0.002107	1.098623	1.000000e+000	1.000000e+000
	13	20180615_KS_CL_9.5031.5031.3.0.dta	3	1917.850957	1.000000e+000	1.734171e-003	-0.003780	-1.970952	1.000000e+000	1.000000e+000
	14	20180615_KS_CL_9.3703.3703.4.0.dta	4	1917.858649	1.000000e+000	1.835612e-003	0.003912	2.039779	1.000000e+000	1.000000e+000
	15	20180615_KS_CL_9.3480.3480.4.0.dta	4	1917.857532	1.000000e+000	1.840253e-003	0.002795	1.457358	1.000000e+000	1.000000e+000
	16	20180615_KS_CL_9.5443.5443.5.0.dta	5	1901.851997	1.000000e+000	2.104312e-003	-0.007826	-4.114919	1.000000e+000	1.000000e+000
	17	20180615_KS_CL_9.3657.3657.4.0.dta	4	1917.857754	1.000000e+000	2.222960e-003	0.003017	1.573112	1.000000e+000	1.000000e+000
	18	20180615_KS_CL_9.3925.3925.5.0.dta	5	1917.854471	1.000000e+000	2.227912e-003	-0.000266	-0.138697	1.000000e+000	1.000000e+000
	19	20180615_KS_CL_9.4749.4749.3.0.dta	3	1901.854254	1.000000e+000	2.263154e-003	-0.005569	-2.928186	1.000000e+000	1.000000e+000
	20	20180615_KS_CL_9.5119.5119.3.0.dta	3	1901.854055	1.000000e+000	2.287581e-003	-0.005768	-3.032821	1.000000e+000	1.000000e+000
	21	20180615_KS_CL_9.4329.4329.4.1.dta	4	1917.857722	1.000000e+000	2.371259e-003	0.002985	1.556427	1.000000e+000	1.000000e+000
	22	20180615_KS_CL_9.5302.5302.3.0.dta	3	1901.853775	1.000000e+000	2.814590e-003	-0.006048	-3.180045	1.000000e+000	1.000000e+000
	23	20180615_KS_CL_9.5746.5746.3.0.dta	3	1901.854766	1.000000e+000	2.873491e-003	-0.005057	-2.658976	1.000000e+000	1.000000e+000
	24	20180615_KS_CL_9.4382.4382.3.0.dta	3	1917.858495	1.000000e+000	3.103334e-003	0.003758	1.959481	1.000000e+000	1.000000e+000
	25	20180615_KS_CL_9.7408.7408.4.0.dta	4	1901.857266	1.000000e+000	3.393616e-003	-0.002557	-1.344473	1.000000e+000	1.000000e+000
	26	20180615_KS_CL_9.5448.5448.3.0.dta	3	1901.853346	1.000000e+000	3.643429e-003	-0.006477	-3.405614	1.000000e+000	1.000000e+000
	27	20180615_KS_CL_9.4073.4073.5.0.dta	5	1917.857383	1.000000e+000	3.694017e-003	0.002646	1.379667	1.000000e+000	1.000000e+000
	28	20180615_KS_CL_9.6581.6581.3.0.dta	3	1901.852906	1.000000e+000	5.086529e-003	-0.006917	-3.636966	1.000000e+000	1.000000e+000
	29	20180615_KS_CL_9.5852.5852.3.1.dta	3	1917.850529	1.000000e+000	5.176892e-003	-0.004208	-2.194118	1.000000e+000	1.000000e+000
	30	20180615_KS_CL_9.4166.4166.4.0.dta	4	1917.858783	1.000000e+000	5.526933e-003	0.004046	2.109649	1.000000e+000	1.000000e+000
	31	20180615_KS_CL_9.5112.5112.5.0.dta	5	1901.853483	1.000000e+000	5.565873e-003	-0.006340	-3.333579	1.000000e+000	1.000000e+000
	32	20180615_KS_CL_9.3779.3779.5.0.dta	5	1917.853383	1.000000e+000	6.572740e-003	-0.001354	-0.705997	1.000000e+000	1.000000e+000
	33	20180615_KS_CL_9.7075.7075.4.0.dta	4	1901.857407	1.000000e+000	6.656584e-003	-0.002416	-1.270335	1.000000e+000	1.000000e+000
	34	20180615_KS_CL_9.3603.3603.5.0.dta	5	1917.853604	1.000000e+000	6.709891e-003	-0.001133	-0.590764	1.000000e+000	1.000000e+000
	35	20180615_KS_CL_9.6745.6745.3.0.dta	3	1901.859852	1.000000e+000	6.791357e-003	0.000029	0.015248	1.000000e+000	1.000000e+000
	36	20180615_KS_CL_9.5394.5394.4.0.dta	4	1901.855644	1.000000e+000	7.458385e-003	-0.004179	-2.197323	1.000000e+000	1.000000e+000
	37	20180615_KS_CL_9.5841.5841.4.0.dta	4	1901.856604	1.000000e+000	8.374700e-003	-0.003219	-1.692554	1.000000e+000	1.000000e+000
	38	20180615_KS_CL_9.4862.4862.4.0.dta	4	1901.855014	1.000000e+000	8.392574e-003	-0.004809	-2.528578	1.000000e+000	1.000000e+000
	39	20180615_KS_CL_9.4908.4908.3.0.dta	3	1901.853143	1.000000e+000	8.640130e-003	-0.006680	-3.512351	1.000000e+000	1.000000e+000
	40	20180615_KS_CL_9.6417.6417.3.1.dta	3	1901.856950	1.000000e+000	9.278073e-003	-0.002873	-1.510627	1.000000e+000	1.000000e+000
	41	20180615_KS_CL_9.5689.5689.4.0.dta	4	1901.855123	1.000000e+000	9.401594e-003	-0.004700	-2.471265	1.000000e+000	1.000000e+000
	42	20180615_KS_CL_9.4855.4855.3.0.dta	3	1917.847007	1.000000e+000	9.940281e-003	-0.007730	-4.030545	1.000000e+000	1.000000e+000
	43	20180615_KS_CL_9.5973.5973.3.1.dta	3	1917.851584	1.000000e+000	1.004256e-002	-0.003153	-1.644024	1.000000e+000	1.000000e+000
	44	20180615_KS_CL_9.5548.5548.4.0.dta	4	1901.854536	1.000000e+000	1.021137e-002	-0.005287	-2.779910	1.000000e+000	1.000000e+000
	45	20180615_KS_CL_9.6458.6458.4.1.dta	4	1901.858952	1.000000e+000	1.041231e-002	-0.000871	-0.457973	1.000000e+000	1.000000e+000
	46	20180615_KS_CL_9.6944.6944.3.0.dta	3	1901.860765	1.000000e+000	1.096371e-002	0.000942	0.495305	1.000000e+000	1.000000e+000
	47	20180615_KS_CL_9.4976.4976.4.0.dta	4	1917.847987	1.000000e+000	1.154923e-002	-0.006750	-3.519557	1.000000e+000	1.000000e+000
	48	20180615_KS_CL_9.6271.6271.3.0.dta	3	1917.853080	1.000000e+000	1.174759e-002	-0.001657	-0.863986	1.000000e+000	1.000000e+000
	49	20180615_KS_CL_9.6893.6893.4.0.dta	4	1901.857609	1.000000e+000	1.178969e-002	-0.002214	-1.164124	1.000000e+000	1.000000e+000
	50	20180615_KS_CL_9.6429.6429.3.0.dta	3	1917.851016	1.000000e+000	1.207034e-002	-0.003721	-1.940189	1.000000e+000	1.000000e+000
	51	20180615_KS_CL_9.5903.5903.3.0.dta	3	1901.854154	1.000000e+000	1.285036e-002	-0.005669	-2.980766	1.000000e+000	1.000000e+000
	52	20180615_KS_CL_9.4816.4816.3.0.dta	3	1917.846322	1.000000e+000	1.307812e-002	-0.008415	-4.387715	1.000000e+000	1.000000e+000
	53	20180615_KS_CL_9.5242.5242.4.0.dta	4	1901.856218	1.000000e+000	1.371128e-002	-0.003605	-1.895513	1.000000e+000	1.000000e+000
	54	20180615_KS_CL_9.5557.5557.3.0.dta	3	1917.845519	1.000000e+000	1.455527e-002	-0.009218	-4.806412	1.000000e+000	1.000000e+000
	55	20180615_KS_CL_9.4805.4805.4.0.dta	4	1917.846558	1.000000e+000	1.467119e-002	-0.008179	-4.264661	1.000000e+000	1.000000e+000
	56	20180615_KS_CL_9.6027.6027.4.0.dta	4	1901.852495	1.000000e+000	1.555815e-002	-0.007328	-3.853071	1.000000e+000	1.000000e+000
	57	20180615_KS_CL_9.6091.6091.3.0.dta	3	1917.851612	1.000000e+000	1.816886e-002	-0.003125	-1.629425	1.000000e+000	1.000000e+000
	58	20180615_KS_CL_9.5697.5697.3.0.dta	3	1917.848177	1.000000e+000	1.873425e-002	-0.006560	-3.420488	1.000000e+000	1.000000e+000
	59	20180615_KS_CL_9.5177.5177.4.2.dta	4	1917.846960	1.000000e+000	1.970386e-002	-0.007777	-4.055052	1.000000e+000	1.000000e+000
	60	20180615_KS_CL_9.7233.7233.4.1.dta	4	1901.855488	1.000000e+000	2.097553e-002	-0.004335	-2.279348	1.000000e+000	1.000000e+000
	61	20180615_KS_CL_9.8812.8812.3.0.dta	3	1901.855761	1.000000e+000	2.225048e-002	-0.004062	-2.135804	1.000000e+000	1.000000e+000
	62	20180615_KS_CL_9.5295.5295.5.0.dta	5	1901.853168	1.000000e+000	2.346043e-002	-0.006655	-3.499206	1.000000e+000	1.000000e+000
	63	20180615_KS_CL_9.7292.7292.3.2.dta	3	1917.851640	1.000000e+000	2.390179e-002	-0.003097	-1.614825	1.000000e+000	1.000000e+000
	64	20180615_KS_CL_9.9651.9651.4.2.dta	4	1917.855283	1.000000e+000	2.469932e-002	0.000546	0.284693	1.000000e+000	1.000000e+000
	65	20180615_KS_CL_9.8200.8200.4.0.dta	4	1901.856583	1.000000e+000	2.754347e-002	-0.003240	-1.703596	1.000000e+000	1.000000e+000
	66	20180615_KS_CL_9.7284.7284.3.1.dta	3	1917.851641	1.000000e+000	2.761803e-002	-0.003096	-1.614304	1.000000e+000	1.000000e+000
	67	20180615_KS_CL_9.4532.4532.5.0.dta	5	1917.857411	1.000000e+000	3.111216e-002	0.002674	1.394266	1.000000e+000	1.000000e+000
	68	20180615_KS_CL_9.7230.7230.3.0.dta	3	1901.856432	1.000000e+000	3.243263e-002	-0.003391	-1.782992	1.000000e+000	1.000000e+000
	69	20180615_KS_CL_9.7697.7697.4.4.dta	4	1901.860701	1.000000e+000	3.465278e-002	0.000878	0.461653	1.000000e+000	1.000000e+000
	70	20180615_KS_CL_9.10259.10259.4.2.dta	4	1917.854634	1.000000e+000	3.957303e-002	-0.000103	-0.053706	1.000000e+000	1.000000e+000
	71	20180615_KS_CL_9.4234.4234.5.0.dta	5	1917.857269	1.000000e+000	4.529179e-002	0.002532	1.320225	1.000000e+000	1.000000e+000
	72	20180615_KS_CL_9.7468.7468.3.0.dta	3	1917.846748	1.000000e+000	4.999900e-002	-0.007989	-4.165592	1.000000e+000	1.000000e+000
	73	20180615_KS_CL_9.8944.8944.4.5.dta	4	1901.858223	1.000000e+000	5.308525e-002	-0.001600	-0.841282	1.000000e+000	1.000000e+000
	74	20180615_KS_CL_9.10226.10226.4.1.dta	4	1901.857281	1.000000e+000	5.393457e-002	-0.002542	-1.336586	1.000000e+000	1.000000e+000
	75	20180615_KS_CL_9.4869.4869.5.3.dta	5	1901.856450	1.000000e+000	5.606688e-002	-0.003373	-1.773527	1.000000e+000	1.000000e+000
	76	20180615_KS_CL_9.8019.8019.4.0.dta	4	1901.852643	1.000000e+000	6.498416e-002	-0.007180	-3.775252	1.000000e+000	1.000000e+000
	77	20180615_KS_CL_9.9708.9708.4.1.dta	4	1901.859445	1.000000e+000	6.950358e-002	-0.000378	-0.198753	1.000000e+000	1.000000e+000
	78	20180615_KS_CL_9.8727.8727.4.1.dta	4	1917.854118	1.000000e+000	7.358712e-002	-0.000619	-0.322756	1.000000e+000	1.000000e+000
	79	20180615_KS_CL_9.4982.4982.3.1.dta	3	1901.867763	1.000000e+000	8.991526e-002	0.007940	4.174861	1.000000e+000	1.000000e+000
	80	20180615_KS_CL_9.8178.8178.3.0.dta	3	1917.850616	1.000000e+000	9.183188e-002	-0.004121	-2.148755	1.000000e+000	1.000000e+000
	81	20180615_KS_CL_9.8722.8722.3.3.dta	3	1917.850279	1.000000e+000	9.387187e-002	-0.004458	-2.324472	1.000000e+000	1.000000e+000
	82	20180615_KS_CL_9.12175.12175.4.0.dta	4	1901.860623	1.000000e+000	9.862825e-002	0.000800	0.420641	1.000000e+000	1.000000e+000
	83	20180615_KS_CL_9.13981.13981.4.0.dta	4	1901.860141	1.000000e+000	9.936591e-002	0.000318	0.167205	1.000000e+000	1.000000e+000
	84	20180615_KS_CL_9.10401.10401.4.0.dta	4	1917.855143	1.000000e+000	9.984033e-002	0.000406	0.211695	1.000000e+000	1.000000e+000
	85	20180615_KS_CL_9.6643.6643.3.0.dta	3	1917.850436	1.000000e+000	1.017198e-001	-0.004301	-2.242610	1.000000e+000	1.000000e+000
	86	20180615_KS_CL_9.7114.7114.3.0.dta	3	1901.858347	1.000000e+000	1.083806e-001	-0.001476	-0.776082	1.000000e+000	1.000000e+000
	87	20180615_KS_CL_9.10113.10113.4.0.dta	4	1917.856541	1.000000e+000	1.098377e-001	0.001804	0.940634	1.000000e+000	1.000000e+000
	88	20180615_KS_CL_9.9863.9863.4.0.dta	4	1917.854043	1.000000e+000	1.108636e-001	-0.000694	-0.361863	1.000000e+000	1.000000e+000
	89	20180615_KS_CL_9.7405.7405.3.0.dta	3	1901.857815	1.000000e+000	1.147951e-001	-0.002008	-1.055809	1.000000e+000	1.000000e+000
	90	20180615_KS_CL_9.8955.8955.3.0.dta	3	1901.860117	1.000000e+000	1.154798e-001	0.000294	0.154586	1.000000e+000	1.000000e+000
	91	20180615_KS_CL_9.10535.10535.4.0.dta	4	1901.859195	1.000000e+000	1.255523e-001	-0.000628	-0.330203	1.000000e+000	1.000000e+000
	92	20180615_KS_CL_9.3153.3153.4.0.dta	4	1901.859345	1.000000e+000	1.302432e-001	-0.000478	-0.251333	1.000000e+000	1.000000e+000
	93	20180615_KS_CL_9.10708.10708.4.0.dta	4	1901.858864	1.000000e+000	1.358259e-001	-0.000959	-0.504243	1.000000e+000	1.000000e+000
	94	20180615_KS_CL_9.11827.11827.4.0.dta	4	1901.858847	1.000000e+000	1.406043e-001	-0.000976	-0.513182	1.000000e+000	1.000000e+000
	95	20180615_KS_CL_9.7679.7679.3.0.dta	3	1901.854839	1.000000e+000	1.511128e-001	-0.004984	-2.620593	1.000000e+000	1.000000e+000
	96	20180615_KS_CL_9.10599.10599.4.0.dta	4	1917.854160	1.000000e+000	1.519626e-001	-0.000577	-0.300857	1.000000e+000	1.000000e+000
	97	20180615_KS_CL_9.9682.9682.4.1.dta	4	1917.855447	1.000000e+000	1.534740e-001	0.000710	0.370205	1.000000e+000	1.000000e+000
	98	20180615_KS_CL_9.8098.8098.3.0.dta	3	1901.856942	1.000000e+000	1.564715e-001	-0.002881	-1.514833	1.000000e+000	1.000000e+000
	99	20180615_KS_CL_9.10978.10978.4.1.dta	4	1917.846088	1.000000e+000	1.584108e-001	-0.008649	-4.509726	1.000000e+000	1.000000e+000
	100	20180615_KS_CL_9.3132.3132.3.0.dta	3	1917.853339	1.000000e+000	1.589168e-001	-0.001398	-0.728939	1.000000e+000	1.000000e+000
	101	20180615_KS_CL_9.10469.10469.3.0.dta	3	1901.858907	1.000000e+000	1.654146e-001	-0.000916	-0.481634	1.000000e+000	1.000000e+000
	102	20180615_KS_CL_9.12719.12719.4.0.dta	4	1917.855886	1.000000e+000	1.726259e-001	0.001149	0.599107	1.000000e+000	1.000000e+000
	103	20180615_KS_CL_9.4688.4688.5.1.dta	5	1917.851199	1.000000e+000	1.790613e-001	-0.003538	-1.844770	1.000000e+000	1.000000e+000
	104	20180615_KS_CL_9.11500.11500.3.0.dta	3	1901.859545	1.000000e+000	1.835708e-001	-0.000278	-0.146173	1.000000e+000	1.000000e+000
	105	20180615_KS_CL_9.10322.10322.3.2.dta	3	1901.859278	1.000000e+000	1.936727e-001	-0.000545	-0.286562	1.000000e+000	1.000000e+000
	106	20180615_KS_CL_9.8800.8800.4.4.dta	4	1901.855573	1.000000e+000	1.960055e-001	-0.004250	-2.234655	1.000000e+000	1.000000e+000
	107	20180615_KS_CL_9.11359.11359.3.0.dta	3	1901.855714	1.000000e+000	2.063842e-001	-0.004109	-2.160517	1.000000e+000	1.000000e+000
	108	20180615_KS_CL_9.12352.12352.4.0.dta	4	1901.856290	1.000000e+000	2.082065e-001	-0.003533	-1.857655	1.000000e+000	1.000000e+000
	109	20180615_KS_CL_9.13349.13349.4.1.dta	4	1901.860023	1.000000e+000	2.095997e-001	0.000200	0.105160	1.000000e+000	1.000000e+000
	110	20180615_KS_CL_9.10688.10688.3.0.dta	3	1901.860777	1.000000e+000	2.126140e-001	0.000954	0.501614	1.000000e+000	1.000000e+000
	111	20180615_KS_CL_9.12535.12535.4.1.dta	4	1917.856013	1.000000e+000	2.147513e-001	0.001276	0.665327	1.000000e+000	1.000000e+000
	112	20180615_KS_CL_9.10132.10132.4.0.dta	4	1901.859427	1.000000e+000	2.151867e-001	-0.000396	-0.208217	1.000000e+000	1.000000e+000
	113	20180615_KS_CL_9.5931.5931.5.1.dta	5	1901.860359	1.000000e+000	2.163153e-001	0.000536	0.281829	1.000000e+000	1.000000e+000
	114	20180615_KS_CL_9.7279.7279.3.0.dta	3	1917.850154	1.000000e+000	2.171471e-001	-0.004583	-2.389649	1.000000e+000	1.000000e+000
	115	20180615_KS_CL_9.6926.6926.4.1.dta	4	1901.859093	1.000000e+000	2.174447e-001	-0.000730	-0.383835	1.000000e+000	1.000000e+000
	116	20180615_KS_CL_9.9140.9140.4.1.dta	4	1901.857550	1.000000e+000	2.176796e-001	-0.002273	-1.195146	1.000000e+000	1.000000e+000
	117	20180615_KS_CL_9.12214.12214.4.0.dta	4	1917.851666	1.000000e+000	2.201436e-001	-0.003071	-1.601268	1.000000e+000	1.000000e+000
	118	20180615_KS_CL_9.10442.10442.3.0.dta	3	1917.853009	1.000000e+000	2.451405e-001	-0.001728	-0.901007	1.000000e+000	1.000000e+000
	119	20180615_KS_CL_9.12083.12083.4.0.dta	4	1901.857918	1.000000e+000	2.506535e-001	-0.001905	-1.001651	1.000000e+000	1.000000e+000
	120	20180615_KS_CL_9.7683.7683.3.1.dta	3	1917.851379	1.000000e+000	2.642451e-001	-0.003358	-1.750915	1.000000e+000	1.000000e+000
	121	20180615_KS_CL_9.7160.7160.3.1.dta	3	1901.859204	1.000000e+000	2.644104e-001	-0.000619	-0.325471	1.000000e+000	1.000000e+000
	122	20180615_KS_CL_9.13022.13022.4.3.dta	4	1901.855285	1.000000e+000	3.203526e-001	-0.004538	-2.386085	1.000000e+000	1.000000e+000
	123	20180615_KS_CL_9.12000.12000.4.0.dta	4	1901.856710	1.000000e+000	3.245102e-001	-0.003113	-1.636819	1.000000e+000	1.000000e+000
	124	20180615_KS_CL_9.9893.9893.3.0.dta	3	1901.857497	1.000000e+000	3.285411e-001	-0.002326	-1.223013	1.000000e+000	1.000000e+000
	125	20180615_KS_CL_9.8792.8792.3.1.dta	3	1917.849057	1.000000e+000	3.418756e-001	-0.005680	-2.961642	1.000000e+000	1.000000e+000
	126	20180615_KS_CL_9.9656.9656.3.2.dta	3	1917.849097	1.000000e+000	3.569991e-001	-0.005640	-2.940786	1.000000e+000	1.000000e+000
	127	20180615_KS_CL_9.11989.11989.4.2.dta	4	1901.856866	1.000000e+000	3.609461e-001	-0.002957	-1.554794	1.000000e+000	1.000000e+000
	128	20180615_KS_CL_9.8420.8420.3.0.dta	3	1917.848390	1.000000e+000	3.664321e-001	-0.006347	-3.309427	1.000000e+000	1.000000e+000
	129	20180615_KS_CL_9.8704.8704.4.2.dta	4	1917.854267	1.000000e+000	3.772639e-001	-0.000470	-0.245065	1.000000e+000	1.000000e+000
	130	20180615_KS_CL_9.12733.12733.4.0.dta	4	1901.866100	1.000000e+000	4.024325e-001	0.006277	3.300454	1.000000e+000	1.000000e+000
	131	20180615_KS_CL_9.9519.9519.3.1.dta	3	1901.856484	1.000000e+000	4.078873e-001	-0.003339	-1.755650	1.000000e+000	1.000000e+000
	132	20180615_KS_CL_9.14409.14409.3.0.dta	3	1917.860646	1.000000e+000	4.805888e-001	0.005909	3.081047	1.000000e+000	1.000000e+000
	133	20180615_KS_CL_9.9045.9045.3.3.dta	3	1901.857226	1.000000e+000	4.876648e-001	-0.002597	-1.365505	1.000000e+000	1.000000e+000
	134	20180615_KS_CL_9.11707.11707.4.0.dta	4	1901.854999	1.000000e+000	5.200353e-001	-0.004824	-2.536465	1.000000e+000	1.000000e+000
50	MNFSHGTHEYHAETIKNVR	2271.072256	null	P11974/
	1	20180615_KS_CL_9.5968.5968.4.0.dta	4	2271.068937	1.000000e+000	4.163156e-003	-0.003319	-1.461424	1.000000e+000	1.000000e+000
	2	20180615_KS_CL_9.4552.4552.4.0.dta	4	2287.072178	1.000000e+000	2.092303e-002	0.005008	2.189704	1.000000e+000	1.000000e+000
	3	20180615_KS_CL_9.5929.5929.5.0.dta	5	2271.068992	1.000000e+000	2.950261e-002	-0.003264	-1.437207	1.000000e+000	1.000000e+000
	4	20180615_KS_CL_9.4574.4574.5.0.dta	5	2287.071873	1.000000e+000	1.603710e-001	0.004703	2.056345	1.000000e+000	1.000000e+000
	5	20180615_KS_CL_9.5937.5937.3.0.dta	3	2271.066989	1.000000e+000	2.032215e-001	-0.005267	-2.319169	1.000000e+000	1.000000e+000
	6	20180615_KS_CL_9.4709.4709.4.1.dta	4	2287.065376	1.000000e+000	3.405238e-001	-0.001794	-0.784411	1.000000e+000	1.000000e+000
51	MQHLIAR	884.477039	Oxidation[M](1)	P11974/
	1	20180615_KS_CL_9.2899.2899.2.0.dta	2	884.477264	1.000000e+000	2.396695e-004	0.000225	0.254388	1.000000e+000	1.000000e+000
	2	20180615_KS_CL_9.3429.3429.2.1.dta	2	884.478072	1.000000e+000	2.809705e-004	0.001033	1.167922	1.000000e+000	1.000000e+000
	3	20180615_KS_CL_9.6712.6712.2.0.dta	2	884.476822	1.000000e+000	4.442317e-004	-0.000217	-0.245343	1.000000e+000	1.000000e+000
	4	20180615_KS_CL_9.7067.7067.2.0.dta	2	868.479980	1.000000e+000	5.501331e-004	-0.002145	-2.469826	1.000000e+000	1.000000e+000
	5	20180615_KS_CL_9.9796.9796.2.1.dta	2	868.480606	1.000000e+000	5.530549e-004	-0.001519	-1.749029	1.000000e+000	1.000000e+000
	6	20180615_KS_CL_9.5203.5203.2.0.dta	2	868.479980	1.000000e+000	5.591519e-004	-0.002145	-2.469826	1.000000e+000	1.000000e+000
	7	20180615_KS_CL_9.7087.7087.2.2.dta	2	868.480220	1.000000e+000	6.749343e-004	-0.001905	-2.193482	1.000000e+000	1.000000e+000
	8	20180615_KS_CL_9.8163.8163.2.0.dta	2	868.481211	1.000000e+000	7.838177e-004	-0.000914	-1.052411	1.000000e+000	1.000000e+000
	9	20180615_KS_CL_9.6882.6882.2.1.dta	2	868.480324	1.000000e+000	1.705534e-003	-0.001801	-2.073733	1.000000e+000	1.000000e+000
	10	20180615_KS_CL_9.5652.5652.2.0.dta	2	868.479720	1.000000e+000	2.042105e-003	-0.002405	-2.769199	1.000000e+000	1.000000e+000
	11	20180615_KS_CL_9.6556.6556.2.0.dta	2	868.480085	1.000000e+000	2.235015e-003	-0.002040	-2.348926	1.000000e+000	1.000000e+000
	12	20180615_KS_CL_9.11962.11962.2.2.dta	2	868.482490	1.000000e+000	2.701697e-003	0.000365	0.420273	1.000000e+000	1.000000e+000
	13	20180615_KS_CL_9.5102.5102.2.1.dta	2	884.477008	1.000000e+000	4.282358e-003	-0.000031	-0.035049	1.000000e+000	1.000000e+000
	14	20180615_KS_CL_9.8832.8832.2.3.dta	2	884.475895	1.000000e+000	4.603107e-003	-0.001144	-1.293420	1.000000e+000	1.000000e+000
	15	20180615_KS_CL_9.4548.4548.2.1.dta	2	884.479568	1.000000e+000	5.342313e-003	0.002529	2.859317	1.000000e+000	1.000000e+000
	16	20180615_KS_CL_9.9963.9963.2.1.dta	2	884.475761	1.000000e+000	5.814147e-003	-0.001278	-1.444922	1.000000e+000	1.000000e+000
	17	20180615_KS_CL_9.14084.14084.2.2.dta	2	868.482493	1.000000e+000	6.300975e-003	0.000368	0.423728	1.000000e+000	1.000000e+000
	18	20180615_KS_CL_9.4491.4491.2.0.dta	2	884.478522	1.000000e+000	6.447849e-003	0.001483	1.676697	1.000000e+000	1.000000e+000
	19	20180615_KS_CL_9.4537.4537.2.3.dta	2	884.479486	1.000000e+000	8.526697e-003	0.002447	2.766607	1.000000e+000	1.000000e+000
	20	20180615_KS_CL_9.6560.6560.2.4.dta	2	884.474740	1.000000e+000	9.551591e-003	-0.002299	-2.599276	1.000000e+000	1.000000e+000
	21	20180615_KS_CL_9.3358.3358.2.1.dta	2	884.477521	1.000000e+000	1.998923e-002	0.000482	0.544955	1.000000e+000	1.000000e+000
	22	20180615_KS_CL_9.4917.4917.2.5.dta	2	884.474168	1.000000e+000	2.068003e-002	-0.002871	-3.245986	1.000000e+000	1.000000e+000
52	MQHLIAREAEAAMFHR	1926.942441	Oxidation[M](1)	P11974/
	1	20180615_KS_CL_9.23021.23021.2.2.dta	2	1926.940451	1.000000e+000	6.491174e-001	-0.001990	-1.032724	1.000000e+000	1.000000e+000
	2	20180615_KS_CL_9.16886.16886.3.2.dta	3	1942.934139	1.000000e+000	6.494385e-001	-0.003216	-1.655226	1.000000e+000	1.000000e+000
	3	20180615_KS_CL_9.17433.17433.3.3.dta	3	1910.952745	1.000000e+000	7.633619e-001	0.005218	2.730583	1.000000e+000	1.000000e+000
53	NICKVVDVGSK	1218.651024	Carbamidomethyl[C](3)	P11974/
	1	20180615_KS_CL_9.5818.5818.2.1.dta	2	1218.648382	1.000000e+000	2.825224e-004	-0.002642	-2.167971	1.000000e+000	1.000000e+000
	2	20180615_KS_CL_9.5864.5864.3.0.dta	3	1218.648446	1.000000e+000	6.437861e-004	-0.002578	-2.115454	1.000000e+000	1.000000e+000
54	NIKIISK	815.534873	null	P11974/
	1	20180615_KS_CL_9.4008.4008.2.1.dta	2	815.535500	1.000000e+000	3.698510e-003	0.000627	0.768821	1.000000e+000	1.000000e+000
55	NIKIISKIENHEGVR	1749.996906	null	P11974/
	1	20180615_KS_CL_9.8587.8587.4.0.dta	4	1749.999057	1.000000e+000	2.116681e-001	0.002151	1.229145	1.000000e+000	1.000000e+000
56	NTGIICTIGPASR	1359.704844	Carbamidomethyl[C](6)	P11974/
	1	20180615_KS_CL_9.22085.22085.2.0.dta	2	1359.707021	1.000000e+000	4.843443e-004	0.002177	1.601083	1.000000e+000	1.000000e+000
	2	20180615_KS_CL_9.21544.21544.2.0.dta	2	1359.702574	1.000000e+000	7.291512e-004	-0.002270	-1.669480	1.000000e+000	1.000000e+000
	3	20180615_KS_CL_9.13895.13895.2.0.dta	2	1359.707221	1.000000e+000	8.037566e-004	0.002377	1.748174	1.000000e+000	1.000000e+000
	4	20180615_KS_CL_9.13211.13211.2.0.dta	2	1359.702890	1.000000e+000	2.727741e-003	-0.001954	-1.437077	1.000000e+000	1.000000e+000
	5	20180615_KS_CL_9.13655.13655.2.0.dta	2	1359.705373	1.000000e+000	3.044711e-003	0.000529	0.389055	1.000000e+000	1.000000e+000
	6	20180615_KS_CL_9.10817.10817.3.0.dta	3	1359.700099	1.000000e+000	4.458431e-003	-0.004745	-3.489728	1.000000e+000	1.000000e+000
	7	20180615_KS_CL_9.21210.21210.2.0.dta	2	1359.700459	1.000000e+000	6.618079e-003	-0.004385	-3.224965	1.000000e+000	1.000000e+000
	8	20180615_KS_CL_9.15536.15536.2.0.dta	2	1359.705698	1.000000e+000	1.471853e-002	0.000854	0.628077	1.000000e+000	1.000000e+000
	9	20180615_KS_CL_9.8746.8746.2.0.dta	2	1359.706390	1.000000e+000	1.885892e-002	0.001546	1.137011	1.000000e+000	1.000000e+000
	10	20180615_KS_CL_9.10997.10997.3.0.dta	3	1359.701845	1.000000e+000	2.392700e-002	-0.002999	-2.205626	1.000000e+000	1.000000e+000
	11	20180615_KS_CL_9.7084.7084.3.0.dta	3	1359.704449	1.000000e+000	2.840538e-002	-0.000395	-0.290504	1.000000e+000	1.000000e+000
	12	20180615_KS_CL_9.8936.8936.2.0.dta	2	1359.704380	1.000000e+000	4.699719e-002	-0.000464	-0.341251	1.000000e+000	1.000000e+000
	13	20180615_KS_CL_9.18753.18753.2.0.dta	2	1359.703832	1.000000e+000	1.271707e-001	-0.001012	-0.744279	1.000000e+000	1.000000e+000
	14	20180615_KS_CL_9.19000.19000.2.1.dta	2	1359.705665	1.000000e+000	1.944798e-001	0.000821	0.603808	1.000000e+000	1.000000e+000
	15	20180615_KS_CL_9.17139.17139.2.1.dta	2	1359.705460	1.000000e+000	2.064628e-001	0.000616	0.453039	1.000000e+000	1.000000e+000
	16	20180615_KS_CL_9.21698.21698.2.0.dta	2	1359.702524	1.000000e+000	2.730803e-001	-0.002320	-1.706253	1.000000e+000	1.000000e+000
	17	20180615_KS_CL_9.18140.18140.2.0.dta	2	1359.703888	1.000000e+000	2.905152e-001	-0.000956	-0.703094	1.000000e+000	1.000000e+000
	18	20180615_KS_CL_9.17645.17645.2.2.dta	2	1359.703466	1.000000e+000	2.996070e-001	-0.001378	-1.013455	1.000000e+000	1.000000e+000
	19	20180615_KS_CL_9.15711.15711.2.0.dta	2	1359.706802	1.000000e+000	3.040499e-001	0.001958	1.440018	1.000000e+000	1.000000e+000
	20	20180615_KS_CL_9.17346.17346.2.1.dta	2	1359.702209	1.000000e+000	3.186510e-001	-0.002635	-1.937921	1.000000e+000	1.000000e+000
	21	20180615_KS_CL_9.15945.15945.2.1.dta	2	1359.706055	1.000000e+000	3.303291e-001	0.001211	0.890634	1.000000e+000	1.000000e+000
57	PGSGFTNTMR	1083.488720	Oxidation[M](9)	P11974/
	1	20180615_KS_CL_9.3756.3756.2.0.dta	2	1083.488328	1.000000e+000	4.937240e-004	-0.000392	-0.361794	1.000000e+000	1.000000e+000
	2	20180615_KS_CL_9.4455.4455.2.0.dta	2	1083.491477	1.000000e+000	2.436954e-002	0.002757	2.544558	1.000000e+000	1.000000e+000
	3	20180615_KS_CL_9.6512.6512.2.1.dta	2	1067.491006	1.000000e+000	1.095603e-001	-0.002800	-2.622966	1.000000e+000	1.000000e+000
	4	20180615_KS_CL_9.3750.3750.2.0.dta	2	1083.488228	1.000000e+000	2.033219e-001	-0.000492	-0.454089	1.000000e+000	1.000000e+000
58	PGSGFTNTMRVVPVP	1574.799465	Oxidation[M](9)	P11974/
	1	20180615_KS_CL_9.11393.11393.3.2.dta	3	1574.792507	1.000000e+000	6.460563e-001	-0.006958	-4.418340	1.000000e+000	1.000000e+000
59	PRAPIIAVTR	1093.683983	null	P11974/
	1	20180615_KS_CL_9.6887.6887.3.0.dta	3	1093.682314	1.000000e+000	1.577508e-003	-0.001669	-1.526035	1.000000e+000	1.000000e+000
60	PVAVALDTKGPEIR	1465.837233	null	P11974/
	1	20180615_KS_CL_9.9774.9774.3.0.dta	3	1465.835122	1.000000e+000	4.444561e-005	-0.002111	-1.440133	1.000000e+000	1.000000e+000
	2	20180615_KS_CL_9.9603.9603.3.0.dta	3	1465.836071	1.000000e+000	1.590577e-002	-0.001162	-0.792721	1.000000e+000	1.000000e+000
	3	20180615_KS_CL_9.9945.9945.3.1.dta	3	1465.836979	1.000000e+000	3.542739e-002	-0.000254	-0.173280	1.000000e+000	1.000000e+000
61	PVICATQMLESMIK	1652.805533	Carbamidomethyl[C](4);Oxidation[M](8);Oxidation[M](12)	P11974/
	1	20180615_KS_CL_9.13920.13920.2.3.dta	2	1652.806903	1.000000e+000	2.265141e-001	0.001370	0.828894	1.000000e+000	1.000000e+000
	2	20180615_KS_CL_9.20504.20504.2.0.dta	2	1636.807668	1.000000e+000	4.735046e-001	-0.002951	-1.802896	1.000000e+000	1.000000e+000
62	PVICATQMLESMIKK	1764.905575	Carbamidomethyl[C](4);Oxidation[M](12)	P11974/
	1	20180615_KS_CL_9.16069.16069.3.3.dta	3	1764.906460	1.000000e+000	5.465136e-001	0.000885	0.501443	1.000000e+000	1.000000e+000
63	QAHLYR	787.420912	null	P11974/
	1	20180615_KS_CL_9.2690.2690.2.0.dta	2	787.419815	1.000000e+000	5.713141e-004	-0.001097	-1.393156	1.000000e+000	1.000000e+000
	2	20180615_KS_CL_9.5649.5649.2.2.dta	2	787.417221	1.000000e+000	1.994809e-003	-0.003691	-4.687455	1.000000e+000	1.000000e+000
	3	20180615_KS_CL_9.2868.2868.2.3.dta	2	787.421306	1.000000e+000	2.212958e-003	0.000394	0.500368	1.000000e+000	1.000000e+000
	4	20180615_KS_CL_9.8828.8828.2.0.dta	2	787.420411	1.000000e+000	2.318902e-003	-0.000501	-0.636254	1.000000e+000	1.000000e+000
	5	20180615_KS_CL_9.2861.2861.2.0.dta	2	787.421431	1.000000e+000	4.772458e-003	0.000519	0.659114	1.000000e+000	1.000000e+000
	6	20180615_KS_CL_9.2854.2854.2.0.dta	2	787.421629	1.000000e+000	8.155531e-003	0.000717	0.910568	1.000000e+000	1.000000e+000
	7	20180615_KS_CL_9.6291.6291.2.2.dta	2	787.423038	1.000000e+000	3.678759e-001	0.002126	2.699954	1.000000e+000	1.000000e+000
64	QKGPDFLVTEVENGGFLGSK	2122.081413	null	P11974/
	1	20180615_KS_CL_9.22679.22679.3.0.dta	3	2122.075700	1.000000e+000	9.016339e-004	-0.005713	-2.692168	1.000000e+000	1.000000e+000
	2	20180615_KS_CL_9.22999.22999.3.1.dta	3	2122.084885	1.000000e+000	1.925333e-002	0.003472	1.636129	1.000000e+000	1.000000e+000
65	QKGPDFLVTEVENGGFLGSKK	2250.176368	null	P11974/
	1	20180615_KS_CL_9.19390.19390.4.0.dta	4	2250.177770	1.000000e+000	1.303744e-004	0.001402	0.623062	1.000000e+000	1.000000e+000
	2	20180615_KS_CL_9.19491.19491.3.0.dta	3	2250.176710	1.000000e+000	2.532374e-004	0.000342	0.151988	1.000000e+000	1.000000e+000
	3	20180615_KS_CL_9.19271.19271.3.0.dta	3	2250.173415	1.000000e+000	5.989041e-004	-0.002953	-1.312342	1.000000e+000	1.000000e+000
	4	20180615_KS_CL_9.19593.19593.4.0.dta	4	2250.178528	1.000000e+000	8.678183e-004	0.002160	0.959925	1.000000e+000	1.000000e+000
	5	20180615_KS_CL_9.19810.19810.4.0.dta	4	2250.172941	1.000000e+000	1.364464e-002	-0.003427	-1.522992	1.000000e+000	1.000000e+000
	6	20180615_KS_CL_9.20056.20056.4.0.dta	4	2250.181282	1.000000e+000	2.265897e-002	0.004914	2.183829	1.000000e+000	1.000000e+000
	7	20180615_KS_CL_9.21886.21886.4.0.dta	4	2250.185927	1.000000e+000	3.469294e-002	0.009559	4.248111	1.000000e+000	1.000000e+000
	8	20180615_KS_CL_9.20018.20018.4.0.dta	4	2250.177520	1.000000e+000	6.462175e-002	0.001152	0.511960	1.000000e+000	1.000000e+000
	9	20180615_KS_CL_9.19693.19693.3.0.dta	3	2250.173206	1.000000e+000	3.355767e-001	-0.003162	-1.405223	1.000000e+000	1.000000e+000
66	RFDEILEASDGIMVAR	1821.916274	null	P11974/
	1	20180615_KS_CL_9.22106.22106.3.0.dta	3	1821.916851	1.000000e+000	4.177378e-005	0.000577	0.316700	1.000000e+000	1.000000e+000
	2	20180615_KS_CL_9.22577.22577.3.0.dta	3	1821.912761	1.000000e+000	7.531771e-005	-0.003513	-1.928190	1.000000e+000	1.000000e+000
	3	20180615_KS_CL_9.22319.22319.3.0.dta	3	1821.917447	1.000000e+000	7.632986e-005	0.001173	0.643828	1.000000e+000	1.000000e+000
	4	20180615_KS_CL_9.21440.21440.3.0.dta	3	1821.911608	1.000000e+000	1.059582e-004	-0.004666	-2.561040	1.000000e+000	1.000000e+000
	5	20180615_KS_CL_9.20213.20213.3.0.dta	3	1837.911361	1.000000e+000	1.198356e-004	0.000173	0.094129	1.000000e+000	1.000000e+000
	6	20180615_KS_CL_9.22982.22982.3.0.dta	3	1821.915809	1.000000e+000	1.637985e-004	-0.000465	-0.255226	1.000000e+000	1.000000e+000
	7	20180615_KS_CL_9.21997.21997.3.0.dta	3	1837.909325	1.000000e+000	1.683529e-004	-0.001863	-1.013651	1.000000e+000	1.000000e+000
	8	20180615_KS_CL_9.19877.19877.3.0.dta	3	1821.915919	1.000000e+000	2.071956e-004	-0.000355	-0.194850	1.000000e+000	1.000000e+000
	9	20180615_KS_CL_9.19450.19450.3.0.dta	3	1821.917008	1.000000e+000	2.260948e-004	0.000734	0.402873	1.000000e+000	1.000000e+000
	10	20180615_KS_CL_9.19657.19657.3.0.dta	3	1821.919004	1.000000e+000	2.266425e-004	0.002730	1.498422	1.000000e+000	1.000000e+000
	11	20180615_KS_CL_9.21655.21655.3.0.dta	3	1821.913857	1.000000e+000	2.430428e-004	-0.002417	-1.326625	1.000000e+000	1.000000e+000
	12	20180615_KS_CL_9.22211.22211.3.0.dta	3	1837.910643	1.000000e+000	2.609841e-004	-0.000545	-0.296532	1.000000e+000	1.000000e+000
	13	20180615_KS_CL_9.20298.20298.3.0.dta	3	1821.917578	1.000000e+000	2.681811e-004	0.001304	0.715730	1.000000e+000	1.000000e+000
	14	20180615_KS_CL_9.21224.21224.3.0.dta	3	1821.910126	1.000000e+000	2.855893e-004	-0.006148	-3.374469	1.000000e+000	1.000000e+000
	15	20180615_KS_CL_9.18450.18450.3.0.dta	3	1837.907117	1.000000e+000	3.769805e-004	-0.004071	-2.215015	1.000000e+000	1.000000e+000
	16	20180615_KS_CL_9.20086.20086.3.0.dta	3	1821.916359	1.000000e+000	3.795973e-004	0.000085	0.046654	1.000000e+000	1.000000e+000
	17	20180615_KS_CL_9.23634.23634.3.0.dta	3	1821.918140	1.000000e+000	3.806879e-004	0.001866	1.024196	1.000000e+000	1.000000e+000
	18	20180615_KS_CL_9.18230.18230.3.0.dta	3	1837.904676	1.000000e+000	4.044249e-004	-0.006512	-3.543153	1.000000e+000	1.000000e+000
	19	20180615_KS_CL_9.19362.19362.3.0.dta	3	1837.910212	1.000000e+000	4.199982e-004	-0.000976	-0.531038	1.000000e+000	1.000000e+000
	20	20180615_KS_CL_9.21891.21891.3.0.dta	3	1821.917285	1.000000e+000	4.408742e-004	0.001011	0.554910	1.000000e+000	1.000000e+000
	21	20180615_KS_CL_9.19791.19791.3.0.dta	3	1837.909946	1.000000e+000	6.986792e-004	-0.001242	-0.675767	1.000000e+000	1.000000e+000
	22	20180615_KS_CL_9.18669.18669.3.0.dta	3	1837.909999	1.000000e+000	7.395935e-004	-0.001189	-0.646930	1.000000e+000	1.000000e+000
	23	20180615_KS_CL_9.22428.22428.3.0.dta	3	1837.904160	1.000000e+000	8.302692e-004	-0.007028	-3.823906	1.000000e+000	1.000000e+000
	24	20180615_KS_CL_9.21875.21875.3.0.dta	3	1837.909634	1.000000e+000	8.978135e-004	-0.001554	-0.845525	1.000000e+000	1.000000e+000
	25	20180615_KS_CL_9.21389.21389.4.0.dta	4	1821.910307	1.000000e+000	9.107873e-004	-0.005967	-3.275123	1.000000e+000	1.000000e+000
	26	20180615_KS_CL_9.20544.20544.3.0.dta	3	1821.912243	1.000000e+000	9.245116e-004	-0.004031	-2.212506	1.000000e+000	1.000000e+000
	27	20180615_KS_CL_9.20003.20003.3.0.dta	3	1837.908497	1.000000e+000	1.092024e-003	-0.002691	-1.464162	1.000000e+000	1.000000e+000
	28	20180615_KS_CL_9.24186.24186.3.0.dta	3	1821.919090	1.000000e+000	1.121417e-003	0.002816	1.545625	1.000000e+000	1.000000e+000
	29	20180615_KS_CL_9.19571.19571.3.0.dta	3	1837.911362	1.000000e+000	1.167468e-003	0.000174	0.094673	1.000000e+000	1.000000e+000
	30	20180615_KS_CL_9.18900.18900.3.0.dta	3	1837.909767	1.000000e+000	1.344175e-003	-0.001421	-0.773160	1.000000e+000	1.000000e+000
	31	20180615_KS_CL_9.17571.17571.3.0.dta	3	1837.909377	1.000000e+000	1.393280e-003	-0.001811	-0.985358	1.000000e+000	1.000000e+000
	32	20180615_KS_CL_9.20981.20981.3.0.dta	3	1821.912133	1.000000e+000	1.620498e-003	-0.004141	-2.272882	1.000000e+000	1.000000e+000
	33	20180615_KS_CL_9.18014.18014.3.0.dta	3	1837.907466	1.000000e+000	1.847708e-003	-0.003722	-2.025125	1.000000e+000	1.000000e+000
	34	20180615_KS_CL_9.21771.21771.3.0.dta	3	1837.902398	1.000000e+000	1.976163e-003	-0.008790	-4.782603	1.000000e+000	1.000000e+000
	35	20180615_KS_CL_9.19133.19133.3.0.dta	3	1837.908636	1.000000e+000	2.231672e-003	-0.002552	-1.388533	1.000000e+000	1.000000e+000
	36	20180615_KS_CL_9.23951.23951.3.0.dta	3	1821.915635	1.000000e+000	2.297531e-003	-0.000639	-0.350730	1.000000e+000	1.000000e+000
	37	20180615_KS_CL_9.16573.16573.3.0.dta	3	1837.906004	1.000000e+000	2.356238e-003	-0.005184	-2.820593	1.000000e+000	1.000000e+000
	38	20180615_KS_CL_9.17360.17360.3.0.dta	3	1837.907068	1.000000e+000	2.435609e-003	-0.004120	-2.241675	1.000000e+000	1.000000e+000
	39	20180615_KS_CL_9.21093.21093.3.0.dta	3	1837.906430	1.000000e+000	2.715148e-003	-0.004758	-2.588808	1.000000e+000	1.000000e+000
	40	20180615_KS_CL_9.20427.20427.3.0.dta	3	1837.906955	1.000000e+000	2.963519e-003	-0.004233	-2.303158	1.000000e+000	1.000000e+000
	41	20180615_KS_CL_9.16762.16762.3.0.dta	3	1837.907085	1.000000e+000	2.974116e-003	-0.004103	-2.232426	1.000000e+000	1.000000e+000
	42	20180615_KS_CL_9.16957.16957.3.0.dta	3	1837.907461	1.000000e+000	3.098790e-003	-0.003727	-2.027846	1.000000e+000	1.000000e+000
	43	20180615_KS_CL_9.17157.17157.3.0.dta	3	1837.908007	1.000000e+000	3.119805e-003	-0.003181	-1.730769	1.000000e+000	1.000000e+000
	44	20180615_KS_CL_9.17793.17793.3.0.dta	3	1837.907184	1.000000e+000	3.546717e-003	-0.004004	-2.178560	1.000000e+000	1.000000e+000
	45	20180615_KS_CL_9.20582.20582.3.0.dta	3	1821.909414	1.000000e+000	3.824750e-003	-0.006860	-3.765266	1.000000e+000	1.000000e+000
	46	20180615_KS_CL_9.21541.21541.3.0.dta	3	1837.902780	1.000000e+000	4.278394e-003	-0.008408	-4.574759	1.000000e+000	1.000000e+000
	47	20180615_KS_CL_9.24292.24292.3.0.dta	3	1821.917199	1.000000e+000	4.415363e-003	0.000925	0.507707	1.000000e+000	1.000000e+000
	48	20180615_KS_CL_9.16180.16180.3.0.dta	3	1837.909692	1.000000e+000	5.055803e-003	-0.001496	-0.813968	1.000000e+000	1.000000e+000
	49	20180615_KS_CL_9.23318.23318.3.0.dta	3	1821.921977	1.000000e+000	5.176583e-003	0.005703	3.130221	1.000000e+000	1.000000e+000
	50	20180615_KS_CL_9.21173.21173.4.0.dta	4	1821.909767	1.000000e+000	6.832559e-003	-0.006507	-3.571514	1.000000e+000	1.000000e+000
	51	20180615_KS_CL_9.24474.24474.3.0.dta	3	1821.919882	1.000000e+000	7.598326e-003	0.003608	1.980332	1.000000e+000	1.000000e+000
	52	20180615_KS_CL_9.20855.20855.3.0.dta	3	1837.904952	1.000000e+000	1.029162e-002	-0.006236	-3.392982	1.000000e+000	1.000000e+000
	53	20180615_KS_CL_9.20990.20990.3.0.dta	3	1821.912046	1.000000e+000	1.503893e-002	-0.004228	-2.320634	1.000000e+000	1.000000e+000
	54	20180615_KS_CL_9.16378.16378.3.0.dta	3	1837.904990	1.000000e+000	1.637386e-002	-0.006198	-3.372307	1.000000e+000	1.000000e+000
	55	20180615_KS_CL_9.23400.23400.3.0.dta	3	1837.912631	1.000000e+000	2.052607e-002	0.001443	0.785130	1.000000e+000	1.000000e+000
	56	20180615_KS_CL_9.24083.24083.3.0.dta	3	1821.915683	1.000000e+000	2.326739e-002	-0.000591	-0.324384	1.000000e+000	1.000000e+000
	57	20180615_KS_CL_9.23734.23734.3.0.dta	3	1837.915602	1.000000e+000	3.284752e-002	0.004414	2.401639	1.000000e+000	1.000000e+000
	58	20180615_KS_CL_9.21175.21175.3.0.dta	3	1837.902448	1.000000e+000	3.290698e-002	-0.008740	-4.755398	1.000000e+000	1.000000e+000
	59	20180615_KS_CL_9.19337.19337.3.1.dta	3	1821.915310	1.000000e+000	3.405138e-002	-0.000964	-0.529113	1.000000e+000	1.000000e+000
	60	20180615_KS_CL_9.21610.21610.4.0.dta	4	1821.914160	1.000000e+000	3.944667e-002	-0.002114	-1.160317	1.000000e+000	1.000000e+000
	61	20180615_KS_CL_9.14761.14761.3.0.dta	3	1837.909269	1.000000e+000	4.212403e-002	-0.001919	-1.044120	1.000000e+000	1.000000e+000
	62	20180615_KS_CL_9.22635.22635.3.1.dta	3	1821.913736	1.000000e+000	6.657136e-002	-0.002538	-1.393039	1.000000e+000	1.000000e+000
	63	20180615_KS_CL_9.24387.24387.3.0.dta	3	1821.918480	1.000000e+000	6.940469e-002	0.002206	1.210813	1.000000e+000	1.000000e+000
	64	20180615_KS_CL_9.24283.24283.3.0.dta	3	1837.910177	1.000000e+000	1.013267e-001	-0.001011	-0.550081	1.000000e+000	1.000000e+000
	65	20180615_KS_CL_9.17323.17323.4.0.dta	4	1837.906325	1.000000e+000	1.014451e-001	-0.004863	-2.645939	1.000000e+000	1.000000e+000
	66	20180615_KS_CL_9.16038.16038.3.2.dta	3	1837.906510	1.000000e+000	1.046278e-001	-0.004678	-2.545281	1.000000e+000	1.000000e+000
	67	20180615_KS_CL_9.21904.21904.4.0.dta	4	1821.922328	1.000000e+000	1.415106e-001	0.006054	3.322875	1.000000e+000	1.000000e+000
	68	20180615_KS_CL_9.22435.22435.2.0.dta	2	1821.914703	1.000000e+000	1.727959e-001	-0.001571	-0.862279	1.000000e+000	1.000000e+000
	69	20180615_KS_CL_9.23651.23651.2.0.dta	2	1821.914456	1.000000e+000	2.990929e-001	-0.001818	-0.997850	1.000000e+000	1.000000e+000
	70	20180615_KS_CL_9.22936.22936.2.2.dta	2	1821.921753	1.000000e+000	3.158167e-001	0.005479	3.007273	1.000000e+000	1.000000e+000
	71	20180615_KS_CL_9.16338.16338.2.1.dta	2	1837.905260	1.000000e+000	5.388274e-001	-0.005928	-3.225401	1.000000e+000	1.000000e+000
	72	20180615_KS_CL_9.20495.20495.2.0.dta	2	1837.906291	1.000000e+000	5.947124e-001	-0.004897	-2.664438	1.000000e+000	1.000000e+000
67	SGMNVAR	750.356263	Oxidation[M](3)	P11974/
	1	20180615_KS_CL_9.2499.2499.2.0.dta	2	750.353986	1.000000e+000	4.983846e-004	-0.002277	-3.034559	1.000000e+000	1.000000e+000
	2	20180615_KS_CL_9.2493.2493.2.0.dta	2	750.354095	1.000000e+000	6.608187e-004	-0.002168	-2.889294	1.000000e+000	1.000000e+000
	3	20180615_KS_CL_9.2706.2706.2.1.dta	2	734.360779	1.000000e+000	8.650135e-004	-0.000570	-0.776185	1.000000e+000	1.000000e+000
	4	20180615_KS_CL_9.10487.10487.2.1.dta	2	734.361011	1.000000e+000	5.218076e-002	-0.000338	-0.460264	1.000000e+000	1.000000e+000
	5	20180615_KS_CL_9.8983.8983.2.1.dta	2	734.361109	1.000000e+000	5.346301e-002	-0.000240	-0.326815	1.000000e+000	1.000000e+000
	6	20180615_KS_CL_9.8109.8109.2.1.dta	2	734.360958	1.000000e+000	5.519793e-002	-0.000391	-0.532435	1.000000e+000	1.000000e+000
	7	20180615_KS_CL_9.6383.6383.2.2.dta	2	734.360431	1.000000e+000	8.544146e-002	-0.000918	-1.250066	1.000000e+000	1.000000e+000
68	SHSEAGSAFIQTQQLHAAMADTFLEHMCR	3290.477426	Carbamidomethyl[C](28);Oxidation[M](19)	P11974/
	1	20180615_KS_CL_9.17389.17389.5.0.dta	5	3290.464196	1.000000e+000	1.320188e-003	-0.013230	-4.020693	1.000000e+000	1.000000e+000
	2	20180615_KS_CL_9.21711.21711.5.0.dta	5	3274.474128	1.000000e+000	2.618087e-003	-0.008384	-2.560405	1.000000e+000	1.000000e+000
	3	20180615_KS_CL_9.21728.21728.3.0.dta	3	3274.474536	1.000000e+000	4.647627e-003	-0.007976	-2.435805	1.000000e+000	1.000000e+000
	4	20180615_KS_CL_9.13734.13734.4.0.dta	4	3306.472797	1.000000e+000	5.045300e-003	0.000457	0.138214	1.000000e+000	1.000000e+000
	5	20180615_KS_CL_9.17207.17207.4.0.dta	4	3290.478445	1.000000e+000	5.160900e-003	0.001019	0.309682	1.000000e+000	1.000000e+000
	6	20180615_KS_CL_9.13731.13731.5.0.dta	5	3306.472007	1.000000e+000	5.884743e-003	-0.000333	-0.100712	1.000000e+000	1.000000e+000
	7	20180615_KS_CL_9.21708.21708.4.0.dta	4	3274.475159	1.000000e+000	7.086021e-003	-0.007353	-2.245546	1.000000e+000	1.000000e+000
	8	20180615_KS_CL_9.17613.17613.5.0.dta	5	3290.472059	1.000000e+000	8.044098e-003	-0.005367	-1.631070	1.000000e+000	1.000000e+000
	9	20180615_KS_CL_9.17410.17410.4.0.dta	4	3290.468121	1.000000e+000	1.166602e-002	-0.009305	-2.827857	1.000000e+000	1.000000e+000
	10	20180615_KS_CL_9.13723.13723.3.0.dta	3	3306.473305	1.000000e+000	1.612735e-002	0.000965	0.291852	1.000000e+000	1.000000e+000
	11	20180615_KS_CL_9.17189.17189.5.0.dta	5	3290.483392	1.000000e+000	1.924087e-002	0.005966	1.813111	1.000000e+000	1.000000e+000
	12	20180615_KS_CL_9.17856.17856.4.0.dta	4	3290.473303	1.000000e+000	2.043819e-002	-0.004123	-1.253010	1.000000e+000	1.000000e+000
	13	20180615_KS_CL_9.21490.21490.5.0.dta	5	3274.472908	1.000000e+000	2.330310e-002	-0.009604	-2.932983	1.000000e+000	1.000000e+000
	14	20180615_KS_CL_9.17636.17636.4.0.dta	4	3290.472360	1.000000e+000	3.225018e-002	-0.005066	-1.539594	1.000000e+000	1.000000e+000
	15	20180615_KS_CL_9.18055.18055.5.0.dta	5	3290.470334	1.000000e+000	3.635890e-002	-0.007092	-2.155310	1.000000e+000	1.000000e+000
	16	20180615_KS_CL_9.21946.21946.5.0.dta	5	3274.486165	1.000000e+000	3.762701e-002	0.003653	1.115596	1.000000e+000	1.000000e+000
	17	20180615_KS_CL_9.17399.17399.3.0.dta	3	3290.467455	1.000000e+000	4.631622e-002	-0.009971	-3.030259	1.000000e+000	1.000000e+000
	18	20180615_KS_CL_9.18296.18296.4.0.dta	4	3290.472326	1.000000e+000	4.949649e-002	-0.005100	-1.549927	1.000000e+000	1.000000e+000
	19	20180615_KS_CL_9.21762.21762.5.0.dta	5	3290.472312	1.000000e+000	5.157039e-002	-0.005114	-1.554182	1.000000e+000	1.000000e+000
	20	20180615_KS_CL_9.18072.18072.4.0.dta	4	3290.465266	1.000000e+000	5.624869e-002	-0.012160	-3.695512	1.000000e+000	1.000000e+000
	21	20180615_KS_CL_9.18644.18644.4.2.dta	4	3290.472823	1.000000e+000	5.670910e-002	-0.004603	-1.398885	1.000000e+000	1.000000e+000
	22	20180615_KS_CL_9.15304.15304.4.1.dta	4	3306.477304	1.000000e+000	6.035661e-002	0.004964	1.501298	1.000000e+000	1.000000e+000
	23	20180615_KS_CL_9.17837.17837.5.0.dta	5	3290.470206	1.000000e+000	6.476879e-002	-0.007220	-2.194210	1.000000e+000	1.000000e+000
	24	20180615_KS_CL_9.13915.13915.5.0.dta	5	3306.473344	1.000000e+000	6.658566e-002	0.001004	0.303647	1.000000e+000	1.000000e+000
	25	20180615_KS_CL_9.13565.13565.4.1.dta	4	3306.465870	1.000000e+000	6.939565e-002	-0.006470	-1.956768	1.000000e+000	1.000000e+000
	26	20180615_KS_CL_9.13920.13920.4.0.dta	4	3306.473326	1.000000e+000	7.005792e-002	0.000986	0.298203	1.000000e+000	1.000000e+000
	27	20180615_KS_CL_9.18866.18866.4.2.dta	4	3290.491146	1.000000e+000	7.472129e-002	0.013720	4.169608	1.000000e+000	1.000000e+000
	28	20180615_KS_CL_9.17625.17625.3.0.dta	3	3290.471036	1.000000e+000	7.705644e-002	-0.006390	-1.941967	1.000000e+000	1.000000e+000
	29	20180615_KS_CL_9.19798.19798.4.0.dta	4	3290.479877	1.000000e+000	8.337347e-002	0.002451	0.744877	1.000000e+000	1.000000e+000
	30	20180615_KS_CL_9.19109.19109.4.2.dta	4	3290.478589	1.000000e+000	9.526669e-002	0.001163	0.353444	1.000000e+000	1.000000e+000
	31	20180615_KS_CL_9.19333.19333.4.0.dta	4	3290.486355	1.000000e+000	1.920957e-001	0.008929	2.713588	1.000000e+000	1.000000e+000
	32	20180615_KS_CL_9.14903.14903.4.1.dta	4	3306.470570	1.000000e+000	1.998775e-001	-0.001770	-0.535314	1.000000e+000	1.000000e+000
	33	20180615_KS_CL_9.19413.19413.5.4.dta	5	3290.469855	1.000000e+000	2.139867e-001	-0.007571	-2.300882	1.000000e+000	1.000000e+000
	34	20180615_KS_CL_9.21484.21484.4.1.dta	4	3274.467610	1.000000e+000	2.157039e-001	-0.014902	-4.550948	1.000000e+000	1.000000e+000
	35	20180615_KS_CL_9.17696.17696.4.4.dta	4	3306.485118	1.000000e+000	2.724037e-001	0.012778	3.864542	1.000000e+000	1.000000e+000
	36	20180615_KS_CL_9.19546.19546.4.2.dta	4	3290.468180	1.000000e+000	2.814475e-001	-0.009246	-2.809927	1.000000e+000	1.000000e+000
	37	20180615_KS_CL_9.21766.21766.5.0.dta	5	3306.463417	1.000000e+000	3.073616e-001	-0.008923	-2.698646	1.000000e+000	1.000000e+000
	38	20180615_KS_CL_9.15729.15729.4.3.dta	4	3306.461837	1.000000e+000	5.126008e-001	-0.010503	-3.176497	1.000000e+000	1.000000e+000
	39	20180615_KS_CL_9.17470.17470.4.4.dta	4	3306.483620	1.000000e+000	6.161080e-001	0.011280	3.411491	1.000000e+000	1.000000e+000
69	SHSEAGSAFIQTQQLHAAMADTFLEHMCRLDIDSAPITAR	4443.091257	Carbamidomethyl[C](28);Oxidation[M](27)	P11974/
	1	20180615_KS_CL_9.22082.22082.5.0.dta	5	4443.090041	1.000000e+000	4.701825e-002	-0.001216	-0.273683	1.000000e+000	1.000000e+000
	2	20180615_KS_CL_9.18546.18546.5.0.dta	5	4459.080053	1.000000e+000	1.405922e-001	-0.006118	-1.372030	1.000000e+000	1.000000e+000
70	SSSHSTDLMEAMAMGSVEASYK	2318.993654	null	P11974/
	1	20180615_KS_CL_9.14211.14211.3.0.dta	3	2318.994630	1.000000e+000	7.111754e-004	0.000976	0.420872	1.000000e+000	1.000000e+000
	2	20180615_KS_CL_9.14772.14772.3.0.dta	3	2318.994085	1.000000e+000	8.952428e-004	0.000431	0.185856	1.000000e+000	1.000000e+000
	3	20180615_KS_CL_9.10485.10485.3.0.dta	3	2334.987631	1.000000e+000	1.290003e-003	-0.000937	-0.401287	1.000000e+000	1.000000e+000
	4	20180615_KS_CL_9.14592.14592.3.0.dta	3	2318.994592	1.000000e+000	1.661635e-003	0.000938	0.404486	1.000000e+000	1.000000e+000
	5	20180615_KS_CL_9.10291.10291.3.0.dta	3	2334.988684	1.000000e+000	1.747866e-003	0.000116	0.049679	1.000000e+000	1.000000e+000
	6	20180615_KS_CL_9.12709.12709.3.0.dta	3	2334.990294	1.000000e+000	1.872475e-003	0.001726	0.739190	1.000000e+000	1.000000e+000
	7	20180615_KS_CL_9.14151.14151.3.0.dta	3	2334.988648	1.000000e+000	1.931471e-003	0.000080	0.034261	1.000000e+000	1.000000e+000
	8	20180615_KS_CL_9.14953.14953.3.0.dta	3	2318.996780	1.000000e+000	1.931992e-003	0.003126	1.347999	1.000000e+000	1.000000e+000
	9	20180615_KS_CL_9.11366.11366.3.0.dta	3	2334.988891	1.000000e+000	1.957359e-003	0.000323	0.138330	1.000000e+000	1.000000e+000
	10	20180615_KS_CL_9.15687.15687.3.0.dta	3	2318.993763	1.000000e+000	2.009255e-003	0.000109	0.047003	1.000000e+000	1.000000e+000
	11	20180615_KS_CL_9.20218.20218.3.0.dta	3	2318.993247	1.000000e+000	2.096766e-003	-0.000407	-0.175507	1.000000e+000	1.000000e+000
	12	20180615_KS_CL_9.13961.13961.3.0.dta	3	2334.989670	1.000000e+000	2.140784e-003	0.001102	0.471951	1.000000e+000	1.000000e+000
	13	20180615_KS_CL_9.11194.11194.3.0.dta	3	2334.985435	1.000000e+000	2.220854e-003	-0.003133	-1.341762	1.000000e+000	1.000000e+000
	14	20180615_KS_CL_9.7687.7687.3.0.dta	3	2350.980927	1.000000e+000	2.288472e-003	-0.002555	-1.086779	1.000000e+000	1.000000e+000
	15	20180615_KS_CL_9.14715.14715.3.0.dta	3	2334.989219	1.000000e+000	2.417357e-003	0.000651	0.278802	1.000000e+000	1.000000e+000
	16	20180615_KS_CL_9.12016.12016.3.0.dta	3	2334.987707	1.000000e+000	2.497312e-003	-0.000861	-0.368738	1.000000e+000	1.000000e+000
	17	20180615_KS_CL_9.21840.21840.3.0.dta	3	2334.992135	1.000000e+000	2.545956e-003	0.003567	1.527631	1.000000e+000	1.000000e+000
	18	20180615_KS_CL_9.14533.14533.3.0.dta	3	2334.989625	1.000000e+000	2.583148e-003	0.001057	0.452679	1.000000e+000	1.000000e+000
	19	20180615_KS_CL_9.17273.17273.3.0.dta	3	2318.993646	1.000000e+000	2.700996e-003	-0.000008	-0.003450	1.000000e+000	1.000000e+000
	20	20180615_KS_CL_9.13770.13770.3.0.dta	3	2334.990681	1.000000e+000	2.722903e-003	0.002113	0.904929	1.000000e+000	1.000000e+000
	21	20180615_KS_CL_9.14398.14398.3.0.dta	3	2318.997401	1.000000e+000	2.768713e-003	0.003747	1.615787	1.000000e+000	1.000000e+000
	22	20180615_KS_CL_9.8000.8000.3.0.dta	3	2350.976952	1.000000e+000	2.768824e-003	-0.006530	-2.777561	1.000000e+000	1.000000e+000
	23	20180615_KS_CL_9.13065.13065.3.0.dta	3	2334.986493	1.000000e+000	2.795792e-003	-0.002075	-0.888655	1.000000e+000	1.000000e+000
	24	20180615_KS_CL_9.10296.10296.3.0.dta	3	2350.980310	1.000000e+000	2.817679e-003	-0.003172	-1.349223	1.000000e+000	1.000000e+000
	25	20180615_KS_CL_9.12184.12184.3.0.dta	3	2334.986489	1.000000e+000	2.824853e-003	-0.002079	-0.890368	1.000000e+000	1.000000e+000
	26	20180615_KS_CL_9.12356.12356.3.0.dta	3	2334.986633	1.000000e+000	2.867166e-003	-0.001935	-0.828698	1.000000e+000	1.000000e+000
	27	20180615_KS_CL_9.19367.19367.3.0.dta	3	2318.994168	1.000000e+000	2.881036e-003	0.000514	0.221648	1.000000e+000	1.000000e+000
	28	20180615_KS_CL_9.12894.12894.3.0.dta	3	2334.987356	1.000000e+000	2.973078e-003	-0.001212	-0.519060	1.000000e+000	1.000000e+000
	29	20180615_KS_CL_9.8514.8514.3.0.dta	3	2350.982873	1.000000e+000	3.021728e-003	-0.000609	-0.259041	1.000000e+000	1.000000e+000
	30	20180615_KS_CL_9.15496.15496.3.0.dta	3	2318.996119	1.000000e+000	3.042010e-003	0.002465	1.062961	1.000000e+000	1.000000e+000
	31	20180615_KS_CL_9.17076.17076.3.0.dta	3	2318.994168	1.000000e+000	3.121921e-003	0.000514	0.221648	1.000000e+000	1.000000e+000
	32	20180615_KS_CL_9.15142.15142.3.0.dta	3	2318.995047	1.000000e+000	3.145569e-003	0.001393	0.600692	1.000000e+000	1.000000e+000
	33	20180615_KS_CL_9.19796.19796.3.0.dta	3	2318.991361	1.000000e+000	3.225103e-003	-0.002293	-0.988791	1.000000e+000	1.000000e+000
	34	20180615_KS_CL_9.14890.14890.3.0.dta	3	2334.989931	1.000000e+000	3.256761e-003	0.001363	0.583729	1.000000e+000	1.000000e+000
	35	20180615_KS_CL_9.19576.19576.3.0.dta	3	2318.995091	1.000000e+000	3.308587e-003	0.001437	0.619665	1.000000e+000	1.000000e+000
	36	20180615_KS_CL_9.15479.15479.3.0.dta	3	2334.990320	1.000000e+000	3.310929e-003	0.001752	0.750325	1.000000e+000	1.000000e+000
	37	20180615_KS_CL_9.10848.10848.3.0.dta	3	2334.980040	1.000000e+000	3.328631e-003	-0.008528	-3.652266	1.000000e+000	1.000000e+000
	38	20180615_KS_CL_9.10659.10659.3.0.dta	3	2334.989698	1.000000e+000	3.351634e-003	0.001130	0.483942	1.000000e+000	1.000000e+000
	39	20180615_KS_CL_9.16075.16075.3.0.dta	3	2334.989271	1.000000e+000	3.362039e-003	0.000703	0.301072	1.000000e+000	1.000000e+000
	40	20180615_KS_CL_9.16872.16872.3.0.dta	3	2318.992360	1.000000e+000	3.518555e-003	-0.001294	-0.558001	1.000000e+000	1.000000e+000
	41	20180615_KS_CL_9.15673.15673.3.0.dta	3	2334.987905	1.000000e+000	3.547388e-003	-0.000663	-0.283941	1.000000e+000	1.000000e+000
	42	20180615_KS_CL_9.7521.7521.3.0.dta	3	2350.981289	1.000000e+000	3.685011e-003	-0.002193	-0.932801	1.000000e+000	1.000000e+000
	43	20180615_KS_CL_9.12533.12533.3.0.dta	3	2334.989168	1.000000e+000	3.690485e-003	0.000600	0.256961	1.000000e+000	1.000000e+000
	44	20180615_KS_CL_9.14345.14345.3.0.dta	3	2334.987122	1.000000e+000	3.955835e-003	-0.001446	-0.619275	1.000000e+000	1.000000e+000
	45	20180615_KS_CL_9.22054.22054.3.0.dta	3	2334.989802	1.000000e+000	3.985179e-003	0.001234	0.528482	1.000000e+000	1.000000e+000
	46	20180615_KS_CL_9.11531.11531.3.0.dta	3	2334.986619	1.000000e+000	4.255324e-003	-0.001949	-0.834694	1.000000e+000	1.000000e+000
	47	20180615_KS_CL_9.7792.7792.3.0.dta	3	2366.978533	1.000000e+000	4.288246e-003	0.000137	0.057880	1.000000e+000	1.000000e+000
	48	20180615_KS_CL_9.19706.19706.3.0.dta	3	2334.990755	1.000000e+000	4.304716e-003	0.002187	0.936621	1.000000e+000	1.000000e+000
	49	20180615_KS_CL_9.11670.11670.3.0.dta	3	2350.984857	1.000000e+000	4.308404e-003	0.001375	0.584862	1.000000e+000	1.000000e+000
	50	20180615_KS_CL_9.14014.14014.3.0.dta	3	2318.994735	1.000000e+000	4.498377e-003	0.001081	0.466150	1.000000e+000	1.000000e+000
	51	20180615_KS_CL_9.10489.10489.3.0.dta	3	2350.982225	1.000000e+000	4.626856e-003	-0.001257	-0.534670	1.000000e+000	1.000000e+000
	52	20180615_KS_CL_9.21920.21920.3.0.dta	3	2318.994260	1.000000e+000	4.687348e-003	0.000606	0.261320	1.000000e+000	1.000000e+000
	53	20180615_KS_CL_9.12008.12008.3.0.dta	3	2350.983304	1.000000e+000	4.925999e-003	-0.000178	-0.075713	1.000000e+000	1.000000e+000
	54	20180615_KS_CL_9.15896.15896.3.0.dta	3	2318.997765	1.000000e+000	5.054545e-003	0.004111	1.772752	1.000000e+000	1.000000e+000
	55	20180615_KS_CL_9.22133.22133.3.0.dta	3	2318.994179	1.000000e+000	5.094532e-003	0.000525	0.226391	1.000000e+000	1.000000e+000
	56	20180615_KS_CL_9.11010.11010.3.0.dta	3	2334.983462	1.000000e+000	5.219451e-003	-0.005106	-2.186734	1.000000e+000	1.000000e+000
	57	20180615_KS_CL_9.17265.17265.3.0.dta	3	2334.989516	1.000000e+000	5.386331e-003	0.000948	0.405998	1.000000e+000	1.000000e+000
	58	20180615_KS_CL_9.15324.15324.3.0.dta	3	2318.997357	1.000000e+000	5.428873e-003	0.003703	1.596813	1.000000e+000	1.000000e+000
	59	20180615_KS_CL_9.16288.16288.3.0.dta	3	2334.983528	1.000000e+000	5.457131e-003	-0.005040	-2.158469	1.000000e+000	1.000000e+000
	60	20180615_KS_CL_9.11195.11195.3.0.dta	3	2350.982254	1.000000e+000	5.708637e-003	-0.001228	-0.522335	1.000000e+000	1.000000e+000
	61	20180615_KS_CL_9.6987.6987.3.0.dta	3	2350.978582	1.000000e+000	5.871187e-003	-0.004900	-2.084234	1.000000e+000	1.000000e+000
	62	20180615_KS_CL_9.20006.20006.3.0.dta	3	2318.985257	1.000000e+000	6.031139e-003	-0.008397	-3.620967	1.000000e+000	1.000000e+000
	63	20180615_KS_CL_9.13317.13317.3.0.dta	3	2318.991758	1.000000e+000	6.131960e-003	-0.001896	-0.817596	1.000000e+000	1.000000e+000
	64	20180615_KS_CL_9.9925.9925.3.0.dta	3	2334.986443	1.000000e+000	6.297845e-003	-0.002125	-0.910069	1.000000e+000	1.000000e+000
	65	20180615_KS_CL_9.13254.13254.3.0.dta	3	2334.985065	1.000000e+000	6.602976e-003	-0.003503	-1.500221	1.000000e+000	1.000000e+000
	66	20180615_KS_CL_9.13443.13443.3.0.dta	3	2334.983746	1.000000e+000	6.794798e-003	-0.004822	-2.065106	1.000000e+000	1.000000e+000
	67	20180615_KS_CL_9.7617.7617.3.0.dta	3	2366.973751	1.000000e+000	6.878243e-003	-0.004645	-1.962418	1.000000e+000	1.000000e+000
	68	20180615_KS_CL_9.21094.21094.3.0.dta	3	2318.987131	1.000000e+000	7.045470e-003	-0.006523	-2.812858	1.000000e+000	1.000000e+000
	69	20180615_KS_CL_9.22277.22277.3.0.dta	3	2334.985258	1.000000e+000	7.079692e-003	-0.003310	-1.417566	1.000000e+000	1.000000e+000
	70	20180615_KS_CL_9.18798.18798.3.0.dta	3	2318.991070	1.000000e+000	7.101164e-003	-0.002584	-1.114276	1.000000e+000	1.000000e+000
	71	20180615_KS_CL_9.17932.17932.3.0.dta	3	2318.986901	1.000000e+000	7.129565e-003	-0.006753	-2.912039	1.000000e+000	1.000000e+000
	72	20180615_KS_CL_9.17708.17708.3.0.dta	3	2318.987163	1.000000e+000	7.159357e-003	-0.006491	-2.799059	1.000000e+000	1.000000e+000
	73	20180615_KS_CL_9.18582.18582.3.0.dta	3	2334.985085	1.000000e+000	7.254517e-003	-0.003483	-1.491656	1.000000e+000	1.000000e+000
	74	20180615_KS_CL_9.18580.18580.3.0.dta	3	2318.990648	1.000000e+000	7.338538e-003	-0.003006	-1.296252	1.000000e+000	1.000000e+000
	75	20180615_KS_CL_9.11850.11850.3.0.dta	3	2334.982852	1.000000e+000	7.399910e-003	-0.005716	-2.447978	1.000000e+000	1.000000e+000
	76	20180615_KS_CL_9.13832.13832.3.0.dta	3	2318.997070	1.000000e+000	7.737416e-003	0.003416	1.473053	1.000000e+000	1.000000e+000
	77	20180615_KS_CL_9.9043.9043.3.0.dta	3	2350.977619	1.000000e+000	7.809997e-003	-0.005863	-2.493850	1.000000e+000	1.000000e+000
	78	20180615_KS_CL_9.22347.22347.3.0.dta	3	2318.996721	1.000000e+000	8.004220e-003	0.003067	1.322556	1.000000e+000	1.000000e+000
	79	20180615_KS_CL_9.17473.17473.3.0.dta	3	2334.982926	1.000000e+000	8.404900e-003	-0.005642	-2.416286	1.000000e+000	1.000000e+000
	80	20180615_KS_CL_9.18148.18148.3.0.dta	3	2318.988417	1.000000e+000	8.435626e-003	-0.005237	-2.258307	1.000000e+000	1.000000e+000
	81	20180615_KS_CL_9.15072.15072.3.0.dta	3	2334.989424	1.000000e+000	8.511071e-003	0.000856	0.366597	1.000000e+000	1.000000e+000
	82	20180615_KS_CL_9.21684.21684.3.0.dta	3	2318.990042	1.000000e+000	8.541419e-003	-0.003612	-1.557572	1.000000e+000	1.000000e+000
	83	20180615_KS_CL_9.17069.17069.3.0.dta	3	2334.987814	1.000000e+000	8.827909e-003	-0.000754	-0.322914	1.000000e+000	1.000000e+000
	84	20180615_KS_CL_9.9576.9576.3.0.dta	3	2334.984261	1.000000e+000	8.982802e-003	-0.004307	-1.844549	1.000000e+000	1.000000e+000
	85	20180615_KS_CL_9.16867.16867.3.0.dta	3	2334.985592	1.000000e+000	1.010328e-002	-0.002976	-1.274524	1.000000e+000	1.000000e+000
	86	20180615_KS_CL_9.19969.19969.3.0.dta	3	2318.985251	1.000000e+000	1.012982e-002	-0.008403	-3.623555	1.000000e+000	1.000000e+000
	87	20180615_KS_CL_9.10101.10101.3.0.dta	3	2334.983911	1.000000e+000	1.026385e-002	-0.004657	-1.994442	1.000000e+000	1.000000e+000
	88	20180615_KS_CL_9.18355.18355.3.0.dta	3	2318.987473	1.000000e+000	1.037086e-002	-0.006181	-2.665380	1.000000e+000	1.000000e+000
	89	20180615_KS_CL_9.17480.17480.3.0.dta	3	2318.986864	1.000000e+000	1.043675e-002	-0.006790	-2.927994	1.000000e+000	1.000000e+000
	90	20180615_KS_CL_9.22252.22252.3.0.dta	3	2334.984854	1.000000e+000	1.051335e-002	-0.003714	-1.590586	1.000000e+000	1.000000e+000
	91	20180615_KS_CL_9.19494.19494.3.0.dta	3	2334.988784	1.000000e+000	1.076246e-002	0.000216	0.092506	1.000000e+000	1.000000e+000
	92	20180615_KS_CL_9.13497.13497.3.0.dta	3	2318.986880	1.000000e+000	1.126295e-002	-0.006774	-2.921095	1.000000e+000	1.000000e+000
	93	20180615_KS_CL_9.20596.20596.3.0.dta	3	2334.978461	1.000000e+000	1.159636e-002	-0.010107	-4.328501	1.000000e+000	1.000000e+000
	94	20180615_KS_CL_9.7932.7932.3.0.dta	3	2366.970270	1.000000e+000	1.188972e-002	-0.008126	-3.433069	1.000000e+000	1.000000e+000
	95	20180615_KS_CL_9.21600.21600.3.0.dta	3	2318.990981	1.000000e+000	1.204783e-002	-0.002673	-1.152655	1.000000e+000	1.000000e+000
	96	20180615_KS_CL_9.16092.16092.3.0.dta	3	2318.996106	1.000000e+000	1.224134e-002	0.002452	1.057355	1.000000e+000	1.000000e+000
	97	20180615_KS_CL_9.9214.9214.3.0.dta	3	2350.976971	1.000000e+000	1.225489e-002	-0.006511	-2.769479	1.000000e+000	1.000000e+000
	98	20180615_KS_CL_9.13648.13648.3.0.dta	3	2318.990404	1.000000e+000	1.284414e-002	-0.003250	-1.401470	1.000000e+000	1.000000e+000
	99	20180615_KS_CL_9.16489.16489.3.0.dta	3	2334.984168	1.000000e+000	1.304461e-002	-0.004400	-1.884378	1.000000e+000	1.000000e+000
	100	20180615_KS_CL_9.21609.21609.3.0.dta	3	2334.984055	1.000000e+000	1.360634e-002	-0.004513	-1.932772	1.000000e+000	1.000000e+000
	101	20180615_KS_CL_9.22155.22155.3.0.dta	3	2350.984264	1.000000e+000	1.364020e-002	0.000782	0.332627	1.000000e+000	1.000000e+000
	102	20180615_KS_CL_9.19128.19128.3.0.dta	3	2318.993825	1.000000e+000	1.370871e-002	0.000171	0.073739	1.000000e+000	1.000000e+000
	103	20180615_KS_CL_9.15311.15311.3.1.dta	3	2334.992850	1.000000e+000	1.423688e-002	0.004282	1.833842	1.000000e+000	1.000000e+000
	104	20180615_KS_CL_9.10661.10661.3.0.dta	3	2350.984651	1.000000e+000	1.631967e-002	0.001169	0.497239	1.000000e+000	1.000000e+000
	105	20180615_KS_CL_9.7162.7162.3.0.dta	3	2350.981839	1.000000e+000	1.674827e-002	-0.001643	-0.698856	1.000000e+000	1.000000e+000
	106	20180615_KS_CL_9.9822.9822.3.2.dta	3	2350.978539	1.000000e+000	1.680716e-002	-0.004943	-2.102524	1.000000e+000	1.000000e+000
	107	20180615_KS_CL_9.16295.16295.3.0.dta	3	2318.991398	1.000000e+000	1.831698e-002	-0.002256	-0.972836	1.000000e+000	1.000000e+000
	108	20180615_KS_CL_9.13490.13490.3.0.dta	3	2350.975981	1.000000e+000	1.869642e-002	-0.007501	-3.190580	1.000000e+000	1.000000e+000
	109	20180615_KS_CL_9.8679.8679.3.0.dta	3	2350.988269	1.000000e+000	1.900864e-002	0.004787	2.036169	1.000000e+000	1.000000e+000
	110	20180615_KS_CL_9.19917.19917.3.0.dta	3	2334.983434	1.000000e+000	2.045161e-002	-0.005134	-2.198726	1.000000e+000	1.000000e+000
	111	20180615_KS_CL_9.21029.21029.3.0.dta	3	2334.981052	1.000000e+000	2.056450e-002	-0.007516	-3.218859	1.000000e+000	1.000000e+000
	112	20180615_KS_CL_9.23852.23852.3.0.dta	3	2318.994155	1.000000e+000	2.107681e-002	0.000501	0.216042	1.000000e+000	1.000000e+000
	113	20180615_KS_CL_9.9522.9522.3.0.dta	3	2350.977209	1.000000e+000	2.121154e-002	-0.006273	-2.668245	1.000000e+000	1.000000e+000
	114	20180615_KS_CL_9.11367.11367.3.0.dta	3	2350.984133	1.000000e+000	2.240919e-002	0.000651	0.276905	1.000000e+000	1.000000e+000
	115	20180615_KS_CL_9.8176.8176.3.0.dta	3	2350.979465	1.000000e+000	2.268223e-002	-0.004017	-1.708647	1.000000e+000	1.000000e+000
	116	20180615_KS_CL_9.14249.14249.4.0.dta	4	2319.002847	1.000000e+000	2.365503e-002	0.009193	3.964220	1.000000e+000	1.000000e+000
	117	20180615_KS_CL_9.9372.9372.3.0.dta	3	2350.974373	1.000000e+000	2.401145e-002	-0.009109	-3.874549	1.000000e+000	1.000000e+000
	118	20180615_KS_CL_9.9927.9927.3.0.dta	3	2350.982469	1.000000e+000	2.593284e-002	-0.001013	-0.430884	1.000000e+000	1.000000e+000
	119	20180615_KS_CL_9.14076.14076.3.0.dta	3	2350.985648	1.000000e+000	2.677387e-002	0.002166	0.921317	1.000000e+000	1.000000e+000
	120	20180615_KS_CL_9.23225.23225.3.0.dta	3	2334.985635	1.000000e+000	2.848857e-002	-0.002933	-1.256109	1.000000e+000	1.000000e+000
	121	20180615_KS_CL_9.8866.8866.3.0.dta	3	2350.982034	1.000000e+000	2.952696e-002	-0.001448	-0.615912	1.000000e+000	1.000000e+000
	122	20180615_KS_CL_9.9700.9700.3.0.dta	3	2350.980654	1.000000e+000	2.980560e-002	-0.002828	-1.202901	1.000000e+000	1.000000e+000
	123	20180615_KS_CL_9.7344.7344.3.0.dta	3	2350.977618	1.000000e+000	3.029321e-002	-0.005864	-2.494275	1.000000e+000	1.000000e+000
	124	20180615_KS_CL_9.13377.13377.3.0.dta	3	2350.983804	1.000000e+000	3.124114e-002	0.000322	0.136964	1.000000e+000	1.000000e+000
	125	20180615_KS_CL_9.11011.11011.3.0.dta	3	2350.979128	1.000000e+000	3.190647e-002	-0.004354	-1.851991	1.000000e+000	1.000000e+000
	126	20180615_KS_CL_9.13704.13704.3.0.dta	3	2350.983281	1.000000e+000	3.209170e-002	-0.000201	-0.085496	1.000000e+000	1.000000e+000
	127	20180615_KS_CL_9.10104.10104.3.0.dta	3	2350.977067	1.000000e+000	3.270960e-002	-0.006415	-2.728645	1.000000e+000	1.000000e+000
	128	20180615_KS_CL_9.22309.22309.3.1.dta	3	2350.985304	1.000000e+000	3.374322e-002	0.001822	0.774995	1.000000e+000	1.000000e+000
	129	20180615_KS_CL_9.18534.18534.3.1.dta	3	2334.987092	1.000000e+000	3.491128e-002	-0.001476	-0.632123	1.000000e+000	1.000000e+000
	130	20180615_KS_CL_9.20428.20428.3.0.dta	3	2318.990160	1.000000e+000	3.777139e-002	-0.003494	-1.506688	1.000000e+000	1.000000e+000
	131	20180615_KS_CL_9.9757.9757.3.0.dta	3	2334.985623	1.000000e+000	3.817176e-002	-0.002945	-1.261248	1.000000e+000	1.000000e+000
	132	20180615_KS_CL_9.7862.7862.3.0.dta	3	2350.974987	1.000000e+000	3.833326e-002	-0.008495	-3.613381	1.000000e+000	1.000000e+000
	133	20180615_KS_CL_9.16873.16873.3.0.dta	3	2350.984862	1.000000e+000	3.993492e-002	0.001380	0.586988	1.000000e+000	1.000000e+000
	134	20180615_KS_CL_9.11681.11681.3.0.dta	3	2334.982823	1.000000e+000	4.047166e-002	-0.005745	-2.460397	1.000000e+000	1.000000e+000
	135	20180615_KS_CL_9.8599.8599.3.0.dta	3	2366.977812	1.000000e+000	4.157190e-002	-0.000584	-0.246728	1.000000e+000	1.000000e+000
	136	20180615_KS_CL_9.16668.16668.3.0.dta	3	2334.985265	1.000000e+000	4.203374e-002	-0.003303	-1.414568	1.000000e+000	1.000000e+000
	137	20180615_KS_CL_9.16675.16675.3.0.dta	3	2318.990234	1.000000e+000	4.238708e-002	-0.003420	-1.474778	1.000000e+000	1.000000e+000
	138	20180615_KS_CL_9.21701.21701.3.0.dta	3	2350.980120	1.000000e+000	4.242363e-002	-0.003362	-1.430040	1.000000e+000	1.000000e+000
	139	20180615_KS_CL_9.9961.9961.3.0.dta	3	2366.978542	1.000000e+000	4.259784e-002	0.000146	0.061682	1.000000e+000	1.000000e+000
	140	20180615_KS_CL_9.15880.15880.3.0.dta	3	2334.992487	1.000000e+000	4.382024e-002	0.003919	1.678381	1.000000e+000	1.000000e+000
	141	20180615_KS_CL_9.19137.19137.3.0.dta	3	2318.993283	1.000000e+000	4.403696e-002	-0.000371	-0.159983	1.000000e+000	1.000000e+000
	142	20180615_KS_CL_9.9777.9777.3.0.dta	3	2366.976272	1.000000e+000	4.596588e-002	-0.002124	-0.897347	1.000000e+000	1.000000e+000
	143	20180615_KS_CL_9.16672.16672.3.0.dta	3	2350.984802	1.000000e+000	4.635599e-002	0.001320	0.561467	1.000000e+000	1.000000e+000
	144	20180615_KS_CL_9.9222.9222.3.0.dta	3	2366.972209	1.000000e+000	4.778496e-002	-0.006187	-2.613881	1.000000e+000	1.000000e+000
	145	20180615_KS_CL_9.14465.14465.3.0.dta	3	2350.986908	1.000000e+000	4.808525e-002	0.003426	1.457262	1.000000e+000	1.000000e+000
	146	20180615_KS_CL_9.12329.12329.3.1.dta	3	2350.982943	1.000000e+000	4.942738e-002	-0.000539	-0.229266	1.000000e+000	1.000000e+000
	147	20180615_KS_CL_9.13891.13891.3.0.dta	3	2350.987133	1.000000e+000	5.107571e-002	0.003651	1.552967	1.000000e+000	1.000000e+000
	148	20180615_KS_CL_9.13011.13011.3.0.dta	3	2350.981881	1.000000e+000	5.240377e-002	-0.001601	-0.680992	1.000000e+000	1.000000e+000
	149	20180615_KS_CL_9.8351.8351.3.0.dta	3	2350.977603	1.000000e+000	5.245444e-002	-0.005879	-2.500656	1.000000e+000	1.000000e+000
	150	20180615_KS_CL_9.20127.20127.3.0.dta	3	2334.985847	1.000000e+000	5.401525e-002	-0.002721	-1.165316	1.000000e+000	1.000000e+000
	151	20180615_KS_CL_9.19048.19048.3.0.dta	3	2334.988336	1.000000e+000	5.492841e-002	-0.000232	-0.099358	1.000000e+000	1.000000e+000
	152	20180615_KS_CL_9.8097.8097.3.0.dta	3	2366.976147	1.000000e+000	5.646780e-002	-0.002249	-0.950157	1.000000e+000	1.000000e+000
	153	20180615_KS_CL_9.14276.14276.3.0.dta	3	2350.984706	1.000000e+000	5.719354e-002	0.001224	0.520633	1.000000e+000	1.000000e+000
	154	20180615_KS_CL_9.18800.18800.3.0.dta	3	2334.986770	1.000000e+000	5.856544e-002	-0.001798	-0.770025	1.000000e+000	1.000000e+000
	155	20180615_KS_CL_9.19215.19215.3.0.dta	3	2334.990446	1.000000e+000	5.924563e-002	0.001878	0.804287	1.000000e+000	1.000000e+000
	156	20180615_KS_CL_9.12651.12651.3.0.dta	3	2350.992942	1.000000e+000	5.943821e-002	0.009460	4.023848	1.000000e+000	1.000000e+000
	157	20180615_KS_CL_9.23529.23529.3.0.dta	3	2318.996125	1.000000e+000	5.958373e-002	0.002471	1.065548	1.000000e+000	1.000000e+000
	158	20180615_KS_CL_9.21937.21937.3.0.dta	3	2350.985521	1.000000e+000	6.182028e-002	0.002039	0.867297	1.000000e+000	1.000000e+000
	159	20180615_KS_CL_9.13123.13123.3.1.dta	3	2318.993566	1.000000e+000	6.231803e-002	-0.000088	-0.037947	1.000000e+000	1.000000e+000
	160	20180615_KS_CL_9.12177.12177.3.0.dta	3	2350.982690	1.000000e+000	6.335325e-002	-0.000792	-0.336880	1.000000e+000	1.000000e+000
	161	20180615_KS_CL_9.10849.10849.3.0.dta	3	2350.976587	1.000000e+000	6.558093e-002	-0.006895	-2.932815	1.000000e+000	1.000000e+000
	162	20180615_KS_CL_9.16495.16495.3.0.dta	3	2318.989744	1.000000e+000	6.665281e-002	-0.003910	-1.686076	1.000000e+000	1.000000e+000
	163	20180615_KS_CL_9.18969.18969.3.1.dta	3	2334.989536	1.000000e+000	6.782056e-002	0.000968	0.414563	1.000000e+000	1.000000e+000
	164	20180615_KS_CL_9.12841.12841.3.0.dta	3	2350.973068	1.000000e+000	6.819642e-002	-0.010414	-4.429636	1.000000e+000	1.000000e+000
	165	20180615_KS_CL_9.23186.23186.3.0.dta	3	2318.988903	1.000000e+000	6.984063e-002	-0.004751	-2.048734	1.000000e+000	1.000000e+000
	166	20180615_KS_CL_9.18595.18595.3.0.dta	3	2350.979033	1.000000e+000	7.157591e-002	-0.004449	-1.892400	1.000000e+000	1.000000e+000
	167	20180615_KS_CL_9.18357.18357.3.0.dta	3	2334.978854	1.000000e+000	7.311879e-002	-0.009714	-4.160192	1.000000e+000	1.000000e+000
	168	20180615_KS_CL_9.13183.13183.3.0.dta	3	2350.981052	1.000000e+000	7.335431e-002	-0.002430	-1.033610	1.000000e+000	1.000000e+000
	169	20180615_KS_CL_9.18825.18825.3.1.dta	3	2350.983344	1.000000e+000	7.336655e-002	-0.000138	-0.058699	1.000000e+000	1.000000e+000
	170	20180615_KS_CL_9.11841.11841.3.0.dta	3	2350.978568	1.000000e+000	7.788906e-002	-0.004914	-2.090189	1.000000e+000	1.000000e+000
	171	20180615_KS_CL_9.14827.14827.3.0.dta	3	2350.986041	1.000000e+000	7.823811e-002	0.002559	1.088481	1.000000e+000	1.000000e+000
	172	20180615_KS_CL_9.9415.9415.3.0.dta	3	2334.981390	1.000000e+000	7.840414e-002	-0.007178	-3.074105	1.000000e+000	1.000000e+000
	173	20180615_KS_CL_9.8431.8431.3.0.dta	3	2366.975376	1.000000e+000	8.472220e-002	-0.003020	-1.275888	1.000000e+000	1.000000e+000
	174	20180615_KS_CL_9.19528.19528.3.0.dta	3	2350.985836	1.000000e+000	8.604507e-002	0.002354	1.001283	1.000000e+000	1.000000e+000
	175	20180615_KS_CL_9.18360.18360.3.0.dta	3	2350.979537	1.000000e+000	8.729735e-002	-0.003945	-1.678021	1.000000e+000	1.000000e+000
	176	20180615_KS_CL_9.7147.7147.4.2.dta	4	2350.984672	1.000000e+000	9.025708e-002	0.001190	0.506171	1.000000e+000	1.000000e+000
	177	20180615_KS_CL_9.17938.17938.3.0.dta	3	2334.982710	1.000000e+000	9.192199e-002	-0.005858	-2.508792	1.000000e+000	1.000000e+000
	178	20180615_KS_CL_9.18893.18893.3.1.dta	3	2318.992422	1.000000e+000	9.278285e-002	-0.001232	-0.531265	1.000000e+000	1.000000e+000
	179	20180615_KS_CL_9.21391.21391.3.0.dta	3	2334.979151	1.000000e+000	9.338307e-002	-0.009417	-4.032996	1.000000e+000	1.000000e+000
	180	20180615_KS_CL_9.14653.14653.3.0.dta	3	2350.986176	1.000000e+000	9.728870e-002	0.002694	1.145903	1.000000e+000	1.000000e+000
	181	20180615_KS_CL_9.17458.17458.3.0.dta	3	2350.977111	1.000000e+000	1.050605e-001	-0.006371	-2.709930	1.000000e+000	1.000000e+000
	182	20180615_KS_CL_9.20857.20857.3.0.dta	3	2318.983588	1.000000e+000	1.099913e-001	-0.010066	-4.340676	1.000000e+000	1.000000e+000
	183	20180615_KS_CL_9.17943.17943.3.0.dta	3	2334.982780	1.000000e+000	1.206298e-001	-0.005788	-2.478813	1.000000e+000	1.000000e+000
	184	20180615_KS_CL_9.13541.13541.3.0.dta	3	2350.976564	1.000000e+000	1.214425e-001	-0.006918	-2.942598	1.000000e+000	1.000000e+000
	185	20180615_KS_CL_9.18368.18368.3.0.dta	3	2318.987831	1.000000e+000	1.272684e-001	-0.005823	-2.511003	1.000000e+000	1.000000e+000
	186	20180615_KS_CL_9.19276.19276.3.0.dta	3	2334.988398	1.000000e+000	1.296801e-001	-0.000170	-0.072805	1.000000e+000	1.000000e+000
	187	20180615_KS_CL_9.8273.8273.3.0.dta	3	2366.974580	1.000000e+000	1.299490e-001	-0.003816	-1.612182	1.000000e+000	1.000000e+000
	188	20180615_KS_CL_9.18926.18926.3.0.dta	3	2350.986128	1.000000e+000	1.305528e-001	0.002646	1.125486	1.000000e+000	1.000000e+000
	189	20180615_KS_CL_9.24009.24009.3.0.dta	3	2334.993423	1.000000e+000	1.515224e-001	0.004855	2.079239	1.000000e+000	1.000000e+000
	190	20180615_KS_CL_9.13464.13464.3.1.dta	3	2334.982964	1.000000e+000	1.578624e-001	-0.005604	-2.400012	1.000000e+000	1.000000e+000
	191	20180615_KS_CL_9.18086.18086.3.1.dta	3	2350.975345	1.000000e+000	1.697923e-001	-0.008137	-3.461105	1.000000e+000	1.000000e+000
	192	20180615_KS_CL_9.13593.13593.3.2.dta	3	2334.983860	1.000000e+000	1.699065e-001	-0.004708	-2.016284	1.000000e+000	1.000000e+000
	193	20180615_KS_CL_9.21483.21483.3.0.dta	3	2350.975220	1.000000e+000	1.747514e-001	-0.008262	-3.514274	1.000000e+000	1.000000e+000
	194	20180615_KS_CL_9.21357.21357.3.1.dta	3	2318.982882	1.000000e+000	1.775639e-001	-0.010772	-4.645118	1.000000e+000	1.000000e+000
	195	20180615_KS_CL_9.19792.19792.3.0.dta	3	2350.977449	1.000000e+000	1.868742e-001	-0.006033	-2.566160	1.000000e+000	1.000000e+000
	196	20180615_KS_CL_9.21413.21413.2.0.dta	2	2334.981943	1.000000e+000	1.910194e-001	-0.006625	-2.837273	1.000000e+000	1.000000e+000
	197	20180615_KS_CL_9.21446.21446.3.0.dta	3	2334.979345	1.000000e+000	2.054571e-001	-0.009223	-3.949912	1.000000e+000	1.000000e+000
	198	20180615_KS_CL_9.21122.21122.3.2.dta	3	2350.976896	1.000000e+000	2.328621e-001	-0.006586	-2.801381	1.000000e+000	1.000000e+000
	199	20180615_KS_CL_9.21950.21950.3.0.dta	3	2350.986498	1.000000e+000	2.386637e-001	0.003016	1.282867	1.000000e+000	1.000000e+000
	200	20180615_KS_CL_9.21178.21178.3.0.dta	3	2318.984250	1.000000e+000	2.430040e-001	-0.009404	-4.055207	1.000000e+000	1.000000e+000
	201	20180615_KS_CL_9.21825.21825.3.0.dta	3	2366.987155	1.000000e+000	2.804479e-001	0.008759	3.700498	1.000000e+000	1.000000e+000
	202	20180615_KS_CL_9.9374.9374.3.0.dta	3	2334.980395	1.000000e+000	2.925037e-001	-0.008173	-3.500231	1.000000e+000	1.000000e+000
	203	20180615_KS_CL_9.21068.21068.3.0.dta	3	2334.980558	1.000000e+000	2.935267e-001	-0.008010	-3.430424	1.000000e+000	1.000000e+000
	204	20180615_KS_CL_9.21833.21833.3.3.dta	3	2366.989547	1.000000e+000	2.996628e-001	0.011151	4.711070	1.000000e+000	1.000000e+000
	205	20180615_KS_CL_9.19536.19536.3.1.dta	3	2350.986212	1.000000e+000	3.574457e-001	0.002730	1.161216	1.000000e+000	1.000000e+000
71	SVETLKEMIK	1177.649629	null	P11974/
	1	20180615_KS_CL_9.10026.10026.3.0.dta	3	1177.648914	1.000000e+000	7.583157e-005	-0.000715	-0.607142	1.000000e+000	1.000000e+000
	2	20180615_KS_CL_9.9676.9676.3.0.dta	3	1177.648387	1.000000e+000	9.848085e-005	-0.001242	-1.054643	1.000000e+000	1.000000e+000
	3	20180615_KS_CL_9.6230.6230.3.0.dta	3	1193.642817	1.000000e+000	1.457867e-004	-0.001726	-1.445992	1.000000e+000	1.000000e+000
	4	20180615_KS_CL_9.7174.7174.3.0.dta	3	1193.645088	1.000000e+000	2.023620e-004	0.000545	0.456585	1.000000e+000	1.000000e+000
	5	20180615_KS_CL_9.18879.18879.3.0.dta	3	1193.643276	1.000000e+000	2.044894e-004	-0.001267	-1.061455	1.000000e+000	1.000000e+000
	6	20180615_KS_CL_9.6060.6060.3.0.dta	3	1193.641207	1.000000e+000	2.117802e-004	-0.003336	-2.794802	1.000000e+000	1.000000e+000
	7	20180615_KS_CL_9.6396.6396.3.0.dta	3	1193.642709	1.000000e+000	2.300670e-004	-0.001834	-1.536471	1.000000e+000	1.000000e+000
	8	20180615_KS_CL_9.10509.10509.2.0.dta	2	1177.649815	1.000000e+000	2.321418e-004	0.000186	0.157942	1.000000e+000	1.000000e+000
	9	20180615_KS_CL_9.9857.9857.3.0.dta	3	1177.648010	1.000000e+000	2.374538e-004	-0.001619	-1.374772	1.000000e+000	1.000000e+000
	10	20180615_KS_CL_9.10194.10194.3.0.dta	3	1177.647613	1.000000e+000	3.159691e-004	-0.002016	-1.711884	1.000000e+000	1.000000e+000
	11	20180615_KS_CL_9.10394.10394.3.0.dta	3	1177.648102	1.000000e+000	3.854244e-004	-0.001527	-1.296651	1.000000e+000	1.000000e+000
	12	20180615_KS_CL_9.9975.9975.3.0.dta	3	1193.643593	1.000000e+000	4.111834e-004	-0.000950	-0.795882	1.000000e+000	1.000000e+000
	13	20180615_KS_CL_9.7528.7528.3.0.dta	3	1193.643415	1.000000e+000	5.946041e-004	-0.001128	-0.945005	1.000000e+000	1.000000e+000
	14	20180615_KS_CL_9.6794.6794.3.0.dta	3	1193.643453	1.000000e+000	6.267787e-004	-0.001090	-0.913170	1.000000e+000	1.000000e+000
	15	20180615_KS_CL_9.7710.7710.3.0.dta	3	1193.643645	1.000000e+000	6.313239e-004	-0.000898	-0.752318	1.000000e+000	1.000000e+000
	16	20180615_KS_CL_9.9802.9802.3.0.dta	3	1193.641421	1.000000e+000	6.515140e-004	-0.003122	-2.615519	1.000000e+000	1.000000e+000
	17	20180615_KS_CL_9.6624.6624.3.0.dta	3	1193.642825	1.000000e+000	9.583296e-004	-0.001718	-1.439289	1.000000e+000	1.000000e+000
	18	20180615_KS_CL_9.6208.6208.2.0.dta	2	1193.642407	1.000000e+000	1.015184e-003	-0.002136	-1.789477	1.000000e+000	1.000000e+000
	19	20180615_KS_CL_9.6994.6994.3.0.dta	3	1193.641188	1.000000e+000	1.562975e-003	-0.003355	-2.810720	1.000000e+000	1.000000e+000
	20	20180615_KS_CL_9.10690.10690.3.0.dta	3	1177.649733	1.000000e+000	3.789253e-003	0.000104	0.088311	1.000000e+000	1.000000e+000
	21	20180615_KS_CL_9.8719.8719.3.0.dta	3	1193.643917	1.000000e+000	3.878464e-003	-0.000626	-0.524444	1.000000e+000	1.000000e+000
	22	20180615_KS_CL_9.6410.6410.2.0.dta	2	1193.642768	1.000000e+000	5.808081e-003	-0.001775	-1.487042	1.000000e+000	1.000000e+000
	23	20180615_KS_CL_9.7351.7351.3.0.dta	3	1193.642617	1.000000e+000	9.393309e-003	-0.001926	-1.613546	1.000000e+000	1.000000e+000
	24	20180615_KS_CL_9.8993.8993.3.1.dta	3	1193.643504	1.000000e+000	1.420450e-002	-0.001039	-0.870443	1.000000e+000	1.000000e+000
	25	20180615_KS_CL_9.8170.8170.3.0.dta	3	1193.642014	1.000000e+000	1.866379e-002	-0.002529	-2.118721	1.000000e+000	1.000000e+000
	26	20180615_KS_CL_9.9703.9703.2.3.dta	2	1193.643897	1.000000e+000	3.665047e-002	-0.000646	-0.541200	1.000000e+000	1.000000e+000
	27	20180615_KS_CL_9.8966.8966.3.0.dta	3	1193.643566	1.000000e+000	5.498450e-002	-0.000977	-0.818502	1.000000e+000	1.000000e+000
	28	20180615_KS_CL_9.9186.9186.3.0.dta	3	1193.639564	1.000000e+000	6.241159e-002	-0.004979	-4.171259	1.000000e+000	1.000000e+000
	29	20180615_KS_CL_9.9625.9625.3.0.dta	3	1193.642945	1.000000e+000	7.389722e-002	-0.001598	-1.338757	1.000000e+000	1.000000e+000
	30	20180615_KS_CL_9.11410.11410.3.0.dta	3	1177.650230	1.000000e+000	7.810552e-002	0.000601	0.510339	1.000000e+000	1.000000e+000
	31	20180615_KS_CL_9.8553.8553.3.0.dta	3	1193.644945	1.000000e+000	8.186371e-002	0.000402	0.336784	1.000000e+000	1.000000e+000
	32	20180615_KS_CL_9.18883.18883.3.0.dta	3	1177.649299	1.000000e+000	1.015691e-001	-0.000330	-0.280219	1.000000e+000	1.000000e+000
	33	20180615_KS_CL_9.11056.11056.3.0.dta	3	1177.647643	1.000000e+000	1.281339e-001	-0.001986	-1.686410	1.000000e+000	1.000000e+000
	34	20180615_KS_CL_9.10436.10436.3.0.dta	3	1193.643704	1.000000e+000	1.395563e-001	-0.000839	-0.702889	1.000000e+000	1.000000e+000
	35	20180615_KS_CL_9.11239.11239.3.0.dta	3	1177.648523	1.000000e+000	1.489703e-001	-0.001106	-0.939159	1.000000e+000	1.000000e+000
	36	20180615_KS_CL_9.12154.12154.3.0.dta	3	1177.648962	1.000000e+000	1.504175e-001	-0.000667	-0.566382	1.000000e+000	1.000000e+000
	37	20180615_KS_CL_9.11770.11770.3.0.dta	3	1177.648948	1.000000e+000	1.523264e-001	-0.000681	-0.578270	1.000000e+000	1.000000e+000
	38	20180615_KS_CL_9.13077.13077.3.0.dta	3	1193.643444	1.000000e+000	1.847020e-001	-0.001099	-0.920710	1.000000e+000	1.000000e+000
	39	20180615_KS_CL_9.6970.6970.2.3.dta	2	1193.642989	1.000000e+000	2.059129e-001	-0.001554	-1.301895	1.000000e+000	1.000000e+000
	40	20180615_KS_CL_9.11990.11990.3.3.dta	3	1193.644444	1.000000e+000	2.078408e-001	-0.000099	-0.082939	1.000000e+000	1.000000e+000
	41	20180615_KS_CL_9.12625.12625.3.0.dta	3	1177.650622	1.000000e+000	2.187236e-001	0.000993	0.843205	1.000000e+000	1.000000e+000
	42	20180615_KS_CL_9.10238.10238.3.0.dta	3	1193.642746	1.000000e+000	2.270244e-001	-0.001797	-1.505473	1.000000e+000	1.000000e+000
	43	20180615_KS_CL_9.11420.11420.3.0.dta	3	1193.645173	1.000000e+000	2.275759e-001	0.000630	0.527795	1.000000e+000	1.000000e+000
	44	20180615_KS_CL_9.9011.9011.3.1.dta	3	1193.643649	1.000000e+000	2.345761e-001	-0.000894	-0.748967	1.000000e+000	1.000000e+000
	45	20180615_KS_CL_9.5878.5878.3.0.dta	3	1193.642326	1.000000e+000	2.521685e-001	-0.002217	-1.857337	1.000000e+000	1.000000e+000
	46	20180615_KS_CL_9.12902.12902.3.0.dta	3	1193.644392	1.000000e+000	2.526516e-001	-0.000151	-0.126503	1.000000e+000	1.000000e+000
	47	20180615_KS_CL_9.11186.11186.3.0.dta	3	1193.642011	1.000000e+000	2.627798e-001	-0.002532	-2.121235	1.000000e+000	1.000000e+000
	48	20180615_KS_CL_9.12524.12524.3.0.dta	3	1193.644297	1.000000e+000	2.704770e-001	-0.000246	-0.206092	1.000000e+000	1.000000e+000
	49	20180615_KS_CL_9.8216.8216.2.2.dta	2	1193.643863	1.000000e+000	2.709472e-001	-0.000680	-0.569684	1.000000e+000	1.000000e+000
	50	20180615_KS_CL_9.6770.6770.2.3.dta	2	1193.644823	1.000000e+000	2.742477e-001	0.000280	0.234576	1.000000e+000	1.000000e+000
	51	20180615_KS_CL_9.13374.13374.3.0.dta	3	1193.644781	1.000000e+000	2.805092e-001	0.000238	0.199389	1.000000e+000	1.000000e+000
	52	20180615_KS_CL_9.8918.8918.2.2.dta	2	1193.644745	1.000000e+000	2.859672e-001	0.000202	0.169230	1.000000e+000	1.000000e+000
	53	20180615_KS_CL_9.9454.9454.3.0.dta	3	1193.641551	1.000000e+000	3.028211e-001	-0.002992	-2.506609	1.000000e+000	1.000000e+000
	54	20180615_KS_CL_9.11981.11981.3.0.dta	3	1177.651493	1.000000e+000	3.130508e-001	0.001864	1.582814	1.000000e+000	1.000000e+000
	55	20180615_KS_CL_9.8375.8375.3.0.dta	3	1193.643051	1.000000e+000	3.428505e-001	-0.001492	-1.249953	1.000000e+000	1.000000e+000
	56	20180615_KS_CL_9.10048.10048.2.3.dta	2	1177.649537	1.000000e+000	3.456122e-001	-0.000092	-0.078122	1.000000e+000	1.000000e+000
	57	20180615_KS_CL_9.11505.11505.3.1.dta	3	1193.644131	1.000000e+000	3.487199e-001	-0.000412	-0.345161	1.000000e+000	1.000000e+000
	58	20180615_KS_CL_9.6611.6611.2.2.dta	2	1193.643465	1.000000e+000	3.507746e-001	-0.001078	-0.903116	1.000000e+000	1.000000e+000
	59	20180615_KS_CL_9.8739.8739.2.5.dta	2	1193.644453	1.000000e+000	3.770008e-001	-0.000090	-0.075399	1.000000e+000	1.000000e+000
	60	20180615_KS_CL_9.9165.9165.3.1.dta	3	1193.639455	1.000000e+000	3.846222e-001	-0.005088	-4.262576	1.000000e+000	1.000000e+000
	61	20180615_KS_CL_9.12045.12045.3.1.dta	3	1193.643413	1.000000e+000	4.124782e-001	-0.001130	-0.946680	1.000000e+000	1.000000e+000
	62	20180615_KS_CL_9.5050.5050.3.0.dta	3	1193.639646	1.000000e+000	4.227230e-001	-0.004897	-4.102561	1.000000e+000	1.000000e+000
	63	20180615_KS_CL_9.11250.11250.3.0.dta	3	1193.642446	1.000000e+000	4.244954e-001	-0.002097	-1.756804	1.000000e+000	1.000000e+000
	64	20180615_KS_CL_9.13303.13303.3.0.dta	3	1193.641955	1.000000e+000	4.276379e-001	-0.002588	-2.168150	1.000000e+000	1.000000e+000
	65	20180615_KS_CL_9.12713.12713.3.1.dta	3	1193.645764	1.000000e+000	4.303967e-001	0.001221	1.022918	1.000000e+000	1.000000e+000
	66	20180615_KS_CL_9.7166.7166.2.3.dta	2	1193.646486	1.000000e+000	4.315532e-001	0.001943	1.627788	1.000000e+000	1.000000e+000
	67	20180615_KS_CL_9.7725.7725.2.3.dta	2	1193.645596	1.000000e+000	4.348650e-001	0.001053	0.882172	1.000000e+000	1.000000e+000
	68	20180615_KS_CL_9.9844.9844.2.2.dta	2	1193.641174	1.000000e+000	4.365408e-001	-0.003369	-2.822448	1.000000e+000	1.000000e+000
	69	20180615_KS_CL_9.12399.12399.3.0.dta	3	1193.642780	1.000000e+000	4.411180e-001	-0.001763	-1.476989	1.000000e+000	1.000000e+000
	70	20180615_KS_CL_9.8040.8040.2.4.dta	2	1193.643100	1.000000e+000	4.456632e-001	-0.001443	-1.208903	1.000000e+000	1.000000e+000
	71	20180615_KS_CL_9.10601.10601.2.3.dta	2	1177.650957	1.000000e+000	4.479233e-001	0.001328	1.127670	1.000000e+000	1.000000e+000
	72	20180615_KS_CL_9.12212.12212.3.0.dta	3	1193.642718	1.000000e+000	4.641934e-001	-0.001825	-1.528931	1.000000e+000	1.000000e+000
	73	20180615_KS_CL_9.8495.8495.3.1.dta	3	1193.644466	1.000000e+000	4.684741e-001	-0.000077	-0.064508	1.000000e+000	1.000000e+000
	74	20180615_KS_CL_9.7553.7553.2.3.dta	2	1193.646740	1.000000e+000	5.018245e-001	0.002197	1.840581	1.000000e+000	1.000000e+000
	75	20180615_KS_CL_9.9672.9672.2.4.dta	2	1177.650608	1.000000e+000	5.087519e-001	0.000979	0.831317	1.000000e+000	1.000000e+000
	76	20180615_KS_CL_9.10080.10080.2.4.dta	2	1193.642021	1.000000e+000	5.405165e-001	-0.002522	-2.112857	1.000000e+000	1.000000e+000
72	TATESFASDPILYR	1570.774693	null	P11974/
	1	20180615_KS_CL_9.16048.16048.2.1.dta	2	1570.775857	1.000000e+000	1.533337e-001	0.001164	0.741036	1.000000e+000	1.000000e+000
	2	20180615_KS_CL_9.15856.15856.2.1.dta	2	1570.776493	1.000000e+000	1.689117e-001	0.001800	1.145931	1.000000e+000	1.000000e+000
73	TATESFASDPILYRPVAVALDTK	2465.292116	null	P11974/
	1	20180615_KS_CL_9.22811.22811.3.0.dta	3	2465.294676	1.000000e+000	6.155984e-004	0.002560	1.038416	1.000000e+000	1.000000e+000
	2	20180615_KS_CL_9.23137.23137.3.0.dta	3	2465.292082	1.000000e+000	1.223626e-002	-0.000034	-0.013791	1.000000e+000	1.000000e+000
	3	20180615_KS_CL_9.22712.22712.4.0.dta	4	2465.289475	1.000000e+000	2.622646e-002	-0.002641	-1.071273	1.000000e+000	1.000000e+000
	4	20180615_KS_CL_9.23787.23787.3.0.dta	3	2465.293868	1.000000e+000	3.936037e-002	0.001752	0.710666	1.000000e+000	1.000000e+000
	5	20180615_KS_CL_9.23467.23467.3.0.dta	3	2465.302890	1.000000e+000	5.594476e-002	0.010774	4.370273	1.000000e+000	1.000000e+000
	6	20180615_KS_CL_9.24022.24022.3.0.dta	3	2465.294126	1.000000e+000	6.458851e-002	0.002010	0.815319	1.000000e+000	1.000000e+000
	7	20180615_KS_CL_9.22485.22485.3.0.dta	3	2465.282970	1.000000e+000	7.276311e-002	-0.009146	-3.709905	1.000000e+000	1.000000e+000
74	TATESFASDPILYRPVAVALDTKGPEIR	3017.594084	null	P11974/
	1	20180615_KS_CL_9.22386.22386.4.0.dta	4	3017.596677	1.000000e+000	9.768892e-004	0.002593	0.859294	1.000000e+000	1.000000e+000
	2	20180615_KS_CL_9.22676.22676.4.0.dta	4	3017.593407	1.000000e+000	1.777781e-003	-0.000677	-0.224351	1.000000e+000	1.000000e+000
	3	20180615_KS_CL_9.23258.23258.4.0.dta	4	3017.600106	1.000000e+000	2.125140e-003	0.006022	1.995630	1.000000e+000	1.000000e+000
	4	20180615_KS_CL_9.21953.21953.4.0.dta	4	3017.597384	1.000000e+000	2.587377e-003	0.003300	1.093586	1.000000e+000	1.000000e+000
	5	20180615_KS_CL_9.21719.21719.4.1.dta	4	3017.586046	1.000000e+000	6.411181e-003	-0.008038	-2.663711	1.000000e+000	1.000000e+000
	6	20180615_KS_CL_9.22390.22390.3.0.dta	3	3017.597998	1.000000e+000	1.641062e-002	0.003914	1.297060	1.000000e+000	1.000000e+000
	7	20180615_KS_CL_9.22530.22530.5.0.dta	5	3017.599709	1.000000e+000	1.671833e-002	0.005625	1.864068	1.000000e+000	1.000000e+000
	8	20180615_KS_CL_9.22753.22753.4.3.dta	4	3017.590305	1.000000e+000	2.161153e-002	-0.003779	-1.252322	1.000000e+000	1.000000e+000
	9	20180615_KS_CL_9.22168.22168.4.0.dta	4	3017.595248	1.000000e+000	2.808098e-002	0.001164	0.385738	1.000000e+000	1.000000e+000
	10	20180615_KS_CL_9.22705.22705.3.0.dta	3	3017.590538	1.000000e+000	3.140833e-002	-0.003546	-1.175108	1.000000e+000	1.000000e+000
	11	20180615_KS_CL_9.22181.22181.3.0.dta	3	3017.599192	1.000000e+000	3.709688e-002	0.005108	1.692739	1.000000e+000	1.000000e+000
	12	20180615_KS_CL_9.21730.21730.3.0.dta	3	3017.586600	1.000000e+000	5.685907e-002	-0.007484	-2.480122	1.000000e+000	1.000000e+000
	13	20180615_KS_CL_9.21961.21961.3.0.dta	3	3017.599290	1.000000e+000	1.049496e-001	0.005206	1.725215	1.000000e+000	1.000000e+000
	14	20180615_KS_CL_9.23260.23260.3.0.dta	3	3017.604186	1.000000e+000	1.260252e-001	0.010102	3.347700	1.000000e+000	1.000000e+000
	15	20180615_KS_CL_9.21505.21505.3.0.dta	3	3017.580777	1.000000e+000	2.828981e-001	-0.013307	-4.409805	1.000000e+000	1.000000e+000
	16	20180615_KS_CL_9.22896.22896.4.3.dta	4	3017.583219	1.000000e+000	4.466672e-001	-0.010865	-3.600551	1.000000e+000	1.000000e+000
75	TGLIKGSGTAEVELK	1502.842376	null	P11974/
	1	20180615_KS_CL_9.8153.8153.3.0.dta	3	1502.840183	1.000000e+000	6.753121e-004	-0.002193	-1.459235	1.000000e+000	1.000000e+000
	2	20180615_KS_CL_9.22288.22288.3.0.dta	3	1502.842467	1.000000e+000	4.096302e-002	0.000091	0.060552	1.000000e+000	1.000000e+000
	3	20180615_KS_CL_9.21850.21850.3.0.dta	3	1502.844955	1.000000e+000	7.890926e-002	0.002579	1.716082	1.000000e+000	1.000000e+000
76	TGLIKGSGTAEVELKK	1630.937331	null	P11974/
	1	20180615_KS_CL_9.6194.6194.3.0.dta	3	1630.935036	1.000000e+000	9.589697e-003	-0.002295	-1.407166	1.000000e+000	1.000000e+000
	2	20180615_KS_CL_9.6366.6366.3.0.dta	3	1630.935195	1.000000e+000	1.869788e-002	-0.002136	-1.309676	1.000000e+000	1.000000e+000
	3	20180615_KS_CL_9.6221.6221.4.0.dta	4	1630.934753	1.000000e+000	6.564960e-002	-0.002578	-1.580686	1.000000e+000	1.000000e+000
	4	20180615_KS_CL_9.6594.6594.3.0.dta	3	1630.932300	1.000000e+000	8.737068e-002	-0.005031	-3.084729	1.000000e+000	1.000000e+000
77	TGLIKGSGTAEVELKKGATLK	2101.222590	null	P11974/
	1	20180615_KS_CL_9.7806.7806.4.1.dta	4	2101.219233	1.000000e+000	1.953806e-001	-0.003357	-1.597641	1.000000e+000	1.000000e+000
78	VFLAQK	705.429354	null	P11974/
	1	20180615_KS_CL_9.10571.10571.2.0.dta	2	705.428178	1.000000e+000	2.503876e-004	-0.001176	-1.667070	1.000000e+000	1.000000e+000
	2	20180615_KS_CL_9.8833.8833.2.0.dta	2	705.428531	1.000000e+000	3.696885e-004	-0.000823	-1.166665	1.000000e+000	1.000000e+000
	3	20180615_KS_CL_9.8848.8848.2.1.dta	2	705.428497	1.000000e+000	4.601766e-004	-0.000857	-1.214863	1.000000e+000	1.000000e+000
	4	20180615_KS_CL_9.11758.11758.2.1.dta	2	705.427785	1.000000e+000	7.458872e-004	-0.001569	-2.224177	1.000000e+000	1.000000e+000
	5	20180615_KS_CL_9.9437.9437.2.1.dta	2	705.427667	1.000000e+000	8.480183e-004	-0.001687	-2.391451	1.000000e+000	1.000000e+000
	6	20180615_KS_CL_9.9120.9120.2.1.dta	2	705.426967	1.000000e+000	1.109750e-003	-0.002387	-3.383755	1.000000e+000	1.000000e+000
	7	20180615_KS_CL_9.9300.9300.2.1.dta	2	705.427358	1.000000e+000	1.194014e-003	-0.001996	-2.829482	1.000000e+000	1.000000e+000
	8	20180615_KS_CL_9.5956.5956.2.2.dta	2	705.428079	1.000000e+000	6.963384e-001	-0.001275	-1.807410	1.000000e+000	1.000000e+000
79	VFLAQKMIIGR	1275.760512	null	P11974/
	1	20180615_KS_CL_9.13882.13882.3.0.dta	3	1275.762108	1.000000e+000	1.297891e-004	0.001596	1.251018	1.000000e+000	1.000000e+000
	2	20180615_KS_CL_9.9397.9397.3.0.dta	3	1291.750246	1.000000e+000	2.356776e-004	-0.005180	-4.010047	1.000000e+000	1.000000e+000
	3	20180615_KS_CL_9.13693.13693.3.0.dta	3	1275.758842	1.000000e+000	3.212334e-003	-0.001670	-1.309023	1.000000e+000	1.000000e+000
	4	20180615_KS_CL_9.9288.9288.3.0.dta	3	1291.753864	1.000000e+000	1.000287e-002	-0.001562	-1.209207	1.000000e+000	1.000000e+000
	5	20180615_KS_CL_9.14099.14099.3.0.dta	3	1275.759994	1.000000e+000	2.436787e-002	-0.000518	-0.406032	1.000000e+000	1.000000e+000
80	VNLAMNVGK	945.518567	null	P11974/
	1	20180615_KS_CL_9.14819.14819.2.0.dta	2	945.518147	1.000000e+000	2.085283e-005	-0.000420	-0.444201	1.000000e+000	1.000000e+000
	2	20180615_KS_CL_9.9368.9368.2.0.dta	2	961.512920	1.000000e+000	2.541108e-005	-0.000561	-0.583455	1.000000e+000	1.000000e+000
	3	20180615_KS_CL_9.11376.11376.2.0.dta	2	945.519130	1.000000e+000	2.802460e-005	0.000563	0.595440	1.000000e+000	1.000000e+000
	4	20180615_KS_CL_9.11978.11978.2.0.dta	2	945.519012	1.000000e+000	2.851363e-005	0.000445	0.470641	1.000000e+000	1.000000e+000
	5	20180615_KS_CL_9.15593.15593.2.1.dta	2	945.518359	1.000000e+000	4.673502e-005	-0.000208	-0.219985	1.000000e+000	1.000000e+000
	6	20180615_KS_CL_9.10216.10216.2.0.dta	2	961.513876	1.000000e+000	4.693124e-005	0.000395	0.410811	1.000000e+000	1.000000e+000
	7	20180615_KS_CL_9.15801.15801.2.0.dta	2	945.518460	1.000000e+000	4.998388e-005	-0.000107	-0.113165	1.000000e+000	1.000000e+000
	8	20180615_KS_CL_9.9651.9651.2.0.dta	2	961.513273	1.000000e+000	5.583130e-005	-0.000208	-0.216326	1.000000e+000	1.000000e+000
	9	20180615_KS_CL_9.10702.10702.2.1.dta	2	961.514134	1.000000e+000	1.049491e-004	0.000653	0.679138	1.000000e+000	1.000000e+000
	10	20180615_KS_CL_9.11163.11163.2.1.dta	2	945.517642	1.000000e+000	1.166355e-004	-0.000925	-0.978299	1.000000e+000	1.000000e+000
	11	20180615_KS_CL_9.8727.8727.2.2.dta	2	961.513386	1.000000e+000	1.300164e-004	-0.000095	-0.098803	1.000000e+000	1.000000e+000
	12	20180615_KS_CL_9.8819.8819.2.3.dta	2	961.513057	1.000000e+000	3.044741e-004	-0.000424	-0.440971	1.000000e+000	1.000000e+000
	13	20180615_KS_CL_9.9168.9168.2.2.dta	2	961.510399	1.000000e+000	4.561375e-004	-0.003082	-3.205363	1.000000e+000	1.000000e+000
	14	20180615_KS_CL_9.8104.8104.2.0.dta	2	961.513246	1.000000e+000	4.824166e-004	-0.000235	-0.244406	1.000000e+000	1.000000e+000
	15	20180615_KS_CL_9.10259.10259.2.0.dta	2	961.513419	1.000000e+000	1.555844e-003	-0.000062	-0.064482	1.000000e+000	1.000000e+000
	16	20180615_KS_CL_9.8704.8704.2.1.dta	2	961.513252	1.000000e+000	2.637770e-003	-0.000229	-0.238166	1.000000e+000	1.000000e+000
	17	20180615_KS_CL_9.6950.6950.2.1.dta	2	961.512469	1.000000e+000	3.292402e-003	-0.001012	-1.052507	1.000000e+000	1.000000e+000
	18	20180615_KS_CL_9.12622.12622.2.0.dta	2	961.515032	1.000000e+000	3.691956e-003	0.001551	1.613082	1.000000e+000	1.000000e+000
	19	20180615_KS_CL_9.14481.14481.2.0.dta	2	961.515871	1.000000e+000	5.675359e-003	0.002390	2.485665	1.000000e+000	1.000000e+000
	20	20180615_KS_CL_9.7701.7701.2.3.dta	2	945.518406	1.000000e+000	6.049390e-003	-0.000161	-0.170277	1.000000e+000	1.000000e+000
	21	20180615_KS_CL_9.20513.20513.2.0.dta	2	945.516844	1.000000e+000	6.402269e-003	-0.001723	-1.822280	1.000000e+000	1.000000e+000
	22	20180615_KS_CL_9.17755.17755.2.0.dta	2	945.516076	1.000000e+000	7.610627e-003	-0.002491	-2.634533	1.000000e+000	1.000000e+000
	23	20180615_KS_CL_9.17303.17303.2.0.dta	2	945.516752	1.000000e+000	1.688866e-002	-0.001815	-1.919582	1.000000e+000	1.000000e+000
	24	20180615_KS_CL_9.8491.8491.2.0.dta	2	945.518765	1.000000e+000	1.841126e-002	0.000198	0.209409	1.000000e+000	1.000000e+000
	25	20180615_KS_CL_9.15597.15597.2.0.dta	2	961.516253	1.000000e+000	2.466418e-002	0.002772	2.882955	1.000000e+000	1.000000e+000
	26	20180615_KS_CL_9.10769.10769.2.0.dta	2	945.517987	1.000000e+000	4.833717e-002	-0.000580	-0.613420	1.000000e+000	1.000000e+000
	27	20180615_KS_CL_9.14079.14079.2.1.dta	2	961.514420	1.000000e+000	5.713318e-002	0.000939	0.976585	1.000000e+000	1.000000e+000
	28	20180615_KS_CL_9.17516.17516.2.3.dta	2	945.516223	1.000000e+000	1.014351e-001	-0.002344	-2.479063	1.000000e+000	1.000000e+000
	29	20180615_KS_CL_9.14282.14282.2.2.dta	2	961.514868	1.000000e+000	1.420033e-001	0.001387	1.442517	1.000000e+000	1.000000e+000
	30	20180615_KS_CL_9.7176.7176.2.1.dta	2	961.512831	1.000000e+000	1.584522e-001	-0.000650	-0.676018	1.000000e+000	1.000000e+000
	31	20180615_KS_CL_9.9455.9455.2.0.dta	2	961.514071	1.000000e+000	1.962940e-001	0.000590	0.613616	1.000000e+000	1.000000e+000
	32	20180615_KS_CL_9.15215.15215.2.0.dta	2	961.515219	1.000000e+000	1.973848e-001	0.001738	1.807567	1.000000e+000	1.000000e+000
	33	20180615_KS_CL_9.6868.6868.2.2.dta	2	961.512015	1.000000e+000	2.238204e-001	-0.001466	-1.524680	1.000000e+000	1.000000e+000
	34	20180615_KS_CL_9.15303.15303.2.1.dta	2	961.516749	1.000000e+000	2.238621e-001	0.003268	3.398808	1.000000e+000	1.000000e+000
	35	20180615_KS_CL_9.5327.5327.2.0.dta	2	961.510216	1.000000e+000	2.338891e-001	-0.003265	-3.395688	1.000000e+000	1.000000e+000
	36	20180615_KS_CL_9.10437.10437.2.0.dta	2	961.512887	1.000000e+000	2.902805e-001	-0.000594	-0.617776	1.000000e+000	1.000000e+000
	37	20180615_KS_CL_9.8280.8280.2.2.dta	2	961.513002	1.000000e+000	4.025462e-001	-0.000479	-0.498173	1.000000e+000	1.000000e+000
	38	20180615_KS_CL_9.15084.15084.2.0.dta	2	945.518777	1.000000e+000	4.066282e-001	0.000210	0.222100	1.000000e+000	1.000000e+000
	39	20180615_KS_CL_9.9252.9252.2.4.dta	2	961.510340	1.000000e+000	5.525383e-001	-0.003141	-3.266725	1.000000e+000	1.000000e+000
	40	20180615_KS_CL_9.10133.10133.2.1.dta	2	961.512820	1.000000e+000	5.743125e-001	-0.000661	-0.687458	1.000000e+000	1.000000e+000
81	VNLAMNVGKAR	1188.651693	Oxidation[M](5)	P11974/
	1	20180615_KS_CL_9.4181.4181.3.0.dta	3	1188.653412	1.000000e+000	2.642449e-004	0.001719	1.446176	1.000000e+000	1.000000e+000
	2	20180615_KS_CL_9.4185.4185.3.0.dta	3	1188.653498	1.000000e+000	2.653170e-004	0.001805	1.518527	1.000000e+000	1.000000e+000
	3	20180615_KS_CL_9.6493.6493.3.0.dta	3	1172.653682	1.000000e+000	5.252316e-003	-0.003097	-2.641011	1.000000e+000	1.000000e+000
82	VVDVGSK	703.398447	null	P11974/
	1	20180615_KS_CL_9.4318.4318.2.0.dta	2	703.399260	1.000000e+000	2.900724e-004	0.000813	1.155817	1.000000e+000	1.000000e+000
83	VVDVGSKVYVDDGLISLQVK	2133.180059	null	P11974/
	1	20180615_KS_CL_9.20592.20592.3.0.dta	3	2133.181178	1.000000e+000	1.369750e-002	0.001119	0.524569	1.000000e+000	1.000000e+000
	2	20180615_KS_CL_9.20357.20357.3.1.dta	3	2133.180303	1.000000e+000	2.203698e-002	0.000244	0.114383	1.000000e+000	1.000000e+000
	3	20180615_KS_CL_9.20553.20553.2.0.dta	2	2133.173845	1.000000e+000	1.143154e-001	-0.006214	-2.913022	1.000000e+000	1.000000e+000
	4	20180615_KS_CL_9.20838.20838.3.0.dta	3	2133.182738	1.000000e+000	2.520780e-001	0.002679	1.255871	1.000000e+000	1.000000e+000
84	VYVDDGLISLQVK	1448.799453	null	P11974/
	1	20180615_KS_CL_9.20992.20992.3.0.dta	3	1448.796900	1.000000e+000	1.167941e-002	-0.002553	-1.762149	1.000000e+000	1.000000e+000
	2	20180615_KS_CL_9.20555.20555.3.0.dta	3	1448.795432	1.000000e+000	1.204402e-002	-0.004021	-2.775401	1.000000e+000	1.000000e+000
	3	20180615_KS_CL_9.20759.20759.3.0.dta	3	1448.793126	1.000000e+000	1.520199e-002	-0.006327	-4.367064	1.000000e+000	1.000000e+000
	4	20180615_KS_CL_9.19870.19870.3.0.dta	3	1448.796983	1.000000e+000	3.964854e-001	-0.002470	-1.704860	1.000000e+000	1.000000e+000
	5	20180615_KS_CL_9.22488.22488.2.2.dta	2	1448.793568	1.000000e+000	6.463028e-001	-0.005885	-4.061984	1.000000e+000	1.000000e+000
85	VYVDDGLISLQVKQK	1704.952980	null	P11974/
	1	20180615_KS_CL_9.14466.14466.3.0.dta	3	1704.956477	1.000000e+000	3.844997e-003	0.003497	2.051083	1.000000e+000	1.000000e+000
86	YRPRAPIIAVTRNHQTAR	2120.194693	null	P11974/
	1	20180615_KS_CL_9.6227.6227.5.0.dta	5	2120.192158	1.000000e+000	9.974780e-002	-0.002535	-1.195645	1.000000e+000	1.000000e+000
