# Supplementary material for: The CroCo cross-link converter: a user-centred tool to convert results from cross-linking mass spectrometry experiments
Source: Bioinformatics. 2019 Sep 28;36(4):1296–7. doi: 10.1093/bioinformatics/btz732 (PMC7703748; doi:10.1093/bioinformatics/btz732)
Supplement: btz732_Supplementary_Data [file btz732_supplementary_data.zip › ExampleData/input/plink2/pLink2_results/PK_P11974_2019.03.01.precursor_error_distribution.csv]

-0.001839	-0.628374	12.6184	2	3
-0.002041	-0.840904	12.4212	2	1
-0.001177	-0.484931	12.1002	2	1
0.000337	0.188583	11.8736	2	1
0.00246	1.31137	11.0679	2	0
-0.001404	-0.754879	10.8398	2	0
-0.00042	-0.444201	10.778	2	0
-0.000561	-0.583455	10.5803	2	0
0.000563	0.59544	10.4824	2	0
0.000445	0.470641	10.4651	2	0
0.002666	0.759407	10.334	2	0
-0.001087	-0.545129	10.2557	2	0
-0.000969	-0.542245	10.2285	2	1
0.000577	0.3167	10.0832	2	0
0.000379	0.244382	10.0314	2	1
-0.002111	-1.44013	10.0212	2	0
-0.000208	-0.219985	9.97097	2	0
0.000395	0.410811	9.96678	2	0
-0.000301	-0.256907	9.90657	2	0
-0.000107	-0.113165	9.90376	2	0
-0.000208	-0.216326	9.79312	2	0
-7.9e-005	-0.0674273	9.71903	2	0
-0.005199	-4.4374	9.69461	2	0
0.001494	0.587435	9.66958	2	0
-0.003125	-1.27909	9.56226	2	1
0.000682	0.582094	9.5231	2	0
-0.003513	-1.92819	9.49372	2	0
0.000191	0.217669	9.49068	2	0
-0.000715	-0.607142	9.48692	2	0
0.001173	0.643828	9.48037	2	0
-0.001647	-0.66482	9.46786	2	0
0.002107	0.780562	9.42516	2	1
-0.000978	-0.921352	9.40377	2	0
0.000446	0.237753	9.36478	2	0
3.7e-005	0.0315799	9.36139	2	0
0.000953	0.813396	9.30936	2	0
2.8e-005	0.0250312	9.30785	2	0
0.003731	2.67498	9.25584	2	0
-0.001242	-1.05464	9.22555	2	0
-0.003327	-1.36177	9.18831	2	1
0.000554	0.559308	9.16899	2	0
0.000653	0.679138	9.16193	2	0
-0.004666	-2.56104	9.15236	2	0
0.00414	1.13402	9.14051	2	1
0.000977	0.359251	9.13205	2	3
0.003428	1.71059	9.11525	2	0
0.001854	1.32925	9.09885	2	0
-0.000925	-0.978299	9.05634	2	0
0.000173	0.0941286	9.02927	2	0
-0.000163	-0.0868421	9.00445	2	0
0.001236	0.6032	8.98959	2	1
-0.005291	-2.19153	8.9826	2	1
-0.00177	-1.4585	8.97986	2	0
0.001596	1.25102	8.94947	2	0
-9.5e-005	-0.0988026	8.94772	2	0
0.001402	0.623062	8.94497	2	0
0.004082	3.48403	8.93003	2	0
-0.00218	-1.79634	8.92003	2	0
0.00332	2.38031	8.8982	2	0
0.005918	2.97687	8.89237	2	0
-0.002244	-1.67115	8.88451	2	0
-0.001726	-1.44599	8.83322	2	0
-0.001494	-0.900585	8.80442	2	1
-0.003544	-1.50856	8.79607	2	0
8.7e-005	0.0524437	8.76958	2	1
0.003541	1.63392	8.73044	2	3
-0.001644	-0.470435	8.71791	2	0
-0.000465	-0.255226	8.71671	2	0
-0.002103	-1.15042	8.70125	2	0
-0.001863	-1.01365	8.68928	2	0
-0.000792	-0.665782	8.63707	2	0
0.001163	0.558849	8.63126	2	1
-0.0014	-1.00375	8.62721	2	0
-0.001468	-1.67298	8.6255	2	0
-0.002354	-1.93972	8.62442	2	0
-0.000184	-0.154677	8.61156	2	0
-0.002986	-2.4605	8.59194	2	0
-0.000244	-0.0698212	8.57668	2	0
-0.001846	-1.71326	8.55888	2	0
-0.000379	-0.331987	8.53226	2	0
0.002937	2.10572	8.50917	2	0
0.000545	0.456585	8.50525	2	0
-0.000611	-0.251735	8.49837	2	1
-0.001267	-1.06146	8.49479	2	0
-0.001151	-0.709655	8.48914	2	1
-0.000355	-0.19485	8.48164	2	0
-0.007389	-2.36774	8.47299	2	3
-0.002583	-2.12842	8.46458	2	0
-0.003336	-2.7948	8.45975	2	0
-7e-005	-0.0588444	8.45548	2	0
9.7e-005	0.0964624	8.44369	2	0
-0.002473	-2.4593	8.40707	2	0
0.000734	0.402873	8.39433	2	0
0.00273	1.49842	8.39191	2	0
-0.001834	-1.53647	8.37691	2	0
-0.001626	-1.4243	8.37175	2	0
0.000186	0.157942	8.36793	2	0
-0.001452	-1.46591	8.36558	2	0
-0.00518	-4.01005	8.35281	2	0
-0.001619	-1.37477	8.3453	2	0
0.000225	0.254388	8.33601	2	0
0.001696	0.579512	8.33159	2	3
-0.004302	-2.3266	8.32817	2	3
-0.006845	-3.59911	8.32443	2	0
-0.002417	-1.32663	8.32203	2	0
-0.001176	-1.66707	8.29225	2	0
0.003472	1.77865	8.29055	2	1
0.000342	0.151988	8.28093	2	0
-0.002608	-2.59355	8.25726	2	0
-0.000545	-0.296532	8.25079	2	0
0.001719	1.44618	8.23837	2	0
0.003144	2.59069	8.23613	2	0
0.001805	1.51853	8.23432	2	0
0.00034	0.387474	8.233	2	0
0.001304	0.71573	8.22358	2	0
0.00213	1.31326	8.20084	2	1
-0.001187	-0.493298	8.1777	2	1
0.001033	1.16792	8.17698	2	0
-0.002642	-2.16797	8.17147	2	0
-0.006148	-3.37447	8.16067	2	0
-7e-006	-0.00597457	8.1598	2	0
0.000813	1.15582	8.14509	2	0
-0.000339	-0.178247	8.12778	2	0
-0.000424	-0.440971	8.09662	2	0
-0.002016	-1.71188	8.05955	2	0
-0.003565	-1.43903	8.05373	2	0
0.001333	0.755247	8.03411	2	0
-0.002146	-2.13411	7.9987	2	0
0.00062	0.255444	7.9927	2	1
-0.005813	-2.19587	7.99143	2	0
0.000101	0.0937374	7.97412	2	0
0.002684	0.936312	7.90611	2	3
0.002042	1.71657	7.90292	2	0
-0.000823	-1.16667	7.90248	2	0
-0.00397	-3.87486	7.8994	2	0
0.001066	0.764281	7.89105	2	0
-0.004071	-2.21501	7.88294	2	0
0.003053	1.72976	7.87999	2	0
-0.007175	-4.3072	7.87932	2	0
8.5e-005	0.0466542	7.87602	2	0
0.003123	1.05128	7.8753	2	3
0.001866	1.0242	7.87315	2	0
-0.002307	-0.924967	7.86854	2	0
-0.001527	-1.29665	7.86078	2	0
-0.001089	-0.922387	7.84662	2	1
-0.004923	-2.66244	7.8436	2	3
-0.006512	-3.54315	7.81264	2	0
-0.00095	-0.795882	7.79606	2	0
-0.000627	-0.581914	7.78468	2	0
-0.000976	-0.531038	7.77484	2	0
0.000586	0.582752	7.75495	2	0
-0.000879	-0.874129	7.74614	2	0
0.001027	0.625163	7.74222	2	0
0.001011	0.55491	7.72631	2	0
-0.000217	-0.245343	7.71872	2	0
-0.000991	-0.523518	7.71535	2	0
-0.003082	-3.20536	7.69226	2	0
-0.000857	-1.21486	7.68344	2	0
5.9e-005	0.0214987	7.67063	2	1
-0.005515	-1.76723	7.65852	2	3
-0.000235	-0.244406	7.63622	2	0
0.002177	1.60108	7.63223	2	0
-0.000392	-0.361794	7.61304	2	0
-0.002277	-3.03456	7.60364	2	0
-0.006959	-2.68741	7.58565	2	3
-0.005968	-1.89476	7.58076	2	3
-0.003981	-2.43205	7.54108	2	0
-0.003251	-2.75361	7.53178	2	1
-0.001932	-1.92129	7.52969	2	0
-0.002145	-2.46983	7.5048	2	0
0.000486	0.25674	7.50447	2	0
-0.001519	-1.74903	7.4995	2	0
-0.002145	-2.46983	7.48853	2	0
-0.001097	-1.39316	7.467	2	0
-0.000521	-0.271658	7.46278	2	0
-0.001022	-0.532887	7.4472	2	0
-0.001128	-0.945005	7.42702	2	0
-0.002953	-1.31234	7.41981	2	0
0.000707	0.666049	7.40507	2	0
0.00256	1.03842	7.3923	2	0
0.005002	2.60812	7.38372	2	0
-0.00109	-0.91317	7.37429	2	0
-0.000898	-0.752318	7.36706	2	0
-0.002578	-2.11545	7.3475	2	0
-0.003122	-2.61552	7.33556	2	0
-0.002168	-2.88929	7.32137	2	0
-0.001786	-0.931249	7.31494	2	0
-0.001905	-2.19348	7.30022	2	0
-0.002193	-1.45923	7.29966	2	0
-0.000882	-0.465936	7.29834	2	0
0.001907	1.02532	7.27175	2	0
-0.001242	-0.675767	7.26562	2	0
0.000924	0.857558	7.25712	2	0
-0.000681	-0.677226	7.25654	2	0
0.000976	0.420872	7.24788	2	0
-0.003019	-2.04843	7.22862	2	0
-0.00227	-1.66948	7.2229	2	0
0.000258	0.214006	7.21076	2	0
-0.001189	-0.64693	7.20867	2	0
-0.001569	-2.22418	7.20019	2	0
0.001839	0.988763	7.18611	2	0
-0.002666	-1.5852	7.18318	2	0
-0.001859	-1.57458	7.16028	2	1
0.00375	3.20066	7.15853	2	0
-0.000914	-1.05241	7.15055	2	0
-0.001857	-1.13447	7.1347	2	0
0.001622	0.608755	7.12912	2	3
0.002377	1.74817	7.12541	2	0
0.002913	1.53886	7.1184	2	0
0.002455	2.39617	7.11503	2	0
0.007621	2.07843	7.10735	2	1
-0.007028	-3.82391	7.09293	2	0
0.003247	1.97654	7.09151	2	0
-0.000907	-0.479143	7.08638	2	0
-0.001416	-1.26586	7.07656	2	0
0.000297	0.275644	7.07188	2	0
-0.001687	-2.39145	7.07176	2	0
-0.00057	-0.776185	7.0519	2	0
0.00216	0.959925	7.04866	2	0
0.000431	0.185856	7.01752	2	0
-0.001554	-0.845525	7.01465	2	0
-0.005713	-2.69217	7.0104	2	0
-0.006322	-1.79354	7.00031	2	3
-0.005967	-3.27512	7.00029	2	0
-0.004031	-2.21251	6.98532	2	0
0.003303	1.72224	6.98242	2	0
0.003597	1.72844	6.98096	2	1
0.002737	1.55072	6.98096	2	0
-0.003094	-3.01985	6.97259	2	0
-0.001718	-1.43929	6.94936	2	0
0.002477	1.89268	6.93773	2	1
-0.005375	-2.0757	6.93465	2	3
0.002593	0.859294	6.93016	2	0
0.000797	0.417505	6.9279	2	0
-0.002136	-1.78948	6.89167	2	0
-0.002155	-1.12365	6.88508	2	0
-0.000957	-0.966169	6.87681	2	0
0.000491	0.257208	6.85576	2	0
-0.002189	-1.6302	6.8533	2	0
-0.002691	-1.46416	6.81863	2	0
-0.005155	-4.27597	6.80337	2	0
-0.002387	-3.38375	6.80251	2	0
0.00274	1.76674	6.80227	2	0
0.001758	0.600697	6.79497	2	3
0.002816	1.54563	6.79204	2	0
-0.003599	-3.39054	6.77604	2	0
-0.003353	-3.1119	6.77378	2	0
-0.009804	-4.74755	6.7724	2	1
-0.004935	-3.6752	6.76737	2	0
0.001075	0.560522	6.76069	2	0
0.000174	0.0946727	6.75175	2	0
-0.002847	-2.36153	6.74575	2	0
-0.005628	-2.72534	6.73429	2	1
-0.001996	-2.82948	6.72924	2	0
-4.1e-005	-0.0413928	6.71185	2	0
-0.002237	-1.33011	6.67702	2	0
-0.001168	-0.968834	6.65813	2	0
-0.004604	-3.81893	6.65231	2	0
-0.000937	-0.401287	6.65182	2	0
-0.001682	-1.56105	6.64751	2	0
0.00492	4.56622	6.64213	2	0
-0.01323	-4.02069	6.62866	2	0
-0.001159	-1.09187	6.61433	2	0
-0.001421	-0.77316	6.61063	2	0
-0.000538	-0.281829	6.60293	2	0
-0.002737	-1.14987	6.60089	2	3
0.00704	1.92839	6.5854	2	1
-0.001811	-0.985358	6.5747	2	0
0.00033	0.212786	6.57079	2	1
0.000452	0.240952	6.56656	2	0
-0.005387	-2.91338	6.55904	2	3
-0.002177	-0.891064	6.55583	2	1
0.001488	1.40181	6.54887	2	0
8.3e-005	0.0432775	6.52977	2	0
-0.000451	-0.448501	6.47599	2	0
-6.2e-005	-0.0644817	6.46418	2	0
0.003479	1.81401	6.45989	2	0
-0.003355	-2.81072	6.4596	2	0
-0.002239	-0.880366	6.45699	2	0
-0.001669	-1.52603	6.45033	2	0
0.004427	2.47731	6.448	2	1
0.0001	0.0409308	6.44019	2	1
0.001286	0.872569	6.43539	2	0
-0.004141	-2.27288	6.4234	2	0
0.002107	1.09862	6.42002	2	0
-0.010058	-2.95399	6.41714	2	3
3.3e-005	0.0245402	6.40745	2	1
0.000938	0.404486	6.39829	2	0
-0.004162	-2.19867	6.39268	2	0
0.000758	0.543457	6.38608	2	0
-0.000618	-0.25462	6.37583	2	1
-0.001801	-2.07373	6.37217	2	0
-0.00378	-1.97095	6.35549	2	0
0.005826	1.47648	6.34978	2	1
0.000116	0.049679	6.34761	2	0
0.000626	0.463799	6.34486	2	1
-0.000677	-0.224351	6.33061	2	0
-6.4e-005	-0.0572141	6.32558	2	0
0.003912	2.03978	6.29854	2	0
2e-006	0.00178794	6.29714	2	0
0.002795	1.45736	6.29601	2	0
-0.003722	-2.02513	6.29196	2	0
0.001726	0.73919	6.27862	2	0
-0.003159	-1.18915	6.26494	2	3
-0.002571	-0.890991	6.25139	2	3
8e-005	0.0342614	6.24754	2	0
0.003126	1.348	6.24727	2	0
0.001267	1.13266	6.23732	2	0
0.000323	0.13833	6.2342	2	0
0.001252	0.655855	6.22925	2	0
-0.00879	-4.7826	6.22462	2	0
-0.003691	-4.68745	6.21521	2	0
0.000109	0.0470031	6.20798	2	0
-0.006557	-2.79108	6.20783	2	0
0.000657	0.575503	6.20189	2	0
-0.002405	-2.7692	6.19173	2	0
0.001726	0.696709	6.18959	2	0
0.005882	3.13378	6.18159	2	0
-0.003662	-3.44989	6.18111	2	0
-0.001188	-0.622329	6.17512	2	0
-0.000407	-0.175507	6.16526	2	0
-0.007826	-4.11492	6.16166	2	0
-0.000759	-0.209798	6.15931	2	3
0.003795	1.03952	6.15905	2	1
-0.001079	-0.373932	6.15281	2	3
-0.007619	-3.11852	6.15243	2	1
0.006022	1.99563	6.15179	2	0
0.001102	0.471951	6.14444	2	0
-0.002301	-1.21555	6.14394	2	0
-0.005414	-2.26408	6.12712	2	0
0.000394	0.500368	6.11121	2	0
-0.003133	-1.34176	6.10764	2	0
0.003017	1.57311	6.10669	2	0
-0.000388	-0.530494	6.10654	2	0
-0.000266	-0.138697	6.10446	2	0
-0.002552	-1.38853	6.10277	2	0
-0.000465	-0.193166	6.10162	2	0
-0.00204	-2.34893	6.10127	2	0
-0.005569	-2.92819	6.08873	2	0
0.000191	0.170748	6.08411	2	0
-0.002586	-1.36611	6.08371	2	0
-0.005768	-3.03282	6.07797	2	0
-0.002555	-1.08678	6.07758	2	0
-0.000639	-0.35073	6.07362	2	0
-0.000501	-0.636254	6.06434	2	0
0.001639	0.715952	6.05069	2	1
-0.006501	-2.55617	6.05009	2	0
-0.005184	-2.82059	6.04833	2	0
0.002985	1.55643	6.04196	2	0
0.011575	3.23153	6.02824	2	3
-0.002668	-1.09203	6.02455	2	1
-0.000469	-0.419272	6.02312	2	0
0.000651	0.278802	6.02266	2	0
-0.00412	-2.24168	6.01512	2	0
-0.0047	-2.48288	6.00091	2	0
-0.000861	-0.368738	5.99004	2	0
0.001371	0.718192	5.98788	2	0
0.003567	1.52763	5.9707	2	0
-0.007156	-2.47305	5.97005	2	3
0.001057	0.452679	5.95616	2	0
-0.002733	-1.66963	5.95513	2	0
0.0033	1.09359	5.95452	2	0
-0.00255	-2.14362	5.9531	2	0
-0.004945	-2.16865	5.95171	2	3
-0.008384	-2.5604	5.94269	2	0
0.00153	0.449354	5.9391	2	3
-0.000229	-0.238166	5.93518	2	0
-8e-006	-0.00344977	5.91143	2	0
0.000365	0.420273	5.91117	2	0
0.001387	1.23994	5.90931	2	0
0.000425	0.222634	5.90747	2	0
-0.004758	-2.58881	5.90619	2	0
0.002113	0.904929	5.90333	2	0
-0.001954	-1.43708	5.90155	2	0
0.003747	1.61579	5.8866	2	0
-0.00653	-2.77756	5.88656	2	0
-0.002075	-0.888655	5.87684	2	0
-0.001483	-0.956248	5.87667	2	1
0.000655	0.343119	5.87371	2	0
-0.005135	-2.11565	5.87034	2	1
-0.006048	-3.18005	5.87012	2	0
-0.003172	-1.34922	5.86902	2	0
-0.002079	-0.890368	5.86647	2	0
-0.002997	-1.63764	5.86327	2	3
0.00157	1.01233	5.85503	2	0
0.001941	1.09973	5.8545	2	0
-0.001935	-0.828698	5.85156	2	0
-0.005057	-2.65898	5.84935	2	0
0.000514	0.221648	5.84672	2	0
0.001176	0.666294	5.84437	2	0
0.000799	0.741546	5.8431	2	0
-0.001006	-0.531442	5.83741	2	0
0.005961	1.87827	5.83351	2	1
-0.000527	-0.471122	5.8233	2	0
-0.001126	-1.00661	5.81889	2	0
-0.004233	-2.30316	5.81841	2	0
-0.001212	-0.51906	5.81518	2	0
-0.004103	-2.23243	5.81483	2	0
-0.000609	-0.259041	5.7989	2	0
0.001965	1.46126	5.79866	2	1
0.002465	1.06296	5.79219	2	0
0.000529	0.389055	5.7913	2	0
-0.005012	-2.33311	5.791	2	3
-0.006627	-2.77134	5.77999	2	0
-0.003727	-2.02785	5.77364	2	0
0.003758	1.95948	5.77217	2	0
-0.000864	-0.872278	5.76968	2	0
-0.003181	-1.73077	5.76686	2	0
0.000514	0.221648	5.76618	2	0
-0.001497	-1.25843	5.76325	2	0
0.001393	0.600692	5.75861	2	0
-0.001081	-0.966382	5.7476	2	0
-0.00167	-1.30902	5.73754	2	0
-0.002293	-0.988791	5.73356	2	0
-0.000357	-0.139868	5.73298	2	2
0.001363	0.583729	5.72376	2	0
-0.002609	-3.56716	5.71894	2	0
-0.002328	-2.08116	5.71725	2	0
-0.001012	-1.05251	5.71284	2	0
0.002671	1.36831	5.71242	2	1
0.001437	0.619665	5.70792	2	0
0.001752	0.750325	5.70721	2	0
-0.004623	-1.89223	5.70382	2	1
-0.008528	-3.65227	5.70186	2	0
0.00113	0.483942	5.69495	2	0
0.000703	0.301072	5.69184	2	0
0.001122	0.592721	5.68664	2	0
-0.002557	-1.34447	5.68246	2	0
-0.002714	-2.42624	5.67264	2	0
-0.0038	-1.25801	5.64987	2	3
-0.001294	-0.558001	5.64618	2	0
-0.004004	-2.17856	5.63818	2	0
-0.000663	-0.283941	5.63799	2	0
0.001726	0.904158	5.63485	2	0
-0.005279	-2.06502	5.61769	2	3
-0.002023	-0.795436	5.61576	2	0
-0.006477	-3.40561	5.61118	2	0
-0.011282	-4.71801	5.60486	2	0
-0.003233	-2.89021	5.60419	2	0
-0.001711	-1.52958	5.60185	2	0
-0.002193	-0.932801	5.59979	2	0
0.0006	0.256961	5.5983	2	0
0.001551	1.61308	5.5979	2	0
0.002646	1.37967	5.59734	2	0
0.002204	1.97031	5.5972	2	0
0.000627	0.768821	5.59612	2	0
-0.004385	-2.31647	5.58858	2	0
-0.000431	-0.400008	5.57217	2	0
0.000104	0.0883115	5.57179	2	0
-0.007982	-4.21667	5.56462	2	0
-0.00686	-3.76527	5.56243	2	0
0.003497	2.05108	5.55713	2	0
-0.013153	-4.17589	5.55391	2	3
0.002246	1.25684	5.55228	2	1
-0.000626	-0.524444	5.54843	2	0
-0.001731	-0.906777	5.54292	2	0
0.012772	4.58353	5.54199	2	2
-0.009611	-2.82271	5.53853	2	3
-0.012377	-3.64375	5.53708	2	3
0.001045	0.774233	5.53034	2	1
0.000986	0.520876	5.52952	2	0
-0.001446	-0.619275	5.5286	2	0
0.000219	0.115692	5.52624	2	0
0.001234	0.528482	5.52118	2	0
9.8e-005	0.0513369	5.50942	2	0
0.000136	0.0532829	5.5066	2	2
-0.001092	-0.576873	5.50611	2	0
-0.000255	-0.12555	5.50465	2	2
-0.004605	-2.96933	5.50353	2	1
0.000894	0.79921	5.50123	2	0
-3.9e-005	-0.02043	5.49796	2	0
0.00151	0.791007	5.49376	2	0
0.000501	0.471981	5.4925	2	0
0.002679	1.40338	5.48824	2	0
-0.001933	-1.72805	5.48504	2	0
-0.003319	-1.46142	5.47731	2	0
-0.006905	-2.19224	5.46855	2	3
0.009977	2.66056	5.46684	2	2
-0.001949	-0.834694	5.45532	2	0
0.001885	1.60887	5.45429	2	0
-0.008408	-4.57476	5.44989	2	0
-0.011523	-4.8188	5.44915	2	0
-3.1e-005	-0.035049	5.44896	2	0
0.000137	0.0578797	5.44758	2	0
-0.000431	-0.385301	5.44531	2	0
0.002187	0.936621	5.44373	2	0
0.001375	0.584862	5.44287	2	0
0.000925	0.507707	5.41824	2	0
0.001827	1.69563	5.41554	2	0
0.002129	2.00568	5.41349	2	0
-0.004745	-3.48973	5.40849	2	0
-0.004237	-2.23829	5.4084	2	0
-0.028209	-4.79592	5.40622	2	3
0.001119	1.00035	5.40478	2	0
0.001081	0.46615	5.39953	2	0
-4e-005	-0.0211309	5.38051	2	0
-0.001144	-1.29342	5.37641	2	0
0.003413	1.78789	5.37413	2	0
-0.000965	-0.89561	5.37331	2	0
-0.001257	-0.53467	5.37124	2	0
-0.007976	-2.4358	5.36674	2	0
-0.006453	-2.69858	5.36503	2	0
-0.005247	-2.77184	5.36224	2	0
0.000606	0.26132	5.35819	2	0
0.001518	1.48162	5.35568	2	0
-0.009072	-2.96406	5.35096	2	3
0.000519	0.659114	5.34011	2	0
-0.000596	-0.322327	5.33543	2	3
0.000652	0.397552	5.31597	2	3
-0.000178	-0.075713	5.30829	2	0
0.00339	2.4305	5.30809	2	0
-0.005383	-1.58474	5.3046	2	3
-0.011292	-3.31641	5.30329	2	3
0.001477	0.855261	5.29215	2	2
0.000376	0.269578	5.29036	2	0
0.000457	0.138214	5.28424	2	0
0.004111	1.77275	5.2824	2	0
-0.001496	-0.813968	5.28215	2	0
0.016319	4.15256	5.27727	2	1
0.000677	0.270222	5.27608	2	1
-0.006917	-3.63697	5.27606	2	0
0.000525	0.226391	5.27448	2	0
0.001019	0.309682	5.26147	2	0
0.005703	3.13022	5.25842	2	0
-0.004208	-2.19412	5.25836	2	0
-0.00028	-0.232255	5.25268	2	0
-0.005106	-2.18673	5.25013	2	0
-0.001437	-0.877884	5.24937	2	0
-0.003097	-2.64101	5.24382	2	0
-0.002483	-2.21973	5.24034	2	0
0.004905	1.43725	5.22984	2	3
0.00088	0.739758	5.22855	2	0
0.002529	2.85932	5.22674	2	0
-0.006167	-1.81122	5.22298	2	3
0.000948	0.405998	5.21849	2	0
-0.001796	-1.60557	5.2132	2	0
-0.006445	-2.53415	5.21092	2	0
0.003703	1.59681	5.21058	2	0
0.001555	0.76561	5.20696	2	2
-0.00504	-2.15847	5.20536	2	0
0.004046	2.10965	5.19258	2	0
-0.00634	-3.33358	5.18552	2	0
-0.00221	-1.16748	5.17367	2	0
0.00239	2.48566	5.16593	2	0
-0.001228	-0.522335	5.16005	2	0
0.006332	2.94498	5.15886	2	1
-0.005642	-2.30932	5.14524	2	1
-0.001775	-1.48704	5.14268	2	0
0.013336	4.09633	5.14202	2	2
-0.001278	-1.44492	5.14163	2	0
-0.006283	-2.35916	5.14091	2	0
-0.001135	-0.674868	5.14022	2	0
-0.004243	-3.9379	5.13908	2	0
0.0006	0.189055	5.13543	2	1
-0.0049	-2.08423	5.13181	2	0
-0.000333	-0.100712	5.12949	2	0
-0.000542	-0.225153	5.11277	2	0
-0.008397	-3.62097	5.10477	2	0
-0.000161	-0.170277	5.10173	2	0
-0.003991	-1.30397	5.09928	2	3
0.002588	2.3136	5.09811	2	0
0.00708	2.62286	5.09524	2	1
-0.015528	-4.5605	5.09119	2	3
-0.001896	-0.817596	5.08809	2	0
0.002198	1.22998	5.08259	2	1
-0.000852	-0.35393	5.06721	2	0
-5.3e-005	-0.0277638	5.06128	2	0
-0.002125	-0.910069	5.06123	2	0
0.010989	2.49627	5.06107	2	3
0.000368	0.423728	5.06073	2	0
-0.006664	-3.5204	5.04641	2	0
-0.001723	-1.82228	5.04468	2	0
-0.008038	-2.66371	5.04328	2	0
-0.005167	-2.72958	5.04312	2	0
0.001483	1.6767	5.03754	2	0
-0.00075	-0.311558	5.0354	2	0
-0.001361	-0.571785	5.0346	2	3
-0.001331	-0.697239	5.01967	2	0
-0.001354	-0.705997	5.01823	2	0
-0.003503	-1.50022	5.01361	2	0
-0.004385	-3.22496	5.01131	2	0
-0.002416	-1.27034	5.00547	2	0
-0.001133	-0.590764	4.99744	2	0
-0.002609	-2.33237	4.9912	2	0
2.9e-005	0.0152482	4.98529	2	0
-0.004822	-2.06511	4.98478	2	0
-0.006507	-3.57151	4.9792	2	0
-0.00098	-0.923236	4.97338	2	0
-0.004645	-1.96242	4.97249	2	0
-0.003552	-3.29659	4.96923	2	0
0.00198	0.628622	4.96161	2	3
0.002738	1.76888	4.95942	2	0
-0.006523	-2.81286	4.9483	2	0
-0.00331	-1.41757	4.94342	2	0
-0.007353	-2.24555	4.94252	2	0
-0.002584	-1.11428	4.94037	2	0
-0.001782	-1.65386	4.93657	2	0
-0.006753	-2.91204	4.93635	2	0
-0.006491	-2.79906	4.93215	2	0
0.001555	0.782195	4.92449	2	0
-0.001599	-1.48402	4.9235	2	0
-0.003483	-1.49166	4.91885	2	0
-0.003006	-1.29625	4.90725	2	0
-0.005031	-2.05923	4.90479	2	1
-0.005716	-2.44798	4.89886	2	0
-0.004179	-2.19732	4.89093	2	0
0.003608	1.98033	4.8722	2	0
-0.002491	-2.63453	4.87057	2	0
0.002041	1.06917	4.86828	2	0
0.000374	0.352337	4.86823	2	0
0.001922	1.07554	4.86013	2	1
0.003416	1.47305	4.85392	2	0
0.000413	0.280226	4.85174	2	0
0.002374	0.958278	4.85172	2	0
-0.005863	-2.49385	4.84451	2	0
0.007799	2.45741	4.82305	2	1
0.002387	2.59596	4.82202	2	0
-0.001505	-0.788388	4.82169	2	0
0.003067	1.32256	4.81975	2	0
-0.005367	-1.63107	4.81474	2	0
0.004144	2.17082	4.80636	2	0
-0.004385	-2.31647	4.80504	2	0
-0.000855	-0.447888	4.80104	2	0
0.000717	0.910568	4.80087	2	0
-0.004396	-1.77447	4.80007	2	0
0.000406	0.247143	4.79679	2	0
0.000377	0.109216	4.78115	2	3
-0.003219	-1.69255	4.77413	2	0
-0.004809	-2.52858	4.77198	2	0
0.016667	4.5654	4.77086	2	1
-0.005642	-2.41629	4.7705	2	0
-0.005237	-2.25831	4.76682	2	0
-0.001565	-0.640568	4.76508	2	1
0.000856	0.366597	4.75784	2	0
-0.000205	-0.107388	4.757	2	0
0.002674	1.11081	4.75681	2	0
0.002447	2.76661	4.75599	2	0
-0.003612	-1.55757	4.75425	2	0
-0.002328	-2.08116	4.74773	2	0
-0.001509	-1.28795	4.74582	2	0
0.003205	1.67893	4.744	2	0
-0.00668	-3.51235	4.74266	2	0
-0.003228	-2.99588	4.73921	2	0
0.001897	0.714094	4.7379	2	3
-0.001016	-1.02573	4.73011	2	0
0.003123	0.712011	4.72859	2	3
-0.000754	-0.322914	4.72097	2	0
-0.004343	-1.01303	4.72001	2	3
-0.002362	-2.22519	4.71711	2	0
-0.002181	-1.94975	4.71621	2	0
-0.004864	-4.38364	4.71417	2	0
-0.003543	-1.87167	4.71205	2	0
-0.000619	-0.733831	4.71152	2	1
-0.003744	-1.53245	4.70927	2	1
-0.002818	-1.15343	4.70354	2	1
-0.004307	-1.84455	4.70342	2	0
-0.003361	-0.932087	4.69709	2	3
-0.003541	-2.63706	4.69275	2	0
0.001183	0.619709	4.69114	2	0
-0.000955	-0.647981	4.67955	2	0
-0.002255	-1.18127	4.67235	2	0
-0.002873	-1.51063	4.67078	2	0
0.009687	2.58323	4.67072	2	2
-0.000705	-0.379053	4.66621	2	0
-0.001926	-1.61355	4.65832	2	0
-0.0047	-2.47127	4.65743	2	0
0.006015	3.0316	4.65297	2	1
-0.002299	-2.59928	4.64145	2	0
0.003181	1.66635	4.63779	2	0
-0.002295	-1.40717	4.63743	2	0
0.000241	0.144674	4.61234	2	0
-0.001007	-0.900228	4.60968	2	0
-0.00773	-4.03055	4.60117	2	0
-0.00243	-2.07403	4.59964	2	0
-0.001073	-0.566836	4.59521	2	0
-0.001562	-1.20921	4.59483	2	0
-0.003153	-1.64402	4.59083	2	0
-0.002976	-1.27452	4.58474	2	0
-0.002023	-2.01179	4.58345	2	0
-0.008403	-3.62355	4.58209	2	0
0.002112	1.12586	4.58104	2	0
-0.002592	-1.35781	4.57853	2	0
0.000431	0.183462	4.57847	2	0
-0.005287	-2.77991	4.57399	2	0
-0.004657	-1.99444	4.56881	2	0
-0.001301	-1.20745	4.56676	2	0
-0.006236	-3.39298	4.56608	2	0
-0.006181	-2.66538	4.55833	2	0
-0.001782	-0.539696	4.55549	2	3
-0.000871	-0.457973	4.5543	2	0
-0.00679	-2.92799	4.55193	2	0
0.001176	0.758292	4.55013	2	1
0.002392	1.21543	4.54927	2	1
-0.003714	-1.59059	4.54454	2	0
-0.004635	-3.92586	4.53722	2	1
0.00151	0.804488	4.52923	2	0
0.000216	0.0925058	4.52087	2	0
0.000942	0.495305	4.50214	2	0
-0.005981	-1.33198	4.49384	2	3
-0.003003	-2.6305	4.49271	2	0
-0.00369	-3.29875	4.48779	2	0
8.4e-005	0.0542679	4.48563	2	0
0.001013	0.393815	4.47673	2	0
-0.006774	-2.92109	4.47491	2	0
-0.010784	-4.44307	4.47468	2	1
-0.00117	-0.565442	4.46861	2	3
-0.000883	-0.646486	4.45887	2	2
0.001777	0.738185	4.45435	2	0
0.004013	2.13925	4.44991	2	0
-0.00675	-3.51956	4.44952	2	0
-0.002057	-0.847496	4.44649	2	1
-0.010107	-4.3285	4.4454	2	0
-0.009305	-2.82786	4.43934	2	0
-0.002553	-1.76215	4.43818	2	0
-0.001657	-0.863986	4.43229	2	0
-0.002214	-1.16412	4.42867	2	0
0.003168	1.249	4.42133	2	2
-0.008126	-3.43307	4.42012	2	0
-0.002085	-1.09222	4.41493	2	0
-0.004021	-2.7754	4.40707	2	0
-0.002673	-1.15266	4.40675	2	0
-0.003721	-1.94019	4.40486	2	0
8.8e-005	0.0464879	4.39743	2	0
-0.000713	-0.297782	4.39134	2	3
-3.4e-005	-0.0137915	4.39104	2	0
-0.001368	-0.662448	4.39082	2	1
0.002452	1.05736	4.39062	2	0
-0.006511	-2.76948	4.3895	2	0
0.001021	0.424135	4.38089	2	0
-0.008916	-3.44315	4.36592	2	3
0.003397	2.85563	4.36586	2	0
-0.001389	-1.24173	4.36575	2	0
0.004031	1.11917	4.36126	2	3
-0.000984	-0.343268	4.34892	2	3
0.000768	0.723516	4.34776	2	0
-0.00325	-1.40147	4.34194	2	0
-0.005669	-2.98077	4.34145	2	0
0.004179	1.20439	4.33387	2	3
-0.00083	-0.741996	4.33051	2	0
-0.0044	-1.88438	4.32625	2	0
-0.008415	-4.38772	4.32365	2	0
-0.002123	-1.08756	4.32187	2	1
-0.001723	-1.5991	4.30443	2	0
-0.003922	-1.61589	4.3031	2	1
0.002665	1.35962	4.30219	2	2
-0.00282	-1.16186	4.29935	2	1
-0.004513	-1.93277	4.28352	2	0
0.002424	1.25201	4.28134	2	1
0.000782	0.332627	4.281	2	0
-0.003427	-1.52299	4.28067	2	0
0.001119	0.524569	4.27675	2	0
0.000171	0.0737389	4.27592	2	0
-0.003605	-1.89551	4.27573	2	0
-0.001571	-1.40443	4.27407	2	0
0.000367	0.192251	4.27089	2	0
0.004585	1.02749	4.27078	2	2
0.001233	0.512202	4.25507	2	0
-0.001386	-0.72605	4.25113	2	0
-0.001039	-0.870443	4.23989	2	0
0.004282	1.83384	4.23758	2	0
0.000979	0.5877	4.22616	2	0
-0.009218	-4.80641	4.21514	2	0
0.004338	2.27244	4.21046	2	0
-0.008179	-4.26466	4.20709	2	0
0.000854	0.628077	4.20382	2	0
-0.001301	-1.29379	4.20141	2	0
-0.00157	-0.652195	4.1849	2	0
-0.004228	-2.32063	4.18196	2	0
0.005506	2.96037	4.17978	2	0
-0.004313	-1.76535	4.1773	2	1
0.002665	1.35962	4.1725	2	2
-0.006327	-4.36706	4.17101	2	0
-0.005093	-2.03041	4.16785	2	3
-0.008112	-3.39235	4.15407	2	0
-7.4e-005	-0.0353865	4.15377	2	1
-0.002018	-1.10393	4.15336	2	0
-0.000675	-0.626463	4.15305	2	0
0.002738	1.4142	4.1507	2	1
-0.007328	-3.85307	4.14749	2	0
0.0046	2.40969	4.14136	2	0
-0.001162	-0.792721	4.12504	2	0
-0.005331	-2.22937	4.1217	2	0
0.003577	0.993121	4.11894	2	3
0.011276	3.44664	4.11645	2	2
-0.001266	-1.05713	4.11544	2	0
-0.000536	-0.256313	4.11281	2	1
0.000965	0.291852	4.11098	2	0
0.001169	0.497239	4.09893	2	0
-0.006198	-3.37231	4.09556	2	0
0.003914	1.29706	4.09328	2	0
-0.000119	-0.0884936	4.08886	2	1
-0.005152	-2.1402	4.07553	2	0
0.005625	1.86407	4.07439	2	0
-0.001643	-0.698856	4.07257	2	0
-0.004943	-2.10252	4.069	2	0
-0.007013	-2.24725	4.06595	2	3
-0.001815	-1.91958	4.06408	2	0
0.000692	0.272092	4.06191	2	0
-0.001471	-1.36522	4.05356	2	0
-7.1e-005	-0.0658946	4.05255	2	0
-0.001895	-1.15354	4.04911	2	0
0.003993	1.10372	4.04853	2	3
-0.000102	-0.0502201	4.04743	2	2
0.004371	0.999473	4.04346	2	3
-0.001011	-0.41998	4.03955	2	0
-0.005816	-2.23995	4.03576	2	3
0.001182	0.30237	4.03208	2	3
-0.007648	-2.95348	4.02417	2	3
-0.000865	-0.773284	4.01932	2	0
-0.018166	-4.12661	4.01581	2	3
0.000734	0.376009	4.00935	2	1
0.00246	0.708976	4.00933	2	3
-0.00245	-2.07516	4.00633	2	1
0.000597	0.349746	4.00083	2	1
-0.000455	-0.180379	3.99889	2	3
-0.003582	-1.04253	3.99077	2	3
-0.003125	-1.62942	3.98971	2	0
-0.002256	-0.972836	3.98144	2	0
-0.001386	-1.37832	3.98121	2	0
0.000198	0.209409	3.97621	2	0
-6.3e-005	-0.0384138	3.97232	2	3
0.00524	2.17766	3.96954	2	1
-0.00141	-0.838382	3.96913	2	0
-0.003015	-1.05473	3.96238	2	3
-0.002529	-2.11872	3.96233	2	0
-0.007501	-3.19058	3.96055	2	0
-0.002136	-1.30968	3.96047	2	0
-0.00656	-3.42049	3.95849	2	0
0.003045	1.59511	3.95584	2	0
-0.008832	-3.41072	3.95203	2	3
0.001546	1.13701	3.95173	2	0
0.004787	2.03617	3.94367	2	0
0.012791	3.48841	3.93787	2	1
0.001371	0.514551	3.93231	2	3
0.005966	1.81311	3.93129	2	0
0.003472	1.63613	3.93063	2	0
0.001191	0.346638	3.93038	2	3
-0.014297	-4.32998	3.92723	2	3
0.000654	0.271679	3.9271	2	0
-0.002196	-0.963513	3.92699	2	0
-0.002594	-2.31896	3.92556	2	0
0.003609	2.01957	3.92082	2	1
-0.006914	-2.82996	3.91702	2	1
-0.007777	-4.05505	3.90704	2	0
-0.000161	-0.168855	3.90392	2	0
0.000482	0.544955	3.89237	2	0
0.001787	0.944022	3.88251	2	0
-0.000393	-0.163256	3.88007	2	0
-0.003498	-3.12711	3.8724	2	0
-0.004123	-1.25301	3.8697	2	0
-0.005134	-2.19873	3.86903	2	0
0.00151	0.642754	3.86718	2	0
-0.008746	-2.56866	3.86665	2	3
0.001443	0.78513	3.86532	2	0
-0.007516	-3.21886	3.86341	2	0
-0.002871	-3.24599	3.85769	2	0
0.005008	2.1897	3.84576	2	0
-0.004335	-2.27935	3.8432	2	0
-5.4e-005	-0.0545174	3.842	2	0
0.000501	0.216042	3.83828	2	0
-0.006273	-2.66825	3.83177	2	0
0.001709	0.88271	3.82705	2	1
0.019752	4.93046	3.82496	2	2
-0.002345	-2.09636	3.82138	2	0
-0.003779	-1.25232	3.81268	2	0
0.000244	0.114383	3.79275	2	0
-0.004062	-2.1358	3.78289	2	0
0.000651	0.276905	3.77562	2	0
0.004914	2.18383	3.76428	2	0
-0.004017	-1.70865	3.76323	2	0
0.011276	3.44664	3.76236	2	2
0.003783	2.11694	3.76057	2	1
0.001416	0.913046	3.7602	2	1
-0.000285	-0.119029	3.75997	2	3
-0.001932	-0.392712	3.75481	2	3
-0.001635	-1.46164	3.7372	2	0
-0.000591	-0.324384	3.73716	2	0
-0.009604	-2.93298	3.73559	2	0
0.001968	0.448683	3.73022	2	3
-0.006655	-3.49921	3.7287	2	0
-0.005114	-2.59853	3.72555	2	1
0.009193	3.96422	3.72024	2	0
-0.000636	-0.549826	3.71861	2	1
-0.011096	-2.97243	3.71701	2	3
-0.003097	-1.61483	3.70961	2	0
-0.002999	-2.20563	3.70853	2	0
-0.009109	-3.87455	3.70492	2	0
-0.003794	-1.58661	3.7041	2	0
-0.001553	-0.752769	3.69796	2	2
0.000779	0.341634	3.69411	2	3
-0.000518	-0.406032	3.68982	2	0
0.002757	2.54456	3.68975	2	0
0.002772	2.88295	3.67743	2	0
0.000546	0.284693	3.67597	2	0
0.000896	0.247666	3.67585	2	3
-0.002327	-2.15967	3.65985	2	0
-0.005121	-2.09607	3.65498	2	1
-0.001013	-0.430884	3.62597	2	0
-0.000942	-0.63916	3.62571	2	0
0.00094	0.390486	3.62312	2	0
-0.005281	-1.49477	3.61687	2	3
-0.002641	-1.07127	3.61441	2	0
-0.004113	-1.54827	3.61241	2	3
-0.003128	-2.24266	3.61073	2	0
-0.00832	-2.87532	3.60524	2	3
0.002166	0.921317	3.59319	2	0
-0.011224	-4.32277	3.58919	2	3
0.003773	1.03349	3.56574	2	1
-0.00324	-1.7036	3.56406	2	0
-0.005843	-1.33214	3.56297	2	3
0.001155	1.1486	3.562	2	0
-0.003096	-1.6143	3.56128	2	0
-0.000311	-0.160053	3.55946	2	3
-0.009739	-4.07275	3.55518	2	0
0.001563	0.825689	3.54941	2	0
0.001164	0.385738	3.54418	2	0
-0.0006	-0.102008	3.54349	2	3
-0.000165	-0.106393	3.53762	2	1
-0.000395	-0.290504	3.53236	2	0
-0.002933	-1.25611	3.52935	2	0
-0.002834	-1.25223	3.52687	2	0
0.006304	3.22944	3.52427	2	1
0.017793	3.15383	3.51427	2	3
-0.00119	-0.342963	3.51379	2	0
-0.001876	-1.8656	3.51103	2	0
0.000454	0.237826	3.50213	2	0
-0.003264	-1.43721	3.49333	2	0
-0.001448	-0.615912	3.49248	2	0
-0.001844	-1.11157	3.49103	2	1
-0.002828	-1.2029	3.4828	2	0
-0.009358	-3.87608	3.46901	2	1
-0.005864	-2.49428	3.46607	2	0
8.3e-005	0.0366743	3.45636	2	0
0.002674	1.39427	3.43855	2	0
-0.006308	-2.48028	3.43748	2	0
0.000322	0.136964	3.43428	2	0
0.003809	1.36399	3.43112	2	3
-0.003546	-1.17511	3.42877	2	0
-0.008767	-3.30019	3.42345	2	3
-0.002883	-2.81391	3.42291	2	0
-0.007411	-3.0992	3.42115	2	0
-0.004354	-1.85199	3.41252	2	0
-0.000201	-0.0854961	3.40654	2	0
-0.005066	-1.53959	3.40145	2	0
-0.001739	-1.82385	3.3987	2	0
-0.003391	-1.78299	3.39562	2	0
-0.006415	-2.72865	3.38683	2	0
0.004414	2.40164	3.38248	2	0
-0.00874	-4.7554	3.38061	2	0
0.001822	0.774995	3.35465	2	0
-0.005536	-2.90001	3.35248	2	0
-0.000964	-0.529113	3.34524	2	0
-0.005147	-2.72607	3.33608	2	2
-0.003783	-1.54841	3.32742	2	1
0.000878	0.461653	3.32711	2	0
-0.002874	-1.19389	3.32702	2	0
0.009559	4.24811	3.32591	2	0
-0.001476	-0.632123	3.31941	2	0
-0.00875	-1.69947	3.31311	2	3
0.000753	0.208139	3.31139	2	3
-0.005487	-2.87434	3.30621	2	0
-0.000254	-0.17328	3.3042	2	0
0.000291	0.331632	3.29646	2	0
-0.006498	-2.43989	3.29259	2	0
-0.001192	-0.491111	3.2833	2	1
-0.007092	-2.15531	3.27728	2	0
5e-006	0.00279796	3.27128	2	1
-0.000646	-0.5412	3.26899	2	0
0.000957	0.85553	3.26803	2	0
-0.0023	-0.885814	3.2677	2	3
-0.004518	-1.86144	3.25918	2	1
0.005108	1.69274	3.25642	2	0
0.002459	1.82186	3.2547	2	1
-0.006469	-3.93014	3.24696	2	3
0.003653	1.1156	3.24168	2	0
0.005973	3.05987	3.23915	2	1
-0.003494	-1.50669	3.2377	2	0
-0.004211	-1.8655	3.23207	2	1
0.003372	1.62033	3.23157	2	1
-0.002567	-1.1939	3.23106	2	1
-0.002945	-1.26125	3.22674	2	0
-0.008495	-3.61338	3.22235	2	0
-0.003582	-1.488	3.22188	2	0
0.015781	4.32271	3.22075	2	1
0.001803	0.573892	3.21942	2	3
-0.002416	-2.43915	3.21413	2	0
0.00427	1.7738	3.21274	2	0
-0.006201	-2.59319	3.21231	2	0
-0.004352	-1.20295	3.20947	2	3
0.005116	1.12454	3.20659	2	3
-0.000214	-0.243881	3.20072	2	0
0.001752	0.710666	3.19484	2	0
-0.002114	-1.16032	3.19256	2	0
0.005945	2.92704	3.19113	2	2
-0.000103	-0.0537058	3.18923	2	0
-0.000904	-0.395398	3.18253	2	3
0.00138	0.586988	3.17975	2	0
-0.001545	-0.8144	3.17581	2	3
-0.005745	-2.4604	3.16584	2	0
-0.001481	-1.06182	3.16058	2	0
-0.007021	-3.67792	3.15829	2	0
9.1e-005	0.0605519	3.15326	2	0
-0.000203	-0.107239	3.1431	2	0
-0.002317	-0.81055	3.14124	2	3
-0.000584	-0.246728	3.13787	2	0
-0.003303	-1.41457	3.12634	2	0
-0.001919	-1.04412	3.1241	2	0
-0.001201	-0.379374	3.12211	2	3
-0.00342	-1.47478	3.1176	2	0
-0.003362	-1.43004	3.1167	2	0
0.000146	0.061682	3.11242	2	0
0.005294	2.19919	3.10109	2	0
0.003919	1.67838	3.08285	2	0
-0.0019	-1.02156	3.07793	2	0
-0.000371	-0.159983	3.07769	2	0
-0.000257	-0.131655	3.07534	2	1
-0.007517	-3.07677	3.07302	2	1
-0.000309	-0.159024	3.06707	2	3
-0.004174	-2.07648	3.05931	2	3
0.002532	1.32023	3.04828	2	0
0.005243	2.41927	3.04784	2	3
0.003874	1.62007	3.03737	2	0
-0.002124	-0.897347	3.0328	2	0
-0.000557	-0.246755	3.03051	2	1
-0.000436	-0.312595	3.02758	2	0
0.005153	2.19345	3.0275	2	0
-0.009971	-3.03026	3.02484	2	0
0.00132	0.561467	3.02394	2	0
-0.001266	-0.52591	3.01491	2	0
-0.000464	-0.341251	3.00953	2	0
-0.001216	-0.273683	3.00906	2	0
0.003264	0.633949	3.00118	2	3
-0.0014	-1.25156	2.99531	2	0
-0.006187	-2.61388	2.99208	2	0
-0.000554	-0.231376	2.98953	2	3
0.003426	1.45726	2.9855	2	0
-0.005045	-3.75168	2.98151	2	1
-0.00058	-0.61342	2.98001	2	0
0.002571	2.14683	2.96467	2	0
-0.006554	-3.95076	2.9598	2	1
0.004175	2.10423	2.95912	2	1
-0.000539	-0.229266	2.95656	2	0
-0.0051	-1.54993	2.95509	2	0
-0.007989	-4.16559	2.94446	2	0
0.002173	0.902688	2.94103	2	0
-0.001853	-0.878124	2.93784	2	3
0.001303	0.508322	2.936	2	1
0.014781	4.65738	2.92269	2	1
0.003651	1.55297	2.92202	2	0
0.002124	1.18857	2.92095	2	1
-0.002103	-0.583878	2.91824	2	3
0.000255	0.0762365	2.91741	2	3
-0.005114	-1.55418	2.91186	2	0
-0.001144	-0.698886	2.91033	2	0
-0.000578	-0.516715	2.90125	2	0
-0.000338	-0.460264	2.89945	2	0
-0.001601	-0.680992	2.89495	2	0
-0.005879	-2.50066	2.89393	2	0
0.004262	2.23263	2.89371	2	0
-0.003737	-1.10442	2.88808	2	2
-0.0016	-0.841282	2.88131	2	0
-0.000756	-0.299121	2.87989	2	2
-0.00024	-0.326815	2.87382	2	0
0.002858	1.59931	2.86903	2	1
-0.002542	-1.33659	2.86454	2	0
-0.002721	-1.16532	2.86296	2	0
-0.002244	-1.09621	2.85674	2	2
0.000898	0.470413	2.85617	2	0
0.000584	0.30164	2.85199	2	1
-0.005238	-3.19997	2.84614	2	0
0.003986	1.65583	2.84611	2	0
-0.000232	-0.0993581	2.84523	2	0
-0.000977	-0.818502	2.84415	2	0
-0.000391	-0.532435	2.84005	2	0
-0.006289	-1.00189	2.82911	2	3
0.010774	4.37027	2.82582	2	0
-0.003373	-1.77353	2.82351	2	0
-0.006628	-2.75334	2.82092	2	0
-0.01216	-3.69551	2.82008	2	0
-0.009127	-4.82154	2.81993	2	0
-0.002249	-0.950157	2.81596	2	0
-0.004603	-1.39889	2.81144	2	0
-0.007484	-2.48012	2.80864	2	0
-0.006859	-2.69693	2.80849	2	0
0.008734	2.28757	2.80774	2	2
0.000939	0.976585	2.80354	2	0
0.001224	0.520633	2.80242	2	0
-0.001798	-0.770025	2.77726	2	0
0.01349	3.58017	2.7726	2	1
0.001888	0.836397	2.77003	2	1
0.001878	0.804287	2.76499	2	0
-0.005318	-2.20916	2.76362	2	0
0.001392	0.578252	2.7634	2	0
0.000304	0.312882	2.7626	2	1
0.00946	4.02385	2.76154	2	0
0.002471	1.06555	2.75894	2	0
0.004964	1.5013	2.74523	2	0
-0.004656	-1.87942	2.73619	2	0
0.000975	0.331686	2.73466	2	1
-0.006336	-2.18966	2.73187	2	3
0.000342	0.13822	2.71974	2	3
0.002039	0.867297	2.71971	2	0
-8.8e-005	-0.0379475	2.71116	2	0
-0.004979	-4.17126	2.70956	2	0
-0.000961	-0.268003	2.70761	2	3
-0.006888	-2.81932	2.70444	2	1
0.002574	1.1403	2.7016	2	1
-0.018502	-3.86619	2.6993	2	3
-0.002388	-2.41088	2.69787	2	0
-0.000792	-0.33688	2.69358	2	0
0.001921	1.42854	2.68739	2	1
-0.001112	-1.31829	2.68647	2	1
-0.0023	-0.960586	2.67598	2	3
0.00201	0.815319	2.67295	2	0
0.001152	0.51196	2.6724	2	0
-0.00722	-2.19421	2.66997	2	0
0.005431	2.96764	2.66887	2	3
0.001033	0.834578	2.66782	2	2
-0.001932	-0.392712	2.66721	2	3
-0.00718	-3.77525	2.66642	2	0
0.002996	1.46357	2.66275	2	2
0.000391	0.162426	2.66111	2	0
-0.006895	-2.93282	2.65664	2	0
-0.002578	-1.58069	2.65552	2	0
-0.000268	-0.120547	2.65514	2	0
-0.00452	-1.26053	2.65275	2	3
-0.002538	-1.39304	2.64059	2	0
0.001004	0.303647	2.64036	2	0
-0.00391	-1.68608	2.63928	2	0
-0.001421	-0.749037	2.63849	2	3
-0.000121	-0.0608654	2.63758	2	0
-0.004907	-2.03842	2.63467	2	0
-0.002678	-2.52288	2.62654	2	0
0.001156	1.13386	2.62477	2	0
0.000968	0.414563	2.62066	2	0
-0.010414	-4.42964	2.61473	2	0
0.000215	0.0679146	2.60144	2	3
-0.00647	-1.95677	2.59601	2	0
0.002206	1.21081	2.59587	2	0
-0.001417	-0.391677	2.595	2	3
-0.000378	-0.198753	2.59434	2	0
-0.004751	-2.04873	2.58914	2	0
0.000986	0.298203	2.5858	2	0
0.008122	3.56516	2.58194	2	1
0.003935	3.3079	2.58075	2	0
-0.011563	-4.76402	2.57905	2	1
-0.004449	-1.8924	2.56273	2	0
-0.001366	-1.00011	2.55926	2	2
-0.00031	-0.222258	2.55918	2	0
-0.009146	-3.70991	2.545	2	0
-0.011365	-3.15082	2.54192	2	3
-0.001018	-0.425164	2.54116	2	3
-0.000884	-1.18744	2.54106	2	0
-0.000652	-0.308978	2.54057	2	3
-0.009714	-4.16019	2.53974	2	0
-0.00243	-1.03361	2.53627	2	0
-0.000138	-0.0586988	2.53609	2	0
-0.000619	-0.322756	2.53285	2	0
-0.001598	-1.33876	2.52831	2	0
-0.00016	-0.06677	2.52035	2	2
-0.001568	-0.65875	2.51635	2	3
0.01372	4.16961	2.51633	2	0
0.00158	0.827676	2.51464	2	0
-0.004524	-1.03142	2.51199	2	3
-0.005094	-2.1161	2.49902	2	0
0.00585	2.59159	2.49634	2	1
-0.00639	-1.94197	2.48303	2	0
-0.004914	-2.09019	2.47138	2	0
0.000601	0.510339	2.46837	2	0
0.002559	1.08848	2.46653	2	0
-0.007178	-3.0741	2.46423	2	0
0.002579	1.71608	2.45726	2	0
-0.005552	-2.77302	2.45181	2	3
-0.000295	-0.211971	2.4463	2	1
0.001751	1.71748	2.44268	2	0
-0.005458	-2.77332	2.43966	2	1
0.011776	3.91414	2.43626	2	2
-0.013856	-3.54453	2.43371	2	3
0.002474	1.29599	2.43065	2	0
5.2e-005	0.0216014	2.42989	2	0
0.000402	0.336784	2.41729	2	0
-0.004057	-2.44557	2.40777	2	1
-0.001646	-1.55066	2.40756	2	0
-0.000207	-0.245401	2.40424	2	1
-0.000462	-0.428779	2.40255	2	0
0.001177	0.570514	2.40227	2	2
0.002766	0.810485	2.40225	2	3
0.002451	0.744877	2.39737	2	0
-0.00214	-1.0454	2.39228	2	2
0.000181	0.110576	2.39037	2	0
0.008193	4.29187	2.38651	2	0
-0.001447	-0.76441	2.38125	2	0
-0.004566	-1.56181	2.38114	2	1
-0.00302	-1.27589	2.37985	2	0
-0.00189	-1.6896	2.37331	2	0
-0.007771	-3.22816	2.37097	2	0
-0.000918	-1.25007	2.37061	2	0
-0.007409	-3.07778	2.36638	2	0
0.002354	1.00128	2.36291	2	0
0.004002	3.34173	2.35171	2	0
-0.003945	-1.67802	2.34709	2	0
-0.005031	-3.08473	2.34617	2	0
-0.003687	-1.81253	2.3429	2	3
-0.000321	-0.131388	2.34152	2	1
-0.002758	-1.51211	2.31632	2	1
0.00794	4.17486	2.31467	2	0
0.00119	0.506171	2.3105	2	0
-0.000881	-0.189157	2.30197	2	3
5e-006	0.00195359	2.30059	2	3
-0.000325	-0.171688	2.29807	2	0
0.001638	0.661187	2.2968	2	0
-0.004121	-2.14876	2.29147	2	0
-0.005858	-2.50879	2.29039	2	0
-0.00103	-0.526002	2.29003	2	3
0.000369	0.194932	2.28534	2	0
0.007124	2.42352	2.28461	2	1
-0.005604	-1.42269	2.28249	2	3
-8.7e-005	-0.0361408	2.28056	2	0
-0.001232	-0.531265	2.28012	2	0
-0.009417	-4.033	2.27301	2	0
-0.004458	-2.32447	2.26725	2	0
-0.008411	-4.07299	2.26715	2	1
-0.000923	-0.476736	2.26401	2	1
-0.005652	-2.40586	2.26346	2	0
-0.004497	-1.9922	2.2616	2	1
-0.004547	-2.20402	2.25293	2	2
0.003373	1.36153	2.25187	2	0
0.001163	0.353444	2.25096	2	0
-0.001438	-0.75329	2.24971	2	0
0.001135	0.548527	2.24814	2	3
-0.00032	-0.101082	2.24797	2	3
0.007233	1.6539	2.24647	2	3
0.005535	2.55388	2.24585	2	3
-0.005882	-2.45979	2.23618	2	0
0.002694	1.1459	2.22772	2	0
-0.004811	-2.0093	2.22476	2	3
0.000538	0.319893	2.22188	2	0
0.0008	0.420641	2.21256	2	0
0.000318	0.167205	2.20429	2	0
-0.005855	-2.87832	2.20277	2	3
-0.002535	-1.19564	2.20003	2	0
0.000406	0.211695	2.199	2	0
-0.001641	-0.685357	2.18772	2	3
-0.00661	-3.49188	2.18691	2	0
-0.001011	-0.550081	2.18257	2	0
-0.002344	-2.47906	2.18138	2	0
-0.004863	-2.64594	2.18127	2	0
-0.00033	-0.280219	2.17991	2	0
-0.004301	-2.24261	2.17826	2	0
0.000695	0.28054	2.17375	2	0
0.000352	0.293926	2.16014	2	0
-0.004678	-2.54528	2.14683	2	0
0.005206	1.72522	2.1434	2	0
-0.006371	-2.70993	2.14222	2	0
0.00148	0.888454	2.13233	2	0
-0.014129	-4.2791	2.12764	2	3
-0.008673	-2.41872	2.11636	2	3
-0.003317	-2.0264	2.116	2	0
0.006109	2.53775	2.11425	2	0
-0.000792	-0.418391	2.10976	2	0
-0.001476	-0.776082	2.10739	2	0
0.004284	1.76503	2.10096	2	1
0.000152	0.0477726	2.1001	2	3
-0.001684	-0.855676	2.09863	2	1
-0.0028	-2.62297	2.09524	2	0
-0.000743	-0.21855	2.0938	2	2
0.001804	0.940634	2.0924	2	0
-0.001892	-0.961365	2.09096	2	1
-0.010066	-4.34068	2.09083	2	0
0.000149	0.078053	2.08836	2	0
-0.000694	-0.361863	2.08195	2	0
-0.002463	-1.1778	2.07276	2	1
-0.003453	-1.08526	2.07056	2	3
-0.007266	-2.86813	2.06551	2	3
-0.002828	-0.78867	2.05243	2	3
-0.002368	-0.955856	2.04925	2	0
-0.006214	-2.91302	2.0474	2	0
-0.002008	-1.05581	2.04267	2	0
0.000294	0.154586	2.03595	2	0
-0.010232	-3.09886	2.03494	2	3
-0.004381	-2.17946	2.0287	2	3
0.001455	1.22312	2.0267	2	0
-0.002293	-0.938544	2.02396	2	1
0.008627	2.43641	2.01645	2	3
0.004444	1.40378	2.01414	2	3
-0.002434	-1.47874	2.00615	2	3
-0.007921	-3.31248	1.99395	2	0
-0.005788	-2.47881	1.98648	2	0
0.003756	0.784856	1.98445	2	3
-0.006918	-2.9426	1.97884	2	0
0.001922	1.07554	1.95937	2	1
-0.004303	-1.76125	1.94509	2	1
-0.002072	-1.09458	1.945	2	0
-0.000628	-0.330203	1.94087	2	0
0.010102	3.3477	1.93657	2	0
-0.001993	-0.59159	1.93575	2	3
-0.004299	-1.47048	1.93079	2	1
-0.001012	-0.744279	1.92621	2	0
-0.005823	-2.511	1.92533	2	0
-0.001986	-1.68641	1.91756	2	0
-0.000769	-0.314758	1.91357	2	1
-0.001331	-0.697239	1.90736	2	0
-0.00017	-0.0728055	1.90379	2	0
-0.007934	-3.29587	1.9018	2	0
-0.003816	-1.61218	1.90141	2	0
-0.000478	-0.251333	1.89881	2	0
0.016774	4.54588	1.89751	2	2
0.002646	1.12549	1.89608	2	0
0.000998	0.558473	1.89407	2	1
-0.0021	-0.468713	1.8854	2	3
-0.002184	-1.03498	1.88227	2	3
-0.002838	-2.53709	1.86219	2	0
-0.000959	-0.504243	1.8504	2	0
-0.000644	-0.265332	1.84266	2	1
0.005334	2.98486	1.8367	2	1
0.001587	0.501304	1.83548	2	3
-0.000839	-0.702889	1.81898	2	0
-0.002897	-1.2115	1.81494	2	0
-0.006118	-1.37203	1.81038	2	0
-0.000976	-0.513182	1.81028	2	0
-0.001863	-0.793014	1.80518	2	0
0.006054	3.32287	1.8028	2	0
-0.006317	-1.76168	1.80235	2	3
0.001387	1.44252	1.79875	2	0
-0.002443	-2.3015	1.79164	2	0
-0.006992	-3.55278	1.7856	2	1
-0.000742	-0.395545	1.78359	2	0
-0.002536	-1.98951	1.76901	2	1
-0.007747	-3.75512	1.76187	2	2
0.009729	4.98401	1.76043	2	1
-0.00046	-0.280015	1.75317	2	0
0.00203	0.553629	1.74724	2	1
-0.003664	-1.49971	1.74682	2	1
-0.001106	-0.939159	1.7427	2	0
-0.026531	-4.21587	1.73535	2	3
-0.000667	-0.566382	1.73133	2	0
0.004987	1.5753	1.71504	2	3
0.006616	3.38927	1.71213	2	1
-0.00439	-1.74036	1.70871	2	3
-0.016233	-3.16153	1.69991	2	3
-0.002851	-1.16694	1.69504	2	1
0.002851	2.17845	1.69167	2	1
-0.001092	-0.812059	1.67414	2	1
-0.001682	-1.23147	1.62415	2	2
0.001034	0.477094	1.59813	2	3
0.000415	0.201158	1.59325	2	2
0.004137	2.49379	1.5912	2	1
0.006818	2.55887	1.58578	2	3
-0.000721	-0.319408	1.58332	2	1
-0.000552	-0.654402	1.57514	2	1
-0.004003	-2.4408	1.55168	2	3
-0.001408	-0.787906	1.54326	2	1
-0.004996	-1.1349	1.51805	2	3
-0.002476	-1.01345	1.47285	2	1
0.001813	0.928754	1.45247	2	1
-2.3e-005	-0.0128706	1.45116	2	1
0.01304	3.5719	1.41143	2	1
-0.002451	-1.18689	1.39056	2	1
-0.007482	-3.47984	1.35952	2	1
0.001307	0.537796	1.24701	2	1
0.000347	0.258044	1.21753	2	1
-0.001015	-0.49199	1.10325	2	2
0.002708	1.38727	1.09355	2	1
-0.002444	-1.26234	1.08142	2	1
-0.003518	-1.43995	1.06447	2	1
0.001492	0.764314	1.01805	2	1
-0.006021	-2.46445	0.989319	2	1
-0.006226	-3.78251	0.949837	2	3
0.000865	0.383201	0.943585	2	1
0.000213	0.158396	0.935107	2	1
-0.00092	-0.673575	0.909982	2	2
-0.000389	-0.279514	0.883664	2	1
-0.001637	-1.19078	0.87531	2	1
0.001462	0.707967	0.870132	2	1
0.009724	3.7935	0.803884	2	1
0.013495	4.46178	0.745609	2	2
-0.005049	-2.08022	0.745086	2	1
0.003647	1.61565	0.714793	2	1
-0.000611	-0.315586	0.691227	2	1
-0.003342	-2.01456	0.587129	2	1
0.001131	0.579382	0.568152	2	1
-0.003437	-1.40679	0.509473	2	1
-0.004513	-2.18754	0.496854	2	2
-0.006219	-2.54549	0.472587	2	1
0.00495	2.76998	0.375939	2	1
0.000598	0.334636	0.356266	2	1
0.002929	1.48829	0.350867	2	1
-0.003136	-1.53196	0.305417	2	2
-0.00493	-3.60948	0.23475	2	2
0.005417	2.23183	0.232896	2	1
-0.002733	-1.38869	0.198194	2	1
-0.003797	-1.84048	0.091639	2	2
-4.7e-005	-0.0344109	0.01872	2	2
0.010998	3.63621	-0.014344	2	2
-0.002949	-2.1591	-0.169217	2	2
0.00893	2.96818	-0.171406	2	2
-0.000101	-0.0739468	-0.194212	2	2
-0.001734	-1.26954	-0.269203	2	2
0.001145	1.13296	-0.432858	2	2
-0.000144	-0.105429	-0.478151	2	2
-0.006351	-4.64986	-0.808667	2	2
-0.001261	-0.923237	-0.963529	2	2
-0.000466	-0.554412	1.72905	0	0
-0.000875	-0.627341	1.7286	2	0
-0.004984	-2.62059	1.7259	2	0
0.004855	2.07924	1.72271	2	0
-0.000577	-0.300857	1.71929	2	0
-0.000681	-0.57827	1.71647	2	0
-0.001617	-0.676213	1.71564	2	0
0.001475	1.36894	1.71296	2	0
0.001164	0.741036	1.70869	2	0
0.00071	0.370205	1.70761	2	0
-0.002881	-1.51483	1.68472	2	0
-0.005604	-2.40001	1.67422	2	0
-0.000475	-0.19732	1.67296	2	0
-0.008649	-4.50973	1.6701	2	0
-0.00065	-0.676018	1.66979	2	0
-0.001398	-0.728939	1.66631	2	0
0.004703	2.05635	1.65547	2	0
-7.1e-005	-0.0381741	1.65465	2	0
-0.000807	-0.721434	1.65409	0	0
-0.004771	-2.83682	1.65372	2	0
-9.6e-005	-0.0507141	1.64373	2	0
0.001282	1.18982	1.62324	2	0
-0.000916	-0.481634	1.61848	2	0
-0.006953	-2.95965	1.61672	2	0
-0.006185	-1.76985	1.60855	2	0
0.0018	1.14593	1.59336	2	0
-0.008137	-3.4611	1.5871	2	0
-0.004708	-2.01628	1.58629	2	0
0.011201	3.19059	1.57504	2	0
-0.001343	-1.26521	1.56973	2	0
0.001149	0.599107	1.56713	2	0
-0.001571	-0.862279	1.56594	2	0
0.000924	0.857558	1.55898	2	0
-0.008262	-3.51427	1.55232	2	0
-0.000556	-0.497048	1.5356	2	0
-0.010772	-4.64512	1.53294	2	0
-0.003538	-1.84477	1.52272	2	0
-0.010146	-4.3188	1.51673	2	0
-0.004016	-3.59019	1.50252	2	0
0.000514	0.518925	1.50212	2	0
0.000881	0.365977	1.49902	2	0
-0.000278	-0.146173	1.49234	2	0
-0.010733	-4.56866	1.49204	2	0
-0.001099	-0.92071	1.48481	2	0
-0.006033	-2.56616	1.47045	2	0
-0.000735	-0.391813	1.4568	2	0
-0.001682	-1.50366	1.45135	0	0
-0.006625	-2.83727	1.4434	2	0
0.008929	2.71359	1.43645	2	0
0.003423	1.42195	1.43439	2	0
-0.004207	-2.20382	1.43336	2	0
-0.000545	-0.286562	1.42632	2	0
0.000821	0.603808	1.42116	2	0
-0.003357	-1.59764	1.41542	2	0
-0.00425	-2.23465	1.41145	2	0
0.00059	0.613616	1.40962	2	0
0.001738	1.80757	1.40272	2	0
-0.00177	-0.535314	1.38706	2	0
-0.002974	-1.58447	1.37599	2	0
-0.005267	-2.31917	1.36628	2	0
-0.000492	-0.454089	1.36566	2	0
-0.012558	-5.00291	1.36547	2	0
-0.009223	-3.94991	1.35253	2	0
-0.001554	-1.3019	1.34974	2	0
-0.001088	-1.09842	1.34697	2	0
-0.004109	-2.16052	1.34686	2	0
0.000616	0.453039	1.34638	2	0
-9.9e-005	-0.0829393	1.33799	2	0
-0.003533	-1.85766	1.33577	2	0
0.0002	0.10516	1.32734	2	0
0.004256	2.22949	1.32172	2	0
0.002151	1.22915	1.3149	2	0
0.000954	0.501614	1.30924	2	0
-0.007571	-2.30088	1.30106	2	0
0.001276	0.665327	1.29652	2	0
-0.000396	-0.208217	1.29394	2	0
-0.014902	-4.55095	1.29088	2	0
0.000536	0.281829	1.28727	2	0
-0.004583	-2.38965	1.28237	2	0
-0.00073	-0.383835	1.28062	2	0
-0.002273	-1.19515	1.27924	2	0
-0.009251	-4.88704	1.27703	2	0
-0.003748	-2.24995	1.27401	2	0
0.000993	0.843205	1.27312	2	0
-0.003071	-1.60127	1.26483	2	0
-0.001466	-1.52468	1.24354	2	0
0.003268	3.39881	1.2433	2	0
-0.000631	-0.35751	1.23051	2	0
0.00137	0.828894	1.2281	2	0
-0.001797	-1.50547	1.22519	2	0
0.00063	0.527795	1.22205	2	0
0.003552	1.8607	1.20706	2	0
-0.009271	-3.85127	1.20251	2	0
-0.006586	-2.80138	1.19222	2	0
-0.003265	-3.39569	1.18648	2	0
-0.000894	-0.748967	1.18265	2	0
0.000117	0.0452565	1.17255	2	0
0.003016	1.28287	1.16002	2	0
-0.000434	-0.233346	1.14997	2	0
-0.001488	-0.909041	1.14701	2	0
-0.009404	-4.05521	1.13628	2	0
-0.001728	-0.901007	1.1247	2	0
0.001917	1.0127	1.12071	2	0
-0.001144	-1.0227	1.11487	0	0
-0.001905	-1.00165	1.09513	2	0
-0.006495	-4.08776	1.08796	2	0
0.002679	1.25587	1.08756	2	0
-0.002217	-1.85734	1.08708	2	0
-0.000151	-0.126503	1.08452	2	0
-0.009194	-4.61078	1.07105	2	0
-0.000349	-0.148557	1.05388	2	0
-0.000555	-0.560317	1.03676	2	0
-0.002532	-2.12123	1.03157	2	0
-0.003358	-1.75091	1.02402	2	0
-0.000619	-0.325471	1.02317	2	0
-0.001591	-2.1753	1.01737	2	0
-0.000246	-0.206092	0.992204	2	0
-0.00068	-0.569684	0.989822	2	0
0.012778	3.86454	0.982461	2	0
-0.00232	-1.70625	0.97905	2	0
-0.003123	-0.893654	0.976676	2	0
0.00028	0.234576	0.973177	2	0
-0.000552	-0.557289	0.968641	2	0
-0.004026	-2.45954	0.958727	2	0
0.000101	0.0724131	0.949365	2	0
0.008759	3.7005	0.942241	2	0
0.000238	0.199389	0.941937	2	0
-0.009246	-2.80993	0.937293	2	0
-0.013307	-4.4098	0.930131	2	0
-0.00156	-2.13292	0.919752	2	0
0.000202	0.16923	0.915052	2	0
-0.000744	-0.635012	0.905228	2	0
-0.000587	-0.463075	0.897528	2	0
-0.000594	-0.617776	0.894022	2	0
-0.000956	-0.703094	0.892883	2	0
-0.001425	-1.39085	0.887961	2	0
0.002383	0.996546	0.886818	2	0
-0.008173	-3.50023	0.883255	2	0
-0.00801	-3.43042	0.878317	2	0
-0.002116	-1.29269	0.873574	2	0
-0.002847	-1.69282	0.873282	2	0
-0.00133	-1.81845	0.866678	2	0
0.000578	0.506303	0.862676	2	0
-0.007079	-3.01328	0.858611	2	0
-0.001818	-0.99785	0.851621	2	0
-0.001378	-1.01346	0.84917	2	0
0.011151	4.71107	0.848904	2	0
-0.001685	-1.70114	0.848877	2	0
0.005359	2.22619	0.848071	2	0
0.001696	0.895949	0.841458	2	0
-0.002992	-2.50661	0.8339	2	0
0.001958	1.44002	0.828086	2	0
-0.005346	-3.26595	0.816331	2	0
0.000919	0.86577	0.815203	2	0
-0.008923	-2.69865	0.812483	2	0
0.001864	1.58281	0.785895	2	0
0.005479	3.00727	0.773064	2	0
-0.002635	-1.93792	0.759978	2	0
-0.000831	-0.782867	0.753229	2	0
-0.004538	-2.38609	0.752152	2	0
-0.001305	-1.78427	0.746731	2	0
0.000617	0.518671	0.740819	2	0
-0.000469	-0.286519	0.733449	2	0
-0.003113	-1.63682	0.733121	2	0
-0.000839	-0.790403	0.728592	2	0
-0.002326	-1.22301	0.714791	2	0
-0.002623	-1.08962	0.711799	2	0
-0.002629	-2.566	0.711563	2	0
0.001211	0.890634	0.706697	2	0
-0.003862	-2.02309	0.69602	2	0
-0.003162	-1.40522	0.683069	2	0
0.001958	1.81721	0.674145	2	0
-0.001794	-0.784411	0.660961	2	0
-0.003223	-3.59526	0.660119	2	0
-0.00568	-2.96164	0.654947	2	0
-0.001492	-1.24995	0.650617	2	0
-0.004624	-2.02882	0.63879	2	0
-9.2e-005	-0.0781217	0.638383	2	0
-0.000412	-0.345161	0.624671	2	0
-0.001078	-0.903116	0.615636	2	0
-0.000939	-0.673227	0.61	2	0
0.000267	0.198553	0.144251	0	1
0.003117	2.31794	0.090026	2	1
4.8e-005	0.0281203	0.086089	2	1
0.008037	4.49744	0.064403	2	1
-0.002596	-1.87592	0.052538	2	1
0.004401	2.46276	0.03713	2	1
-0.000833	-0.591747	-0.015114	2	1
-0.004294	-1.99712	-0.023326	2	1
0.00556	1.52299	-0.037191	2	1
-0.000647	-0.390013	-0.051586	2	1
-0.00795	-4.1385	-0.148988	2	1
-0.009986	-4.83568	-0.152985	2	1
-0.003713	-1.93278	-0.17187	2	1
0.002096	1.55291	-0.327262	2	1
0.003209	1.7234	-0.331024	2	1
0.003652	1.61786	-0.33205	2	1
0.00461	3.31249	-0.351112	2	1
-0.001984	-2.35205	-0.45952	2	1
-0.00101	-1.12155	-0.482238	2	1
0.007311	3.68479	-0.529535	2	1
-0.000301	-0.181443	-0.597195	2	1
-0.002033	-1.13765	-0.829976	2	1
-0.001808	-1.33953	-0.858003	2	1
0.00472	3.51	-0.883518	2	1
0.005075	1.37469	-0.888764	2	1
0.003126	1.61385	-0.900576	2	1
0.004091	2.19708	-0.927698	2	1
0.009448	4.84006	-0.969424	2	1
0.002726	2.02717	-1.06396	2	1
0.001971	1.18812	-1.07371	2	1
-0.002007	-1.20982	-1.13047	2	1
-0.003948	-3.34397	-1.19815	2	1
0.001125	0.571636	-1.21789	2	1
-0.000732	-0.812846	-1.25614	2	1
0.000445	0.330921	-1.2637	2	1
-0.00013	-0.116216	0.596185	0	0
-0.00564	-2.94079	0.588413	2	0
0.00273	1.16122	0.586468	2	0
-0.002957	-1.55479	0.57126	2	0
-0.001074	-1.44265	0.549439	2	0
-0.00697	-4.18414	0.549231	2	0
-0.006347	-3.30943	0.547554	2	0
0.002126	2.69995	0.54134	2	0
-0.004713	-2.82925	0.519841	2	0
-0.000276	-0.106635	0.504575	2	0
0.004648	1.34577	1.49075	1	3
-0.000569	-0.287788	1.46577	2	3
-0.009662	-2.59943	1.44433	2	3
-0.017806	-3.23515	1.40945	2	3
0.001602	0.44478	1.40372	2	3
-0.016537	-4.81305	1.3902	2	3
-0.002567	-1.0721	1.37661	2	3
-0.003896	-1.62715	1.364	2	3
-0.003578	-1.39799	1.34583	2	3
0.000134	0.0201041	1.20789	2	3
-0.004098	-1.60116	1.17438	2	3
-0.006216	-1.45463	1.15632	2	3
-0.026531	-4.21587	1.14843	2	3
-0.007885	-2.72499	1.13927	2	3
-0.018796	-3.92762	1.1283	2	3
0.009521	3.23896	1.12095	2	3
0.006083	0.912638	1.12082	2	3
-0.006601	-1.43335	1.11587	2	3
0.01383	2.20359	1.08787	2	3
-0.002628	-0.710083	1.07315	2	3
-0.006963	-2.90807	1.05513	2	3
-0.003703	-1.84217	1.01109	2	3
-0.002088	-0.594552	0.964225	2	3
0.00838	2.64709	0.950363	2	3
0.003034	1.20279	0.934585	2	3
-0.006537	-3.07312	0.930853	2	3
0.002084	0.47513	0.926836	2	3
0.008384	2.24593	0.909471	2	3
-0.00249	-1.03994	0.909169	2	3
-0.003757	-1.1808	0.902567	2	3
-0.013557	-3.09085	0.886142	2	3
-0.003556	-1.46138	0.860363	2	3
-0.00057	-0.238058	0.859129	2	3
0.003723	1.03366	0.851549	2	3
0.018481	3.90182	0.820918	2	3
0.002309	0.49576	0.744453	2	3
-0.014491	-4.31298	0.70002	2	3
-0.007687	-3.21045	0.685931	2	3
-0.001945	-0.812322	0.675605	2	3
-0.002497	-2.05755	0.50392	0	0
-9e-005	-0.0753993	0.502298	2	0
-0.00047	-0.245065	0.501178	2	0
-0.001036	-0.542704	0.489912	2	0
-0.000467	-0.471474	0.481681	2	0
-0.00591	-2.4715	0.48041	2	0
-0.005088	-4.26258	0.469975	2	0
-0.000772	-0.779396	0.46739	2	0
-0.002138	-2.15848	0.457994	2	0
-0.002159	-1.21231	0.457369	0	0
-0.004761	-1.79848	0.457015	0	0
-0.00247	-1.70486	0.420131	2	0
-0.000128	-0.109438	0.418604	0	0
-0.00208	-2.09993	0.401935	2	0
0.006277	3.30045	0.39534	2	0
-0.000479	-0.498173	0.394867	2	0
-0.006575	-3.28096	0.387069	2	0
0.00021	0.2221	0.377922	2	0
-0.003339	-1.75565	0.372706	2	0
-0.00113	-0.94668	0.35373	2	0
0.001937	1.01469	0.344347	2	0
0.001734	0.828459	-1.45688	0	1
-0.001302	-0.924915	-1.46828	2	1
0.00862	3.52371	-1.48204	2	1
-0.001011	-1.04054	-1.53979	2	1
0.004949	2.5353	-1.6398	2	1
0.008868	4.57826	-1.67142	2	1
0.009029	4.55068	-1.79559	2	1
-0.000985	-0.847931	-1.81371	2	1
-0.007328	-2.99556	-1.89796	2	1
-0.001475	-1.09687	-1.91777	2	1
-0.008035	-4.18275	-2.07575	2	1
-0.001075	-0.961018	0.344136	0	0
-0.006922	-1.9444	0.666177	1	3
-0.014997	-3.83641	0.661344	2	3
0.000257	0.0744526	0.605713	2	3
-0.006479	-2.70593	0.524712	2	3
-0.002903	-0.805991	0.470777	2	3
-0.005701	-2.381	0.466128	2	3
0.029435	4.70199	0.463246	2	3
-0.001831	-0.625858	0.461006	2	3
-0.008043	-3.35913	0.445468	2	3
-0.006744	-2.14112	0.393626	2	3
0.005807	1.35892	0.338365	2	3
0.001454	0.331496	0.32119	2	3
-0.002254	-1.08932	0.258157	2	3
-0.00742	-2.73853	0.18021	2	3
-0.007611	-3.9538	0.329393	0	0
-0.004897	-4.10256	0.311605	2	0
-0.002097	-1.7568	0.304346	2	0
-0.002588	-2.16815	0.291495	2	0
-0.000672	-0.633076	0.288786	2	0
9.5e-005	0.0944735	0.285211	2	0
0.001221	1.02292	0.280233	2	0
0.001943	1.62779	0.275517	2	0
0.001053	0.882172	0.262029	2	0
-0.003369	-2.82245	0.255213	2	0
-0.001763	-1.47699	0.236626	2	0
-0.003259	-3.29022	0.235403	2	0
-0.001443	-1.2089	0.218209	2	0
-0.010865	-3.60055	0.214146	2	0
0.001328	1.12767	0.209065	2	0
-0.001669	-1.49204	0.203983	0	0
-0.0029	-2.92778	0.198269	2	0
-0.004862	-2.51011	0.156	0	0
-0.001467	-0.94775	0.154503	0	0
0.002217	1.74896	0.154492	2	0
-0.001825	-1.52893	0.143472	2	0
0.003943	1.88386	-2.24286	0	1
-0.000995	-0.856539	-2.26003	2	1
-0.00343	-2.47858	-2.34062	2	1
0.002648	1.96188	-2.47545	2	1
-0.00273	-2.05459	-2.52634	2	1
-0.002688	-2.02298	-2.59512	2	1
-0.002011	-1.41252	-2.88928	2	1
0.000756	0.83027	-3.3199	2	1
-0.000851	-0.701233	0.137033	0	0
3.8e-005	0.0315203	0.127729	2	0
-7.7e-005	-0.0645083	0.126271	2	0
-0.002173	-1.79057	0.110238	0	0
-0.002951	-1.8029	0.106081	2	0
0.005909	3.08105	0.077684	2	0
0.002052	1.7514	0.074297	2	0
-0.002597	-1.36551	0.049351	2	0
0.012658	2.89582	0.173721	1	3
-0.00639	-3.28389	0.01966	0	0
0.003371	1.7324	0.013282	0	0
-0.000195	-0.25846	-0.00031	2	0
0.002197	1.84058	-0.007298	2	0
0.003067	3.31398	-0.010519	0	0
-0.005237	-4.34399	-0.016377	2	0
0.005753	4.7092	-0.019322	0	0
0.000979	0.831317	-0.035011	2	0
-0.010503	-3.1765	-0.050414	2	0
0.000411	0.431053	-0.067622	2	0
-0.004824	-2.53646	-0.080184	2	0
0.010422	4.35837	-0.080661	2	0
-0.008311	-4.31744	-0.099319	0	0
-0.000765	-0.670106	-0.12234	2	0
0.00064	0.636453	-0.1303	2	0
-0.005928	-3.2254	-0.155623	2	0
-0.002522	-2.11286	-0.162422	2	0
0.001133	0.967027	-0.179823	2	0
0.000885	0.501443	-0.186594	2	0
-0.003221	-1.93359	-0.194241	2	0
-0.003141	-3.26672	-0.210932	2	0
0.00849	4.56476	-0.224058	2	0
-0.005537	-2.5775	-0.069857	1	3
-0.004637	-1.93663	-0.074787	2	3
0.009665	3.81509	-0.113625	2	3
-0.017082	-4.51904	-0.118993	2	3
-0.009486	-2.52154	-0.141703	2	3
-0.003741	-1.35127	-0.16171	2	3
0.001857	0.638235	-0.227728	2	3
0.005146	1.04623	-0.255364	2	3
-0.004074	-1.47156	-0.268627	2	3
0.004219	1.87415	-0.228952	0	0
0.006176	4.5994	-0.251115	2	0
-0.002363	-2.38564	-0.252932	0	0
6.2e-005	0.0265055	-0.278365	2	0
-0.000661	-0.687458	-0.299468	2	0
0.000725	0.720982	-0.300251	2	0
-0.001398	-1.10286	-0.300897	2	0
0.00812	3.13723	-0.341983	2	0
-0.003569	-1.83415	-0.378661	0	0
-0.004897	-2.66444	-0.383481	2	0
0.00548	4.47854	-0.397022	0	0
0.002228	1.86042	-0.404763	0	0
-0.001911	-0.714264	-0.303542	1	3
-0.006291	-2.9354	-0.458941	2	3
-0.002049	-0.855757	-0.465335	2	3
0.007362	3.72178	-0.458055	0	0
0.01128	3.41149	-0.473061	2	0
-0.005465	-2.14882	-0.550258	2	0
0.009633	4.27914	-0.579392	0	0
-0.006958	-4.41834	-0.601749	2	0
-0.005885	-4.06198	-0.602827	2	0
-0.00199	-1.03272	-0.615162	2	0
-0.003216	-1.65523	-0.616572	2	0
0.000684	0.559001	-0.678053	0	0
0.002803	1.68266	-0.685317	2	0
0.005874	3.01872	-0.691194	0	0
-0.003864	-3.16293	-0.694052	0	0
-0.010593	-4.37138	-0.720052	0	0
0.005657	1.43836	-0.519574	1	3
0.00206	1.68354	-0.759875	0	0
-0.010355	-4.06993	-0.76315	0	0
-0.003839	-2.04532	-0.810131	2	0
-0.001275	-1.80741	-0.829922	2	0
0.001879	1.55859	-0.930579	2	0
0.002841	2.35656	-1.06277	2	0
-0.004273	-3.521	-1.10737	2	0
-0.003758	-4.98099	-1.16681	2	0
0.005218	2.73058	-1.1712	2	0
-0.004453	-2.33026	-1.18141	0	0
0.005084	3.46162	-1.25202	0	0
0.006022	4.9294	-1.2663	0	0
-0.005514	-4.83002	-1.39257	2	0
0.005142	4.29365	-1.46218	2	0
-0.003526	-1.20607	-0.548228	1	3
-0.016233	-3.16153	-0.588661	2	3
0.009148	2.07191	-0.627649	2	3
-0.005163	-3.15431	-1.74733	0	0
-0.002634	-0.507349	-0.661136	1	3
-0.002815	-1.05215	-0.666724	1	3
-0.005179	-2.12743	-0.738536	2	3
-0.000569	-0.164839	-0.875792	2	3
-0.01054	-3.05343	-0.884581	2	3
-0.020717	-4.70609	-1.11445	2	3
0.017847	3.66749	-1.1762	1	3
0.01836	3.89025	-1.26969	1	3
-0.008067	-2.1438	-1.29356	2	3
0.006886	1.85209	-1.31202	2	3
0.001739	0.556363	-1.48853	1	3
-0.026987	-4.93827	-1.58049	1	3
-0.009366	-3.20366	-1.69189	1	3
-0.018169	-4.99843	-1.74183	0	3
0.012011	4.24941	-1.78988	1	3
0.007781	1.16493	-2.04771	1	3
-0.002344	-0.458658	-2.1066	1	3
-0.010111	-1.94193	-2.36799	1	3
0.002768	0.984865	-2.43051	1	3
-0.00454	-1.9317	-2.58482	1	3
-0.012562	-4.11234	-2.58657	1	3
0.014567	4.29231	-2.6088	2	3
-0.008742	-2.32378	-2.93782	1	3
