# Supplementary material for: The CroCo cross-link converter: a user-centred tool to convert results from cross-linking mass spectrometry experiments
Source: Bioinformatics. 2019 Sep 28;36(4):1296–7. doi: 10.1093/bioinformatics/btz732 (PMC7703748; doi:10.1093/bioinformatics/btz732)
Supplement: btz732_Supplementary_Data [file btz732_supplementary_data.zip › ExampleData/input/plink2/pLink2_results/PK_P11974_2019.03.01.summary.txt]

------------------------
Cross-Linked Results
------------------------
FDR: 0.05
Cross-Linked Spectra: 242
Cross-Linked Peptides: 95
Cross-Linked Sites: 79

------------------------
Spectrum View
------------------------
Spectra: 38756
Spectra (above threshold): 1788 4.6%
Spectra (below threshold and decoy): 65 0.2%
Spectra (unknown): 36903 95.2%
Cross-Linked Spectra (above threshold): 242 13.5%
Loop-Linked Spectra (above threshold): 55 3.1%
Mono-Linked Spectra (above threshold): 250 14.0%
Regular Spectra (above threshold): 1241 69.4%

------------------------
Peptide View (above threshold)
------------------------
Cross-Linked Peptides: 95 37.1%
Loop-Linked Peptides: 20 7.8%
Mono-Linked Peptides: 55 21.5%
Regular Peptides: 86 33.6%

------------------------
Linked Sites View (above threshold)
------------------------
Cross-Linked Sites: 79 85.9%
Loop-Linked Sites: 13 14.1%

------------------------
Time Cost
------------------------
Start Time: Fri Mar 01 09:41:10 2019
End Time: Fri Mar 01 09:41:18 2019
Time Cost: 8.7s
