# Supplementary material for: The CroCo cross-link converter: a user-centred tool to convert results from cross-linking mass spectrometry experiments
Source: Bioinformatics. 2019 Sep 28;36(4):1296–7. doi: 10.1093/bioinformatics/btz732 (PMC7703748; doi:10.1093/bioinformatics/btz732)
Supplement: btz732_Supplementary_Data [file btz732_supplementary_data.zip › ExampleData/input/stavrox/20180615_KS_CL_9_pXtract.csv]

Score	m/z	Charge	M+H+	Calculated Mass	Deviation in ppm	Peptide 1	Protein 1	From	To	Peptide2	Protein 2	From	To	Scan number	is Selected in Table	Candidate identifier	Folder Number	Retention time in sec	miscellaneous	best linkage position peptide 1	best linkage position peptide 2	All linkage positions	Spectrum UUID	local False discovery rate
104	547.350026	3	1640.03552523	1640.03566912	-0.08773590430003342	[KILGEK]	>P11974	256	261	[NIKIISK]	>P11974	264	270	20180615_KS_CL_9.10692.10692.3.0.dta	false	296	null	2384.2346400		K1	K3	104~K1~K3~50#55~K1~S6~50	83299500-e950-4e85-9d66-a9f482c4e556	DSS/BS3#C8H10O2#K{#KSTY{#0#1##20	0.0
84	611.324397	2	1221.64151762	1221.63951524	1.6390896765875835	{mSK]	>P11974	0	3	[VVDVGSK]	>P11974	167	173	20180615_KS_CL_9.11394.11394.2.0.dta	false	348	null	2505.4402200		{0	S6	84~{0~S6~50#-1~K3~S6~50	60490b2e-46a5-4c1c-8263-bea0b217351d	DSS/BS3#C8H10O2#K{#KSTY{#0#1##20	0.016666666666666666
77	650.039608	3	1948.10427124	1948.1034905	0.4007691023052925	[KGATLK]	>P11974	136	141	[SVETLKEmIK]	>P11974	57	66	20180615_KS_CL_9.12021.12021.3.0.dta	false	405	null	2623.4352000		T4	K6	56~K1~S1~16#62~K1~T4~16#62~K1~K6~16#28~K1~K10~16#77~T4~K6~16#49~T4~K10~16	a822c715-0a3c-495f-bee7-b533005da06d	DSS/BS3#C8H10O2#K{#KSTY{#0#1##20	0.05128205128205128
95	619.33478	4	2474.31729086	2474.3170648	0.09136257535232167	[GSGTAEVELKK]	>P11974	126	136	[NIBKVVDVGSK]	>P11974	163	173	20180615_KS_CL_9.12069.12069.4.1.dta	false	409	null	2631.5109000		K10	K4	33~S2~K4~25#36~T4~K4~25#95~K10~K4~25#18~K10~S10~25	4a44f886-9259-4926-b60e-392580777b36	DSS/BS3#C8H10O2#K{#KSTY{#0#1##20	0.0
89	586.126061	5	2926.60119948	2926.59964546	0.5309982106414902	[KAADVHEVR]	>P11974	247	255	[KGVNLPGAAVDLPAVSEK]	>P11974	207	224	20180615_KS_CL_9.14058.14058.5.1.dta	false	574	null	2973.5155200		K1	K1	89~K1~K1~90#-1~K1~S16~9	75ca1ad2-6998-46fb-b479-db874c78f168	DSS/BS3#C8H10O2#K{#KSTY{#0#1##20	0.0
82	483.783227	4	1932.11107886	1932.1085759	1.295453469154783	[KGATLK]	>P11974	136	141	[SVETLKEMIK]	>P11974	57	66	20180615_KS_CL_9.15540.15540.4.0.dta	false	716	null	3216.7876800		K1	K6	41~K1~S1~4#45~K1~T4~4#82~K1~K6~45#70~T4~K6~45	ceeb9b6c-8229-4070-b5c8-1cd5b24f1cb1	DSS/BS3#C8H10O2#K{#KSTY{#0#1##20	0.022727272727272728
103	630.616881	4	2519.44569486	2519.44431423	0.5479895846433367	[KGATLK]	>P11974	136	141	[KGVNLPGAAVDLPAVSEK]	>P11974	207	224	20180615_KS_CL_9.15721.15721.4.0.dta	false	735	null	3244.9744800		T4	K1	102~K1~K1~47#-1~K1~S16~4#103~T4~K1~47	ffb8777e-6c3a-4f89-96c0-54daf970024a	DSS/BS3#C8H10O2#K{#KSTY{#0#1##20	0.0
126	615.606666	4	2459.40483486	2459.41195151	-2.8936472350132756	[KGATLK]	>P11974	136	141	[VYVDDGLISLQVKQK]	>P11974	174	188	20180615_KS_CL_9.16596.16596.4.0.dta	false	849	null	3378.5903400		K1	K13	-1~K1~Y2~3#76~K1~S9~11#126~K1~K13~42#92~T4~K13~42	8a6aa81f-69a4-4b45-be5f-bf18b5a77f73	DSS/BS3#C8H10O2#K{#KSTY{#0#1##20	0.0
114	820.474262	3	2459.40823324	2459.41195151	-1.5118555553360633	[KGATLK]	>P11974	136	141	[VYVDDGLISLQVKQK]	>P11974	174	188	20180615_KS_CL_9.16612.16612.3.0.dta	false	850	null	3381.1405800		K1	K13	-1~K1~Y2~3#78~K1~S9~11#114~K1~K13~42#103~T4~K13~42	47fd40f3-f812-4882-a20b-4b80aefe0bba	DSS/BS3#C8H10O2#K{#KSTY{#0#1##20	0.0
78	648.124763	4	2589.47722286	2589.48617901	-3.458671086518295	[KILGEK]	>P11974	256	261	[KGVNLPGAAVDLPAVSEK]	>P11974	207	224	20180615_KS_CL_9.18020.18020.4.0.dta	false	1163	null	3588.2270400		K1	K1	78~K1~K1~90#39~K1~S16~9	5a2a4add-c9cd-4698-b65c-a98a99c9d653	DSS/BS3#C8H10O2#K{#KSTY{#0#1##20	0.05555555555555555
86	648.124742	4	2589.47713886	2589.48617901	-3.4911101797451507	[KILGEK]	>P11974	256	261	[KGVNLPGAAVDLPAVSEK]	>P11974	207	224	20180615_KS_CL_9.18024.18024.4.0.dta	false	1165	null	3588.8667000		K1	K1	86~K1~K1~90#39~K1~S16~9	b019f68a-09d6-4536-8745-93c319721bf5	DSS/BS3#C8H10O2#K{#KSTY{#0#1##20	0.009009009009009009
146	863.831216	3	2589.47909524	2589.48617901	-2.735596519404158	[KILGEK]	>P11974	256	261	[KGVNLPGAAVDLPAVSEK]	>P11974	207	224	20180615_KS_CL_9.18220.18220.3.0.dta	false	1229	null	3616.6809600		K1	K1	146~K1~K1~90#43~K1~S16~9	00255d6c-c496-41e1-9bb5-bde2b912e001	DSS/BS3#C8H10O2#K{#KSTY{#0#1##20	0.0
107	648.125627	4	2589.48067886	2589.48617901	-2.1240359292467614	[KILGEK]	>P11974	256	261	[KGVNLPGAAVDLPAVSEK]	>P11974	207	224	20180615_KS_CL_9.18237.18237.4.0.dta	false	1249	null	3619.0572000		K1	K1	107~K1~K1~90#38~K1~S16~9	b41ab012-ce82-40cd-846d-e4d8c30b77d7	DSS/BS3#C8H10O2#K{#KSTY{#0#1##20	0.0
84	668.053115	3	2002.14479224	2002.15044068	-2.8211945618775824	[KILGEK]	>P11974	256	261	[SVETLKEMIK]	>P11974	57	66	20180615_KS_CL_9.18387.18387.3.0.dta	false	1313	null	3640.4554200		K1	T4	61~K1~S1~4#84~K1~T4~47#84~K1~K6~47	a65267be-71a9-466f-b346-8019e67e929b	DSS/BS3#C8H10O2#K{#KSTY{#0#1##20	0.016666666666666666
77	498.257825	3	1492.75892224	1492.75633575	1.7326910335956063	{MSK]	>P11974	0	3	[GSGTAEVELK]	>P11974	126	135	20180615_KS_CL_9.20607.20607.3.0.dta	false	1806	null	3948.0930000		{0	T4	-1~{0~S2~50#77~{0~T4~50	37f7fd38-4690-4d3b-9533-61fccaed82e8	DSS/BS3#C8H10O2#K{#KSTY{#0#1##20	0.05128205128205128
77	498.258527	3	1492.76102824	1492.75633575	3.143497124625147	{MSK]	>P11974	0	3	[GSGTAEVELK]	>P11974	126	135	20180615_KS_CL_9.20821.20821.3.0.dta	false	1882	null	3981.2554200		{0	T4	77~{0~S2~50#77~{0~T4~50	d943addc-095a-43db-b28c-9841a01080e0	DSS/BS3#C8H10O2#K{#KSTY{#0#1##20	0.05128205128205128
90	851.975071	4	3404.87845486	3404.88867612	-3.001945630508717	[TGLIKGSGTAEVELK]	>P11974	121	135	[KGVNLPGAAVDLPAVSEK]	>P11974	207	224	20180615_KS_CL_9.21396.21396.4.1.dta	false	2001	null	4056.9966000		K5	K1	88~T1~K1~20#90~K5~K1~20#37~K5~S16~20#83~S7~K1~20#80~T9~K1~20	9624bf35-5430-4b32-8f43-ecf2fb4844eb	DSS/BS3#C8H10O2#K{#KSTY{#0#1##20	0.0
87	1135.629179	3	3404.87298424	3404.88867612	-4.608653560040701	[TGLIKGSGTAEVELK]	>P11974	121	135	[KGVNLPGAAVDLPAVSEK]	>P11974	207	224	20180615_KS_CL_9.21428.21428.3.1.dta	false	2013	null	4061.1989400		K5	K1	84~T1~K1~20#87~K5~K1~20#37~K5~S16~20#80~S7~K1~20#80~T9~K1~20	6291befc-0cb9-4c0f-a1b6-d17c1fc9ff2d	DSS/BS3#C8H10O2#K{#KSTY{#0#1##20	0.00980392156862745
105	722.665225	4	2887.63907086	2887.63905067	0.006991871116324268	[KGATLK]	>P11974	136	141	[VVDVGSKVYVDDGLISLQVK]	>P11974	167	186	20180615_KS_CL_9.21990.21990.4.0.dta	false	2222	null	4137.0782400		K1	S6	105~K1~S6~31#105~K1~K7~31#103~K1~Y9~3#54~K1~S16~3#90~T4~K7~31	0a252ea9-1267-4540-8fa9-08e6a91da64a	DSS/BS3#C8H10O2#K{#KSTY{#0#1##20	0.0
95	963.218526	3	2887.64102524	2887.63905067	0.6838003695301249	[KGATLK]	>P11974	136	141	[VVDVGSKVYVDDGLISLQVK]	>P11974	167	186	20180615_KS_CL_9.22157.22157.3.0.dta	false	2267	null	4160.8284600		K1	S6	95~K1~S6~20#95~K1~K7~20#86~K1~Y9~20#52~K1~S16~20#94~T4~K7~20	3dba7009-a1ba-4eb0-9e99-a336338896d6	DSS/BS3#C8H10O2#K{#KSTY{#0#1##20	0.0
91	851.977968	4	3404.89004286	3404.88867612	0.40140503295627034	[TGLIKGSGTAEVELK]	>P11974	121	135	[KGVNLPGAAVDLPAVSEK]	>P11974	207	224	20180615_KS_CL_9.22363.22363.4.1.dta	false	2313	null	4190.3518200		K5	K1	89~T1~K1~24#91~K5~K1~24#37~K5~S16~2#75~S7~K1~24#72~T9~K1~24	bf93adf7-8564-40e5-be2e-f8fa59d45cef	DSS/BS3#C8H10O2#K{#KSTY{#0#1##20	0.0
86	1135.6323	3	3404.88234724	3404.88867612	-1.858766134845461	[TGLIKGSGTAEVELK]	>P11974	121	135	[KGVNLPGAAVDLPAVSEK]	>P11974	207	224	20180615_KS_CL_9.22372.22372.3.0.dta	false	2320	null	4191.9313200		K5	K1	82~T1~K1~20#86~K5~K1~20#54~K5~S16~20#78~S7~K1~20#78~T9~K1~20	d83f4d69-b47e-4910-bf15-be491ba4c9ac	DSS/BS3#C8H10O2#K{#KSTY{#0#1##20	0.009009009009009009
90	963.213869	3	2887.62705424	2887.63905067	-4.154424991470548	[KGATLK]	>P11974	136	141	[VVDVGSKVYVDDGLISLQVK]	>P11974	167	186	20180615_KS_CL_9.22490.22490.3.0.dta	false	2430	null	4206.2352000		T4	K7	89~K1~S6~20#89~K1~K7~20#83~K1~Y9~20#54~K1~S16~20#90~T4~K7~20	beeee357-b146-43b6-8aa1-d7f83f15662c	DSS/BS3#C8H10O2#K{#KSTY{#0#1##20	0.0
87	722.66444	4	2887.63593086	2887.63905067	-1.0804028190335797	[KGATLK]	>P11974	136	141	[VVDVGSKVYVDDGLISLQVK]	>P11974	167	186	20180615_KS_CL_9.22500.22500.4.1.dta	false	2436	null	4207.4668200		K1	S6	87~K1~S6~31#87~K1~K7~31#85~K1~Y9~3#42~K1~S16~3#85~T4~K7~31	b21aa23e-df1a-40ca-a177-c9dd51bb6712	DSS/BS3#C8H10O2#K{#KSTY{#0#1##20	0.00980392156862745
82	744.198396	5	3716.96287448	3716.97271408	-2.647215033383063	[VNLAmNVGKAR]	>P11974	490	500	[KGDVVIVLTGWRPGSGFTNTMR]	>P11974	505	526	20180615_KS_CL_9.22537.22537.5.0.dta	false	2490	null	4210.9070400		K9	K1	82~K9~K1~71#38~K9~T9~7#24~K9~S15~7#24~K9~T18~7#24~K9~T20~7	5b574780-5bd9-425e-9b2c-3b55e0e6b484	DSS/BS3#C8H10O2#K{#KSTY{#0#1##20	0.022727272727272728
114	721.982787	5	3605.88482948	3605.88835851	-0.9786862773201199	[NIBKVVDVGSK]	>P11974	163	173	[QKGPDFLVTEVENGGFLGSKK]	>P11974	187	207	20180615_KS_CL_9.22658.22658.5.0.dta	false	2580	null	4222.1034600		K4	K2	114~K4~K2~16#99~K4~T9~16#33~K4~S19~16#33~K4~K20~16#52~S10~K2~16#-1~S10~K20~16	8c7d7a03-7183-4558-afdf-59f2dfce633d	DSS/BS3#C8H10O2#K{#KSTY{#0#1##20	0.0
175	537.805758	4	2148.20120286	2148.20631604	-2.38021466183808	[KLFEELAR]	>P11974	393	400	[KLFEELAR]	>P11974	393	400	20180615_KS_CL_9.22669.22669.4.1.dta	false	2584	null	4223.2242000		K1	K1	175~K1~K1~100	a7ef474e-fa6f-42a0-8e2f-549521d77213	DSS/BS3#C8H10O2#K{#KSTY{#0#1##20	0.0
185	716.738411	3	2148.20068024	2148.20631604	-2.6234979122524713	[KLFEELAR]	>P11974	393	400	[KLFEELAR]	>P11974	393	400	20180615_KS_CL_9.22699.22699.3.0.dta	false	2599	null	4226.1059400		K1	K1	185~K1~K1~100	dae4aaf2-42b8-46b6-838c-c7f6c30a3eaa	DSS/BS3#C8H10O2#K{#KSTY{#0#1##20	0.0
108	788.607299	5	3939.00738948	3939.01318304	-1.4708172459207733	[AGKPVIBATQMLESMIK]	>P11974	320	336	[SVETLKEmIKSGmNVAR]	>P11974	57	73	20180615_KS_CL_9.22839.22839.5.1.dta	false	2710	null	4239.5166000		T9	K10	25~K3~S1~1#90~K3~T4~12#90~K3~K6~12#92~K3~K10~12#82~K3~S11~12#107~T9~K6~12#108~T9~K10~12#96~S14~K6~12#97~S14~K10~12	2915a65e-5211-49ca-83a8-0e89098f84cb	DSS/BS3#C8H10O2#K{#KSTY{#0#1##20	0.0
100	788.607299	5	3939.00738948	3939.01318304	-1.4708172459207733	[AGKPVIBATQmLESMIK]	>P11974	320	336	[SVETLKEMIKSGmNVAR]	>P11974	57	73	20180615_KS_CL_9.22839.22839.5.1.dta	false	2711	null	4239.5166000		T9	K6	66~K3~S1~0#74~K3~T4~8#74~K3~K6~8#74~K3~K10~8#64~K3~S11~8#100~T9~K6~8#100~T9~K10~8#95~S14~K6~8#95~S14~K10~8#72~K17~S1~0#80~K17~T4~8#80~K17~K6~8#80~K17~K10~8#70~K17~S11~8	2915a65e-5211-49ca-83a8-0e89098f84cb	DSS/BS3#C8H10O2#K{#KSTY{#0#1##20	0.0
93	788.607299	5	3939.00738948	3939.01318304	-1.4708172459207733	[AGKPVIBATQMLESmIK]	>P11974	320	336	[SVETLKEMIKSGmNVAR]	>P11974	57	73	20180615_KS_CL_9.22839.22839.5.1.dta	false	2713	null	4239.5166000		S14	K6	25~K3~S1~0#32~K3~T4~8#32~K3~K6~8#32~K3~K10~8#27~K3~S11~8#84~T9~K6~8#84~T9~K10~8#93~S14~K6~8#93~S14~K10~8#73~K17~S1~0#81~K17~T4~8#81~K17~K6~8#81~K17~K10~8#71~K17~S11~8	2915a65e-5211-49ca-83a8-0e89098f84cb	DSS/BS3#C8H10O2#K{#KSTY{#0#1##20	0.0
112	1152.07969	4	4605.29693086	4605.30374526	-1.479687434277851	[SVETLKEmIKSGmNVAR]	>P11974	57	73	[GIFPVVBKDPVQEAWAEDVDLR]	>P11974	468	489	20180615_KS_CL_9.22853.22853.4.0.dta	false	2724	null	4240.8758400		K10	K8	99~S1~K8~4#103~T4~K8~4#110~K6~K8~4#112~K10~K8~43#107~S11~K8~43	54c8a0d5-a468-4c80-a81e-8d6ddd067d03	DSS/BS3#C8H10O2#K{#KSTY{#0#1##20	0.0
110	549.335171	3	1645.99096023	1645.99726702	-3.8316067052835017	[KPRPTR]	>P11974	337	342	[KPRPTR]	>P11974	337	342	20180615_KS_CL_9.2289.2289.3.0.dta	false	2	null	858.5294400		K1	K1	110~K1~K1~83#97~K1~T5~8#97~T5~K1~8	aef8c458-e1b9-4ad0-a2af-0dab739faa05	DSS/BS3#C8H10O2#K{#KSTY{#0#1##20	0.0
110	1072.540598	4	4287.14056286	4287.1451027	-1.0589435858525424	[TGLIKGSGTAEVELK]	>P11974	121	135	[ITLDNAYMEKBDENILWLDYK]	>P11974	142	162	20180615_KS_CL_9.22932.22932.4.2.dta	false	2821	null	4248.4597800		K5	Y7	105~T1~K10~14#103~K5~T2~14#110~K5~Y7~14#110~K5~K10~14#46~K5~Y20~14#98~S7~K10~14#96~T9~K10~14	e71e3a0c-1cbf-411d-95eb-779a2bf07cc6	DSS/BS3#C8H10O2#K{#KSTY{#0#1##20	0.0
132	412.253136	4	1645.99071486	1645.99726702	-3.980678591199049	[KPRPTR]	>P11974	337	342	[KPRPTR]	>P11974	337	342	20180615_KS_CL_9.2303.2303.4.0.dta	false	3	null	859.8667800		K1	K1	132~K1~K1~83#112~K1~T5~8#112~T5~K1~8	21e65536-cc92-40d5-b29d-d288e1bc9466	DSS/BS3#C8H10O2#K{#KSTY{#0#1##20	0.0
121	743.419962	4	2970.65801886	2970.6550351	1.0044104643022722	[KLFEELAR]	>P11974	393	400	[GDLGIEIPAEKVFLAQK]	>P11974	295	311	20180615_KS_CL_9.23035.23035.4.0.dta	false	2942	null	4258.6814400		K1	K11	121~K1~K11~100	e5a49543-bc2e-45ee-931d-c6cc92720eb7	DSS/BS3#C8H10O2#K{#KSTY{#0#1##20	0.0
82	1304.667462	3	3911.98783323	3911.97691535	2.7908778005674892	[GPDFLVTEVENGGFLGSK]	>P11974	189	206	[SVETLKEMIKSGmNVAR]	>P11974	57	73	20180615_KS_CL_9.23133.23133.3.1.dta	false	3121	null	4268.0422800		T7	K6	82~T7~K6~45#80~T7~K10~4#49~S17~K6~45#46~S17~K10~4	a6c788c3-27fa-4dcc-917f-b695005c60b5	DSS/BS3#C8H10O2#K{#KSTY{#0#1##20	0.022727272727272728
95	994.212095	3	2980.62173224	2980.63536224	-4.572871442540446	[IISKIENHEGVR]	>P11974	267	278	[VYVDDGLISLQVK]	>P11974	174	186	20180615_KS_CL_9.23235.23235.3.0.dta	false	3232	null	4277.9948400		K4	Y2	95~K4~Y2~50#79~K4~S9~50	63adc3b4-14ba-4794-96dc-a21784299725	DSS/BS3#C8H10O2#K{#KSTY{#0#1##20	0.0
78	1129.153336	5	5641.73757448	5641.72003756	3.108425333339357	[GPDFLVTEVENGGFLGSKK]	>P11974	189	207	[AEGSDVANAVLDGADBImLSGETAKGDYPLEAVR]	>P11974	343	376	20180615_KS_CL_9.23430.23430.5.1.dta	false	3390	null	4297.0690800		K18	S20	75~T7~K25~2#75~S17~K25~2#65~K18~S4~29#78~K18~S20~29#78~K18~T23~29#75~K18~K25~2#61~K18~Y28~2	a1bd247c-fa8d-43c7-9306-2d806619d8e4	DSS/BS3#C8H10O2#K{#KSTY{#0#1##20	0.05555555555555555
84	1157.270302	3	3469.79635324	3469.79233295	1.158653013228643	[ILGEKGK]	>P11974	257	263	[DIQDLKFGVEQDVDmVFASFIR]	>P11974	225	246	20180615_KS_CL_9.23875.23875.3.0.dta	false	3814	null	4340.8389600		K5	K6	84~K5~K6~50#50~K5~S19~50	bdf36a4b-5a82-4916-99be-fda5ba0b556f	DSS/BS3#C8H10O2#K{#KSTY{#0#1##20	0.016666666666666666
129	1132.925992	3	3396.76342324	3396.77595466	-3.6892236633913824	[KILGEK]	>P11974	256	261	[DIQDLKFGVEQDVDMVFASFIR]	>P11974	225	246	20180615_KS_CL_9.23933.23933.3.0.dta	false	3849	null	4347.1909200		K1	K6	129~K1~K6~50#64~K1~S19~50	b2e80bf6-be2b-466a-9540-97d15e042c18	DSS/BS3#C8H10O2#K{#KSTY{#0#1##20	0.0
95	849.948061	4	3396.77041486	3396.77595466	-1.6309020991575263	[KILGEK]	>P11974	256	261	[DIQDLKFGVEQDVDMVFASFIR]	>P11974	225	246	20180615_KS_CL_9.23940.23940.4.0.dta	false	3859	null	4347.7611600		K1	K6	95~K1~K6~90#52~K1~S19~9	ead736b5-5bac-4e73-a1e1-6c45ce84c4f0	DSS/BS3#C8H10O2#K{#KSTY{#0#1##20	0.0
98	412.254145	4	1645.99475086	1645.99726702	-1.5286561506949403	[KPRPTR]	>P11974	337	342	[KPRPTR]	>P11974	337	342	20180615_KS_CL_9.2619.2619.4.0.dta	false	11	null	927.3630000		K1	K1	98~K1~K1~83#86~K1~T5~8#86~T5~K1~8	b663ce9c-e63a-4af1-962f-5b6063345a58	DSS/BS3#C8H10O2#K{#KSTY{#0#1##20	0.0
100	412.254282	4	1645.99529886	1645.99726702	-1.1957263798360653	[KPRPTR]	>P11974	337	342	[KPRPTR]	>P11974	337	342	20180615_KS_CL_9.2702.2702.4.1.dta	false	17	null	944.9980200		K1	K1	100~K1~K1~33#92~K1~T5~33#92~T5~K1~33	8373c8ac-e140-46d9-ab60-ce67e5610352	DSS/BS3#C8H10O2#K{#KSTY{#0#1##20	0.0
116	503.6477	3	1508.92854724	1508.92712181	0.9446636837336241	[KGATLK]	>P11974	136	141	[KPRPTR]	>P11974	337	342	20180615_KS_CL_9.3430.3430.3.0.dta	false	23	null	1074.9517800		K1	T5	112~K1~K1~47#116~K1~T5~47#93~T4~K1~4	76ce17ce-f371-44dc-9544-0aa59c3b564e	DSS/BS3#C8H10O2#K{#KSTY{#0#1##20	0.0
86	430.997503	4	1720.96818286	1720.97044305	-1.3133246869557569	[GKNIK]	>P11974	262	266	[KAADVHEVR]	>P11974	247	255	20180615_KS_CL_9.4628.4628.4.0.dta	false	32	null	1300.6173600		K2	K1	86~K2~K1~100	0c079cc6-0897-46e2-882a-456f4079d449	DSS/BS3#C8H10O2#K{#KSTY{#0#1##20	0.009009009009009009
114	445.507107	4	1779.00659886	1779.01230783	-3.2090774726595317	[KGATLK]	>P11974	136	141	[KAADVHEVR]	>P11974	247	255	20180615_KS_CL_9.5073.5073.4.0.dta	false	47	null	1381.9563000		K1	K1	114~K1~K1~50#93~T4~K1~50	f8e71f6c-efe2-4b7e-97c4-d9e864f7080a	DSS/BS3#C8H10O2#K{#KSTY{#0#1##20	0.0
109	356.607511	5	1779.00844948	1779.01230783	-2.168820502848612	[KGATLK]	>P11974	136	141	[KAADVHEVR]	>P11974	247	255	20180615_KS_CL_9.5082.5082.5.0.dta	false	49	null	1383.1273800		K1	K1	109~K1~K1~50#90~T4~K1~50	fcc5ea8f-4731-4510-908c-0d2763235b11	DSS/BS3#C8H10O2#K{#KSTY{#0#1##20	0.0
96	512.082593	5	2556.38385948	2556.38925896	-2.112155410474737	[KAADVHEVR]	>P11974	247	255	[IISKIENHEGVR]	>P11974	267	278	20180615_KS_CL_9.7809.7809.5.0.dta	false	124	null	1871.1160200		K1	S3	96~K1~S3~50#96~K1~K4~50	042efbf6-79b5-47cc-9fb9-c244ae9a2e49	DSS/BS3#C8H10O2#K{#KSTY{#0#1##20	0.0
137	595.821415	4	2380.26383086	2380.2653041	-0.618939791839556	[KAADVHEVR]	>P11974	247	255	[NIBKVVDVGSK]	>P11974	163	173	20180615_KS_CL_9.8630.8630.4.0.dta	false	162	null	2025.2307600		K1	K4	137~K1~K4~50#65~K1~S10~50	6c31e34c-ca95-467a-825b-db82a2427728	DSS/BS3#C8H10O2#K{#KSTY{#0#1##20	0.0
80	794.092335	3	2380.26245224	2380.2653041	-1.1981283816215766	[KAADVHEVR]	>P11974	247	255	[NIBKVVDVGSK]	>P11974	163	173	20180615_KS_CL_9.8632.8632.3.1.dta	false	163	null	2025.7120200		K1	K4	80~K1~K4~50#46~K1~S10~50	030b49aa-98eb-4684-8656-db76e15b1590	DSS/BS3#C8H10O2#K{#KSTY{#0#1##20	0.022222222222222223
77	798.792626	3	2394.36332524	2394.3642731	-0.39587141600641235	[GFFKK]	>P11974	501	505	[TGLIKGSGTAEVELKK]	>P11974	121	136	20180615_KS_CL_9.9230.9230.3.1.dta	false	205	null	2127.5291400		K4	K15	72~K4~T1~20#77~K4~K5~20#77~K4~S7~20#77~K4~T9~20#77~K4~K15~20	c8e7fecb-5e31-4a7f-8ae6-bd0f3afef09b	DSS/BS3#C8H10O2#K{#KSTY{#0#1##20	0.05128205128205128
79	798.793044	3	2394.36457924	2394.3714837	-2.8836293605016983	[KPRPTR]	>P11974	337	342	[TGLIKGSGTAEVELK]	>P11974	121	135	20180615_KS_CL_9.9370.9370.3.0.dta	false	216	null	2155.3911600		T5	K5	74~K1~T1~20#74~K1~K5~20#74~K1~S7~20#74~K1~T9~20#79~T5~K5~20	49f1c755-50e1-4b7c-a891-1664126b007d	DSS/BS3#C8H10O2#K{#KSTY{#0#1##20	0.057971014492753624
82	798.792986	3	2394.36440524	2394.3714837	-2.956300212590369	[KPRPTR]	>P11974	337	342	[TGLIKGSGTAEVELK]	>P11974	121	135	20180615_KS_CL_9.9383.9383.3.0.dta	false	219	null	2158.0788000		T5	K5	73~K1~T1~20#78~K1~K5~20#78~K1~S7~20#78~K1~T9~20#82~T5~K5~20	1e168188-faa8-461f-a1cf-97feb2f77267	DSS/BS3#C8H10O2#K{#KSTY{#0#1##20	0.022727272727272728
78	798.792986	3	2394.36440524	2394.3642731	0.05518792365772755	[GFFKK]	>P11974	501	505	[TGLIKGSGTAEVELKK]	>P11974	121	136	20180615_KS_CL_9.9383.9383.3.0.dta	false	218	null	2158.0788000		K4	K15	73~K4~T1~20#78~K4~K5~20#78~K4~S7~20#78~K4~T9~20#78~K4~K15~20	1e168188-faa8-461f-a1cf-97feb2f77267	DSS/BS3#C8H10O2#K{#KSTY{#0#1##20	0.05555555555555555
