# Supplementary material for: The CroCo cross-link converter: a user-centred tool to convert results from cross-linking mass spectrometry experiments
Source: Bioinformatics. 2019 Sep 28;36(4):1296–7. doi: 10.1093/bioinformatics/btz732 (PMC7703748; doi:10.1093/bioinformatics/btz732)
Supplement: btz732_Supplementary_Data [file btz732_supplementary_data.zip › ExampleData/input/stavrox/StavroxSettings.ssf]

MINMASS=200.0
MAXMASS=6000.0
PRECISIONMS=5.0
PRECISIONMS2=10.0
MS2UNIT=ppm
SNRATIO=2.0
MAXRANGE=0.1
PROTONMASS=1.00727638
IONTYPE=by
DIGITSMSMS=3
DIGITSMS=3
DIGITSDEVIATION=2
MINPEPLENGTH=4
MAXPEPLENGTH=15
UNSPECIFICDIGEST=0
SEMIUNSPECIFICDIGEST=0
LOSSSETTING=2
MAXLOSSES=3
INCLUDESPECIFIC=0
SPECIFICLOSS=CO2
SCOREDEPTH=2
PRESCRLIMIT=0.1
SCORECUTOFF=0.0
FDRCUTOFF=0.05
CONSECUTIVEPEPTIDES=1
APPLYFDR=1
PRESCORE=1
DEISOTOPE=0
ONEWRONGDECOY=1
DECOYTYPE=0//0-shuffle but Keep protease sites 1-shuffle 2-invert
PERFORMDECOY=1
INTRAPEPTIDAL=0
DEADEND=0
DEADENDMOLECULE=H2O
DEADENDSITE=0
N_VALUE=0
D_VALUE=1.0034
ELEMENTS
H;1.00782503
D;2.01410178
T;3.01604927
O;15.9949146
C;12.0
N;14.003074
S;31.9720707
P;30.9737615
Li;60.151223
F;18.9984032
Na;22.9897697
Si;27.9769265
Cl;34.9688527
K;38.9637069
Br;78.9183376
I;126.904468
Fe;55.9349393
END
IONTYPES
z';-NH;C
z'';-N;C
END
AMINOACIDS
HydrogenN-Terminal;[;H
HydroxyC-Temrinal;];OH
HydrogenN-Terminus;{;H
HydroxyC-Temrinus;};OH
Alanine;A;C3H5NO
Arginine;R;C6H12N4O
Asparagine;N;C4H6N2O2
Asparaginic acid;D;C4H5NO3
Cysteine;C;C3H5NOS
Glutamic acid;E;C5H7NO3
Glutamine;Q;C5H8N2O2
Glycine;G;C2H3NO
Histidine;H;C6H7N3O
Isoleucine;I;C6H11NO
Leucine;L;C6H11NO
Lysine;K;C6H12N2O
Methionine;M;C5H9NOS
Methionine oxidized;m;C5H9NO2S
Cystein acetamide;B;C5H8N2O2S
Phenylalanine;F;C9H9NO
Proline;P;C5H7NO
Serine;S;C3H5NO2
Threonine;T;C4H7NO2
Tryptophane;W;C11H10N2O
Tyrosine;Y;C9H9NO2
Valine;V;C5H9NO
Acetylation N-Term;X;C2OH2
Trimethyl-K;k;C9H18N2O
Pyroglutamic acid (N-Term);(;C5H5N1O2
N-formylation (N-Term);/;C1O1
N-myristylation;#;C14H26O1
BPA;x;C16H13NO2
END
CROSSLINKER=10
BS2G;C5H4O2;K{;KSTY{;C5D4O2;40;19.8
DSS/BS3;C8H10O2;K{;KSTY{;C8H6D4O2;40;23.8
DST;C4O4H2;K{;KSTY{;;;18.6
DSP/DTSSP;C6O2S2H6;K{;KSTY{;;;27.3
Formaldehyde;C;KRW{;{HYWRNQ;;;14.5
EDC;-H2O;K{;DE};;;11.2
BPA;;x;{ABCDEFGHIKLMPQRSTVWY};;;30.0
SBED;C28O5S3N6H38;K{;{ABCDEFGHIKLMPQRSTVWY};;;34.0
SDAD;C10O2H15N1S2;K{;{ABCDEFGHIKLMPQRSTVWY};;;23.8
SDA;C5O1H6;K{;{ABCDEFGHIKLMPQRSTVWY};;;17.8
DSS/BS3;C8H10O2;K{;KSTY{;;;24.8
END
PROTEASE
R?;3;P;0
K?;3;P;1
END
VARMODIFICATION
M;m;2
END
STATMODIFICATION
C;B
END
REPORTERIONS
END
