# Supplementary material for: The CroCo cross-link converter: a user-centred tool to convert results from cross-linking mass spectrometry experiments
Source: Bioinformatics. 2019 Sep 28;36(4):1296–7. doi: 10.1093/bioinformatics/btz732 (PMC7703748; doi:10.1093/bioinformatics/btz732)
Supplement: btz732_Supplementary_Data [file btz732_supplementary_data.zip › ExampleData/input/xi_xiFDR/omitted_files.txt]

This folder additionally contains the files

peak_annotation1.6.739n.csv
Xi_PeakList1.6.739t.csv

after Xi data analysis. These files are not required for CroCo and are omitted here to reduce space.
