# Supplementary material for: The CroCo cross-link converter: a user-centred tool to convert results from cross-linking mass spectrometry experiments
Source: Bioinformatics. 2019 Sep 28;36(4):1296–7. doi: 10.1093/bioinformatics/btz732 (PMC7703748; doi:10.1093/bioinformatics/btz732)
Supplement: btz732_Supplementary_Data [file btz732_supplementary_data.zip › ExampleData/input/xi_xiFDR/XiFDR_5_FDR_PSM_Linear_Peptides1.0.22_xiFDR1.0.22.csv]

PeptidePairID	PSMIDs	Protein	Description	Decoy	Peptide	psmID	Score	isDecoy	fdrGroup	fdr		ProteinFDR	20180615_KS_CL_9.2251	20180615_KS_CL_9.2259	20180615_KS_CL_9.2261	20180615_KS_CL_9.2274	20180615_KS_CL_9.2303	20180615_KS_CL_9.2342	20180615_KS_CL_9.2355	20180615_KS_CL_9.2399	20180615_KS_CL_9.2430	20180615_KS_CL_9.2435	20180615_KS_CL_9.2442	20180615_KS_CL_9.2493	20180615_KS_CL_9.2499	20180615_KS_CL_9.2566	20180615_KS_CL_9.2600	20180615_KS_CL_9.2619	20180615_KS_CL_9.2630	20180615_KS_CL_9.2637	20180615_KS_CL_9.2647	20180615_KS_CL_9.2651	20180615_KS_CL_9.2690	20180615_KS_CL_9.2702	20180615_KS_CL_9.2706	20180615_KS_CL_9.2711	20180615_KS_CL_9.2785	20180615_KS_CL_9.2787	20180615_KS_CL_9.2854	20180615_KS_CL_9.2861	20180615_KS_CL_9.2868	20180615_KS_CL_9.2871	20180615_KS_CL_9.2876	20180615_KS_CL_9.2899	20180615_KS_CL_9.2902	20180615_KS_CL_9.2910	20180615_KS_CL_9.2958	20180615_KS_CL_9.3002	20180615_KS_CL_9.3024
280	Scan: 21728 Run: 20180615_KS_CL_9.21728 P1_K.SHSEAGSAFIQTQQLHAAMADTFLEHMCcmR.L P2_ null null;Scan: 21708 Run: 20180615_KS_CL_9.21708 P1_K.SHSEAGSAFIQTQQLHAAMADTFLEHMCcmR.L P2_ null null;Scan: 21711 Run: 20180615_KS_CL_9.21711 P1_K.SHSEAGSAFIQTQQLHAAMADTFLEHMCcmR.L P2_ null null	P11974	P11974	false	SHSEAGSAFIQTQQLHAAMADTFLEHMCcmR	TT - T - SHSEAGSAFIQTQQLHAAMADTFLEHMCcmR xl T - ;TT - T - SHSEAGSAFIQTQQLHAAMADTFLEHMCcmR xl T - ;TT - T - SHSEAGSAFIQTQQLHAAMADTFLEHMCcmR xl T -	18.784306879590435	false	Linear >4	0.0		0.0
278	Scan: 13723 Run: 20180615_KS_CL_9.13723 P1_K.SHSEAGSAFIQTQQLHAAMoxADTFLEHMoxCcmR.L P2_ null null;Scan: 13734 Run: 20180615_KS_CL_9.13734 P1_K.SHSEAGSAFIQTQQLHAAMoxADTFLEHMoxCcmR.L P2_ null null;Scan: 13731 Run: 20180615_KS_CL_9.13731 P1_K.SHSEAGSAFIQTQQLHAAMoxADTFLEHMoxCcmR.L P2_ null null	P11974	P11974	false	SHSEAGSAFIQTQQLHAAMoxADTFLEHMoxCcmR	TT - T - SHSEAGSAFIQTQQLHAAMoxADTFLEHMoxCcmR xl T - ;TT - T - SHSEAGSAFIQTQQLHAAMoxADTFLEHMoxCcmR xl T - ;TT - T - SHSEAGSAFIQTQQLHAAMoxADTFLEHMoxCcmR xl T -	18.19359524155242	false	Linear >4	0.0		0.0
304	Scan: 23090 Run: 20180615_KS_CL_9.23090 P1_R.AEGSDVANAVLDGADCcmIMLSGETAKGDYPLEAVR.M P2_ null null;Scan: 23093 Run: 20180615_KS_CL_9.23093 P1_R.AEGSDVANAVLDGADCcmIMLSGETAKGDYPLEAVR.M P2_ null null	P11974	P11974	false	AEGSDVANAVLDGADCcmIMLSGETAKGDYPLEAVR	TT - T - AEGSDVANAVLDGADCcmIMLSGETAKGDYPLEAVR xl T - ;TT - T - AEGSDVANAVLDGADCcmIMLSGETAKGDYPLEAVR xl T -	17.56716065198953	false	Linear >4	0.0		0.0
115	Scan: 10696 Run: 20180615_KS_CL_9.10696 P1_R.MNFSHGTHEYHAETIKbs3ohNVR.T P2_ null null;Scan: 10596 Run: 20180615_KS_CL_9.10596 P1_R.MNFSHGTHEYHAETIKbs3ohNVR.T P2_ null null;Scan: 10538 Run: 20180615_KS_CL_9.10538 P1_R.MNFSHGTHEYHAETIKbs3ohNVR.T P2_ null null	P11974	P11974	false	MNFSHGTHEYHAETIKbs3ohNVR	TT - T - MNFSHGTHEYHAETIKbs3ohNVR xl T - ;TT - T - MNFSHGTHEYHAETIKbs3ohNVR xl T - ;TT - T - MNFSHGTHEYHAETIKbs3ohNVR xl T -	15.272526392125211	false	Linear >4	0.0		0.0
100	Scan: 23651 Run: 20180615_KS_CL_9.23651 P1_R.RFDEILEASDGIMVAR.G P2_ null null;Scan: 21440 Run: 20180615_KS_CL_9.21440 P1_R.RFDEILEASDGIMVAR.G P2_ null null;Scan: 21389 Run: 20180615_KS_CL_9.21389 P1_R.RFDEILEASDGIMVAR.G P2_ null null	P11974	P11974	false	RFDEILEASDGIMVAR	TT - T - RFDEILEASDGIMVAR xl T - ;TT - T - RFDEILEASDGIMVAR xl T - ;TT - T - RFDEILEASDGIMVAR xl T -	13.74962490799769	false	Linear >4	0.0		0.0
239	Scan: 17399 Run: 20180615_KS_CL_9.17399 P1_K.SHSEAGSAFIQTQQLHAAMoxADTFLEHMCcmR.L P2_ null null;Scan: 17207 Run: 20180615_KS_CL_9.17207 P1_K.SHSEAGSAFIQTQQLHAAMoxADTFLEHMCcmR.L P2_ null null;Scan: 17389 Run: 20180615_KS_CL_9.17389 P1_K.SHSEAGSAFIQTQQLHAAMoxADTFLEHMCcmR.L P2_ null null	P11974	P11974	false	SHSEAGSAFIQTQQLHAAMoxADTFLEHMCcmR	TT - T - SHSEAGSAFIQTQQLHAAMoxADTFLEHMCcmR xl T - ;TT - T - SHSEAGSAFIQTQQLHAAMoxADTFLEHMCcmR xl T - ;TT - T - SHSEAGSAFIQTQQLHAAMoxADTFLEHMCcmR xl T -	13.636598444464385	false	Linear >4	0.0		0.0
282	Scan: 23131 Run: 20180615_KS_CL_9.23131 P1_R.AEGSDVANAVLDGADCcmIMoxLSGETAKbs3ohGDYPLEAVR.M P2_ null null;Scan: 23276 Run: 20180615_KS_CL_9.23276 P1_R.AEGSDVANAVLDGADCcmIMoxLSGETAKbs3ohGDYPLEAVR.M P2_ null null	P11974	P11974	false	AEGSDVANAVLDGADCcmIMoxLSGETAKbs3ohGDYPLEAVR	TT - T - AEGSDVANAVLDGADCcmIMoxLSGETAKbs3ohGDYPLEAVR xl T - ;TT - T - AEGSDVANAVLDGADCcmIMoxLSGETAKbs3ohGDYPLEAVR xl T -	13.604294865000574	false	Linear >4	0.0		0.0
287	Scan: 18620 Run: 20180615_KS_CL_9.18620 P1_K.KGVNLPGAAVDLPAVSEKDIQDLK.F P2_ null null;Scan: 18661 Run: 20180615_KS_CL_9.18661 P1_K.KGVNLPGAAVDLPAVSEKDIQDLK.F P2_ null null	P11974	P11974	false	KGVNLPGAAVDLPAVSEKDIQDLK	TT - T - KGVNLPGAAVDLPAVSEKDIQDLK xl T - ;TT - T - KGVNLPGAAVDLPAVSEKDIQDLK xl T -	13.547336198997355	false	Linear >4	0.0		0.0
104	Scan: 8975 Run: 20180615_KS_CL_9.8975 P1_R.MoxNFSHGTHEYHAETIKbs3ohNVR.T P2_ null null;Scan: 9087 Run: 20180615_KS_CL_9.9087 P1_R.MoxNFSHGTHEYHAETIKbs3ohNVR.T P2_ null null;Scan: 8771 Run: 20180615_KS_CL_9.8771 P1_R.MoxNFSHGTHEYHAETIKbs3ohNVR.T P2_ null null	P11974	P11974	false	MoxNFSHGTHEYHAETIKbs3ohNVR	TT - T - MoxNFSHGTHEYHAETIKbs3ohNVR xl T - ;TT - T - MoxNFSHGTHEYHAETIKbs3ohNVR xl T - ;TT - T - MoxNFSHGTHEYHAETIKbs3ohNVR xl T -	12.77752471604419	false	Linear >4	0.0		0.0
264	Scan: 23818 Run: 20180615_KS_CL_9.23818 P1_R.AEGSDVANAVLDGADCcmIMLSGETAKbs3ohGDYPLEAVR.M P2_ null null;Scan: 23633 Run: 20180615_KS_CL_9.23633 P1_R.AEGSDVANAVLDGADCcmIMLSGETAKbs3ohGDYPLEAVR.M P2_ null null	P11974	P11974	false	AEGSDVANAVLDGADCcmIMLSGETAKbs3ohGDYPLEAVR	TT - T - AEGSDVANAVLDGADCcmIMLSGETAKbs3ohGDYPLEAVR xl T - ;TT - T - AEGSDVANAVLDGADCcmIMLSGETAKbs3ohGDYPLEAVR xl T -	12.66792545916199	false	Linear >4	0.0		0.0
206	Scan: 21730 Run: 20180615_KS_CL_9.21730 P1_R.TATESFASDPILYRPVAVALDTKGPEIR.T P2_ null null;Scan: 22676 Run: 20180615_KS_CL_9.22676 P1_R.TATESFASDPILYRPVAVALDTKGPEIR.T P2_ null null;Scan: 22530 Run: 20180615_KS_CL_9.22530 P1_R.TATESFASDPILYRPVAVALDTKGPEIR.T P2_ null null	P11974	P11974	false	TATESFASDPILYRPVAVALDTKGPEIR	TT - T - TATESFASDPILYRPVAVALDTKGPEIR xl T - ;TT - T - TATESFASDPILYRPVAVALDTKGPEIR xl T - ;TT - T - TATESFASDPILYRPVAVALDTKGPEIR xl T -	12.262382200546714	false	Linear >4	0.0		0.0
250	Scan: 17605 Run: 20180615_KS_CL_9.17605 P1_K.KGDVVIVLTGWR.P P2_ null null;Scan: 17597 Run: 20180615_KS_CL_9.17597 P1_K.KGDVVIVLTGWR.P P2_ null null	P11974	P11974	false	KGDVVIVLTGWR	TT - T - KGDVVIVLTGWR xl T - ;TT - T - KGDVVIVLTGWR xl T -	12.262006628849466	false	Linear >4	0.0		0.0
116	Scan: 3912 Run: 20180615_KS_CL_9.3912 P1_R.MoxNFSHGTHEYHAETIK.N P2_ null null;Scan: 3858 Run: 20180615_KS_CL_9.3858 P1_R.MoxNFSHGTHEYHAETIK.N P2_ null null;Scan: 3925 Run: 20180615_KS_CL_9.3925 P1_R.MoxNFSHGTHEYHAETIK.N P2_ null null	P11974	P11974	false	MoxNFSHGTHEYHAETIK	TT - T - MoxNFSHGTHEYHAETIK xl T - ;TT - T - MoxNFSHGTHEYHAETIK xl T - ;TT - T - MoxNFSHGTHEYHAETIK xl T -	11.95081375664576	false	Linear >4	0.0		0.0
225	Scan: 17625 Run: 20180615_KS_CL_9.17625 P1_K.SHSEAGSAFIQTQQLHAAMADTFLEHMoxCcmR.L P2_ null null;Scan: 17636 Run: 20180615_KS_CL_9.17636 P1_K.SHSEAGSAFIQTQQLHAAMADTFLEHMoxCcmR.L P2_ null null;Scan: 17613 Run: 20180615_KS_CL_9.17613 P1_K.SHSEAGSAFIQTQQLHAAMADTFLEHMoxCcmR.L P2_ null null	P11974	P11974	false	SHSEAGSAFIQTQQLHAAMADTFLEHMoxCcmR	TT - T - SHSEAGSAFIQTQQLHAAMADTFLEHMoxCcmR xl T - ;TT - T - SHSEAGSAFIQTQQLHAAMADTFLEHMoxCcmR xl T - ;TT - T - SHSEAGSAFIQTQQLHAAMADTFLEHMoxCcmR xl T -	11.905975088658892	false	Linear >4	0.0		0.0
262	Scan: 19491 Run: 20180615_KS_CL_9.19491 P1_K.QKGPDFLVTEVENGGFLGSKK.G P2_ null null;Scan: 19390 Run: 20180615_KS_CL_9.19390 P1_K.QKGPDFLVTEVENGGFLGSKK.G P2_ null null	P11974	P11974	false	QKGPDFLVTEVENGGFLGSKK	TT - T - QKGPDFLVTEVENGGFLGSKK xl T - ;TT - T - QKGPDFLVTEVENGGFLGSKK xl T -	11.6903403968164	false	Linear >4	0.0		0.0
233	Scan: 23969 Run: 20180615_KS_CL_9.23969 P1_K.FGVEQDVDMVFASFIR.K P2_ null null;Scan: 23697 Run: 20180615_KS_CL_9.23697 P1_K.FGVEQDVDMVFASFIR.K P2_ null null	P11974	P11974	false	FGVEQDVDMVFASFIR	TT - T - FGVEQDVDMVFASFIR xl T - ;TT - T - FGVEQDVDMVFASFIR xl T -	11.487671360224187	false	Linear >4	0.0		0.0
228	Scan: 10509 Run: 20180615_KS_CL_9.10509 P1_R.SVETLKEMIK.S P2_ null null;Scan: 9676 Run: 20180615_KS_CL_9.9676 P1_R.SVETLKEMIK.S P2_ null null	P11974	P11974	false	SVETLKEMIK	TT - T - SVETLKEMIK xl T - ;TT - T - SVETLKEMIK xl T -	11.460991004013179	false	Linear >4	0.0		0.0
253	Scan: 20969 Run: 20180615_KS_CL_9.20969 P1_K.KGDVVIVLTGWRPGSGFTNTMR.V P2_ null null;Scan: 20648 Run: 20180615_KS_CL_9.20648 P1_K.KGDVVIVLTGWRPGSGFTNTMR.V P2_ null null	P11974	P11974	false	KGDVVIVLTGWRPGSGFTNTMR	TT - T - KGDVVIVLTGWRPGSGFTNTMR xl T - ;TT - T - KGDVVIVLTGWRPGSGFTNTMR xl T -	11.074957892471822	false	Linear >4	0.0		0.0
207	Scan: 23131 Run: 20180615_KS_CL_9.23131 P1_R.AEGSDVANAVLDGADCcmIMoxLSGETAKbs3nh2GDYPLEAVR.M P2_ null null;Scan: 23589 Run: 20180615_KS_CL_9.23589 P1_R.AEGSDVANAVLDGADCcmIMoxLSGETAKbs3nh2GDYPLEAVR.M P2_ null null	P11974	P11974	false	AEGSDVANAVLDGADCcmIMoxLSGETAKbs3nh2GDYPLEAVR	TT - T - AEGSDVANAVLDGADCcmIMoxLSGETAKbs3nh2GDYPLEAVR xl T - ;TT - T - AEGSDVANAVLDGADCcmIMoxLSGETAKbs3nh2GDYPLEAVR xl T -	10.964428758056355	false	Linear >4	0.0		0.0
126	Scan: 22814 Run: 20180615_KS_CL_9.22814 P1_R.GIFPVVCcmKDPVQEAWAEDVDLR.V P2_ null null;Scan: 22882 Run: 20180615_KS_CL_9.22882 P1_R.GIFPVVCcmKDPVQEAWAEDVDLR.V P2_ null null	P11974	P11974	false	GIFPVVCcmKDPVQEAWAEDVDLR	TT - T - GIFPVVCcmKDPVQEAWAEDVDLR xl T - ;TT - T - GIFPVVCcmKDPVQEAWAEDVDLR xl T -	10.868497711945883	false	Linear >4	0.0		0.0
157	Scan: 14199 Run: 20180615_KS_CL_9.14199 P1_R.KILGEKbs3ohGKbs3ohNIK.I P2_ null null;Scan: 14293 Run: 20180615_KS_CL_9.14293 P1_R.KILGEKbs3ohGKbs3ohNIK.I P2_ null null	P11974	P11974	false	KILGEKbs3ohGKbs3ohNIK	TT - T - KILGEKbs3ohGKbs3ohNIK xl T - ;TT - T - KILGEKbs3ohGKbs3ohNIK xl T -	10.856551561336842	false	Linear >4	0.0		0.0
302	Scan: 23113 Run: 20180615_KS_CL_9.23113 P1_R.AEGSDVANAVLDGADCcmIMLSGETAK.G P2_ null null	P11974	P11974	false	AEGSDVANAVLDGADCcmIMLSGETAK	TT - T - AEGSDVANAVLDGADCcmIMLSGETAK xl T -	10.734413004777148	false	Linear >4	0.0		0.0
244	Scan: 21942 Run: 20180615_KS_CL_9.21942 P1_K.DPVQEAWAEDVDLR.V P2_ null null;Scan: 21841 Run: 20180615_KS_CL_9.21841 P1_K.DPVQEAWAEDVDLR.V P2_ null null	P11974	P11974	false	DPVQEAWAEDVDLR	TT - T - DPVQEAWAEDVDLR xl T - ;TT - T - DPVQEAWAEDVDLR xl T -	10.65350908745473	false	Linear >4	0.0		0.0
231	Scan: 14797 Run: 20180615_KS_CL_9.14797 P1_K.KGDVVIVLTGWRPGSGFTNTMoxR.V P2_ null null;Scan: 18608 Run: 20180615_KS_CL_9.18608 P1_K.KGDVVIVLTGWRPGSGFTNTMoxR.V P2_ null null	P11974	P11974	false	KGDVVIVLTGWRPGSGFTNTMoxR	TT - T - KGDVVIVLTGWRPGSGFTNTMoxR xl T - ;TT - T - KGDVVIVLTGWRPGSGFTNTMoxR xl T -	10.382138418219062	false	Linear >4	0.0		0.0
298	Scan: 22776 Run: 20180615_KS_CL_9.22776 P1_R.AEGSDVANAVLDGADCcmIMoxLSGETAKGDYPLEAVR.M P2_ null null	P11974	P11974	false	AEGSDVANAVLDGADCcmIMoxLSGETAKGDYPLEAVR	TT - T - AEGSDVANAVLDGADCcmIMoxLSGETAKGDYPLEAVR xl T -	10.29683541807125	false	Linear >4	0.0		0.0
84	Scan: 5746 Run: 20180615_KS_CL_9.5746 P1_R.MNFSHGTHEYHAETIK.N P2_ null null;Scan: 6359 Run: 20180615_KS_CL_9.6359 P1_R.MNFSHGTHEYHAETIK.N P2_ null null;Scan: 5112 Run: 20180615_KS_CL_9.5112 P1_R.MNFSHGTHEYHAETIK.N P2_ null null	P11974	P11974	false	MNFSHGTHEYHAETIK	TT - T - MNFSHGTHEYHAETIK xl T - ;TT - T - MNFSHGTHEYHAETIK xl T - ;TT - T - MNFSHGTHEYHAETIK xl T -	10.268072713530877	false	Linear >4	0.0		0.0
296	Scan: 13948 Run: 20180615_KS_CL_9.13948 P1_K.KGVNLPGAAVDLPAVSEK.D P2_ null null	P11974	P11974	false	KGVNLPGAAVDLPAVSEK	TT - T - KGVNLPGAAVDLPAVSEK xl T -	10.130837032638013	false	Linear >4	0.0		0.0
53	Scan: 22407 Run: 20180615_KS_CL_9.22407 P1_R.TGLIKbs3ohGSGTAEVELK.K P2_ null null;Scan: 18107 Run: 20180615_KS_CL_9.18107 P1_R.TGLIKbs3ohGSGTAEVELK.K P2_ null null	P11974	P11974	false	TGLIKbs3ohGSGTAEVELK	TT - T - TGLIKbs3ohGSGTAEVELK xl T - ;TT - T - TGLIKbs3ohGSGTAEVELK xl T -	9.840195466327916	false	Linear >4	0.0		0.0
184	Scan: 22811 Run: 20180615_KS_CL_9.22811 P1_R.TATESFASDPILYRPVAVALDTK.G P2_ null null;Scan: 22712 Run: 20180615_KS_CL_9.22712 P1_R.TATESFASDPILYRPVAVALDTK.G P2_ null null	P11974	P11974	false	TATESFASDPILYRPVAVALDTK	TT - T - TATESFASDPILYRPVAVALDTK xl T - ;TT - T - TATESFASDPILYRPVAVALDTK xl T -	9.785118786403599	false	Linear >4	0.0		0.0
125	Scan: 12892 Run: 20180615_KS_CL_9.12892 P1_R.AGKPVICcmATQMoxLESMoxIK.K P2_ null null;Scan: 12444 Run: 20180615_KS_CL_9.12444 P1_R.AGKPVICcmATQMoxLESMoxIK.K P2_ null null	P11974	P11974	false	AGKPVICcmATQMoxLESMoxIK	TT - T - AGKPVICcmATQMoxLESMoxIK xl T - ;TT - T - AGKPVICcmATQMoxLESMoxIK xl T -	9.721746716254641	false	Linear >4	0.0		0.0
199	Scan: 23845 Run: 20180615_KS_CL_9.23845 P1_K.FGVEQDVDMoxVFASFIR.K P2_ null null;Scan: 23872 Run: 20180615_KS_CL_9.23872 P1_K.FGVEQDVDMoxVFASFIR.K P2_ null null	P11974	P11974	false	FGVEQDVDMoxVFASFIR	TT - T - FGVEQDVDMoxVFASFIR xl T - ;TT - T - FGVEQDVDMoxVFASFIR xl T -	9.38057674847814	false	Linear >4	0.0		0.0
208	Scan: 22576 Run: 20180615_KS_CL_9.22576 P1_K.GVNLPGAAVDLPAVSEKDIQDLK.F P2_ null null;Scan: 22551 Run: 20180615_KS_CL_9.22551 P1_K.GVNLPGAAVDLPAVSEKDIQDLK.F P2_ null null	P11974	P11974	false	GVNLPGAAVDLPAVSEKDIQDLK	TT - T - GVNLPGAAVDLPAVSEKDIQDLK xl T - ;TT - T - GVNLPGAAVDLPAVSEKDIQDLK xl T -	9.363967278260148	false	Linear >4	0.0		0.0
139	Scan: 22944 Run: 20180615_KS_CL_9.22944 P1_R.TATESFASDPILYRPVAVALDTKbs3nh2GPEIR.T P2_ null null;Scan: 22958 Run: 20180615_KS_CL_9.22958 P1_R.TATESFASDPILYRPVAVALDTKbs3nh2GPEIR.T P2_ null null	P11974	P11974	false	TATESFASDPILYRPVAVALDTKbs3nh2GPEIR	TT - T - TATESFASDPILYRPVAVALDTKbs3nh2GPEIR xl T - ;TT - T - TATESFASDPILYRPVAVALDTKbs3nh2GPEIR xl T -	9.323333887363713	false	Linear >4	0.0		0.0
286	Scan: 22813 Run: 20180615_KS_CL_9.22813 P1_K.GPDFLVTEVENGGFLGSKK.G P2_ null null	P11974	P11974	false	GPDFLVTEVENGGFLGSKK	TT - T - GPDFLVTEVENGGFLGSKK xl T -	9.255776434455505	false	Linear >4	0.0		0.0
26	Scan: 20495 Run: 20180615_KS_CL_9.20495 P1_R.RFDEILEASDGIMoxVAR.G P2_ null null;Scan: 17571 Run: 20180615_KS_CL_9.17571 P1_R.RFDEILEASDGIMoxVAR.G P2_ null null;Scan: 17323 Run: 20180615_KS_CL_9.17323 P1_R.RFDEILEASDGIMoxVAR.G P2_ null null	P11974	P11974	false	RFDEILEASDGIMoxVAR	TT - T - RFDEILEASDGIMoxVAR xl T - ;TT - T - RFDEILEASDGIMoxVAR xl T - ;TT - T - RFDEILEASDGIMoxVAR xl T -	9.183221044078252	false	Linear >4	0.0		0.0
101	Scan: 10399 Run: 20180615_KS_CL_9.10399 P1_R.LDIDSAPITAR.N P2_ null null;Scan: 11710 Run: 20180615_KS_CL_9.11710 P1_R.LDIDSAPITAR.N P2_ null null	P11974	P11974	false	LDIDSAPITAR	TT - T - LDIDSAPITAR xl T - ;TT - T - LDIDSAPITAR xl T -	8.96188223673101	false	Linear >4	0.0		0.0
112	Scan: 23498 Run: 20180615_KS_CL_9.23498 P1_R.AEGSDVANAVLDGADCcmIMLSGETAKbs3nh2GDYPLEAVR.M P2_ null null;Scan: 23941 Run: 20180615_KS_CL_9.23941 P1_R.AEGSDVANAVLDGADCcmIMLSGETAKbs3nh2GDYPLEAVR.M P2_ null null	P11974	P11974	false	AEGSDVANAVLDGADCcmIMLSGETAKbs3nh2GDYPLEAVR	TT - T - AEGSDVANAVLDGADCcmIMLSGETAKbs3nh2GDYPLEAVR xl T - ;TT - T - AEGSDVANAVLDGADCcmIMLSGETAKbs3nh2GDYPLEAVR xl T -	8.958580015183065	false	Linear >4	0.0		0.0
281	Scan: 13132 Run: 20180615_KS_CL_9.13132 P1_R.TGLIKbs3ohGSGTAEVELKK.G P2_ null null	P11974	P11974	false	TGLIKbs3ohGSGTAEVELKK	TT - T - TGLIKbs3ohGSGTAEVELKK xl T -	8.949303549898751	false	Linear >4	0.0		0.0
127	Scan: 21544 Run: 20180615_KS_CL_9.21544 P1_R.NTGIICcmTIGPASR.S P2_ null null;Scan: 10817 Run: 20180615_KS_CL_9.10817 P1_R.NTGIICcmTIGPASR.S P2_ null null	P11974	P11974	false	NTGIICcmTIGPASR	TT - T - NTGIICcmTIGPASR xl T - ;TT - T - NTGIICcmTIGPASR xl T -	8.93051063540685	false	Linear >4	0.0		0.0
145	Scan: 22362 Run: 20180615_KS_CL_9.22362 P1_K.GVNLPGAAVDLPAVSEK.D P2_ null null;Scan: 18326 Run: 20180615_KS_CL_9.18326 P1_K.GVNLPGAAVDLPAVSEK.D P2_ null null	P11974	P11974	false	GVNLPGAAVDLPAVSEK	TT - T - GVNLPGAAVDLPAVSEK xl T - ;TT - T - GVNLPGAAVDLPAVSEK xl T -	8.638849145963285	false	Linear >4	0.0		0.0
179	Scan: 5128 Run: 20180615_KS_CL_9.5128 P1_R.EAEAAMoxFHR.K P2_ null null;Scan: 3051 Run: 20180615_KS_CL_9.3051 P1_R.EAEAAMoxFHR.K P2_ null null	P11974	P11974	false	EAEAAMoxFHR	TT - T - EAEAAMoxFHR xl T - ;TT - T - EAEAAMoxFHR xl T -	8.52083155340556	false	Linear >4	0.0		0.0																																	3.048408449162751	3.1772441997657057
90	Scan: 14211 Run: 20180615_KS_CL_9.14211 P1_R.SSSHSTDLMEAMAMGSVEASYK.Ccm P2_ null null;Scan: 14249 Run: 20180615_KS_CL_9.14249 P1_R.SSSHSTDLMEAMAMGSVEASYK.Ccm P2_ null null	P11974	P11974	false	SSSHSTDLMEAMAMGSVEASYK	TT - T - SSSHSTDLMEAMAMGSVEASYK xl T - ;TT - T - SSSHSTDLMEAMAMGSVEASYK xl T -	8.466974901328133	false	Linear >4	0.0		0.0
274	Scan: 22945 Run: 20180615_KS_CL_9.22945 P1_R.SVETLKEMIKbs3ohSGMNVAR.M P2_ null null	P11974	P11974	false	SVETLKEMIKbs3ohSGMNVAR	TT - T - SVETLKEMIKbs3ohSGMNVAR xl T -	8.462649972122698	false	Linear >4	0.0		0.0
178	Scan: 11894 Run: 20180615_KS_CL_9.11894 P1_R.Kbs3ohAADVHEVR.K P2_ null null;Scan: 6108 Run: 20180615_KS_CL_9.6108 P1_R.Kbs3ohAADVHEVR.K P2_ null null	P11974	P11974	false	Kbs3ohAADVHEVR	TT - T - Kbs3ohAADVHEVR xl T - ;TT - T - Kbs3ohAADVHEVR xl T -	8.405526136312353	false	Linear >4	0.0		0.0
134	Scan: 7585 Run: 20180615_KS_CL_9.7585 P1_R.EAEAAMFHR.K P2_ null null;Scan: 5441 Run: 20180615_KS_CL_9.5441 P1_R.EAEAAMFHR.K P2_ null null	P11974	P11974	false	EAEAAMFHR	TT - T - EAEAAMFHR xl T - ;TT - T - EAEAAMFHR xl T -	8.359132826143663	false	Linear >4	0.0		0.0
33	Scan: 23176 Run: 20180615_KS_CL_9.23176 P1_K.FGVEQDVDMoxVFASFIRK.A P2_ null null;Scan: 23193 Run: 20180615_KS_CL_9.23193 P1_K.FGVEQDVDMoxVFASFIRK.A P2_ null null	P11974	P11974	false	FGVEQDVDMoxVFASFIRK	TT - T - FGVEQDVDMoxVFASFIRK xl T - ;TT - T - FGVEQDVDMoxVFASFIRK xl T -	8.177241805902947	false	Linear >4	0.0		0.0
88	Scan: 22574 Run: 20180615_KS_CL_9.22574 P1_R.GDLGIEIPAEKVFLAQK.M P2_ null null;Scan: 22635 Run: 20180615_KS_CL_9.22635 P1_R.GDLGIEIPAEKVFLAQK.M P2_ null null	P11974	P11974	false	GDLGIEIPAEKVFLAQK	TT - T - GDLGIEIPAEKVFLAQK xl T - ;TT - T - GDLGIEIPAEKVFLAQK xl T -	8.120267214611296	false	Linear >4	0.0		0.0
133	Scan: 22423 Run: 20180615_KS_CL_9.22423 P1_R.AGKPVICcmATQMLESMoxIK.K P2_ null null;Scan: 22144 Run: 20180615_KS_CL_9.22144 P1_R.AGKPVICcmATQMLESMoxIK.K P2_ null null	P11974	P11974	false	AGKPVICcmATQMLESMoxIK	TT - T - AGKPVICcmATQMLESMoxIK xl T - ;TT - T - AGKPVICcmATQMLESMoxIK xl T -	8.080282761410121	false	Linear >4	0.0		0.0
266	Scan: 11376 Run: 20180615_KS_CL_9.11376 P1_R.VNLAMNVGK.A P2_ null null	P11974	P11974	false	VNLAMNVGK	TT - T - VNLAMNVGK xl T -	8.038529220780358	false	Linear >4	0.0		0.0
265	Scan: 9774 Run: 20180615_KS_CL_9.9774 P1_R.PVAVALDTKGPEIR.T P2_ null null	P11974	P11974	false	PVAVALDTKGPEIR	TT - T - PVAVALDTKGPEIR xl T -	8.0314008965487	false	Linear >4	0.0		0.0
163	Scan: 3651 Run: 20180615_KS_CL_9.3651 P1_R.EAEAAMFHRK.L P2_ null null;Scan: 3024 Run: 20180615_KS_CL_9.3024 P1_R.EAEAAMFHRK.L P2_ null null	P11974	P11974	false	EAEAAMFHRK	TT - T - EAEAAMFHRK xl T - ;TT - T - EAEAAMFHRK xl T -	8.019322046987629	false	Linear >4	0.0		0.0																															5.930231817051149						6.1017947122741925
175	Scan: 6208 Run: 20180615_KS_CL_9.6208 P1_R.SVETLKEMoxIK.S P2_ null null;Scan: 6230 Run: 20180615_KS_CL_9.6230 P1_R.SVETLKEMoxIK.S P2_ null null	P11974	P11974	false	SVETLKEMoxIK	TT - T - SVETLKEMoxIK xl T - ;TT - T - SVETLKEMoxIK xl T -	8.002807996660271	false	Linear >4	0.0		0.0
174	Scan: 22281 Run: 20180615_KS_CL_9.22281 P1_R.FDEILEASDGIMoxVAR.G P2_ null null;Scan: 18923 Run: 20180615_KS_CL_9.18923 P1_R.FDEILEASDGIMoxVAR.G P2_ null null	P11974	P11974	false	FDEILEASDGIMoxVAR	TT - T - FDEILEASDGIMoxVAR xl T - ;TT - T - FDEILEASDGIMoxVAR xl T -	7.977971818420066	false	Linear >4	0.0		0.0
260	Scan: 14729 Run: 20180615_KS_CL_9.14729 P1_R.SVETLKEMoxIKbs3ohSGMoxNVAR.M P2_ null null	P11974	P11974	false	SVETLKEMoxIKbs3ohSGMoxNVAR	TT - T - SVETLKEMoxIKbs3ohSGMoxNVAR xl T -	7.933554139480979	false	Linear >4	0.0		0.0
259	Scan: 22789 Run: 20180615_KS_CL_9.22789 P1_-.MoxSKbs3nh2SHSEAGSAFIQTQQLHAAMADTFLEHMCcmR.L P2_ null null	P11974	P11974	false	MoxSKbs3nh2SHSEAGSAFIQTQQLHAAMADTFLEHMCcmR	TT - T - MoxSKbs3nh2SHSEAGSAFIQTQQLHAAMADTFLEHMCcmR xl T -	7.898519717338305	false	Linear >4	0.0		0.0
256	Scan: 23612 Run: 20180615_KS_CL_9.23612 P1_R.GIFPVVCcmKbs3ohDPVQEAWAEDVDLR.V P2_ null null	P11974	P11974	false	GIFPVVCcmKbs3ohDPVQEAWAEDVDLR	TT - T - GIFPVVCcmKbs3ohDPVQEAWAEDVDLR xl T -	7.797866005621936	false	Linear >4	0.0		0.0
151	Scan: 20553 Run: 20180615_KS_CL_9.20553 P1_K.VVDVGSKVYVDDGLISLQVK.Q P2_ null null;Scan: 20592 Run: 20180615_KS_CL_9.20592 P1_K.VVDVGSKVYVDDGLISLQVK.Q P2_ null null	P11974	P11974	false	VVDVGSKVYVDDGLISLQVK	TT - T - VVDVGSKVYVDDGLISLQVK xl T - ;TT - T - VVDVGSKVYVDDGLISLQVK xl T -	7.719878575000061	false	Linear >4	0.0		0.0
252	Scan: 23954 Run: 20180615_KS_CL_9.23954 P1_K.DIQDLKbs3ohFGVEQDVDMoxVFASFIR.K P2_ null null	P11974	P11974	false	DIQDLKbs3ohFGVEQDVDMoxVFASFIR	TT - T - DIQDLKbs3ohFGVEQDVDMoxVFASFIR xl T -	7.692282707744291	false	Linear >4	0.0		0.0
121	Scan: 18136 Run: 20180615_KS_CL_9.18136 P1_R.GDLGIEIPAEK.V P2_ null null;Scan: 13524 Run: 20180615_KS_CL_9.13524 P1_R.GDLGIEIPAEK.V P2_ null null	P11974	P11974	false	GDLGIEIPAEK	TT - T - GDLGIEIPAEK xl T - ;TT - T - GDLGIEIPAEK xl T -	7.578444750965459	false	Linear >4	0.0		0.0
249	Scan: 15170 Run: 20180615_KS_CL_9.15170 P1_K.KGATLKbs3nh2ITLDNAYMoxEK.Ccm P2_ null null	P11974	P11974	false	KGATLKbs3nh2ITLDNAYMoxEK	TT - T - KGATLKbs3nh2ITLDNAYMoxEK xl T -	7.510790734759363	false	Linear >4	0.0		0.0
246	Scan: 13145 Run: 20180615_KS_CL_9.13145 P1_R.VNLAMoxNVGKbs3ohAR.G P2_ null null	P11974	P11974	false	VNLAMoxNVGKbs3ohAR	TT - T - VNLAMoxNVGKbs3ohAR xl T -	7.453424531426023	false	Linear >4	0.0		0.0
152	Scan: 22851 Run: 20180615_KS_CL_9.22851 P1_R.AGKPVICcmATQMLESMIKbs3ohKPR.P P2_ null null;Scan: 22818 Run: 20180615_KS_CL_9.22818 P1_R.AGKPVICcmATQMLESMIKbs3ohKPR.P P2_ null null	P11974	P11974	false	AGKPVICcmATQMLESMIKbs3ohKPR	TT - T - AGKPVICcmATQMLESMIKbs3ohKPR xl T - ;TT - T - AGKPVICcmATQMLESMIKbs3ohKPR xl T -	7.451007307311801	false	Linear >4	0.0		0.0
245	Scan: 19091 Run: 20180615_KS_CL_9.19091 P1_R.PVAVALDTKbs3ohGPEIR.T P2_ null null	P11974	P11974	false	PVAVALDTKbs3ohGPEIR	TT - T - PVAVALDTKbs3ohGPEIR xl T -	7.409717639778191	false	Linear >4	0.0		0.0
154	Scan: 22262 Run: 20180615_KS_CL_9.22262 P1_R.FDEILEASDGIMVAR.G P2_ null null;Scan: 22703 Run: 20180615_KS_CL_9.22703 P1_R.FDEILEASDGIMVAR.G P2_ null null	P11974	P11974	false	FDEILEASDGIMVAR	TT - T - FDEILEASDGIMVAR xl T - ;TT - T - FDEILEASDGIMVAR xl T -	7.387634569536466	false	Linear >4	0.0		0.0
243	Scan: 22775 Run: 20180615_KS_CL_9.22775 P1_R.AGKPVICcmATQMLESMIK.K P2_ null null	P11974	P11974	false	AGKPVICcmATQMLESMIK	TT - T - AGKPVICcmATQMLESMIK xl T -	7.380637795349504	false	Linear >4	0.0		0.0
114	Scan: 5818 Run: 20180615_KS_CL_9.5818 P1_K.NICcmKVVDVGSK.V P2_ null null;Scan: 5864 Run: 20180615_KS_CL_9.5864 P1_K.NICcmKVVDVGSK.V P2_ null null	P11974	P11974	false	NICcmKVVDVGSK	TT - T - NICcmKVVDVGSK xl T - ;TT - T - NICcmKVVDVGSK xl T -	7.352241737837323	false	Linear >4	0.0		0.0
242	Scan: 12973 Run: 20180615_KS_CL_9.12973 P1_R.VNLAMNVGKbs3nh2AR.G P2_ null null	P11974	P11974	false	VNLAMNVGKbs3nh2AR	TT - T - VNLAMNVGKbs3nh2AR xl T -	7.311031518264947	false	Linear >4	0.0		0.0
238	Scan: 9368 Run: 20180615_KS_CL_9.9368 P1_R.VNLAMoxNVGK.A P2_ null null	P11974	P11974	false	VNLAMoxNVGK	TT - T - VNLAMoxNVGK xl T -	7.162900609368506	false	Linear >4	0.0		0.0
123	Scan: 3111 Run: 20180615_KS_CL_9.3111 P1_K.IISKIENHEGVRR.F P2_ null null;Scan: 3079 Run: 20180615_KS_CL_9.3079 P1_K.IISKIENHEGVRR.F P2_ null null	P11974	P11974	false	IISKIENHEGVRR	TT - T - IISKIENHEGVRR xl T - ;TT - T - IISKIENHEGVRR xl T -	6.990933230399206	false	Linear >4	0.0		0.0
55	Scan: 5992 Run: 20180615_KS_CL_9.5992 P1_R.MNFSHGTHEYHAETIKNVR.T P2_ null null;Scan: 5968 Run: 20180615_KS_CL_9.5968 P1_R.MNFSHGTHEYHAETIKNVR.T P2_ null null;Scan: 5929 Run: 20180615_KS_CL_9.5929 P1_R.MNFSHGTHEYHAETIKNVR.T P2_ null null	P11974	P11974	false	MNFSHGTHEYHAETIKNVR	TT - T - MNFSHGTHEYHAETIKNVR xl T - ;TT - T - MNFSHGTHEYHAETIKNVR xl T - ;TT - T - MNFSHGTHEYHAETIKNVR xl T -	6.969701489360624	false	Linear >4	0.0		0.0
232	Scan: 4364 Run: 20180615_KS_CL_9.4364 P1_K.IISKIENHEGVR.R P2_ null null	P11974	P11974	false	IISKIENHEGVR	TT - T - IISKIENHEGVR xl T -	6.94473418641604	false	Linear >4	0.0		0.0
230	Scan: 23840 Run: 20180615_KS_CL_9.23840 P1_K.CcmLAAALIVLTESGR.S P2_ null null	P11974	P11974	false	CcmLAAALIVLTESGR	TT - T - CcmLAAALIVLTESGR xl T -	6.823958095533534	false	Linear >4	0.0		0.0
229	Scan: 21055 Run: 20180615_KS_CL_9.21055 P1_R.SVETLKEMoxIKbs3ohSGMNVAR.M P2_ null null	P11974	P11974	false	SVETLKEMoxIKbs3ohSGMNVAR	TT - T - SVETLKEMoxIKbs3ohSGMNVAR xl T -	6.820766109687638	false	Linear >4	0.0		0.0
124	Scan: 16473 Run: 20180615_KS_CL_9.16473 P1_R.PVAVALDTKbs3nh2GPEIR.T P2_ null null;Scan: 16330 Run: 20180615_KS_CL_9.16330 P1_R.PVAVALDTKbs3nh2GPEIR.T P2_ null null	P11974	P11974	false	PVAVALDTKbs3nh2GPEIR	TT - T - PVAVALDTKbs3nh2GPEIR xl T - ;TT - T - PVAVALDTKbs3nh2GPEIR xl T -	6.7028140959237	false	Linear >4	0.0		0.0
224	Scan: 10736 Run: 20180615_KS_CL_9.10736 P1_K.IISKbs3ohIENHEGVR.R P2_ null null	P11974	P11974	false	IISKbs3ohIENHEGVR	TT - T - IISKbs3ohIENHEGVR xl T -	6.685800263670856	false	Linear >4	0.0		0.0
223	Scan: 23194 Run: 20180615_KS_CL_9.23194 P1_K.VVDVGSKbs3ohVYVDDGLISLQVK.Q P2_ null null	P11974	P11974	false	VVDVGSKbs3ohVYVDDGLISLQVK	TT - T - VVDVGSKbs3ohVYVDDGLISLQVK xl T -	6.655042522449344	false	Linear >4	0.0		0.0
34	Scan: 19113 Run: 20180615_KS_CL_9.19113 P1_R.SVETLKbs3ohEMoxIK.S P2_ null null;Scan: 18472 Run: 20180615_KS_CL_9.18472 P1_R.SVETLKbs3ohEMoxIK.S P2_ null null	P11974	P11974	false	SVETLKbs3ohEMoxIK	TT - T - SVETLKbs3ohEMoxIK xl T - ;TT - T - SVETLKbs3ohEMoxIK xl T -	6.586148759275163	false	Linear >4	0.0		0.0
221	Scan: 23321 Run: 20180615_KS_CL_9.23321 P1_K.FGVEQDVDMVFASFIRK.A P2_ null null	P11974	P11974	false	FGVEQDVDMVFASFIRK	TT - T - FGVEQDVDMVFASFIRK xl T -	6.573236123931739	false	Linear >4	0.0		0.0
219	Scan: 16641 Run: 20180615_KS_CL_9.16641 P1_R.KLFEELAR.S P2_ null null	P11974	P11974	false	KLFEELAR	TT - T - KLFEELAR xl T -	6.486181353147559	false	Linear >4	0.0		0.0
218	Scan: 22680 Run: 20180615_KS_CL_9.22680 P1_K.ITLDNAYMoxEKCcmDENILWLDYK.N P2_ null null	P11974	P11974	false	ITLDNAYMoxEKCcmDENILWLDYK	TT - T - ITLDNAYMoxEKCcmDENILWLDYK xl T -	6.472226049764851	false	Linear >4	0.0		0.0
216	Scan: 13882 Run: 20180615_KS_CL_9.13882 P1_K.VFLAQKMIIGR.Ccm P2_ null null	P11974	P11974	false	VFLAQKMIIGR	TT - T - VFLAQKMIIGR xl T -	6.417317997731634	false	Linear >4	0.0		0.0
214	Scan: 11131 Run: 20180615_KS_CL_9.11131 P1_R.TGLIKbs3nh2GSGTAEVELKK.G P2_ null null	P11974	P11974	false	TGLIKbs3nh2GSGTAEVELKK	TT - T - TGLIKbs3nh2GSGTAEVELKK xl T -	6.352460482947065	false	Linear >4	0.0		0.0
128	Scan: 23636 Run: 20180615_KS_CL_9.23636 P1_K.GPDFLVTEVENGGFLGSKbs3ohK.G P2_ null null;Scan: 23191 Run: 20180615_KS_CL_9.23191 P1_K.GPDFLVTEVENGGFLGSKbs3ohK.G P2_ null null	P11974	P11974	false	GPDFLVTEVENGGFLGSKbs3ohK	TT - T - GPDFLVTEVENGGFLGSKbs3ohK xl T - ;TT - T - GPDFLVTEVENGGFLGSKbs3ohK xl T -	6.345969480633582	false	Linear >4	0.0		0.0
213	Scan: 22865 Run: 20180615_KS_CL_9.22865 P1_K.ITLDNAYMEKCcmDENILWLDYK.N P2_ null null	P11974	P11974	false	ITLDNAYMEKCcmDENILWLDYK	TT - T - ITLDNAYMEKCcmDENILWLDYK xl T -	6.341580914812018	false	Linear >4	0.0		0.0
212	Scan: 23047 Run: 20180615_KS_CL_9.23047 P1_K.QKbs3ohGPDFLVTEVENGGFLGSKK.G P2_ null null	P11974	P11974	false	QKbs3ohGPDFLVTEVENGGFLGSKK	TT - T - QKbs3ohGPDFLVTEVENGGFLGSKK xl T -	6.339499962366832	false	Linear >4	0.0		0.0
211	Scan: 3693 Run: 20180615_KS_CL_9.3693 P1_R.KAADVHEVR.K P2_ null null	P11974	P11974	false	KAADVHEVR	TT - T - KAADVHEVR xl T -	6.318120510807989	false	Linear >4	0.0		0.0								6.197362560104417		5.831681882879181
63	Scan: 6194 Run: 20180615_KS_CL_9.6194 P1_R.TGLIKGSGTAEVELKK.G P2_ null null;Scan: 6221 Run: 20180615_KS_CL_9.6221 P1_R.TGLIKGSGTAEVELKK.G P2_ null null	P11974	P11974	false	TGLIKGSGTAEVELKK	TT - T - TGLIKGSGTAEVELKK xl T - ;TT - T - TGLIKGSGTAEVELKK xl T -	6.280726245547715	false	Linear >4	0.0		0.0
52	Scan: 23590 Run: 20180615_KS_CL_9.23590 P1_R.TATESFASDPILYRPVAVALDTKbs3ohGPEIR.T P2_ null null;Scan: 22958 Run: 20180615_KS_CL_9.22958 P1_R.TATESFASDPILYRPVAVALDTKbs3ohGPEIR.T P2_ null null	P11974	P11974	false	TATESFASDPILYRPVAVALDTKbs3ohGPEIR	TT - T - TATESFASDPILYRPVAVALDTKbs3ohGPEIR xl T - ;TT - T - TATESFASDPILYRPVAVALDTKbs3ohGPEIR xl T -	6.101015008478129	false	Linear >4	0.0		0.0
204	Scan: 17022 Run: 20180615_KS_CL_9.17022 P1_K.KGATLKbs3nh2ITLDNAYMEK.Ccm P2_ null null	P11974	P11974	false	KGATLKbs3nh2ITLDNAYMEK	TT - T - KGATLKbs3nh2ITLDNAYMEK xl T -	6.088018460050011	false	Linear >4	0.0		0.0
202	Scan: 17966 Run: 20180615_KS_CL_9.17966 P1_R.AGKPVICcmATQMoxLESMIK.K P2_ null null	P11974	P11974	false	AGKPVICcmATQMoxLESMIK	TT - T - AGKPVICcmATQMoxLESMIK xl T -	6.0101566200915375	false	Linear >4	0.0		0.0
200	Scan: 6887 Run: 20180615_KS_CL_9.6887 P1_R.PRAPIIAVTR.N P2_ null null	P11974	P11974	false	PRAPIIAVTR	TT - T - PRAPIIAVTR xl T -	5.989931955867869	false	Linear >4	0.0		0.0
197	Scan: 8153 Run: 20180615_KS_CL_9.8153 P1_R.TGLIKGSGTAEVELK.K P2_ null null	P11974	P11974	false	TGLIKGSGTAEVELK	TT - T - TGLIKGSGTAEVELK xl T -	5.89545092847441	false	Linear >4	0.0		0.0
193	Scan: 23938 Run: 20180615_KS_CL_9.23938 P1_K.DIQDLKFGVEQDVDMVFASFIR.K P2_ null null	P11974	P11974	false	DIQDLKFGVEQDVDMVFASFIR	TT - T - DIQDLKFGVEQDVDMVFASFIR xl T -	5.795012413353375	false	Linear >4	0.0		0.0
192	Scan: 23913 Run: 20180615_KS_CL_9.23913 P1_R.GIFPVVCcmKbs3nh2DPVQEAWAEDVDLR.V P2_ null null	P11974	P11974	false	GIFPVVCcmKbs3nh2DPVQEAWAEDVDLR	TT - T - GIFPVVCcmKbs3nh2DPVQEAWAEDVDLR xl T -	5.7706344789401065	false	Linear >4	0.0		0.0
9	Scan: 17621 Run: 20180615_KS_CL_9.17621 P1_K.KGATLKbs3ohITLDNAYMoxEK.Ccm P2_ null null;Scan: 17214 Run: 20180615_KS_CL_9.17214 P1_K.KGATLKbs3ohITLDNAYMoxEK.Ccm P2_ null null	P11974	P11974	false	KGATLKbs3ohITLDNAYMoxEK	TT - T - KGATLKbs3ohITLDNAYMoxEK xl T - ;TT - T - KGATLKbs3ohITLDNAYMoxEK xl T -	5.749931439631655	false	Linear >4	0.0		0.0
190	Scan: 9698 Run: 20180615_KS_CL_9.9698 P1_K.ITLDNAYMoxEK.Ccm P2_ null null	P11974	P11974	false	ITLDNAYMoxEK	TT - T - ITLDNAYMoxEK xl T -	5.696277499086465	false	Linear >4	0.0		0.0
189	Scan: 3756 Run: 20180615_KS_CL_9.3756 P1_R.PGSGFTNTMoxR.V P2_ null null	P11974	P11974	false	PGSGFTNTMoxR	TT - T - PGSGFTNTMoxR xl T -	5.668147679323713	false	Linear >4	0.0		0.0
188	Scan: 20387 Run: 20180615_KS_CL_9.20387 P1_R.SVETLKEMIKbs3ohSGMoxNVAR.M P2_ null null	P11974	P11974	false	SVETLKEMIKbs3ohSGMoxNVAR	TT - T - SVETLKEMIKbs3ohSGMoxNVAR xl T -	5.627663552109306	false	Linear >4	0.0		0.0
187	Scan: 22679 Run: 20180615_KS_CL_9.22679 P1_K.QKGPDFLVTEVENGGFLGSK.K P2_ null null	P11974	P11974	false	QKGPDFLVTEVENGGFLGSK	TT - T - QKGPDFLVTEVENGGFLGSK xl T -	5.624783650044922	false	Linear >4	0.0		0.0
186	Scan: 4344 Run: 20180615_KS_CL_9.4344 P1_R.Kbs3ohAADVHEVRK.I P2_ null null	P11974	P11974	false	Kbs3ohAADVHEVRK	TT - T - Kbs3ohAADVHEVRK xl T -	5.622840851671754	false	Linear >4	0.0		0.0
38	Scan: 7687 Run: 20180615_KS_CL_9.7687 P1_R.SSSHSTDLMEAMoxAMoxGSVEASYK.Ccm P2_ null null;Scan: 7147 Run: 20180615_KS_CL_9.7147 P1_R.SSSHSTDLMEAMoxAMoxGSVEASYK.Ccm P2_ null null	P11974	P11974	false	SSSHSTDLMEAMoxAMoxGSVEASYK	TT - T - SSSHSTDLMEAMoxAMoxGSVEASYK xl T - ;TT - T - SSSHSTDLMEAMoxAMoxGSVEASYK xl T -	5.614210559188852	false	Linear >4	0.0		0.0
181	Scan: 23896 Run: 20180615_KS_CL_9.23896 P1_R.SSSHSTDLMEAMAMGSVEASYKbs3nh2CcmLAAALIVLTESGR.S P2_ null null	P11974	P11974	false	SSSHSTDLMEAMAMGSVEASYKbs3nh2CcmLAAALIVLTESGR	TT - T - SSSHSTDLMEAMAMGSVEASYKbs3nh2CcmLAAALIVLTESGR xl T -	5.590286996254116	false	Linear >4	0.0		0.0
180	Scan: 22632 Run: 20180615_KS_CL_9.22632 P1_K.GDVVIVLTGWRPGSGFTNTMoxR.V P2_ null null	P11974	P11974	false	GDVVIVLTGWRPGSGFTNTMoxR	TT - T - GDVVIVLTGWRPGSGFTNTMoxR xl T -	5.568812732025557	false	Linear >4	0.0		0.0
41	Scan: 18864 Run: 20180615_KS_CL_9.18864 P1_R.SSSHSTDLMEAMoxAMGSVEASYK.Ccm P2_ null null;Scan: 10291 Run: 20180615_KS_CL_9.10291 P1_R.SSSHSTDLMEAMoxAMGSVEASYK.Ccm P2_ null null	P11974	P11974	false	SSSHSTDLMEAMoxAMGSVEASYK	TT - T - SSSHSTDLMEAMoxAMGSVEASYK xl T - ;TT - T - SSSHSTDLMEAMoxAMGSVEASYK xl T -	5.482531193188311	false	Linear >4	0.0		0.0
173	Scan: 19696 Run: 20180615_KS_CL_9.19696 P1_K.KGATLKbs3ohITLDNAYMEK.Ccm P2_ null null	P11974	P11974	false	KGATLKbs3ohITLDNAYMEK	TT - T - KGATLKbs3ohITLDNAYMEK xl T -	5.4107557191255005	false	Linear >4	0.0		0.0
172	Scan: 22753 Run: 20180615_KS_CL_9.22753 P1_K.GDVVIVLTGWRPGSGFTNTMR.V P2_ null null	P11974	P11974	false	GDVVIVLTGWRPGSGFTNTMR	TT - T - GDVVIVLTGWRPGSGFTNTMR xl T -	5.389427583337916	false	Linear >4	0.0		0.0
171	Scan: 23937 Run: 20180615_KS_CL_9.23937 P1_R.GDLGIEIPAEKbs3ohVFLAQKbs3ohMIIGR.Ccm P2_ null null	P11974	P11974	false	GDLGIEIPAEKbs3ohVFLAQKbs3ohMIIGR	TT - T - GDLGIEIPAEKbs3ohVFLAQKbs3ohMIIGR xl T -	5.381573326529142	false	Linear >4	0.0		0.0
169	Scan: 22936 Run: 20180615_KS_CL_9.22936 P1_K.GATLKbs3ohITLDNAYMEK.Ccm P2_ null null	P11974	P11974	false	GATLKbs3ohITLDNAYMEK	TT - T - GATLKbs3ohITLDNAYMEK xl T -	5.325402984031965	false	Linear >4	0.0		0.0
168	Scan: 4310 Run: 20180615_KS_CL_9.4310 P1_R.APIIAVTRNHQTAR.Q P2_ null null	P11974	P11974	false	APIIAVTRNHQTAR	TT - T - APIIAVTRNHQTAR xl T -	5.299966506288715	false	Linear >4	0.0		0.0
167	Scan: 8748 Run: 20180615_KS_CL_9.8748 P1_K.IISKbs3nh2IENHEGVR.R P2_ null null	P11974	P11974	false	IISKbs3nh2IENHEGVR	TT - T - IISKbs3nh2IENHEGVR xl T -	5.250610444334428	false	Linear >4	0.0		0.0
165	Scan: 23937 Run: 20180615_KS_CL_9.23937 P1_R.GDLGIEIPAEKbs3nh2VFLAQKbs3ohMIIGR.Ccm P2_ null null	P11974	P11974	false	GDLGIEIPAEKbs3nh2VFLAQKbs3ohMIIGR	TT - T - GDLGIEIPAEKbs3nh2VFLAQKbs3ohMIIGR xl T -	5.22761211752828	false	Linear >4	0.0		0.0
164	Scan: 10305 Run: 20180615_KS_CL_9.10305 P1_K.NIKbs3nh2IISK.I P2_ null null	P11974	P11974	false	NIKbs3nh2IISK	TT - T - NIKbs3nh2IISK xl T -	5.221573317364813	false	Linear >4	0.0		0.0
162	Scan: 10299 Run: 20180615_KS_CL_9.10299 P1_K.LFEELAR.S P2_ null null	P11974	P11974	false	LFEELAR	TT - T - LFEELAR xl T -	5.1190018591887	false	Linear >4	0.0		0.0
160	Scan: 23061 Run: 20180615_KS_CL_9.23061 P1_R.GIFPVVCcmKDPVQEAWAEDVDLRVNLAMNVGK.A P2_ null null	P11974	P11974	false	GIFPVVCcmKDPVQEAWAEDVDLRVNLAMNVGK	TT - T - GIFPVVCcmKDPVQEAWAEDVDLRVNLAMNVGK xl T -	5.0729160937212265	false	Linear >4	0.0		0.0
16	Scan: 21382 Run: 20180615_KS_CL_9.21382 P1_-.MoxSKbs3nh2SHSEAGSAFIQTQQLHAAMoxADTFLEHMCcmR.L P2_ null null;Scan: 21470 Run: 20180615_KS_CL_9.21470 P1_-.MoxSKbs3nh2SHSEAGSAFIQTQQLHAAMoxADTFLEHMCcmR.L P2_ null null	P11974	P11974	false	MoxSKbs3nh2SHSEAGSAFIQTQQLHAAMoxADTFLEHMCcmR	TT - T - MoxSKbs3nh2SHSEAGSAFIQTQQLHAAMoxADTFLEHMCcmR xl T - ;TT - T - MoxSKbs3nh2SHSEAGSAFIQTQQLHAAMoxADTFLEHMCcmR xl T -	5.03509785636031	false	Linear >4	0.0		0.0
158	Scan: 22082 Run: 20180615_KS_CL_9.22082 P1_K.SHSEAGSAFIQTQQLHAAMADTFLEHMoxCcmRLDIDSAPITAR.N P2_ null null	P11974	P11974	false	SHSEAGSAFIQTQQLHAAMADTFLEHMoxCcmRLDIDSAPITAR	TT - T - SHSEAGSAFIQTQQLHAAMADTFLEHMoxCcmRLDIDSAPITAR xl T -	5.015384570072489	false	Linear >4	0.0		0.0
156	Scan: 2787 Run: 20180615_KS_CL_9.2787 P1_K.GSGTAEVELKK.G P2_ null null	P11974	P11974	false	GSGTAEVELKK	TT - T - GSGTAEVELKK xl T -	5.0049231270500805	false	Linear >4	0.0		0.0																				3.3411800478993054						5.0049231270500805									3.81498397094789
39	Scan: 18864 Run: 20180615_KS_CL_9.18864 P1_R.SSSHSTDLMEAMAMoxGSVEASYK.Ccm P2_ null null;Scan: 11010 Run: 20180615_KS_CL_9.11010 P1_R.SSSHSTDLMEAMAMoxGSVEASYK.Ccm P2_ null null	P11974	P11974	false	SSSHSTDLMEAMAMoxGSVEASYK	TT - T - SSSHSTDLMEAMAMoxGSVEASYK xl T - ;TT - T - SSSHSTDLMEAMAMoxGSVEASYK xl T -	4.952586768992694	false	Linear >4	0.0		0.0
155	Scan: 3296 Run: 20180615_KS_CL_9.3296 P1_K.MIIGRCcmNR.A P2_ null null	P11974	P11974	false	MIIGRCcmNR	TT - T - MIIGRCcmNR xl T -	4.9471635881292695	false	Linear >4	0.0		0.0
153	Scan: 23768 Run: 20180615_KS_CL_9.23768 P1_R.GDLGIEIPAEKbs3ohVFLAQKbs3ohMoxIIGR.Ccm P2_ null null	P11974	P11974	false	GDLGIEIPAEKbs3ohVFLAQKbs3ohMoxIIGR	TT - T - GDLGIEIPAEKbs3ohVFLAQKbs3ohMoxIIGR xl T -	4.918693996064193	false	Linear >4	0.0		0.0
149	Scan: 22923 Run: 20180615_KS_CL_9.22923 P1_K.Kbs3ohGDVVIVLTGWRPGSGFTNTMoxR.V P2_ null null	P11974	P11974	false	Kbs3ohGDVVIVLTGWRPGSGFTNTMoxR	TT - T - Kbs3ohGDVVIVLTGWRPGSGFTNTMoxR xl T -	4.746585349828346	false	Linear >4	0.0		0.0
148	Scan: 6882 Run: 20180615_KS_CL_9.6882 P1_R.MQHLIAR.E P2_ null null	P11974	P11974	false	MQHLIAR	TT - T - MQHLIAR xl T -	4.725768807031849	false	Linear >4	0.0		0.0
147	Scan: 6712 Run: 20180615_KS_CL_9.6712 P1_R.MoxQHLIAR.E P2_ null null	P11974	P11974	false	MoxQHLIAR	TT - T - MoxQHLIAR xl T -	4.72404380655273	false	Linear >4	0.0		0.0																																3.029855447893037
144	Scan: 23837 Run: 20180615_KS_CL_9.23837 P1_R.SSSHSTDLMEAMoxAMGSVEASYKbs3ohCcmLAAALIVLTESGR.S P2_ null null	P11974	P11974	false	SSSHSTDLMEAMoxAMGSVEASYKbs3ohCcmLAAALIVLTESGR	TT - T - SSSHSTDLMEAMoxAMGSVEASYKbs3ohCcmLAAALIVLTESGR xl T -	4.682952042623432	false	Linear >4	0.0		0.0
143	Scan: 2871 Run: 20180615_KS_CL_9.2871 P1_R.EAEAAMoxFHRK.L P2_ null null	P11974	P11974	false	EAEAAMoxFHRK	TT - T - EAEAAMoxFHRK xl T -	4.637714547111455	false	Linear >4	0.0		0.0	2.1197427401010125								3.4295771099518313					4.4096960892054256										3.05442185917805						4.637714547111455
59	Scan: 18546 Run: 20180615_KS_CL_9.18546 P1_K.SHSEAGSAFIQTQQLHAAMoxADTFLEHMoxCcmRLDIDSAPITAR.N P2_ null null;Scan: 18490 Run: 20180615_KS_CL_9.18490 P1_K.SHSEAGSAFIQTQQLHAAMoxADTFLEHMoxCcmRLDIDSAPITAR.N P2_ null null	P11974	P11974	false	SHSEAGSAFIQTQQLHAAMoxADTFLEHMoxCcmRLDIDSAPITAR	TT - T - SHSEAGSAFIQTQQLHAAMoxADTFLEHMoxCcmRLDIDSAPITAR xl T - ;TT - T - SHSEAGSAFIQTQQLHAAMoxADTFLEHMoxCcmRLDIDSAPITAR xl T -	4.627710702721307	false	Linear >4	0.0		0.0
142	Scan: 4181 Run: 20180615_KS_CL_9.4181 P1_R.VNLAMoxNVGKAR.G P2_ null null	P11974	P11974	false	VNLAMoxNVGKAR	TT - T - VNLAMoxNVGKAR xl T -	4.625800998944086	false	Linear >4	0.0		0.0
141	Scan: 22945 Run: 20180615_KS_CL_9.22945 P1_R.SVETLKEMIKbs3nh2SGMNVAR.M P2_ null null	P11974	P11974	false	SVETLKEMIKbs3nh2SGMNVAR	TT - T - SVETLKEMIKbs3nh2SGMNVAR xl T -	4.55430593260629	false	Linear >4	0.0		0.0
140	Scan: 6612 Run: 20180615_KS_CL_9.6612 P1_K.GSGTAEVELK.K P2_ null null	P11974	P11974	false	GSGTAEVELK	TT - T - GSGTAEVELK xl T -	4.5407100754573815	false	Linear >4	0.0		0.0																	3.650869095205653
138	Scan: 7617 Run: 20180615_KS_CL_9.7617 P1_R.SSSHSTDLMoxEAMoxAMoxGSVEASYK.Ccm P2_ null null	P11974	P11974	false	SSSHSTDLMoxEAMoxAMoxGSVEASYK	TT - T - SSSHSTDLMoxEAMoxAMoxGSVEASYK xl T -	4.5313399526105185	false	Linear >4	0.0		0.0
137	Scan: 13920 Run: 20180615_KS_CL_9.13920 P1_K.PVICcmATQMoxLESMoxIK.K P2_ null null	P11974	P11974	false	PVICcmATQMoxLESMoxIK	TT - T - PVICcmATQMoxLESMoxIK xl T -	4.510909595938016	false	Linear >4	0.0		0.0
136	Scan: 8578 Run: 20180615_KS_CL_9.8578 P1_K.GKNIKbs3ohIISK.I P2_ null null	P11974	P11974	false	GKNIKbs3ohIISK	TT - T - GKNIKbs3ohIISK xl T -	4.47418098353598	false	Linear >4	0.0		0.0
135	Scan: 14711 Run: 20180615_KS_CL_9.14711 P1_K.EMIKbs3ohSGMNVAR.M P2_ null null	P11974	P11974	false	EMIKbs3ohSGMNVAR	TT - T - EMIKbs3ohSGMNVAR xl T -	4.469588259458336	false	Linear >4	0.0		0.0
132	Scan: 23896 Run: 20180615_KS_CL_9.23896 P1_R.SSSHSTDLMEAMAMGSVEASYKbs3ohCcmLAAALIVLTESGR.S P2_ null null	P11974	P11974	false	SSSHSTDLMEAMAMGSVEASYKbs3ohCcmLAAALIVLTESGR	TT - T - SSSHSTDLMEAMAMGSVEASYKbs3ohCcmLAAALIVLTESGR xl T -	4.36524742950647	false	Linear >4	0.0		0.0
131	Scan: 6493 Run: 20180615_KS_CL_9.6493 P1_R.VNLAMNVGKAR.G P2_ null null	P11974	P11974	false	VNLAMNVGKAR	TT - T - VNLAMNVGKAR xl T -	4.341327213170839	false	Linear >4	0.0		0.0
130	Scan: 4008 Run: 20180615_KS_CL_9.4008 P1_K.NIKIISK.I P2_ null null	P11974	P11974	false	NIKIISK	TT - T - NIKIISK xl T -	4.340977325388329	false	Linear >4	0.0		0.0
129	Scan: 23484 Run: 20180615_KS_CL_9.23484 P1_K.GPDFLVTEVENGGFLGSKKbs3nh2GVNLPGAAVDLPAVSEK.D P2_ null null	P11974	P11974	false	GPDFLVTEVENGGFLGSKKbs3nh2GVNLPGAAVDLPAVSEK	TT - T - GPDFLVTEVENGGFLGSKKbs3nh2GVNLPGAAVDLPAVSEK xl T -	4.269371371491796	false	Linear >4	0.0		0.0
13	Scan: 4596 Run: 20180615_KS_CL_9.4596 P1_R.MoxNFSHGTHEYHAETIKNVR.T P2_ null null;Scan: 4552 Run: 20180615_KS_CL_9.4552 P1_R.MoxNFSHGTHEYHAETIKNVR.T P2_ null null;Scan: 4574 Run: 20180615_KS_CL_9.4574 P1_R.MoxNFSHGTHEYHAETIKNVR.T P2_ null null	P11974	P11974	false	MoxNFSHGTHEYHAETIKNVR	TT - T - MoxNFSHGTHEYHAETIKNVR xl T - ;TT - T - MoxNFSHGTHEYHAETIKNVR xl T - ;TT - T - MoxNFSHGTHEYHAETIKNVR xl T -	4.167710528908927	false	Linear >4	0.0		0.0
21	Scan: 23679 Run: 20180615_KS_CL_9.23679 P1_R.GDLGIEIPAEKbs3ohVFLAQK.M P2_ null null;Scan: 23321 Run: 20180615_KS_CL_9.23321 P1_R.GDLGIEIPAEKbs3ohVFLAQK.M P2_ null null	P11974	P11974	false	GDLGIEIPAEKbs3ohVFLAQK	TT - T - GDLGIEIPAEKbs3ohVFLAQK xl T - ;TT - T - GDLGIEIPAEKbs3ohVFLAQK xl T -	4.097094931050414	false	Linear >4	0.0		0.0
120	Scan: 21642 Run: 20180615_KS_CL_9.21642 P1_R.SVETLKbs3nh2EMIK.S P2_ null null	P11974	P11974	false	SVETLKbs3nh2EMIK	TT - T - SVETLKbs3nh2EMIK xl T -	4.076079836515731	false	Linear >4	0.0		0.0
118	Scan: 23680 Run: 20180615_KS_CL_9.23680 P1_K.CcmDENILWLDYKbs3nh2NICcmKVVDVGSK.V P2_ null null	P11974	P11974	false	CcmDENILWLDYKbs3nh2NICcmKVVDVGSK	TT - T - CcmDENILWLDYKbs3nh2NICcmKVVDVGSK xl T -	4.057884258980817	false	Linear >4	0.0		0.0
119	Scan: 23680 Run: 20180615_KS_CL_9.23680 P1_K.CcmDENILWLDYKNICcmKbs3nh2VVDVGSK.V P2_ null null	P11974	P11974	false	CcmDENILWLDYKNICcmKbs3nh2VVDVGSK	TT - T - CcmDENILWLDYKNICcmKbs3nh2VVDVGSK xl T -	4.057884258980817	false	Linear >4	0.0		0.0
48	Scan: 8557 Run: 20180615_KS_CL_9.8557 P1_K.IISKbs3ohIENHEGVRR.F P2_ null null;Scan: 8568 Run: 20180615_KS_CL_9.8568 P1_K.IISKbs3ohIENHEGVRR.F P2_ null null	P11974	P11974	false	IISKbs3ohIENHEGVRR	TT - T - IISKbs3ohIENHEGVRR xl T - ;TT - T - IISKbs3ohIENHEGVRR xl T -	3.921274867815294	false	Linear >4	0.0		0.0
113	Scan: 16978 Run: 20180615_KS_CL_9.16978 P1_K.GSGTAEVELKKGATLKbs3nh2ITLDNAYMoxEK.Ccm P2_ null null	P11974	P11974	false	GSGTAEVELKKGATLKbs3nh2ITLDNAYMoxEK	TT - T - GSGTAEVELKKGATLKbs3nh2ITLDNAYMoxEK xl T -	3.8111599289779137	false	Linear >4	0.0		0.0
14	Scan: 17219 Run: 20180615_KS_CL_9.17219 P1_K.CcmLAAALIVLTESGRSAHQVAR.Y P2_ null null;Scan: 17239 Run: 20180615_KS_CL_9.17239 P1_K.CcmLAAALIVLTESGRSAHQVAR.Y P2_ null null	P11974	P11974	false	CcmLAAALIVLTESGRSAHQVAR	TT - T - CcmLAAALIVLTESGRSAHQVAR xl T - ;TT - T - CcmLAAALIVLTESGRSAHQVAR xl T -	3.7685223879467573	false	Linear >4	0.0		0.0
111	Scan: 8828 Run: 20180615_KS_CL_9.8828 P1_R.QAHLYR.G P2_ null null	P11974	P11974	false	QAHLYR	TT - T - QAHLYR xl T -	3.7622813517245626	false	Linear >4	0.0		0.0																					2.58082812119693						1.36857632176527	1.9175320510918938	2.5871899604702824
108	Scan: 6512 Run: 20180615_KS_CL_9.6512 P1_R.PGSGFTNTMR.V P2_ null null	P11974	P11974	false	PGSGFTNTMR	TT - T - PGSGFTNTMR xl T -	3.744285211559447	false	Linear >4	0.0		0.0
107	Scan: 21690 Run: 20180615_KS_CL_9.21690 P1_-.MoxSKbs3nh2SHSEAGSAFIQTQQLHAAMADTFLEHMoxCcmR.L P2_ null null	P11974	P11974	false	MoxSKbs3nh2SHSEAGSAFIQTQQLHAAMADTFLEHMoxCcmR	TT - T - MoxSKbs3nh2SHSEAGSAFIQTQQLHAAMADTFLEHMoxCcmR xl T -	3.692413725545377	false	Linear >4	0.0		0.0
106	Scan: 4638 Run: 20180615_KS_CL_9.4638 P1_R.Kbs3nh2AADVHEVR.K P2_ null null	P11974	P11974	false	Kbs3nh2AADVHEVR	TT - T - Kbs3nh2AADVHEVR xl T -	3.6818665490022644	false	Linear >4	0.0		0.0
103	Scan: 7806 Run: 20180615_KS_CL_9.7806 P1_R.TGLIKGSGTAEVELKKGATLK.I P2_ null null	P11974	P11974	false	TGLIKGSGTAEVELKKGATLK	TT - T - TGLIKGSGTAEVELKKGATLK xl T -	3.617499776724942	false	Linear >4	0.0		0.0
102	Scan: 17118 Run: 20180615_KS_CL_9.17118 P1_K.GKbs3ohNIKbs3nh2IISK.I P2_ null null	P11974	P11974	false	GKbs3ohNIKbs3nh2IISK	TT - T - GKbs3ohNIKbs3nh2IISK xl T -	3.588883437295965	false	Linear >4	0.0		0.0
99	Scan: 14466 Run: 20180615_KS_CL_9.14466 P1_K.VYVDDGLISLQVKQK.G P2_ null null	P11974	P11974	false	VYVDDGLISLQVKQK	TT - T - VYVDDGLISLQVKQK xl T -	3.4931197726619225	false	Linear >4	0.0		0.0
98	Scan: 23120 Run: 20180615_KS_CL_9.23120 P1_K.GVNLPGAAVDLPAVSEKbs3ohDIQDLK.F P2_ null null	P11974	P11974	false	GVNLPGAAVDLPAVSEKbs3ohDIQDLK	TT - T - GVNLPGAAVDLPAVSEKbs3ohDIQDLK xl T -	3.4756139772185652	false	Linear >4	0.0		0.0
96	Scan: 23191 Run: 20180615_KS_CL_9.23191 P1_K.GPDFLVTEVENGGFLGSKbs3nh2K.G P2_ null null	P11974	P11974	false	GPDFLVTEVENGGFLGSKbs3nh2K	TT - T - GPDFLVTEVENGGFLGSKbs3nh2K xl T -	3.422750639416162	false	Linear >4	0.0		0.0
95	Scan: 10571 Run: 20180615_KS_CL_9.10571 P1_K.VFLAQK.M P2_ null null	P11974	P11974	false	VFLAQK	TT - T - VFLAQK xl T -	3.365236445754999	false	Linear >4	0.0		0.0
37	Scan: 11011 Run: 20180615_KS_CL_9.11011 P1_R.SSSHSTDLMoxEAMAMoxGSVEASYK.Ccm P2_ null null;Scan: 7147 Run: 20180615_KS_CL_9.7147 P1_R.SSSHSTDLMoxEAMAMoxGSVEASYK.Ccm P2_ null null	P11974	P11974	false	SSSHSTDLMoxEAMAMoxGSVEASYK	TT - T - SSSHSTDLMoxEAMAMoxGSVEASYK xl T - ;TT - T - SSSHSTDLMoxEAMAMoxGSVEASYK xl T -	3.364982775214346	false	Linear >4	0.0		0.0
94	Scan: 9397 Run: 20180615_KS_CL_9.9397 P1_K.VFLAQKMoxIIGR.Ccm P2_ null null	P11974	P11974	false	VFLAQKMoxIIGR	TT - T - VFLAQKMoxIIGR xl T -	3.36287558117281	false	Linear >4	0.0		0.0
93	Scan: 6949 Run: 20180615_KS_CL_9.6949 P1_K.ILGEKGK.N P2_ null null	P11974	P11974	false	ILGEKGK	TT - T - ILGEKGK xl T -	3.3387451731374864	false	Linear >4	0.0		0.0
92	Scan: 12391 Run: 20180615_KS_CL_9.12391 P1_K.DIQDLK.F P2_ null null	P11974	P11974	false	DIQDLK	TT - T - DIQDLK xl T -	3.2903906074293934	false	Linear >4	0.0		0.0
91	Scan: 13413 Run: 20180615_KS_CL_9.13413 P1_K.NIKbs3ohIISK.I P2_ null null	P11974	P11974	false	NIKbs3ohIISK	TT - T - NIKbs3ohIISK xl T -	3.2723311218380817	false	Linear >4	0.0		0.0
89	Scan: 11154 Run: 20180615_KS_CL_9.11154 P1_K.ITLDNAYMEK.Ccm P2_ null null	P11974	P11974	false	ITLDNAYMEK	TT - T - ITLDNAYMEK xl T -	3.2237196959158823	false	Linear >4	0.0		0.0
87	Scan: 17063 Run: 20180615_KS_CL_9.17063 P1_R.Kbs3ohILGEK.G P2_ null null	P11974	P11974	false	Kbs3ohILGEK	TT - T - Kbs3ohILGEK xl T -	3.200677279298713	false	Linear >4	0.0		0.0
85	Scan: 18096 Run: 20180615_KS_CL_9.18096 P1_R.Kbs3nh2LFEELAR.S P2_ null null	P11974	P11974	false	Kbs3nh2LFEELAR	TT - T - Kbs3nh2LFEELAR xl T -	3.1937738006654044	false	Linear >4	0.0		0.0
83	Scan: 17163 Run: 20180615_KS_CL_9.17163 P1_K.NICcmKbs3ohVVDVGSK.V P2_ null null	P11974	P11974	false	NICcmKbs3ohVVDVGSK	TT - T - NICcmKbs3ohVVDVGSK xl T -	3.100162924796682	false	Linear >4	0.0		0.0
82	Scan: 20992 Run: 20180615_KS_CL_9.20992 P1_K.VYVDDGLISLQVK.Q P2_ null null	P11974	P11974	false	VYVDDGLISLQVK	TT - T - VYVDDGLISLQVK xl T -	3.0848023215786555	false	Linear >4	0.0		0.0
81	Scan: 23345 Run: 20180615_KS_CL_9.23345 P1_K.QKbs3ohGPDFLVTEVENGGFLGSK.K P2_ null null	P11974	P11974	false	QKbs3ohGPDFLVTEVENGGFLGSK	TT - T - QKbs3ohGPDFLVTEVENGGFLGSK xl T -	3.0313906094721044	false	Linear >4	0.0		0.0
80	Scan: 8296 Run: 20180615_KS_CL_9.8296 P1_K.IENHEGVR.R P2_ null null	P11974	P11974	false	IENHEGVR	TT - T - IENHEGVR xl T -	3.018972624915501	false	Linear >4	0.0		0.0
79	Scan: 23229 Run: 20180615_KS_CL_9.23229 P1_R.GDLGIEIPAEKbs3nh2VFLAQK.M P2_ null null	P11974	P11974	false	GDLGIEIPAEKbs3nh2VFLAQK	TT - T - GDLGIEIPAEKbs3nh2VFLAQK xl T -	3.0085634443875575	false	Linear >4	0.0		0.0
78	Scan: 15856 Run: 20180615_KS_CL_9.15856 P1_R.TATESFASDPILYR.P P2_ null null	P11974	P11974	false	TATESFASDPILYR	TT - T - TATESFASDPILYR xl T -	3.0027464805705355	false	Linear >4	0.0		0.0
77	Scan: 2493 Run: 20180615_KS_CL_9.2493 P1_K.SGMoxNVAR.M P2_ null null	P11974	P11974	false	SGMoxNVAR	TT - T - SGMoxNVAR xl T -	2.9280025241064624	false	Linear >4	0.0		0.0												2.9280025241064624	2.805396877088714
76	Scan: 22840 Run: 20180615_KS_CL_9.22840 P1_R.SVETLKEMoxIKbs3nh2SGMoxNVAR.M P2_ null null	P11974	P11974	false	SVETLKEMoxIKbs3nh2SGMoxNVAR	TT - T - SVETLKEMoxIKbs3nh2SGMoxNVAR xl T -	2.681685969958627	false	Linear >4	0.0		0.0
75	Scan: 6227 Run: 20180615_KS_CL_9.6227 P1_R.YRPRAPIIAVTRNHQTAR.Q P2_ null null	P11974	P11974	false	YRPRAPIIAVTRNHQTAR	TT - T - YRPRAPIIAVTRNHQTAR xl T -	2.678787192555932	false	Linear >4	0.0		0.0
74	Scan: 9163 Run: 20180615_KS_CL_9.9163 P1_R.MNFSHGTHEYHAETIKbs3nh2NVR.T P2_ null null	P11974	P11974	false	MNFSHGTHEYHAETIKbs3nh2NVR	TT - T - MNFSHGTHEYHAETIKbs3nh2NVR xl T -	2.646501603795468	false	Linear >4	0.0		0.0
73	Scan: 23140 Run: 20180615_KS_CL_9.23140 P1_R.SVETLKbs3nh2EMIKSGMoxNVAR.M P2_ null null	P11974	P11974	false	SVETLKbs3nh2EMIKSGMoxNVAR	TT - T - SVETLKbs3nh2EMIKSGMoxNVAR xl T -	2.532593895660727	false	Linear >4	0.0		0.0
71	Scan: 23656 Run: 20180615_KS_CL_9.23656 P1_K.GPDFLVTEVENGGFLGSKbs3ohKbs3ohGVNLPGAAVDLPAVSEK.D P2_ null null	P11974	P11974	false	GPDFLVTEVENGGFLGSKbs3ohKbs3ohGVNLPGAAVDLPAVSEK	TT - T - GPDFLVTEVENGGFLGSKbs3ohKbs3ohGVNLPGAAVDLPAVSEK xl T -	2.4612744880405746	false	Linear >4	0.0		0.0
70	Scan: 2706 Run: 20180615_KS_CL_9.2706 P1_K.SGMNVAR.M P2_ null null	P11974	P11974	false	SGMNVAR	TT - T - SGMNVAR xl T -	2.4506462451236506	false	Linear >4	0.0		0.0																							2.4506462451236506
69	Scan: 15051 Run: 20180615_KS_CL_9.15051 P1_R.VNLAMNVGKbs3ohARGFFKK.G P2_ null null	P11974	P11974	false	VNLAMNVGKbs3ohARGFFKK	TT - T - VNLAMNVGKbs3ohARGFFKK xl T -	2.376091762939475	false	Linear >4	0.0		0.0
68	Scan: 14503 Run: 20180615_KS_CL_9.14503 P1_R.GIFPVVCcmK.D P2_ null null	P11974	P11974	false	GIFPVVCcmK	TT - T - GIFPVVCcmK xl T -	2.3392761469068906	false	Linear >4	0.0		0.0
67	Scan: 18321 Run: 20180615_KS_CL_9.18321 P1_K.ILGEKbs3ohGKbs3ohNIK.I P2_ null null	P11974	P11974	false	ILGEKbs3ohGKbs3ohNIK	TT - T - ILGEKbs3ohGKbs3ohNIK xl T -	2.2934904383185075	false	Linear >4	0.0		0.0
65	Scan: 4318 Run: 20180615_KS_CL_9.4318 P1_K.VVDVGSK.V P2_ null null	P11974	P11974	false	VVDVGSK	TT - T - VVDVGSK xl T -	2.26110054848652	false	Linear >4	0.0		0.0
64	Scan: 7568 Run: 20180615_KS_CL_9.7568 P1_R.MoxNFSHGTHEYHAETIKbs3nh2NVR.T P2_ null null	P11974	P11974	false	MoxNFSHGTHEYHAETIKbs3nh2NVR	TT - T - MoxNFSHGTHEYHAETIKbs3nh2NVR xl T -	2.174954935693167	false	Linear >4	0.0		0.0
40	Scan: 18864 Run: 20180615_KS_CL_9.18864 P1_R.SSSHSTDLMoxEAMAMGSVEASYK.Ccm P2_ null null;Scan: 19215 Run: 20180615_KS_CL_9.19215 P1_R.SSSHSTDLMoxEAMAMGSVEASYK.Ccm P2_ null null	P11974	P11974	false	SSSHSTDLMoxEAMAMGSVEASYK	TT - T - SSSHSTDLMoxEAMAMGSVEASYK xl T - ;TT - T - SSSHSTDLMoxEAMAMGSVEASYK xl T -	2.1210493486251023	false	Linear >4	0.0		0.0
62	Scan: 22823 Run: 20180615_KS_CL_9.22823 P1_K.Kbs3ohGVNLPGAAVDLPAVSEK.D P2_ null null	P11974	P11974	false	Kbs3ohGVNLPGAAVDLPAVSEK	TT - T - Kbs3ohGVNLPGAAVDLPAVSEK xl T -	2.0813098999238875	false	Linear >4	0.0		0.0
61	Scan: 13980 Run: 20180615_KS_CL_9.13980 P1_K.EMoxIKbs3ohSGMNVAR.M P2_ null null	P11974	P11974	false	EMoxIKbs3ohSGMNVAR	TT - T - EMoxIKbs3ohSGMNVAR xl T -	2.0694755209301197	false	Linear >4	0.0		0.0
60	Scan: 11063 Run: 20180615_KS_CL_9.11063 P1_K.GSGTAEVELKbs3ohK.G P2_ null null	P11974	P11974	false	GSGTAEVELKbs3ohK	TT - T - GSGTAEVELKbs3ohK xl T -	2.0444982712648425	false	Linear >4	0.0		0.0
58	Scan: 23641 Run: 20180615_KS_CL_9.23641 P1_K.GPDFLVTEVENGGFLGSKKbs3ohGVNLPGAAVDLPAVSEK.D P2_ null null	P11974	P11974	false	GPDFLVTEVENGGFLGSKKbs3ohGVNLPGAAVDLPAVSEK	TT - T - GPDFLVTEVENGGFLGSKKbs3ohGVNLPGAAVDLPAVSEK xl T -	2.014803627106665	false	Linear >4	0.0		0.0
57	Scan: 10227 Run: 20180615_KS_CL_9.10227 P1_K.ILGEKbs3ohGK.N P2_ null null	P11974	P11974	false	ILGEKbs3ohGK	TT - T - ILGEKbs3ohGK xl T -	1.973828466148935	false	Linear >4	0.0		0.0
36	Scan: 21122 Run: 20180615_KS_CL_9.21122 P1_R.SSSHSTDLMoxEAMoxAMGSVEASYK.Ccm P2_ null null;Scan: 7147 Run: 20180615_KS_CL_9.7147 P1_R.SSSHSTDLMoxEAMoxAMGSVEASYK.Ccm P2_ null null	P11974	P11974	false	SSSHSTDLMoxEAMoxAMGSVEASYK	TT - T - SSSHSTDLMoxEAMoxAMGSVEASYK xl T - ;TT - T - SSSHSTDLMoxEAMoxAMGSVEASYK xl T -	1.7708276254344169	false	Linear >4	0.0		0.0
54	Scan: 23355 Run: 20180615_KS_CL_9.23355 P1_K.QKGPDFLVTEVENGGFLGSKbs3ohK.G P2_ null null	P11974	P11974	false	QKGPDFLVTEVENGGFLGSKbs3ohK	TT - T - QKGPDFLVTEVENGGFLGSKbs3ohK xl T -	1.6832484576601785	false	Linear >4	0.0		0.0
51	Scan: 8587 Run: 20180615_KS_CL_9.8587 P1_K.NIKIISKIENHEGVR.R P2_ null null	P11974	P11974	false	NIKIISKIENHEGVR	TT - T - NIKIISKIENHEGVR xl T -	1.4953683400110456	false	Linear >4	0.0		0.0
50	Scan: 17293 Run: 20180615_KS_CL_9.17293 P1_R.Kbs3ohILGEKbs3ohGK.N P2_ null null	P11974	P11974	false	Kbs3ohILGEKbs3ohGK	TT - T - Kbs3ohILGEKbs3ohGK xl T -	1.4865909147511176	false	Linear >4	0.0		0.0
47	Scan: 10759 Run: 20180615_KS_CL_9.10759 P1_K.GDYPLEAVR.M P2_ null null	P11974	P11974	false	GDYPLEAVR	TT - T - GDYPLEAVR xl T -	1.2825169911304353	false	Linear >4	0.0		0.0
46	Scan: 11776 Run: 20180615_KS_CL_9.11776 P1_K.KLEVEATGSGK.I P2_ null null	DECOY:REVERSE_P11974	REVERSE_P11974	true	KLEVEATGSGK	TD - D - KLEVEATGSGK xl T -	1.2147048605244808	true	Linear >4	0.0051813471502590676		1.0
45	Scan: 18384 Run: 20180615_KS_CL_9.18384 P1_K.GSGTAEVELKKbs3ohGATLKITLDNAYMEK.Ccm P2_ null null	P11974	P11974	false	GSGTAEVELKKbs3ohGATLKITLDNAYMEK	TT - T - GSGTAEVELKKbs3ohGATLKITLDNAYMEK xl T -	1.2093613045110603	false	Linear >4	0.0051813471502590676		0.0
44	Scan: 9437 Run: 20180615_KS_CL_9.9437 P1_K.QALFVK.E P2_ null null	DECOY:REVERSE_P11974	REVERSE_P11974	true	QALFVK	TD - D - QALFVK xl T -	1.1916616732315148	true	Linear >4	0.00980392156862745		1.0
43	Scan: 23823 Run: 20180615_KS_CL_9.23823 P1_K.GVNLPGAAVDLPAVSEKDIQDLKFGVEQDVDMoxVFASFIR.K P2_ null null	P11974	P11974	false	GVNLPGAAVDLPAVSEKDIQDLKFGVEQDVDMoxVFASFIR	TT - T - GVNLPGAAVDLPAVSEKDIQDLKFGVEQDVDMoxVFASFIR xl T -	1.1197483009764235	false	Linear >4	0.00980392156862745		0.0
42	Scan: 19121 Run: 20180615_KS_CL_9.19121 P1_K.VFLAQKbs3ohMIIGRCcmNR.A P2_ null null	P11974	P11974	false	VFLAQKbs3ohMIIGRCcmNR	TT - T - VFLAQKbs3ohMIIGRCcmNR xl T -	1.0944881187798132	false	Linear >4	0.00980392156862745		0.0
35	Scan: 22838 Run: 20180615_KS_CL_9.22838 P1_K.DPVQEAWAEDVDLRVNLAMoxNVGK.A P2_ null null	P11974	P11974	false	DPVQEAWAEDVDLRVNLAMoxNVGK	TT - T - DPVQEAWAEDVDLRVNLAMoxNVGK xl T -	1.038958964302843	false	Linear >4	0.00980392156862745		0.0
32	Scan: 20620 Run: 20180615_KS_CL_9.20620 P1_K.GVNLPGAAVDLPAVSEKbs3nh2DIQDLK.F P2_ null null	P11974	P11974	false	GVNLPGAAVDLPAVSEKbs3nh2DIQDLK	TT - T - GVNLPGAAVDLPAVSEKbs3nh2DIQDLK xl T -	1.0042634713294516	false	Linear >4	0.00980392156862745		0.0
31	Scan: 21702 Run: 20180615_KS_CL_9.21702 P1_K.MIIGRCcmNRAGKbs3nh2PVICcmATQMLESMIK.K P2_ null null	P11974	P11974	false	MIIGRCcmNRAGKbs3nh2PVICcmATQMLESMIK	TT - T - MIIGRCcmNRAGKbs3nh2PVICcmATQMLESMIK xl T -	0.8888016935580555	false	Linear >4	0.00980392156862745		0.0
30	Scan: 23738 Run: 20180615_KS_CL_9.23738 P1_R.AEGSDVANAVLDGADCcmIMoxLSGETAKGDYPLEAVRMoxQHLIAREAEAAMoxFHR.K P2_ null null	P11974	P11974	false	AEGSDVANAVLDGADCcmIMoxLSGETAKGDYPLEAVRMoxQHLIAREAEAAMoxFHR	TT - T - AEGSDVANAVLDGADCcmIMoxLSGETAKGDYPLEAVRMoxQHLIAREAEAAMoxFHR xl T -	0.8872700892655961	false	Linear >4	0.00980392156862745		0.0
29	Scan: 7118 Run: 20180615_KS_CL_9.7118 P1_K.Kbs3ohGATLK.I P2_ null null	P11974	P11974	false	Kbs3ohGATLK	TT - T - Kbs3ohGATLK xl T -	0.847838937648861	false	Linear >4	0.00980392156862745		0.0
28	Scan: 22430 Run: 20180615_KS_CL_9.22430 P1_-.MSKbs3ohSHSEAGSAFIQTQQLHAAMADTFLEHMCcmR.L P2_ null null	P11974	P11974	false	MSKbs3ohSHSEAGSAFIQTQQLHAAMADTFLEHMCcmR	TT - T - MSKbs3ohSHSEAGSAFIQTQQLHAAMADTFLEHMCcmR xl T -	0.8429764453294205	false	Linear >4	0.00980392156862745		0.0
27	Scan: 23384 Run: 20180615_KS_CL_9.23384 P1_K.GATLKbs3nh2ITLDNAYMoxEKCcmDENILWLDYK.N P2_ null null	P11974	P11974	false	GATLKbs3nh2ITLDNAYMoxEKCcmDENILWLDYK	TT - T - GATLKbs3nh2ITLDNAYMoxEKCcmDENILWLDYK xl T -	0.8225394052345465	false	Linear >4	0.00980392156862745		0.0
25	Scan: 2647 Run: 20180615_KS_CL_9.2647 P1_K.KPRPTR.A P2_ null null	P11974	P11974	false	KPRPTR	TT - T - KPRPTR xl T -	0.8015301746775035	false	Linear >4	0.00980392156862745		0.0																			0.8015301746775035
24	Scan: 13072 Run: 20180615_KS_CL_9.13072 P1_R.AGKPVICcmATQMoxLESMIKK.P P2_ null null	P11974	P11974	false	AGKPVICcmATQMoxLESMIKK	TT - T - AGKPVICcmATQMoxLESMIKK xl T -	0.7053974436083195	false	Linear >4	0.00980392156862745		0.0
23	Scan: 10772 Run: 20180615_KS_CL_9.10772 P1_-.PVPVVRMoxTNTFGSGPRWGTLVIVVDGKbs3ohK.F P2_ null null	DECOY:REVERSE_P11974	REVERSE_P11974	true	PVPVVRMoxTNTFGSGPRWGTLVIVVDGKbs3ohK	TD - D - PVPVVRMoxTNTFGSGPRWGTLVIVVDGKbs3ohK xl T -	0.6833190796092918	true	Linear >4	0.014423076923076924		1.0
22	Scan: 16753 Run: 20180615_KS_CL_9.16753 P1_K.GSGTAEVELKKGATLKbs3ohITLDNAYMoxEK.Ccm P2_ null null	P11974	P11974	false	GSGTAEVELKKGATLKbs3ohITLDNAYMoxEK	TT - T - GSGTAEVELKKGATLKbs3ohITLDNAYMoxEK xl T -	0.6557217514142429	false	Linear >4	0.014423076923076924		0.0
20	Scan: 22776 Run: 20180615_KS_CL_9.22776 P1_R.CcmNRAGKPVICcmATQMoxLESMoxIK.K P2_ null null	P11974	P11974	false	CcmNRAGKPVICcmATQMoxLESMoxIK	TT - T - CcmNRAGKPVICcmATQMoxLESMoxIK xl T -	0.5208424676968686	false	Linear >4	0.014423076923076924		0.0
19	Scan: 18654 Run: 20180615_KS_CL_9.18654 P1_R.SVETLKEMoxIKbs3nh2SGMNVAR.M P2_ null null	P11974	P11974	false	SVETLKEMoxIKbs3nh2SGMNVAR	TT - T - SVETLKEMoxIKbs3nh2SGMNVAR xl T -	0.45507107833061977	false	Linear >4	0.014423076923076924		0.0
18	Scan: 2259 Run: 20180615_KS_CL_9.2259 P1_K.IENHEGVRR.F P2_ null null	P11974	P11974	false	IENHEGVRR	TT - T - IENHEGVRR xl T -	0.42000532193959916	false	Linear >4	0.014423076923076924		0.0		0.42000532193959916
17	Scan: 9765 Run: 20180615_KS_CL_9.9765 P1_K.YDLWLINEDCcmKEMYANDLTIK.L P2_ null null	DECOY:REVERSE_P11974	REVERSE_P11974	true	YDLWLINEDCcmKEMYANDLTIK	TD - D - YDLWLINEDCcmKEMYANDLTIK xl T -	0.3923007818296136	true	Linear >4	0.019230769230769232		1.0
15	Scan: 3750 Run: 20180615_KS_CL_9.3750 P1_R.MoxTNTFGSGPR.W P2_ null null	DECOY:REVERSE_P11974	REVERSE_P11974	true	MoxTNTFGSGPR	TD - D - MoxTNTFGSGPR xl T -	0.3763154029078663	true	Linear >4	0.02403846153846154		1.0
12	Scan: 13136 Run: 20180615_KS_CL_9.13136 P1_R.AKbs3ohGVNMoxALNVR.L P2_ null null	DECOY:REVERSE_P11974	REVERSE_P11974	true	AKbs3ohGVNMoxALNVR	TD - D - AKbs3ohGVNMoxALNVR xl T -	0.3485852097124618	true	Linear >4	0.028708133971291867		1.0
11	Scan: 9066 Run: 20180615_KS_CL_9.9066 P1_R.CcmNRAGKPVICcmATQMLESMIK.K P2_ null null	P11974	P11974	false	CcmNRAGKPVICcmATQMLESMIK	TT - T - CcmNRAGKPVICcmATQMLESMIK xl T -	0.3352488434938498	false	Linear >4	0.028708133971291867		0.0
10	Scan: 22078 Run: 20180615_KS_CL_9.22078 P1_K.CcmVVPFIGRYLHAQRATQHNR.T P2_ null null	DECOY:REVERSE_P11974	REVERSE_P11974	true	CcmVVPFIGRYLHAQRATQHNR	TD - D - CcmVVPFIGRYLHAQRATQHNR xl T -	0.3115614907431911	true	Linear >4	0.03349282296650718		1.0
8	Scan: 22410 Run: 20180615_KS_CL_9.22410 P1_K.IMSELMQTACcmIVPKbs3nh2GARNCcmRGIIMK.Q P2_ null null	DECOY:REVERSE_P11974	REVERSE_P11974	true	IMSELMQTACcmIVPKbs3nh2GARNCcmRGIIMK	TD - D - IMSELMQTACcmIVPKbs3nh2GARNCcmRGIIMK xl T -	0.25453285147662463	true	Linear >4	0.0380952380952381		1.0
7	Scan: 21864 Run: 20180615_KS_CL_9.21864 P1_K.SHSEAGSAFIQTQQLHAAMoxADTFLEHMCcmRLDIDSAPITAR.N P2_ null null	P11974	P11974	false	SHSEAGSAFIQTQQLHAAMoxADTFLEHMCcmRLDIDSAPITAR	TT - T - SHSEAGSAFIQTQQLHAAMoxADTFLEHMCcmRLDIDSAPITAR xl T -	0.2270892593857811	false	Linear >4	0.0380952380952381		0.0
6	Scan: 8658 Run: 20180615_KS_CL_9.8658 P1_R.TVAIIPAR.P P2_ null null	DECOY:REVERSE_P11974	REVERSE_P11974	true	TVAIIPAR	TD - D - TVAIIPAR xl T -	0.21127193886799778	true	Linear >4	0.04285714285714286		1.0
5	Scan: 22889 Run: 20180615_KS_CL_9.22889 P1_K.IMoxSELMoxQTACcmIVPKbs3ohGAR.N P2_ null null	DECOY:REVERSE_P11974	REVERSE_P11974	true	IMoxSELMoxQTACcmIVPKbs3ohGAR	TD - D - IMoxSELMoxQTACcmIVPKbs3ohGAR xl T -	0.19156242789514877	true	Linear >4	0.046511627906976744		1.0
4	Scan: 15779 Run: 20180615_KS_CL_9.15779 P1_R.TGLIKbs3nh2GSGTAEVELK.K P2_ null null	P11974	P11974	false	TGLIKbs3nh2GSGTAEVELK	TT - T - TGLIKbs3nh2GSGTAEVELK xl T -	0.18774551296348083	false	Linear >4	0.046511627906976744		0.0
3	Scan: 2600 Run: 20180615_KS_CL_9.2600 P1_K.AADVHEVR.K P2_ null null	P11974	P11974	false	AADVHEVR	TT - T - AADVHEVR xl T -	0.09007634112893739	false	Linear >4	0.046511627906976744		0.0															0.09007634112893739
2	Scan: 14816 Run: 20180615_KS_CL_9.14816 P1_R.AGKPVICcmATQMLESMoxIKK.P P2_ null null	P11974	P11974	false	AGKPVICcmATQMLESMoxIKK	TT - T - AGKPVICcmATQMLESMoxIKK xl T -	0.05369831736963658	false	Linear >4	0.046511627906976744		0.0
1	Scan: 23195 Run: 20180615_KS_CL_9.23195 P1_R.GIFPVVCcmKbs3ohDPVQEAWAEDVDLRVNLAMNVGKbs3ohAR.G P2_ null null	P11974	P11974	false	GIFPVVCcmKbs3ohDPVQEAWAEDVDLRVNLAMNVGKbs3ohAR	TT - T - GIFPVVCcmKbs3ohDPVQEAWAEDVDLRVNLAMNVGKbs3ohAR xl T -	0.03845210579783407	false	Linear >4	0.046511627906976744		0.0
0	Scan: 4325 Run: 20180615_KS_CL_9.4325 P1_K.Kbs3ohPRPTR.A P2_ null null	P11974	P11974	false	Kbs3ohPRPTR	TT - T - Kbs3ohPRPTR xl T -	0.022630365977251182	false	Linear >4	0.046511627906976744		0.0
[truncated: 3,242 more columns]
