# Supplementary material for: The CroCo cross-link converter: a user-centred tool to convert results from cross-linking mass spectrometry experiments
Source: Bioinformatics. 2019 Sep 28;36(4):1296–7. doi: 10.1093/bioinformatics/btz732 (PMC7703748; doi:10.1093/bioinformatics/btz732)
Supplement: btz732_Supplementary_Data [file btz732_supplementary_data.zip › ExampleData/input/xi_xiFDR/XiFDR_5_FDR_PSM_Linear_PSM_xiFDR1.0.22.csv]

PSMID	run	exp charge	exp m/z	exp mass	exp fractionalmass	match charge	match mass	match fractionalmass	scan	Protein1	Description1	Decoy1	Protein2	Description2	Decoy2	PepSeq1	PepSeq2	PepPos1	PepPos2	PeptideLength1	PeptideLength2	LinkPos1	LinkPos2	ProteinLinkPos1	ProteinLinkPos2	Charge	Crosslinker	Score	isDecoy	isTT	isTD	isDD	fdrGroup	fdr		PeptidePairFDR	Protein1FDR	Protein2FDR	LinkFDR	PPIFDR	peptide pair id	link id	ppi id
Scan: 21728 Run: 20180615_KS_CL_9.21728 P1_K.SHSEAGSAFIQTQQLHAAMADTFLEHMCcmR.L P2_ null null	20180615_KS_CL_9.21728	3	1,092.163030	3,273.467261	0.467261	3	3,273.475384	0.475384	21728	P11974	P11974	false			false	SHSEAGSAFIQTQQLHAAMADTFLEHMCcmR		4	0	29		-1	-1			3		12.889278587510141	false	true	false	false	Linear >4	0.0		0.0	0.0				280
Scan: 23090 Run: 20180615_KS_CL_9.23090 P1_R.AEGSDVANAVLDGADCcmIMLSGETAKGDYPLEAVR.M P2_ null null	20180615_KS_CL_9.23090	3	1,165.551845	3,493.633706	0.633706	3	3,493.634112	0.634112	23090	P11974	P11974	false			false	AEGSDVANAVLDGADCcmIMLSGETAKGDYPLEAVR		343	0	34		-1	-1			3		12.549542378103805	false	true	false	false	Linear >4	0.0		0.0	0.0				304
Scan: 10696 Run: 20180615_KS_CL_9.10696 P1_R.MNFSHGTHEYHAETIKbs3ohNVR.T P2_ null null	20180615_KS_CL_9.10696	3	809.721423	2,426.142440	0.142440	3	2,426.143713	0.143713	10696	P11974	P11974	false			false	MNFSHGTHEYHAETIKbs3ohNVR		74	0	19		-1	-1			3		12.536269931800874	false	true	false	false	Linear >4	0.0		0.0	0.0				115
Scan: 23093 Run: 20180615_KS_CL_9.23093 P1_R.AEGSDVANAVLDGADCcmIMLSGETAKGDYPLEAVR.M P2_ null null	20180615_KS_CL_9.23093	4	874.415353	3,493.632306	0.632306	4	3,493.634112	0.634112	23093	P11974	P11974	false			false	AEGSDVANAVLDGADCcmIMLSGETAKGDYPLEAVR		343	0	34		-1	-1			4		12.292848305945448	false	true	false	false	Linear >4	0.0		0.0	0.0				304
Scan: 13734 Run: 20180615_KS_CL_9.13734 P1_K.SHSEAGSAFIQTQQLHAAMoxADTFLEHMoxCcmR.L P2_ null null	20180615_KS_CL_9.13734	4	827.373657	3,305.465522	0.465522	4	3,305.465204	0.465204	13734	P11974	P11974	false			false	SHSEAGSAFIQTQQLHAAMoxADTFLEHMoxCcmR		4	0	29		-1	-1			4		11.825786049161518	false	true	false	false	Linear >4	0.0		0.0	0.0				278
Scan: 23113 Run: 20180615_KS_CL_9.23113 P1_R.AEGSDVANAVLDGADCcmIMLSGETAK.G P2_ null null	20180615_KS_CL_9.23113	3	832.051908	2,493.133895	0.133895	3	2,493.136316	0.136316	23113	P11974	P11974	false			false	AEGSDVANAVLDGADCcmIMLSGETAK		343	0	25		-1	-1			3		10.734413004777148	false	true	false	false	Linear >4	0.0		0.0	0.0				302
Scan: 13723 Run: 20180615_KS_CL_9.13723 P1_K.SHSEAGSAFIQTQQLHAAMoxADTFLEHMoxCcmR.L P2_ null null	20180615_KS_CL_9.13723	3	1,102.829286	3,305.466029	0.466029	3	3,305.465204	0.465204	13723	P11974	P11974	false			false	SHSEAGSAFIQTQQLHAAMoxADTFLEHMoxCcmR		4	0	29		-1	-1			3		10.634989923399939	false	true	false	false	Linear >4	0.0		0.0	0.0				278
Scan: 21440 Run: 20180615_KS_CL_9.21440 P1_R.RFDEILEASDGIMVAR.G P2_ null null	20180615_KS_CL_9.21440	3	607.975387	1,820.904332	0.904332	3	1,820.909079	0.909079	21440	P11974	P11974	false			false	RFDEILEASDGIMVAR		279	0	16		-1	-1			3		10.40223599185546	false	true	false	false	Linear >4	0.0		0.0	0.0				100
Scan: 21708 Run: 20180615_KS_CL_9.21708 P1_K.SHSEAGSAFIQTQQLHAAMADTFLEHMCcmR.L P2_ null null	20180615_KS_CL_9.21708	4	819.374247	3,273.467882	0.467882	4	3,273.475384	0.475384	21708	P11974	P11974	false			false	SHSEAGSAFIQTQQLHAAMADTFLEHMCcmR		4	0	29		-1	-1			4		10.392826553411936	false	true	false	false	Linear >4	0.0		0.0	0.0				280
Scan: 22776 Run: 20180615_KS_CL_9.22776 P1_R.AEGSDVANAVLDGADCcmIMoxLSGETAKGDYPLEAVR.M P2_ null null	20180615_KS_CL_9.22776	3	1,170.884453	3,509.631530	0.631530	3	3,509.629022	0.629022	22776	P11974	P11974	false			false	AEGSDVANAVLDGADCcmIMoxLSGETAKGDYPLEAVR		343	0	34		-1	-1			3		10.29683541807125	false	true	false	false	Linear >4	0.0		0.0	0.0				298
Scan: 23276 Run: 20180615_KS_CL_9.23276 P1_R.AEGSDVANAVLDGADCcmIMoxLSGETAKbs3ohGDYPLEAVR.M P2_ null null	20180615_KS_CL_9.23276	4	917.436057	3,665.715122	0.715122	4	3,665.707657	0.707657	23276	P11974	P11974	false			false	AEGSDVANAVLDGADCcmIMoxLSGETAKbs3ohGDYPLEAVR		343	0	34		-1	-1			4		10.234167257749856	false	true	false	false	Linear >4	0.0		0.0	0.0				282
Scan: 13948 Run: 20180615_KS_CL_9.13948 P1_K.KGVNLPGAAVDLPAVSEK.D P2_ null null	20180615_KS_CL_9.13948	3	589.000982	1,763.981117	0.981117	3	1,763.978145	0.978145	13948	P11974	P11974	false			false	KGVNLPGAAVDLPAVSEK		207	0	18		-1	-1			3		10.130837032638013	false	true	false	false	Linear >4	0.0		0.0	0.0				296
Scan: 8975 Run: 20180615_KS_CL_9.8975 P1_R.MoxNFSHGTHEYHAETIKbs3ohNVR.T P2_ null null	20180615_KS_CL_9.8975	3	815.052412	2,442.135407	0.135407	3	2,442.138623	0.138623	8975	P11974	P11974	false			false	MoxNFSHGTHEYHAETIKbs3ohNVR		74	0	19		-1	-1			3		10.06573941082362	false	true	false	false	Linear >4	0.0		0.0	0.0				104
Scan: 22814 Run: 20180615_KS_CL_9.22814 P1_R.GIFPVVCcmKDPVQEAWAEDVDLR.V P2_ null null	20180615_KS_CL_9.22814	3	848.425272	2,542.253987	0.253987	3	2,542.252608	0.252608	22814	P11974	P11974	false			false	GIFPVVCcmKDPVQEAWAEDVDLR		468	0	22		-1	-1			3		10.017522940975194	false	true	false	false	Linear >4	0.0		0.0	0.0				126
Scan: 18661 Run: 20180615_KS_CL_9.18661 P1_K.KGVNLPGAAVDLPAVSEKDIQDLK.F P2_ null null	20180615_KS_CL_9.18661	4	620.095260	2,476.351934	0.351934	4	2,476.353700	0.353700	18661	P11974	P11974	false			false	KGVNLPGAAVDLPAVSEKDIQDLK		207	0	24		-1	-1			4		9.81084485143686	false	true	false	false	Linear >4	0.0		0.0	0.0				287
Scan: 23633 Run: 20180615_KS_CL_9.23633 P1_R.AEGSDVANAVLDGADCcmIMLSGETAKbs3ohGDYPLEAVR.M P2_ null null	20180615_KS_CL_9.23633	4	913.436458	3,649.716726	0.716726	4	3,649.712747	0.712747	23633	P11974	P11974	false			false	AEGSDVANAVLDGADCcmIMLSGETAKbs3ohGDYPLEAVR		343	0	34		-1	-1			4		9.799216597572348	false	true	false	false	Linear >4	0.0		0.0	0.0				264
Scan: 22407 Run: 20180615_KS_CL_9.22407 P1_R.TGLIKbs3ohGSGTAEVELK.K P2_ null null	20180615_KS_CL_9.22407	2	829.964188	1,657.913823	0.913823	2	1,657.913803	0.913803	22407	P11974	P11974	false			false	TGLIKbs3ohGSGTAEVELK		121	0	15		-1	-1			2		9.718403427061494	false	true	false	false	Linear >4	0.0		0.0	0.0				53
Scan: 17605 Run: 20180615_KS_CL_9.17605 P1_K.KGDVVIVLTGWR.P P2_ null null	20180615_KS_CL_9.17605	2	671.894557	1,341.774561	0.774561	2	1,341.776866	0.776866	17605	P11974	P11974	false			false	KGDVVIVLTGWR		505	0	12		-1	-1			2		9.672371272701255	false	true	false	false	Linear >4	0.0		0.0	0.0				250
Scan: 14199 Run: 20180615_KS_CL_9.14199 P1_R.KILGEKbs3ohGKbs3ohNIK.I P2_ null null	20180615_KS_CL_9.14199	2	770.471645	1,538.928737	0.928737	2	1,538.928322	0.928322	14199	P11974	P11974	false			false	KILGEKbs3ohGKbs3ohNIK		256	0	11		-1	-1			2		9.631290583145075	false	true	false	false	Linear >4	0.0		0.0	0.0				157
Scan: 3912 Run: 20180615_KS_CL_9.3912 P1_R.MoxNFSHGTHEYHAETIK.N P2_ null null	20180615_KS_CL_9.3912	3	639.956458	1,916.847545	0.847545	3	1,916.847536	0.847536	3912	P11974	P11974	false			false	MoxNFSHGTHEYHAETIK		74	0	16		-1	-1			3		9.50065194353569	false	true	false	false	Linear >4	0.0		0.0	0.0				116
Scan: 18620 Run: 20180615_KS_CL_9.18620 P1_K.KGVNLPGAAVDLPAVSEKDIQDLK.F P2_ null null	20180615_KS_CL_9.18620	3	826.457282	2,476.350017	0.350017	3	2,476.353700	0.353700	18620	P11974	P11974	false			false	KGVNLPGAAVDLPAVSEKDIQDLK		207	0	24		-1	-1			3		9.342250338633564	false	true	false	false	Linear >4	0.0		0.0	0.0				287
Scan: 22813 Run: 20180615_KS_CL_9.22813 P1_K.GPDFLVTEVENGGFLGSKK.G P2_ null null	20180615_KS_CL_9.22813	3	665.345436	1,993.014479	0.014479	3	1,993.015652	0.015652	22813	P11974	P11974	false			false	GPDFLVTEVENGGFLGSKK		189	0	19		-1	-1			3		9.255776434455505	false	true	false	false	Linear >4	0.0		0.0	0.0				286
Scan: 10509 Run: 20180615_KS_CL_9.10509 P1_R.SVETLKEMIK.S P2_ null null	20180615_KS_CL_9.10509	2	589.328546	1,176.642539	0.642539	2	1,176.642405	0.642405	10509	P11974	P11974	false			false	SVETLKEMIK		57	0	10		-1	-1			2		9.224813694627683	false	true	false	false	Linear >4	0.0		0.0	0.0				228
Scan: 23969 Run: 20180615_KS_CL_9.23969 P1_K.FGVEQDVDMVFASFIR.K P2_ null null	20180615_KS_CL_9.23969	2	930.452718	1,858.890883	0.890883	2	1,858.892367	0.892367	23969	P11974	P11974	false			false	FGVEQDVDMVFASFIR		231	0	16		-1	-1			2		9.131165150924199	false	true	false	false	Linear >4	0.0		0.0	0.0				233
Scan: 23131 Run: 20180615_KS_CL_9.23131 P1_R.AEGSDVANAVLDGADCcmIMoxLSGETAKbs3nh2GDYPLEAVR.M P2_ null null	20180615_KS_CL_9.23131	3	1,222.577580	3,664.710911	0.710911	3	3,664.723641	0.723641	23131	P11974	P11974	false			false	AEGSDVANAVLDGADCcmIMoxLSGETAKbs3nh2GDYPLEAVR		343	0	34		-1	-1			3		9.038280097314965	false	true	false	false	Linear >4	0.0		0.0	0.0				207
Scan: 23131 Run: 20180615_KS_CL_9.23131 P1_R.AEGSDVANAVLDGADCcmIMoxLSGETAKbs3ohGDYPLEAVR.M P2_ null null	20180615_KS_CL_9.23131	3	1,222.914041	3,665.720294	0.720294	3	3,665.707657	0.707657	23131	P11974	P11974	false			false	AEGSDVANAVLDGADCcmIMoxLSGETAKbs3ohGDYPLEAVR		343	0	34		-1	-1			3		8.963183547952243	false	true	false	false	Linear >4	0.0		0.0	0.0				282
Scan: 13132 Run: 20180615_KS_CL_9.13132 P1_R.TGLIKbs3ohGSGTAEVELKK.G P2_ null null	20180615_KS_CL_9.13132	3	596.343620	1,786.009031	0.009031	3	1,786.008766	0.008766	13132	P11974	P11974	false			false	TGLIKbs3ohGSGTAEVELKK		121	0	16		-1	-1			3		8.949303549898751	false	true	false	false	Linear >4	0.0		0.0	0.0				281
Scan: 21711 Run: 20180615_KS_CL_9.21711 P1_K.SHSEAGSAFIQTQQLHAAMADTFLEHMCcmR.L P2_ null null	20180615_KS_CL_9.21711	5	655.700647	3,273.466853	0.466853	5	3,273.475384	0.475384	21711	P11974	P11974	false			false	SHSEAGSAFIQTQQLHAAMADTFLEHMCcmR		4	0	29		-1	-1			5		8.871631116704348	false	true	false	false	Linear >4	0.0		0.0	0.0				280
Scan: 17207 Run: 20180615_KS_CL_9.17207 P1_K.SHSEAGSAFIQTQQLHAAMoxADTFLEHMCcmR.L P2_ null null	20180615_KS_CL_9.17207	4	823.375069	3,289.471170	0.471170	4	3,289.470294	0.470294	17207	P11974	P11974	false			false	SHSEAGSAFIQTQQLHAAMoxADTFLEHMCcmR		4	0	29		-1	-1			4		8.845745913152058	false	true	false	false	Linear >4	0.0		0.0	0.0				239
Scan: 13731 Run: 20180615_KS_CL_9.13731 P1_K.SHSEAGSAFIQTQQLHAAMoxADTFLEHMoxCcmR.L P2_ null null	20180615_KS_CL_9.13731	5	662.100223	3,305.464733	0.464733	5	3,305.465204	0.465204	13731	P11974	P11974	false			false	SHSEAGSAFIQTQQLHAAMoxADTFLEHMoxCcmR		4	0	29		-1	-1			5		8.834856052142408	false	true	false	false	Linear >4	0.0		0.0	0.0				278
Scan: 17571 Run: 20180615_KS_CL_9.17571 P1_R.RFDEILEASDGIMoxVAR.G P2_ null null	20180615_KS_CL_9.17571	3	613.307977	1,836.902102	0.902102	3	1,836.903989	0.903989	17571	P11974	P11974	false			false	RFDEILEASDGIMoxVAR		279	0	16		-1	-1			3		8.808508020621941	false	true	false	false	Linear >4	0.0		0.0	0.0				26
Scan: 12444 Run: 20180615_KS_CL_9.12444 P1_R.AGKPVICcmATQMoxLESMoxIK.K P2_ null null	20180615_KS_CL_9.12444	3	636.991470	1,907.952581	0.952581	3	1,907.951865	0.951865	12444	P11974	P11974	false			false	AGKPVICcmATQMoxLESMoxIK		320	0	17		-1	-1			3		8.771988353676408	false	true	false	false	Linear >4	0.0		0.0	0.0				125
Scan: 19491 Run: 20180615_KS_CL_9.19491 P1_K.QKGPDFLVTEVENGGFLGSKK.G P2_ null null	20180615_KS_CL_9.19491	3	750.730421	2,249.169434	0.169434	3	2,249.169193	0.169193	19491	P11974	P11974	false			false	QKGPDFLVTEVENGGFLGSKK		187	0	21		-1	-1			3		8.516709018747573	false	true	false	false	Linear >4	0.0		0.0	0.0				262
Scan: 22945 Run: 20180615_KS_CL_9.22945 P1_R.SVETLKEMIKbs3ohSGMNVAR.M P2_ null null	20180615_KS_CL_9.22945	3	683.695854	2,048.065733	0.065733	3	2,048.064583	0.064583	22945	P11974	P11974	false			false	SVETLKEMIKbs3ohSGMNVAR		57	0	17		-1	-1			3		8.462649972122698	false	true	false	false	Linear >4	0.0		0.0	0.0				274
Scan: 22676 Run: 20180615_KS_CL_9.22676 P1_R.TATESFASDPILYRPVAVALDTKGPEIR.T P2_ null null	20180615_KS_CL_9.22676	4	755.153809	3,016.586130	0.586130	4	3,016.586946	0.586946	22676	P11974	P11974	false			false	TATESFASDPILYRPVAVALDTKGPEIR		93	0	28		-1	-1			4		8.341704645777751	false	true	false	false	Linear >4	0.0		0.0	0.0				206
Scan: 5746 Run: 20180615_KS_CL_9.5746 P1_R.MNFSHGTHEYHAETIK.N P2_ null null	20180615_KS_CL_9.5746	3	634.623106	1,900.847489	0.847489	3	1,900.852626	0.852626	5746	P11974	P11974	false			false	MNFSHGTHEYHAETIK		74	0	16		-1	-1			3		8.325391904424428	false	true	false	false	Linear >4	0.0		0.0	0.0				84
Scan: 21389 Run: 20180615_KS_CL_9.21389 P1_R.RFDEILEASDGIMVAR.G P2_ null null	20180615_KS_CL_9.21389	4	456.233034	1,820.903030	0.903030	4	1,820.909079	0.909079	21389	P11974	P11974	false			false	RFDEILEASDGIMVAR		279	0	16		-1	-1			4		8.284732634761877	false	true	false	false	Linear >4	0.0		0.0	0.0				100
Scan: 10399 Run: 20180615_KS_CL_9.10399 P1_R.LDIDSAPITAR.N P2_ null null	20180615_KS_CL_9.10399	2	586.319471	1,170.624389	0.624389	2	1,170.624447	0.624447	10399	P11974	P11974	false			false	LDIDSAPITAR		33	0	11		-1	-1			2		8.245108360377449	false	true	false	false	Linear >4	0.0		0.0	0.0				101
Scan: 22944 Run: 20180615_KS_CL_9.22944 P1_R.TATESFASDPILYRPVAVALDTKbs3nh2GPEIR.T P2_ null null	20180615_KS_CL_9.22944	3	1,058.235784	3,171.685523	0.685523	3	3,171.681565	0.681565	22944	P11974	P11974	false			false	TATESFASDPILYRPVAVALDTKbs3nh2GPEIR		93	0	28		-1	-1			3		8.147702902772195	false	true	false	false	Linear >4	0.0		0.0	0.0				139
Scan: 23193 Run: 20180615_KS_CL_9.23193 P1_K.FGVEQDVDMoxVFASFIRK.A P2_ null null	20180615_KS_CL_9.23193	3	668.669138	2,002.985585	0.985585	3	2,002.982240	0.982240	23193	P11974	P11974	false			false	FGVEQDVDMoxVFASFIRK		231	0	17		-1	-1			3		8.114762274161135	false	true	false	false	Linear >4	0.0		0.0	0.0				33
Scan: 23498 Run: 20180615_KS_CL_9.23498 P1_R.AEGSDVANAVLDGADCcmIMLSGETAKbs3nh2GDYPLEAVR.M P2_ null null	20180615_KS_CL_9.23498	3	1,217.255429	3,648.744458	0.744458	3	3,648.728731	0.728731	23498	P11974	P11974	false			false	AEGSDVANAVLDGADCcmIMLSGETAKbs3nh2GDYPLEAVR		343	0	34		-1	-1			3		8.11191681032933	false	true	false	false	Linear >4	0.0		0.0	0.0				112
Scan: 11376 Run: 20180615_KS_CL_9.11376 P1_R.VNLAMNVGK.A P2_ null null	20180615_KS_CL_9.11376	2	473.263203	944.511853	0.511853	2	944.511332	0.511332	11376	P11974	P11974	false			false	VNLAMNVGK		490	0	9		-1	-1			2		8.038529220780358	false	true	false	false	Linear >4	0.0		0.0	0.0				266
Scan: 9774 Run: 20180615_KS_CL_9.9774 P1_R.PVAVALDTKGPEIR.T P2_ null null	20180615_KS_CL_9.9774	3	489.283225	1,464.827846	0.827846	3	1,464.830024	0.830024	9774	P11974	P11974	false			false	PVAVALDTKGPEIR		107	0	14		-1	-1			3		8.0314008965487	false	true	false	false	Linear >4	0.0		0.0	0.0				265
Scan: 23818 Run: 20180615_KS_CL_9.23818 P1_R.AEGSDVANAVLDGADCcmIMLSGETAKbs3ohGDYPLEAVR.M P2_ null null	20180615_KS_CL_9.23818	3	1,217.580486	3,649.719629	0.719629	3	3,649.712747	0.712747	23818	P11974	P11974	false			false	AEGSDVANAVLDGADCcmIMLSGETAKbs3ohGDYPLEAVR		343	0	34		-1	-1			3		8.028180959143057	false	true	false	false	Linear >4	0.0		0.0	0.0				264
Scan: 22811 Run: 20180615_KS_CL_9.22811 P1_R.TATESFASDPILYRPVAVALDTK.G P2_ null null	20180615_KS_CL_9.22811	3	822.436410	2,464.287401	0.287401	3	2,464.284950	0.284950	22811	P11974	P11974	false			false	TATESFASDPILYRPVAVALDTK		93	0	23		-1	-1			3		8.020260414875466	false	true	false	false	Linear >4	0.0		0.0	0.0				184
Scan: 19390 Run: 20180615_KS_CL_9.19390 P1_K.QKGPDFLVTEVENGGFLGSKK.G P2_ null null	20180615_KS_CL_9.19390	4	563.299900	2,249.170494	0.170494	4	2,249.169193	0.169193	19390	P11974	P11974	false			false	QKGPDFLVTEVENGGFLGSKK		187	0	21		-1	-1			4		8.008103775764969	false	true	false	false	Linear >4	0.0		0.0	0.0				262
Scan: 20969 Run: 20180615_KS_CL_9.20969 P1_K.KGDVVIVLTGWRPGSGFTNTMR.V P2_ null null	20180615_KS_CL_9.20969	3	797.756395	2,390.247356	0.247356	3	2,390.252879	0.252879	20969	P11974	P11974	false			false	KGDVVIVLTGWRPGSGFTNTMR		505	0	22		-1	-1			3		7.962469398274669	false	true	false	false	Linear >4	0.0		0.0	0.0				253
Scan: 14729 Run: 20180615_KS_CL_9.14729 P1_R.SVETLKEMoxIKbs3ohSGMoxNVAR.M P2_ null null	20180615_KS_CL_9.14729	3	694.359106	2,080.055489	0.055489	3	2,080.054403	0.054403	14729	P11974	P11974	false			false	SVETLKEMoxIKbs3ohSGMoxNVAR		57	0	17		-1	-1			3		7.933554139480979	false	true	false	false	Linear >4	0.0		0.0	0.0				260
Scan: 22789 Run: 20180615_KS_CL_9.22789 P1_-.MoxSKbs3nh2SHSEAGSAFIQTQQLHAAMADTFLEHMCcmR.L P2_ null null	20180615_KS_CL_9.22789	3	1,264.583898	3,790.729865	0.729865	3	3,790.732389	0.732389	22789	P11974	P11974	false			false	MoxSKbs3nh2SHSEAGSAFIQTQQLHAAMADTFLEHMCcmR		1	0	32		-1	-1			3		7.898519717338305	false	true	false	false	Linear >4	0.0		0.0	0.0				259
Scan: 21544 Run: 20180615_KS_CL_9.21544 P1_R.NTGIICcmTIGPASR.S P2_ null null	20180615_KS_CL_9.21544	2	680.354925	1,358.695297	0.695297	2	1,358.697630	0.697630	21544	P11974	P11974	false			false	NTGIICcmTIGPASR		44	0	13		-1	-1			2		7.864292135439362	false	true	false	false	Linear >4	0.0		0.0	0.0				127
Scan: 14211 Run: 20180615_KS_CL_9.14211 P1_R.SSSHSTDLMEAMAMGSVEASYK.Ccm P2_ null null	20180615_KS_CL_9.14211	3	773.669728	2,317.987355	0.987355	3	2,317.986478	0.986478	14211	P11974	P11974	false			false	SSSHSTDLMEAMAMGSVEASYK		401	0	22		-1	-1			3		7.815790991163147	false	true	false	false	Linear >4	0.0		0.0	0.0				90
Scan: 23612 Run: 20180615_KS_CL_9.23612 P1_R.GIFPVVCcmKbs3ohDPVQEAWAEDVDLR.V P2_ null null	20180615_KS_CL_9.23612	3	900.451689	2,698.333238	0.333238	3	2,698.331243	0.331243	23612	P11974	P11974	false			false	GIFPVVCcmKbs3ohDPVQEAWAEDVDLR		468	0	22		-1	-1			3		7.797866005621936	false	true	false	false	Linear >4	0.0		0.0	0.0				256
Scan: 18608 Run: 20180615_KS_CL_9.18608 P1_K.KGDVVIVLTGWRPGSGFTNTMoxR.V P2_ null null	20180615_KS_CL_9.18608	4	602.569010	2,406.246934	0.246934	4	2,406.247789	0.247789	18608	P11974	P11974	false			false	KGDVVIVLTGWRPGSGFTNTMoxR		505	0	22		-1	-1			4		7.7929269331548445	false	true	false	false	Linear >4	0.0		0.0	0.0				231
Scan: 10596 Run: 20180615_KS_CL_9.10596 P1_R.MNFSHGTHEYHAETIKbs3ohNVR.T P2_ null null	20180615_KS_CL_9.10596	4	607.543336	2,426.144238	0.144238	4	2,426.143713	0.143713	10596	P11974	P11974	false			false	MNFSHGTHEYHAETIKbs3ohNVR		74	0	19		-1	-1			4		7.760713441546414	false	true	false	false	Linear >4	0.0		0.0	0.0				115
Scan: 20648 Run: 20180615_KS_CL_9.20648 P1_K.KGDVVIVLTGWRPGSGFTNTMR.V P2_ null null	20180615_KS_CL_9.20648	4	598.567649	2,390.241490	0.241490	4	2,390.252879	0.252879	20648	P11974	P11974	false			false	KGDVVIVLTGWRPGSGFTNTMR		505	0	22		-1	-1			4		7.697647264038755	false	true	false	false	Linear >4	0.0		0.0	0.0				253
Scan: 23954 Run: 20180615_KS_CL_9.23954 P1_K.DIQDLKbs3ohFGVEQDVDMoxVFASFIR.K P2_ null null	20180615_KS_CL_9.23954	3	915.454416	2,743.341419	0.341419	3	2,743.341467	0.341467	23954	P11974	P11974	false			false	DIQDLKbs3ohFGVEQDVDMoxVFASFIR		225	0	22		-1	-1			3		7.692282707744291	false	true	false	false	Linear >4	0.0		0.0	0.0				252
Scan: 21942 Run: 20180615_KS_CL_9.21942 P1_K.DPVQEAWAEDVDLR.V P2_ null null	20180615_KS_CL_9.21942	2	821.889485	1,641.764417	0.764417	2	1,641.763461	0.763461	21942	P11974	P11974	false			false	DPVQEAWAEDVDLR		476	0	14		-1	-1			2		7.66348533776051	false	true	false	false	Linear >4	0.0		0.0	0.0				244
Scan: 17597 Run: 20180615_KS_CL_9.17597 P1_K.KGDVVIVLTGWR.P P2_ null null	20180615_KS_CL_9.17597	3	448.265482	1,341.774617	0.774617	3	1,341.776866	0.776866	17597	P11974	P11974	false			false	KGDVVIVLTGWR		505	0	12		-1	-1			3		7.536712846392102	false	true	false	false	Linear >4	0.0		0.0	0.0				250
Scan: 15170 Run: 20180615_KS_CL_9.15170 P1_K.KGATLKbs3nh2ITLDNAYMoxEK.Ccm P2_ null null	20180615_KS_CL_9.15170	3	656.356699	1,966.048268	0.048268	3	1,966.044495	0.044495	15170	P11974	P11974	false			false	KGATLKbs3nh2ITLDNAYMoxEK		136	0	16		-1	-1			3		7.510790734759363	false	true	false	false	Linear >4	0.0		0.0	0.0				249
Scan: 17389 Run: 20180615_KS_CL_9.17389 P1_K.SHSEAGSAFIQTQQLHAAMoxADTFLEHMCcmR.L P2_ null null	20180615_KS_CL_9.17389	5	658.898660	3,289.456918	0.456918	5	3,289.470294	0.470294	17389	P11974	P11974	false			false	SHSEAGSAFIQTQQLHAAMoxADTFLEHMCcmR		4	0	29		-1	-1			5		7.506791751609434	false	true	false	false	Linear >4	0.0		0.0	0.0				239
Scan: 22635 Run: 20180615_KS_CL_9.22635 P1_R.GDLGIEIPAEKVFLAQK.M P2_ null null	20180615_KS_CL_9.22635	3	610.011280	1,827.012011	0.012011	3	1,827.014197	0.014197	22635	P11974	P11974	false			false	GDLGIEIPAEKVFLAQK		295	0	17		-1	-1			3		7.4551861709784735	false	true	false	false	Linear >4	0.0		0.0	0.0				88
Scan: 13145 Run: 20180615_KS_CL_9.13145 P1_R.VNLAMoxNVGKbs3ohAR.G P2_ null null	20180615_KS_CL_9.13145	2	672.868820	1,343.723087	0.723087	2	1,343.723102	0.723102	13145	P11974	P11974	false			false	VNLAMoxNVGKbs3ohAR		490	0	11		-1	-1			2		7.453424531426023	false	true	false	false	Linear >4	0.0		0.0	0.0				246
Scan: 19091 Run: 20180615_KS_CL_9.19091 P1_R.PVAVALDTKbs3ohGPEIR.T P2_ null null	20180615_KS_CL_9.19091	3	541.309757	1,620.907442	0.907442	3	1,620.908659	0.908659	19091	P11974	P11974	false			false	PVAVALDTKbs3ohGPEIR		107	0	14		-1	-1			3		7.409717639778191	false	true	false	false	Linear >4	0.0		0.0	0.0				245
Scan: 21841 Run: 20180615_KS_CL_9.21841 P1_K.DPVQEAWAEDVDLR.V P2_ null null	20180615_KS_CL_9.21841	3	548.262822	1,641.766637	0.766637	3	1,641.763461	0.763461	21841	P11974	P11974	false			false	DPVQEAWAEDVDLR		476	0	14		-1	-1			3		7.400557300258555	false	true	false	false	Linear >4	0.0		0.0	0.0				244
Scan: 22775 Run: 20180615_KS_CL_9.22775 P1_R.AGKPVICcmATQMLESMIK.K P2_ null null	20180615_KS_CL_9.22775	3	626.327874	1,875.961793	0.961793	3	1,875.962045	0.962045	22775	P11974	P11974	false			false	AGKPVICcmATQMLESMIK		320	0	17		-1	-1			3		7.380637795349504	false	true	false	false	Linear >4	0.0		0.0	0.0				243
Scan: 12973 Run: 20180615_KS_CL_9.12973 P1_R.VNLAMNVGKbs3nh2AR.G P2_ null null	20180615_KS_CL_9.12973	2	664.379673	1,326.744793	0.744793	2	1,326.744176	0.744176	12973	P11974	P11974	false			false	VNLAMNVGKbs3nh2AR		490	0	11		-1	-1			2		7.311031518264947	false	true	false	false	Linear >4	0.0		0.0	0.0				242
Scan: 23845 Run: 20180615_KS_CL_9.23845 P1_K.FGVEQDVDMoxVFASFIR.K P2_ null null	20180615_KS_CL_9.23845	2	938.452107	1,874.889661	0.889661	2	1,874.887277	0.887277	23845	P11974	P11974	false			false	FGVEQDVDMoxVFASFIR		231	0	16		-1	-1			2		7.2566776556363255	false	true	false	false	Linear >4	0.0		0.0	0.0				199
Scan: 18326 Run: 20180615_KS_CL_9.18326 P1_K.GVNLPGAAVDLPAVSEK.D P2_ null null	20180615_KS_CL_9.18326	3	546.300319	1,635.879128	0.879128	3	1,635.883182	0.883182	18326	P11974	P11974	false			false	GVNLPGAAVDLPAVSEK		208	0	17		-1	-1			3		7.23959818337782	false	true	false	false	Linear >4	0.0		0.0	0.0				145
Scan: 17399 Run: 20180615_KS_CL_9.17399 P1_K.SHSEAGSAFIQTQQLHAAMoxADTFLEHMCcmR.L P2_ null null	20180615_KS_CL_9.17399	3	1,097.494003	3,289.460180	0.460180	3	3,289.470294	0.470294	17399	P11974	P11974	false			false	SHSEAGSAFIQTQQLHAAMoxADTFLEHMCcmR		4	0	29		-1	-1			3		7.166426862355517	false	true	false	false	Linear >4	0.0		0.0	0.0				239
Scan: 9368 Run: 20180615_KS_CL_9.9368 P1_R.VNLAMoxNVGK.A P2_ null null	20180615_KS_CL_9.9368	2	481.260098	960.505643	0.505643	2	960.506242	0.506242	9368	P11974	P11974	false			false	VNLAMoxNVGK		490	0	9		-1	-1			2		7.162900609368506	false	true	false	false	Linear >4	0.0		0.0	0.0				238
Scan: 17625 Run: 20180615_KS_CL_9.17625 P1_K.SHSEAGSAFIQTQQLHAAMADTFLEHMoxCcmR.L P2_ null null	20180615_KS_CL_9.17625	3	1,097.495196	3,289.463759	0.463759	3	3,289.470294	0.470294	17625	P11974	P11974	false			false	SHSEAGSAFIQTQQLHAAMADTFLEHMoxCcmR		4	0	29		-1	-1			3		7.137009273682413	false	true	false	false	Linear >4	0.0		0.0	0.0				225
Scan: 7585 Run: 20180615_KS_CL_9.7585 P1_R.EAEAAMFHR.K P2_ null null	20180615_KS_CL_9.7585	2	531.244771	1,060.474989	0.474989	2	1,060.476010	0.476010	7585	P11974	P11974	false			false	EAEAAMFHR		384	0	9		-1	-1			2		7.089817863691518	false	true	false	false	Linear >4	0.0		0.0	0.0				134
Scan: 22576 Run: 20180615_KS_CL_9.22576 P1_K.GVNLPGAAVDLPAVSEKDIQDLK.F P2_ null null	20180615_KS_CL_9.22576	3	783.758971	2,348.255084	0.255084	3	2,348.258737	0.258737	22576	P11974	P11974	false			false	GVNLPGAAVDLPAVSEKDIQDLK		208	0	23		-1	-1			3		6.990701501489653	false	true	false	false	Linear >4	0.0		0.0	0.0				208
Scan: 9087 Run: 20180615_KS_CL_9.9087 P1_R.MoxNFSHGTHEYHAETIKbs3ohNVR.T P2_ null null	20180615_KS_CL_9.9087	4	611.540754	2,442.133910	0.133910	4	2,442.138623	0.138623	9087	P11974	P11974	false			false	MoxNFSHGTHEYHAETIKbs3ohNVR		74	0	19		-1	-1			4		6.977502139716098	false	true	false	false	Linear >4	0.0		0.0	0.0				104
Scan: 23697 Run: 20180615_KS_CL_9.23697 P1_K.FGVEQDVDMVFASFIR.K P2_ null null	20180615_KS_CL_9.23697	3	620.638675	1,858.894196	0.894196	3	1,858.892367	0.892367	23697	P11974	P11974	false			false	FGVEQDVDMVFASFIR		231	0	16		-1	-1			3		6.970539166166596	false	true	false	false	Linear >4	0.0		0.0	0.0				233
Scan: 4364 Run: 20180615_KS_CL_9.4364 P1_K.IISKIENHEGVR.R P2_ null null	20180615_KS_CL_9.4364	3	465.597751	1,393.771424	0.771424	3	1,393.767757	0.767757	4364	P11974	P11974	false			false	IISKIENHEGVR		267	0	12		-1	-1			3		6.94473418641604	false	true	false	false	Linear >4	0.0		0.0	0.0				232
Scan: 14797 Run: 20180615_KS_CL_9.14797 P1_K.KGDVVIVLTGWRPGSGFTNTMoxR.V P2_ null null	20180615_KS_CL_9.14797	3	803.089683	2,406.247220	0.247220	3	2,406.247789	0.247789	14797	P11974	P11974	false			false	KGDVVIVLTGWRPGSGFTNTMoxR		505	0	22		-1	-1			3		6.859962678438568	false	true	false	false	Linear >4	0.0		0.0	0.0				231
Scan: 23840 Run: 20180615_KS_CL_9.23840 P1_K.CcmLAAALIVLTESGR.S P2_ null null	20180615_KS_CL_9.23840	3	491.941714	1,472.803313	0.803313	3	1,472.802096	0.802096	23840	P11974	P11974	false			false	CcmLAAALIVLTESGR		423	0	14		-1	-1			3		6.823958095533534	false	true	false	false	Linear >4	0.0		0.0	0.0				230
Scan: 21055 Run: 20180615_KS_CL_9.21055 P1_R.SVETLKEMoxIKbs3ohSGMNVAR.M P2_ null null	20180615_KS_CL_9.21055	3	689.025204	2,064.053783	0.053783	3	2,064.059493	0.059493	21055	P11974	P11974	false			false	SVETLKEMoxIKbs3ohSGMNVAR		57	0	17		-1	-1			3		6.820766109687638	false	true	false	false	Linear >4	0.0		0.0	0.0				229
Scan: 9676 Run: 20180615_KS_CL_9.9676 P1_R.SVETLKEMIK.S P2_ null null	20180615_KS_CL_9.9676	3	393.220980	1,176.641111	0.641111	3	1,176.642405	0.642405	9676	P11974	P11974	false			false	SVETLKEMIK		57	0	10		-1	-1			3		6.80125922851648	false	true	false	false	Linear >4	0.0		0.0	0.0				228
Scan: 22144 Run: 20180615_KS_CL_9.22144 P1_R.AGKPVICcmATQMLESMoxIK.K P2_ null null	20180615_KS_CL_9.22144	3	631.659728	1,891.957355	0.957355	3	1,891.956955	0.956955	22144	P11974	P11974	false			false	AGKPVICcmATQMLESMoxIK		320	0	17		-1	-1			3		6.773090818648779	false	true	false	false	Linear >4	0.0		0.0	0.0				133
Scan: 17636 Run: 20180615_KS_CL_9.17636 P1_K.SHSEAGSAFIQTQQLHAAMADTFLEHMoxCcmR.L P2_ null null	20180615_KS_CL_9.17636	4	823.373547	3,289.465082	0.465082	4	3,289.470294	0.470294	17636	P11974	P11974	false			false	SHSEAGSAFIQTQQLHAAMADTFLEHMoxCcmR		4	0	29		-1	-1			4		6.742976543855875	false	true	false	false	Linear >4	0.0		0.0	0.0				225
Scan: 17613 Run: 20180615_KS_CL_9.17613 P1_K.SHSEAGSAFIQTQQLHAAMADTFLEHMoxCcmR.L P2_ null null	20180615_KS_CL_9.17613	5	658.900233	3,289.464783	0.464783	5	3,289.470294	0.470294	17613	P11974	P11974	false			false	SHSEAGSAFIQTQQLHAAMADTFLEHMoxCcmR		4	0	29		-1	-1			5		6.7340633178005405	false	true	false	false	Linear >4	0.0		0.0	0.0				225
Scan: 10736 Run: 20180615_KS_CL_9.10736 P1_K.IISKbs3ohIENHEGVR.R P2_ null null	20180615_KS_CL_9.10736	3	517.622847	1,549.846712	0.846712	3	1,549.846392	0.846392	10736	P11974	P11974	false			false	IISKbs3ohIENHEGVR		267	0	12		-1	-1			3		6.685800263670856	false	true	false	false	Linear >4	0.0		0.0	0.0				224
Scan: 23194 Run: 20180615_KS_CL_9.23194 P1_K.VVDVGSKbs3ohVYVDDGLISLQVK.Q P2_ null null	20180615_KS_CL_9.23194	3	763.758296	2,288.253059	0.253059	3	2,288.251517	0.251517	23194	P11974	P11974	false			false	VVDVGSKbs3ohVYVDDGLISLQVK		167	0	20		-1	-1			3		6.655042522449344	false	true	false	false	Linear >4	0.0		0.0	0.0				223
Scan: 21730 Run: 20180615_KS_CL_9.21730 P1_R.TATESFASDPILYRPVAVALDTKGPEIR.T P2_ null null	20180615_KS_CL_9.21730	3	1,006.533718	3,016.579325	0.579325	3	3,016.586946	0.586946	21730	P11974	P11974	false			false	TATESFASDPILYRPVAVALDTKGPEIR		93	0	28		-1	-1			3		6.591457963127075	false	true	false	false	Linear >4	0.0		0.0	0.0				206
Scan: 23321 Run: 20180615_KS_CL_9.23321 P1_K.FGVEQDVDMVFASFIRK.A P2_ null null	20180615_KS_CL_9.23321	3	663.338330	1,986.993161	0.993161	3	1,986.987330	0.987330	23321	P11974	P11974	false			false	FGVEQDVDMVFASFIRK		231	0	17		-1	-1			3		6.573236123931739	false	true	false	false	Linear >4	0.0		0.0	0.0				221
Scan: 19113 Run: 20180615_KS_CL_9.19113 P1_R.SVETLKbs3ohEMoxIK.S P2_ null null	20180615_KS_CL_9.19113	2	675.365542	1,348.716531	0.716531	2	1,348.715950	0.715950	19113	P11974	P11974	false			false	SVETLKbs3ohEMoxIK		57	0	10		-1	-1			2		6.5073074643800295	false	true	false	false	Linear >4	0.0		0.0	0.0				34
Scan: 16641 Run: 20180615_KS_CL_9.16641 P1_R.KLFEELAR.S P2_ null null	20180615_KS_CL_9.16641	2	503.288689	1,004.562825	0.562825	2	1,004.565476	0.565476	16641	P11974	P11974	false			false	KLFEELAR		393	0	8		-1	-1			2		6.486181353147559	false	true	false	false	Linear >4	0.0		0.0	0.0				219
Scan: 22680 Run: 20180615_KS_CL_9.22680 P1_K.ITLDNAYMoxEKCcmDENILWLDYK.N P2_ null null	20180615_KS_CL_9.22680	3	888.414973	2,662.223090	0.223090	3	2,662.229483	0.229483	22680	P11974	P11974	false			false	ITLDNAYMoxEKCcmDENILWLDYK		142	0	21		-1	-1			3		6.472226049764851	false	true	false	false	Linear >4	0.0		0.0	0.0				218
Scan: 5128 Run: 20180615_KS_CL_9.5128 P1_R.EAEAAMoxFHR.K P2_ null null	20180615_KS_CL_9.5128	2	539.241794	1,076.469035	0.469035	2	1,076.470920	0.470920	5128	P11974	P11974	false			false	EAEAAMoxFHR		384	0	9		-1	-1			2		6.449489185718971	false	true	false	false	Linear >4	0.0		0.0	0.0				179
Scan: 13882 Run: 20180615_KS_CL_9.13882 P1_K.VFLAQKMIIGR.Ccm P2_ null null	20180615_KS_CL_9.13882	3	425.925554	1,274.754833	0.754833	3	1,274.753295	0.753295	13882	P11974	P11974	false			false	VFLAQKMIIGR		306	0	11		-1	-1			3		6.417317997731634	false	true	false	false	Linear >4	0.0		0.0	0.0				216
Scan: 18136 Run: 20180615_KS_CL_9.18136 P1_R.GDLGIEIPAEK.V P2_ null null	20180615_KS_CL_9.18136	2	571.307763	1,140.600973	0.600973	2	1,140.602650	0.602650	18136	P11974	P11974	false			false	GDLGIEIPAEK		295	0	11		-1	-1			2		6.366156398543234	false	true	false	false	Linear >4	0.0		0.0	0.0				121
Scan: 11131 Run: 20180615_KS_CL_9.11131 P1_R.TGLIKbs3nh2GSGTAEVELKK.G P2_ null null	20180615_KS_CL_9.11131	3	596.015087	1,785.023432	0.023432	3	1,785.024750	0.024750	11131	P11974	P11974	false			false	TGLIKbs3nh2GSGTAEVELKK		121	0	16		-1	-1			3		6.352460482947065	false	true	false	false	Linear >4	0.0		0.0	0.0				214
Scan: 22865 Run: 20180615_KS_CL_9.22865 P1_K.ITLDNAYMEKCcmDENILWLDYK.N P2_ null null	20180615_KS_CL_9.22865	3	883.083491	2,646.228644	0.228644	3	2,646.234573	0.234573	22865	P11974	P11974	false			false	ITLDNAYMEKCcmDENILWLDYK		142	0	21		-1	-1			3		6.341580914812018	false	true	false	false	Linear >4	0.0		0.0	0.0				213
Scan: 23047 Run: 20180615_KS_CL_9.23047 P1_K.QKbs3ohGPDFLVTEVENGGFLGSKK.G P2_ null null	20180615_KS_CL_9.23047	3	802.756124	2,405.246543	0.246543	3	2,405.247828	0.247828	23047	P11974	P11974	false			false	QKbs3ohGPDFLVTEVENGGFLGSKK		187	0	21		-1	-1			3		6.339499962366832	false	true	false	false	Linear >4	0.0		0.0	0.0				212
Scan: 3693 Run: 20180615_KS_CL_9.3693 P1_R.KAADVHEVR.K P2_ null null	20180615_KS_CL_9.3693	2	512.781550	1,023.548547	0.548547	2	1,023.546138	0.546138	3693	P11974	P11974	false			false	KAADVHEVR		247	0	9		-1	-1			2		6.318120510807989	false	true	false	false	Linear >4	0.0		0.0	0.0				211
Scan: 11894 Run: 20180615_KS_CL_9.11894 P1_R.Kbs3ohAADVHEVR.K P2_ null null	20180615_KS_CL_9.11894	2	590.818712	1,179.622871	0.622871	2	1,179.624773	0.624773	11894	P11974	P11974	false			false	Kbs3ohAADVHEVR		247	0	9		-1	-1			2		6.315449596094466	false	true	false	false	Linear >4	0.0		0.0	0.0				178
Scan: 5818 Run: 20180615_KS_CL_9.5818 P1_K.NICcmKVVDVGSK.V P2_ null null	20180615_KS_CL_9.5818	2	609.827829	1,217.641105	0.641105	2	1,217.643804	0.643804	5818	P11974	P11974	false			false	NICcmKVVDVGSK		163	0	11		-1	-1			2		6.259178546033506	false	true	false	false	Linear >4	0.0		0.0	0.0				114
Scan: 22551 Run: 20180615_KS_CL_9.22551 P1_K.GVNLPGAAVDLPAVSEKDIQDLK.F P2_ null null	20180615_KS_CL_9.22551	4	588.070294	2,348.252070	0.252070	4	2,348.258737	0.258737	22551	P11974	P11974	false			false	GVNLPGAAVDLPAVSEKDIQDLK		208	0	23		-1	-1			4		6.230086332098222	false	true	false	false	Linear >4	0.0		0.0	0.0				208
Scan: 23589 Run: 20180615_KS_CL_9.23589 P1_R.AEGSDVANAVLDGADCcmIMoxLSGETAKbs3nh2GDYPLEAVR.M P2_ null null	20180615_KS_CL_9.23589	4	917.190608	3,664.733326	0.733326	4	3,664.723641	0.723641	23589	P11974	P11974	false			false	AEGSDVANAVLDGADCcmIMoxLSGETAKbs3nh2GDYPLEAVR		343	0	34		-1	-1			4		6.207108092580104	false	true	false	false	Linear >4	0.0		0.0	0.0				207
Scan: 22530 Run: 20180615_KS_CL_9.22530 P1_R.TATESFASDPILYRPVAVALDTKGPEIR.T P2_ null null	20180615_KS_CL_9.22530	5	604.325763	3,016.592433	0.592433	5	3,016.586946	0.586946	22530	P11974	P11974	false			false	TATESFASDPILYRPVAVALDTKGPEIR		93	0	28		-1	-1			5		6.1102097145043555	false	true	false	false	Linear >4	0.0		0.0	0.0				206
Scan: 3024 Run: 20180615_KS_CL_9.3024 P1_R.EAEAAMFHRK.L P2_ null null	20180615_KS_CL_9.3024	3	397.197320	1,188.570131	0.570131	3	1,188.570973	0.570973	3024	P11974	P11974	false			false	EAEAAMFHRK		384	0	10		-1	-1			3		6.1017947122741925	false	true	false	false	Linear >4	0.0		0.0	0.0				163
Scan: 17022 Run: 20180615_KS_CL_9.17022 P1_K.KGATLKbs3nh2ITLDNAYMEK.Ccm P2_ null null	20180615_KS_CL_9.17022	3	651.024766	1,950.052469	0.052469	3	1,950.049585	0.049585	17022	P11974	P11974	false			false	KGATLKbs3nh2ITLDNAYMEK		136	0	16		-1	-1			3		6.088018460050011	false	true	false	false	Linear >4	0.0		0.0	0.0				204
Scan: 3858 Run: 20180615_KS_CL_9.3858 P1_R.MoxNFSHGTHEYHAETIK.N P2_ null null	20180615_KS_CL_9.3858	4	480.219410	1,916.848534	0.848534	4	1,916.847536	0.847536	3858	P11974	P11974	false			false	MoxNFSHGTHEYHAETIK		74	0	16		-1	-1			4		6.034077464203084	false	true	false	false	Linear >4	0.0		0.0	0.0				116
Scan: 17966 Run: 20180615_KS_CL_9.17966 P1_R.AGKPVICcmATQMoxLESMIK.K P2_ null null	20180615_KS_CL_9.17966	3	631.658179	1,891.952708	0.952708	3	1,891.956955	0.956955	17966	P11974	P11974	false			false	AGKPVICcmATQMoxLESMIK		320	0	17		-1	-1			3		6.0101566200915375	false	true	false	false	Linear >4	0.0		0.0	0.0				202
Scan: 20592 Run: 20180615_KS_CL_9.20592 P1_K.VVDVGSKVYVDDGLISLQVK.Q P2_ null null	20180615_KS_CL_9.20592	3	711.731910	2,132.173901	0.173901	3	2,132.172882	0.172882	20592	P11974	P11974	false			false	VVDVGSKVYVDDGLISLQVK		167	0	20		-1	-1			3		6.003161704615049	false	true	false	false	Linear >4	0.0		0.0	0.0				151
Scan: 6887 Run: 20180615_KS_CL_9.6887 P1_R.PRAPIIAVTR.N P2_ null null	20180615_KS_CL_9.6887	3	365.232289	1,092.675038	0.675038	3	1,092.676758	0.676758	6887	P11974	P11974	false			false	PRAPIIAVTR		446	0	10		-1	-1			3		5.989931955867869	false	true	false	false	Linear >4	0.0		0.0	0.0				200
Scan: 23872 Run: 20180615_KS_CL_9.23872 P1_K.FGVEQDVDMoxVFASFIR.K P2_ null null	20180615_KS_CL_9.23872	3	625.969828	1,874.887655	0.887655	3	1,874.887277	0.887277	23872	P11974	P11974	false			false	FGVEQDVDMoxVFASFIR		231	0	16		-1	-1			3		5.94439648208943	false	true	false	false	Linear >4	0.0		0.0	0.0				199
Scan: 23590 Run: 20180615_KS_CL_9.23590 P1_R.TATESFASDPILYRPVAVALDTKbs3ohGPEIR.T P2_ null null	20180615_KS_CL_9.23590	3	1,058.564412	3,172.671407	0.671407	3	3,172.665581	0.665581	23590	P11974	P11974	false			false	TATESFASDPILYRPVAVALDTKbs3ohGPEIR		93	0	28		-1	-1			3		5.903221970152183	false	true	false	false	Linear >4	0.0		0.0	0.0				52
Scan: 8153 Run: 20180615_KS_CL_9.8153 P1_R.TGLIKGSGTAEVELK.K P2_ null null	20180615_KS_CL_9.8153	3	501.618245	1,501.832906	0.832906	3	1,501.835168	0.835168	8153	P11974	P11974	false			false	TGLIKGSGTAEVELK		121	0	15		-1	-1			3		5.89545092847441	false	true	false	false	Linear >4	0.0		0.0	0.0				197
Scan: 6194 Run: 20180615_KS_CL_9.6194 P1_R.TGLIKGSGTAEVELKK.G P2_ null null	20180615_KS_CL_9.6194	3	544.316530	1,629.927761	0.927761	3	1,629.930131	0.930131	6194	P11974	P11974	false			false	TGLIKGSGTAEVELKK		121	0	16		-1	-1			3		5.894277929266964	false	true	false	false	Linear >4	0.0		0.0	0.0				63
Scan: 6208 Run: 20180615_KS_CL_9.6208 P1_R.SVETLKEMoxIK.S P2_ null null	20180615_KS_CL_9.6208	2	597.324842	1,192.635131	0.635131	2	1,192.637315	0.637315	6208	P11974	P11974	false			false	SVETLKEMoxIK		57	0	10		-1	-1			2		5.842103749940522	false	true	false	false	Linear >4	0.0		0.0	0.0				175
Scan: 22281 Run: 20180615_KS_CL_9.22281 P1_R.FDEILEASDGIMoxVAR.G P2_ null null	20180615_KS_CL_9.22281	2	841.408114	1,680.801675	0.801675	2	1,680.802878	0.802878	22281	P11974	P11974	false			false	FDEILEASDGIMoxVAR		280	0	15		-1	-1			2		5.829157757051437	false	true	false	false	Linear >4	0.0		0.0	0.0				174
Scan: 23938 Run: 20180615_KS_CL_9.23938 P1_K.DIQDLKFGVEQDVDMVFASFIR.K P2_ null null	20180615_KS_CL_9.23938	3	858.096883	2,571.268820	0.268820	3	2,571.267922	0.267922	23938	P11974	P11974	false			false	DIQDLKFGVEQDVDMVFASFIR		225	0	22		-1	-1			3		5.795012413353375	false	true	false	false	Linear >4	0.0		0.0	0.0				193
Scan: 23913 Run: 20180615_KS_CL_9.23913 P1_R.GIFPVVCcmKbs3nh2DPVQEAWAEDVDLR.V P2_ null null	20180615_KS_CL_9.23913	3	900.120224	2,697.338843	0.338843	3	2,697.347227	0.347227	23913	P11974	P11974	false			false	GIFPVVCcmKbs3nh2DPVQEAWAEDVDLR		468	0	22		-1	-1			3		5.7706344789401065	false	true	false	false	Linear >4	0.0		0.0	0.0				192
Scan: 17214 Run: 20180615_KS_CL_9.17214 P1_K.KGATLKbs3ohITLDNAYMoxEK.Ccm P2_ null null	20180615_KS_CL_9.17214	3	656.684219	1,967.030828	0.030828	3	1,967.028511	0.028511	17214	P11974	P11974	false			false	KGATLKbs3ohITLDNAYMoxEK		136	0	16		-1	-1			3		5.743751029736655	false	true	false	false	Linear >4	0.0		0.0	0.0				9
Scan: 9698 Run: 20180615_KS_CL_9.9698 P1_K.ITLDNAYMoxEK.Ccm P2_ null null	20180615_KS_CL_9.9698	2	607.291184	1,212.567815	0.567815	2	1,212.569630	0.569630	9698	P11974	P11974	false			false	ITLDNAYMoxEK		142	0	10		-1	-1			2		5.696277499086465	false	true	false	false	Linear >4	0.0		0.0	0.0				190
Scan: 3756 Run: 20180615_KS_CL_9.3756 P1_R.PGSGFTNTMoxR.V P2_ null null	20180615_KS_CL_9.3756	2	542.247802	1,082.481051	0.481051	2	1,082.481483	0.481483	3756	P11974	P11974	false			false	PGSGFTNTMoxR		517	0	10		-1	-1			2		5.668147679323713	false	true	false	false	Linear >4	0.0		0.0	0.0				189
Scan: 20387 Run: 20180615_KS_CL_9.20387 P1_R.SVETLKEMIKbs3ohSGMoxNVAR.M P2_ null null	20180615_KS_CL_9.20387	3	689.026624	2,064.058043	0.058043	3	2,064.059493	0.059493	20387	P11974	P11974	false			false	SVETLKEMIKbs3ohSGMoxNVAR		57	0	17		-1	-1			3		5.627663552109306	false	true	false	false	Linear >4	0.0		0.0	0.0				188
Scan: 22679 Run: 20180615_KS_CL_9.22679 P1_K.QKGPDFLVTEVENGGFLGSK.K P2_ null null	20180615_KS_CL_9.22679	3	708.030084	2,121.068423	0.068423	3	2,121.074230	0.074230	22679	P11974	P11974	false			false	QKGPDFLVTEVENGGFLGSK		187	0	20		-1	-1			3		5.624783650044922	false	true	false	false	Linear >4	0.0		0.0	0.0				187
Scan: 4344 Run: 20180615_KS_CL_9.4344 P1_R.Kbs3ohAADVHEVRK.I P2_ null null	20180615_KS_CL_9.4344	3	436.914664	1,307.722163	0.722163	3	1,307.719736	0.719736	4344	P11974	P11974	false			false	Kbs3ohAADVHEVRK		247	0	10		-1	-1			3		5.622840851671754	false	true	false	false	Linear >4	0.0		0.0	0.0				186
Scan: 22818 Run: 20180615_KS_CL_9.22818 P1_R.AGKPVICcmATQMLESMIKbs3ohKPR.P P2_ null null	20180615_KS_CL_9.22818	4	604.328306	2,413.284118	0.284118	4	2,413.289518	0.289518	22818	P11974	P11974	false			false	AGKPVICcmATQMLESMIKbs3ohKPR		320	0	20		-1	-1			4		5.606253893748324	false	true	false	false	Linear >4	0.0		0.0	0.0				152
Scan: 22712 Run: 20180615_KS_CL_9.22712 P1_R.TATESFASDPILYRPVAVALDTK.G P2_ null null	20180615_KS_CL_9.22712	4	617.077826	2,464.282198	0.282198	4	2,464.284950	0.284950	22712	P11974	P11974	false			false	TATESFASDPILYRPVAVALDTK		93	0	23		-1	-1			4		5.60570892408893	false	true	false	false	Linear >4	0.0		0.0	0.0				184
Scan: 3111 Run: 20180615_KS_CL_9.3111 P1_K.IISKIENHEGVRR.F P2_ null null	20180615_KS_CL_9.3111	3	517.631122	1,549.871537	0.871537	3	1,549.868868	0.868868	3111	P11974	P11974	false			false	IISKIENHEGVRR		267	0	13		-1	-1			3		5.602271473906313	false	true	false	false	Linear >4	0.0		0.0	0.0				123
Scan: 5968 Run: 20180615_KS_CL_9.5968 P1_R.MNFSHGTHEYHAETIKNVR.T P2_ null null	20180615_KS_CL_9.5968	4	568.522692	2,270.061662	0.061662	4	2,270.065078	0.065078	5968	P11974	P11974	false			false	MNFSHGTHEYHAETIKNVR		74	0	19		-1	-1			4		5.5907046307377595	false	true	false	false	Linear >4	0.0		0.0	0.0				55
Scan: 23896 Run: 20180615_KS_CL_9.23896 P1_R.SSSHSTDLMEAMAMGSVEASYKbs3nh2CcmLAAALIVLTESGR.S P2_ null null	20180615_KS_CL_9.23896	3	1,310.296826	3,927.868649	0.868649	3	3,927.872633	0.872633	23896	P11974	P11974	false			false	SSSHSTDLMEAMAMGSVEASYKbs3nh2CcmLAAALIVLTESGR		401	0	36		-1	-1			3		5.590286996254116	false	true	false	false	Linear >4	0.0		0.0	0.0				181
Scan: 22632 Run: 20180615_KS_CL_9.22632 P1_K.GDVVIVLTGWRPGSGFTNTMoxR.V P2_ null null	20180615_KS_CL_9.22632	3	760.390787	2,278.150532	0.150532	3	2,278.152826	0.152826	22632	P11974	P11974	false			false	GDVVIVLTGWRPGSGFTNTMoxR		506	0	21		-1	-1			3		5.568812732025557	false	true	false	false	Linear >4	0.0		0.0	0.0				180
Scan: 3051 Run: 20180615_KS_CL_9.3051 P1_R.EAEAAMoxFHR.K P2_ null null	20180615_KS_CL_9.3051	3	359.831002	1,076.471177	0.471177	3	1,076.470920	0.470920	3051	P11974	P11974	false			false	EAEAAMoxFHR		384	0	9		-1	-1			3		5.568541963997925	false	true	false	false	Linear >4	0.0		0.0	0.0				179
Scan: 6108 Run: 20180615_KS_CL_9.6108 P1_R.Kbs3ohAADVHEVR.K P2_ null null	20180615_KS_CL_9.6108	3	394.214436	1,179.621479	0.621479	3	1,179.624773	0.624773	6108	P11974	P11974	false			false	Kbs3ohAADVHEVR		247	0	9		-1	-1			3		5.546887958794581	false	true	false	false	Linear >4	0.0		0.0	0.0				178
Scan: 7687 Run: 20180615_KS_CL_9.7687 P1_R.SSSHSTDLMEAMoxAMoxGSVEASYK.Ccm P2_ null null	20180615_KS_CL_9.7687	3	784.331827	2,349.973652	0.973652	3	2,349.976298	0.976298	7687	P11974	P11974	false			false	SSSHSTDLMEAMoxAMoxGSVEASYK		401	0	22		-1	-1			3		5.515642432356847	false	true	false	false	Linear >4	0.0		0.0	0.0				38
Scan: 22703 Run: 20180615_KS_CL_9.22703 P1_R.FDEILEASDGIMVAR.G P2_ null null	20180615_KS_CL_9.22703	3	555.940850	1,664.800721	0.800721	3	1,664.807968	0.807968	22703	P11974	P11974	false			false	FDEILEASDGIMVAR		280	0	15		-1	-1			3		5.492529172575873	false	true	false	false	Linear >4	0.0		0.0	0.0				154
Scan: 6230 Run: 20180615_KS_CL_9.6230 P1_R.SVETLKEMoxIK.S P2_ null null	20180615_KS_CL_9.6230	3	398.552457	1,192.635542	0.635542	3	1,192.637315	0.637315	6230	P11974	P11974	false			false	SVETLKEMoxIK		57	0	10		-1	-1			3		5.469438692072567	false	true	false	false	Linear >4	0.0		0.0	0.0				175
Scan: 18923 Run: 20180615_KS_CL_9.18923 P1_R.FDEILEASDGIMoxVAR.G P2_ null null	20180615_KS_CL_9.18923	3	561.273991	1,680.800144	0.800144	3	1,680.802878	0.802878	18923	P11974	P11974	false			false	FDEILEASDGIMoxVAR		280	0	15		-1	-1			3		5.446921532288843	false	true	false	false	Linear >4	0.0		0.0	0.0				174
Scan: 19696 Run: 20180615_KS_CL_9.19696 P1_K.KGATLKbs3ohITLDNAYMEK.Ccm P2_ null null	20180615_KS_CL_9.19696	3	651.352941	1,951.036994	0.036994	3	1,951.033601	0.033601	19696	P11974	P11974	false			false	KGATLKbs3ohITLDNAYMEK		136	0	16		-1	-1			3		5.4107557191255005	false	true	false	false	Linear >4	0.0		0.0	0.0				173
Scan: 22753 Run: 20180615_KS_CL_9.22753 P1_K.GDVVIVLTGWRPGSGFTNTMR.V P2_ null null	20180615_KS_CL_9.22753	3	755.059909	2,262.157898	0.157898	3	2,262.157916	0.157916	22753	P11974	P11974	false			false	GDVVIVLTGWRPGSGFTNTMR		506	0	21		-1	-1			3		5.389427583337916	false	true	false	false	Linear >4	0.0		0.0	0.0				172
Scan: 23937 Run: 20180615_KS_CL_9.23937 P1_R.GDLGIEIPAEKbs3ohVFLAQKbs3ohMIIGR.Ccm P2_ null null	20180615_KS_CL_9.23937	3	904.173551	2,709.498824	0.498824	3	2,709.502655	0.502655	23937	P11974	P11974	false			false	GDLGIEIPAEKbs3ohVFLAQKbs3ohMIIGR		295	0	22		-1	-1			3		5.381573326529142	false	true	false	false	Linear >4	0.0		0.0	0.0				171
Scan: 10291 Run: 20180615_KS_CL_9.10291 P1_R.SSSHSTDLMEAMoxAMGSVEASYK.Ccm P2_ null null	20180615_KS_CL_9.10291	3	779.001079	2,333.981408	0.981408	3	2,333.981388	0.981388	10291	P11974	P11974	false			false	SSSHSTDLMEAMoxAMGSVEASYK		401	0	22		-1	-1			3		5.373972505165253	false	true	false	false	Linear >4	0.0		0.0	0.0				41
Scan: 22936 Run: 20180615_KS_CL_9.22936 P1_K.GATLKbs3ohITLDNAYMEK.Ccm P2_ null null	20180615_KS_CL_9.22936	2	912.475181	1,822.935809	0.935809	2	1,822.938638	0.938638	22936	P11974	P11974	false			false	GATLKbs3ohITLDNAYMEK		137	0	15		-1	-1			2		5.325402984031965	false	true	false	false	Linear >4	0.0		0.0	0.0				169
Scan: 4310 Run: 20180615_KS_CL_9.4310 P1_R.APIIAVTRNHQTAR.Q P2_ null null	20180615_KS_CL_9.4310	3	516.630348	1,546.869215	0.869215	3	1,546.869203	0.869203	4310	P11974	P11974	false			false	APIIAVTRNHQTAR		448	0	14		-1	-1			3		5.299966506288715	false	true	false	false	Linear >4	0.0		0.0	0.0				168
Scan: 8748 Run: 20180615_KS_CL_9.8748 P1_K.IISKbs3nh2IENHEGVR.R P2_ null null	20180615_KS_CL_9.8748	3	517.294169	1,548.860678	0.860678	3	1,548.862376	0.862376	8748	P11974	P11974	false			false	IISKbs3nh2IENHEGVR		267	0	12		-1	-1			3		5.250610444334428	false	true	false	false	Linear >4	0.0		0.0	0.0				167
Scan: 16330 Run: 20180615_KS_CL_9.16330 P1_R.PVAVALDTKbs3nh2GPEIR.T P2_ null null	20180615_KS_CL_9.16330	3	540.981592	1,619.922947	0.922947	3	1,619.924643	0.924643	16330	P11974	P11974	false			false	PVAVALDTKbs3nh2GPEIR		107	0	14		-1	-1			3		5.236472703235819	false	true	false	false	Linear >4	0.0		0.0	0.0				124
Scan: 23937 Run: 20180615_KS_CL_9.23937 P1_R.GDLGIEIPAEKbs3nh2VFLAQKbs3ohMIIGR.Ccm P2_ null null	20180615_KS_CL_9.23937	3	903.846213	2,708.516810	0.516810	3	2,708.518639	0.518639	23937	P11974	P11974	false			false	GDLGIEIPAEKbs3nh2VFLAQKbs3ohMIIGR		295	0	22		-1	-1			3		5.22761211752828	false	true	false	false	Linear >4	0.0		0.0	0.0				165
Scan: 10305 Run: 20180615_KS_CL_9.10305 P1_K.NIKbs3nh2IISK.I P2_ null null	20180615_KS_CL_9.10305	2	485.818249	969.621945	0.621945	2	969.622252	0.622252	10305	P11974	P11974	false			false	NIKbs3nh2IISK		264	0	7		-1	-1			2		5.221573317364813	false	true	false	false	Linear >4	0.0		0.0	0.0				164
Scan: 3651 Run: 20180615_KS_CL_9.3651 P1_R.EAEAAMFHRK.L P2_ null null	20180615_KS_CL_9.3651	2	595.291463	1,188.568373	0.568373	2	1,188.570973	0.570973	3651	P11974	P11974	false			false	EAEAAMFHRK		384	0	10		-1	-1			2		5.20361675977051	false	true	false	false	Linear >4	0.0		0.0	0.0				163
Scan: 10299 Run: 20180615_KS_CL_9.10299 P1_K.LFEELAR.S P2_ null null	20180615_KS_CL_9.10299	2	439.242685	876.470817	0.470817	2	876.470513	0.470513	10299	P11974	P11974	false			false	LFEELAR		394	0	7		-1	-1			2		5.1190018591887	false	true	false	false	Linear >4	0.0		0.0	0.0				162
Scan: 6359 Run: 20180615_KS_CL_9.6359 P1_R.MNFSHGTHEYHAETIK.N P2_ null null	20180615_KS_CL_9.6359	4	476.220328	1,900.852206	0.852206	4	1,900.852626	0.852626	6359	P11974	P11974	false			false	MNFSHGTHEYHAETIK		74	0	16		-1	-1			4		5.094564576999122	false	true	false	false	Linear >4	0.0		0.0	0.0				84
Scan: 23061 Run: 20180615_KS_CL_9.23061 P1_R.GIFPVVCcmKDPVQEAWAEDVDLRVNLAMNVGK.A P2_ null null	20180615_KS_CL_9.23061	4	868.195284	3,468.752030	0.752030	4	3,468.753380	0.753380	23061	P11974	P11974	false			false	GIFPVVCcmKDPVQEAWAEDVDLRVNLAMNVGK		468	0	31		-1	-1			4		5.0729160937212265	false	true	false	false	Linear >4	0.0		0.0	0.0				160
Scan: 21470 Run: 20180615_KS_CL_9.21470 P1_-.MoxSKbs3nh2SHSEAGSAFIQTQQLHAAMoxADTFLEHMCcmR.L P2_ null null	20180615_KS_CL_9.21470	4	952.692384	3,806.740430	0.740430	4	3,806.727299	0.727299	21470	P11974	P11974	false			false	MoxSKbs3nh2SHSEAGSAFIQTQQLHAAMoxADTFLEHMCcmR		1	0	32		-1	-1			4		5.02029488412163	false	true	false	false	Linear >4	0.0		0.0	0.0				16
Scan: 22082 Run: 20180615_KS_CL_9.22082 P1_K.SHSEAGSAFIQTQQLHAAMADTFLEHMoxCcmRLDIDSAPITAR.N P2_ null null	20180615_KS_CL_9.22082	5	889.423829	4,442.082763	0.082763	5	4,442.084181	0.084181	22082	P11974	P11974	false			false	SHSEAGSAFIQTQQLHAAMADTFLEHMoxCcmRLDIDSAPITAR		4	0	40		-1	-1			5		5.015384570072489	false	true	false	false	Linear >4	0.0		0.0	0.0				158
Scan: 14293 Run: 20180615_KS_CL_9.14293 P1_R.KILGEKbs3ohGKbs3ohNIK.I P2_ null null	20180615_KS_CL_9.14293	3	513.984231	1,538.930864	0.930864	3	1,538.928322	0.928322	14293	P11974	P11974	false			false	KILGEKbs3ohGKbs3ohNIK		256	0	11		-1	-1			3		5.010284773042985	false	true	false	false	Linear >4	0.0		0.0	0.0				157
Scan: 2787 Run: 20180615_KS_CL_9.2787 P1_K.GSGTAEVELKK.G P2_ null null	20180615_KS_CL_9.2787	3	373.539902	1,117.597877	0.597877	3	1,117.597898	0.597898	2787	P11974	P11974	false			false	GSGTAEVELKK		126	0	11		-1	-1			3		5.0049231270500805	false	true	false	false	Linear >4	0.0		0.0	0.0				156
Scan: 3296 Run: 20180615_KS_CL_9.3296 P1_K.MIIGRCcmNR.A P2_ null null	20180615_KS_CL_9.3296	2	510.266049	1,018.517545	0.517545	2	1,018.516436	0.516436	3296	P11974	P11974	false			false	MIIGRCcmNR		312	0	8		-1	-1			2		4.9471635881292695	false	true	false	false	Linear >4	0.0		0.0	0.0				155
Scan: 22262 Run: 20180615_KS_CL_9.22262 P1_R.FDEILEASDGIMVAR.G P2_ null null	20180615_KS_CL_9.22262	2	833.411714	1,664.808875	0.808875	2	1,664.807968	0.807968	22262	P11974	P11974	false			false	FDEILEASDGIMVAR		280	0	15		-1	-1			2		4.940573632829821	false	true	false	false	Linear >4	0.0		0.0	0.0				154
Scan: 23768 Run: 20180615_KS_CL_9.23768 P1_R.GDLGIEIPAEKbs3ohVFLAQKbs3ohMoxIIGR.Ccm P2_ null null	20180615_KS_CL_9.23768	3	909.507964	2,725.502063	0.502063	3	2,725.497565	0.497565	23768	P11974	P11974	false			false	GDLGIEIPAEKbs3ohVFLAQKbs3ohMoxIIGR		295	0	22		-1	-1			3		4.918693996064193	false	true	false	false	Linear >4	0.0		0.0	0.0				153
Scan: 22851 Run: 20180615_KS_CL_9.22851 P1_R.AGKPVICcmATQMLESMIKbs3ohKPR.P P2_ null null	20180615_KS_CL_9.22851	3	805.433961	2,413.280054	0.280054	3	2,413.289518	0.289518	22851	P11974	P11974	false			false	AGKPVICcmATQMLESMIKbs3ohKPR		320	0	20		-1	-1			3		4.907894372584399	false	true	false	false	Linear >4	0.0		0.0	0.0				152
Scan: 20553 Run: 20180615_KS_CL_9.20553 P1_K.VVDVGSKVYVDDGLISLQVK.Q P2_ null null	20180615_KS_CL_9.20553	2	1,067.090561	2,132.166569	0.166569	2	2,132.172882	0.172882	20553	P11974	P11974	false			false	VVDVGSKVYVDDGLISLQVK		167	0	20		-1	-1			2		4.853717622708217	false	true	false	false	Linear >4	0.0		0.0	0.0				151
Scan: 11010 Run: 20180615_KS_CL_9.11010 P1_R.SSSHSTDLMEAMAMoxGSVEASYK.Ccm P2_ null null	20180615_KS_CL_9.11010	3	778.999338	2,333.976185	0.976185	3	2,333.981388	0.981388	11010	P11974	P11974	false			false	SSSHSTDLMEAMAMoxGSVEASYK		401	0	22		-1	-1			3		4.832136991682949	false	true	false	false	Linear >4	0.0		0.0	0.0				39
Scan: 22923 Run: 20180615_KS_CL_9.22923 P1_K.Kbs3ohGDVVIVLTGWRPGSGFTNTMoxR.V P2_ null null	20180615_KS_CL_9.22923	3	855.116485	2,562.327626	0.327626	3	2,562.326424	0.326424	22923	P11974	P11974	false			false	Kbs3ohGDVVIVLTGWRPGSGFTNTMoxR		505	0	22		-1	-1			3		4.746585349828346	false	true	false	false	Linear >4	0.0		0.0	0.0				149
Scan: 6882 Run: 20180615_KS_CL_9.6882 P1_R.MQHLIAR.E P2_ null null	20180615_KS_CL_9.6882	2	434.743800	867.473047	0.473047	2	867.474888	0.474888	6882	P11974	P11974	false			false	MQHLIAR		377	0	7		-1	-1			2		4.725768807031849	false	true	false	false	Linear >4	0.0		0.0	0.0				148
Scan: 6712 Run: 20180615_KS_CL_9.6712 P1_R.MoxQHLIAR.E P2_ null null	20180615_KS_CL_9.6712	2	442.742049	883.469545	0.469545	2	883.469798	0.469798	6712	P11974	P11974	false			false	MoxQHLIAR		377	0	7		-1	-1			2		4.72404380655273	false	true	false	false	Linear >4	0.0		0.0	0.0				147
Scan: 23636 Run: 20180615_KS_CL_9.23636 P1_K.GPDFLVTEVENGGFLGSKbs3ohK.G P2_ null null	20180615_KS_CL_9.23636	2	1,075.553094	2,149.091635	0.091635	2	2,149.094287	0.094287	23636	P11974	P11974	false			false	GPDFLVTEVENGGFLGSKbs3ohK		189	0	19		-1	-1			2		4.722412611766717	false	true	false	false	Linear >4	0.0		0.0	0.0				128
Scan: 22362 Run: 20180615_KS_CL_9.22362 P1_K.GVNLPGAAVDLPAVSEK.D P2_ null null	20180615_KS_CL_9.22362	2	818.948258	1,635.881963	0.881963	2	1,635.883182	0.883182	22362	P11974	P11974	false			false	GVNLPGAAVDLPAVSEK		208	0	17		-1	-1			2		4.713590214469553	false	true	false	false	Linear >4	0.0		0.0	0.0				145
Scan: 23837 Run: 20180615_KS_CL_9.23837 P1_R.SSSHSTDLMEAMoxAMGSVEASYKbs3ohCcmLAAALIVLTESGR.S P2_ null null	20180615_KS_CL_9.23837	3	1,315.959682	3,944.857217	0.857217	3	3,944.851559	0.851559	23837	P11974	P11974	false			false	SSSHSTDLMEAMoxAMGSVEASYKbs3ohCcmLAAALIVLTESGR		401	0	36		-1	-1			3		4.682952042623432	false	true	false	false	Linear >4	0.0		0.0	0.0				144
Scan: 2871 Run: 20180615_KS_CL_9.2871 P1_R.EAEAAMoxFHRK.L P2_ null null	20180615_KS_CL_9.2871	3	402.529308	1,204.566095	0.566095	3	1,204.565883	0.565883	2871	P11974	P11974	false			false	EAEAAMoxFHRK		384	0	10		-1	-1			3		4.637714547111455	false	true	false	false	Linear >4	0.0		0.0	0.0				143
Scan: 4181 Run: 20180615_KS_CL_9.4181 P1_R.VNLAMoxNVGKAR.G P2_ null null	20180615_KS_CL_9.4181	3	396.889321	1,187.646134	0.646134	3	1,187.644467	0.644467	4181	P11974	P11974	false			false	VNLAMoxNVGKAR		490	0	11		-1	-1			3		4.625800998944086	false	true	false	false	Linear >4	0.0		0.0	0.0				142
Scan: 22945 Run: 20180615_KS_CL_9.22945 P1_R.SVETLKEMIKbs3nh2SGMNVAR.M P2_ null null	20180615_KS_CL_9.22945	3	683.367278	2,047.080005	0.080005	3	2,047.080567	0.080567	22945	P11974	P11974	false			false	SVETLKEMIKbs3nh2SGMNVAR		57	0	17		-1	-1			3		4.55430593260629	false	true	false	false	Linear >4	0.0		0.0	0.0				141
Scan: 6612 Run: 20180615_KS_CL_9.6612 P1_K.GSGTAEVELK.K P2_ null null	20180615_KS_CL_9.6612	2	495.757997	989.501441	0.501441	2	989.502935	0.502935	6612	P11974	P11974	false			false	GSGTAEVELK		126	0	10		-1	-1			2		4.5407100754573815	false	true	false	false	Linear >4	0.0		0.0	0.0				140
Scan: 22958 Run: 20180615_KS_CL_9.22958 P1_R.TATESFASDPILYRPVAVALDTKbs3nh2GPEIR.T P2_ null null	20180615_KS_CL_9.22958	4	793.927174	3,171.679590	0.679590	4	3,171.681565	0.681565	22958	P11974	P11974	false			false	TATESFASDPILYRPVAVALDTKbs3nh2GPEIR		93	0	28		-1	-1			4		4.532051652775166	false	true	false	false	Linear >4	0.0		0.0	0.0				139
Scan: 7617 Run: 20180615_KS_CL_9.7617 P1_R.SSSHSTDLMoxEAMoxAMoxGSVEASYK.Ccm P2_ null null	20180615_KS_CL_9.7617	3	789.662768	2,365.966475	0.966475	3	2,365.971208	0.971208	7617	P11974	P11974	false			false	SSSHSTDLMoxEAMoxAMoxGSVEASYK		401	0	22		-1	-1			3		4.5313399526105185	false	true	false	false	Linear >4	0.0		0.0	0.0				138
Scan: 13920 Run: 20180615_KS_CL_9.13920 P1_K.PVICcmATQMoxLESMoxIK.K P2_ null null	20180615_KS_CL_9.13920	2	826.907090	1,651.799627	0.799627	2	1,651.798324	0.798324	13920	P11974	P11974	false			false	PVICcmATQMoxLESMoxIK		323	0	14		-1	-1			2		4.510909595938016	false	true	false	false	Linear >4	0.0		0.0	0.0				137
Scan: 8578 Run: 20180615_KS_CL_9.8578 P1_K.GKNIKbs3ohIISK.I P2_ null null	20180615_KS_CL_9.8578	3	386.247948	1,155.722015	0.722015	3	1,155.722695	0.722695	8578	P11974	P11974	false			false	GKNIKbs3ohIISK		262	0	9		-1	-1			3		4.47418098353598	false	true	false	false	Linear >4	0.0		0.0	0.0				136
Scan: 14711 Run: 20180615_KS_CL_9.14711 P1_K.EMIKbs3ohSGMNVAR.M P2_ null null	20180615_KS_CL_9.14711	2	696.354524	1,390.694495	0.694495	2	1,390.694843	0.694843	14711	P11974	P11974	false			false	EMIKbs3ohSGMNVAR		63	0	11		-1	-1			2		4.469588259458336	false	true	false	false	Linear >4	0.0		0.0	0.0				135
Scan: 5441 Run: 20180615_KS_CL_9.5441 P1_R.EAEAAMFHR.K P2_ null null	20180615_KS_CL_9.5441	3	354.498066	1,060.472369	0.472369	3	1,060.476010	0.476010	5441	P11974	P11974	false			false	EAEAAMFHR		384	0	9		-1	-1			3		4.428271024315604	false	true	false	false	Linear >4	0.0		0.0	0.0				134
Scan: 22423 Run: 20180615_KS_CL_9.22423 P1_R.AGKPVICcmATQMLESMoxIK.K P2_ null null	20180615_KS_CL_9.22423	2	946.981148	1,891.947743	0.947743	2	1,891.956955	0.956955	22423	P11974	P11974	false			false	AGKPVICcmATQMLESMoxIK		320	0	17		-1	-1			2		4.4063829005974045	false	true	false	false	Linear >4	0.0		0.0	0.0				133
Scan: 23896 Run: 20180615_KS_CL_9.23896 P1_R.SSSHSTDLMEAMAMGSVEASYKbs3ohCcmLAAALIVLTESGR.S P2_ null null	20180615_KS_CL_9.23896	3	1,310.631542	3,928.872797	0.872797	3	3,928.856649	0.856649	23896	P11974	P11974	false			false	SSSHSTDLMEAMAMGSVEASYKbs3ohCcmLAAALIVLTESGR		401	0	36		-1	-1			3		4.36524742950647	false	true	false	false	Linear >4	0.0		0.0	0.0				132
Scan: 6493 Run: 20180615_KS_CL_9.6493 P1_R.VNLAMNVGKAR.G P2_ null null	20180615_KS_CL_9.6493	3	391.556078	1,171.646405	0.646405	3	1,171.649557	0.649557	6493	P11974	P11974	false			false	VNLAMNVGKAR		490	0	11		-1	-1			3		4.341327213170839	false	true	false	false	Linear >4	0.0		0.0	0.0				131
Scan: 4008 Run: 20180615_KS_CL_9.4008 P1_K.NIKIISK.I P2_ null null	20180615_KS_CL_9.4008	2	408.271388	814.528223	0.528223	2	814.527633	0.527633	4008	P11974	P11974	false			false	NIKIISK		264	0	7		-1	-1			2		4.340977325388329	false	true	false	false	Linear >4	0.0		0.0	0.0				130
Scan: 23484 Run: 20180615_KS_CL_9.23484 P1_K.GPDFLVTEVENGGFLGSKKbs3nh2GVNLPGAAVDLPAVSEK.D P2_ null null	20180615_KS_CL_9.23484	4	942.500993	3,765.974866	0.974866	4	3,765.982893	0.982893	23484	P11974	P11974	false			false	GPDFLVTEVENGGFLGSKKbs3nh2GVNLPGAAVDLPAVSEK		189	0	36		-1	-1			4		4.269371371491796	false	true	false	false	Linear >4	0.0		0.0	0.0				129
Scan: 23191 Run: 20180615_KS_CL_9.23191 P1_K.GPDFLVTEVENGGFLGSKbs3ohK.G P2_ null null	20180615_KS_CL_9.23191	3	717.374121	2,149.100534	0.100534	3	2,149.094287	0.094287	23191	P11974	P11974	false			false	GPDFLVTEVENGGFLGSKbs3ohK		189	0	19		-1	-1			3		4.239121108597809	false	true	false	false	Linear >4	0.0		0.0	0.0				128
Scan: 10817 Run: 20180615_KS_CL_9.10817 P1_R.NTGIICcmTIGPASR.S P2_ null null	20180615_KS_CL_9.10817	3	453.904884	1,358.692823	0.692823	3	1,358.697630	0.697630	10817	P11974	P11974	false			false	NTGIICcmTIGPASR		44	0	13		-1	-1			3		4.231657998655077	false	true	false	false	Linear >4	0.0		0.0	0.0				127
Scan: 22882 Run: 20180615_KS_CL_9.22882 P1_R.GIFPVVCcmKDPVQEAWAEDVDLR.V P2_ null null	20180615_KS_CL_9.22882	4	636.568788	2,542.246046	0.246046	4	2,542.252608	0.252608	22882	P11974	P11974	false			false	GIFPVVCcmKDPVQEAWAEDVDLR		468	0	22		-1	-1			4		4.2158601306979575	false	true	false	false	Linear >4	0.0		0.0	0.0				126
Scan: 12892 Run: 20180615_KS_CL_9.12892 P1_R.AGKPVICcmATQMoxLESMoxIK.K P2_ null null	20180615_KS_CL_9.12892	2	954.983243	1,907.951933	0.951933	2	1,907.951865	0.951865	12892	P11974	P11974	false			false	AGKPVICcmATQMoxLESMoxIK		320	0	17		-1	-1			2		4.191011755885845	false	true	false	false	Linear >4	0.0		0.0	0.0				125
Scan: 16473 Run: 20180615_KS_CL_9.16473 P1_R.PVAVALDTKbs3nh2GPEIR.T P2_ null null	20180615_KS_CL_9.16473	2	810.969312	1,619.924071	0.924071	2	1,619.924643	0.924643	16473	P11974	P11974	false			false	PVAVALDTKbs3nh2GPEIR		107	0	14		-1	-1			2		4.184145125683334	false	true	false	false	Linear >4	0.0		0.0	0.0				124
Scan: 3079 Run: 20180615_KS_CL_9.3079 P1_K.IISKIENHEGVRR.F P2_ null null	20180615_KS_CL_9.3079	4	388.474868	1,549.870366	0.870366	4	1,549.868868	0.868868	3079	P11974	P11974	false			false	IISKIENHEGVRR		267	0	13		-1	-1			4		4.1818299540458925	false	true	false	false	Linear >4	0.0		0.0	0.0				123
Scan: 18546 Run: 20180615_KS_CL_9.18546 P1_K.SHSEAGSAFIQTQQLHAAMoxADTFLEHMoxCcmRLDIDSAPITAR.N P2_ null null	20180615_KS_CL_9.18546	5	892.621832	4,458.072778	0.072778	5	4,458.079091	0.079091	18546	P11974	P11974	false			false	SHSEAGSAFIQTQQLHAAMoxADTFLEHMoxCcmRLDIDSAPITAR		4	0	40		-1	-1			5		4.155562840586278	false	true	false	false	Linear >4	0.0		0.0	0.0				59
Scan: 13524 Run: 20180615_KS_CL_9.13524 P1_R.GDLGIEIPAEK.V P2_ null null	20180615_KS_CL_9.13524	3	381.207142	1,140.599597	0.599597	3	1,140.602650	0.602650	13524	P11974	P11974	false			false	GDLGIEIPAEK		295	0	11		-1	-1			3		4.111554152960039	false	true	false	false	Linear >4	0.0		0.0	0.0				121
Scan: 21642 Run: 20180615_KS_CL_9.21642 P1_R.SVETLKbs3nh2EMIK.S P2_ null null	20180615_KS_CL_9.21642	2	666.874493	1,331.734433	0.734433	2	1,331.737024	0.737024	21642	P11974	P11974	false			false	SVETLKbs3nh2EMIK		57	0	10		-1	-1			2		4.076079836515731	false	true	false	false	Linear >4	0.0		0.0	0.0				120
Scan: 23680 Run: 20180615_KS_CL_9.23680 P1_K.CcmDENILWLDYKbs3nh2NICcmKVVDVGSK.V P2_ null null	20180615_KS_CL_9.23680	3	941.805521	2,822.394734	0.394734	3	2,822.398276	0.398276	23680	P11974	P11974	false			false	CcmDENILWLDYKbs3nh2NICcmKVVDVGSK		152	0	22		-1	-1			3		4.057884258980817	false	true	false	false	Linear >4	0.0		0.0	0.0				118
Scan: 23680 Run: 20180615_KS_CL_9.23680 P1_K.CcmDENILWLDYKNICcmKbs3nh2VVDVGSK.V P2_ null null	20180615_KS_CL_9.23680	3	941.805521	2,822.394734	0.394734	3	2,822.398276	0.398276	23680	P11974	P11974	false			false	CcmDENILWLDYKNICcmKbs3nh2VVDVGSK		152	0	22		-1	-1			3		4.057884258980817	false	true	false	false	Linear >4	0.0		0.0	0.0				119
Scan: 23679 Run: 20180615_KS_CL_9.23679 P1_R.GDLGIEIPAEKbs3ohVFLAQK.M P2_ null null	20180615_KS_CL_9.23679	2	992.556659	1,983.098765	0.098765	2	1,983.092832	0.092832	23679	P11974	P11974	false			false	GDLGIEIPAEKbs3ohVFLAQK		295	0	17		-1	-1			2		4.046182625988752	false	true	false	false	Linear >4	0.0		0.0	0.0				21
Scan: 3925 Run: 20180615_KS_CL_9.3925 P1_R.MoxNFSHGTHEYHAETIK.N P2_ null null	20180615_KS_CL_9.3925	5	384.376715	1,916.847193	0.847193	5	1,916.847536	0.847536	3925	P11974	P11974	false			false	MoxNFSHGTHEYHAETIK		74	0	16		-1	-1			5		4.018640472824303	false	true	false	false	Linear >4	0.0		0.0	0.0				116
Scan: 10538 Run: 20180615_KS_CL_9.10538 P1_R.MNFSHGTHEYHAETIKbs3ohNVR.T P2_ null null	20180615_KS_CL_9.10538	5	486.235761	2,426.142423	0.142423	5	2,426.143713	0.143713	10538	P11974	P11974	false			false	MNFSHGTHEYHAETIKbs3ohNVR		74	0	19		-1	-1			5		3.9828790432785226	false	true	false	false	Linear >4	0.0		0.0	0.0				115
Scan: 5864 Run: 20180615_KS_CL_9.5864 P1_K.NICcmKVVDVGSK.V P2_ null null	20180615_KS_CL_9.5864	3	406.887666	1,217.641169	0.641169	3	1,217.643804	0.643804	5864	P11974	P11974	false			false	NICcmKVVDVGSK		163	0	11		-1	-1			3		3.857219529722293	false	true	false	false	Linear >4	0.0		0.0	0.0				114
Scan: 16978 Run: 20180615_KS_CL_9.16978 P1_K.GSGTAEVELKKGATLKbs3nh2ITLDNAYMoxEK.Ccm P2_ null null	20180615_KS_CL_9.16978	3	980.186577	2,937.537902	0.537902	3	2,937.536870	0.536870	16978	P11974	P11974	false			false	GSGTAEVELKKGATLKbs3nh2ITLDNAYMoxEK		126	0	26		-1	-1			3		3.8111599289779137	false	true	false	false	Linear >4	0.0		0.0	0.0				113
Scan: 23941 Run: 20180615_KS_CL_9.23941 P1_R.AEGSDVANAVLDGADCcmIMLSGETAKbs3nh2GDYPLEAVR.M P2_ null null	20180615_KS_CL_9.23941	4	913.187278	3,648.720006	0.720006	4	3,648.728731	0.728731	23941	P11974	P11974	false			false	AEGSDVANAVLDGADCcmIMLSGETAKbs3nh2GDYPLEAVR		343	0	34		-1	-1			4		3.8017050846605462	false	true	false	false	Linear >4	0.0		0.0	0.0				112
Scan: 8828 Run: 20180615_KS_CL_9.8828 P1_R.QAHLYR.G P2_ null null	20180615_KS_CL_9.8828	2	394.213844	786.413135	0.413135	2	786.413668	0.413668	8828	P11974	P11974	false			false	QAHLYR		462	0	6		-1	-1			2		3.7622813517245626	false	true	false	false	Linear >4	0.0		0.0	0.0				111
Scan: 5929 Run: 20180615_KS_CL_9.5929 P1_R.MNFSHGTHEYHAETIKNVR.T P2_ null null	20180615_KS_CL_9.5929	5	455.019620	2,270.061718	0.061718	5	2,270.065078	0.065078	5929	P11974	P11974	false			false	MNFSHGTHEYHAETIKNVR		74	0	19		-1	-1			5		3.7565872697128033	false	true	false	false	Linear >4	0.0		0.0	0.0				55
Scan: 17239 Run: 20180615_KS_CL_9.17239 P1_K.CcmLAAALIVLTESGRSAHQVAR.Y P2_ null null	20180615_KS_CL_9.17239	4	556.556024	2,222.194990	0.194990	4	2,222.195367	0.195367	17239	P11974	P11974	false			false	CcmLAAALIVLTESGRSAHQVAR		423	0	21		-1	-1			4		3.750237288966948	false	true	false	false	Linear >4	0.0		0.0	0.0				14
Scan: 6512 Run: 20180615_KS_CL_9.6512 P1_R.PGSGFTNTMR.V P2_ null null	20180615_KS_CL_9.6512	2	534.249141	1,066.483729	0.483729	2	1,066.486573	0.486573	6512	P11974	P11974	false			false	PGSGFTNTMR		517	0	10		-1	-1			2		3.744285211559447	false	true	false	false	Linear >4	0.0		0.0	0.0				108
Scan: 21690 Run: 20180615_KS_CL_9.21690 P1_-.MoxSKbs3nh2SHSEAGSAFIQTQQLHAAMADTFLEHMoxCcmR.L P2_ null null	20180615_KS_CL_9.21690	4	952.693331	3,806.744218	0.744218	4	3,806.727299	0.727299	21690	P11974	P11974	false			false	MoxSKbs3nh2SHSEAGSAFIQTQQLHAAMADTFLEHMoxCcmR		1	0	32		-1	-1			4		3.692413725545377	false	true	false	false	Linear >4	0.0		0.0	0.0				107
Scan: 4638 Run: 20180615_KS_CL_9.4638 P1_R.Kbs3nh2AADVHEVR.K P2_ null null	20180615_KS_CL_9.4638	3	393.887132	1,178.639567	0.639567	3	1,178.640757	0.640757	4638	P11974	P11974	false			false	Kbs3nh2AADVHEVR		247	0	9		-1	-1			3		3.6818665490022644	false	true	false	false	Linear >4	0.0		0.0	0.0				106
Scan: 8568 Run: 20180615_KS_CL_9.8568 P1_K.IISKbs3ohIENHEGVRR.F P2_ null null	20180615_KS_CL_9.8568	4	427.494284	1,705.948030	0.948030	4	1,705.947503	0.947503	8568	P11974	P11974	false			false	IISKbs3ohIENHEGVRR		267	0	13		-1	-1			4		3.654294393856276	false	true	false	false	Linear >4	0.0		0.0	0.0				48
Scan: 8771 Run: 20180615_KS_CL_9.8771 P1_R.MoxNFSHGTHEYHAETIKbs3ohNVR.T P2_ null null	20180615_KS_CL_9.8771	5	489.434487	2,442.136053	0.136053	5	2,442.138623	0.138623	8771	P11974	P11974	false			false	MoxNFSHGTHEYHAETIKbs3ohNVR		74	0	19		-1	-1			5		3.641495829019945	false	true	false	false	Linear >4	0.0		0.0	0.0				104
Scan: 7806 Run: 20180615_KS_CL_9.7806 P1_R.TGLIKGSGTAEVELKKGATLK.I P2_ null null	20180615_KS_CL_9.7806	4	526.060266	2,100.211958	0.211958	4	2,100.215414	0.215414	7806	P11974	P11974	false			false	TGLIKGSGTAEVELKKGATLK		121	0	21		-1	-1			4		3.617499776724942	false	true	false	false	Linear >4	0.0		0.0	0.0				103
Scan: 17118 Run: 20180615_KS_CL_9.17118 P1_K.GKbs3ohNIKbs3nh2IISK.I P2_ null null	20180615_KS_CL_9.17118	2	656.415729	1,310.816905	0.816905	2	1,310.817314	0.817314	17118	P11974	P11974	false			false	GKbs3ohNIKbs3nh2IISK		262	0	9		-1	-1			2		3.588883437295965	false	true	false	false	Linear >4	0.0		0.0	0.0				102
Scan: 11710 Run: 20180615_KS_CL_9.11710 P1_R.LDIDSAPITAR.N P2_ null null	20180615_KS_CL_9.11710	3	391.214905	1,170.622886	0.622886	3	1,170.624447	0.624447	11710	P11974	P11974	false			false	LDIDSAPITAR		33	0	11		-1	-1			3		3.5119113529058077	false	true	false	false	Linear >4	0.0		0.0	0.0				101
Scan: 23651 Run: 20180615_KS_CL_9.23651 P1_R.RFDEILEASDGIMVAR.G P2_ null null	20180615_KS_CL_9.23651	2	911.460866	1,820.907179	0.907179	2	1,820.909079	0.909079	23651	P11974	P11974	false			false	RFDEILEASDGIMVAR		279	0	16		-1	-1			2		3.4941202971404537	false	true	false	false	Linear >4	0.0		0.0	0.0				100
Scan: 14466 Run: 20180615_KS_CL_9.14466 P1_K.VYVDDGLISLQVKQK.G P2_ null null	20180615_KS_CL_9.14466	3	568.990343	1,703.949200	0.949200	3	1,703.945783	0.945783	14466	P11974	P11974	false			false	VYVDDGLISLQVKQK		174	0	15		-1	-1			3		3.4931197726619225	false	true	false	false	Linear >4	0.0		0.0	0.0				99
Scan: 23120 Run: 20180615_KS_CL_9.23120 P1_K.GVNLPGAAVDLPAVSEKbs3ohDIQDLK.F P2_ null null	20180615_KS_CL_9.23120	3	835.786590	2,504.337941	0.337941	3	2,504.337372	0.337372	23120	P11974	P11974	false			false	GVNLPGAAVDLPAVSEKbs3ohDIQDLK		208	0	23		-1	-1			3		3.4756139772185652	false	true	false	false	Linear >4	0.0		0.0	0.0				98
Scan: 4552 Run: 20180615_KS_CL_9.4552 P1_R.MoxNFSHGTHEYHAETIKNVR.T P2_ null null	20180615_KS_CL_9.4552	4	572.523502	2,286.064902	0.064902	4	2,286.059988	0.059988	4552	P11974	P11974	false			false	MoxNFSHGTHEYHAETIKNVR		74	0	19		-1	-1			4		3.4611928021691796	false	true	false	false	Linear >4	0.0		0.0	0.0				13
Scan: 23191 Run: 20180615_KS_CL_9.23191 P1_K.GPDFLVTEVENGGFLGSKbs3nh2K.G P2_ null null	20180615_KS_CL_9.23191	3	717.043390	2,148.108341	0.108341	3	2,148.110271	0.110271	23191	P11974	P11974	false			false	GPDFLVTEVENGGFLGSKbs3nh2K		189	0	19		-1	-1			3		3.422750639416162	false	true	false	false	Linear >4	0.0		0.0	0.0				96
Scan: 10571 Run: 20180615_KS_CL_9.10571 P1_K.VFLAQK.M P2_ null null	20180615_KS_CL_9.10571	2	353.217727	704.420901	0.420901	2	704.422107	0.422107	10571	P11974	P11974	false			false	VFLAQK		306	0	6		-1	-1			2		3.365236445754999	false	true	false	false	Linear >4	0.0		0.0	0.0				95
Scan: 9397 Run: 20180615_KS_CL_9.9397 P1_K.VFLAQKMoxIIGR.Ccm P2_ null null	20180615_KS_CL_9.9397	3	431.254933	1,290.742970	0.742970	3	1,290.748205	0.748205	9397	P11974	P11974	false			false	VFLAQKMoxIIGR		306	0	11		-1	-1			3		3.36287558117281	false	true	false	false	Linear >4	0.0		0.0	0.0				94
Scan: 6949 Run: 20180615_KS_CL_9.6949 P1_K.ILGEKGK.N P2_ null null	20180615_KS_CL_9.6949	2	372.733885	743.453217	0.453217	2	743.454135	0.454135	6949	P11974	P11974	false			false	ILGEKGK		257	0	7		-1	-1			2		3.3387451731374864	false	true	false	false	Linear >4	0.0		0.0	0.0				93
Scan: 12391 Run: 20180615_KS_CL_9.12391 P1_K.DIQDLK.F P2_ null null	20180615_KS_CL_9.12391	2	366.200125	730.385697	0.385697	2	730.386115	0.386115	12391	P11974	P11974	false			false	DIQDLK		225	0	6		-1	-1			2		3.2903906074293934	false	true	false	false	Linear >4	0.0		0.0	0.0				92
Scan: 13413 Run: 20180615_KS_CL_9.13413 P1_K.NIKbs3ohIISK.I P2_ null null	20180615_KS_CL_9.13413	2	486.310545	970.606537	0.606537	2	970.606268	0.606268	13413	P11974	P11974	false			false	NIKbs3ohIISK		264	0	7		-1	-1			2		3.2723311218380817	false	true	false	false	Linear >4	0.0		0.0	0.0				91
Scan: 14249 Run: 20180615_KS_CL_9.14249 P1_R.SSSHSTDLMEAMAMGSVEASYK.Ccm P2_ null null	20180615_KS_CL_9.14249	4	580.506169	2,317.995570	0.995570	4	2,317.986478	0.986478	14249	P11974	P11974	false			false	SSSHSTDLMEAMAMGSVEASYK		401	0	22		-1	-1			4		3.256236349249475	false	true	false	false	Linear >4	0.0		0.0	0.0				90
Scan: 11154 Run: 20180615_KS_CL_9.11154 P1_K.ITLDNAYMEK.Ccm P2_ null null	20180615_KS_CL_9.11154	2	599.293978	1,196.573403	0.573403	2	1,196.574720	0.574720	11154	P11974	P11974	false			false	ITLDNAYMEK		142	0	10		-1	-1			2		3.2237196959158823	false	true	false	false	Linear >4	0.0		0.0	0.0				89
Scan: 22574 Run: 20180615_KS_CL_9.22574 P1_R.GDLGIEIPAEKVFLAQK.M P2_ null null	20180615_KS_CL_9.22574	2	914.513324	1,827.012095	0.012095	2	1,827.014197	0.014197	22574	P11974	P11974	false			false	GDLGIEIPAEKVFLAQK		295	0	17		-1	-1			2		3.218530533138128	false	true	false	false	Linear >4	0.0		0.0	0.0				88
Scan: 17063 Run: 20180615_KS_CL_9.17063 P1_R.Kbs3ohILGEK.G P2_ null null	20180615_KS_CL_9.17063	2	422.262812	842.511071	0.511071	2	842.511306	0.511306	17063	P11974	P11974	false			false	Kbs3ohILGEK		256	0	6		-1	-1			2		3.200677279298713	false	true	false	false	Linear >4	0.0		0.0	0.0				87
Scan: 11011 Run: 20180615_KS_CL_9.11011 P1_R.SSSHSTDLMoxEAMAMoxGSVEASYK.Ccm P2_ null null	20180615_KS_CL_9.11011	3	784.331227	2,349.971852	0.971852	3	2,349.976298	0.976298	11011	P11974	P11974	false			false	SSSHSTDLMoxEAMAMoxGSVEASYK		401	0	22		-1	-1			3		3.197821182648742	false	true	false	false	Linear >4	0.0		0.0	0.0				37
Scan: 18096 Run: 20180615_KS_CL_9.18096 P1_R.Kbs3nh2LFEELAR.S P2_ null null	20180615_KS_CL_9.18096	2	580.836348	1,159.658143	0.658143	2	1,159.660095	0.660095	18096	P11974	P11974	false			false	Kbs3nh2LFEELAR		393	0	8		-1	-1			2		3.1937738006654044	false	true	false	false	Linear >4	0.0		0.0	0.0				85
Scan: 5112 Run: 20180615_KS_CL_9.5112 P1_R.MNFSHGTHEYHAETIK.N P2_ null null	20180615_KS_CL_9.5112	5	381.176518	1,900.846208	0.846208	5	1,900.852626	0.852626	5112	P11974	P11974	false			false	MNFSHGTHEYHAETIK		74	0	16		-1	-1			5		3.188507277534007	false	true	false	false	Linear >4	0.0		0.0	0.0				84
Scan: 17163 Run: 20180615_KS_CL_9.17163 P1_K.NICcmKbs3ohVVDVGSK.V P2_ null null	20180615_KS_CL_9.17163	2	687.867651	1,373.720749	0.720749	2	1,373.722439	0.722439	17163	P11974	P11974	false			false	NICcmKbs3ohVVDVGSK		163	0	11		-1	-1			2		3.100162924796682	false	true	false	false	Linear >4	0.0		0.0	0.0				83
Scan: 20992 Run: 20180615_KS_CL_9.20992 P1_K.VYVDDGLISLQVK.Q P2_ null null	20180615_KS_CL_9.20992	3	483.603818	1,447.789625	0.789625	3	1,447.792242	0.792242	20992	P11974	P11974	false			false	VYVDDGLISLQVK		174	0	13		-1	-1			3		3.0848023215786555	false	true	false	false	Linear >4	0.0		0.0	0.0				82
Scan: 23345 Run: 20180615_KS_CL_9.23345 P1_K.QKbs3ohGPDFLVTEVENGGFLGSK.K P2_ null null	20180615_KS_CL_9.23345	2	1,139.587724	2,277.160895	0.160895	2	2,277.152865	0.152865	23345	P11974	P11974	false			false	QKbs3ohGPDFLVTEVENGGFLGSK		187	0	20		-1	-1			2		3.0313906094721044	false	true	false	false	Linear >4	0.0		0.0	0.0				81
Scan: 8296 Run: 20180615_KS_CL_9.8296 P1_K.IENHEGVR.R P2_ null null	20180615_KS_CL_9.8296	2	477.243495	952.472437	0.472437	2	952.472638	0.472638	8296	P11974	P11974	false			false	IENHEGVR		271	0	8		-1	-1			2		3.018972624915501	false	true	false	false	Linear >4	0.0		0.0	0.0				80
Scan: 23229 Run: 20180615_KS_CL_9.23229 P1_R.GDLGIEIPAEKbs3nh2VFLAQK.M P2_ null null	20180615_KS_CL_9.23229	3	661.711331	1,982.112164	0.112164	3	1,982.108816	0.108816	23229	P11974	P11974	false			false	GDLGIEIPAEKbs3nh2VFLAQK		295	0	17		-1	-1			3		3.0085634443875575	false	true	false	false	Linear >4	0.0		0.0	0.0				79
Scan: 15856 Run: 20180615_KS_CL_9.15856 P1_R.TATESFASDPILYR.P P2_ null null	20180615_KS_CL_9.15856	2	785.891885	1,569.769217	0.769217	2	1,569.767482	0.767482	15856	P11974	P11974	false			false	TATESFASDPILYR		93	0	14		-1	-1			2		3.0027464805705355	false	true	false	false	Linear >4	0.0		0.0	0.0				78
Scan: 2493 Run: 20180615_KS_CL_9.2493 P1_K.SGMoxNVAR.M P2_ null null	20180615_KS_CL_9.2493	2	375.680686	749.346819	0.346819	2	749.349013	0.349013	2493	P11974	P11974	false			false	SGMoxNVAR		67	0	7		-1	-1			2		2.9280025241064624	false	true	false	false	Linear >4	0.0		0.0	0.0				77
Scan: 22840 Run: 20180615_KS_CL_9.22840 P1_R.SVETLKEMoxIKbs3nh2SGMoxNVAR.M P2_ null null	20180615_KS_CL_9.22840	3	694.028663	2,079.064160	0.064160	3	2,079.070387	0.070387	22840	P11974	P11974	false			false	SVETLKEMoxIKbs3nh2SGMoxNVAR		57	0	17		-1	-1			3		2.681685969958627	false	true	false	false	Linear >4	0.0		0.0	0.0				76
Scan: 6227 Run: 20180615_KS_CL_9.6227 P1_R.YRPRAPIIAVTRNHQTAR.Q P2_ null null	20180615_KS_CL_9.6227	5	424.844253	2,119.184883	0.184883	5	2,119.187518	0.187518	6227	P11974	P11974	false			false	YRPRAPIIAVTRNHQTAR		444	0	18		-1	-1			5		2.678787192555932	false	true	false	false	Linear >4	0.0		0.0	0.0				75
Scan: 9163 Run: 20180615_KS_CL_9.9163 P1_R.MNFSHGTHEYHAETIKbs3nh2NVR.T P2_ null null	20180615_KS_CL_9.9163	3	809.390388	2,425.149335	0.149335	3	2,425.159697	0.159697	9163	P11974	P11974	false			false	MNFSHGTHEYHAETIKbs3nh2NVR		74	0	19		-1	-1			3		2.646501603795468	false	true	false	false	Linear >4	0.0		0.0	0.0				74
Scan: 23140 Run: 20180615_KS_CL_9.23140 P1_R.SVETLKbs3nh2EMIKSGMoxNVAR.M P2_ null null	20180615_KS_CL_9.23140	3	688.697644	2,063.071103	0.071103	3	2,063.075477	0.075477	23140	P11974	P11974	false			false	SVETLKbs3nh2EMIKSGMoxNVAR		57	0	17		-1	-1			3		2.532593895660727	false	true	false	false	Linear >4	0.0		0.0	0.0				73
Scan: 17323 Run: 20180615_KS_CL_9.17323 P1_R.RFDEILEASDGIMoxVAR.G P2_ null null	20180615_KS_CL_9.17323	4	460.232039	1,836.899050	0.899050	4	1,836.903989	0.903989	17323	P11974	P11974	false			false	RFDEILEASDGIMoxVAR		279	0	16		-1	-1			4		2.468757612603192	false	true	false	false	Linear >4	0.0		0.0	0.0				26
Scan: 23656 Run: 20180615_KS_CL_9.23656 P1_K.GPDFLVTEVENGGFLGSKbs3ohKbs3ohGVNLPGAAVDLPAVSEK.D P2_ null null	20180615_KS_CL_9.23656	3	1,308.695297	3,923.064062	0.064062	3	3,923.045544	0.045544	23656	P11974	P11974	false			false	GPDFLVTEVENGGFLGSKbs3ohKbs3ohGVNLPGAAVDLPAVSEK		189	0	36		-1	-1			3		2.4612744880405746	false	true	false	false	Linear >4	0.0		0.0	0.0				71
Scan: 2706 Run: 20180615_KS_CL_9.2706 P1_K.SGMNVAR.M P2_ null null	20180615_KS_CL_9.2706	2	367.684028	733.353503	0.353503	2	733.354103	0.354103	2706	P11974	P11974	false			false	SGMNVAR		67	0	7		-1	-1			2		2.4506462451236506	false	true	false	false	Linear >4	0.0		0.0	0.0				70
Scan: 15051 Run: 20180615_KS_CL_9.15051 P1_R.VNLAMNVGKbs3ohARGFFKK.G P2_ null null	20180615_KS_CL_9.15051	4	484.776505	1,935.076914	0.076914	4	1,935.076410	0.076410	15051	P11974	P11974	false			false	VNLAMNVGKbs3ohARGFFKK		490	0	16		-1	-1			4		2.376091762939475	false	true	false	false	Linear >4	0.0		0.0	0.0				69
Scan: 14503 Run: 20180615_KS_CL_9.14503 P1_R.GIFPVVCcmK.D P2_ null null	20180615_KS_CL_9.14503	2	460.258303	918.502053	0.502053	2	918.499707	0.499707	14503	P11974	P11974	false			false	GIFPVVCcmK		468	0	8		-1	-1			2		2.3392761469068906	false	true	false	false	Linear >4	0.0		0.0	0.0				68
Scan: 18321 Run: 20180615_KS_CL_9.18321 P1_K.ILGEKbs3ohGKbs3ohNIK.I P2_ null null	20180615_KS_CL_9.18321	2	706.422692	1,410.830831	0.830831	2	1,410.833359	0.833359	18321	P11974	P11974	false			false	ILGEKbs3ohGKbs3ohNIK		257	0	10		-1	-1			2		2.2934904383185075	false	true	false	false	Linear >4	0.0		0.0	0.0				67
Scan: 4574 Run: 20180615_KS_CL_9.4574 P1_R.MoxNFSHGTHEYHAETIKNVR.T P2_ null null	20180615_KS_CL_9.4574	5	458.220196	2,286.064598	0.064598	5	2,286.059988	0.059988	4574	P11974	P11974	false			false	MoxNFSHGTHEYHAETIKNVR		74	0	19		-1	-1			5		2.2929884838467536	false	true	false	false	Linear >4	0.0		0.0	0.0				13
Scan: 4318 Run: 20180615_KS_CL_9.4318 P1_K.VVDVGSK.V P2_ null null	20180615_KS_CL_9.4318	2	352.203268	702.391983	0.391983	2	702.391200	0.391200	4318	P11974	P11974	false			false	VVDVGSK		167	0	7		-1	-1			2		2.26110054848652	false	true	false	false	Linear >4	0.0		0.0	0.0				65
Scan: 7568 Run: 20180615_KS_CL_9.7568 P1_R.MoxNFSHGTHEYHAETIKbs3nh2NVR.T P2_ null null	20180615_KS_CL_9.7568	4	611.295026	2,441.150998	0.150998	4	2,441.154607	0.154607	7568	P11974	P11974	false			false	MoxNFSHGTHEYHAETIKbs3nh2NVR		74	0	19		-1	-1			4		2.174954935693167	false	true	false	false	Linear >4	0.0		0.0	0.0				64
Scan: 6221 Run: 20180615_KS_CL_9.6221 P1_R.TGLIKGSGTAEVELKK.G P2_ null null	20180615_KS_CL_9.6221	4	408.489146	1,629.927478	0.927478	4	1,629.930131	0.930131	6221	P11974	P11974	false			false	TGLIKGSGTAEVELKK		121	0	16		-1	-1			4		2.1691034701157625	false	true	false	false	Linear >4	0.0		0.0	0.0				63
Scan: 22823 Run: 20180615_KS_CL_9.22823 P1_K.Kbs3ohGVNLPGAAVDLPAVSEK.D P2_ null null	20180615_KS_CL_9.22823	2	961.033770	1,920.052987	0.052987	2	1,920.056780	0.056780	22823	P11974	P11974	false			false	Kbs3ohGVNLPGAAVDLPAVSEK		207	0	18		-1	-1			2		2.0813098999238875	false	true	false	false	Linear >4	0.0		0.0	0.0				62
Scan: 13980 Run: 20180615_KS_CL_9.13980 P1_K.EMoxIKbs3ohSGMNVAR.M P2_ null null	20180615_KS_CL_9.13980	2	704.351712	1,406.688871	0.688871	2	1,406.689753	0.689753	13980	P11974	P11974	false			false	EMoxIKbs3ohSGMNVAR		63	0	11		-1	-1			2		2.0694755209301197	false	true	false	false	Linear >4	0.0		0.0	0.0				61
Scan: 11063 Run: 20180615_KS_CL_9.11063 P1_K.GSGTAEVELKbs3ohK.G P2_ null null	20180615_KS_CL_9.11063	3	425.565260	1,273.673951	0.673951	3	1,273.676533	0.676533	11063	P11974	P11974	false			false	GSGTAEVELKbs3ohK		126	0	11		-1	-1			3		2.0444982712648425	false	true	false	false	Linear >4	0.0		0.0	0.0				60
Scan: 18490 Run: 20180615_KS_CL_9.18490 P1_K.SHSEAGSAFIQTQQLHAAMoxADTFLEHMoxCcmRLDIDSAPITAR.N P2_ null null	20180615_KS_CL_9.18490	6	744.019066	4,458.070737	0.070737	6	4,458.079091	0.079091	18490	P11974	P11974	false			false	SHSEAGSAFIQTQQLHAAMoxADTFLEHMoxCcmRLDIDSAPITAR		4	0	40		-1	-1			6		2.0364193639866635	false	true	false	false	Linear >4	0.0		0.0	0.0				59
Scan: 23641 Run: 20180615_KS_CL_9.23641 P1_K.GPDFLVTEVENGGFLGSKKbs3ohGVNLPGAAVDLPAVSEK.D P2_ null null	20180615_KS_CL_9.23641	3	1,256.667355	3,766.980236	0.980236	3	3,766.966909	0.966909	23641	P11974	P11974	false			false	GPDFLVTEVENGGFLGSKKbs3ohGVNLPGAAVDLPAVSEK		189	0	36		-1	-1			3		2.014803627106665	false	true	false	false	Linear >4	0.0		0.0	0.0				58
Scan: 10227 Run: 20180615_KS_CL_9.10227 P1_K.ILGEKbs3ohGK.N P2_ null null	20180615_KS_CL_9.10227	2	450.773141	899.531729	0.531729	2	899.532770	0.532770	10227	P11974	P11974	false			false	ILGEKbs3ohGK		257	0	7		-1	-1			2		1.973828466148935	false	true	false	false	Linear >4	0.0		0.0	0.0				57
Scan: 19215 Run: 20180615_KS_CL_9.19215 P1_R.SSSHSTDLMoxEAMAMGSVEASYK.Ccm P2_ null null	20180615_KS_CL_9.19215	3	779.001666	2,333.983169	0.983169	3	2,333.981388	0.981388	19215	P11974	P11974	false			false	SSSHSTDLMoxEAMAMGSVEASYK		401	0	22		-1	-1			3		1.822164246519018	false	true	false	false	Linear >4	0.0		0.0	0.0				40
Scan: 5992 Run: 20180615_KS_CL_9.5992 P1_R.MNFSHGTHEYHAETIKNVR.T P2_ null null	20180615_KS_CL_9.5992	3	757.695557	2,270.064842	0.064842	3	2,270.065078	0.065078	5992	P11974	P11974	false			false	MNFSHGTHEYHAETIKNVR		74	0	19		-1	-1			3		1.7913159039306206	false	true	false	false	Linear >4	0.0		0.0	0.0				55
Scan: 23355 Run: 20180615_KS_CL_9.23355 P1_K.QKGPDFLVTEVENGGFLGSKbs3ohK.G P2_ null null	20180615_KS_CL_9.23355	3	802.758266	2,405.252969	0.252969	3	2,405.247828	0.247828	23355	P11974	P11974	false			false	QKGPDFLVTEVENGGFLGSKbs3ohK		187	0	21		-1	-1			3		1.6832484576601785	false	true	false	false	Linear >4	0.0		0.0	0.0				54
Scan: 18107 Run: 20180615_KS_CL_9.18107 P1_R.TGLIKbs3ohGSGTAEVELK.K P2_ null null	20180615_KS_CL_9.18107	3	553.644973	1,657.913090	0.913090	3	1,657.913803	0.913803	18107	P11974	P11974	false			false	TGLIKbs3ohGSGTAEVELK		121	0	15		-1	-1			3		1.5433993794283782	false	true	false	false	Linear >4	0.0		0.0	0.0				53
Scan: 22958 Run: 20180615_KS_CL_9.22958 P1_R.TATESFASDPILYRPVAVALDTKbs3ohGPEIR.T P2_ null null	20180615_KS_CL_9.22958	4	794.177333	3,172.680226	0.680226	4	3,172.665581	0.665581	22958	P11974	P11974	false			false	TATESFASDPILYRPVAVALDTKbs3ohGPEIR		93	0	28		-1	-1			4		1.5408940602091903	false	true	false	false	Linear >4	0.0		0.0	0.0				52
Scan: 8587 Run: 20180615_KS_CL_9.8587 P1_K.NIKIISKIENHEGVR.R P2_ null null	20180615_KS_CL_9.8587	4	438.255222	1,748.991782	0.991782	4	1,748.989711	0.989711	8587	P11974	P11974	false			false	NIKIISKIENHEGVR		264	0	15		-1	-1			4		1.4953683400110456	false	true	false	false	Linear >4	0.0		0.0	0.0				51
Scan: 17293 Run: 20180615_KS_CL_9.17293 P1_R.Kbs3ohILGEKbs3ohGK.N P2_ null null	20180615_KS_CL_9.17293	2	592.859673	1,183.704793	0.704793	2	1,183.706368	0.706368	17293	P11974	P11974	false			false	Kbs3ohILGEKbs3ohGK		256	0	8		-1	-1			2		1.4865909147511176	false	true	false	false	Linear >4	0.0		0.0	0.0				50
Scan: 21122 Run: 20180615_KS_CL_9.21122 P1_R.SSSHSTDLMoxEAMoxAMGSVEASYK.Ccm P2_ null null	20180615_KS_CL_9.21122	3	784.330483	2,349.969620	0.969620	3	2,349.976298	0.976298	21122	P11974	P11974	false			false	SSSHSTDLMoxEAMoxAMGSVEASYK		401	0	22		-1	-1			3		1.4278591379087264	false	true	false	false	Linear >4	0.0		0.0	0.0				36
Scan: 8557 Run: 20180615_KS_CL_9.8557 P1_K.IISKbs3ohIENHEGVRR.F P2_ null null	20180615_KS_CL_9.8557	3	569.656437	1,705.947482	0.947482	3	1,705.947503	0.947503	8557	P11974	P11974	false			false	IISKbs3ohIENHEGVRR		267	0	13		-1	-1			3		1.4221564864635834	false	true	false	false	Linear >4	0.0		0.0	0.0				48
Scan: 10759 Run: 20180615_KS_CL_9.10759 P1_K.GDYPLEAVR.M P2_ null null	20180615_KS_CL_9.10759	2	510.262309	1,018.510065	0.510065	2	1,018.508356	0.508356	10759	P11974	P11974	false			false	GDYPLEAVR		368	0	9		-1	-1			2		1.2825169911304353	false	true	false	false	Linear >4	0.0		0.0	0.0				47
Scan: 11776 Run: 20180615_KS_CL_9.11776 P1_K.KLEVEATGSGK.I P2_ null null	20180615_KS_CL_9.11776	3	373.539624	1,117.597043	0.597043	3	1,117.597898	0.597898	11776	DECOY:REVERSE_P11974	DECOY:REVERSE_P11974	true			false	KLEVEATGSGK		397	0	11		-1	-1			3		1.2147048605244808	true	false	true	false	Linear >4	0.003816793893129771		0.0051813471502590676	1.0				46
Scan: 18384 Run: 20180615_KS_CL_9.18384 P1_K.GSGTAEVELKKbs3ohGATLKITLDNAYMEK.Ccm P2_ null null	20180615_KS_CL_9.18384	4	731.637597	2,922.521282	0.521282	4	2,922.525976	0.525976	18384	P11974	P11974	false			false	GSGTAEVELKKbs3ohGATLKITLDNAYMEK		126	0	26		-1	-1			4		1.2093613045110603	false	true	false	false	Linear >4	0.003816793893129771		0.0051813471502590676	0.0				45
Scan: 9437 Run: 20180615_KS_CL_9.9437 P1_K.QALFVK.E P2_ null null	20180615_KS_CL_9.9437	2	353.217472	704.420391	0.420391	2	704.422107	0.422107	9437	DECOY:REVERSE_P11974	DECOY:REVERSE_P11974	true			false	QALFVK		222	0	6		-1	-1			2		1.1916616732315148	true	false	true	false	Linear >4	0.0070921985815602835		0.00980392156862745	1.0				44
Scan: 23823 Run: 20180615_KS_CL_9.23823 P1_K.GVNLPGAAVDLPAVSEKDIQDLKFGVEQDVDMoxVFASFIR.K P2_ null null	20180615_KS_CL_9.23823	4	1,052.295494	4,205.152870	0.152870	4	4,205.135454	0.135454	23823	P11974	P11974	false			false	GVNLPGAAVDLPAVSEKDIQDLKFGVEQDVDMoxVFASFIR		208	0	39		-1	-1			4		1.1197483009764235	false	true	false	false	Linear >4	0.0070921985815602835		0.00980392156862745	0.0				43
Scan: 19121 Run: 20180615_KS_CL_9.19121 P1_K.VFLAQKbs3ohMIIGRCcmNR.A P2_ null null	20180615_KS_CL_9.19121	3	621.343859	1,861.009748	0.009748	3	1,861.006618	0.006618	19121	P11974	P11974	false			false	VFLAQKbs3ohMIIGRCcmNR		306	0	14		-1	-1			3		1.0944881187798132	false	true	false	false	Linear >4	0.0070921985815602835		0.00980392156862745	0.0				42
Scan: 18864 Run: 20180615_KS_CL_9.18864 P1_R.SSSHSTDLMEAMAMoxGSVEASYK.Ccm P2_ null null	20180615_KS_CL_9.18864	2	1,167.998170	2,333.981787	0.981787	2	2,333.981388	0.981388	18864	P11974	P11974	false			false	SSSHSTDLMEAMAMoxGSVEASYK		401	0	22		-1	-1			2		1.085618624568845	false	true	false	false	Linear >4	0.0070921985815602835		0.0	0.0				39
Scan: 18864 Run: 20180615_KS_CL_9.18864 P1_R.SSSHSTDLMoxEAMAMGSVEASYK.Ccm P2_ null null	20180615_KS_CL_9.18864	2	1,167.998170	2,333.981787	0.981787	2	2,333.981388	0.981388	18864	P11974	P11974	false			false	SSSHSTDLMoxEAMAMGSVEASYK		401	0	22		-1	-1			2		1.085618624568845	false	true	false	false	Linear >4	0.0070921985815602835		0.0	0.0				40
Scan: 18864 Run: 20180615_KS_CL_9.18864 P1_R.SSSHSTDLMEAMoxAMGSVEASYK.Ccm P2_ null null	20180615_KS_CL_9.18864	2	1,167.998170	2,333.981787	0.981787	2	2,333.981388	0.981388	18864	P11974	P11974	false			false	SSSHSTDLMEAMoxAMGSVEASYK		401	0	22		-1	-1			2		1.085618624568845	false	true	false	false	Linear >4	0.0070921985815602835		0.0	0.0				41
Scan: 7147 Run: 20180615_KS_CL_9.7147 P1_R.SSSHSTDLMoxEAMoxAMGSVEASYK.Ccm P2_ null null	20180615_KS_CL_9.7147	4	588.501625	2,349.977394	0.977394	4	2,349.976298	0.976298	7147	P11974	P11974	false			false	SSSHSTDLMoxEAMoxAMGSVEASYK		401	0	22		-1	-1			4		1.0474009553615289	false	true	false	false	Linear >4	0.0070921985815602835		0.0	0.0				36
Scan: 7147 Run: 20180615_KS_CL_9.7147 P1_R.SSSHSTDLMoxEAMAMoxGSVEASYK.Ccm P2_ null null	20180615_KS_CL_9.7147	4	588.501625	2,349.977394	0.977394	4	2,349.976298	0.976298	7147	P11974	P11974	false			false	SSSHSTDLMoxEAMAMoxGSVEASYK		401	0	22		-1	-1			4		1.0474009553615289	false	true	false	false	Linear >4	0.0070921985815602835		0.0	0.0				37
Scan: 7147 Run: 20180615_KS_CL_9.7147 P1_R.SSSHSTDLMEAMoxAMoxGSVEASYK.Ccm P2_ null null	20180615_KS_CL_9.7147	4	588.501625	2,349.977394	0.977394	4	2,349.976298	0.976298	7147	P11974	P11974	false			false	SSSHSTDLMEAMoxAMoxGSVEASYK		401	0	22		-1	-1			4		1.0474009553615289	false	true	false	false	Linear >4	0.0070921985815602835		0.0	0.0				38
Scan: 22838 Run: 20180615_KS_CL_9.22838 P1_K.DPVQEAWAEDVDLRVNLAMoxNVGK.A P2_ null null	20180615_KS_CL_9.22838	3	862.426992	2,584.259147	0.259147	3	2,584.259143	0.259143	22838	P11974	P11974	false			false	DPVQEAWAEDVDLRVNLAMoxNVGK		476	0	23		-1	-1			3		1.038958964302843	false	true	false	false	Linear >4	0.0070921985815602835		0.00980392156862745	0.0				35
Scan: 18472 Run: 20180615_KS_CL_9.18472 P1_R.SVETLKbs3ohEMoxIK.S P2_ null null	20180615_KS_CL_9.18472	3	450.578642	1,348.714097	0.714097	3	1,348.715950	0.715950	18472	P11974	P11974	false			false	SVETLKbs3ohEMoxIK		57	0	10		-1	-1			3		1.0160241352082746	false	true	false	false	Linear >4	0.0070921985815602835		0.0	0.0				34
Scan: 23176 Run: 20180615_KS_CL_9.23176 P1_K.FGVEQDVDMoxVFASFIRK.A P2_ null null	20180615_KS_CL_9.23176	2	1,002.495068	2,002.975583	0.975583	2	2,002.982240	0.982240	23176	P11974	P11974	false			false	FGVEQDVDMoxVFASFIRK		231	0	17		-1	-1			2		1.008918622118788	false	true	false	false	Linear >4	0.0070921985815602835		0.0	0.0				33
Scan: 20620 Run: 20180615_KS_CL_9.20620 P1_K.GVNLPGAAVDLPAVSEKbs3nh2DIQDLK.F P2_ null null	20180615_KS_CL_9.20620	3	835.460135	2,503.358576	0.358576	3	2,503.353356	0.353356	20620	P11974	P11974	false			false	GVNLPGAAVDLPAVSEKbs3nh2DIQDLK		208	0	23		-1	-1			3		1.0042634713294516	false	true	false	false	Linear >4	0.0070921985815602835		0.00980392156862745	0.0				32
Scan: 21702 Run: 20180615_KS_CL_9.21702 P1_K.MIIGRCcmNRAGKbs3nh2PVICcmATQMLESMIK.K P2_ null null	20180615_KS_CL_9.21702	4	758.898552	3,031.565102	0.565102	4	3,031.562540	0.562540	21702	P11974	P11974	false			false	MIIGRCcmNRAGKbs3nh2PVICcmATQMLESMIK		312	0	25		-1	-1			4		0.8888016935580555	false	true	false	false	Linear >4	0.0070921985815602835		0.00980392156862745	0.0				31
Scan: 23738 Run: 20180615_KS_CL_9.23738 P1_R.AEGSDVANAVLDGADCcmIMoxLSGETAKGDYPLEAVRMoxQHLIAREAEAAMoxFHR.K P2_ null null	20180615_KS_CL_9.23738	4	1,359.398663	5,433.565546	0.565546	4	5,433.548620	0.548620	23738	P11974	P11974	false			false	AEGSDVANAVLDGADCcmIMoxLSGETAKGDYPLEAVRMoxQHLIAREAEAAMoxFHR		343	0	50		-1	-1			4		0.8872700892655961	false	true	false	false	Linear >4	0.0070921985815602835		0.00980392156862745	0.0				30
Scan: 7118 Run: 20180615_KS_CL_9.7118 P1_K.Kbs3ohGATLK.I P2_ null null	20180615_KS_CL_9.7118	2	387.241226	772.467899	0.467899	2	772.469441	0.469441	7118	P11974	P11974	false			false	Kbs3ohGATLK		136	0	6		-1	-1			2		0.847838937648861	false	true	false	false	Linear >4	0.0070921985815602835		0.00980392156862745	0.0				29
Scan: 22430 Run: 20180615_KS_CL_9.22430 P1_-.MSKbs3ohSHSEAGSAFIQTQQLHAAMADTFLEHMCcmR.L P2_ null null	20180615_KS_CL_9.22430	4	944.935157	3,775.711522	0.711522	4	3,775.721495	0.721495	22430	P11974	P11974	false			false	MSKbs3ohSHSEAGSAFIQTQQLHAAMADTFLEHMCcmR		1	0	32		-1	-1			4		0.8429764453294205	false	true	false	false	Linear >4	0.0070921985815602835		0.00980392156862745	0.0				28
Scan: 23384 Run: 20180615_KS_CL_9.23384 P1_K.GATLKbs3nh2ITLDNAYMoxEKCcmDENILWLDYK.N P2_ null null	20180615_KS_CL_9.23384	3	1,096.881691	3,287.623244	0.623244	3	3,287.609385	0.609385	23384	P11974	P11974	false			false	GATLKbs3nh2ITLDNAYMoxEKCcmDENILWLDYK		137	0	26		-1	-1			3		0.8225394052345465	false	true	false	false	Linear >4	0.0070921985815602835		0.00980392156862745	0.0				27
Scan: 20495 Run: 20180615_KS_CL_9.20495 P1_R.RFDEILEASDGIMoxVAR.G P2_ null null	20180615_KS_CL_9.20495	2	919.456784	1,836.899015	0.899015	2	1,836.903989	0.903989	20495	P11974	P11974	false			false	RFDEILEASDGIMoxVAR		279	0	16		-1	-1			2		0.8043451033321172	false	true	false	false	Linear >4	0.0070921985815602835		0.0	0.0				26
Scan: 2647 Run: 20180615_KS_CL_9.2647 P1_K.KPRPTR.A P2_ null null	20180615_KS_CL_9.2647	2	377.737638	753.460723	0.460723	2	753.460951	0.460951	2647	P11974	P11974	false			false	KPRPTR		337	0	6		-1	-1			2		0.8015301746775035	false	true	false	false	Linear >4	0.0070921985815602835		0.00980392156862745	0.0				25
Scan: 13072 Run: 20180615_KS_CL_9.13072 P1_R.AGKPVICcmATQMoxLESMIKK.P P2_ null null	20180615_KS_CL_9.13072	4	506.020095	2,020.051274	0.051274	4	2,020.051918	0.051918	13072	P11974	P11974	false			false	AGKPVICcmATQMoxLESMIKK		320	0	18		-1	-1			4		0.7053974436083195	false	true	false	false	Linear >4	0.0070921985815602835		0.00980392156862745	0.0				24
Scan: 10772 Run: 20180615_KS_CL_9.10772 P1_-.PVPVVRMoxTNTFGSGPRWGTLVIVVDGKbs3ohK.F P2_ null null	20180615_KS_CL_9.10772	5	637.353927	3,181.733253	0.733253	5	3,181.732157	0.732157	10772	DECOY:REVERSE_P11974	DECOY:REVERSE_P11974	true			false	PVPVVRMoxTNTFGSGPRWGTLVIVVDGKbs3ohK		1	0	28		-1	-1			5		0.6833190796092918	true	false	true	false	Linear >4	0.010452961672473868		0.014423076923076924	1.0				23
Scan: 16753 Run: 20180615_KS_CL_9.16753 P1_K.GSGTAEVELKKGATLKbs3ohITLDNAYMoxEK.Ccm P2_ null null	20180615_KS_CL_9.16753	3	980.513020	2,938.517231	0.517231	3	2,938.520886	0.520886	16753	P11974	P11974	false			false	GSGTAEVELKKGATLKbs3ohITLDNAYMoxEK		126	0	26		-1	-1			3		0.6557217514142429	false	true	false	false	Linear >4	0.010452961672473868		0.014423076923076924	0.0				22
Scan: 23321 Run: 20180615_KS_CL_9.23321 P1_R.GDLGIEIPAEKbs3ohVFLAQK.M P2_ null null	20180615_KS_CL_9.23321	3	662.040630	1,983.100061	0.100061	3	1,983.092832	0.092832	23321	P11974	P11974	false			false	GDLGIEIPAEKbs3ohVFLAQK		295	0	17		-1	-1			3		0.6438889898000749	false	true	false	false	Linear >4	0.010452961672473868		0.0	0.0				21
Scan: 22776 Run: 20180615_KS_CL_9.22776 P1_R.CcmNRAGKPVICcmATQMoxLESMoxIK.K P2_ null null	20180615_KS_CL_9.22776	2	1,170.070532	2,338.126511	0.126511	2	2,338.126553	0.126553	22776	P11974	P11974	false			false	CcmNRAGKPVICcmATQMoxLESMoxIK		317	0	20		-1	-1			2		0.5208424676968686	false	true	false	false	Linear >4	0.010452961672473868		0.014423076923076924	0.0				20
Scan: 18654 Run: 20180615_KS_CL_9.18654 P1_R.SVETLKEMoxIKbs3nh2SGMNVAR.M P2_ null null	20180615_KS_CL_9.18654	3	688.698484	2,063.073623	0.073623	3	2,063.075477	0.075477	18654	P11974	P11974	false			false	SVETLKEMoxIKbs3nh2SGMNVAR		57	0	17		-1	-1			3		0.45507107833061977	false	true	false	false	Linear >4	0.010452961672473868		0.014423076923076924	0.0				19
Scan: 2259 Run: 20180615_KS_CL_9.2259 P1_K.IENHEGVRR.F P2_ null null	20180615_KS_CL_9.2259	3	370.530222	1,108.568837	0.568837	3	1,108.573749	0.573749	2259	P11974	P11974	false			false	IENHEGVRR		271	0	9		-1	-1			3		0.42000532193959916	false	true	false	false	Linear >4	0.010452961672473868		0.014423076923076924	0.0				18
Scan: 9765 Run: 20180615_KS_CL_9.9765 P1_K.YDLWLINEDCcmKEMYANDLTIK.L P2_ null null	20180615_KS_CL_9.9765	4	662.564700	2,646.229694	0.229694	4	2,646.234573	0.234573	9765	DECOY:REVERSE_P11974	DECOY:REVERSE_P11974	true			false	YDLWLINEDCcmKEMYANDLTIK		371	0	21		-1	-1			4		0.3923007818296136	true	false	true	false	Linear >4	0.013888888888888888		0.019230769230769232	1.0				17
Scan: 21382 Run: 20180615_KS_CL_9.21382 P1_-.MoxSKbs3nh2SHSEAGSAFIQTQQLHAAMoxADTFLEHMCcmR.L P2_ null null	20180615_KS_CL_9.21382	3	1,269.918903	3,806.734880	0.734880	3	3,806.727299	0.727299	21382	P11974	P11974	false			false	MoxSKbs3nh2SHSEAGSAFIQTQQLHAAMoxADTFLEHMCcmR		1	0	32		-1	-1			3		0.38581044514940316	false	true	false	false	Linear >4	0.013888888888888888		0.0	0.0				16
Scan: 3750 Run: 20180615_KS_CL_9.3750 P1_R.MoxTNTFGSGPR.W P2_ null null	20180615_KS_CL_9.3750	2	542.247752	1,082.480951	0.480951	2	1,082.481483	0.481483	3750	DECOY:REVERSE_P11974	DECOY:REVERSE_P11974	true			false	MoxTNTFGSGPR		7	0	10		-1	-1			2		0.3763154029078663	true	false	true	false	Linear >4	0.017241379310344827		0.02403846153846154	1.0				15
Scan: 17219 Run: 20180615_KS_CL_9.17219 P1_K.CcmLAAALIVLTESGRSAHQVAR.Y P2_ null null	20180615_KS_CL_9.17219	3	741.739812	2,222.197607	0.197607	3	2,222.195367	0.195367	17219	P11974	P11974	false			false	CcmLAAALIVLTESGRSAHQVAR		423	0	21		-1	-1			3		0.37078466108749214	false	true	false	false	Linear >4	0.017241379310344827		0.0	0.0				14
Scan: 4596 Run: 20180615_KS_CL_9.4596 P1_R.MoxNFSHGTHEYHAETIKNVR.T P2_ null null	20180615_KS_CL_9.4596	3	763.027263	2,286.059960	0.059960	3	2,286.059988	0.059988	4596	P11974	P11974	false			false	MoxNFSHGTHEYHAETIKNVR		74	0	19		-1	-1			3		0.3635371396938031	false	true	false	false	Linear >4	0.017241379310344827		0.0	0.0				13
Scan: 13136 Run: 20180615_KS_CL_9.13136 P1_R.AKbs3ohGVNMoxALNVR.L P2_ null null	20180615_KS_CL_9.13136	2	672.868937	1,343.723321	0.723321	2	1,343.723102	0.723102	13136	DECOY:REVERSE_P11974	DECOY:REVERSE_P11974	true			false	AKbs3ohGVNMoxALNVR		33	0	11		-1	-1			2		0.3485852097124618	true	false	true	false	Linear >4	0.020618556701030927		0.028708133971291867	1.0				12
Scan: 9066 Run: 20180615_KS_CL_9.9066 P1_R.CcmNRAGKPVICcmATQMLESMIK.K P2_ null null	20180615_KS_CL_9.9066	3	769.718535	2,306.133776	0.133776	3	2,306.136733	0.136733	9066	P11974	P11974	false			false	CcmNRAGKPVICcmATQMLESMIK		317	0	20		-1	-1			3		0.3352488434938498	false	true	false	false	Linear >4	0.020618556701030927		0.028708133971291867	0.0				11
Scan: 22078 Run: 20180615_KS_CL_9.22078 P1_K.CcmVVPFIGRYLHAQRATQHNR.T P2_ null null	20180615_KS_CL_9.22078	3	808.425828	2,422.255655	0.255655	3	2,422.255283	0.255283	22078	DECOY:REVERSE_P11974	DECOY:REVERSE_P11974	true			false	CcmVVPFIGRYLHAQRATQHNR		58	0	20		-1	-1			3		0.3115614907431911	true	false	true	false	Linear >4	0.023972602739726026		0.03349282296650718	1.0				10
Scan: 17621 Run: 20180615_KS_CL_9.17621 P1_K.KGATLKbs3ohITLDNAYMoxEK.Ccm P2_ null null	20180615_KS_CL_9.17621	2	984.522057	1,967.029561	0.029561	2	1,967.028511	0.028511	17621	P11974	P11974	false			false	KGATLKbs3ohITLDNAYMoxEK		136	0	16		-1	-1			2		0.26652517491536465	false	true	false	false	Linear >4	0.023972602739726026		0.0	0.0				9
Scan: 22410 Run: 20180615_KS_CL_9.22410 P1_K.IMSELMQTACcmIVPKbs3nh2GARNCcmRGIIMK.Q P2_ null null	20180615_KS_CL_9.22410	4	758.898094	3,031.563270	0.563270	4	3,031.562540	0.562540	22410	DECOY:REVERSE_P11974	DECOY:REVERSE_P11974	true			false	IMSELMQTACcmIVPKbs3nh2GARNCcmRGIIMK		197	0	25		-1	-1			4		0.25453285147662463	true	false	true	false	Linear >4	0.027303754266211604		0.0380952380952381	1.0				8
Scan: 21864 Run: 20180615_KS_CL_9.21864 P1_K.SHSEAGSAFIQTQQLHAAMoxADTFLEHMCcmRLDIDSAPITAR.N P2_ null null	20180615_KS_CL_9.21864	5	889.423489	4,442.081063	0.081063	5	4,442.084181	0.084181	21864	P11974	P11974	false			false	SHSEAGSAFIQTQQLHAAMoxADTFLEHMCcmRLDIDSAPITAR		4	0	40		-1	-1			5		0.2270892593857811	false	true	false	false	Linear >4	0.027303754266211604		0.0380952380952381	0.0				7
Scan: 8658 Run: 20180615_KS_CL_9.8658 P1_R.TVAIIPAR.P P2_ null null	20180615_KS_CL_9.8658	2	420.768466	839.522379	0.522379	2	839.522883	0.522883	8658	DECOY:REVERSE_P11974	DECOY:REVERSE_P11974	true			false	TVAIIPAR		78	0	8		-1	-1			2		0.21127193886799778	true	false	true	false	Linear >4	0.030716723549488054		0.04285714285714286	1.0				6
Scan: 22889 Run: 20180615_KS_CL_9.22889 P1_K.IMoxSELMoxQTACcmIVPKbs3ohGAR.N P2_ null null	20180615_KS_CL_9.22889	2	1,047.026427	2,092.038301	0.038301	2	2,092.036648	0.036648	22889	DECOY:REVERSE_P11974	DECOY:REVERSE_P11974	true			false	IMoxSELMoxQTACcmIVPKbs3ohGAR		197	0	17		-1	-1			2		0.19156242789514877	true	false	true	false	Linear >4	0.03355704697986577		0.046511627906976744	1.0				5
Scan: 15779 Run: 20180615_KS_CL_9.15779 P1_R.TGLIKbs3nh2GSGTAEVELK.K P2_ null null	20180615_KS_CL_9.15779	2	829.472373	1,656.930193	0.930193	2	1,656.929787	0.929787	15779	P11974	P11974	false			false	TGLIKbs3nh2GSGTAEVELK		121	0	15		-1	-1			2		0.18774551296348083	false	true	false	false	Linear >4	0.03355704697986577		0.046511627906976744	0.0				4
Scan: 2600 Run: 20180615_KS_CL_9.2600 P1_K.AADVHEVR.K P2_ null null	20180615_KS_CL_9.2600	2	448.731233	895.447913	0.447913	2	895.451175	0.451175	2600	P11974	P11974	false			false	AADVHEVR		248	0	8		-1	-1			2		0.09007634112893739	false	true	false	false	Linear >4	0.03355704697986577		0.046511627906976744	0.0				3
Scan: 14816 Run: 20180615_KS_CL_9.14816 P1_R.AGKPVICcmATQMLESMoxIKK.P P2_ null null	20180615_KS_CL_9.14816	4	506.020474	2,020.052790	0.052790	4	2,020.051918	0.051918	14816	P11974	P11974	false			false	AGKPVICcmATQMLESMoxIKK		320	0	18		-1	-1			4		0.05369831736963658	false	true	false	false	Linear >4	0.03355704697986577		0.046511627906976744	0.0				2
Scan: 23195 Run: 20180615_KS_CL_9.23195 P1_R.GIFPVVCcmKbs3ohDPVQEAWAEDVDLRVNLAMNVGKbs3ohAR.G P2_ null null	20180615_KS_CL_9.23195	3	1,337.022860	4,008.046751	0.046751	3	4,008.048875	0.048875	23195	P11974	P11974	false			false	GIFPVVCcmKbs3ohDPVQEAWAEDVDLRVNLAMNVGKbs3ohAR		468	0	33		-1	-1			3		0.03845210579783407	false	true	false	false	Linear >4	0.03355704697986577		0.046511627906976744	0.0				1
Scan: 4325 Run: 20180615_KS_CL_9.4325 P1_K.Kbs3ohPRPTR.A P2_ null null	20180615_KS_CL_9.4325	2	455.777432	909.540311	0.540311	2	909.539586	0.539586	4325	P11974	P11974	false			false	Kbs3ohPRPTR		337	0	6		-1	-1			2		0.022630365977251182	false	true	false	false	Linear >4	0.03355704697986577		0.046511627906976744	0.0				0
