# Supplementary material for: The CroCo cross-link converter: a user-centred tool to convert results from cross-linking mass spectrometry experiments
Source: Bioinformatics. 2019 Sep 28;36(4):1296–7. doi: 10.1093/bioinformatics/btz732 (PMC7703748; doi:10.1093/bioinformatics/btz732)
Supplement: btz732_Supplementary_Data [file btz732_supplementary_data.zip › ExampleData/input/xi_xiFDR/XiFDR_5_FDR_PSM_Links_xiFDR1.0.22.csv]

LinkID	PeptidePairIDs	PSMIDs	Protein1	Description1	Decoy1	Protein2	Description2	Decoy2	fromSite	ToSite	Croslinkers	Score	isDecoy	isTT	isTD	isDD	count PSMs	count peptide pairs	fdrGroup	fdr	20180615_KS_CL_9.2251	20180615_KS_CL_9.2259	20180615_KS_CL_9.2261	20180615_KS_CL_9.2274	20180615_KS_CL_9.2303	20180615_KS_CL_9.2342	20180615_KS_CL_9.2355	20180615_KS_CL_9.2399	20180615_KS_CL_9.2430	20180615_KS_CL_9.2435	20180615_KS_CL_9.2442	20180615_KS_CL_9.2493	20180615_KS_CL_9.2499	20180615_KS_CL_9.2566	20180615_KS_CL_9.2600	20180615_KS_CL_9.2619	20180615_KS_CL_9.2630	20180615_KS_CL_9.2637	20180615_KS_CL_9.2647	20180615_KS_CL_9.2651	20180615_KS_CL_9.2690	20180615_KS_CL_9.2702	20180615_KS_CL_9.2706	20180615_KS_CL_9.2711	20180615_KS_CL_9.2785	20180615_KS_CL_9.2787	20180615_KS_CL_9.2854	20180615_KS_CL_9.2861	20180615_KS_CL_9.2868
360	722;602;766;642	Scan: 14911 Run: 20180615_KS_CL_9.14911 P1_R.SVETLKEMIK.S P2_R.MoxNFSHGTHEYHAETIKNVR.T 6 16;Scan: 14907 Run: 20180615_KS_CL_9.14907 P1_R.SVETLKEMIK.S P2_R.MoxNFSHGTHEYHAETIKNVR.T 6 16;Scan: 14869 Run: 20180615_KS_CL_9.14869 P1_R.SVETLKEMIK.S P2_R.MoxNFSHGTHEYHAETIKNVR.T 6 16;Scan: 13706 Run: 20180615_KS_CL_9.13706 P1_R.SVETLKEMoxIK.S P2_R.MNFSHGTHEYHAETIKNVR.T 6 16;Scan: 13816 Run: 20180615_KS_CL…	P11974	P11974	false	P11974	P11974	false	62	89	BS3	25.50105448977942	false	true	false	false	10	4	Within	-0.2788461532884616
24	716;334;540;699;673;590;686	Scan: 22880 Run: 20180615_KS_CL_9.22880 P1_K.KPRPTR.A P2_R.AEGSDVANAVLDGADCcmIMLSGETAKGDYPLEAVR.M 1 25;Scan: 22884 Run: 20180615_KS_CL_9.22884 P1_K.KPRPTR.A P2_R.AEGSDVANAVLDGADCcmIMLSGETAKGDYPLEAVR.M 1 25;Scan: 22866 Run: 20180615_KS_CL_9.22866 P1_K.KPRPTR.A P2_R.AEGSDVANAVLDGADCcmIMLSGETAKGDYPLEAVR.M 1 25;Scan: 22941 Run: 20180615_KS_CL_9.22941 P1_K.KPRPTR.A P2_R.AEGSDVANAVLDGADCcmIMLSGETAKGDYP…	P11974	P11974	false	P11974	P11974	false	367	337	BS3	24.989015657001048	false	true	false	false	13	7	Within	-0.2788461532884616
393	769;712	Scan: 22780 Run: 20180615_KS_CL_9.22780 P1_R.TGLIKGSGTAEVELK.K P2_R.TATESFASDPILYRPVAVALDTKGPEIR.T 5 23;Scan: 22796 Run: 20180615_KS_CL_9.22796 P1_R.TGLIKGSGTAEVELK.K P2_R.TATESFASDPILYRPVAVALDTKGPEIR.T 5 23;Scan: 22621 Run: 20180615_KS_CL_9.22621 P1_R.TGLIKGSGTAEVELKK.G P2_R.TATESFASDPILYRPVAVALDTKGPEIR.T 5 23;Scan: 22599 Run: 20180615_KS_CL_9.22599 P1_R.TGLIKGSGTAEVELKK.G P2_R.TATESFASDPILYRPVA…	P11974	P11974	false	P11974	P11974	false	125	115	BS3	20.73090501867105	false	true	false	false	5	2	Within	-0.2788461532884616
232	702;778;577;660	Scan: 23846 Run: 20180615_KS_CL_9.23846 P1_R.KILGEK.G P2_K.DIQDLKFGVEQDVDMoxVFASFIR.K 1 6;Scan: 23842 Run: 20180615_KS_CL_9.23842 P1_R.KILGEK.G P2_K.DIQDLKFGVEQDVDMoxVFASFIR.K 1 6;Scan: 23933 Run: 20180615_KS_CL_9.23933 P1_R.KILGEK.G P2_K.DIQDLKFGVEQDVDMVFASFIR.K 1 6;Scan: 23940 Run: 20180615_KS_CL_9.23940 P1_R.KILGEK.G P2_K.DIQDLKFGVEQDVDMVFASFIR.K 1 6;Scan: 23678 Run: 20180615_KS_CL_9.23678 P1_…	P11974	P11974	false	P11974	P11974	false	256	230	BS3	18.413277136252713	false	true	false	false	6	4	Within	-0.2788461532884616
381	653;747	Scan: 9880 Run: 20180615_KS_CL_9.9880 P1_R.KILGEKbs3ohGK.N P2_R.KAADVHEVR.K 1 1;Scan: 9826 Run: 20180615_KS_CL_9.9826 P1_R.KILGEKbs3ohGK.N P2_R.KAADVHEVR.K 1 1;Scan: 9832 Run: 20180615_KS_CL_9.9832 P1_R.KILGEKbs3ohGK.N P2_R.KAADVHEVR.K 1 1;Scan: 6555 Run: 20180615_KS_CL_9.6555 P1_R.KILGEK.G P2_R.KAADVHEVR.K 1 1;Scan: 6569 Run: 20180615_KS_CL_9.6569 P1_R.KILGEK.G P2_R.KAADVHEVR.K 1 1;Scan: 6718 Ru…	P11974	P11974	false	P11974	P11974	false	247	256	BS3	18.17341514548473	false	true	false	false	6	2	Within	-0.2788461532884616
397	759	Scan: 14080 Run: 20180615_KS_CL_9.14080 P1_K.KGVNLPGAAVDLPAVSEK.D P2_R.KAADVHEVR.K 1 1;Scan: 14190 Run: 20180615_KS_CL_9.14190 P1_K.KGVNLPGAAVDLPAVSEK.D P2_R.KAADVHEVR.K 1 1;Scan: 14058 Run: 20180615_KS_CL_9.14058 P1_K.KGVNLPGAAVDLPAVSEK.D P2_R.KAADVHEVR.K 1 1	P11974	P11974	false	P11974	P11974	false	247	207	BS3	16.290690157779945	false	true	false	false	3	1	Within	-0.2788461532884616
337	733;719	Scan: 8632 Run: 20180615_KS_CL_9.8632 P1_K.NICcmKVVDVGSK.V P2_R.KAADVHEVR.K 4 1;Scan: 8630 Run: 20180615_KS_CL_9.8630 P1_K.NICcmKVVDVGSK.V P2_R.KAADVHEVR.K 4 1;Scan: 8615 Run: 20180615_KS_CL_9.8615 P1_K.NICcmKVVDVGSK.V P2_R.KAADVHEVR.K 4 1;Scan: 7363 Run: 20180615_KS_CL_9.7363 P1_K.NICcmKVVDVGSK.V P2_R.KAADVHEVRK.I 4 1	P11974	P11974	false	P11974	P11974	false	166	247	BS3	16.133388931313743	false	true	false	false	4	2	Within	-0.2788461532884616
345	757;736	Scan: 21428 Run: 20180615_KS_CL_9.21428 P1_R.TGLIKGSGTAEVELK.K P2_K.KGVNLPGAAVDLPAVSEK.D 5 1;Scan: 22363 Run: 20180615_KS_CL_9.22363 P1_R.TGLIKGSGTAEVELK.K P2_K.KGVNLPGAAVDLPAVSEK.D 5 1;Scan: 18321 Run: 20180615_KS_CL_9.18321 P1_R.TGLIKGSGTAEVELKK.G P2_K.KGVNLPGAAVDLPAVSEK.D 5 1	P11974	P11974	false	P11974	P11974	false	125	207	BS3	15.722521056398097	false	true	false	false	3	2	Within	-0.2788461532884616
336	512;742	Scan: 21277 Run: 20180615_KS_CL_9.21277 P1_R.KILGEK.G P2_K.KGVNLPGAAVDLPAVSEKDIQDLK.F 1 1;Scan: 21442 Run: 20180615_KS_CL_9.21442 P1_R.KILGEK.G P2_K.KGVNLPGAAVDLPAVSEKDIQDLK.F 1 1;Scan: 18220 Run: 20180615_KS_CL_9.18220 P1_R.KILGEK.G P2_K.KGVNLPGAAVDLPAVSEK.D 1 1;Scan: 18237 Run: 20180615_KS_CL_9.18237 P1_R.KILGEK.G P2_K.KGVNLPGAAVDLPAVSEK.D 1 1	P11974	P11974	false	P11974	P11974	false	256	207	BS3	13.789985268713474	false	true	false	false	4	2	Within	-0.2788461532884616
240	732;751;753;493	Scan: 22671 Run: 20180615_KS_CL_9.22671 P1_R.VNLAMNVGKAR.G P2_K.KGDVVIVLTGWRPGSGFTNTMR.V 9 1;Scan: 22537 Run: 20180615_KS_CL_9.22537 P1_R.VNLAMoxNVGKAR.G P2_K.KGDVVIVLTGWRPGSGFTNTMR.V 9 1;Scan: 21729 Run: 20180615_KS_CL_9.21729 P1_R.VNLAMoxNVGKAR.G P2_K.KGDVVIVLTGWRPGSGFTNTMoxR.V 9 1;Scan: 22620 Run: 20180615_KS_CL_9.22620 P1_R.VNLAMNVGKAR.G P2_K.KGDVVIVLTGWRPGSGFTNTMoxR.V 9 1;Scan: 22693 Run: 20…	P11974	P11974	false	P11974	P11974	false	498	505	BS3	13.748290134226382	false	true	false	false	5	4	Within	-0.2788461532884616
366	779;669	Scan: 22658 Run: 20180615_KS_CL_9.22658 P1_K.QKGPDFLVTEVENGGFLGSKK.G P2_K.NICcmKVVDVGSK.V 2 4;Scan: 22850 Run: 20180615_KS_CL_9.22850 P1_K.QKGPDFLVTEVENGGFLGSKbs3ohK.G P2_K.NICcmKVVDVGSK.V 2 4;Scan: 22973 Run: 20180615_KS_CL_9.22973 P1_K.QKGPDFLVTEVENGGFLGSKbs3ohK.G P2_K.NICcmKVVDVGSK.V 2 4	P11974	P11974	false	P11974	P11974	false	166	188	BS3	13.532854158605982	false	true	false	false	3	2	Within	-0.2788461532884616
359	782;767;773	Scan: 23247 Run: 20180615_KS_CL_9.23247 P1_R.SVETLKEMoxIKbs3nh2SGMNVAR.M P2_R.AEGSDVANAVLDGADCcmIMoxLSGETAKGDYPLEAVR.M 6 25;Scan: 23537 Run: 20180615_KS_CL_9.23537 P1_R.SVETLKEMoxIKbs3ohSGMNVAR.M P2_R.AEGSDVANAVLDGADCcmIMLSGETAKGDYPLEAVR.M 6 25;Scan: 23247 Run: 20180615_KS_CL_9.23247 P1_R.SVETLKEMoxIKbs3ohSGMNVAR.M P2_R.AEGSDVANAVLDGADCcmIMoxLSGETAKGDYPLEAVR.M 6 25	P11974	P11974	false	P11974	P11974	false	367	62	BS3	12.936829044354226	false	true	false	false	3	3	Within	-0.2788461532884616
387	740	Scan: 23037 Run: 20180615_KS_CL_9.23037 P1_R.TATESFASDPILYRPVAVALDTKGPEIR.T P2_K.GPDFLVTEVENGGFLGSKK.G 23 18;Scan: 23074 Run: 20180615_KS_CL_9.23074 P1_R.TATESFASDPILYRPVAVALDTKGPEIR.T P2_K.GPDFLVTEVENGGFLGSKK.G 23 18	P11974	P11974	false	P11974	P11974	false	115	206	BS3	12.850750994687782	false	true	false	false	2	1	Within	-0.2788461532884616
124	506;652;616;541;573;325;463;574;608	Scan: 10772 Run: 20180615_KS_CL_9.10772 P1_K.KPRPTR.A P2_R.AGKPVICcmATQMoxLESMoxIKKPR.P 1 18;Scan: 10683 Run: 20180615_KS_CL_9.10683 P1_K.KPRPTR.A P2_R.AGKPVICcmATQMoxLESMoxIKKPR.P 1 18;Scan: 22513 Run: 20180615_KS_CL_9.22513 P1_K.KPRPTR.A P2_R.AGKPVICcmATQMLESMIKbs3ohKPR.P 1 18;Scan: 23016 Run: 20180615_KS_CL_9.23016 P1_K.PVICcmATQMoxLESMoxIKKPR.P P2_K.KPRPTR.A 15 1;Scan: 17300 Run: 20180615_KS_…	P11974	P11974	false	P11974	P11974	false	337	337	BS3	12.734067250968549	false	true	false	false	14	9	Within	-0.2788461532884616					8.104746503920042											5.242846049883262		2.6339730650148647				3.9139333968985053
386	748	Scan: 22764 Run: 20180615_KS_CL_9.22764 P1_R.TATESFASDPILYRPVAVALDTKGPEIR.T P2_K.NICcmKVVDVGSK.V 23 4;Scan: 22759 Run: 20180615_KS_CL_9.22759 P1_R.TATESFASDPILYRPVAVALDTKGPEIR.T P2_K.NICcmKVVDVGSK.V 23 4	P11974	P11974	false	P11974	P11974	false	166	115	BS3	12.635823414112132	false	true	false	false	2	1	Within	-0.2788461532884616
329	698;654	Scan: 15419 Run: 20180615_KS_CL_9.15419 P1_R.SVETLKEMIK.S P2_K.KGATLK.I 6 1;Scan: 15540 Run: 20180615_KS_CL_9.15540 P1_R.SVETLKEMIK.S P2_K.KGATLK.I 6 1;Scan: 12021 Run: 20180615_KS_CL_9.12021 P1_R.SVETLKEMoxIK.S P2_K.KGATLK.I 6 1;Scan: 11949 Run: 20180615_KS_CL_9.11949 P1_R.SVETLKEMoxIK.S P2_K.KGATLK.I 6 1	P11974	P11974	false	P11974	P11974	false	136	62	BS3	11.985198063032044	false	true	false	false	4	2	Within	-0.2788461532884616
384	749	Scan: 22157 Run: 20180615_KS_CL_9.22157 P1_K.VVDVGSKVYVDDGLISLQVK.Q P2_K.KGATLK.I 7 1;Scan: 21990 Run: 20180615_KS_CL_9.21990 P1_K.VVDVGSKVYVDDGLISLQVK.Q P2_K.KGATLK.I 7 1	P11974	P11974	false	P11974	P11974	false	136	173	BS3	11.839485835735424	false	true	false	false	2	1	Within	-0.2788461532884616
258	609;437;622;745	Scan: 22146 Run: 20180615_KS_CL_9.22146 P1_R.TGLIKGSGTAEVELK.K P2_K.KGATLKITLDNAYMoxEK.Ccm 5 6;Scan: 22099 Run: 20180615_KS_CL_9.22099 P1_R.TGLIKGSGTAEVELK.K P2_K.KGATLKITLDNAYMEK.Ccm 5 6;Scan: 22200 Run: 20180615_KS_CL_9.22200 P1_R.TGLIKGSGTAEVELK.K P2_K.KGATLKITLDNAYMEK.Ccm 5 6;Scan: 22247 Run: 20180615_KS_CL_9.22247 P1_R.TGLIKGSGTAEVELKK.G P2_K.GATLKITLDNAYMoxEK.Ccm 5 5;Scan: 22227 Run: 201806…	P11974	P11974	false	P11974	P11974	false	125	141	BS3	11.824834564881833	false	true	false	false	6	4	Within	-0.2788461532884616
383	796	Scan: 22853 Run: 20180615_KS_CL_9.22853 P1_R.SVETLKEMoxIKSGMoxNVAR.M P2_R.GIFPVVCcmKDPVQEAWAEDVDLR.V 10 8	P11974	P11974	false	P11974	P11974	false	66	475	BS3	11.814808942244996	false	true	false	false	1	1	Within	-0.2788461532884616
316	786;691	Scan: 22932 Run: 20180615_KS_CL_9.22932 P1_R.TGLIKGSGTAEVELK.K P2_K.ITLDNAYMEKCcmDENILWLDYK.N 5 10;Scan: 22787 Run: 20180615_KS_CL_9.22787 P1_R.TGLIKGSGTAEVELKK.G P2_K.ITLDNAYMEKCcmDENILWLDYK.N 5 10	P11974	P11974	false	P11974	P11974	false	125	151	BS3	11.41491289380805	false	true	false	false	2	2	Within	-0.2788461532884616
380	678	Scan: 11993 Run: 20180615_KS_CL_9.11993 P1_R.KLFEELAR.S P2_R.KAADVHEVR.K 1 1;Scan: 11962 Run: 20180615_KS_CL_9.11962 P1_R.KLFEELAR.S P2_R.KAADVHEVR.K 1 1	P11974	P11974	false	P11974	P11974	false	247	393	BS3	10.764715587485492	false	true	false	false	2	1	Within	-0.2788461532884616
286	720;530	Scan: 10692 Run: 20180615_KS_CL_9.10692 P1_K.NIKIISK.I P2_R.KILGEK.G 3 1;Scan: 10671 Run: 20180615_KS_CL_9.10671 P1_K.NIKIISK.I P2_R.KILGEK.G 3 1;Scan: 14935 Run: 20180615_KS_CL_9.14935 P1_K.NIKIISK.I P2_R.KILGEKbs3ohGK.N 3 1;Scan: 14943 Run: 20180615_KS_CL_9.14943 P1_K.NIKIISK.I P2_R.KILGEKbs3ohGK.N 3 1	P11974	P11974	false	P11974	P11974	false	266	256	BS3	10.61379155400918	false	true	false	false	4	2	Within	-0.2788461532884616
379	701	Scan: 16612 Run: 20180615_KS_CL_9.16612 P1_K.VYVDDGLISLQVKQK.G P2_K.KGATLK.I 13 1;Scan: 16596 Run: 20180615_KS_CL_9.16596 P1_K.VYVDDGLISLQVKQK.G P2_K.KGATLK.I 13 1	P11974	P11974	false	P11974	P11974	false	136	186	BS3	10.534721090377507	false	true	false	false	2	1	Within	-0.2788461532884616
378	729	Scan: 22699 Run: 20180615_KS_CL_9.22699 P1_R.KLFEELAR.S P2_R.KLFEELAR.S 1 1;Scan: 22669 Run: 20180615_KS_CL_9.22669 P1_R.KLFEELAR.S P2_R.KLFEELAR.S 1 1	P11974	P11974	false	P11974	P11974	false	393	393	BS3	10.29069701274879	false	true	false	false	2	1	Within	-0.2788461532884616
377	726	Scan: 23023 Run: 20180615_KS_CL_9.23023 P1_R.TATESFASDPILYRPVAVALDTKGPEIR.T P2_R.AEGSDVANAVLDGADCcmIMoxLSGETAKGDYPLEAVR.M 23 25;Scan: 23042 Run: 20180615_KS_CL_9.23042 P1_R.TATESFASDPILYRPVAVALDTKGPEIR.T P2_R.AEGSDVANAVLDGADCcmIMoxLSGETAKGDYPLEAVR.M 23 25	P11974	P11974	false	P11974	P11974	false	115	367	BS3	10.268937171719603	false	true	false	false	2	1	Within	-0.2788461532884616
335	711;741	Scan: 23300 Run: 20180615_KS_CL_9.23300 P1_K.QKGPDFLVTEVENGGFLGSKK.G P2_R.AEGSDVANAVLDGADCcmIMLSGETAKGDYPLEAVR.M 20 25;Scan: 23430 Run: 20180615_KS_CL_9.23430 P1_K.GPDFLVTEVENGGFLGSKK.G P2_R.AEGSDVANAVLDGADCcmIMoxLSGETAKGDYPLEAVR.M 18 25	P11974	P11974	false	P11974	P11974	false	367	206	BS3	10.074041371093909	false	true	false	false	2	2	Within	-0.2788461532884616
373	723	Scan: 11675 Run: 20180615_KS_CL_9.11675 P1_R.TGLIKGSGTAEVELK.K P2_K.KGATLK.I 5 1;Scan: 11840 Run: 20180615_KS_CL_9.11840 P1_R.TGLIKGSGTAEVELK.K P2_K.KGATLK.I 5 1	P11974	P11974	false	P11974	P11974	false	136	125	BS3	9.897141032126846	false	true	false	false	2	1	Within	-0.2788461532884616
133	447;522;496;775	Scan: 23513 Run: 20180615_KS_CL_9.23513 P1_R.SVETLKbs3nh2EMIKSGMNVAR.M P2_R.AGKPVICcmATQMLESMIK.K 10 3;Scan: 23622 Run: 20180615_KS_CL_9.23622 P1_K.EMIKSGMNVARMNFSHGTHEYHAETIK.N P2_R.CcmNRAGKPVICcmATQMLESMIK.K 4 6;Scan: 22966 Run: 20180615_KS_CL_9.22966 P1_K.EMoxIKSGMNVAR.M P2_R.AGKPVICcmATQMLESMIKK.P 4 3;Scan: 22839 Run: 20180615_KS_CL_9.22839 P1_R.SVETLKEMIKSGMoxNVAR.M P2_R.AGKPVICcmATQMoxLESMI…	P11974	P11974	false	P11974	P11974	false	322	66	BS3	9.854307839017805	false	true	false	false	4	4	Within	-0.2788461532884616
70	664;380;681	Scan: 23875 Run: 20180615_KS_CL_9.23875 P1_K.ILGEKGK.N P2_K.DIQDLKFGVEQDVDMoxVFASFIR.K 5 6;Scan: 23874 Run: 20180615_KS_CL_9.23874 P1_K.ILGEKGK.N P2_K.DIQDLKFGVEQDVDMoxVFASFIR.K 5 6;Scan: 23958 Run: 20180615_KS_CL_9.23958 P1_K.ILGEKGK.N P2_K.DIQDLKFGVEQDVDMVFASFIR.K 5 6;Scan: 23783 Run: 20180615_KS_CL_9.23783 P1_R.KILGEKGK.N P2_K.DIQDLKFGVEQDVDMVFASFIR.K 6 6	P11974	P11974	false	P11974	P11974	false	230	261	BS3	9.840471989068433	false	true	false	false	4	3	Within	-0.2788461532884616
370	780	Scan: 23174 Run: 20180615_KS_CL_9.23174 P1_R.TGLIKGSGTAEVELK.K P2_R.AEGSDVANAVLDGADCcmIMLSGETAKGDYPLEAVR.M 5 25	P11974	P11974	false	P11974	P11974	false	125	367	BS3	9.753292522784626	false	true	false	false	1	1	Within	-0.2788461532884616
368	776	Scan: 7809 Run: 20180615_KS_CL_9.7809 P1_R.KAADVHEVR.K P2_K.IISKIENHEGVR.R 1 4	P11974	P11974	false	P11974	P11974	false	247	270	BS3	9.523087982255777	false	true	false	false	1	1	Within	-0.2788461532884616
217	557;708	Scan: 23573 Run: 20180615_KS_CL_9.23573 P1_R.EAEAAMFHRKLFEELAR.S P2_K.AADVHEVRKILGEK.G 10 9;Scan: 16359 Run: 20180615_KS_CL_9.16359 P1_R.KLFEELAR.S P2_R.KILGEK.G 1 1;Scan: 16298 Run: 20180615_KS_CL_9.16298 P1_R.KLFEELAR.S P2_R.KILGEK.G 1 1	P11974	P11974	false	P11974	P11974	false	256	393	BS3	9.497161674924815	false	true	false	false	3	2	Within	-0.2788461532884616
43	353;714	Scan: 18376 Run: 20180615_KS_CL_9.18376 P1_R.KAADVHEVRKbs3nh2ILGEK.G P2_K.GSGTAEVELKKGATLKbs3ohITLDNAYMEK.Ccm 1 11;Scan: 5073 Run: 20180615_KS_CL_9.5073 P1_K.KGATLK.I P2_R.KAADVHEVR.K 1 1;Scan: 5082 Run: 20180615_KS_CL_9.5082 P1_K.KGATLK.I P2_R.KAADVHEVR.K 1 1	P11974	P11974	false	P11974	P11974	false	247	136	BS3	9.379920309201013	false	true	false	false	3	2	Within	-0.2788461532884616
364	774	Scan: 22926 Run: 20180615_KS_CL_9.22926 P1_R.TATESFASDPILYRPVAVALDTKGPEIR.T P2_K.KGVNLPGAAVDLPAVSEK.D 23 1	P11974	P11974	false	P11974	P11974	false	207	115	BS3	9.372249922332058	false	true	false	false	1	1	Within	-0.2788461532884616
295	595;657;569	Scan: 6202 Run: 20180615_KS_CL_9.6202 P1_K.KGATLK.I P2_K.EMoxIKSGMoxNVAR.M 1 4;Scan: 6216 Run: 20180615_KS_CL_9.6216 P1_K.KGATLK.I P2_K.EMoxIKSGMoxNVAR.M 1 4;Scan: 8064 Run: 20180615_KS_CL_9.8064 P1_K.KGATLK.I P2_K.EMoxIKSGMNVAR.M 1 4;Scan: 9379 Run: 20180615_KS_CL_9.9379 P1_K.KGATLK.I P2_K.EMIKSGMNVAR.M 1 4;Scan: 9386 Run: 20180615_KS_CL_9.9386 P1_K.KGATLK.I P2_K.EMIKSGMNVAR.M 1 4	P11974	P11974	false	P11974	P11974	false	136	66	BS3	9.351666543892534	false	true	false	false	5	3	Within	-0.2788461532884616
362	770	Scan: 22786 Run: 20180615_KS_CL_9.22786 P1_K.Kbs3ohGVNLPGAAVDLPAVSEKDIQDLK.F P2_R.AEGSDVANAVLDGADCcmIMoxLSGETAKGDYPLEAVR.M 18 25	P11974	P11974	false	P11974	P11974	false	367	224	BS3	9.226938986112927	false	true	false	false	1	1	Within	-0.2788461532884616
294	545;504;620	Scan: 7719 Run: 20180615_KS_CL_9.7719 P1_R.TGLIKGSGTAEVELKK.G P2_K.KPRPTR.A 5 1;Scan: 7736 Run: 20180615_KS_CL_9.7736 P1_R.TGLIKGSGTAEVELKK.G P2_K.KPRPTR.A 5 1;Scan: 12799 Run: 20180615_KS_CL_9.12799 P1_R.TGLIKGSGTAEVELKbs3ohK.G P2_K.KPRPTR.A 5 1;Scan: 12621 Run: 20180615_KS_CL_9.12621 P1_R.TGLIKGSGTAEVELKbs3ohK.G P2_K.KPRPTR.A 5 1;Scan: 9383 Run: 20180615_KS_CL_9.9383 P1_R.TGLIKGSGTAEVELK.K P2_K…	P11974	P11974	false	P11974	P11974	false	337	125	BS3	9.213172186218003	false	true	false	false	7	3	Within	-0.2788461532884616
315	734;566	Scan: 23051 Run: 20180615_KS_CL_9.23051 P1_K.GVNLPGAAVDLPAVSEKDIQDLK.F P2_K.GPDFLVTEVENGGFLGSKK.G 17 18;Scan: 22975 Run: 20180615_KS_CL_9.22975 P1_K.QKGPDFLVTEVENGGFLGSKK.G P2_K.GVNLPGAAVDLPAVSEKDIQDLK.F 20 17;Scan: 23001 Run: 20180615_KS_CL_9.23001 P1_K.QKGPDFLVTEVENGGFLGSKK.G P2_K.GVNLPGAAVDLPAVSEKDIQDLK.F 20 17	P11974	P11974	false	P11974	P11974	false	206	224	BS3	9.173485886189166	false	true	false	false	3	2	Within	-0.2788461532884616
112	662;638;425	Scan: 8657 Run: 20180615_KS_CL_9.8657 P1_R.TGLIKGSGTAEVELKK.G P2_R.KAADVHEVR.K 5 1;Scan: 10434 Run: 20180615_KS_CL_9.10434 P1_R.TGLIKGSGTAEVELK.K P2_R.KAADVHEVR.K 5 1;Scan: 10410 Run: 20180615_KS_CL_9.10410 P1_R.TGLIKGSGTAEVELK.K P2_R.KAADVHEVR.K 5 1;Scan: 8661 Run: 20180615_KS_CL_9.8661 P1_R.TGLIKGSGTAEVELK.K P2_R.KAADVHEVRK.I 5 1	P11974	P11974	false	P11974	P11974	false	247	125	BS3	9.136029128999184	false	true	false	false	4	3	Within	-0.2788461532884616
242	589;544	Scan: 16974 Run: 20180615_KS_CL_9.16974 P1_K.KPRPTR.A P2_K.KGVNLPGAAVDLPAVSEKDIQDLK.F 1 1;Scan: 13175 Run: 20180615_KS_CL_9.13175 P1_K.KPRPTR.A P2_K.KGVNLPGAAVDLPAVSEK.D 1 1;Scan: 13172 Run: 20180615_KS_CL_9.13172 P1_K.KPRPTR.A P2_K.KGVNLPGAAVDLPAVSEK.D 1 1;Scan: 13104 Run: 20180615_KS_CL_9.13104 P1_K.KPRPTR.A P2_K.KGVNLPGAAVDLPAVSEK.D 1 1	P11974	P11974	false	P11974	P11974	false	337	207	BS3	8.742238573190253	false	true	false	false	4	2	Within	-0.2788461532884616
357	761	Scan: 22586 Run: 20180615_KS_CL_9.22586 P1_R.TATESFASDPILYRPVAVALDTKGPEIR.T P2_K.IISKIENHEGVR.R 23 4	P11974	P11974	false	P11974	P11974	false	270	115	BS3	8.450272762280882	false	true	false	false	1	1	Within	-0.2788461532884616
355	525	Scan: 20712 Run: 20180615_KS_CL_9.20712 P1_R.TATESFASDPILYRPVAVALDTKGPEIR.T P2_K.KPRPTR.A 23 1;Scan: 20480 Run: 20180615_KS_CL_9.20480 P1_R.TATESFASDPILYRPVAVALDTKGPEIR.T P2_K.KPRPTR.A 23 1;Scan: 20685 Run: 20180615_KS_CL_9.20685 P1_R.TATESFASDPILYRPVAVALDTKGPEIR.T P2_K.KPRPTR.A 23 1	P11974	P11974	false	P11974	P11974	false	337	115	BS3	8.40702705620763	false	true	false	false	3	1	Within	-0.2788461532884616
353	756	Scan: 23035 Run: 20180615_KS_CL_9.23035 P1_R.KLFEELAR.S P2_R.GDLGIEIPAEKVFLAQK.M 1 11	P11974	P11974	false	P11974	P11974	false	393	305	BS3	8.122682627413244	false	true	false	false	1	1	Within	-0.2788461532884616
352	549	Scan: 15674 Run: 20180615_KS_CL_9.15674 P1_K.KGVNLPGAAVDLPAVSEK.D P2_K.KGATLK.I 1 1;Scan: 15721 Run: 20180615_KS_CL_9.15721 P1_K.KGVNLPGAAVDLPAVSEK.D P2_K.KGATLK.I 1 1	P11974	P11974	false	P11974	P11974	false	136	207	BS3	8.120807216489792	false	true	false	false	2	1	Within	-0.2788461532884616
145	635;693;648;465	Scan: 22645 Run: 20180615_KS_CL_9.22645 P1_K.KGATLKITLDNAYMoxEK.Ccm P2_R.AEGSDVANAVLDGADCcmIMLSGETAKGDYPLEAVRMQHLIAR.E 6 25;Scan: 22889 Run: 20180615_KS_CL_9.22889 P1_K.KGATLKITLDNAYMEK.Ccm P2_R.AEGSDVANAVLDGADCcmIMLSGETAKGDYPLEAVRMQHLIAR.E 6 25;Scan: 22628 Run: 20180615_KS_CL_9.22628 P1_K.KGATLKITLDNAYMEK.Ccm P2_R.AEGSDVANAVLDGADCcmIMLSGETAKGDYPLEAVRMoxQHLIAR.E 6 25;Scan: 23485 Run: 20180615_KS_…	P11974	P11974	false	P11974	P11974	false	141	367	BS3	8.026423041039113	false	true	false	false	4	4	Within	-0.2788461532884616
348	746	Scan: 20010 Run: 20180615_KS_CL_9.20010 P1_K.NICcmKVVDVGSK.V P2_K.KGVNLPGAAVDLPAVSEK.D 4 1	P11974	P11974	false	P11974	P11974	false	166	207	BS3	7.874825474559881	false	true	false	false	1	1	Within	-0.2788461532884616
344	735	Scan: 15122 Run: 20180615_KS_CL_9.15122 P1_R.KILGEK.G P2_K.GKNIKbs3ohIISK.I 1 2	P11974	P11974	false	P11974	P11974	false	256	263	BS3	7.36030949031368	false	true	false	false	1	1	Within	-0.2788461532884616
341	730	Scan: 22560 Run: 20180615_KS_CL_9.22560 P1_K.IISKIENHEGVR.R P2_R.GDLGIEIPAEKVFLAQK.M 4 11	P11974	P11974	false	P11974	P11974	false	270	305	BS3	7.1755836637986805	false	true	false	false	1	1	Within	-0.2788461532884616
167	596;488	Scan: 7450 Run: 20180615_KS_CL_9.7450 P1_K.NICcmKVVDVGSK.V P2_K.KPRPTR.A 4 1;Scan: 7460 Run: 20180615_KS_CL_9.7460 P1_K.NICcmKVVDVGSK.V P2_K.KPRPTR.A 4 1;Scan: 7491 Run: 20180615_KS_CL_9.7491 P1_K.NICcmKVVDVGSK.V P2_K.KPRPTR.A 4 1;Scan: 23124 Run: 20180615_KS_CL_9.23124 P1_K.PVICcmATQMoxLESMIKbs3ohKPR.P P2_K.CcmDENILWLDYKbs3ohNICcmKVVDVGSK.V 15 15	P11974	P11974	false	P11974	P11974	false	166	337	BS3	7.166915979881791	false	true	false	false	4	2	Within	-0.2788461532884616
340	651	Scan: 22656 Run: 20180615_KS_CL_9.22656 P1_R.TATESFASDPILYRPVAVALDTKGPEIR.T P2_K.GSGTAEVELKK.G 23 10;Scan: 22638 Run: 20180615_KS_CL_9.22638 P1_R.TATESFASDPILYRPVAVALDTKGPEIR.T P2_K.GSGTAEVELKK.G 23 10	P11974	P11974	false	P11974	P11974	false	135	115	BS3	7.115134283863585	false	true	false	false	2	1	Within	-0.2788461532884616
339	727	Scan: 22757 Run: 20180615_KS_CL_9.22757 P1_K.VYVDDGLISLQVKQK.G P2_K.KGVNLPGAAVDLPAVSEK.D 13 1	P11974	P11974	false	P11974	P11974	false	207	186	BS3	7.084490172407397	false	true	false	false	1	1	Within	-0.2788461532884616
216	531;556	Scan: 19884 Run: 20180615_KS_CL_9.19884 P1_K.KPRPTR.A P2_K.GPDFLVTEVENGGFLGSKK.G 1 18;Scan: 19860 Run: 20180615_KS_CL_9.19860 P1_K.KPRPTR.A P2_K.GPDFLVTEVENGGFLGSKK.G 1 18;Scan: 19971 Run: 20180615_KS_CL_9.19971 P1_K.KPRPTR.A P2_K.GPDFLVTEVENGGFLGSKK.G 1 18;Scan: 17056 Run: 20180615_KS_CL_9.17056 P1_K.QKGPDFLVTEVENGGFLGSKK.G P2_K.KPRPTR.A 20 1	P11974	P11974	false	P11974	P11974	false	337	206	BS3	6.835787477139457	false	true	false	false	4	2	Within	-0.2788461532884616
275	695;629	Scan: 22907 Run: 20180615_KS_CL_9.22907 P1_K.LDQIDKbs3ohESVAPLDVAAGPLNVGKK.S P2_K.KIMoxSELMQTACcmIVPKbs3ohGARNCcmR.G 23 1;Scan: 22908 Run: 20180615_KS_CL_9.22908 P1_K.LDQIDKbs3ohESVAPLDVAAGPLNVGKK.S P2_K.KIMSELMoxQTACcmIVPKbs3ohGARNCcmR.G 23 1	DECOY:REVERSE_P11974	DECOY:REVERSE_P11974	true	DECOY:REVERSE_P11974	DECOY:REVERSE_P11974	true	325	196	BS3	6.818521534569814	true	false	false	true	2	2	Within	-0.2788461532884616
334	644	Scan: 16315 Run: 20180615_KS_CL_9.16315 P1_R.TGLIKGSGTAEVELK.K P2_K.NICcmKVVDVGSK.V 5 4;Scan: 16127 Run: 20180615_KS_CL_9.16127 P1_R.TGLIKGSGTAEVELK.K P2_K.NICcmKVVDVGSK.V 5 4	P11974	P11974	false	P11974	P11974	false	166	125	BS3	6.486581376533699	false	true	false	false	2	1	Within	-0.2788461532884616
333	710	Scan: 22907 Run: 20180615_KS_CL_9.22907 P1_K.QALFVKEAPIEIGLDGRAVMIGDSAELIEDFR.R P2_K.ESVAPLDVAAGPLNVGKK.S 6 17	DECOY:REVERSE_P11974	DECOY:REVERSE_P11974	true	DECOY:REVERSE_P11974	DECOY:REVERSE_P11974	true	325	227	BS3	6.459179652932963	true	false	false	true	1	1	Within	-0.2788461532884616
331	626	Scan: 9675 Run: 20180615_KS_CL_9.9675 P1_K.NICcmKVVDVGSK.V P2_K.KGATLK.I 4 1;Scan: 9618 Run: 20180615_KS_CL_9.9618 P1_K.NICcmKVVDVGSK.V P2_K.KGATLK.I 4 1	P11974	P11974	false	P11974	P11974	false	136	166	BS3	6.382898275251161	false	true	false	false	2	1	Within	-0.2788461532884616
330	646	Scan: 7065 Run: 20180615_KS_CL_9.7065 P1_R.KAADVHEVR.K P2_K.GSGTAEVELKK.G 1 10;Scan: 7042 Run: 20180615_KS_CL_9.7042 P1_R.KAADVHEVR.K P2_K.GSGTAEVELKK.G 1 10	P11974	P11974	false	P11974	P11974	false	247	135	BS3	6.360607737692622	false	true	false	false	2	1	Within	-0.2788461532884616
280	636;679	Scan: 23439 Run: 20180615_KS_CL_9.23439 P1_K.VFLAQKMoxIIGRCcmNRAGK.P P2_R.AEGSDVANAVLDGADCcmIMoxLSGETAKGDYPLEAVR.M 6 25;Scan: 23320 Run: 20180615_KS_CL_9.23320 P1_R.GDLGIEIPAEKbs3ohVFLAQKMoxIIGRCcmNR.A P2_R.AEGSDVANAVLDGADCcmIMoxLSGETAKGDYPLEAVR.M 17 25	P11974	P11974	false	P11974	P11974	false	367	311	BS3	6.2775479585687775	false	true	false	false	2	2	Within	-0.2788461532884616
326	705	Scan: 23031 Run: 20180615_KS_CL_9.23031 P1_R.TATESFASDPILYRPVAVALDTKGPEIR.T P2_K.GVNLPGAAVDLPAVSEKDIQDLK.F 23 17	P11974	P11974	false	P11974	P11974	false	115	224	BS3	6.254729496644738	false	true	false	false	1	1	Within	-0.2788461532884616
325	704	Scan: 9552 Run: 20180615_KS_CL_9.9552 P1_R.KILGEK.G P2_K.GSGTAEVELKK.G 1 10	P11974	P11974	false	P11974	P11974	false	135	256	BS3	6.2546368136661235	false	true	false	false	1	1	Within	-0.2788461532884616
323	697	Scan: 22635 Run: 20180615_KS_CL_9.22635 P1_K.VFLAQKMoxIIGR.Ccm P2_R.KLFEELAR.S 6 1	P11974	P11974	false	P11974	P11974	false	393	311	BS3	5.975455062250928	false	true	false	false	1	1	Within	-0.2788461532884616
81	696;393	Scan: 23017 Run: 20180615_KS_CL_9.23017 P1_R.VEHVDAAKRIFSAFVMoxDVDQEVGFKbs3nh2LDQIDK.E P2_K.LTAGKKLEVEATGSGK.I 8 6;Scan: 18255 Run: 20180615_KS_CL_9.18255 P1_R.VEHVDAAKRIFSAFVMDVDQEVGFKbs3ohLDQIDK.E P2_K.KLEVEATGSGK.I 8 1	DECOY:REVERSE_P11974	DECOY:REVERSE_P11974	true	DECOY:REVERSE_P11974	DECOY:REVERSE_P11974	true	397	285	BS3	5.950305299525631	true	false	false	true	2	2	Within	-0.2788461532884616
102	454;416	Scan: 20266 Run: 20180615_KS_CL_9.20266 P1_R.SVETLKEMIK.S P2_K.NICcmKVVDVGSK.V 6 4;Scan: 20294 Run: 20180615_KS_CL_9.20294 P1_R.SVETLKEMIK.S P2_K.NICcmKVVDVGSK.V 6 4;Scan: 23419 Run: 20180615_KS_CL_9.23419 P1_R.SVETLKEMoxIKSGMoxNVAR.M P2_K.ITLDNAYMoxEKCcmDENILWLDYKNICcmKVVDVGSK.V 6 25	P11974	P11974	false	P11974	P11974	false	62	166	BS3	5.7895044469017245	false	true	false	false	3	2	Within	-0.2788461532884616
219	645;559;455	Scan: 12801 Run: 20180615_KS_CL_9.12801 P1_R.TGLIKbs3ohGSGTAEVELKK.G P2_K.KPRPTR.A 15 1;Scan: 5984 Run: 20180615_KS_CL_9.5984 P1_K.KPRPTR.A P2_K.GSGTAEVELKK.G 1 10;Scan: 11800 Run: 20180615_KS_CL_9.11800 P1_K.KPRPTR.A P2_K.GSGTAEVELKKbs3ohGATLK.I 1 10;Scan: 11794 Run: 20180615_KS_CL_9.11794 P1_K.KPRPTR.A P2_K.GSGTAEVELKKbs3ohGATLK.I 1 10	P11974	P11974	false	P11974	P11974	false	337	135	BS3	5.729303648174154	false	true	false	false	4	3	Within	-0.2788461532884616
268	661;619	Scan: 22785 Run: 20180615_KS_CL_9.22785 P1_K.PVICcmATQMLESMIKbs3ohKPRPTR.A P2_K.IISKIENHEGVRRFDEILEASDGIMVAR.G 15 4;Scan: 6922 Run: 20180615_KS_CL_9.6922 P1_K.KPRPTR.A P2_K.IISKIENHEGVR.R 1 4	P11974	P11974	false	P11974	P11974	false	337	270	BS3	5.7034597280209045	false	true	false	false	2	2	Within	-0.2788461532884616
141	614;459;655	Scan: 22975 Run: 20180615_KS_CL_9.22975 P1_R.SVETLKEMoxIKbs3nh2SGMoxNVAR.M P2_R.NTGIICcmTIGPASRSVETLKEMIK.S 6 19;Scan: 23842 Run: 20180615_KS_CL_9.23842 P1_R.SVETLKEMoxIKbs3ohSGMoxNVAR.M P2_R.SVETLKEMoxIK.S 6 6;Scan: 23154 Run: 20180615_KS_CL_9.23154 P1_R.SVETLKEMIKbs3nh2SGMoxNVAR.M P2_R.NTGIICcmTIGPASRSVETLKEMIK.S 6 19	P11974	P11974	false	P11974	P11974	false	62	62	BS3	5.660589429333167	false	true	false	false	3	3	Within	-0.2788461532884616
314	388	Scan: 13265 Run: 20180615_KS_CL_9.13265 P1_K.VYVDDGLISLQVKQK.G P2_K.KPRPTR.A 13 1;Scan: 13447 Run: 20180615_KS_CL_9.13447 P1_K.VYVDDGLISLQVKQK.G P2_K.KPRPTR.A 13 1;Scan: 13321 Run: 20180615_KS_CL_9.13321 P1_K.VYVDDGLISLQVKQK.G P2_K.KPRPTR.A 13 1	P11974	P11974	false	P11974	P11974	false	337	186	BS3	5.448334723714783	false	true	false	false	3	1	Within	-0.2788461532884616
313	690	Scan: 23879 Run: 20180615_KS_CL_9.23879 P1_K.KGVNLPGAAVDLPAVSEK.D P2_K.DIQDLKFGVEQDVDMoxVFASFIR.K 1 6	P11974	P11974	false	P11974	P11974	false	207	230	BS3	5.407034889613603	false	true	false	false	1	1	Within	-0.2788461532884616
66	591;658;376	Scan: 23342 Run: 20180615_KS_CL_9.23342 P1_R.PTRAEGSDVANAVLDGADCcmIMLSGETAKGDYPLEAVR.M P2_R.AGKPVICcmATQMLESMIKKbs3ohPR.P 28 17;Scan: 23286 Run: 20180615_KS_CL_9.23286 P1_K.PRPTRAEGSDVANAVLDGADCcmIMLSGETAKGDYPLEAVR.M P2_R.AGKPVICcmATQMLESMIKKbs3ohPR.P 30 17;Scan: 23485 Run: 20180615_KS_CL_9.23485 P1_R.AGKPVICcmATQMoxLESMIKK.P P2_R.AEGSDVANAVLDGADCcmIMoxLSGETAKGDYPLEAVR.M 17 25	P11974	P11974	false	P11974	P11974	false	336	367	BS3	5.402251818838791	false	true	false	false	3	3	Within	-0.2788461532884616
310	685	Scan: 17634 Run: 20180615_KS_CL_9.17634 P1_K.NIKIISK.I P2_R.KLFEELAR.S 3 1	P11974	P11974	false	P11974	P11974	false	393	266	BS3	5.190264271936284	false	true	false	false	1	1	Within	-0.2788461532884616
221	588;618;561	Scan: 22816 Run: 20180615_KS_CL_9.22816 P1_R.SVETLKEMoxIKSGMoxNVAR.M P2_R.AGKPVICcmATQMLESMIK.K 6 3;Scan: 22933 Run: 20180615_KS_CL_9.22933 P1_R.SVETLKEMIKbs3nh2SGMNVARMoxNFSHGTHEYHAETIK.N P2_R.AGKPVICcmATQMLESMoxIKbs3ohK.P 6 3;Scan: 22528 Run: 20180615_KS_CL_9.22528 P1_R.SVETLKEMoxIKbs3nh2SGMoxNVAR.M P2_R.AGKPVICcmATQMLESMIKbs3nh2Kbs3nh2PR.P 6 3	P11974	P11974	false	P11974	P11974	false	62	322	BS3	5.177975993124816	false	true	false	false	3	3	Within	-0.2788461532884616
308	683	Scan: 22850 Run: 20180615_KS_CL_9.22850 P1_K.PVICcmATQMLESMIKK.P P2_R.AGKPVICcmATQMLESMIK.K 14 3	P11974	P11974	false	P11974	P11974	false	322	336	BS3	5.091213934364963	false	true	false	false	1	1	Within	-0.2788461532884616
307	682	Scan: 7004 Run: 20180615_KS_CL_9.7004 P1_R.KILGEK.G P2_K.KGATLK.I 1 1	P11974	P11974	false	P11974	P11974	false	136	256	BS3	5.062201558748362	false	true	false	false	1	1	Within	-0.2788461532884616
193	649;524;526	Scan: 23039 Run: 20180615_KS_CL_9.23039 P1_K.GATLKITLDNAYMEKCcmDENILWLDYKbs3ohNICcmK.V P2_K.CcmDENILWLDYKbs3nh2NICcmKVVDVGSK.V 5 15;Scan: 20542 Run: 20180615_KS_CL_9.20542 P1_K.NICcmKVVDVGSK.V P2_K.GATLKITLDNAYMEK.Ccm 4 5;Scan: 23025 Run: 20180615_KS_CL_9.23025 P1_K.NICcmKVVDVGSK.V P2_K.GATLKITLDNAYMoxEK.Ccm 4 5	P11974	P11974	false	P11974	P11974	false	166	141	BS3	4.928496882411739	false	true	false	false	3	3	Within	-0.2788461532884616
303	670	Scan: 23195 Run: 20180615_KS_CL_9.23195 P1_R.VEHVDAAKbs3nh2RIFSAFVMDVDQEVGFKLDQIDK.E P2_R.VEHVDAAKRIFSAFVMDVDQEVGFK.L 25 8	DECOY:REVERSE_P11974	DECOY:REVERSE_P11974	true	DECOY:REVERSE_P11974	DECOY:REVERSE_P11974	true	285	302	BS3	4.723810723207186	true	false	false	true	1	1	Within	-0.2788461532884616
302	668	Scan: 7692 Run: 20180615_KS_CL_9.7692 P1_K.NIKIISK.I P2_R.KAADVHEVR.K 3 1	P11974	P11974	false	P11974	P11974	false	247	266	BS3	4.658024795202386	false	true	false	false	1	1	Within	-0.2788461532884616
198	456;532	Scan: 19197 Run: 20180615_KS_CL_9.19197 P1_K.KPRPTR.A P2_R.GDLGIEIPAEKVFLAQK.M 1 11;Scan: 19200 Run: 20180615_KS_CL_9.19200 P1_K.KPRPTR.A P2_R.GDLGIEIPAEKVFLAQK.M 1 11;Scan: 22915 Run: 20180615_KS_CL_9.22915 P1_R.RFDEILEASDGIMVARGDLGIEIPAEKVFLAQK.M P2_K.PVICcmATQMLESMIKKPR.P 27 15	P11974	P11974	false	P11974	P11974	false	337	305	BS3	4.596509029401167	false	true	false	false	3	2	Within	-0.2788461532884616
159	479;656	Scan: 17378 Run: 20180615_KS_CL_9.17378 P1_R.SVETLKEMIK.S P2_K.IISKIENHEGVR.R 6 4;Scan: 23018 Run: 20180615_KS_CL_9.23018 P1_R.SVETLKEMoxIKbs3nh2SGMoxNVAR.M P2_K.IISKIENHEGVRRFDEILEASDGIMoxVAR.G 6 4	P11974	P11974	false	P11974	P11974	false	270	62	BS3	4.579865909272277	false	true	false	false	2	2	Within	-0.2788461532884616
301	663	Scan: 14495 Run: 20180615_KS_CL_9.14495 P1_K.VYVDDGLISLQVKQK.G P2_R.KAADVHEVR.K 13 1	P11974	P11974	false	P11974	P11974	false	247	186	BS3	4.5485023145274335	false	true	false	false	1	1	Within	-0.2788461532884616
132	446;542;637	Scan: 10883 Run: 20180615_KS_CL_9.10883 P1_R.AVNMGSKIMEKLTEVSR.S P2_R.ALEEFLKRHFMAAEAER.A 7 7;Scan: 23320 Run: 20180615_KS_CL_9.23320 P1_R.VNKbs3nh2ITEAHYEHTGHSFNMRAVNMGSKIMEK.L P2_R.ALEEFLKRHFMAAEAERAILHQMR.V 26 7;Scan: 23042 Run: 20180615_KS_CL_9.23042 P1_R.VNKbs3ohITEAHYEHTGHSFNMRAVNMGSKIMEK.L P2_R.ALEEFLKRHFMoxAAEAERAILHQMR.V 26 7	DECOY:REVERSE_P11974	DECOY:REVERSE_P11974	true	DECOY:REVERSE_P11974	DECOY:REVERSE_P11974	true	466	139	BS3	4.506979938133292	true	false	false	true	3	3	Within	-0.2788461532884616
297	659	Scan: 23082 Run: 20180615_KS_CL_9.23082 P1_R.TATESFASDPILYRPVAVALDTKGPEIR.T P2_K.KGATLKITLDNAYMoxEKCcmDENILWLDYK.N 23 16	P11974	P11974	false	P11974	P11974	false	115	151	BS3	4.472516684509023	false	true	false	false	1	1	Within	-0.2788461532884616
290	510	Scan: 12785 Run: 20180615_KS_CL_9.12785 P1_R.SVETLKEMIK.S P2_K.KPRPTR.A 6 1;Scan: 12449 Run: 20180615_KS_CL_9.12449 P1_R.SVETLKEMIK.S P2_K.KPRPTR.A 6 1;Scan: 12430 Run: 20180615_KS_CL_9.12430 P1_R.SVETLKEMIK.S P2_K.KPRPTR.A 6 1	P11974	P11974	false	P11974	P11974	false	337	62	BS3	4.140882437081578	false	true	false	false	3	1	Within	-0.2788461532884616
23	367;422;613;546;333	Scan: 18503 Run: 20180615_KS_CL_9.18503 P1_K.PVICcmATQMLESMIKbs3nh2KPR.P P2_K.PVICcmATQMLESMIKK.P 15 14;Scan: 18760 Run: 20180615_KS_CL_9.18760 P1_K.KPRPTR.A P2_R.AGKPVICcmATQMLESMIKK.P 1 17;Scan: 17669 Run: 20180615_KS_CL_9.17669 P1_K.KPRPTR.A P2_R.AGKPVICcmATQMLESMIKKPR.P 1 17;Scan: 13358 Run: 20180615_KS_CL_9.13358 P1_K.KPRPTR.A P2_R.AGKPVICcmATQMLESMoxIKKPR.P 1 17;Scan: 14418 Run: 20180615_KS…	P11974	P11974	false	P11974	P11974	false	337	336	BS3	4.140012123527199	false	true	false	false	5	5	Within	-0.2788461532884616
285	513	Scan: 7681 Run: 20180615_KS_CL_9.7681 P1_K.KGATLK.I P2_K.GSGTAEVELKK.G 1 10;Scan: 7653 Run: 20180615_KS_CL_9.7653 P1_K.KGATLK.I P2_K.GSGTAEVELKK.G 1 10	P11974	P11974	false	P11974	P11974	false	135	136	BS3	3.9966376483658608	false	true	false	false	2	1	Within	-0.2788461532884616
283	641	Scan: 21001 Run: 20180615_KS_CL_9.21001 P1_K.VYVDDGLISLQVKQK.G P2_K.NICcmKVVDVGSK.V 13 4	P11974	P11974	false	P11974	P11974	false	166	186	BS3	3.9215714372274397	false	true	false	false	1	1	Within	-0.2788461532884616
215	501;555	Scan: 13098 Run: 20180615_KS_CL_9.13098 P1_K.KPRPTR.A P2_K.GATLKITLDNAYMEK.Ccm 1 5;Scan: 12998 Run: 20180615_KS_CL_9.12998 P1_K.KPRPTR.A P2_K.GATLKITLDNAYMEK.Ccm 1 5;Scan: 23088 Run: 20180615_KS_CL_9.23088 P1_K.PVICcmATQMoxLESMoxIKKPRPTR.A P2_K.GATLKITLDNAYMoxEKbs3ohCcmDENILWLDYK.N 15 5	P11974	P11974	false	P11974	P11974	false	337	141	BS3	3.8933025134244335	false	true	false	false	3	2	Within	-0.2788461532884616
180	505;517	Scan: 18802 Run: 20180615_KS_CL_9.18802 P1_K.GSGTAEVELKK.G P2_K.GATLKITLDNAYMEK.Ccm 10 5;Scan: 16978 Run: 20180615_KS_CL_9.16978 P1_K.GSGTAEVELKK.G P2_K.GATLKITLDNAYMoxEK.Ccm 10 5;Scan: 16845 Run: 20180615_KS_CL_9.16845 P1_K.GSGTAEVELKK.G P2_K.GATLKITLDNAYMoxEK.Ccm 10 5	P11974	P11974	false	P11974	P11974	false	135	141	BS3	3.8829557835894906	false	true	false	false	3	2	Within	-0.2788461532884616
282	639	Scan: 18387 Run: 20180615_KS_CL_9.18387 P1_R.SVETLKEMIK.S P2_R.KILGEK.G 6 1	P11974	P11974	false	P11974	P11974	false	62	256	BS3	3.8813404518786174	false	true	false	false	1	1	Within	-0.2788461532884616
220	560;586	Scan: 23422 Run: 20180615_KS_CL_9.23422 P1_K.NICcmKVVDVGSKVYVDDGLISLQVKbs3nh2QK.G P2_R.AEGSDVANAVLDGADCcmIMoxLSGETAKGDYPLEAVR.M 11 25;Scan: 23320 Run: 20180615_KS_CL_9.23320 P1_R.PTRAEGSDVANAVLDGADCcmIMoxLSGETAKGDYPLEAVR.M P2_K.NICcmKVVDVGSKVYVDDGLISLQVK.Q 28 11	P11974	P11974	false	P11974	P11974	false	367	173	BS3	3.7743053823037416	false	true	false	false	2	2	Within	-0.2788461532884616
278	633	Scan: 23117 Run: 20180615_KS_CL_9.23117 P1_R.VNLAMoxNVGKARGFFKK.G P2_K.GATLKbs3nh2ITLDNAYMEKCcmDENILWLDYK.N 9 15	P11974	P11974	false	P11974	P11974	false	498	151	BS3	3.6793584935732198	false	true	false	false	1	1	Within	-0.2788461532884616
276	630	Scan: 23105 Run: 20180615_KS_CL_9.23105 P1_K.PVICcmATQMLESMoxIKbs3nh2KPRPTR.A P2_K.CcmDENILWLDYKNICcmKbs3ohVVDVGSK.V 15 11	P11974	P11974	false	P11974	P11974	false	162	337	BS3	3.6559441935438506	false	true	false	false	1	1	Within	-0.2788461532884616
277	631	Scan: 23105 Run: 20180615_KS_CL_9.23105 P1_K.PVICcmATQMLESMoxIKKbs3nh2PRPTR.A P2_K.CcmDENILWLDYKNICcmKbs3ohVVDVGSK.V 14 11	P11974	P11974	false	P11974	P11974	false	162	336	BS3	3.6559441935438506	false	true	false	false	1	1	Within	-0.2788461532884616
274	628	Scan: 22951 Run: 20180615_KS_CL_9.22951 P1_R.VEHVDAAKbs3nh2RIFSAFVMoxDVDQEVGFKLDQIDK.E P2_K.QKVQLSILGDDVYVKSGVDVVKCcmINK.Y 25 22	DECOY:REVERSE_P11974	DECOY:REVERSE_P11974	true	DECOY:REVERSE_P11974	DECOY:REVERSE_P11974	true	366	302	BS3	3.6101285172179836	true	false	false	true	1	1	Within	-0.2788461532884616
48	359;627	Scan: 13780 Run: 20180615_KS_CL_9.13780 P1_K.KGATLK.I P2_R.AGKPVICcmATQMLESMIKbs3ohKPR.P 1 18;Scan: 3430 Run: 20180615_KS_CL_9.3430 P1_K.KPRPTR.A P2_K.KGATLK.I 1 1	P11974	P11974	false	P11974	P11974	false	136	337	BS3	3.608041813423747	false	true	false	false	2	2	Within	-0.2788461532884616
273	457	Scan: 17972 Run: 20180615_KS_CL_9.17972 P1_K.KGVNLPGAAVDLPAVSEK.D P2_K.GSGTAEVELKK.G 1 10;Scan: 17947 Run: 20180615_KS_CL_9.17947 P1_K.KGVNLPGAAVDLPAVSEK.D P2_K.GSGTAEVELKK.G 1 10	P11974	P11974	false	P11974	P11974	false	135	207	BS3	3.6028708906405096	false	true	false	false	2	1	Within	-0.2788461532884616
271	624	Scan: 22975 Run: 20180615_KS_CL_9.22975 P1_R.VGEHNEIKSIIK.I P2_R.AVNMGSKIMEKLTEVSRSAPGITCcmIIGTNR.A 8 11	DECOY:REVERSE_P11974	DECOY:REVERSE_P11974	true	DECOY:REVERSE_P11974	DECOY:REVERSE_P11974	true	262	470	BS3	3.5728865762067663	true	false	false	true	1	1	Within	-0.2788461532884616
21	331;484	Scan: 23364 Run: 20180615_KS_CL_9.23364 P1_K.PVICcmATQMLESMIKbs3ohKPR.P P2_R.KLFEELARSSSHSTDLMoxEAMoxAMoxGSVEASYK.Ccm 15 1;Scan: 10769 Run: 20180615_KS_CL_9.10769 P1_K.KPRPTR.A P2_R.KLFEELAR.S 1 1;Scan: 10727 Run: 20180615_KS_CL_9.10727 P1_K.KPRPTR.A P2_R.KLFEELAR.S 1 1	P11974	P11974	false	P11974	P11974	false	393	337	BS3	3.552574785310937	false	true	false	false	3	2	Within	-0.2788461532884616
265	615	Scan: 23030 Run: 20180615_KS_CL_9.23030 P1_R.SVETLKEMoxIKSGMoxNVAR.M P2_K.NVRTATESFASDPILYRPVAVALDTKGPEIR.T 10 26	P11974	P11974	false	P11974	P11974	false	66	115	BS3	3.4284222040829344	false	true	false	false	1	1	Within	-0.2788461532884616
262	461	Scan: 23069 Run: 20180615_KS_CL_9.23069 P1_R.YLIPDSAFSETATRVNKITEAHYEHTGHSFNMRAVNMGSK.I P2_K.KIMSELMQTACcmIVPKGAR.N 17 15;Scan: 23155 Run: 20180615_KS_CL_9.23155 P1_R.YLIPDSAFSETATRVNKITEAHYEHTGHSFNMRAVNMGSK.I P2_K.KIMSELMQTACcmIVPKGAR.N 17 15	DECOY:REVERSE_P11974	DECOY:REVERSE_P11974	true	DECOY:REVERSE_P11974	DECOY:REVERSE_P11974	true	210	443	BS3	3.3850633860846635	true	false	false	true	2	1	Within	-0.2788461532884616
261	612	Scan: 22445 Run: 20180615_KS_CL_9.22445 P1_R.TGLIKGSGTAEVELKK.G P2_K.QKGPDFLVTEVENGGFLGSKK.G 5 20	P11974	P11974	false	P11974	P11974	false	125	206	BS3	3.36574844634445	false	true	false	false	1	1	Within	-0.2788461532884616
259	610	Scan: 12069 Run: 20180615_KS_CL_9.12069 P1_K.NICcmKVVDVGSK.V P2_K.GSGTAEVELKK.G 4 10	P11974	P11974	false	P11974	P11974	false	135	166	BS3	3.3298072619148846	false	true	false	false	1	1	Within	-0.2788461532884616
256	606	Scan: 23418 Run: 20180615_KS_CL_9.23418 P1_R.GDLGIEIPAEKVFLAQKbs3ohMoxIIGRCcmNR.A P2_R.AEGSDVANAVLDGADCcmIMoxLSGETAKGDYPLEAVR.M 11 25	P11974	P11974	false	P11974	P11974	false	367	305	BS3	3.2847253349484187	false	true	false	false	1	1	Within	-0.2788461532884616
255	605	Scan: 22805 Run: 20180615_KS_CL_9.22805 P1_K.NICcmKVVDVGSK.V P2_K.IISKIENHEGVR.R 4 4	P11974	P11974	false	P11974	P11974	false	270	166	BS3	3.269265627266016	false	true	false	false	1	1	Within	-0.2788461532884616
254	603	Scan: 18433 Run: 20180615_KS_CL_9.18433 P1_K.KGVNLPGAAVDLPAVSEK.D P2_K.ILGEKbs3ohGKNIK.I 1 7	P11974	P11974	false	P11974	P11974	false	207	263	BS3	3.2662273978874152	false	true	false	false	1	1	Within	-0.2788461532884616
253	604	Scan: 18433 Run: 20180615_KS_CL_9.18433 P1_K.KGVNLPGAAVDLPAVSEK.D P2_K.ILGEKGKbs3ohNIK.I 1 5	P11974	P11974	false	P11974	P11974	false	207	261	BS3	3.2662273978874152	false	true	false	false	1	1	Within	-0.2788461532884616
134	448;491	Scan: 6697 Run: 20180615_KS_CL_9.6697 P1_R.KAADVHEVR.K P2_K.ILGEKGK.N 1 5;Scan: 6228 Run: 20180615_KS_CL_9.6228 P1_R.KILGEKGK.N P2_R.KAADVHEVR.K 6 1;Scan: 6221 Run: 20180615_KS_CL_9.6221 P1_R.KILGEKGK.N P2_R.KAADVHEVR.K 6 1	P11974	P11974	false	P11974	P11974	false	247	261	BS3	3.2591932846590805	false	true	false	false	3	2	Within	-0.2788461532884616
252	601	Scan: 22468 Run: 20180615_KS_CL_9.22468 P1_K.KIMoxSELMQTACcmIVPKGAR.N P2_K.ESVAPLDVAAGPLNVGKK.S 15 17	DECOY:REVERSE_P11974	DECOY:REVERSE_P11974	true	DECOY:REVERSE_P11974	DECOY:REVERSE_P11974	true	325	210	BS3	3.2518404060342534	true	false	false	true	1	1	Within	-0.2788461532884616
11	320;600	Scan: 23657 Run: 20180615_KS_CL_9.23657 P1_K.PVICcmATQMLESMoxIKKbs3ohPRPTR.A P2_R.KAADVHEVR.K 14 1;Scan: 23052 Run: 20180615_KS_CL_9.23052 P1_K.PVICcmATQMoxLESMIKKPR.P P2_K.FGVEQDVDMVFASFIRKAADVHEVRK.I 14 17	P11974	P11974	false	P11974	P11974	false	247	336	BS3	3.2469267902964454	false	true	false	false	2	2	Within	-0.2788461532884616
41	511;406;500;538;351	Scan: 23038 Run: 20180615_KS_CL_9.23038 P1_R.VNLAMNVGKAR.G P2_K.EMIKSGMNVARMNFSHGTHEYHAETIK.N 9 4;Scan: 22871 Run: 20180615_KS_CL_9.22871 P1_R.VNLAMNVGKAR.G P2_K.EMIKSGMNVARMoxNFSHGTHEYHAETIK.N 9 4;Scan: 22696 Run: 20180615_KS_CL_9.22696 P1_R.VNLAMoxNVGKARGFFK.K P2_R.SVETLKbs3nh2EMIKSGMNVAR.M 9 10;Scan: 22491 Run: 20180615_KS_CL_9.22491 P1_R.VNLAMNVGKARGFFK.K P2_K.EMIKSGMoxNVAR.M 9 4;Scan: 23280 …	P11974	P11974	false	P11974	P11974	false	498	66	BS3	3.1364420000311632	false	true	false	false	5	5	Within	-0.2788461532884616
250	523	Scan: 14104 Run: 20180615_KS_CL_9.14104 P1_K.VFLAQKMIIGR.Ccm P2_K.KPRPTR.A 6 1;Scan: 14084 Run: 20180615_KS_CL_9.14084 P1_K.VFLAQKMIIGR.Ccm P2_K.KPRPTR.A 6 1	P11974	P11974	false	P11974	P11974	false	337	311	BS3	3.134727981326893	false	true	false	false	2	1	Within	-0.2788461532884616
248	597	Scan: 23009 Run: 20180615_KS_CL_9.23009 P1_R.KAADVHEVRKILGEK.G P2_K.GATLKITLDNAYMEKCcmDENILWLDYKNICcmK.V 10 15	P11974	P11974	false	P11974	P11974	false	256	151	BS3	3.108766573174722	false	true	false	false	1	1	Within	-0.2788461532884616
168	489;580	Scan: 22869 Run: 20180615_KS_CL_9.22869 P1_K.GSGTAEVELKbs3ohKGATLK.I P2_R.EAEAAMFHRKLFEELARSSSHSTDLMEAMAMGSVEASYK.Ccm 11 10;Scan: 22535 Run: 20180615_KS_CL_9.22535 P1_R.MoxQHLIAREAEAAMoxFHRKLFEELAR.S P2_K.KGATLKbs3ohITLDNAYMEK.Ccm 17 1	P11974	P11974	false	P11974	P11974	false	393	136	BS3	3.104190278742965	false	true	false	false	2	2	Within	-0.2788461532884616
246	594	Scan: 22615 Run: 20180615_KS_CL_9.22615 P1_R.VGEHNEIKSIIK.I P2_K.QALFVKEAPIEIGLDGR.A 8 6	DECOY:REVERSE_P11974	DECOY:REVERSE_P11974	true	DECOY:REVERSE_P11974	DECOY:REVERSE_P11974	true	262	227	BS3	3.057187409423066	true	false	false	true	1	1	Within	-0.2788461532884616
245	593	Scan: 23463 Run: 20180615_KS_CL_9.23463 P1_K.DIQDLKFGVEQDVDMoxVFASFIRK.A P2_R.AEGSDVANAVLDGADCcmIMLSGETAKGDYPLEAVR.M 6 25	P11974	P11974	false	P11974	P11974	false	367	230	BS3	3.043141075146241	false	true	false	false	1	1	Within	-0.2788461532884616
239	587	Scan: 23017 Run: 20180615_KS_CL_9.23017 P1_K.YDLWLINEDCcmKEMoxYANDLTIKLTAGK.K P2_R.WGTLVIVVDGKbs3ohKFFGRAK.G 11 12	DECOY:REVERSE_P11974	DECOY:REVERSE_P11974	true	DECOY:REVERSE_P11974	DECOY:REVERSE_P11974	true	381	28	BS3	2.8633691991626287	true	false	false	true	1	1	Within	-0.2788461532884616
152	472;567	Scan: 22849 Run: 20180615_KS_CL_9.22849 P1_R.VAELPYDGKATEGSLMICcmDAGDLVANAVDSGEAR.T P2_R.AVNMGSKIMoxEK.L 9 7;Scan: 22760 Run: 20180615_KS_CL_9.22760 P1_R.VAELPYDGKATEGSLMoxICcmDAGDLVANAVDSGEAR.T P2_R.AVNMoxGSKIMoxEK.L 9 7	DECOY:REVERSE_P11974	DECOY:REVERSE_P11974	true	DECOY:REVERSE_P11974	DECOY:REVERSE_P11974	true	466	165	BS3	2.8328858622455124	true	false	false	true	2	2	Within	-0.2788461532884616
236	583	Scan: 23079 Run: 20180615_KS_CL_9.23079 P1_K.GPDFLVTEVENGGFLGSKbs3ohKGVNLPGAAVDLPAVSEK.D P2_R.CcmNRAGKPVICcmATQMoxLESMoxIK.K 19 6	P11974	P11974	false	P11974	P11974	false	322	207	BS3	2.831227402844353	false	true	false	false	1	1	Within	-0.2788461532884616
237	584	Scan: 23079 Run: 20180615_KS_CL_9.23079 P1_K.GPDFLVTEVENGGFLGSKKbs3ohGVNLPGAAVDLPAVSEK.D P2_R.CcmNRAGKPVICcmATQMoxLESMoxIK.K 18 6	P11974	P11974	false	P11974	P11974	false	322	206	BS3	2.831227402844353	false	true	false	false	1	1	Within	-0.2788461532884616
235	582	Scan: 21503 Run: 20180615_KS_CL_9.21503 P1_R.KILGEK.G P2_K.KGVNLPGAAVDLPAVSEKDIQDLK.F 1 18	P11974	P11974	false	P11974	P11974	false	256	224	BS3	2.8023916504809	false	true	false	false	1	1	Within	-0.2788461532884616
233	579	Scan: 22509 Run: 20180615_KS_CL_9.22509 P1_K.VYVDDGLISLQVKQK.G P2_R.TGLIKGSGTAEVELK.K 13 5	P11974	P11974	false	P11974	P11974	false	125	186	BS3	2.762621130722423	false	true	false	false	1	1	Within	-0.2788461532884616
230	576	Scan: 21566 Run: 20180615_KS_CL_9.21566 P1_R.VNLAMoxNVGKAR.G P2_R.SVETLKEMoxIK.S 9 6	P11974	P11974	false	P11974	P11974	false	498	62	BS3	2.676323528158462	false	true	false	false	1	1	Within	-0.2788461532884616
30	417;340;568	Scan: 23510 Run: 20180615_KS_CL_9.23510 P1_K.VYVDDGLISLQVKQKGPDFLVTEVENGGFLGSK.K P2_K.SGMNVARMoxNFSHGTHEYHAETIKNVR.T 15 23;Scan: 22256 Run: 20180615_KS_CL_9.22256 P1_K.SGMoxNVARMoxNFSHGTHEYHAETIKNVR.T P2_K.QKGPDFLVTEVENGGFLGSKK.G 23 2;Scan: 22962 Run: 20180615_KS_CL_9.22962 P1_K.VYVDDGLISLQVKQKGPDFLVTEVENGGFLGSK.K P2_K.SGMoxNVARMoxNFSHGTHEYHAETIKNVR.T 15 23	P11974	P11974	false	P11974	P11974	false	188	89	BS3	2.675269953934625	false	true	false	false	3	3	Within	-0.2788461532884616
228	572	Scan: 23083 Run: 20180615_KS_CL_9.23083 P1_K.GSGTAEVELKK.G P2_R.AEGSDVANAVLDGADCcmIMLSGETAKGDYPLEAVR.M 10 25	P11974	P11974	false	P11974	P11974	false	135	367	BS3	2.6223177783097307	false	true	false	false	1	1	Within	-0.2788461532884616
227	571	Scan: 23038 Run: 20180615_KS_CL_9.23038 P1_K.IMoxSELMoxQTACcmIVPKGARNCcmR.G P2_R.AVNMoxGSKIMoxEKLTEVSR.S 14 7	DECOY:REVERSE_P11974	DECOY:REVERSE_P11974	true	DECOY:REVERSE_P11974	DECOY:REVERSE_P11974	true	466	210	BS3	2.6174665706232623	true	false	false	true	1	1	Within	-0.2788461532884616
224	402	Scan: 23422 Run: 20180615_KS_CL_9.23422 P1_K.NICcmKVVDVGSKbs3ohVYVDDGLISLQVKbs3nh2QK.G P2_R.KLFEELARSSSHSTDLMoxEAMoxAMoxGSVEASYK.Ccm 4 1;Scan: 22934 Run: 20180615_KS_CL_9.22934 P1_K.NICcmKVVDVGSKbs3ohVYVDDGLISLQVKbs3nh2QK.G P2_R.KLFEELARSSSHSTDLMoxEAMoxAMoxGSVEASYK.Ccm 4 1	P11974	P11974	false	P11974	P11974	false	393	166	BS3	2.5579625539668434	false	true	false	false	2	1	Within	-0.2788461532884616
222	564	Scan: 22783 Run: 20180615_KS_CL_9.22783 P1_R.VNKITEAHYEHTGHSFNMoxR.A P2_K.RVEHVDAAKRIFSAFVMoxDVDQEVGFK.L 3 9	DECOY:REVERSE_P11974	DECOY:REVERSE_P11974	true	DECOY:REVERSE_P11974	DECOY:REVERSE_P11974	true	443	285	BS3	2.5075200014425123	true	false	false	true	1	1	Within	-0.2788461532884616
218	558	Scan: 22912 Run: 20180615_KS_CL_9.22912 P1_R.CcmNRAGKPVICcmATQMLESMoxIK.K P2_K.AADVHEVRKILGEK.G 6 9	P11974	P11974	false	P11974	P11974	false	322	256	BS3	2.4374579707078246	false	true	false	false	1	1	Within	-0.2788461532884616
68	403;552;308	Scan: 6468 Run: 20180615_KS_CL_9.6468 P1_R.VNLAMNVGKARGFFK.K P2_R.KLFEELAR.S 9 1;Scan: 22833 Run: 20180615_KS_CL_9.22833 P1_R.VNLAMNVGKARGFFKbs3nh2K.G P2_R.MoxQHLIAREAEAAMoxFHRKLFEELAR.S 9 17;Scan: 5940 Run: 20180615_KS_CL_9.5940 P1_R.VNLAMoxNVGKARGFFK.K P2_R.KLFEELAR.S 9 1;Scan: 5737 Run: 20180615_KS_CL_9.5737 P1_R.VNLAMoxNVGKARGFFK.K P2_R.KLFEELAR.S 9 1	P11974	P11974	false	P11974	P11974	false	393	498	BS3	2.389018236307539	false	true	false	false	4	3	Within	-0.2788461532884616
214	554	Scan: 23283 Run: 20180615_KS_CL_9.23283 P1_R.GDLGIEIPAEKbs3nh2VFLAQKMoxIIGR.Ccm P2_R.CcmNRAGKPVICcmATQMoxLESMoxIKK.P 17 6	P11974	P11974	false	P11974	P11974	false	322	311	BS3	2.3697808966615135	false	true	false	false	1	1	Within	-0.2788461532884616
213	553	Scan: 22953 Run: 20180615_KS_CL_9.22953 P1_K.PVICcmATQMoxLESMoxIKKPR.P P2_K.EMoxIKSGMoxNVAR.M 14 4	P11974	P11974	false	P11974	P11974	false	66	336	BS3	2.347652147551396	false	true	false	false	1	1	Within	-0.2788461532884616
210	550	Scan: 23018 Run: 20180615_KS_CL_9.23018 P1_K.QKGPDFLVTEVENGGFLGSKK.G P2_R.GFFKbs3ohKGDVVIVLTGWRPGSGFTNTMoxR.V 20 5	P11974	P11974	false	P11974	P11974	false	206	505	BS3	2.295923515789266	false	true	false	false	1	1	Within	-0.2788461532884616
211	551	Scan: 23018 Run: 20180615_KS_CL_9.23018 P1_K.QKGPDFLVTEVENGGFLGSKK.G P2_R.GFFKKbs3ohGDVVIVLTGWRPGSGFTNTMoxR.V 20 4	P11974	P11974	false	P11974	P11974	false	206	504	BS3	2.295923515789266	false	true	false	false	1	1	Within	-0.2788461532884616
209	547	Scan: 20723 Run: 20180615_KS_CL_9.20723 P1_K.VVDVGSKVYVDDGLISLQVK.Q P2_K.DIQDLKFGVEQDVDMVFASFIRKAADVHEVR.K 7 23	P11974	P11974	false	P11974	P11974	false	247	173	BS3	2.260644057618335	false	true	false	false	1	1	Within	-0.2788461532884616
174	497;508	Scan: 22996 Run: 20180615_KS_CL_9.22996 P1_R.SVETLKEMoxIK.S P2_K.GATLKITLDNAYMEK.Ccm 6 5;Scan: 23443 Run: 20180615_KS_CL_9.23443 P1_R.NTGIICcmTIGPASRSVETLKEMIKSGMoxNVAR.M P2_K.GATLKITLDNAYMoxEKbs3ohCcmDENILWLDYK.N 19 5	P11974	P11974	false	P11974	P11974	false	62	141	BS3	2.210643528616841	false	true	false	false	2	2	Within	-0.2788461532884616
117	430;535	Scan: 23105 Run: 20180615_KS_CL_9.23105 P1_R.VNLAMNVGKARGFFKbs3ohK.G P2_K.KGATLKITLDNAYMoxEKbs3ohCcmDENILWLDYK.N 9 6;Scan: 23117 Run: 20180615_KS_CL_9.23117 P1_R.VNLAMoxNVGKARGFFKK.G P2_K.GATLKITLDNAYMEKbs3ohCcmDENILWLDYK.N 9 5	P11974	P11974	false	P11974	P11974	false	141	498	BS3	2.192112680361408	false	true	false	false	2	2	Within	-0.2788461532884616
172	495;502	Scan: 23076 Run: 20180615_KS_CL_9.23076 P1_K.GPDFLVTEVENGGFLGSKK.G P2_K.EMoxIKSGMoxNVAR.M 18 4;Scan: 23553 Run: 20180615_KS_CL_9.23553 P1_R.SVETLKEMIKSGMoxNVARMoxNFSHGTHEYHAETIK.N P2_K.GPDFLVTEVENGGFLGSKKbs3ohGVNLPGAAVDLPAVSEK.D 10 18	P11974	P11974	false	P11974	P11974	false	66	206	BS3	2.145143893531634	false	true	false	false	2	2	Within	-0.2788461532884616
110	423;529	Scan: 23241 Run: 20180615_KS_CL_9.23241 P1_K.PVICcmATQMLESMIKKPRPTR.A P2_K.ITLDNAYMoxEKCcmDENILWLDYK.N 15 10;Scan: 23006 Run: 20180615_KS_CL_9.23006 P1_K.PVICcmATQMLESMoxIKKPR.P P2_K.GATLKITLDNAYMoxEKCcmDENILWLDYK.N 15 15	P11974	P11974	false	P11974	P11974	false	337	151	BS3	2.098648814310675	false	true	false	false	2	2	Within	-0.2788461532884616
205	539	Scan: 22732 Run: 20180615_KS_CL_9.22732 P1_K.DPVQEAWAEDVDLRVNLAMNVGKARGFFK.K P2_R.AGKPVICcmATQMLESMoxIKK.P 23 3	P11974	P11974	false	P11974	P11974	false	322	498	BS3	2.096410453023033	false	true	false	false	1	1	Within	-0.2788461532884616
203	537	Scan: 22917 Run: 20180615_KS_CL_9.22917 P1_K.ILGEKGKNIK.I P2_R.GIFPVVCcmKDPVQEAWAEDVDLR.V 5 8	P11974	P11974	false	P11974	P11974	false	261	475	BS3	2.0846460764862296	false	true	false	false	1	1	Within	-0.2788461532884616
202	536	Scan: 22954 Run: 20180615_KS_CL_9.22954 P1_K.QKbs3nh2GPDFLVTEVENGGFLGSKK.G P2_K.PVICcmATQMLESMIKKbs3nh2PR.P 20 14	P11974	P11974	false	P11974	P11974	false	336	206	BS3	2.0737146944815246	false	true	false	false	1	1	Within	-0.2788461532884616
200	534	Scan: 23074 Run: 20180615_KS_CL_9.23074 P1_K.QKGPDFLVTEVENGGFLGSKbs3nh2K.G P2_R.CcmNRAGKPVICcmATQMLESMoxIKbs3ohK.P 2 6	P11974	P11974	false	P11974	P11974	false	322	188	BS3	2.0584835732616376	false	true	false	false	1	1	Within	-0.2788461532884616
199	533	Scan: 19898 Run: 20180615_KS_CL_9.19898 P1_R.SVETLKEMIKSGMoxNVAR.M P2_R.PVAVALDTKGPEIR.T 6 9	P11974	P11974	false	P11974	P11974	false	115	62	BS3	2.0398608070274804	false	true	false	false	1	1	Within	-0.2788461532884616
86	399;516;424	Scan: 19016 Run: 20180615_KS_CL_9.19016 P1_K.KPRPTR.A P2_R.AGKPVICcmATQMLESMIKK.P 1 3;Scan: 16938 Run: 20180615_KS_CL_9.16938 P1_K.KPRPTR.A P2_R.AGKPVICcmATQMoxLESMIK.K 1 3;Scan: 13765 Run: 20180615_KS_CL_9.13765 P1_K.KPRPTR.A P2_R.AGKPVICcmATQMoxLESMoxIK.K 1 3	P11974	P11974	false	P11974	P11974	false	337	322	BS3	2.022230298869737	false	true	false	false	3	3	Within	-0.2788461532884616
76	514;387;435	Scan: 22800 Run: 20180615_KS_CL_9.22800 P1_R.IEPGKTDLAVAVPR.Y P2_R.AVNMGSKIMEK.L 5 7;Scan: 15777 Run: 20180615_KS_CL_9.15777 P1_R.IEPGKTDLAVAVPR.Y P2_R.AVNMoxGSKIMoxEK.L 5 7;Scan: 22926 Run: 20180615_KS_CL_9.22926 P1_K.ILGTRIEPGKTDLAVAVPRYLIPDSAFSETATR.V P2_R.AVNMGSKIMoxEK.L 10 7	DECOY:REVERSE_P11974	DECOY:REVERSE_P11974	true	DECOY:REVERSE_P11974	DECOY:REVERSE_P11974	true	466	417	BS3	2.002302674045719	true	false	false	true	3	3	Within	-0.2788461532884616
196	528	Scan: 23009 Run: 20180615_KS_CL_9.23009 P1_K.GKbs3nh2NIKIISK.I P2_K.CcmDENILWLDYKNICcmK.V 5 11	P11974	P11974	false	P11974	P11974	false	162	266	BS3	1.992116289659623	false	true	false	false	1	1	Within	-0.2788461532884616
195	527	Scan: 22766 Run: 20180615_KS_CL_9.22766 P1_K.KGATLKITLDNAYMoxEK.Ccm P2_K.CcmDENILWLDYKNICcmK.V 6 11	P11974	P11974	false	P11974	P11974	false	162	141	BS3	1.9706444281216202	false	true	false	false	1	1	Within	-0.2788461532884616
73	383;521	Scan: 21182 Run: 20180615_KS_CL_9.21182 P1_K.EMIKSGMNVAR.M P2_K.DIQDLKFGVEQDVDMVFASFIR.K 4 6;Scan: 23542 Run: 20180615_KS_CL_9.23542 P1_R.SVETLKEMIKSGMNVAR.M P2_K.DIQDLKFGVEQDVDMVFASFIRK.A 10 6	P11974	P11974	false	P11974	P11974	false	230	66	BS3	1.9377213871559402	false	true	false	false	2	2	Within	-0.2788461532884616
190	520	Scan: 22509 Run: 20180615_KS_CL_9.22509 P1_K.VFLAQKMIIGRCcmNR.A P2_R.TGLIKGSGTAEVELK.K 6 5	P11974	P11974	false	P11974	P11974	false	125	311	BS3	1.8924251207283944	false	true	false	false	1	1	Within	-0.2788461532884616
189	519	Scan: 17978 Run: 20180615_KS_CL_9.17978 P1_R.SVETLKEMIK.S P2_K.GSGTAEVELKK.G 6 10	P11974	P11974	false	P11974	P11974	false	135	62	BS3	1.8876845214046503	false	true	false	false	1	1	Within	-0.2788461532884616
188	518	Scan: 22690 Run: 20180615_KS_CL_9.22690 P1_K.KGATLKITLDNAYMoxEKbs3ohCcmDENILWLDYK.N P2_K.DIQDLKFGVEQDVDMoxVFASFIRK.A 6 6	P11974	P11974	false	P11974	P11974	false	230	141	BS3	1.864687022928567	false	true	false	false	1	1	Within	-0.2788461532884616
147	467;492	Scan: 22688 Run: 20180615_KS_CL_9.22688 P1_R.VNKITEAHYEHTGHSFNMR.A P2_R.ALEEFLKRHFMAAEAER.A 3 7;Scan: 23418 Run: 20180615_KS_CL_9.23418 P1_R.VNKITEAHYEHTGHSFNMRAVNMGSKbs3nh2IMEK.L P2_R.ALEEFLKRHFMAAEAERAILHQMR.V 3 7	DECOY:REVERSE_P11974	DECOY:REVERSE_P11974	true	DECOY:REVERSE_P11974	DECOY:REVERSE_P11974	true	443	139	BS3	1.8378854164695262	true	false	false	true	2	2	Within	-0.2788461532884616
186	515	Scan: 22780 Run: 20180615_KS_CL_9.22780 P1_K.Kbs3nh2GATLKITLDNAYMEK.Ccm P2_R.AGKPVICcmATQMLESMIKbs3ohKbs3ohPR.P 6 3	P11974	P11974	false	P11974	P11974	false	322	141	BS3	1.8174352516289076	false	true	false	false	1	1	Within	-0.2788461532884616
183	509	Scan: 23496 Run: 20180615_KS_CL_9.23496 P1_K.SGMNVARMNFSHGTHEYHAETIKNVRTATESFASDPILYR.P P2_R.KLFEELAR.S 23 1	P11974	P11974	false	P11974	P11974	false	393	89	BS3	1.6446136368283442	false	true	false	false	1	1	Within	-0.2788461532884616
69	379;503	Scan: 17567 Run: 20180615_KS_CL_9.17567 P1_K.KGVNLPGAAVDLPAVSEK.D P2_K.EMoxIKSGMoxNVAR.M 1 4;Scan: 23553 Run: 20180615_KS_CL_9.23553 P1_R.SVETLKEMIKSGMoxNVARMoxNFSHGTHEYHAETIK.N P2_K.GPDFLVTEVENGGFLGSKbs3ohKGVNLPGAAVDLPAVSEK.D 10 19	P11974	P11974	false	P11974	P11974	false	66	207	BS3	1.60677919453546	false	true	false	false	2	2	Within	-0.2788461532884616
181	507	Scan: 22670 Run: 20180615_KS_CL_9.22670 P1_R.VNKITEAHYEHTGHSFNMoxR.A P2_R.PKKIMoxSELMoxQTACcmIVPK.G 3 3	DECOY:REVERSE_P11974	DECOY:REVERSE_P11974	true	DECOY:REVERSE_P11974	DECOY:REVERSE_P11974	true	443	196	BS3	1.5977633867139003	true	false	false	true	1	1	Within	-0.2788461532884616
136	450;470	Scan: 23032 Run: 20180615_KS_CL_9.23032 P1_-.MSKSHSEAGSAFIQTQQLHAAMoxADTFLEHMoxCcmR.L P2_R.KAADVHEVR.K 1 1;Scan: 22822 Run: 20180615_KS_CL_9.22822 P1_-.MoxSKSHSEAGSAFIQTQQLHAAMoxADTFLEHMoxCcmR.L P2_R.KAADVHEVR.K 1 1	P11974	P11974	false	P11974	P11974	false	247	1	BS3	1.522228279910438	false	true	false	false	2	2	Within	-0.2788461532884616
176	499	Scan: 22781 Run: 20180615_KS_CL_9.22781 P1_K.GSGTAEVELKKGATLK.I P2_R.AGKPVICcmATQMoxLESMoxIK.K 10 3	P11974	P11974	false	P11974	P11974	false	135	322	BS3	1.4976161076225698	false	true	false	false	1	1	Within	-0.2788461532884616
175	498	Scan: 23242 Run: 20180615_KS_CL_9.23242 P1_K.KGDVVIVLTGWRPGSGFTNTMoxRVVPVP.- P2_K.GATLKITLDNAYMoxEK.Ccm 1 5	P11974	P11974	false	P11974	P11974	false	141	505	BS3	1.4871696425124346	false	true	false	false	1	1	Within	-0.2788461532884616
171	494	Scan: 23091 Run: 20180615_KS_CL_9.23091 P1_K.SGMoxNVARMoxNFSHGTHEYHAETIKNVRTATESFASDPILYR.P P2_K.NICcmKVVDVGSK.V 23 4	P11974	P11974	false	P11974	P11974	false	166	89	BS3	1.4624155131986438	false	true	false	false	1	1	Within	-0.2788461532884616
169	490	Scan: 22784 Run: 20180615_KS_CL_9.22784 P1_R.KAADVHEVRK.I P2_K.EMIKSGMNVAR.M 1 4	P11974	P11974	false	P11974	P11974	false	247	66	BS3	1.4066894397991518	false	true	false	false	1	1	Within	-0.2788461532884616
17	400;481;327	Scan: 23146 Run: 20180615_KS_CL_9.23146 P1_K.IISKIENHEGVR.R P2_K.GATLKITLDNAYMEK.Ccm 4 5;Scan: 23071 Run: 20180615_KS_CL_9.23071 P1_K.IISKIENHEGVR.R P2_K.GATLKITLDNAYMoxEK.Ccm 4 5;Scan: 23408 Run: 20180615_KS_CL_9.23408 P1_K.KGATLKITLDNAYMoxEK.Ccm P2_K.IISKIENHEGVRRFDEILEASDGIMVAR.G 6 4	P11974	P11974	false	P11974	P11974	false	141	270	BS3	1.4013477926959768	false	true	false	false	3	3	Within	-0.2788461532884616
166	487	Scan: 22597 Run: 20180615_KS_CL_9.22597 P1_K.GVNLPGAAVDLPAVSEKDIQDLK.F P2_K.GATLKITLDNAYMoxEK.Ccm 17 5	P11974	P11974	false	P11974	P11974	false	141	224	BS3	1.3589338118138543	false	true	false	false	1	1	Within	-0.2788461532884616
165	486	Scan: 23343 Run: 20180615_KS_CL_9.23343 P1_R.NHQTARQAHLYRGIFPVVCcmKDPVQEAWAEDVDLR.V P2_R.CcmNRAGKPVICcmATQMLESMoxIKK.P 20 6	P11974	P11974	false	P11974	P11974	false	475	322	BS3	1.3588998190405177	false	true	false	false	1	1	Within	-0.2788461532884616
164	485	Scan: 23031 Run: 20180615_KS_CL_9.23031 P1_R.GDLGIEIPAEKbs3nh2VFLAQKMoxIIGR.Ccm P2_K.DPVQEAWAEDVDLRVNLAMNVGKAR.G 17 23	P11974	P11974	false	P11974	P11974	false	498	311	BS3	1.350082651445029	false	true	false	false	1	1	Within	-0.2788461532884616
163	483	Scan: 13774 Run: 20180615_KS_CL_9.13774 P1_R.WGTLVIVVDGKK.F P2_-.PVPVVRMTNTFGSGPR.W 11 1	DECOY:REVERSE_P11974	DECOY:REVERSE_P11974	true	DECOY:REVERSE_P11974	DECOY:REVERSE_P11974	true	27	1	BS3	1.336422351158618	true	false	false	true	1	1	Within	-0.2788461532884616
162	482	Scan: 23308 Run: 20180615_KS_CL_9.23308 P1_R.NTGIICcmTIGPASRSVETLKEMoxIKSGMoxNVAR.M P2_K.ITLDNAYMEKCcmDENILWLDYKbs3ohNICcmK.V 19 10	P11974	P11974	false	P11974	P11974	false	151	62	BS3	1.30962291232077	false	true	false	false	1	1	Within	-0.2788461532884616
160	480	Scan: 23232 Run: 20180615_KS_CL_9.23232 P1_K.LDQIDKESVAPLDVAAGPLNVGKbs3ohK.S P2_K.KIMSELMoxQTACcmIVPKbs3ohGARNCcmR.G 6 1	DECOY:REVERSE_P11974	DECOY:REVERSE_P11974	true	DECOY:REVERSE_P11974	DECOY:REVERSE_P11974	true	196	308	BS3	1.3009103262590382	true	false	false	true	1	1	Within	-0.2788461532884616
158	478	Scan: 23011 Run: 20180615_KS_CL_9.23011 P1_K.QKGPDFLVTEVENGGFLGSK.K P2_K.EMIKSGMNVARMNFSHGTHEYHAETIKbs3ohNVR.T 2 4	P11974	P11974	false	P11974	P11974	false	188	66	BS3	1.2539227561930972	false	true	false	false	1	1	Within	-0.2788461532884616
157	477	Scan: 19631 Run: 20180615_KS_CL_9.19631 P1_R.PKKbs3nh2IMSELMoxQTACcmIVPKGAR.N P2_R.AVNMGSKIMEK.L 2 7	DECOY:REVERSE_P11974	DECOY:REVERSE_P11974	true	DECOY:REVERSE_P11974	DECOY:REVERSE_P11974	true	466	195	BS3	1.2487084745387014	true	false	false	true	1	1	Within	-0.2788461532884616
156	476	Scan: 18210 Run: 20180615_KS_CL_9.18210 P1_R.VNLAMNVGKbs3nh2ARGFFKK.G P2_K.GVNLPGAAVDLPAVSEKbs3nh2DIQDLKFGVEQDVDMVFASFIRK.A 15 23	P11974	P11974	false	P11974	P11974	false	504	230	BS3	1.239933598042872	false	true	false	false	1	1	Within	-0.2788461532884616
22	468;375;332	Scan: 23503 Run: 20180615_KS_CL_9.23503 P1_K.SGMoxNVARMoxNFSHGTHEYHAETIKNVRTATESFASDPILYR.P P2_K.EMoxIKSGMoxNVAR.M 23 4;Scan: 23964 Run: 20180615_KS_CL_9.23964 P1_R.MoxNFSHGTHEYHAETIKNVR.T P2_K.EMoxIKSGMoxNVAR.M 16 4;Scan: 23755 Run: 20180615_KS_CL_9.23755 P1_R.MNFSHGTHEYHAETIKNVR.T P2_K.EMoxIKSGMoxNVAR.M 16 4	P11974	P11974	false	P11974	P11974	false	89	66	BS3	1.235766136748139	false	true	false	false	3	3	Within	-0.2788461532884616
155	475	Scan: 12017 Run: 20180615_KS_CL_9.12017 P1_-.PVPVVRMTNTFGSGPR.W P2_R.ALEEFLKR.H 1 7	DECOY:REVERSE_P11974	DECOY:REVERSE_P11974	true	DECOY:REVERSE_P11974	DECOY:REVERSE_P11974	true	139	1	BS3	1.227234611552166	true	false	false	true	1	1	Within	-0.2788461532884616
154	474	Scan: 23159 Run: 20180615_KS_CL_9.23159 P1_R.VAELPYDGKATEGSLMoxICcmDAGDLVANAVDSGEARTPRPK.K P2_R.GIIMKQALFVK.E 9 5	DECOY:REVERSE_P11974	DECOY:REVERSE_P11974	true	DECOY:REVERSE_P11974	DECOY:REVERSE_P11974	true	221	165	BS3	1.2182297821837587	true	false	false	true	1	1	Within	-0.2788461532884616
153	473	Scan: 23104 Run: 20180615_KS_CL_9.23104 P1_R.SVETLKbs3nh2EMIKSGMNVAR.M P2_R.SSSHSTDLMEAMAMGSVEASYKCcmLAAALIVLTESGRSAHQVAR.Y 10 22	P11974	P11974	false	P11974	P11974	false	66	422	BS3	1.2007081108500393	false	true	false	false	1	1	Within	-0.2788461532884616
151	471	Scan: 23553 Run: 20180615_KS_CL_9.23553 P1_K.Kbs3ohIMSELMQTACcmIVPKGAR.N P2_R.AVQHASRGSETLVILAAALCcmKYSAEVSGMoxAMAEMoxLDTSHSSSRALEEFLK.R 15 21	DECOY:REVERSE_P11974	DECOY:REVERSE_P11974	true	DECOY:REVERSE_P11974	DECOY:REVERSE_P11974	true	210	110	BS3	1.1826506042140195	true	false	false	true	1	1	Within	-0.2788461532884616
149	469	Scan: 23247 Run: 20180615_KS_CL_9.23247 P1_R.SSSHSTDLMoxEAMoxAMoxGSVEASYKCcmLAAALIVLTESGRSAHQVAR.Y P2_R.KLFEELAR.S 22 1	P11974	P11974	false	P11974	P11974	false	393	422	BS3	1.1777648356198827	false	true	false	false	1	1	Within	-0.2788461532884616
146	466	Scan: 23067 Run: 20180615_KS_CL_9.23067 P1_R.NTGIICcmTIGPASRSVETLKEMIK.S P2_R.EAEAAMoxFHRKLFEELAR.S 19 10	P11974	P11974	false	P11974	P11974	false	393	62	BS3	1.1623283506788142	false	true	false	false	1	1	Within	-0.2788461532884616
55	385;365;386;429;370	Scan: 22947 Run: 20180615_KS_CL_9.22947 P1_K.FFGRAKGVNMALNVR.L P2_R.AVNMGSKIMoxEK.L 6 7;Scan: 23025 Run: 20180615_KS_CL_9.23025 P1_K.FFGRAKGVNMoxALNVR.L P2_R.AVNMGSKIMEK.L 6 7;Scan: 22509 Run: 20180615_KS_CL_9.22509 P1_K.ITEAHYEHTGHSFNMoxRAVNMGSKIMEK.L P2_R.AKGVNMoxALNVR.L 23 2;Scan: 22503 Run: 20180615_KS_CL_9.22503 P1_K.ITEAHYEHTGHSFNMoxRAVNMGSKIMEK.L P2_R.AKGVNMoxALNVR.L 23 2;Scan: 22987 Run: …	DECOY:REVERSE_P11974	DECOY:REVERSE_P11974	true	DECOY:REVERSE_P11974	DECOY:REVERSE_P11974	true	466	34	BS3	1.1453190995492089	true	false	false	true	6	5	Within	-0.2788461532884616
144	464	Scan: 13119 Run: 20180615_KS_CL_9.13119 P1_K.PVICcmATQMLESMIKKPR.P P2_R.KILGEKbs3ohGK.N 14 1	P11974	P11974	false	P11974	P11974	false	256	336	BS3	1.1443408477074064	false	true	false	false	1	1	Within	-0.2788461532884616
31	462;341	Scan: 7372 Run: 20180615_KS_CL_9.7372 P1_K.KPRPTR.A P2_K.EMIKSGMNVAR.M 1 4;Scan: 5704 Run: 20180615_KS_CL_9.5704 P1_K.KPRPTR.A P2_K.EMIKSGMoxNVAR.M 1 4	P11974	P11974	false	P11974	P11974	false	337	66	BS3	1.109247507843464	false	true	false	false	2	2	Within	-0.2788461532884616
12	460;321	Scan: 10615 Run: 20180615_KS_CL_9.10615 P1_K.PVICcmATQMLESMIKKPR.P P2_R.KAADVHEVRK.I 15 1;Scan: 23657 Run: 20180615_KS_CL_9.23657 P1_K.PVICcmATQMLESMoxIKbs3ohKPRPTR.A P2_R.KAADVHEVR.K 15 1	P11974	P11974	false	P11974	P11974	false	247	337	BS3	1.07125091655389	false	true	false	false	2	2	Within	-0.2788461532884616
140	458	Scan: 23101 Run: 20180615_KS_CL_9.23101 P1_K.KGDVVIVLTGWRPGSGFTNTMR.V P2_R.CcmNRAGKPVICcmATQMLESMoxIKbs3nh2K.P 1 6	P11974	P11974	false	P11974	P11974	false	505	322	BS3	1.0569349564784396	false	true	false	false	1	1	Within	-0.2788461532884616
94	442;408	Scan: 22252 Run: 20180615_KS_CL_9.22252 P1_K.LTAGKK.L P2_K.IMoxSELMQTACcmIVPKGARNCcmR.G 5 14;Scan: 21032 Run: 20180615_KS_CL_9.21032 P1_K.LTAGKKbs3ohLEVEATGSGK.I P2_K.IMoxSELMoxQTACcmIVPKGARNCcmR.G 5 14	DECOY:REVERSE_P11974	DECOY:REVERSE_P11974	true	DECOY:REVERSE_P11974	DECOY:REVERSE_P11974	true	396	210	BS3	1.025733826833073	true	false	false	true	2	2	Within	-0.2788461532884616
139	453	Scan: 23006 Run: 20180615_KS_CL_9.23006 P1_K.PVICcmATQMLESMIKK.P P2_K.KGATLKbs3ohITLDNAYMEKCcmDENILWLDYK.N 14 16	P11974	P11974	false	P11974	P11974	false	336	151	BS3	0.9898233082189344	false	true	false	false	1	1	Within	-0.2788461532884616
138	452	Scan: 22418 Run: 20180615_KS_CL_9.22418 P1_R.MoxNFSHGTHEYHAETIKNVR.T P2_R.GIFPVVCcmKDPVQEAWAEDVDLR.V 16 8	P11974	P11974	false	P11974	P11974	false	89	475	BS3	0.9839214192026634	false	true	false	false	1	1	Within	-0.2788461532884616
137	451	Scan: 23283 Run: 20180615_KS_CL_9.23283 P1_R.TATESFASDPILYRPVAVALDTKGPEIR.T P2_R.AGKPVICcmATQMLESMoxIKK.P 23 3	P11974	P11974	false	P11974	P11974	false	322	115	BS3	0.9730592554516702	false	true	false	false	1	1	Within	-0.2788461532884616
135	449	Scan: 23545 Run: 20180615_KS_CL_9.23545 P1_K.EMIKSGMNVAR.M P2_R.EAEAAMFHRKLFEELARSSSHSTDLMEAMAMGSVEASYK.Ccm 4 10	P11974	P11974	false	P11974	P11974	false	66	393	BS3	0.9405812434427483	false	true	false	false	1	1	Within	-0.2788461532884616
106	420;427	Scan: 23353 Run: 20180615_KS_CL_9.23353 P1_K.Kbs3nh2IMoxSELMoxQTACcmIVPKGAR.N P2_K.KFFGRAKGVNMoxALNVR.L 15 7;Scan: 23071 Run: 20180615_KS_CL_9.23071 P1_K.IMSELMQTACcmIVPKGAR.N P2_R.AKGVNMALNVR.L 14 2	DECOY:REVERSE_P11974	DECOY:REVERSE_P11974	true	DECOY:REVERSE_P11974	DECOY:REVERSE_P11974	true	34	210	BS3	0.9338696826205815	true	false	false	true	2	2	Within	-0.2788461532884616
131	445	Scan: 13929 Run: 20180615_KS_CL_9.13929 P1_K.NICcmKVVDVGSK.V P2_K.EMIKSGMNVAR.M 4 4	P11974	P11974	false	P11974	P11974	false	166	66	BS3	0.9008261405829033	false	true	false	false	1	1	Within	-0.2788461532884616
130	444	Scan: 23878 Run: 20180615_KS_CL_9.23878 P1_K.GVNLPGAAVDLPAVSEKDIQDLKFGVEQDVDMoxVFASFIR.K P2_R.CcmNRAGKPVICcmATQMLESMIK.K 17 6	P11974	P11974	false	P11974	P11974	false	322	224	BS3	0.8881637878542621	false	true	false	false	1	1	Within	-0.2788461532884616
129	443	Scan: 17181 Run: 20180615_KS_CL_9.17181 P1_K.QKGPDFLVTEVENGGFLGSKK.G P2_K.KPRPTR.A 2 1	P11974	P11974	false	P11974	P11974	false	337	188	BS3	0.8761068930894615	false	true	false	false	1	1	Within	-0.2788461532884616
127	441	Scan: 20961 Run: 20180615_KS_CL_9.20961 P1_K.SGVDVVKCcmINK.Y P2_R.AVNMGSKIMoxEK.L 7 7	DECOY:REVERSE_P11974	DECOY:REVERSE_P11974	true	DECOY:REVERSE_P11974	DECOY:REVERSE_P11974	true	366	466	BS3	0.8369563422889472	true	false	false	true	1	1	Within	-0.2788461532884616
74	384;428	Scan: 20561 Run: 20180615_KS_CL_9.20561 P1_K.KFFGRAKGVNMoxALNVR.L P2_K.EMYANDLTIKbs3nh2LTAGKK.L 7 15;Scan: 15670 Run: 20180615_KS_CL_9.15670 P1_K.LTAGKKbs3ohLEVEATGSGK.I P2_R.AKGVNMALNVR.L 5 2	DECOY:REVERSE_P11974	DECOY:REVERSE_P11974	true	DECOY:REVERSE_P11974	DECOY:REVERSE_P11974	true	34	396	BS3	0.810836508546618	true	false	false	true	2	2	Within	-0.2788461532884616
126	440	Scan: 23463 Run: 20180615_KS_CL_9.23463 P1_K.Kbs3ohSGLFGGNEVETVLFDPGKQK.V P2_R.GSETLVILAAALCcmKYSAEVSGMoxAMAEMoxLDTSHSSSR.A 19 14	DECOY:REVERSE_P11974	DECOY:REVERSE_P11974	true	DECOY:REVERSE_P11974	DECOY:REVERSE_P11974	true	344	110	BS3	0.8041765401487834	true	false	false	true	1	1	Within	-0.2788461532884616
125	439	Scan: 21282 Run: 20180615_KS_CL_9.21282 P1_R.VNLAMoxNVGKAR.G P2_R.GFFKKbs3nh2GDVVIVLTGWR.P 9 4	P11974	P11974	false	P11974	P11974	false	498	504	BS3	0.8002987551771894	false	true	false	false	1	1	Within	-0.2788461532884616
49	358;412;390	Scan: 13780 Run: 20180615_KS_CL_9.13780 P1_K.KGATLK.I P2_R.AGKPVICcmATQMLESMIKKbs3ohPR.P 1 17;Scan: 21050 Run: 20180615_KS_CL_9.21050 P1_K.PVICcmATQMLESMIKK.P P2_K.KGATLK.I 14 1;Scan: 19304 Run: 20180615_KS_CL_9.19304 P1_K.PVICcmATQMoxLESMIKK.P P2_K.KGATLK.I 14 1	P11974	P11974	false	P11974	P11974	false	136	336	BS3	0.7863538639112281	false	true	false	false	3	3	Within	-0.2788461532884616
123	436	Scan: 18197 Run: 20180615_KS_CL_9.18197 P1_K.GVNLPGAAVDLPAVSEKbs3nh2DIQDLKFGVEQDVDMVFASFIRK.A P2_K.GKNIKIISKIENHEGVR.R 23 9	P11974	P11974	false	P11974	P11974	false	230	270	BS3	0.7833601095157398	false	true	false	false	1	1	Within	-0.2788461532884616
121	434	Scan: 7765 Run: 20180615_KS_CL_9.7765 P1_K.NICcmKVVDVGSK.V P2_R.KILGEKGKNIK.I 4 8	P11974	P11974	false	P11974	P11974	false	263	166	BS3	0.7714630444598918	false	true	false	false	1	1	Within	-0.2788461532884616
13	322;433	Scan: 23435 Run: 20180615_KS_CL_9.23435 P1_K.VVDVGSKbs3ohVYVDDGLISLQVKQK.G P2_R.CcmNRAGKPVICcmATQMoxLESMoxIKK.P 20 6;Scan: 23573 Run: 20180615_KS_CL_9.23573 P1_K.VYVDDGLISLQVKQK.G P2_R.AGKPVICcmATQMoxLESMoxIK.K 13 3	P11974	P11974	false	P11974	P11974	false	186	322	BS3	0.7667593588521359	false	true	false	false	2	2	Within	-0.2788461532884616
119	432	Scan: 21837 Run: 20180615_KS_CL_9.21837 P1_R.RVGEHNEIKSIIK.I P2_K.LTAGKKbs3ohLEVEATGSGK.I 9 5	DECOY:REVERSE_P11974	DECOY:REVERSE_P11974	true	DECOY:REVERSE_P11974	DECOY:REVERSE_P11974	true	396	262	BS3	0.754205192873586	true	false	false	true	1	1	Within	-0.2788461532884616
118	431	Scan: 22380 Run: 20180615_KS_CL_9.22380 P1_K.LEVEATGSGKILGTR.I P2_K.KIMoxSELMoxQTACcmIVPKGAR.N 10 15	DECOY:REVERSE_P11974	DECOY:REVERSE_P11974	true	DECOY:REVERSE_P11974	DECOY:REVERSE_P11974	true	407	210	BS3	0.7499631110378641	true	false	false	true	1	1	Within	-0.2788461532884616
113	426	Scan: 23311 Run: 20180615_KS_CL_9.23311 P1_K.PVICcmATQMLESMIKK.P P2_K.GKbs3ohNIKbs3ohIISKIENHEGVR.R 14 9	P11974	P11974	false	P11974	P11974	false	336	270	BS3	0.675886932191177	false	true	false	false	1	1	Within	-0.2788461532884616
107	421	Scan: 23103 Run: 20180615_KS_CL_9.23103 P1_R.VNKITEAHYEHTGHSFNMRAVNMGSKbs3nh2IMEK.L P2_R.NCcmRGIIMKQALFVK.E 3 8	DECOY:REVERSE_P11974	DECOY:REVERSE_P11974	true	DECOY:REVERSE_P11974	DECOY:REVERSE_P11974	true	221	443	BS3	0.6399400782006198	true	false	false	true	1	1	Within	-0.2788461532884616
105	419	Scan: 23517 Run: 20180615_KS_CL_9.23517 P1_R.TGLIKGSGTAEVELK.K P2_K.EMoxIKSGMNVAR.M 5 4	P11974	P11974	false	P11974	P11974	false	66	125	BS3	0.6184036401906614	false	true	false	false	1	1	Within	-0.2788461532884616
104	418	Scan: 19200 Run: 20180615_KS_CL_9.19200 P1_K.LTAGKK.L P2_K.KFFGRAKbs3ohGVNMALNVR.L 5 1	DECOY:REVERSE_P11974	DECOY:REVERSE_P11974	true	DECOY:REVERSE_P11974	DECOY:REVERSE_P11974	true	396	28	BS3	0.6138403829905899	true	false	false	true	1	1	Within	-0.2788461532884616
101	415	Scan: 23481 Run: 20180615_KS_CL_9.23481 P1_R.KAADVHEVRKbs3nh2ILGEK.G P2_R.KAADVHEVR.K 1 1	P11974	P11974	false	P11974	P11974	false	247	247	BS3	0.6078677704597161	false	true	false	false	1	1	Within	-0.2788461532884616
100	414	Scan: 22464 Run: 20180615_KS_CL_9.22464 P1_K.KPRPTR.A P2_K.GVNLPGAAVDLPAVSEKDIQDLKbs3ohFGVEQDVDMVFASFIRK.A 1 17	P11974	P11974	false	P11974	P11974	false	337	224	BS3	0.6021055569962168	false	true	false	false	1	1	Within	-0.2788461532884616
99	413	Scan: 5000 Run: 20180615_KS_CL_9.5000 P1_R.KAADVHEVRKILGEK.G P2_K.EMIKSGMNVARMNFSHGTHEYHAETIK.N 10 4	P11974	P11974	false	P11974	P11974	false	66	256	BS3	0.5966790441257748	false	true	false	false	1	1	Within	-0.2788461532884616
97	411	Scan: 12661 Run: 20180615_KS_CL_9.12661 P1_R.TPRPKK.I P2_K.IMEKLTEVSR.S 5 4	DECOY:REVERSE_P11974	DECOY:REVERSE_P11974	true	DECOY:REVERSE_P11974	DECOY:REVERSE_P11974	true	195	470	BS3	0.5814085652024499	true	false	false	true	1	1	Within	-0.2788461532884616
4	410;313	Scan: 22145 Run: 20180615_KS_CL_9.22145 P1_R.SVETLKbs3ohEMIKSGMNVARMNFSHGTHEYHAETIK.N P2_R.KILGEKGK.N 10 6;Scan: 20163 Run: 20180615_KS_CL_9.20163 P1_R.KILGEKGKbs3ohNIK.I P2_K.EMoxIKSGMNVAR.M 6 4	P11974	P11974	false	P11974	P11974	false	66	261	BS3	0.5763728620171702	false	true	false	false	2	2	Within	-0.2788461532884616
95	409	Scan: 23160 Run: 20180615_KS_CL_9.23160 P1_K.NVRTATESFASDPILYRPVAVALDTKGPEIR.T P2_K.GATLKITLDNAYMEK.Ccm 26 5	P11974	P11974	false	P11974	P11974	false	141	115	BS3	0.5740827931768057	false	true	false	false	1	1	Within	-0.2788461532884616
93	407	Scan: 22951 Run: 20180615_KS_CL_9.22951 P1_R.VEHVDAAKR.I P2_K.KIMoxSELMoxQTACcmIVPKbs3nh2GAR.N 8 1	DECOY:REVERSE_P11974	DECOY:REVERSE_P11974	true	DECOY:REVERSE_P11974	DECOY:REVERSE_P11974	true	285	196	BS3	0.539928955531293	true	false	false	true	1	1	Within	-0.2788461532884616
91	405	Scan: 15755 Run: 20180615_KS_CL_9.15755 P1_K.GKEGLIKR.V P2_K.GKEGLIKR.V 7 7	DECOY:REVERSE_P11974	DECOY:REVERSE_P11974	true	DECOY:REVERSE_P11974	DECOY:REVERSE_P11974	true	276	276	BS3	0.5232294410931795	true	false	false	true	1	1	Within	-0.2788461532884616
90	404	Scan: 22360 Run: 20180615_KS_CL_9.22360 P1_R.SVETLKEMIK.S P2_K.EMIKSGMNVARMNFSHGTHEYHAETIK.N 6 4	P11974	P11974	false	P11974	P11974	false	62	66	BS3	0.511462518696182	false	true	false	false	1	1	Within	-0.2788461532884616
88	401	Scan: 23071 Run: 20180615_KS_CL_9.23071 P1_K.QALFVKEAPIEIGLDGR.A P2_R.AVNMoxGSKIMEK.L 6 7	DECOY:REVERSE_P11974	DECOY:REVERSE_P11974	true	DECOY:REVERSE_P11974	DECOY:REVERSE_P11974	true	466	227	BS3	0.4996937166929066	true	false	false	true	1	1	Within	-0.2788461532884616
85	398	Scan: 23728 Run: 20180615_KS_CL_9.23728 P1_K.SGMoxNVARMoxNFSHGTHEYHAETIKNVR.T P2_K.ITLDNAYMoxEKCcmDENILWLDYK.N 23 10	P11974	P11974	false	P11974	P11974	false	89	151	BS3	0.494243350722483	false	true	false	false	1	1	Within	-0.2788461532884616
84	397	Scan: 18209 Run: 20180615_KS_CL_9.18209 P1_K.VQLSILGDDVYVKSGVDVVK.Ccm P2_R.VEHVDAAKR.I 13 8	DECOY:REVERSE_P11974	DECOY:REVERSE_P11974	true	DECOY:REVERSE_P11974	DECOY:REVERSE_P11974	true	285	359	BS3	0.4935326436290684	true	false	false	true	1	1	Within	-0.2788461532884616
47	357;381	Scan: 13435 Run: 20180615_KS_CL_9.13435 P1_R.NCcmRGIIMKQALFVK.E P2_R.AKGVNMALNVR.L 8 2;Scan: 17643 Run: 20180615_KS_CL_9.17643 P1_R.NCcmRGIIMoxKQALFVK.E P2_K.KFFGRAKGVNMALNVR.L 8 7	DECOY:REVERSE_P11974	DECOY:REVERSE_P11974	true	DECOY:REVERSE_P11974	DECOY:REVERSE_P11974	true	221	34	BS3	0.4857526348870206	true	false	false	true	2	2	Within	-0.2788461532884616
83	395	Scan: 23101 Run: 20180615_KS_CL_9.23101 P1_K.QKGPDFLVTEVENGGFLGSKbs3nh2K.G P2_R.CcmNRAGKbs3nh2PVICcmATQMLESMIKK.P 2 20	P11974	P11974	false	P11974	P11974	false	188	336	BS3	0.477380762680409	false	true	false	false	1	1	Within	-0.2788461532884616
82	394	Scan: 23231 Run: 20180615_KS_CL_9.23231 P1_R.VEHVDAAKbs3ohRIFSAFVMDVDQEVGFKLDQIDK.E P2_K.EGLIKRVEHVDAAK.R 25 5	DECOY:REVERSE_P11974	DECOY:REVERSE_P11974	true	DECOY:REVERSE_P11974	DECOY:REVERSE_P11974	true	276	302	BS3	0.4712727487704276	true	false	false	true	1	1	Within	-0.2788461532884616
80	392	Scan: 23064 Run: 20180615_KS_CL_9.23064 P1_R.Kbs3nh2ILGEKGK.N P2_K.ITLDNAYMEKbs3nh2CcmDENILWLDYKNICcmKVVDVGSK.V 6 21	P11974	P11974	false	P11974	P11974	false	261	162	BS3	0.44623889045732795	false	true	false	false	1	1	Within	-0.2788461532884616
79	391	Scan: 23137 Run: 20180615_KS_CL_9.23137 P1_K.KLEVEATGSGK.I P2_R.AVNMGSKIMEK.L 1 7	DECOY:REVERSE_P11974	DECOY:REVERSE_P11974	true	DECOY:REVERSE_P11974	DECOY:REVERSE_P11974	true	466	397	BS3	0.4432124462387227	true	false	false	true	1	1	Within	-0.2788461532884616
77	389	Scan: 23556 Run: 20180615_KS_CL_9.23556 P1_-.SKSHSEAGSAFIQTQQLHAAMADTFLEHMCcmR.L P2_K.EMIKSGMoxNVARMoxNFSHGTHEYHAETIKbs3nh2NVR.T 2 4	P11974	P11974	false	P11974	P11974	false	3	66	BS3	0.43646805123512233	false	true	false	false	1	1	Within	-0.2788461532884616
72	382	Scan: 9318 Run: 20180615_KS_CL_9.9318 P1_K.VQLSILGDDVYVKSGVDVVK.Ccm P2_K.INKbs3nh2GKEGLIK.R 13 5	DECOY:REVERSE_P11974	DECOY:REVERSE_P11974	true	DECOY:REVERSE_P11974	DECOY:REVERSE_P11974	true	271	359	BS3	0.3997475789609872	true	false	false	true	1	1	Within	-0.2788461532884616
67	377	Scan: 22656 Run: 20180615_KS_CL_9.22656 P1_R.AGKPVICcmATQMLESMIKKPR.P P2_R.AGKPVICcmATQMLESMIK.K 3 3	P11974	P11974	false	P11974	P11974	false	322	322	BS3	0.38319159288355104	false	true	false	false	1	1	Within	-0.2788461532884616
64	374	Scan: 22778 Run: 20180615_KS_CL_9.22778 P1_R.AVNMoxGSKIMoxEK.L P2_R.AVNMGSKIMoxEK.L 7 7	DECOY:REVERSE_P11974	DECOY:REVERSE_P11974	true	DECOY:REVERSE_P11974	DECOY:REVERSE_P11974	true	466	466	BS3	0.356796330890902	true	false	false	true	1	1	Within	-0.2788461532884616
32	361;342	Scan: 20441 Run: 20180615_KS_CL_9.20441 P1_R.VNKITEAHYEHTGHSFNMR.A P2_R.AVNMGSKIMEKbs3ohLTEVSR.S 3 7;Scan: 17700 Run: 20180615_KS_CL_9.17700 P1_R.VNKITEAHYEHTGHSFNMRAVNMoxGSK.I P2_R.AVNMoxGSKIMoxEK.L 3 7	DECOY:REVERSE_P11974	DECOY:REVERSE_P11974	true	DECOY:REVERSE_P11974	DECOY:REVERSE_P11974	true	466	443	BS3	0.3541548664889632	true	false	false	true	2	2	Within	-0.2788461532884616
63	373	Scan: 22376 Run: 20180615_KS_CL_9.22376 P1_R.KILGEKGK.N P2_R.CcmNRAGKPVICcmATQMoxLESMoxIKK.P 6 6	P11974	P11974	false	P11974	P11974	false	261	322	BS3	0.3460505961300292	false	true	false	false	1	1	Within	-0.2788461532884616
62	372	Scan: 23663 Run: 20180615_KS_CL_9.23663 P1_K.VVDVGSKVYVDDGLISLQVK.Q P2_R.AGKPVICcmATQMLESMoxIK.K 7 3	P11974	P11974	false	P11974	P11974	false	322	173	BS3	0.34054974916759856	false	true	false	false	1	1	Within	-0.2788461532884616
61	371	Scan: 23332 Run: 20180615_KS_CL_9.23332 P1_K.SGLFGGNEVETVLFDPGKQK.V P2_R.AVNMGSKIMEK.L 18 7	DECOY:REVERSE_P11974	DECOY:REVERSE_P11974	true	DECOY:REVERSE_P11974	DECOY:REVERSE_P11974	true	466	344	BS3	0.32185250245522806	true	false	false	true	1	1	Within	-0.2788461532884616
33	343;344;350	Scan: 23422 Run: 20180615_KS_CL_9.23422 P1_R.EAEAAMFHRKLFEELARSSSHSTDLMEAMAMoxGSVEASYK.Ccm P2_K.ARGFFKbs3nh2KGDVVIVLTGWR.P 10 7;Scan: 23422 Run: 20180615_KS_CL_9.23422 P1_R.EAEAAMFHRKLFEELARSSSHSTDLMEAMoxAMGSVEASYK.Ccm P2_K.ARGFFKbs3nh2KGDVVIVLTGWR.P 10 7;Scan: 23243 Run: 20180615_KS_CL_9.23243 P1_R.GFFKKGDVVIVLTGWR.P P2_R.EAEAAMFHRKLFEELAR.S 5 10	P11974	P11974	false	P11974	P11974	false	505	393	BS3	0.31466664925520343	false	true	false	false	3	3	Within	-0.2788461532884616
59	369	Scan: 22869 Run: 20180615_KS_CL_9.22869 P1_R.YLIPDSAFSETATRVNKITEAHYEHTGHSFNMR.A P2_R.VNKITEAHYEHTGHSFNMR.A 17 3	DECOY:REVERSE_P11974	DECOY:REVERSE_P11974	true	DECOY:REVERSE_P11974	DECOY:REVERSE_P11974	true	443	443	BS3	0.31452917360287386	true	false	false	true	1	1	Within	-0.2788461532884616
58	368	Scan: 18316 Run: 20180615_KS_CL_9.18316 P1_R.KILGEKGKNIK.I P2_K.KGATLKITLDNAYMEK.Ccm 8 6	P11974	P11974	false	P11974	P11974	false	263	141	BS3	0.31058814623863334	false	true	false	false	1	1	Within	-0.2788461532884616
57	366	Scan: 18503 Run: 20180615_KS_CL_9.18503 P1_K.PVICcmATQMLESMIKKbs3nh2PR.P P2_K.PVICcmATQMLESMIKK.P 14 14	P11974	P11974	false	P11974	P11974	false	336	336	BS3	0.3105241289945329	false	true	false	false	1	1	Within	-0.2788461532884616
54	364	Scan: 20705 Run: 20180615_KS_CL_9.20705 P1_K.SGLFGGNEVETVLFDPGKQKVQLSILGDDVYVKbs3nh2SGVDVVK.Ccm P2_R.GIIMoxKQALFVK.E 20 5	DECOY:REVERSE_P11974	DECOY:REVERSE_P11974	true	DECOY:REVERSE_P11974	DECOY:REVERSE_P11974	true	221	346	BS3	0.2929944484535658	true	false	false	true	1	1	Within	-0.2788461532884616
53	363	Scan: 23015 Run: 20180615_KS_CL_9.23015 P1_K.LEVEATGSGKILGTR.I P2_K.KIMoxSELMQTACcmIVPKbs3ohGAR.N 10 1	DECOY:REVERSE_P11974	DECOY:REVERSE_P11974	true	DECOY:REVERSE_P11974	DECOY:REVERSE_P11974	true	196	407	BS3	0.2919444410600365	true	false	false	true	1	1	Within	-0.2788461532884616
52	362	Scan: 20441 Run: 20180615_KS_CL_9.20441 P1_R.VNKITEAHYEHTGHSFNMR.A P2_R.AVNMGSKbs3ohIMEKLTEVSR.S 3 11	DECOY:REVERSE_P11974	DECOY:REVERSE_P11974	true	DECOY:REVERSE_P11974	DECOY:REVERSE_P11974	true	443	470	BS3	0.2905699338104535	true	false	false	true	1	1	Within	-0.2788461532884616
50	360	Scan: 23399 Run: 20180615_KS_CL_9.23399 P1_K.PRPTRAEGSDVANAVLDGADCcmIMoxLSGETAKGDYPLEAVR.M P2_K.KGDVVIVLTGWRPGSGFTNTMoxR.V 30 1	P11974	P11974	false	P11974	P11974	false	505	367	BS3	0.28783858671879564	false	true	false	false	1	1	Within	-0.2788461532884616
46	356	Scan: 22197 Run: 20180615_KS_CL_9.22197 P1_K.SGVDVVKCcmINKbs3ohYDLWLINEDCcmK.E P2_K.GARNCcmRGIIMoxKQALFVK.E 7 11	DECOY:REVERSE_P11974	DECOY:REVERSE_P11974	true	DECOY:REVERSE_P11974	DECOY:REVERSE_P11974	true	221	366	BS3	0.25963911541118084	true	false	false	true	1	1	Within	-0.2788461532884616
44	354	Scan: 23470 Run: 20180615_KS_CL_9.23470 P1_K.VFLAQKMoxIIGRCcmNR.A P2_R.SVETLKEMoxIK.S 6 6	P11974	P11974	false	P11974	P11974	false	62	311	BS3	0.24773634941391032	false	true	false	false	1	1	Within	-0.2788461532884616
42	352	Scan: 20997 Run: 20180615_KS_CL_9.20997 P1_R.TGLIKGSGTAEVELKK.G P2_K.KGVNLPGAAVDLPAVSEKDIQDLK.F 5 18	P11974	P11974	false	P11974	P11974	false	125	224	BS3	0.24386143459262238	false	true	false	false	1	1	Within	-0.2788461532884616
39	349;355	Scan: 23510 Run: 20180615_KS_CL_9.23510 P1_R.AGKPVICcmATQMLESMoxIKbs3ohK.P P2_R.AEGSDVANAVLDGADCcmIMoxLSGETAKGDYPLEAVRMoxQHLIAR.E 3 25;Scan: 23510 Run: 20180615_KS_CL_9.23510 P1_R.AGKPVICcmATQMLESMoxIKbs3nh2K.P P2_R.AEGSDVANAVLDGADCcmIMoxLSGETAKGDYPLEAVRMoxQHLIAR.E 3 25	P11974	P11974	false	P11974	P11974	false	322	367	BS3	0.2341828888798449	false	true	false	false	2	2	Within	-0.2788461532884616
38	348	Scan: 23663 Run: 20180615_KS_CL_9.23663 P1_R.KAADVHEVR.K P2_R.GDLGIEIPAEKbs3ohVFLAQKMoxIIGRCcmNR.A 1 17	P11974	P11974	false	P11974	P11974	false	247	311	BS3	0.22771485358692578	false	true	false	false	1	1	Within	-0.2788461532884616
37	347	Scan: 23215 Run: 20180615_KS_CL_9.23215 P1_K.VFLAQKMoxIIGRCcmNR.A P2_K.PVICcmATQMLESMoxIKK.P 6 14	P11974	P11974	false	P11974	P11974	false	336	311	BS3	0.21035525787804718	false	true	false	false	1	1	Within	-0.2788461532884616
35	346;345	Scan: 23422 Run: 20180615_KS_CL_9.23422 P1_R.EAEAAMFHRKLFEELARSSSHSTDLMEAMAMoxGSVEASYK.Ccm P2_K.ARGFFKKbs3nh2GDVVIVLTGWR.P 10 6;Scan: 23422 Run: 20180615_KS_CL_9.23422 P1_R.EAEAAMFHRKLFEELARSSSHSTDLMEAMoxAMGSVEASYK.Ccm P2_K.ARGFFKKbs3nh2GDVVIVLTGWR.P 10 6	P11974	P11974	false	P11974	P11974	false	393	504	BS3	0.20677955976235693	false	true	false	false	2	2	Within	-0.2788461532884616
29	339	Scan: 23387 Run: 20180615_KS_CL_9.23387 P1_K.QKbs3ohVQLSILGDDVYVKSGVDVVK.Ccm P2_K.KIMoxSELMoxQTACcmIVPK.G 15 1	DECOY:REVERSE_P11974	DECOY:REVERSE_P11974	true	DECOY:REVERSE_P11974	DECOY:REVERSE_P11974	true	196	359	BS3	0.18418007773858447	true	false	false	true	1	1	Within	-0.2788461532884616
28	338	Scan: 23551 Run: 20180615_KS_CL_9.23551 P1_K.ITEAHYEHTGHSFNMRAVNMGSKIMoxEK.L P2_R.IFSAFVMoxDVDQEVGFKLDQIDK.E 23 16	DECOY:REVERSE_P11974	DECOY:REVERSE_P11974	true	DECOY:REVERSE_P11974	DECOY:REVERSE_P11974	true	302	466	BS3	0.18247069857960746	true	false	false	true	1	1	Within	-0.2788461532884616
27	337	Scan: 23718 Run: 20180615_KS_CL_9.23718 P1_R.PVAVALDTKGPEIR.T P2_R.MoxNFSHGTHEYHAETIKNVR.T 9 16	P11974	P11974	false	P11974	P11974	false	89	115	BS3	0.17168298522566802	false	true	false	false	1	1	Within	-0.2788461532884616
26	336	Scan: 22930 Run: 20180615_KS_CL_9.22930 P1_K.SGVDVVKbs3nh2CcmINKYDLWLINEDCcmK.E P2_R.PKKIMoxSELMoxQTACcmIVPKbs3nh2GAR.N 11 2	DECOY:REVERSE_P11974	DECOY:REVERSE_P11974	true	DECOY:REVERSE_P11974	DECOY:REVERSE_P11974	true	195	370	BS3	0.15835080144658473	true	false	false	true	1	1	Within	-0.2788461532884616
25	335	Scan: 23332 Run: 20180615_KS_CL_9.23332 P1_K.KPRPTR.A P2_K.DIQDLKFGVEQDVDMVFASFIR.K 1 6	P11974	P11974	false	P11974	P11974	false	337	230	BS3	0.1577244518852726	false	true	false	false	1	1	Within	-0.2788461532884616
20	330	Scan: 23364 Run: 20180615_KS_CL_9.23364 P1_K.PVICcmATQMLESMIKKbs3ohPR.P P2_R.KLFEELARSSSHSTDLMoxEAMoxAMoxGSVEASYK.Ccm 14 1	P11974	P11974	false	P11974	P11974	false	336	393	BS3	0.13173676527064185	false	true	false	false	1	1	Within	-0.2788461532884616
19	329	Scan: 23650 Run: 20180615_KS_CL_9.23650 P1_R.VNLAMoxNVGKAR.G P2_K.GPEIRTGLIKGSGTAEVELK.K 9 10	P11974	P11974	false	P11974	P11974	false	498	125	BS3	0.12930932949428287	false	true	false	false	1	1	Within	-0.2788461532884616
18	328	Scan: 17650 Run: 20180615_KS_CL_9.17650 P1_R.VEHVDAAKR.I P2_-.PVPVVR.M 8 1	DECOY:REVERSE_P11974	DECOY:REVERSE_P11974	true	DECOY:REVERSE_P11974	DECOY:REVERSE_P11974	true	285	1	BS3	0.11878429673452828	true	false	false	true	1	1	Within	-0.2788461532884616
16	326	Scan: 23363 Run: 20180615_KS_CL_9.23363 P1_R.MNFSHGTHEYHAETIKNVRTATESFASDPILYR.P P2_K.GATLKITLDNAYMEK.Ccm 16 5	P11974	P11974	false	P11974	P11974	false	141	89	BS3	0.06718093684508432	false	true	false	false	1	1	Within	-0.2788461532884616
15	324	Scan: 19853 Run: 20180615_KS_CL_9.19853 P1_K.YSAEVSGMoxAMoxAEMoxLDTSHSSSRALEEFLKR.H P2_K.KFFGRAK.G 29 1	DECOY:REVERSE_P11974	DECOY:REVERSE_P11974	true	DECOY:REVERSE_P11974	DECOY:REVERSE_P11974	true	28	139	BS3	0.057075383575697185	true	false	false	true	1	1	Within	-0.2788461532884616
14	323	Scan: 23666 Run: 20180615_KS_CL_9.23666 P1_R.VEHVDAAKR.I P2_K.KFFGRAKbs3ohGVNMoxALNVR.L 8 1	DECOY:REVERSE_P11974	DECOY:REVERSE_P11974	true	DECOY:REVERSE_P11974	DECOY:REVERSE_P11974	true	285	28	BS3	0.0474411165548906	true	false	false	true	1	1	Within	-0.2788461532884616
10	319	Scan: 23399 Run: 20180615_KS_CL_9.23399 P1_K.GVNLPGAAVDLPAVSEKDIQDLKFGVEQDVDMVFASFIR.K P2_R.CcmNRAGKPVICcmATQMoxLESMoxIK.K 23 6	P11974	P11974	false	P11974	P11974	false	322	230	BS3	0.037777566345457286	false	true	false	false	1	1	Within	-0.2788461532884616
9	318	Scan: 8347 Run: 20180615_KS_CL_9.8347 P1_R.VNLAMNVGKAR.G P2_K.KGVNLPGAAVDLPAVSEKbs3ohDIQDLKbs3nh2FGVEQDVDMVFASFIR.K 9 1	P11974	P11974	false	P11974	P11974	false	498	207	BS3	0.03121289036094421	false	true	false	false	1	1	Within	-0.2788461532884616
8	317	Scan: 22490 Run: 20180615_KS_CL_9.22490 P1_R.VNLAMNVGKARGFFK.K P2_K.ILGEKGKNIK.I 9 7	P11974	P11974	false	P11974	P11974	false	498	263	BS3	0.02802175450343306	false	true	false	false	1	1	Within	-0.2788461532884616
7	316	Scan: 22233 Run: 20180615_KS_CL_9.22233 P1_-.MoxSKSHSEAGSAFIQTQQLHAAMoxADTFLEHMoxCcmR.L P2_R.KILGEKbs3ohGKNIK.I 1 8	P11974	P11974	false	P11974	P11974	false	1	263	BS3	0.023858245269558518	false	true	false	false	1	1	Within	-0.2788461532884616
6	315	Scan: 22233 Run: 20180615_KS_CL_9.22233 P1_-.MoxSKSHSEAGSAFIQTQQLHAAMoxADTFLEHMoxCcmR.L P2_R.KILGEKGKbs3ohNIK.I 1 6	P11974	P11974	false	P11974	P11974	false	1	261	BS3	0.023858245269558518	false	true	false	false	1	1	Within	-0.2788461532884616
5	314	Scan: 19699 Run: 20180615_KS_CL_9.19699 P1_K.RVEHVDAAKR.I P2_R.AVNMGSKIMoxEK.L 9 7	DECOY:REVERSE_P11974	DECOY:REVERSE_P11974	true	DECOY:REVERSE_P11974	DECOY:REVERSE_P11974	true	285	466	BS3	0.022864858974404982	true	false	false	true	1	1	Within	-0.2788461532884616
3	312	Scan: 20163 Run: 20180615_KS_CL_9.20163 P1_R.KILGEKbs3ohGKNIK.I P2_K.EMoxIKSGMNVAR.M 8 4	P11974	P11974	false	P11974	P11974	false	66	263	BS3	0.02135596682223737	false	true	false	false	1	1	Within	-0.2788461532884616
2	311	Scan: 23078 Run: 20180615_KS_CL_9.23078 P1_R.YRAVQHASRGSETLVILAAALCcmKYSAEVSGMoxAMoxAEMoxLDTSHSSSR.A P2_R.VGEHNEIKSIIKINK.G 23 8	DECOY:REVERSE_P11974	DECOY:REVERSE_P11974	true	DECOY:REVERSE_P11974	DECOY:REVERSE_P11974	true	262	110	BS3	0.019926199455557337	true	false	false	true	1	1	Within	-0.2788461532884616
1	310	Scan: 23365 Run: 20180615_KS_CL_9.23365 P1_K.NICcmKbs3nh2VVDVGSKVYVDDGLISLQVKQK.G P2_K.EMoxIKSGMoxNVAR.M 24 4	P11974	P11974	false	P11974	P11974	false	66	186	BS3	0.01472900680661359	false	true	false	false	1	1	Within	-0.2788461532884616
0	309	Scan: 11569 Run: 20180615_KS_CL_9.11569 P1_K.NIKIISKIENHEGVR.R P2_K.DPVQEAWAEDVDLRVNLAMNVGKAR.G 3 23	P11974	P11974	false	P11974	P11974	false	266	498	BS3	0.0039969265102138465	false	true	false	false	1	1	Within	-0.2788461532884616
[truncated: 3,256 more columns]
