# Supplementary material for: The CroCo cross-link converter: a user-centred tool to convert results from cross-linking mass spectrometry experiments
Source: Bioinformatics. 2019 Sep 28;36(4):1296–7. doi: 10.1093/bioinformatics/btz732 (PMC7703748; doi:10.1093/bioinformatics/btz732)
Supplement: btz732_Supplementary_Data [file btz732_supplementary_data.zip › ExampleData/input/xi_xiFDR/XiFDR_5_FDR_PSM_PeptidePairs_xiFDR1.0.22.csv]

PeptidePairID	PSMIDs	Protein1	Description1	Decoy1	Protein2	Description2	Decoy2	Peptide1	Peptide2	FromSite	ToSite	FromProteinSite	ToProteinSite	psmID	Crosslinker	Score	isDecoy	isTT	isTD	isDD	fdrGroup	fdr		Protein1FDR	Protein2FDR	LinkFDR	PPIFDR		link id	ppi id	20180615_KS_CL_9.2251	20180615_KS_CL_9.2259	20180615_KS_CL_9.2261	20180615_KS_CL_9.2274	20180615_KS_CL_9.2303	20180615_KS_CL_9.2342	20180615_KS_CL_9.2355	20180615_KS_CL_9.2399	20180615_KS_CL_9.2430	20180615_KS_CL_9.2435	20180615_KS_CL_9.2442	20180615_KS_CL_9.2493	20180615_KS_CL_9.2499	20180615_KS_CL_9.2566	20180615_KS_CL_9.2600	20180615_KS_CL_9.2619	20180615_KS_CL_9.2630	20180615_KS_CL_9.2637	20180615_KS_CL_9.2647
716	Scan: 22880 Run: 20180615_KS_CL_9.22880 P1_K.KPRPTR.A P2_R.AEGSDVANAVLDGADCcmIMLSGETAKGDYPLEAVR.M 1 25;Scan: 22884 Run: 20180615_KS_CL_9.22884 P1_K.KPRPTR.A P2_R.AEGSDVANAVLDGADCcmIMLSGETAKGDYPLEAVR.M 1 25;Scan: 22866 Run: 20180615_KS_CL_9.22866 P1_K.KPRPTR.A P2_R.AEGSDVANAVLDGADCcmIMLSGETAKGDYPLEAVR.M 1 25;Scan: 22941 Run: 20180615_KS_CL_9.22941 P1_K.KPRPTR.A P2_R.AEGSDVANAVLDGADCcmIMLSGETAKGDYP…	P11974	P11974	false	P11974	P11974	false	KPRPTR	AEGSDVANAVLDGADCcmIMLSGETAKGDYPLEAVR	1	25	337	367	TT - T - KPRPTR xl T - AEGSDVANAVLDGADCcmIMLSGETAKGDYPLEAVR;TT - T - KPRPTR xl T - AEGSDVANAVLDGADCcmIMLSGETAKGDYPLEAVR;TT - T - KPRPTR xl T - AEGSDVANAVLDGADCcmIMLSGETAKGDYPLEAVR;TT - T - KPRPTR xl T - AEGSDVANAVLDGADCcmIMLSGETAKGDYPLEAVR	BS3	19.5327283024853	false	true	false	false	Within >4	-0.23148148101851854		0.0	0.0	-0.2788461532884616	-0.9999999980000001		24	0
759	Scan: 14080 Run: 20180615_KS_CL_9.14080 P1_K.KGVNLPGAAVDLPAVSEK.D P2_R.KAADVHEVR.K 1 1;Scan: 14190 Run: 20180615_KS_CL_9.14190 P1_K.KGVNLPGAAVDLPAVSEK.D P2_R.KAADVHEVR.K 1 1;Scan: 14058 Run: 20180615_KS_CL_9.14058 P1_K.KGVNLPGAAVDLPAVSEK.D P2_R.KAADVHEVR.K 1 1	P11974	P11974	false	P11974	P11974	false	KAADVHEVR	KGVNLPGAAVDLPAVSEK	1	1	247	207	TT - T - KAADVHEVR xl T - KGVNLPGAAVDLPAVSEK;TT - T - KAADVHEVR xl T - KGVNLPGAAVDLPAVSEK;TT - T - KAADVHEVR xl T - KGVNLPGAAVDLPAVSEK	BS3	16.290690157779945	false	true	false	false	Within >4	-0.23148148101851854		0.0	0.0	-0.2788461532884616	-0.9999999980000001		397	0
722	Scan: 14911 Run: 20180615_KS_CL_9.14911 P1_R.SVETLKEMIK.S P2_R.MoxNFSHGTHEYHAETIKNVR.T 6 16;Scan: 14907 Run: 20180615_KS_CL_9.14907 P1_R.SVETLKEMIK.S P2_R.MoxNFSHGTHEYHAETIKNVR.T 6 16;Scan: 14869 Run: 20180615_KS_CL_9.14869 P1_R.SVETLKEMIK.S P2_R.MoxNFSHGTHEYHAETIKNVR.T 6 16	P11974	P11974	false	P11974	P11974	false	MoxNFSHGTHEYHAETIKNVR	SVETLKEMIK	16	6	89	62	TT - T - MoxNFSHGTHEYHAETIKNVR xl T - SVETLKEMIK;TT - T - MoxNFSHGTHEYHAETIKNVR xl T - SVETLKEMIK;TT - T - MoxNFSHGTHEYHAETIKNVR xl T - SVETLKEMIK	BS3	16.00089056933959	false	true	false	false	Within >4	-0.23148148101851854		0.0	0.0	-0.2788461532884616	-0.9999999980000001		360	0
712	Scan: 22621 Run: 20180615_KS_CL_9.22621 P1_R.TGLIKGSGTAEVELKK.G P2_R.TATESFASDPILYRPVAVALDTKGPEIR.T 5 23;Scan: 22599 Run: 20180615_KS_CL_9.22599 P1_R.TGLIKGSGTAEVELKK.G P2_R.TATESFASDPILYRPVAVALDTKGPEIR.T 5 23;Scan: 22617 Run: 20180615_KS_CL_9.22617 P1_R.TGLIKGSGTAEVELKK.G P2_R.TATESFASDPILYRPVAVALDTKGPEIR.T 5 23	P11974	P11974	false	P11974	P11974	false	TGLIKGSGTAEVELKK	TATESFASDPILYRPVAVALDTKGPEIR	5	23	125	115	TT - T - TGLIKGSGTAEVELKK xl T - TATESFASDPILYRPVAVALDTKGPEIR;TT - T - TGLIKGSGTAEVELKK xl T - TATESFASDPILYRPVAVALDTKGPEIR;TT - T - TGLIKGSGTAEVELKK xl T - TATESFASDPILYRPVAVALDTKGPEIR	BS3	14.69717381929323	false	true	false	false	Within >4	-0.23148148101851854		0.0	0.0	-0.2788461532884616	-0.9999999980000001		393	0
733	Scan: 8632 Run: 20180615_KS_CL_9.8632 P1_K.NICcmKVVDVGSK.V P2_R.KAADVHEVR.K 4 1;Scan: 8630 Run: 20180615_KS_CL_9.8630 P1_K.NICcmKVVDVGSK.V P2_R.KAADVHEVR.K 4 1;Scan: 8615 Run: 20180615_KS_CL_9.8615 P1_K.NICcmKVVDVGSK.V P2_R.KAADVHEVR.K 4 1	P11974	P11974	false	P11974	P11974	false	KAADVHEVR	NICcmKVVDVGSK	1	4	247	166	TT - T - KAADVHEVR xl T - NICcmKVVDVGSK;TT - T - KAADVHEVR xl T - NICcmKVVDVGSK;TT - T - KAADVHEVR xl T - NICcmKVVDVGSK	BS3	14.622953056957883	false	true	false	false	Within >4	-0.23148148101851854		0.0	0.0	-0.2788461532884616	-0.9999999980000001		337	0
769	Scan: 22780 Run: 20180615_KS_CL_9.22780 P1_R.TGLIKGSGTAEVELK.K P2_R.TATESFASDPILYRPVAVALDTKGPEIR.T 5 23;Scan: 22796 Run: 20180615_KS_CL_9.22796 P1_R.TGLIKGSGTAEVELK.K P2_R.TATESFASDPILYRPVAVALDTKGPEIR.T 5 23	P11974	P11974	false	P11974	P11974	false	TGLIKGSGTAEVELK	TATESFASDPILYRPVAVALDTKGPEIR	5	23	125	115	TT - T - TGLIKGSGTAEVELK xl T - TATESFASDPILYRPVAVALDTKGPEIR;TT - T - TGLIKGSGTAEVELK xl T - TATESFASDPILYRPVAVALDTKGPEIR	BS3	14.620653358131507	false	true	false	false	Within >4	-0.23148148101851854		0.0	0.0	-0.2788461532884616	-0.9999999980000001		393	0
778	Scan: 23933 Run: 20180615_KS_CL_9.23933 P1_R.KILGEK.G P2_K.DIQDLKFGVEQDVDMVFASFIR.K 1 6;Scan: 23940 Run: 20180615_KS_CL_9.23940 P1_R.KILGEK.G P2_K.DIQDLKFGVEQDVDMVFASFIR.K 1 6	P11974	P11974	false	P11974	P11974	false	DIQDLKFGVEQDVDMVFASFIR	KILGEK	6	1	230	256	TT - T - DIQDLKFGVEQDVDMVFASFIR xl T - KILGEK;TT - T - DIQDLKFGVEQDVDMVFASFIR xl T - KILGEK	BS3	14.563482050828112	false	true	false	false	Within >4	-0.23148148101851854		0.0	0.0	-0.2788461532884616	-0.9999999980000001		232	0
747	Scan: 6555 Run: 20180615_KS_CL_9.6555 P1_R.KILGEK.G P2_R.KAADVHEVR.K 1 1;Scan: 6569 Run: 20180615_KS_CL_9.6569 P1_R.KILGEK.G P2_R.KAADVHEVR.K 1 1;Scan: 6718 Run: 20180615_KS_CL_9.6718 P1_R.KILGEK.G P2_R.KAADVHEVR.K 1 1	P11974	P11974	false	P11974	P11974	false	KAADVHEVR	KILGEK	1	1	247	256	TT - T - KAADVHEVR xl T - KILGEK;TT - T - KAADVHEVR xl T - KILGEK;TT - T - KAADVHEVR xl T - KILGEK	BS3	14.441409013991484	false	true	false	false	Within >4	-0.23148148101851854		0.0	0.0	-0.2788461532884616	-0.9999999980000001		381	0
757	Scan: 21428 Run: 20180615_KS_CL_9.21428 P1_R.TGLIKGSGTAEVELK.K P2_K.KGVNLPGAAVDLPAVSEK.D 5 1;Scan: 22363 Run: 20180615_KS_CL_9.22363 P1_R.TGLIKGSGTAEVELK.K P2_K.KGVNLPGAAVDLPAVSEK.D 5 1	P11974	P11974	false	P11974	P11974	false	TGLIKGSGTAEVELK	KGVNLPGAAVDLPAVSEK	5	1	125	207	TT - T - TGLIKGSGTAEVELK xl T - KGVNLPGAAVDLPAVSEK;TT - T - TGLIKGSGTAEVELK xl T - KGVNLPGAAVDLPAVSEK	BS3	13.882114277130285	false	true	false	false	Within >4	-0.23148148101851854		0.0	0.0	-0.2788461532884616	-0.9999999980000001		345	0
766	Scan: 16360 Run: 20180615_KS_CL_9.16360 P1_R.SVETLKEMIK.S P2_R.MNFSHGTHEYHAETIKNVR.T 6 16;Scan: 16219 Run: 20180615_KS_CL_9.16219 P1_R.SVETLKEMIK.S P2_R.MNFSHGTHEYHAETIKNVR.T 6 16	P11974	P11974	false	P11974	P11974	false	SVETLKEMIK	MNFSHGTHEYHAETIKNVR	6	16	62	89	TT - T - SVETLKEMIK xl T - MNFSHGTHEYHAETIKNVR;TT - T - SVETLKEMIK xl T - MNFSHGTHEYHAETIKNVR	BS3	13.259852639525493	false	true	false	false	Within >4	-0.23148148101851854		0.0	0.0	-0.2788461532884616	-0.9999999980000001		360	0
686	Scan: 22544 Run: 20180615_KS_CL_9.22544 P1_K.KPRPTR.A P2_R.AEGSDVANAVLDGADCcmIMoxLSGETAKGDYPLEAVR.M 1 25;Scan: 22482 Run: 20180615_KS_CL_9.22482 P1_K.KPRPTR.A P2_R.AEGSDVANAVLDGADCcmIMoxLSGETAKGDYPLEAVR.M 1 25;Scan: 19258 Run: 20180615_KS_CL_9.19258 P1_K.KPRPTR.A P2_R.AEGSDVANAVLDGADCcmIMoxLSGETAKGDYPLEAVR.M 1 25;Scan: 22507 Run: 20180615_KS_CL_9.22507 P1_K.KPRPTR.A P2_R.AEGSDVANAVLDGADCcmIMoxLSG…	P11974	P11974	false	P11974	P11974	false	KPRPTR	AEGSDVANAVLDGADCcmIMoxLSGETAKGDYPLEAVR	1	25	337	367	TT - T - KPRPTR xl T - AEGSDVANAVLDGADCcmIMoxLSGETAKGDYPLEAVR;TT - T - KPRPTR xl T - AEGSDVANAVLDGADCcmIMoxLSGETAKGDYPLEAVR;TT - T - KPRPTR xl T - AEGSDVANAVLDGADCcmIMoxLSGETAKGDYPLEAVR;TT - T - KPRPTR xl T - AEGSDVANAVLDGADCcmIMoxLSGETAKGDYPLEAVR	BS3	12.946693245449884	false	true	false	false	Within >4	-0.23148148101851854		0.0	0.0	-0.2788461532884616	-0.9999999980000001		24	0
740	Scan: 23037 Run: 20180615_KS_CL_9.23037 P1_R.TATESFASDPILYRPVAVALDTKGPEIR.T P2_K.GPDFLVTEVENGGFLGSKK.G 23 18;Scan: 23074 Run: 20180615_KS_CL_9.23074 P1_R.TATESFASDPILYRPVAVALDTKGPEIR.T P2_K.GPDFLVTEVENGGFLGSKK.G 23 18	P11974	P11974	false	P11974	P11974	false	TATESFASDPILYRPVAVALDTKGPEIR	GPDFLVTEVENGGFLGSKK	23	18	115	206	TT - T - TATESFASDPILYRPVAVALDTKGPEIR xl T - GPDFLVTEVENGGFLGSKK;TT - T - TATESFASDPILYRPVAVALDTKGPEIR xl T - GPDFLVTEVENGGFLGSKK	BS3	12.850750994687782	false	true	false	false	Within >4	-0.23148148101851854		0.0	0.0	-0.2788461532884616	-0.9999999980000001		387	0
748	Scan: 22764 Run: 20180615_KS_CL_9.22764 P1_R.TATESFASDPILYRPVAVALDTKGPEIR.T P2_K.NICcmKVVDVGSK.V 23 4;Scan: 22759 Run: 20180615_KS_CL_9.22759 P1_R.TATESFASDPILYRPVAVALDTKGPEIR.T P2_K.NICcmKVVDVGSK.V 23 4	P11974	P11974	false	P11974	P11974	false	NICcmKVVDVGSK	TATESFASDPILYRPVAVALDTKGPEIR	4	23	166	115	TT - T - NICcmKVVDVGSK xl T - TATESFASDPILYRPVAVALDTKGPEIR;TT - T - NICcmKVVDVGSK xl T - TATESFASDPILYRPVAVALDTKGPEIR	BS3	12.635823414112132	false	true	false	false	Within >4	-0.23148148101851854		0.0	0.0	-0.2788461532884616	-0.9999999980000001		386	0
742	Scan: 18220 Run: 20180615_KS_CL_9.18220 P1_R.KILGEK.G P2_K.KGVNLPGAAVDLPAVSEK.D 1 1;Scan: 18237 Run: 20180615_KS_CL_9.18237 P1_R.KILGEK.G P2_K.KGVNLPGAAVDLPAVSEK.D 1 1	P11974	P11974	false	P11974	P11974	false	KILGEK	KGVNLPGAAVDLPAVSEK	1	1	256	207	TT - T - KILGEK xl T - KGVNLPGAAVDLPAVSEK;TT - T - KILGEK xl T - KGVNLPGAAVDLPAVSEK	BS3	12.07565215440958	false	true	false	false	Within >4	-0.23148148101851854		0.0	0.0	-0.2788461532884616	-0.9999999980000001		336	0
749	Scan: 22157 Run: 20180615_KS_CL_9.22157 P1_K.VVDVGSKVYVDDGLISLQVK.Q P2_K.KGATLK.I 7 1;Scan: 21990 Run: 20180615_KS_CL_9.21990 P1_K.VVDVGSKVYVDDGLISLQVK.Q P2_K.KGATLK.I 7 1	P11974	P11974	false	P11974	P11974	false	KGATLK	VVDVGSKVYVDDGLISLQVK	1	7	136	173	TT - T - KGATLK xl T - VVDVGSKVYVDDGLISLQVK;TT - T - KGATLK xl T - VVDVGSKVYVDDGLISLQVK	BS3	11.839485835735424	false	true	false	false	Within >4	-0.23148148101851854		0.0	0.0	-0.2788461532884616	-0.9999999980000001		384	0
796	Scan: 22853 Run: 20180615_KS_CL_9.22853 P1_R.SVETLKEMoxIKSGMoxNVAR.M P2_R.GIFPVVCcmKDPVQEAWAEDVDLR.V 10 8	P11974	P11974	false	P11974	P11974	false	SVETLKEMoxIKSGMoxNVAR	GIFPVVCcmKDPVQEAWAEDVDLR	10	8	66	475	TT - T - SVETLKEMoxIKSGMoxNVAR xl T - GIFPVVCcmKDPVQEAWAEDVDLR	BS3	11.814808942244996	false	true	false	false	Within >4	-0.23148148101851854		0.0	0.0	-0.2788461532884616	-0.9999999980000001		383	0
642	Scan: 12494 Run: 20180615_KS_CL_9.12494 P1_R.SVETLKEMoxIK.S P2_R.MoxNFSHGTHEYHAETIKNVR.T 6 16;Scan: 12474 Run: 20180615_KS_CL_9.12474 P1_R.SVETLKEMoxIK.S P2_R.MoxNFSHGTHEYHAETIKNVR.T 6 16;Scan: 12395 Run: 20180615_KS_CL_9.12395 P1_R.SVETLKEMoxIK.S P2_R.MoxNFSHGTHEYHAETIKNVR.T 6 16	P11974	P11974	false	P11974	P11974	false	MoxNFSHGTHEYHAETIKNVR	SVETLKEMoxIK	16	6	89	62	TT - T - MoxNFSHGTHEYHAETIKNVR xl T - SVETLKEMoxIK;TT - T - MoxNFSHGTHEYHAETIKNVR xl T - SVETLKEMoxIK;TT - T - MoxNFSHGTHEYHAETIKNVR xl T - SVETLKEMoxIK	BS3	11.708139129791773	false	true	false	false	Within >4	-0.23148148101851854		0.0	0.0	-0.2788461532884616	-0.9999999980000001		360	0
653	Scan: 9880 Run: 20180615_KS_CL_9.9880 P1_R.KILGEKbs3ohGK.N P2_R.KAADVHEVR.K 1 1;Scan: 9826 Run: 20180615_KS_CL_9.9826 P1_R.KILGEKbs3ohGK.N P2_R.KAADVHEVR.K 1 1;Scan: 9832 Run: 20180615_KS_CL_9.9832 P1_R.KILGEKbs3ohGK.N P2_R.KAADVHEVR.K 1 1	P11974	P11974	false	P11974	P11974	false	KAADVHEVR	KILGEKbs3ohGK	1	1	247	256	TT - T - KAADVHEVR xl T - KILGEKbs3ohGK;TT - T - KAADVHEVR xl T - KILGEKbs3ohGK;TT - T - KAADVHEVR xl T - KILGEKbs3ohGK	BS3	11.032620891734618	false	true	false	false	Within >4	-0.23148148101851854		0.0	0.0	-0.2788461532884616	-0.9999999980000001		381	0
678	Scan: 11993 Run: 20180615_KS_CL_9.11993 P1_R.KLFEELAR.S P2_R.KAADVHEVR.K 1 1;Scan: 11962 Run: 20180615_KS_CL_9.11962 P1_R.KLFEELAR.S P2_R.KAADVHEVR.K 1 1	P11974	P11974	false	P11974	P11974	false	KAADVHEVR	KLFEELAR	1	1	247	393	TT - T - KAADVHEVR xl T - KLFEELAR;TT - T - KAADVHEVR xl T - KLFEELAR	BS3	10.764715587485492	false	true	false	false	Within >4	-0.23148148101851854		0.0	0.0	-0.2788461532884616	-0.9999999980000001		380	0
701	Scan: 16612 Run: 20180615_KS_CL_9.16612 P1_K.VYVDDGLISLQVKQK.G P2_K.KGATLK.I 13 1;Scan: 16596 Run: 20180615_KS_CL_9.16596 P1_K.VYVDDGLISLQVKQK.G P2_K.KGATLK.I 13 1	P11974	P11974	false	P11974	P11974	false	KGATLK	VYVDDGLISLQVKQK	1	13	136	186	TT - T - KGATLK xl T - VYVDDGLISLQVKQK;TT - T - KGATLK xl T - VYVDDGLISLQVKQK	BS3	10.534721090377507	false	true	false	false	Within >4	-0.23148148101851854		0.0	0.0	-0.2788461532884616	-0.9999999980000001		379	0
729	Scan: 22699 Run: 20180615_KS_CL_9.22699 P1_R.KLFEELAR.S P2_R.KLFEELAR.S 1 1;Scan: 22669 Run: 20180615_KS_CL_9.22669 P1_R.KLFEELAR.S P2_R.KLFEELAR.S 1 1	P11974	P11974	false	P11974	P11974	false	KLFEELAR	KLFEELAR	1	1	393	393	TT - T - KLFEELAR xl T - KLFEELAR;TT - T - KLFEELAR xl T - KLFEELAR	BS3	10.29069701274879	false	true	false	false	Within >4	-0.23148148101851854		0.0	0.0	-0.2788461532884616	-0.9999999980000001		378	0
726	Scan: 23023 Run: 20180615_KS_CL_9.23023 P1_R.TATESFASDPILYRPVAVALDTKGPEIR.T P2_R.AEGSDVANAVLDGADCcmIMoxLSGETAKGDYPLEAVR.M 23 25;Scan: 23042 Run: 20180615_KS_CL_9.23042 P1_R.TATESFASDPILYRPVAVALDTKGPEIR.T P2_R.AEGSDVANAVLDGADCcmIMoxLSGETAKGDYPLEAVR.M 23 25	P11974	P11974	false	P11974	P11974	false	TATESFASDPILYRPVAVALDTKGPEIR	AEGSDVANAVLDGADCcmIMoxLSGETAKGDYPLEAVR	23	25	115	367	TT - T - TATESFASDPILYRPVAVALDTKGPEIR xl T - AEGSDVANAVLDGADCcmIMoxLSGETAKGDYPLEAVR;TT - T - TATESFASDPILYRPVAVALDTKGPEIR xl T - AEGSDVANAVLDGADCcmIMoxLSGETAKGDYPLEAVR	BS3	10.268937171719603	false	true	false	false	Within >4	-0.23148148101851854		0.0	0.0	-0.2788461532884616	-0.9999999980000001		377	0
698	Scan: 15419 Run: 20180615_KS_CL_9.15419 P1_R.SVETLKEMIK.S P2_K.KGATLK.I 6 1;Scan: 15540 Run: 20180615_KS_CL_9.15540 P1_R.SVETLKEMIK.S P2_K.KGATLK.I 6 1	P11974	P11974	false	P11974	P11974	false	KGATLK	SVETLKEMIK	1	6	136	62	TT - T - KGATLK xl T - SVETLKEMIK;TT - T - KGATLK xl T - SVETLKEMIK	BS3	10.174047744965051	false	true	false	false	Within >4	-0.23148148101851854		0.0	0.0	-0.2788461532884616	-0.9999999980000001		329	0
786	Scan: 22932 Run: 20180615_KS_CL_9.22932 P1_R.TGLIKGSGTAEVELK.K P2_K.ITLDNAYMEKCcmDENILWLDYK.N 5 10	P11974	P11974	false	P11974	P11974	false	TGLIKGSGTAEVELK	ITLDNAYMEKCcmDENILWLDYK	5	10	125	151	TT - T - TGLIKGSGTAEVELK xl T - ITLDNAYMEKCcmDENILWLDYK	BS3	9.968859355840781	false	true	false	false	Within >4	-0.23148148101851854		0.0	0.0	-0.2788461532884616	-0.9999999980000001		316	0
702	Scan: 23846 Run: 20180615_KS_CL_9.23846 P1_R.KILGEK.G P2_K.DIQDLKFGVEQDVDMoxVFASFIR.K 1 6;Scan: 23842 Run: 20180615_KS_CL_9.23842 P1_R.KILGEK.G P2_K.DIQDLKFGVEQDVDMoxVFASFIR.K 1 6	P11974	P11974	false	P11974	P11974	false	KILGEK	DIQDLKFGVEQDVDMoxVFASFIR	1	6	256	230	TT - T - KILGEK xl T - DIQDLKFGVEQDVDMoxVFASFIR;TT - T - KILGEK xl T - DIQDLKFGVEQDVDMoxVFASFIR	BS3	9.963554175336409	false	true	false	false	Within >4	-0.23148148101851854		0.0	0.0	-0.2788461532884616	-0.9999999980000001		232	0
723	Scan: 11675 Run: 20180615_KS_CL_9.11675 P1_R.TGLIKGSGTAEVELK.K P2_K.KGATLK.I 5 1;Scan: 11840 Run: 20180615_KS_CL_9.11840 P1_R.TGLIKGSGTAEVELK.K P2_K.KGATLK.I 5 1	P11974	P11974	false	P11974	P11974	false	KGATLK	TGLIKGSGTAEVELK	1	5	136	125	TT - T - KGATLK xl T - TGLIKGSGTAEVELK;TT - T - KGATLK xl T - TGLIKGSGTAEVELK	BS3	9.897141032126846	false	true	false	false	Within >4	-0.23148148101851854		0.0	0.0	-0.2788461532884616	-0.9999999980000001		373	0
782	Scan: 23247 Run: 20180615_KS_CL_9.23247 P1_R.SVETLKEMoxIKbs3nh2SGMNVAR.M P2_R.AEGSDVANAVLDGADCcmIMoxLSGETAKGDYPLEAVR.M 6 25	P11974	P11974	false	P11974	P11974	false	SVETLKEMoxIKbs3nh2SGMNVAR	AEGSDVANAVLDGADCcmIMoxLSGETAKGDYPLEAVR	6	25	62	367	TT - T - SVETLKEMoxIKbs3nh2SGMNVAR xl T - AEGSDVANAVLDGADCcmIMoxLSGETAKGDYPLEAVR	BS3	9.825526332815903	false	true	false	false	Within >4	-0.23148148101851854		0.0	0.0	-0.2788461532884616	-0.9999999980000001		359	0
720	Scan: 10692 Run: 20180615_KS_CL_9.10692 P1_K.NIKIISK.I P2_R.KILGEK.G 3 1;Scan: 10671 Run: 20180615_KS_CL_9.10671 P1_K.NIKIISK.I P2_R.KILGEK.G 3 1	P11974	P11974	false	P11974	P11974	false	NIKIISK	KILGEK	3	1	266	256	TT - T - NIKIISK xl T - KILGEK;TT - T - NIKIISK xl T - KILGEK	BS3	9.808339390697201	false	true	false	false	Within >4	-0.23148148101851854		0.0	0.0	-0.2788461532884616	-0.9999999980000001		286	0
780	Scan: 23174 Run: 20180615_KS_CL_9.23174 P1_R.TGLIKGSGTAEVELK.K P2_R.AEGSDVANAVLDGADCcmIMLSGETAKGDYPLEAVR.M 5 25	P11974	P11974	false	P11974	P11974	false	TGLIKGSGTAEVELK	AEGSDVANAVLDGADCcmIMLSGETAKGDYPLEAVR	5	25	125	367	TT - T - TGLIKGSGTAEVELK xl T - AEGSDVANAVLDGADCcmIMLSGETAKGDYPLEAVR	BS3	9.753292522784626	false	true	false	false	Within >4	-0.23148148101851854		0.0	0.0	-0.2788461532884616	-0.9999999980000001		370	0
779	Scan: 22658 Run: 20180615_KS_CL_9.22658 P1_K.QKGPDFLVTEVENGGFLGSKK.G P2_K.NICcmKVVDVGSK.V 2 4	P11974	P11974	false	P11974	P11974	false	NICcmKVVDVGSK	QKGPDFLVTEVENGGFLGSKK	4	2	166	188	TT - T - NICcmKVVDVGSK xl T - QKGPDFLVTEVENGGFLGSKK	BS3	9.724834354364539	false	true	false	false	Within >4	-0.23148148101851854		0.0	0.0	-0.2788461532884616	-0.9999999980000001		366	0
776	Scan: 7809 Run: 20180615_KS_CL_9.7809 P1_R.KAADVHEVR.K P2_K.IISKIENHEGVR.R 1 4	P11974	P11974	false	P11974	P11974	false	KAADVHEVR	IISKIENHEGVR	1	4	247	270	TT - T - KAADVHEVR xl T - IISKIENHEGVR	BS3	9.523087982255777	false	true	false	false	Within >4	-0.23148148101851854		0.0	0.0	-0.2788461532884616	-0.9999999980000001		368	0
775	Scan: 22839 Run: 20180615_KS_CL_9.22839 P1_R.SVETLKEMIKSGMoxNVAR.M P2_R.AGKPVICcmATQMoxLESMIK.K 10 3	P11974	P11974	false	P11974	P11974	false	SVETLKEMIKSGMoxNVAR	AGKPVICcmATQMoxLESMIK	10	3	66	322	TT - T - SVETLKEMIKSGMoxNVAR xl T - AGKPVICcmATQMoxLESMIK	BS3	9.512556708882101	false	true	false	false	Within >4	-0.23148148101851854		0.0	0.0	-0.2788461532884616	-0.9999999980000001		133	0
669	Scan: 22850 Run: 20180615_KS_CL_9.22850 P1_K.QKGPDFLVTEVENGGFLGSKbs3ohK.G P2_K.NICcmKVVDVGSK.V 2 4;Scan: 22973 Run: 20180615_KS_CL_9.22973 P1_K.QKGPDFLVTEVENGGFLGSKbs3ohK.G P2_K.NICcmKVVDVGSK.V 2 4	P11974	P11974	false	P11974	P11974	false	NICcmKVVDVGSK	QKGPDFLVTEVENGGFLGSKbs3ohK	4	2	166	188	TT - T - NICcmKVVDVGSK xl T - QKGPDFLVTEVENGGFLGSKbs3ohK;TT - T - NICcmKVVDVGSK xl T - QKGPDFLVTEVENGGFLGSKbs3ohK	BS3	9.410937172156153	false	true	false	false	Within >4	-0.23148148101851854		0.0	0.0	-0.2788461532884616	-0.9999999980000001		366	0
714	Scan: 5073 Run: 20180615_KS_CL_9.5073 P1_K.KGATLK.I P2_R.KAADVHEVR.K 1 1;Scan: 5082 Run: 20180615_KS_CL_9.5082 P1_K.KGATLK.I P2_R.KAADVHEVR.K 1 1	P11974	P11974	false	P11974	P11974	false	KAADVHEVR	KGATLK	1	1	247	136	TT - T - KAADVHEVR xl T - KGATLK;TT - T - KAADVHEVR xl T - KGATLK	BS3	9.37668155974186	false	true	false	false	Within >4	-0.23148148101851854		0.0	0.0	-0.2788461532884616	-0.9999999980000001		43	0
774	Scan: 22926 Run: 20180615_KS_CL_9.22926 P1_R.TATESFASDPILYRPVAVALDTKGPEIR.T P2_K.KGVNLPGAAVDLPAVSEK.D 23 1	P11974	P11974	false	P11974	P11974	false	KGVNLPGAAVDLPAVSEK	TATESFASDPILYRPVAVALDTKGPEIR	1	23	207	115	TT - T - KGVNLPGAAVDLPAVSEK xl T - TATESFASDPILYRPVAVALDTKGPEIR	BS3	9.372249922332058	false	true	false	false	Within >4	-0.23148148101851854		0.0	0.0	-0.2788461532884616	-0.9999999980000001		364	0
773	Scan: 23247 Run: 20180615_KS_CL_9.23247 P1_R.SVETLKEMoxIKbs3ohSGMNVAR.M P2_R.AEGSDVANAVLDGADCcmIMoxLSGETAKGDYPLEAVR.M 6 25	P11974	P11974	false	P11974	P11974	false	AEGSDVANAVLDGADCcmIMoxLSGETAKGDYPLEAVR	SVETLKEMoxIKbs3ohSGMNVAR	25	6	367	62	TT - T - AEGSDVANAVLDGADCcmIMoxLSGETAKGDYPLEAVR xl T - SVETLKEMoxIKbs3ohSGMNVAR	BS3	9.336494611682497	false	true	false	false	Within >4	-0.23148148101851854		0.0	0.0	-0.2788461532884616	-0.9999999980000001		359	0
770	Scan: 22786 Run: 20180615_KS_CL_9.22786 P1_K.Kbs3ohGVNLPGAAVDLPAVSEKDIQDLK.F P2_R.AEGSDVANAVLDGADCcmIMoxLSGETAKGDYPLEAVR.M 18 25	P11974	P11974	false	P11974	P11974	false	AEGSDVANAVLDGADCcmIMoxLSGETAKGDYPLEAVR	Kbs3ohGVNLPGAAVDLPAVSEKDIQDLK	25	18	367	224	TT - T - AEGSDVANAVLDGADCcmIMoxLSGETAKGDYPLEAVR xl T - Kbs3ohGVNLPGAAVDLPAVSEKDIQDLK	BS3	9.226938986112927	false	true	false	false	Within >4	-0.23148148101851854		0.0	0.0	-0.2788461532884616	-0.9999999980000001		362	0
708	Scan: 16359 Run: 20180615_KS_CL_9.16359 P1_R.KLFEELAR.S P2_R.KILGEK.G 1 1;Scan: 16298 Run: 20180615_KS_CL_9.16298 P1_R.KLFEELAR.S P2_R.KILGEK.G 1 1	P11974	P11974	false	P11974	P11974	false	KLFEELAR	KILGEK	1	1	393	256	TT - T - KLFEELAR xl T - KILGEK;TT - T - KLFEELAR xl T - KILGEK	BS3	9.184854704679108	false	true	false	false	Within >4	-0.23148148101851854		0.0	0.0	-0.2788461532884616	-0.9999999980000001		217	0
602	Scan: 13706 Run: 20180615_KS_CL_9.13706 P1_R.SVETLKEMoxIK.S P2_R.MNFSHGTHEYHAETIKNVR.T 6 16;Scan: 13816 Run: 20180615_KS_CL_9.13816 P1_R.SVETLKEMoxIK.S P2_R.MNFSHGTHEYHAETIKNVR.T 6 16	P11974	P11974	false	P11974	P11974	false	SVETLKEMoxIK	MNFSHGTHEYHAETIKNVR	6	16	62	89	TT - T - SVETLKEMoxIK xl T - MNFSHGTHEYHAETIKNVR;TT - T - SVETLKEMoxIK xl T - MNFSHGTHEYHAETIKNVR	BS3	9.020591287394973	false	true	false	false	Within >4	-0.23148148101851854		0.0	0.0	-0.2788461532884616	-0.9999999980000001		360	0
767	Scan: 23537 Run: 20180615_KS_CL_9.23537 P1_R.SVETLKEMoxIKbs3ohSGMNVAR.M P2_R.AEGSDVANAVLDGADCcmIMLSGETAKGDYPLEAVR.M 6 25	P11974	P11974	false	P11974	P11974	false	AEGSDVANAVLDGADCcmIMLSGETAKGDYPLEAVR	SVETLKEMoxIKbs3ohSGMNVAR	25	6	367	62	TT - T - AEGSDVANAVLDGADCcmIMLSGETAKGDYPLEAVR xl T - SVETLKEMoxIKbs3ohSGMNVAR	BS3	8.95496588987757	false	true	false	false	Within >4	-0.23148148101851854		0.0	0.0	-0.2788461532884616	-0.9999999980000001		359	0
573	Scan: 2637 Run: 20180615_KS_CL_9.2637 P1_K.KPRPTR.A P2_K.KPRPTR.A 1 1;Scan: 2303 Run: 20180615_KS_CL_9.2303 P1_K.KPRPTR.A P2_K.KPRPTR.A 1 1	P11974	P11974	false	P11974	P11974	false	KPRPTR	KPRPTR	1	1	337	337	TT - T - KPRPTR xl T - KPRPTR;TT - T - KPRPTR xl T - KPRPTR	BS3	8.522014433221054	false	true	false	false	Within >4	-0.23148148101851854		0.0	0.0	-0.2788461532884616	-0.9999999980000001		124	0					8.104746503920042											5.242846049883262		2.6339730650148647
761	Scan: 22586 Run: 20180615_KS_CL_9.22586 P1_R.TATESFASDPILYRPVAVALDTKGPEIR.T P2_K.IISKIENHEGVR.R 23 4	P11974	P11974	false	P11974	P11974	false	IISKIENHEGVR	TATESFASDPILYRPVAVALDTKGPEIR	4	23	270	115	TT - T - IISKIENHEGVR xl T - TATESFASDPILYRPVAVALDTKGPEIR	BS3	8.450272762280882	false	true	false	false	Within >4	-0.23148148101851854		0.0	0.0	-0.2788461532884616	-0.9999999980000001		357	0
664	Scan: 23875 Run: 20180615_KS_CL_9.23875 P1_K.ILGEKGK.N P2_K.DIQDLKFGVEQDVDMoxVFASFIR.K 5 6;Scan: 23874 Run: 20180615_KS_CL_9.23874 P1_K.ILGEKGK.N P2_K.DIQDLKFGVEQDVDMoxVFASFIR.K 5 6	P11974	P11974	false	P11974	P11974	false	ILGEKGK	DIQDLKFGVEQDVDMoxVFASFIR	5	6	261	230	TT - T - ILGEKGK xl T - DIQDLKFGVEQDVDMoxVFASFIR;TT - T - ILGEKGK xl T - DIQDLKFGVEQDVDMoxVFASFIR	BS3	8.432208060677628	false	true	false	false	Within >4	-0.23148148101851854		0.0	0.0	-0.2788461532884616	-0.9999999980000001		70	0
525	Scan: 20712 Run: 20180615_KS_CL_9.20712 P1_R.TATESFASDPILYRPVAVALDTKGPEIR.T P2_K.KPRPTR.A 23 1;Scan: 20480 Run: 20180615_KS_CL_9.20480 P1_R.TATESFASDPILYRPVAVALDTKGPEIR.T P2_K.KPRPTR.A 23 1;Scan: 20685 Run: 20180615_KS_CL_9.20685 P1_R.TATESFASDPILYRPVAVALDTKGPEIR.T P2_K.KPRPTR.A 23 1	P11974	P11974	false	P11974	P11974	false	KPRPTR	TATESFASDPILYRPVAVALDTKGPEIR	1	23	337	115	TT - T - KPRPTR xl T - TATESFASDPILYRPVAVALDTKGPEIR;TT - T - KPRPTR xl T - TATESFASDPILYRPVAVALDTKGPEIR;TT - T - KPRPTR xl T - TATESFASDPILYRPVAVALDTKGPEIR	BS3	8.40702705620763	false	true	false	false	Within >4	-0.23148148101851854		0.0	0.0	-0.2788461532884616	-0.9999999980000001		355	0
544	Scan: 13175 Run: 20180615_KS_CL_9.13175 P1_K.KPRPTR.A P2_K.KGVNLPGAAVDLPAVSEK.D 1 1;Scan: 13172 Run: 20180615_KS_CL_9.13172 P1_K.KPRPTR.A P2_K.KGVNLPGAAVDLPAVSEK.D 1 1;Scan: 13104 Run: 20180615_KS_CL_9.13104 P1_K.KPRPTR.A P2_K.KGVNLPGAAVDLPAVSEK.D 1 1	P11974	P11974	false	P11974	P11974	false	KPRPTR	KGVNLPGAAVDLPAVSEK	1	1	337	207	TT - T - KPRPTR xl T - KGVNLPGAAVDLPAVSEK;TT - T - KPRPTR xl T - KGVNLPGAAVDLPAVSEK;TT - T - KPRPTR xl T - KGVNLPGAAVDLPAVSEK	BS3	8.226674563076893	false	true	false	false	Within >4	-0.23148148101851854		0.0	0.0	-0.2788461532884616	-0.9999999980000001		242	0
756	Scan: 23035 Run: 20180615_KS_CL_9.23035 P1_R.KLFEELAR.S P2_R.GDLGIEIPAEKVFLAQK.M 1 11	P11974	P11974	false	P11974	P11974	false	KLFEELAR	GDLGIEIPAEKVFLAQK	1	11	393	305	TT - T - KLFEELAR xl T - GDLGIEIPAEKVFLAQK	BS3	8.122682627413244	false	true	false	false	Within >4	-0.23148148101851854		0.0	0.0	-0.2788461532884616	-0.9999999980000001		353	0
549	Scan: 15674 Run: 20180615_KS_CL_9.15674 P1_K.KGVNLPGAAVDLPAVSEK.D P2_K.KGATLK.I 1 1;Scan: 15721 Run: 20180615_KS_CL_9.15721 P1_K.KGVNLPGAAVDLPAVSEK.D P2_K.KGATLK.I 1 1	P11974	P11974	false	P11974	P11974	false	KGATLK	KGVNLPGAAVDLPAVSEK	1	1	136	207	TT - T - KGATLK xl T - KGVNLPGAAVDLPAVSEK;TT - T - KGATLK xl T - KGVNLPGAAVDLPAVSEK	BS3	8.120807216489792	false	true	false	false	Within >4	-0.23148148101851854		0.0	0.0	-0.2788461532884616	-0.9999999980000001		352	0
753	Scan: 21729 Run: 20180615_KS_CL_9.21729 P1_R.VNLAMoxNVGKAR.G P2_K.KGDVVIVLTGWRPGSGFTNTMoxR.V 9 1	P11974	P11974	false	P11974	P11974	false	VNLAMoxNVGKAR	KGDVVIVLTGWRPGSGFTNTMoxR	9	1	498	505	TT - T - VNLAMoxNVGKAR xl T - KGDVVIVLTGWRPGSGFTNTMoxR	BS3	7.996710524122763	false	true	false	false	Within >4	-0.23148148101851854		0.0	0.0	-0.2788461532884616	-0.9999999980000001		240	0
751	Scan: 22537 Run: 20180615_KS_CL_9.22537 P1_R.VNLAMoxNVGKAR.G P2_K.KGDVVIVLTGWRPGSGFTNTMR.V 9 1	P11974	P11974	false	P11974	P11974	false	VNLAMoxNVGKAR	KGDVVIVLTGWRPGSGFTNTMR	9	1	498	505	TT - T - VNLAMoxNVGKAR xl T - KGDVVIVLTGWRPGSGFTNTMR	BS3	7.984363446094856	false	true	false	false	Within >4	-0.23148148101851854		0.0	0.0	-0.2788461532884616	-0.9999999980000001		240	0
638	Scan: 10434 Run: 20180615_KS_CL_9.10434 P1_R.TGLIKGSGTAEVELK.K P2_R.KAADVHEVR.K 5 1;Scan: 10410 Run: 20180615_KS_CL_9.10410 P1_R.TGLIKGSGTAEVELK.K P2_R.KAADVHEVR.K 5 1	P11974	P11974	false	P11974	P11974	false	KAADVHEVR	TGLIKGSGTAEVELK	1	5	247	125	TT - T - KAADVHEVR xl T - TGLIKGSGTAEVELK;TT - T - KAADVHEVR xl T - TGLIKGSGTAEVELK	BS3	7.907493981741474	false	true	false	false	Within >4	-0.23148148101851854		0.0	0.0	-0.2788461532884616	-0.9999999980000001		112	0
746	Scan: 20010 Run: 20180615_KS_CL_9.20010 P1_K.NICcmKVVDVGSK.V P2_K.KGVNLPGAAVDLPAVSEK.D 4 1	P11974	P11974	false	P11974	P11974	false	NICcmKVVDVGSK	KGVNLPGAAVDLPAVSEK	4	1	166	207	TT - T - NICcmKVVDVGSK xl T - KGVNLPGAAVDLPAVSEK	BS3	7.874825474559881	false	true	false	false	Within >4	-0.23148148101851854		0.0	0.0	-0.2788461532884616	-0.9999999980000001		348	0
745	Scan: 22305 Run: 20180615_KS_CL_9.22305 P1_R.TGLIKGSGTAEVELKK.G P2_K.GATLKITLDNAYMEK.Ccm 5 5	P11974	P11974	false	P11974	P11974	false	TGLIKGSGTAEVELKK	GATLKITLDNAYMEK	5	5	125	141	TT - T - TGLIKGSGTAEVELKK xl T - GATLKITLDNAYMEK	BS3	7.819924740919871	false	true	false	false	Within >4	-0.23148148101851854		0.0	0.0	-0.2788461532884616	-0.9999999980000001		258	0
741	Scan: 23430 Run: 20180615_KS_CL_9.23430 P1_K.GPDFLVTEVENGGFLGSKK.G P2_R.AEGSDVANAVLDGADCcmIMoxLSGETAKGDYPLEAVR.M 18 25	P11974	P11974	false	P11974	P11974	false	AEGSDVANAVLDGADCcmIMoxLSGETAKGDYPLEAVR	GPDFLVTEVENGGFLGSKK	25	18	367	206	TT - T - AEGSDVANAVLDGADCcmIMoxLSGETAKGDYPLEAVR xl T - GPDFLVTEVENGGFLGSKK	BS3	7.6753688452022555	false	true	false	false	Within >4	-0.23148148101851854		0.0	0.0	-0.2788461532884616	-0.9999999980000001		335	0
736	Scan: 18321 Run: 20180615_KS_CL_9.18321 P1_R.TGLIKGSGTAEVELKK.G P2_K.KGVNLPGAAVDLPAVSEK.D 5 1	P11974	P11974	false	P11974	P11974	false	TGLIKGSGTAEVELKK	KGVNLPGAAVDLPAVSEK	5	1	125	207	TT - T - TGLIKGSGTAEVELKK xl T - KGVNLPGAAVDLPAVSEK	BS3	7.381366510719884	false	true	false	false	Within >4	-0.23148148101851854		0.0	0.0	-0.2788461532884616	-0.9999999980000001		345	0
735	Scan: 15122 Run: 20180615_KS_CL_9.15122 P1_R.KILGEK.G P2_K.GKNIKbs3ohIISK.I 1 2	P11974	P11974	false	P11974	P11974	false	KILGEK	GKNIKbs3ohIISK	1	2	256	263	TT - T - KILGEK xl T - GKNIKbs3ohIISK	BS3	7.36030949031368	false	true	false	false	Within >4	-0.23148148101851854		0.0	0.0	-0.2788461532884616	-0.9999999980000001		344	0
734	Scan: 23051 Run: 20180615_KS_CL_9.23051 P1_K.GVNLPGAAVDLPAVSEKDIQDLK.F P2_K.GPDFLVTEVENGGFLGSKK.G 17 18	P11974	P11974	false	P11974	P11974	false	GPDFLVTEVENGGFLGSKK	GVNLPGAAVDLPAVSEKDIQDLK	18	17	206	224	TT - T - GPDFLVTEVENGGFLGSKK xl T - GVNLPGAAVDLPAVSEKDIQDLK	BS3	7.340203612109713	false	true	false	false	Within >4	-0.23148148101851854		0.0	0.0	-0.2788461532884616	-0.9999999980000001		315	0
732	Scan: 22671 Run: 20180615_KS_CL_9.22671 P1_R.VNLAMNVGKAR.G P2_K.KGDVVIVLTGWRPGSGFTNTMR.V 9 1	P11974	P11974	false	P11974	P11974	false	VNLAMNVGKAR	KGDVVIVLTGWRPGSGFTNTMR	9	1	498	505	TT - T - VNLAMNVGKAR xl T - KGDVVIVLTGWRPGSGFTNTMR	BS3	7.281965745178286	false	true	false	false	Within >4	-0.23148148101851854		0.0	0.0	-0.2788461532884616	-0.9999999980000001		240	0
730	Scan: 22560 Run: 20180615_KS_CL_9.22560 P1_K.IISKIENHEGVR.R P2_R.GDLGIEIPAEKVFLAQK.M 4 11	P11974	P11974	false	P11974	P11974	false	IISKIENHEGVR	GDLGIEIPAEKVFLAQK	4	11	270	305	TT - T - IISKIENHEGVR xl T - GDLGIEIPAEKVFLAQK	BS3	7.1755836637986805	false	true	false	false	Within >4	-0.23148148101851854		0.0	0.0	-0.2788461532884616	-0.9999999980000001		341	0
651	Scan: 22656 Run: 20180615_KS_CL_9.22656 P1_R.TATESFASDPILYRPVAVALDTKGPEIR.T P2_K.GSGTAEVELKK.G 23 10;Scan: 22638 Run: 20180615_KS_CL_9.22638 P1_R.TATESFASDPILYRPVAVALDTKGPEIR.T P2_K.GSGTAEVELKK.G 23 10	P11974	P11974	false	P11974	P11974	false	GSGTAEVELKK	TATESFASDPILYRPVAVALDTKGPEIR	10	23	135	115	TT - T - GSGTAEVELKK xl T - TATESFASDPILYRPVAVALDTKGPEIR;TT - T - GSGTAEVELKK xl T - TATESFASDPILYRPVAVALDTKGPEIR	BS3	7.115134283863585	false	true	false	false	Within >4	-0.23148148101851854		0.0	0.0	-0.2788461532884616	-0.9999999980000001		340	0
727	Scan: 22757 Run: 20180615_KS_CL_9.22757 P1_K.VYVDDGLISLQVKQK.G P2_K.KGVNLPGAAVDLPAVSEK.D 13 1	P11974	P11974	false	P11974	P11974	false	KGVNLPGAAVDLPAVSEK	VYVDDGLISLQVKQK	1	13	207	186	TT - T - KGVNLPGAAVDLPAVSEK xl T - VYVDDGLISLQVKQK	BS3	7.084490172407397	false	true	false	false	Within >4	-0.23148148101851854		0.0	0.0	-0.2788461532884616	-0.9999999980000001		339	0
596	Scan: 7450 Run: 20180615_KS_CL_9.7450 P1_K.NICcmKVVDVGSK.V P2_K.KPRPTR.A 4 1;Scan: 7460 Run: 20180615_KS_CL_9.7460 P1_K.NICcmKVVDVGSK.V P2_K.KPRPTR.A 4 1;Scan: 7491 Run: 20180615_KS_CL_9.7491 P1_K.NICcmKVVDVGSK.V P2_K.KPRPTR.A 4 1	P11974	P11974	false	P11974	P11974	false	KPRPTR	NICcmKVVDVGSK	1	4	337	166	TT - T - KPRPTR xl T - NICcmKVVDVGSK;TT - T - KPRPTR xl T - NICcmKVVDVGSK;TT - T - KPRPTR xl T - NICcmKVVDVGSK	BS3	7.035499820024206	false	true	false	false	Within >4	-0.23148148101851854		0.0	0.0	-0.2788461532884616	-0.9999999980000001		167	0
719	Scan: 7363 Run: 20180615_KS_CL_9.7363 P1_K.NICcmKVVDVGSK.V P2_R.KAADVHEVRK.I 4 1	P11974	P11974	false	P11974	P11974	false	NICcmKVVDVGSK	KAADVHEVRK	4	1	166	247	TT - T - NICcmKVVDVGSK xl T - KAADVHEVRK	BS3	6.815825870944976	false	true	false	false	Within >4	-0.23148148101851854		0.0	0.0	-0.2788461532884616	-0.9999999980000001		337	0
512	Scan: 21277 Run: 20180615_KS_CL_9.21277 P1_R.KILGEK.G P2_K.KGVNLPGAAVDLPAVSEKDIQDLK.F 1 1;Scan: 21442 Run: 20180615_KS_CL_9.21442 P1_R.KILGEK.G P2_K.KGVNLPGAAVDLPAVSEKDIQDLK.F 1 1	P11974	P11974	false	P11974	P11974	false	KILGEK	KGVNLPGAAVDLPAVSEKDIQDLK	1	1	256	207	TT - T - KILGEK xl T - KGVNLPGAAVDLPAVSEKDIQDLK;TT - T - KILGEK xl T - KGVNLPGAAVDLPAVSEKDIQDLK	BS3	6.6590028350375325	false	true	false	false	Within >4	-0.23148148101851854		0.0	0.0	-0.2788461532884616	-0.9999999980000001		336	0
711	Scan: 23300 Run: 20180615_KS_CL_9.23300 P1_K.QKGPDFLVTEVENGGFLGSKK.G P2_R.AEGSDVANAVLDGADCcmIMLSGETAKGDYPLEAVR.M 20 25	P11974	P11974	false	P11974	P11974	false	AEGSDVANAVLDGADCcmIMLSGETAKGDYPLEAVR	QKGPDFLVTEVENGGFLGSKK	25	20	367	206	TT - T - AEGSDVANAVLDGADCcmIMLSGETAKGDYPLEAVR xl T - QKGPDFLVTEVENGGFLGSKK	BS3	6.52495384172258	false	true	false	false	Within >4	-0.23148148101851854		0.0	0.0	-0.2788461532884616	-0.9999999980000001		335	0
644	Scan: 16315 Run: 20180615_KS_CL_9.16315 P1_R.TGLIKGSGTAEVELK.K P2_K.NICcmKVVDVGSK.V 5 4;Scan: 16127 Run: 20180615_KS_CL_9.16127 P1_R.TGLIKGSGTAEVELK.K P2_K.NICcmKVVDVGSK.V 5 4	P11974	P11974	false	P11974	P11974	false	NICcmKVVDVGSK	TGLIKGSGTAEVELK	4	5	166	125	TT - T - NICcmKVVDVGSK xl T - TGLIKGSGTAEVELK;TT - T - NICcmKVVDVGSK xl T - TGLIKGSGTAEVELK	BS3	6.486581376533699	false	true	false	false	Within >4	-0.23148148101851854		0.0	0.0	-0.2788461532884616	-0.9999999980000001		334	0
710	Scan: 22907 Run: 20180615_KS_CL_9.22907 P1_K.QALFVKEAPIEIGLDGRAVMIGDSAELIEDFR.R P2_K.ESVAPLDVAAGPLNVGKK.S 6 17	DECOY:REVERSE_P11974	REVERSE_P11974	true	DECOY:REVERSE_P11974	REVERSE_P11974	true	ESVAPLDVAAGPLNVGKK	QALFVKEAPIEIGLDGRAVMIGDSAELIEDFR	17	6	325	227	DD - D - ESVAPLDVAAGPLNVGKK xl D - QALFVKEAPIEIGLDGRAVMIGDSAELIEDFR	BS3	6.459179652932963	true	false	false	true	Within >4	-0.23148148101851854		1.0	1.0	-0.2788461532884616	-0.9999999980000001		333	2
531	Scan: 19884 Run: 20180615_KS_CL_9.19884 P1_K.KPRPTR.A P2_K.GPDFLVTEVENGGFLGSKK.G 1 18;Scan: 19860 Run: 20180615_KS_CL_9.19860 P1_K.KPRPTR.A P2_K.GPDFLVTEVENGGFLGSKK.G 1 18;Scan: 19971 Run: 20180615_KS_CL_9.19971 P1_K.KPRPTR.A P2_K.GPDFLVTEVENGGFLGSKK.G 1 18	P11974	P11974	false	P11974	P11974	false	KPRPTR	GPDFLVTEVENGGFLGSKK	1	18	337	206	TT - T - KPRPTR xl T - GPDFLVTEVENGGFLGSKK;TT - T - KPRPTR xl T - GPDFLVTEVENGGFLGSKK;TT - T - KPRPTR xl T - GPDFLVTEVENGGFLGSKK	BS3	6.4045260775140145	false	true	false	false	Within >4	-0.23148148101851854		0.0	0.0	-0.2788461532884616	-0.9999999980000001		216	0
626	Scan: 9675 Run: 20180615_KS_CL_9.9675 P1_K.NICcmKVVDVGSK.V P2_K.KGATLK.I 4 1;Scan: 9618 Run: 20180615_KS_CL_9.9618 P1_K.NICcmKVVDVGSK.V P2_K.KGATLK.I 4 1	P11974	P11974	false	P11974	P11974	false	KGATLK	NICcmKVVDVGSK	1	4	136	166	TT - T - KGATLK xl T - NICcmKVVDVGSK;TT - T - KGATLK xl T - NICcmKVVDVGSK	BS3	6.382898275251161	false	true	false	false	Within >4	-0.23148148101851854		0.0	0.0	-0.2788461532884616	-0.9999999980000001		331	0
646	Scan: 7065 Run: 20180615_KS_CL_9.7065 P1_R.KAADVHEVR.K P2_K.GSGTAEVELKK.G 1 10;Scan: 7042 Run: 20180615_KS_CL_9.7042 P1_R.KAADVHEVR.K P2_K.GSGTAEVELKK.G 1 10	P11974	P11974	false	P11974	P11974	false	KAADVHEVR	GSGTAEVELKK	1	10	247	135	TT - T - KAADVHEVR xl T - GSGTAEVELKK;TT - T - KAADVHEVR xl T - GSGTAEVELKK	BS3	6.360607737692622	false	true	false	false	Within >4	-0.23148148101851854		0.0	0.0	-0.2788461532884616	-0.9999999980000001		330	0
654	Scan: 12021 Run: 20180615_KS_CL_9.12021 P1_R.SVETLKEMoxIK.S P2_K.KGATLK.I 6 1;Scan: 11949 Run: 20180615_KS_CL_9.11949 P1_R.SVETLKEMoxIK.S P2_K.KGATLK.I 6 1	P11974	P11974	false	P11974	P11974	false	KGATLK	SVETLKEMoxIK	1	6	136	62	TT - T - KGATLK xl T - SVETLKEMoxIK;TT - T - KGATLK xl T - SVETLKEMoxIK	BS3	6.3351183961531925	false	true	false	false	Within >4	-0.23148148101851854		0.0	0.0	-0.2788461532884616	-0.9999999980000001		329	0
437	Scan: 22099 Run: 20180615_KS_CL_9.22099 P1_R.TGLIKGSGTAEVELK.K P2_K.KGATLKITLDNAYMEK.Ccm 5 6;Scan: 22200 Run: 20180615_KS_CL_9.22200 P1_R.TGLIKGSGTAEVELK.K P2_K.KGATLKITLDNAYMEK.Ccm 5 6	P11974	P11974	false	P11974	P11974	false	TGLIKGSGTAEVELK	KGATLKITLDNAYMEK	5	6	125	141	TT - T - TGLIKGSGTAEVELK xl T - KGATLKITLDNAYMEK;TT - T - TGLIKGSGTAEVELK xl T - KGATLKITLDNAYMEK	BS3	6.30018047845135	false	true	false	false	Within >4	-0.23148148101851854		0.0	0.0	-0.2788461532884616	-0.9999999980000001		258	0
620	Scan: 9383 Run: 20180615_KS_CL_9.9383 P1_R.TGLIKGSGTAEVELK.K P2_K.KPRPTR.A 5 1;Scan: 9297 Run: 20180615_KS_CL_9.9297 P1_R.TGLIKGSGTAEVELK.K P2_K.KPRPTR.A 5 1;Scan: 9352 Run: 20180615_KS_CL_9.9352 P1_R.TGLIKGSGTAEVELK.K P2_K.KPRPTR.A 5 1	P11974	P11974	false	P11974	P11974	false	KPRPTR	TGLIKGSGTAEVELK	1	5	337	125	TT - T - KPRPTR xl T - TGLIKGSGTAEVELK;TT - T - KPRPTR xl T - TGLIKGSGTAEVELK;TT - T - KPRPTR xl T - TGLIKGSGTAEVELK	BS3	6.270144886628965	false	true	false	false	Within >4	-0.23148148101851854		0.0	0.0	-0.2788461532884616	-0.9999999980000001		294	0
705	Scan: 23031 Run: 20180615_KS_CL_9.23031 P1_R.TATESFASDPILYRPVAVALDTKGPEIR.T P2_K.GVNLPGAAVDLPAVSEKDIQDLK.F 23 17	P11974	P11974	false	P11974	P11974	false	TATESFASDPILYRPVAVALDTKGPEIR	GVNLPGAAVDLPAVSEKDIQDLK	23	17	115	224	TT - T - TATESFASDPILYRPVAVALDTKGPEIR xl T - GVNLPGAAVDLPAVSEKDIQDLK	BS3	6.254729496644738	false	true	false	false	Within >4	-0.23148148101851854		0.0	0.0	-0.2788461532884616	-0.9999999980000001		326	0
704	Scan: 9552 Run: 20180615_KS_CL_9.9552 P1_R.KILGEK.G P2_K.GSGTAEVELKK.G 1 10	P11974	P11974	false	P11974	P11974	false	GSGTAEVELKK	KILGEK	10	1	135	256	TT - T - GSGTAEVELKK xl T - KILGEK	BS3	6.2546368136661235	false	true	false	false	Within >4	-0.23148148101851854		0.0	0.0	-0.2788461532884616	-0.9999999980000001		325	0
699	Scan: 22889 Run: 20180615_KS_CL_9.22889 P1_R.PTRAEGSDVANAVLDGADCcmIMoxLSGETAKGDYPLEAVR.M P2_R.AGKPVICcmATQMoxLESMIKKPR.P 28 18	P11974	P11974	false	P11974	P11974	false	AGKPVICcmATQMoxLESMIKKPR	PTRAEGSDVANAVLDGADCcmIMoxLSGETAKGDYPLEAVR	18	28	337	367	TT - T - AGKPVICcmATQMoxLESMIKKPR xl T - PTRAEGSDVANAVLDGADCcmIMoxLSGETAKGDYPLEAVR	BS3	6.1956843282893175	false	true	false	false	Within >4	-0.23148148101851854		0.0	0.0	-0.2788461532884616	-0.9999999980000001		24	0
697	Scan: 22635 Run: 20180615_KS_CL_9.22635 P1_K.VFLAQKMoxIIGR.Ccm P2_R.KLFEELAR.S 6 1	P11974	P11974	false	P11974	P11974	false	KLFEELAR	VFLAQKMoxIIGR	1	6	393	311	TT - T - KLFEELAR xl T - VFLAQKMoxIIGR	BS3	5.975455062250928	false	true	false	false	Within >4	-0.23148148101851854		0.0	0.0	-0.2788461532884616	-0.9999999980000001		323	0
569	Scan: 9379 Run: 20180615_KS_CL_9.9379 P1_K.KGATLK.I P2_K.EMIKSGMNVAR.M 1 4;Scan: 9386 Run: 20180615_KS_CL_9.9386 P1_K.KGATLK.I P2_K.EMIKSGMNVAR.M 1 4	P11974	P11974	false	P11974	P11974	false	KGATLK	EMIKSGMNVAR	1	4	136	66	TT - T - KGATLK xl T - EMIKSGMNVAR;TT - T - KGATLK xl T - EMIKSGMNVAR	BS3	5.9412617693206276	false	true	false	false	Within >4	-0.23148148101851854		0.0	0.0	-0.2788461532884616	-0.9999999980000001		295	0
696	Scan: 23017 Run: 20180615_KS_CL_9.23017 P1_R.VEHVDAAKRIFSAFVMoxDVDQEVGFKbs3nh2LDQIDK.E P2_K.LTAGKKLEVEATGSGK.I 8 6	DECOY:REVERSE_P11974	REVERSE_P11974	true	DECOY:REVERSE_P11974	REVERSE_P11974	true	LTAGKKLEVEATGSGK	VEHVDAAKRIFSAFVMoxDVDQEVGFKbs3nh2LDQIDK	6	8	397	285	DD - D - LTAGKKLEVEATGSGK xl D - VEHVDAAKRIFSAFVMoxDVDQEVGFKbs3nh2LDQIDK	BS3	5.932122436430538	true	false	false	true	Within >4	-0.23148148101851854		1.0	1.0	-0.2788461532884616	-0.9999999980000001		81	2
695	Scan: 22907 Run: 20180615_KS_CL_9.22907 P1_K.LDQIDKbs3ohESVAPLDVAAGPLNVGKK.S P2_K.KIMoxSELMQTACcmIVPKbs3ohGARNCcmR.G 23 1	DECOY:REVERSE_P11974	REVERSE_P11974	true	DECOY:REVERSE_P11974	REVERSE_P11974	true	LDQIDKbs3ohESVAPLDVAAGPLNVGKK	KIMoxSELMQTACcmIVPKbs3ohGARNCcmR	23	1	325	196	DD - D - LDQIDKbs3ohESVAPLDVAAGPLNVGKK xl D - KIMoxSELMQTACcmIVPKbs3ohGARNCcmR	BS3	5.76438621435208	true	false	false	true	Within >4	-0.23148148101851854		1.0	1.0	-0.2788461532884616	-0.9999999980000001		275	2
454	Scan: 20266 Run: 20180615_KS_CL_9.20266 P1_R.SVETLKEMIK.S P2_K.NICcmKVVDVGSK.V 6 4;Scan: 20294 Run: 20180615_KS_CL_9.20294 P1_R.SVETLKEMIK.S P2_K.NICcmKVVDVGSK.V 6 4	P11974	P11974	false	P11974	P11974	false	SVETLKEMIK	NICcmKVVDVGSK	6	4	62	166	TT - T - SVETLKEMIK xl T - NICcmKVVDVGSK;TT - T - SVETLKEMIK xl T - NICcmKVVDVGSK	BS3	5.757327266268741	false	true	false	false	Within >4	-0.23148148101851854		0.0	0.0	-0.2788461532884616	-0.9999999980000001		102	0
595	Scan: 6202 Run: 20180615_KS_CL_9.6202 P1_K.KGATLK.I P2_K.EMoxIKSGMoxNVAR.M 1 4;Scan: 6216 Run: 20180615_KS_CL_9.6216 P1_K.KGATLK.I P2_K.EMoxIKSGMoxNVAR.M 1 4	P11974	P11974	false	P11974	P11974	false	KGATLK	EMoxIKSGMoxNVAR	1	4	136	66	TT - T - KGATLK xl T - EMoxIKSGMoxNVAR;TT - T - KGATLK xl T - EMoxIKSGMoxNVAR	BS3	5.678919112926945	false	true	false	false	Within >4	-0.23148148101851854		0.0	0.0	-0.2788461532884616	-0.9999999980000001		295	0
693	Scan: 22889 Run: 20180615_KS_CL_9.22889 P1_K.KGATLKITLDNAYMEK.Ccm P2_R.AEGSDVANAVLDGADCcmIMLSGETAKGDYPLEAVRMQHLIAR.E 6 25	P11974	P11974	false	P11974	P11974	false	KGATLKITLDNAYMEK	AEGSDVANAVLDGADCcmIMLSGETAKGDYPLEAVRMQHLIAR	6	25	141	367	TT - T - KGATLKITLDNAYMEK xl T - AEGSDVANAVLDGADCcmIMLSGETAKGDYPLEAVRMQHLIAR	BS3	5.678887931813275	false	true	false	false	Within >4	-0.23148148101851854		0.0	0.0	-0.2788461532884616	-0.9999999980000001		145	0
691	Scan: 22787 Run: 20180615_KS_CL_9.22787 P1_R.TGLIKGSGTAEVELKK.G P2_K.ITLDNAYMEKCcmDENILWLDYK.N 5 10	P11974	P11974	false	P11974	P11974	false	TGLIKGSGTAEVELKK	ITLDNAYMEKCcmDENILWLDYK	5	10	125	151	TT - T - TGLIKGSGTAEVELKK xl T - ITLDNAYMEKCcmDENILWLDYK	BS3	5.560762494181082	false	true	false	false	Within >4	-0.23148148101851854		0.0	0.0	-0.2788461532884616	-0.9999999980000001		316	0
566	Scan: 22975 Run: 20180615_KS_CL_9.22975 P1_K.QKGPDFLVTEVENGGFLGSKK.G P2_K.GVNLPGAAVDLPAVSEKDIQDLK.F 20 17;Scan: 23001 Run: 20180615_KS_CL_9.23001 P1_K.QKGPDFLVTEVENGGFLGSKK.G P2_K.GVNLPGAAVDLPAVSEKDIQDLK.F 20 17	P11974	P11974	false	P11974	P11974	false	QKGPDFLVTEVENGGFLGSKK	GVNLPGAAVDLPAVSEKDIQDLK	20	17	206	224	TT - T - QKGPDFLVTEVENGGFLGSKK xl T - GVNLPGAAVDLPAVSEKDIQDLK;TT - T - QKGPDFLVTEVENGGFLGSKK xl T - GVNLPGAAVDLPAVSEKDIQDLK	BS3	5.502204488828395	false	true	false	false	Within >4	-0.23148148101851854		0.0	0.0	-0.2788461532884616	-0.9999999980000001		315	0
388	Scan: 13265 Run: 20180615_KS_CL_9.13265 P1_K.VYVDDGLISLQVKQK.G P2_K.KPRPTR.A 13 1;Scan: 13447 Run: 20180615_KS_CL_9.13447 P1_K.VYVDDGLISLQVKQK.G P2_K.KPRPTR.A 13 1;Scan: 13321 Run: 20180615_KS_CL_9.13321 P1_K.VYVDDGLISLQVKQK.G P2_K.KPRPTR.A 13 1	P11974	P11974	false	P11974	P11974	false	KPRPTR	VYVDDGLISLQVKQK	1	13	337	186	TT - T - KPRPTR xl T - VYVDDGLISLQVKQK;TT - T - KPRPTR xl T - VYVDDGLISLQVKQK;TT - T - KPRPTR xl T - VYVDDGLISLQVKQK	BS3	5.448334723714783	false	true	false	false	Within >4	-0.23148148101851854		0.0	0.0	-0.2788461532884616	-0.9999999980000001		314	0
690	Scan: 23879 Run: 20180615_KS_CL_9.23879 P1_K.KGVNLPGAAVDLPAVSEK.D P2_K.DIQDLKFGVEQDVDMoxVFASFIR.K 1 6	P11974	P11974	false	P11974	P11974	false	KGVNLPGAAVDLPAVSEK	DIQDLKFGVEQDVDMoxVFASFIR	1	6	207	230	TT - T - KGVNLPGAAVDLPAVSEK xl T - DIQDLKFGVEQDVDMoxVFASFIR	BS3	5.407034889613603	false	true	false	false	Within >4	-0.23148148101851854		0.0	0.0	-0.2788461532884616	-0.9999999980000001		313	0
622	Scan: 22247 Run: 20180615_KS_CL_9.22247 P1_R.TGLIKGSGTAEVELKK.G P2_K.GATLKITLDNAYMoxEK.Ccm 5 5;Scan: 22227 Run: 20180615_KS_CL_9.22227 P1_R.TGLIKGSGTAEVELKK.G P2_K.GATLKITLDNAYMoxEK.Ccm 5 5	P11974	P11974	false	P11974	P11974	false	TGLIKGSGTAEVELKK	GATLKITLDNAYMoxEK	5	5	125	141	TT - T - TGLIKGSGTAEVELKK xl T - GATLKITLDNAYMoxEK;TT - T - TGLIKGSGTAEVELKK xl T - GATLKITLDNAYMoxEK	BS3	5.295649852898371	false	true	false	false	Within >4	-0.23148148101851854		0.0	0.0	-0.2788461532884616	-0.9999999980000001		258	0
541	Scan: 17300 Run: 20180615_KS_CL_9.17300 P1_K.KPRPTR.A P2_R.AGKPVICcmATQMLESMIKKPR.P 1 18;Scan: 17235 Run: 20180615_KS_CL_9.17235 P1_K.KPRPTR.A P2_R.AGKPVICcmATQMLESMIKKPR.P 1 18	P11974	P11974	false	P11974	P11974	false	KPRPTR	AGKPVICcmATQMLESMIKKPR	1	18	337	337	TT - T - KPRPTR xl T - AGKPVICcmATQMLESMIKKPR;TT - T - KPRPTR xl T - AGKPVICcmATQMLESMIKKPR	BS3	5.245807554580658	false	true	false	false	Within >4	-0.23148148101851854		0.0	0.0	-0.2788461532884616	-0.9999999980000001		124	0
685	Scan: 17634 Run: 20180615_KS_CL_9.17634 P1_K.NIKIISK.I P2_R.KLFEELAR.S 3 1	P11974	P11974	false	P11974	P11974	false	KLFEELAR	NIKIISK	1	3	393	266	TT - T - KLFEELAR xl T - NIKIISK	BS3	5.190264271936284	false	true	false	false	Within >4	-0.23148148101851854		0.0	0.0	-0.2788461532884616	-0.9999999980000001		310	0
545	Scan: 7719 Run: 20180615_KS_CL_9.7719 P1_R.TGLIKGSGTAEVELKK.G P2_K.KPRPTR.A 5 1;Scan: 7736 Run: 20180615_KS_CL_9.7736 P1_R.TGLIKGSGTAEVELKK.G P2_K.KPRPTR.A 5 1	P11974	P11974	false	P11974	P11974	false	KPRPTR	TGLIKGSGTAEVELKK	1	5	337	125	TT - T - KPRPTR xl T - TGLIKGSGTAEVELKK;TT - T - KPRPTR xl T - TGLIKGSGTAEVELKK	BS3	5.091271774218321	false	true	false	false	Within >4	-0.23148148101851854		0.0	0.0	-0.2788461532884616	-0.9999999980000001		294	0
683	Scan: 22850 Run: 20180615_KS_CL_9.22850 P1_K.PVICcmATQMLESMIKK.P P2_R.AGKPVICcmATQMLESMIK.K 14 3	P11974	P11974	false	P11974	P11974	false	AGKPVICcmATQMLESMIK	PVICcmATQMLESMIKK	3	14	322	336	TT - T - AGKPVICcmATQMLESMIK xl T - PVICcmATQMLESMIKK	BS3	5.091213934364963	false	true	false	false	Within >4	-0.23148148101851854		0.0	0.0	-0.2788461532884616	-0.9999999980000001		308	0
682	Scan: 7004 Run: 20180615_KS_CL_9.7004 P1_R.KILGEK.G P2_K.KGATLK.I 1 1	P11974	P11974	false	P11974	P11974	false	KGATLK	KILGEK	1	1	136	256	TT - T - KGATLK xl T - KILGEK	BS3	5.062201558748362	false	true	false	false	Within >4	-0.23148148101851854		0.0	0.0	-0.2788461532884616	-0.9999999980000001		307	0
681	Scan: 23783 Run: 20180615_KS_CL_9.23783 P1_R.KILGEKGK.N P2_K.DIQDLKFGVEQDVDMVFASFIR.K 6 6	P11974	P11974	false	P11974	P11974	false	DIQDLKFGVEQDVDMVFASFIR	KILGEKGK	6	6	230	261	TT - T - DIQDLKFGVEQDVDMVFASFIR xl T - KILGEKGK	BS3	5.057921130418972	false	true	false	false	Within >4	-0.23148148101851854		0.0	0.0	-0.2788461532884616	-0.9999999980000001		70	0
679	Scan: 23320 Run: 20180615_KS_CL_9.23320 P1_R.GDLGIEIPAEKbs3ohVFLAQKMoxIIGRCcmNR.A P2_R.AEGSDVANAVLDGADCcmIMoxLSGETAKGDYPLEAVR.M 17 25	P11974	P11974	false	P11974	P11974	false	AEGSDVANAVLDGADCcmIMoxLSGETAKGDYPLEAVR	GDLGIEIPAEKbs3ohVFLAQKMoxIIGRCcmNR	25	17	367	311	TT - T - AEGSDVANAVLDGADCcmIMoxLSGETAKGDYPLEAVR xl T - GDLGIEIPAEKbs3ohVFLAQKMoxIIGRCcmNR	BS3	5.012853611757036	false	true	false	false	Within >4	-0.23148148101851854		0.0	0.0	-0.2788461532884616	-0.9999999980000001		280	0
673	Scan: 22933 Run: 20180615_KS_CL_9.22933 P1_R.PTRAEGSDVANAVLDGADCcmIMLSGETAKGDYPLEAVR.M P2_R.AGKPVICcmATQMLESMoxIKKPR.P 28 18	P11974	P11974	false	P11974	P11974	false	AGKPVICcmATQMLESMoxIKKPR	PTRAEGSDVANAVLDGADCcmIMLSGETAKGDYPLEAVR	18	28	337	367	TT - T - AGKPVICcmATQMLESMoxIKKPR xl T - PTRAEGSDVANAVLDGADCcmIMLSGETAKGDYPLEAVR	BS3	4.837095928764137	false	true	false	false	Within >4	-0.23148148101851854		0.0	0.0	-0.2788461532884616	-0.9999999980000001		24	0
670	Scan: 23195 Run: 20180615_KS_CL_9.23195 P1_R.VEHVDAAKbs3nh2RIFSAFVMDVDQEVGFKLDQIDK.E P2_R.VEHVDAAKRIFSAFVMDVDQEVGFK.L 25 8	DECOY:REVERSE_P11974	REVERSE_P11974	true	DECOY:REVERSE_P11974	REVERSE_P11974	true	VEHVDAAKRIFSAFVMDVDQEVGFK	VEHVDAAKbs3nh2RIFSAFVMDVDQEVGFKLDQIDK	8	25	285	302	DD - D - VEHVDAAKRIFSAFVMDVDQEVGFK xl D - VEHVDAAKbs3nh2RIFSAFVMDVDQEVGFKLDQIDK	BS3	4.723810723207186	true	false	false	true	Within >4	-0.23148148101851854		1.0	1.0	-0.2788461532884616	-0.9999999980000001		303	2
668	Scan: 7692 Run: 20180615_KS_CL_9.7692 P1_K.NIKIISK.I P2_R.KAADVHEVR.K 3 1	P11974	P11974	false	P11974	P11974	false	KAADVHEVR	NIKIISK	1	3	247	266	TT - T - KAADVHEVR xl T - NIKIISK	BS3	4.658024795202386	false	true	false	false	Within >4	-0.23148148101851854		0.0	0.0	-0.2788461532884616	-0.9999999980000001		302	0
663	Scan: 14495 Run: 20180615_KS_CL_9.14495 P1_K.VYVDDGLISLQVKQK.G P2_R.KAADVHEVR.K 13 1	P11974	P11974	false	P11974	P11974	false	KAADVHEVR	VYVDDGLISLQVKQK	1	13	247	186	TT - T - KAADVHEVR xl T - VYVDDGLISLQVKQK	BS3	4.5485023145274335	false	true	false	false	Within >4	-0.23148148101851854		0.0	0.0	-0.2788461532884616	-0.9999999980000001		301	0
662	Scan: 8657 Run: 20180615_KS_CL_9.8657 P1_R.TGLIKGSGTAEVELKK.G P2_R.KAADVHEVR.K 5 1	P11974	P11974	false	P11974	P11974	false	KAADVHEVR	TGLIKGSGTAEVELKK	1	5	247	125	TT - T - KAADVHEVR xl T - TGLIKGSGTAEVELKK	BS3	4.526537608599988	false	true	false	false	Within >4	-0.23148148101851854		0.0	0.0	-0.2788461532884616	-0.9999999980000001		112	0
661	Scan: 22785 Run: 20180615_KS_CL_9.22785 P1_K.PVICcmATQMLESMIKbs3ohKPRPTR.A P2_K.IISKIENHEGVRRFDEILEASDGIMVAR.G 15 4	P11974	P11974	false	P11974	P11974	false	PVICcmATQMLESMIKbs3ohKPRPTR	IISKIENHEGVRRFDEILEASDGIMVAR	15	4	337	270	TT - T - PVICcmATQMLESMIKbs3ohKPRPTR xl T - IISKIENHEGVRRFDEILEASDGIMVAR	BS3	4.52563263066674	false	true	false	false	Within >4	-0.23148148101851854		0.0	0.0	-0.2788461532884616	-0.9999999980000001		268	0
660	Scan: 23746 Run: 20180615_KS_CL_9.23746 P1_R.KILGEK.G P2_K.DIQDLKFGVEQDVDMVFASFIRK.A 1 6	P11974	P11974	false	P11974	P11974	false	KILGEK	DIQDLKFGVEQDVDMVFASFIRK	1	6	256	230	TT - T - KILGEK xl T - DIQDLKFGVEQDVDMVFASFIRK	BS3	4.492085198256392	false	true	false	false	Within >4	-0.23148148101851854		0.0	0.0	-0.2788461532884616	-0.9999999980000001		232	0
659	Scan: 23082 Run: 20180615_KS_CL_9.23082 P1_R.TATESFASDPILYRPVAVALDTKGPEIR.T P2_K.KGATLKITLDNAYMoxEKCcmDENILWLDYK.N 23 16	P11974	P11974	false	P11974	P11974	false	TATESFASDPILYRPVAVALDTKGPEIR	KGATLKITLDNAYMoxEKCcmDENILWLDYK	23	16	115	151	TT - T - TATESFASDPILYRPVAVALDTKGPEIR xl T - KGATLKITLDNAYMoxEKCcmDENILWLDYK	BS3	4.472516684509023	false	true	false	false	Within >4	-0.23148148101851854		0.0	0.0	-0.2788461532884616	-0.9999999980000001		297	0
658	Scan: 23286 Run: 20180615_KS_CL_9.23286 P1_K.PRPTRAEGSDVANAVLDGADCcmIMLSGETAKGDYPLEAVR.M P2_R.AGKPVICcmATQMLESMIKKbs3ohPR.P 30 17	P11974	P11974	false	P11974	P11974	false	AGKPVICcmATQMLESMIKKbs3ohPR	PRPTRAEGSDVANAVLDGADCcmIMLSGETAKGDYPLEAVR	17	30	336	367	TT - T - AGKPVICcmATQMLESMIKKbs3ohPR xl T - PRPTRAEGSDVANAVLDGADCcmIMLSGETAKGDYPLEAVR	BS3	4.466614888906202	false	true	false	false	Within >4	-0.23148148101851854		0.0	0.0	-0.2788461532884616	-0.9999999980000001		66	0
657	Scan: 8064 Run: 20180615_KS_CL_9.8064 P1_K.KGATLK.I P2_K.EMoxIKSGMNVAR.M 1 4	P11974	P11974	false	P11974	P11974	false	KGATLK	EMoxIKSGMNVAR	1	4	136	66	TT - T - KGATLK xl T - EMoxIKSGMNVAR	BS3	4.461496771869403	false	true	false	false	Within >4	-0.23148148101851854		0.0	0.0	-0.2788461532884616	-0.9999999980000001		295	0
504	Scan: 12799 Run: 20180615_KS_CL_9.12799 P1_R.TGLIKGSGTAEVELKbs3ohK.G P2_K.KPRPTR.A 5 1;Scan: 12621 Run: 20180615_KS_CL_9.12621 P1_R.TGLIKGSGTAEVELKbs3ohK.G P2_K.KPRPTR.A 5 1	P11974	P11974	false	P11974	P11974	false	KPRPTR	TGLIKGSGTAEVELKbs3ohK	1	5	337	125	TT - T - KPRPTR xl T - TGLIKGSGTAEVELKbs3ohK;TT - T - KPRPTR xl T - TGLIKGSGTAEVELKbs3ohK	BS3	4.432468449366501	false	true	false	false	Within >4	-0.23148148101851854		0.0	0.0	-0.2788461532884616	-0.9999999980000001		294	0
656	Scan: 23018 Run: 20180615_KS_CL_9.23018 P1_R.SVETLKEMoxIKbs3nh2SGMoxNVAR.M P2_K.IISKIENHEGVRRFDEILEASDGIMoxVAR.G 6 4	P11974	P11974	false	P11974	P11974	false	SVETLKEMoxIKbs3nh2SGMoxNVAR	IISKIENHEGVRRFDEILEASDGIMoxVAR	6	4	62	270	TT - T - SVETLKEMoxIKbs3nh2SGMoxNVAR xl T - IISKIENHEGVRRFDEILEASDGIMoxVAR	BS3	4.403501576897565	false	true	false	false	Within >4	-0.23148148101851854		0.0	0.0	-0.2788461532884616	-0.9999999980000001		159	0
655	Scan: 23154 Run: 20180615_KS_CL_9.23154 P1_R.SVETLKEMIKbs3nh2SGMoxNVAR.M P2_R.NTGIICcmTIGPASRSVETLKEMIK.S 6 19	P11974	P11974	false	P11974	P11974	false	SVETLKEMIKbs3nh2SGMoxNVAR	NTGIICcmTIGPASRSVETLKEMIK	6	19	62	62	TT - T - SVETLKEMIKbs3nh2SGMoxNVAR xl T - NTGIICcmTIGPASRSVETLKEMIK	BS3	4.386468911138223	false	true	false	false	Within >4	-0.23148148101851854		0.0	0.0	-0.2788461532884616	-0.9999999980000001		141	0
652	Scan: 22513 Run: 20180615_KS_CL_9.22513 P1_K.KPRPTR.A P2_R.AGKPVICcmATQMLESMIKbs3ohKPR.P 1 18	P11974	P11974	false	P11974	P11974	false	KPRPTR	AGKPVICcmATQMLESMIKbs3ohKPR	1	18	337	337	TT - T - KPRPTR xl T - AGKPVICcmATQMLESMIKbs3ohKPR	BS3	4.251434501324801	false	true	false	false	Within >4	-0.23148148101851854		0.0	0.0	-0.2788461532884616	-0.9999999980000001		124	0
510	Scan: 12785 Run: 20180615_KS_CL_9.12785 P1_R.SVETLKEMIK.S P2_K.KPRPTR.A 6 1;Scan: 12449 Run: 20180615_KS_CL_9.12449 P1_R.SVETLKEMIK.S P2_K.KPRPTR.A 6 1;Scan: 12430 Run: 20180615_KS_CL_9.12430 P1_R.SVETLKEMIK.S P2_K.KPRPTR.A 6 1	P11974	P11974	false	P11974	P11974	false	KPRPTR	SVETLKEMIK	1	6	337	62	TT - T - KPRPTR xl T - SVETLKEMIK;TT - T - KPRPTR xl T - SVETLKEMIK;TT - T - KPRPTR xl T - SVETLKEMIK	BS3	4.140882437081578	false	true	false	false	Within >4	-0.23148148101851854		0.0	0.0	-0.2788461532884616	-0.9999999980000001		290	0
456	Scan: 19197 Run: 20180615_KS_CL_9.19197 P1_K.KPRPTR.A P2_R.GDLGIEIPAEKVFLAQK.M 1 11;Scan: 19200 Run: 20180615_KS_CL_9.19200 P1_K.KPRPTR.A P2_R.GDLGIEIPAEKVFLAQK.M 1 11	P11974	P11974	false	P11974	P11974	false	KPRPTR	GDLGIEIPAEKVFLAQK	1	11	337	305	TT - T - KPRPTR xl T - GDLGIEIPAEKVFLAQK;TT - T - KPRPTR xl T - GDLGIEIPAEKVFLAQK	BS3	4.128667918136976	false	true	false	false	Within >4	-0.23148148101851854		0.0	0.0	-0.2788461532884616	-0.9999999980000001		198	0
649	Scan: 23039 Run: 20180615_KS_CL_9.23039 P1_K.GATLKITLDNAYMEKCcmDENILWLDYKbs3ohNICcmK.V P2_K.CcmDENILWLDYKbs3nh2NICcmKVVDVGSK.V 5 15	P11974	P11974	false	P11974	P11974	false	GATLKITLDNAYMEKCcmDENILWLDYKbs3ohNICcmK	CcmDENILWLDYKbs3nh2NICcmKVVDVGSK	5	15	141	166	TT - T - GATLKITLDNAYMEKCcmDENILWLDYKbs3ohNICcmK xl T - CcmDENILWLDYKbs3nh2NICcmKVVDVGSK	BS3	4.1034331000070265	false	true	false	false	Within >4	-0.23148148101851854		0.0	0.0	-0.2788461532884616	-0.9999999980000001		193	0
648	Scan: 22628 Run: 20180615_KS_CL_9.22628 P1_K.KGATLKITLDNAYMEK.Ccm P2_R.AEGSDVANAVLDGADCcmIMLSGETAKGDYPLEAVRMoxQHLIAR.E 6 25	P11974	P11974	false	P11974	P11974	false	KGATLKITLDNAYMEK	AEGSDVANAVLDGADCcmIMLSGETAKGDYPLEAVRMoxQHLIAR	6	25	141	367	TT - T - KGATLKITLDNAYMEK xl T - AEGSDVANAVLDGADCcmIMLSGETAKGDYPLEAVRMoxQHLIAR	BS3	4.073099199456332	false	true	false	false	Within >4	-0.23148148101851854		0.0	0.0	-0.2788461532884616	-0.9999999980000001		145	0
530	Scan: 14935 Run: 20180615_KS_CL_9.14935 P1_K.NIKIISK.I P2_R.KILGEKbs3ohGK.N 3 1;Scan: 14943 Run: 20180615_KS_CL_9.14943 P1_K.NIKIISK.I P2_R.KILGEKbs3ohGK.N 3 1	P11974	P11974	false	P11974	P11974	false	NIKIISK	KILGEKbs3ohGK	3	1	266	256	TT - T - NIKIISK xl T - KILGEKbs3ohGK;TT - T - NIKIISK xl T - KILGEKbs3ohGK	BS3	4.055742786328328	false	true	false	false	Within >4	-0.23148148101851854		0.0	0.0	-0.2788461532884616	-0.9999999980000001		286	0
513	Scan: 7681 Run: 20180615_KS_CL_9.7681 P1_K.KGATLK.I P2_K.GSGTAEVELKK.G 1 10;Scan: 7653 Run: 20180615_KS_CL_9.7653 P1_K.KGATLK.I P2_K.GSGTAEVELKK.G 1 10	P11974	P11974	false	P11974	P11974	false	GSGTAEVELKK	KGATLK	10	1	135	136	TT - T - GSGTAEVELKK xl T - KGATLK;TT - T - GSGTAEVELKK xl T - KGATLK	BS3	3.9966376483658608	false	true	false	false	Within >4	-0.23148148101851854		0.0	0.0	-0.2788461532884616	-0.9999999980000001		285	0
645	Scan: 12801 Run: 20180615_KS_CL_9.12801 P1_R.TGLIKbs3ohGSGTAEVELKK.G P2_K.KPRPTR.A 15 1	P11974	P11974	false	P11974	P11974	false	KPRPTR	TGLIKbs3ohGSGTAEVELKK	1	15	337	135	TT - T - KPRPTR xl T - TGLIKbs3ohGSGTAEVELKK	BS3	3.9612725559320303	false	true	false	false	Within >4	-0.23148148101851854		0.0	0.0	-0.2788461532884616	-0.9999999980000001		219	0
641	Scan: 21001 Run: 20180615_KS_CL_9.21001 P1_K.VYVDDGLISLQVKQK.G P2_K.NICcmKVVDVGSK.V 13 4	P11974	P11974	false	P11974	P11974	false	NICcmKVVDVGSK	VYVDDGLISLQVKQK	4	13	166	186	TT - T - NICcmKVVDVGSK xl T - VYVDDGLISLQVKQK	BS3	3.9215714372274397	false	true	false	false	Within >4	-0.23148148101851854		0.0	0.0	-0.2788461532884616	-0.9999999980000001		283	0
639	Scan: 18387 Run: 20180615_KS_CL_9.18387 P1_R.SVETLKEMIK.S P2_R.KILGEK.G 6 1	P11974	P11974	false	P11974	P11974	false	SVETLKEMIK	KILGEK	6	1	62	256	TT - T - SVETLKEMIK xl T - KILGEK	BS3	3.8813404518786174	false	true	false	false	Within >4	-0.23148148101851854		0.0	0.0	-0.2788461532884616	-0.9999999980000001		282	0
637	Scan: 23042 Run: 20180615_KS_CL_9.23042 P1_R.VNKbs3ohITEAHYEHTGHSFNMRAVNMGSKIMEK.L P2_R.ALEEFLKRHFMoxAAEAERAILHQMR.V 26 7	DECOY:REVERSE_P11974	REVERSE_P11974	true	DECOY:REVERSE_P11974	REVERSE_P11974	true	VNKbs3ohITEAHYEHTGHSFNMRAVNMGSKIMEK	ALEEFLKRHFMoxAAEAERAILHQMR	26	7	466	139	DD - D - VNKbs3ohITEAHYEHTGHSFNMRAVNMGSKIMEK xl D - ALEEFLKRHFMoxAAEAERAILHQMR	BS3	3.8569751585578502	true	false	false	true	Within >4	-0.23148148101851854		1.0	1.0	-0.2788461532884616	-0.9999999980000001		132	2
636	Scan: 23439 Run: 20180615_KS_CL_9.23439 P1_K.VFLAQKMoxIIGRCcmNRAGK.P P2_R.AEGSDVANAVLDGADCcmIMoxLSGETAKGDYPLEAVR.M 6 25	P11974	P11974	false	P11974	P11974	false	AEGSDVANAVLDGADCcmIMoxLSGETAKGDYPLEAVR	VFLAQKMoxIIGRCcmNRAGK	25	6	367	311	TT - T - AEGSDVANAVLDGADCcmIMoxLSGETAKGDYPLEAVR xl T - VFLAQKMoxIIGRCcmNRAGK	BS3	3.778744108725207	false	true	false	false	Within >4	-0.23148148101851854		0.0	0.0	-0.2788461532884616	-0.9999999980000001		280	0
635	Scan: 22645 Run: 20180615_KS_CL_9.22645 P1_K.KGATLKITLDNAYMoxEK.Ccm P2_R.AEGSDVANAVLDGADCcmIMLSGETAKGDYPLEAVRMQHLIAR.E 6 25	P11974	P11974	false	P11974	P11974	false	KGATLKITLDNAYMoxEK	AEGSDVANAVLDGADCcmIMLSGETAKGDYPLEAVRMQHLIAR	6	25	141	367	TT - T - KGATLKITLDNAYMoxEK xl T - AEGSDVANAVLDGADCcmIMLSGETAKGDYPLEAVRMQHLIAR	BS3	3.777299512926664	false	true	false	false	Within >4	-0.23148148101851854		0.0	0.0	-0.2788461532884616	-0.9999999980000001		145	0
633	Scan: 23117 Run: 20180615_KS_CL_9.23117 P1_R.VNLAMoxNVGKARGFFKK.G P2_K.GATLKbs3nh2ITLDNAYMEKCcmDENILWLDYK.N 9 15	P11974	P11974	false	P11974	P11974	false	VNLAMoxNVGKARGFFKK	GATLKbs3nh2ITLDNAYMEKCcmDENILWLDYK	9	15	498	151	TT - T - VNLAMoxNVGKARGFFKK xl T - GATLKbs3nh2ITLDNAYMEKCcmDENILWLDYK	BS3	3.6793584935732198	false	true	false	false	Within >4	-0.23148148101851854		0.0	0.0	-0.2788461532884616	-0.9999999980000001		278	0
630	Scan: 23105 Run: 20180615_KS_CL_9.23105 P1_K.PVICcmATQMLESMoxIKbs3nh2KPRPTR.A P2_K.CcmDENILWLDYKNICcmKbs3ohVVDVGSK.V 15 11	P11974	P11974	false	P11974	P11974	false	CcmDENILWLDYKNICcmKbs3ohVVDVGSK	PVICcmATQMLESMoxIKbs3nh2KPRPTR	11	15	162	337	TT - T - CcmDENILWLDYKNICcmKbs3ohVVDVGSK xl T - PVICcmATQMLESMoxIKbs3nh2KPRPTR	BS3	3.6559441935438506	false	true	false	false	Within >4	-0.23148148101851854		0.0	0.0	-0.2788461532884616	-0.9999999980000001		276	0
631	Scan: 23105 Run: 20180615_KS_CL_9.23105 P1_K.PVICcmATQMLESMoxIKKbs3nh2PRPTR.A P2_K.CcmDENILWLDYKNICcmKbs3ohVVDVGSK.V 14 11	P11974	P11974	false	P11974	P11974	false	CcmDENILWLDYKNICcmKbs3ohVVDVGSK	PVICcmATQMLESMoxIKKbs3nh2PRPTR	11	14	162	336	TT - T - CcmDENILWLDYKNICcmKbs3ohVVDVGSK xl T - PVICcmATQMLESMoxIKKbs3nh2PRPTR	BS3	3.6559441935438506	false	true	false	false	Within >4	-0.23148148101851854		0.0	0.0	-0.2788461532884616	-0.9999999980000001		277	0
629	Scan: 22908 Run: 20180615_KS_CL_9.22908 P1_K.LDQIDKbs3ohESVAPLDVAAGPLNVGKK.S P2_K.KIMSELMoxQTACcmIVPKbs3ohGARNCcmR.G 23 1	DECOY:REVERSE_P11974	REVERSE_P11974	true	DECOY:REVERSE_P11974	REVERSE_P11974	true	LDQIDKbs3ohESVAPLDVAAGPLNVGKK	KIMSELMoxQTACcmIVPKbs3ohGARNCcmR	23	1	325	196	DD - D - LDQIDKbs3ohESVAPLDVAAGPLNVGKK xl D - KIMSELMoxQTACcmIVPKbs3ohGARNCcmR	BS3	3.6419894960282337	true	false	false	true	Within >4	-0.23148148101851854		1.0	1.0	-0.2788461532884616	-0.9999999980000001		275	2
628	Scan: 22951 Run: 20180615_KS_CL_9.22951 P1_R.VEHVDAAKbs3nh2RIFSAFVMoxDVDQEVGFKLDQIDK.E P2_K.QKVQLSILGDDVYVKSGVDVVKCcmINK.Y 25 22	DECOY:REVERSE_P11974	REVERSE_P11974	true	DECOY:REVERSE_P11974	REVERSE_P11974	true	QKVQLSILGDDVYVKSGVDVVKCcmINK	VEHVDAAKbs3nh2RIFSAFVMoxDVDQEVGFKLDQIDK	22	25	366	302	DD - D - QKVQLSILGDDVYVKSGVDVVKCcmINK xl D - VEHVDAAKbs3nh2RIFSAFVMoxDVDQEVGFKLDQIDK	BS3	3.6101285172179836	true	false	false	true	Within >4	-0.23148148101851854		1.0	1.0	-0.2788461532884616	-0.9999999980000001		274	2
457	Scan: 17972 Run: 20180615_KS_CL_9.17972 P1_K.KGVNLPGAAVDLPAVSEK.D P2_K.GSGTAEVELKK.G 1 10;Scan: 17947 Run: 20180615_KS_CL_9.17947 P1_K.KGVNLPGAAVDLPAVSEK.D P2_K.GSGTAEVELKK.G 1 10	P11974	P11974	false	P11974	P11974	false	GSGTAEVELKK	KGVNLPGAAVDLPAVSEK	10	1	135	207	TT - T - GSGTAEVELKK xl T - KGVNLPGAAVDLPAVSEK;TT - T - GSGTAEVELKK xl T - KGVNLPGAAVDLPAVSEK	BS3	3.6028708906405096	false	true	false	false	Within >4	-0.23148148101851854		0.0	0.0	-0.2788461532884616	-0.9999999980000001		273	0
627	Scan: 3430 Run: 20180615_KS_CL_9.3430 P1_K.KPRPTR.A P2_K.KGATLK.I 1 1	P11974	P11974	false	P11974	P11974	false	KPRPTR	KGATLK	1	1	337	136	TT - T - KPRPTR xl T - KGATLK	BS3	3.596929450841615	false	true	false	false	Within >4	-0.23148148101851854		0.0	0.0	-0.2788461532884616	-0.9999999980000001		48	0
624	Scan: 22975 Run: 20180615_KS_CL_9.22975 P1_R.VGEHNEIKSIIK.I P2_R.AVNMGSKIMEKLTEVSRSAPGITCcmIIGTNR.A 8 11	DECOY:REVERSE_P11974	REVERSE_P11974	true	DECOY:REVERSE_P11974	REVERSE_P11974	true	VGEHNEIKSIIK	AVNMGSKIMEKLTEVSRSAPGITCcmIIGTNR	8	11	262	470	DD - D - VGEHNEIKSIIK xl D - AVNMGSKIMEKLTEVSRSAPGITCcmIIGTNR	BS3	3.5728865762067663	true	false	false	true	Within >4	-0.23148148101851854		1.0	1.0	-0.2788461532884616	-0.9999999980000001		271	2
484	Scan: 10769 Run: 20180615_KS_CL_9.10769 P1_K.KPRPTR.A P2_R.KLFEELAR.S 1 1;Scan: 10727 Run: 20180615_KS_CL_9.10727 P1_K.KPRPTR.A P2_R.KLFEELAR.S 1 1	P11974	P11974	false	P11974	P11974	false	KPRPTR	KLFEELAR	1	1	337	393	TT - T - KPRPTR xl T - KLFEELAR;TT - T - KPRPTR xl T - KLFEELAR	BS3	3.5501314102302013	false	true	false	false	Within >4	-0.23148148101851854		0.0	0.0	-0.2788461532884616	-0.9999999980000001		21	0
517	Scan: 16978 Run: 20180615_KS_CL_9.16978 P1_K.GSGTAEVELKK.G P2_K.GATLKITLDNAYMoxEK.Ccm 10 5;Scan: 16845 Run: 20180615_KS_CL_9.16845 P1_K.GSGTAEVELKK.G P2_K.GATLKITLDNAYMoxEK.Ccm 10 5	P11974	P11974	false	P11974	P11974	false	GSGTAEVELKK	GATLKITLDNAYMoxEK	10	5	135	141	TT - T - GSGTAEVELKK xl T - GATLKITLDNAYMoxEK;TT - T - GSGTAEVELKK xl T - GATLKITLDNAYMoxEK	BS3	3.5473168644814628	false	true	false	false	Within >4	-0.23148148101851854		0.0	0.0	-0.2788461532884616	-0.9999999980000001		180	0
619	Scan: 6922 Run: 20180615_KS_CL_9.6922 P1_K.KPRPTR.A P2_K.IISKIENHEGVR.R 1 4	P11974	P11974	false	P11974	P11974	false	KPRPTR	IISKIENHEGVR	1	4	337	270	TT - T - KPRPTR xl T - IISKIENHEGVR	BS3	3.471037620280243	false	true	false	false	Within >4	-0.23148148101851854		0.0	0.0	-0.2788461532884616	-0.9999999980000001		268	0
618	Scan: 22933 Run: 20180615_KS_CL_9.22933 P1_R.SVETLKEMIKbs3nh2SGMNVARMoxNFSHGTHEYHAETIK.N P2_R.AGKPVICcmATQMLESMoxIKbs3ohK.P 6 3	P11974	P11974	false	P11974	P11974	false	AGKPVICcmATQMLESMoxIKbs3ohK	SVETLKEMIKbs3nh2SGMNVARMoxNFSHGTHEYHAETIK	3	6	322	62	TT - T - AGKPVICcmATQMLESMoxIKbs3ohK xl T - SVETLKEMIKbs3nh2SGMNVARMoxNFSHGTHEYHAETIK	BS3	3.4698595856299357	false	true	false	false	Within >4	-0.23148148101851854		0.0	0.0	-0.2788461532884616	-0.9999999980000001		221	0
616	Scan: 23016 Run: 20180615_KS_CL_9.23016 P1_K.PVICcmATQMoxLESMoxIKKPR.P P2_K.KPRPTR.A 15 1	P11974	P11974	false	P11974	P11974	false	KPRPTR	PVICcmATQMoxLESMoxIKKPR	1	15	337	337	TT - T - KPRPTR xl T - PVICcmATQMoxLESMoxIKKPR	BS3	3.4455623408950586	false	true	false	false	Within >4	-0.23148148101851854		0.0	0.0	-0.2788461532884616	-0.9999999980000001		124	0
615	Scan: 23030 Run: 20180615_KS_CL_9.23030 P1_R.SVETLKEMoxIKSGMoxNVAR.M P2_K.NVRTATESFASDPILYRPVAVALDTKGPEIR.T 10 26	P11974	P11974	false	P11974	P11974	false	SVETLKEMoxIKSGMoxNVAR	NVRTATESFASDPILYRPVAVALDTKGPEIR	10	26	66	115	TT - T - SVETLKEMoxIKSGMoxNVAR xl T - NVRTATESFASDPILYRPVAVALDTKGPEIR	BS3	3.4284222040829344	false	true	false	false	Within >4	-0.23148148101851854		0.0	0.0	-0.2788461532884616	-0.9999999980000001		265	0
614	Scan: 22975 Run: 20180615_KS_CL_9.22975 P1_R.SVETLKEMoxIKbs3nh2SGMoxNVAR.M P2_R.NTGIICcmTIGPASRSVETLKEMIK.S 6 19	P11974	P11974	false	P11974	P11974	false	SVETLKEMoxIKbs3nh2SGMoxNVAR	NTGIICcmTIGPASRSVETLKEMIK	6	19	62	62	TT - T - SVETLKEMoxIKbs3nh2SGMoxNVAR xl T - NTGIICcmTIGPASRSVETLKEMIK	BS3	3.4159931043631033	false	true	false	false	Within >4	-0.23148148101851854		0.0	0.0	-0.2788461532884616	-0.9999999980000001		141	0
613	Scan: 17669 Run: 20180615_KS_CL_9.17669 P1_K.KPRPTR.A P2_R.AGKPVICcmATQMLESMIKKPR.P 1 17	P11974	P11974	false	P11974	P11974	false	KPRPTR	AGKPVICcmATQMLESMIKKPR	1	17	337	336	TT - T - KPRPTR xl T - AGKPVICcmATQMLESMIKKPR	BS3	3.410740980518134	false	true	false	false	Within >4	-0.23148148101851854		0.0	0.0	-0.2788461532884616	-0.9999999980000001		23	0
461	Scan: 23069 Run: 20180615_KS_CL_9.23069 P1_R.YLIPDSAFSETATRVNKITEAHYEHTGHSFNMRAVNMGSK.I P2_K.KIMSELMQTACcmIVPKGAR.N 17 15;Scan: 23155 Run: 20180615_KS_CL_9.23155 P1_R.YLIPDSAFSETATRVNKITEAHYEHTGHSFNMRAVNMGSK.I P2_K.KIMSELMQTACcmIVPKGAR.N 17 15	DECOY:REVERSE_P11974	REVERSE_P11974	true	DECOY:REVERSE_P11974	REVERSE_P11974	true	KIMSELMQTACcmIVPKGAR	YLIPDSAFSETATRVNKITEAHYEHTGHSFNMRAVNMGSK	15	17	210	443	DD - D - KIMSELMQTACcmIVPKGAR xl D - YLIPDSAFSETATRVNKITEAHYEHTGHSFNMRAVNMGSK;DD - D - KIMSELMQTACcmIVPKGAR xl D - YLIPDSAFSETATRVNKITEAHYEHTGHSFNMRAVNMGSK	BS3	3.3850633860846635	true	false	false	true	Within >4	-0.23148148101851854		1.0	1.0	-0.2788461532884616	-0.9999999980000001		262	2
612	Scan: 22445 Run: 20180615_KS_CL_9.22445 P1_R.TGLIKGSGTAEVELKK.G P2_K.QKGPDFLVTEVENGGFLGSKK.G 5 20	P11974	P11974	false	P11974	P11974	false	TGLIKGSGTAEVELKK	QKGPDFLVTEVENGGFLGSKK	5	20	125	206	TT - T - TGLIKGSGTAEVELKK xl T - QKGPDFLVTEVENGGFLGSKK	BS3	3.36574844634445	false	true	false	false	Within >4	-0.23148148101851854		0.0	0.0	-0.2788461532884616	-0.9999999980000001		261	0
455	Scan: 11800 Run: 20180615_KS_CL_9.11800 P1_K.KPRPTR.A P2_K.GSGTAEVELKKbs3ohGATLK.I 1 10;Scan: 11794 Run: 20180615_KS_CL_9.11794 P1_K.KPRPTR.A P2_K.GSGTAEVELKKbs3ohGATLK.I 1 10	P11974	P11974	false	P11974	P11974	false	KPRPTR	GSGTAEVELKKbs3ohGATLK	1	10	337	135	TT - T - KPRPTR xl T - GSGTAEVELKKbs3ohGATLK;TT - T - KPRPTR xl T - GSGTAEVELKKbs3ohGATLK	BS3	3.3361113541105363	false	true	false	false	Within >4	-0.23148148101851854		0.0	0.0	-0.2788461532884616	-0.9999999980000001		219	0
610	Scan: 12069 Run: 20180615_KS_CL_9.12069 P1_K.NICcmKVVDVGSK.V P2_K.GSGTAEVELKK.G 4 10	P11974	P11974	false	P11974	P11974	false	GSGTAEVELKK	NICcmKVVDVGSK	10	4	135	166	TT - T - GSGTAEVELKK xl T - NICcmKVVDVGSK	BS3	3.3298072619148846	false	true	false	false	Within >4	-0.23148148101851854		0.0	0.0	-0.2788461532884616	-0.9999999980000001		259	0
609	Scan: 22146 Run: 20180615_KS_CL_9.22146 P1_R.TGLIKGSGTAEVELK.K P2_K.KGATLKITLDNAYMoxEK.Ccm 5 6	P11974	P11974	false	P11974	P11974	false	TGLIKGSGTAEVELK	KGATLKITLDNAYMoxEK	5	6	125	141	TT - T - TGLIKGSGTAEVELK xl T - KGATLKITLDNAYMoxEK	BS3	3.3074624877103878	false	true	false	false	Within >4	-0.23148148101851854		0.0	0.0	-0.2788461532884616	-0.9999999980000001		258	0
608	Scan: 17546 Run: 20180615_KS_CL_9.17546 P1_K.PVICcmATQMLESMIKKPR.P P2_K.KPRPTR.A 15 1	P11974	P11974	false	P11974	P11974	false	KPRPTR	PVICcmATQMLESMIKKPR	1	15	337	337	TT - T - KPRPTR xl T - PVICcmATQMLESMIKKPR	BS3	3.293832927948762	false	true	false	false	Within >4	-0.23148148101851854		0.0	0.0	-0.2788461532884616	-0.9999999980000001		124	0
606	Scan: 23418 Run: 20180615_KS_CL_9.23418 P1_R.GDLGIEIPAEKVFLAQKbs3ohMoxIIGRCcmNR.A P2_R.AEGSDVANAVLDGADCcmIMoxLSGETAKGDYPLEAVR.M 11 25	P11974	P11974	false	P11974	P11974	false	AEGSDVANAVLDGADCcmIMoxLSGETAKGDYPLEAVR	GDLGIEIPAEKVFLAQKbs3ohMoxIIGRCcmNR	25	11	367	305	TT - T - AEGSDVANAVLDGADCcmIMoxLSGETAKGDYPLEAVR xl T - GDLGIEIPAEKVFLAQKbs3ohMoxIIGRCcmNR	BS3	3.2847253349484187	false	true	false	false	Within >4	-0.23148148101851854		0.0	0.0	-0.2788461532884616	-0.9999999980000001		256	0
605	Scan: 22805 Run: 20180615_KS_CL_9.22805 P1_K.NICcmKVVDVGSK.V P2_K.IISKIENHEGVR.R 4 4	P11974	P11974	false	P11974	P11974	false	IISKIENHEGVR	NICcmKVVDVGSK	4	4	270	166	TT - T - IISKIENHEGVR xl T - NICcmKVVDVGSK	BS3	3.269265627266016	false	true	false	false	Within >4	-0.23148148101851854		0.0	0.0	-0.2788461532884616	-0.9999999980000001		255	0
604	Scan: 18433 Run: 20180615_KS_CL_9.18433 P1_K.KGVNLPGAAVDLPAVSEK.D P2_K.ILGEKGKbs3ohNIK.I 1 5	P11974	P11974	false	P11974	P11974	false	KGVNLPGAAVDLPAVSEK	ILGEKGKbs3ohNIK	1	5	207	261	TT - T - KGVNLPGAAVDLPAVSEK xl T - ILGEKGKbs3ohNIK	BS3	3.2662273978874152	false	true	false	false	Within >4	-0.23148148101851854		0.0	0.0	-0.2788461532884616	-0.9999999980000001		253	0
603	Scan: 18433 Run: 20180615_KS_CL_9.18433 P1_K.KGVNLPGAAVDLPAVSEK.D P2_K.ILGEKbs3ohGKNIK.I 1 7	P11974	P11974	false	P11974	P11974	false	KGVNLPGAAVDLPAVSEK	ILGEKbs3ohGKNIK	1	7	207	263	TT - T - KGVNLPGAAVDLPAVSEK xl T - ILGEKbs3ohGKNIK	BS3	3.2662273978874152	false	true	false	false	Within >4	-0.23148148101851854		0.0	0.0	-0.2788461532884616	-0.9999999980000001		254	0
601	Scan: 22468 Run: 20180615_KS_CL_9.22468 P1_K.KIMoxSELMQTACcmIVPKGAR.N P2_K.ESVAPLDVAAGPLNVGKK.S 15 17	DECOY:REVERSE_P11974	REVERSE_P11974	true	DECOY:REVERSE_P11974	REVERSE_P11974	true	ESVAPLDVAAGPLNVGKK	KIMoxSELMQTACcmIVPKGAR	17	15	325	210	DD - D - ESVAPLDVAAGPLNVGKK xl D - KIMoxSELMQTACcmIVPKGAR	BS3	3.2518404060342534	true	false	false	true	Within >4	-0.23148148101851854		1.0	1.0	-0.2788461532884616	-0.9999999980000001		252	2
600	Scan: 23052 Run: 20180615_KS_CL_9.23052 P1_K.PVICcmATQMoxLESMIKKPR.P P2_K.FGVEQDVDMVFASFIRKAADVHEVRK.I 14 17	P11974	P11974	false	P11974	P11974	false	PVICcmATQMoxLESMIKKPR	FGVEQDVDMVFASFIRKAADVHEVRK	14	17	336	247	TT - T - PVICcmATQMoxLESMIKKPR xl T - FGVEQDVDMVFASFIRKAADVHEVRK	BS3	3.2466896840783575	false	true	false	false	Within >4	-0.23148148101851854		0.0	0.0	-0.2788461532884616	-0.9999999980000001		11	0
523	Scan: 14104 Run: 20180615_KS_CL_9.14104 P1_K.VFLAQKMIIGR.Ccm P2_K.KPRPTR.A 6 1;Scan: 14084 Run: 20180615_KS_CL_9.14084 P1_K.VFLAQKMIIGR.Ccm P2_K.KPRPTR.A 6 1	P11974	P11974	false	P11974	P11974	false	KPRPTR	VFLAQKMIIGR	1	6	337	311	TT - T - KPRPTR xl T - VFLAQKMIIGR;TT - T - KPRPTR xl T - VFLAQKMIIGR	BS3	3.134727981326893	false	true	false	false	Within >4	-0.23148148101851854		0.0	0.0	-0.2788461532884616	-0.9999999980000001		250	0
491	Scan: 6228 Run: 20180615_KS_CL_9.6228 P1_R.KILGEKGK.N P2_R.KAADVHEVR.K 6 1;Scan: 6221 Run: 20180615_KS_CL_9.6221 P1_R.KILGEKGK.N P2_R.KAADVHEVR.K 6 1	P11974	P11974	false	P11974	P11974	false	KAADVHEVR	KILGEKGK	1	6	247	261	TT - T - KAADVHEVR xl T - KILGEKGK;TT - T - KAADVHEVR xl T - KILGEKGK	BS3	3.1216410926865747	false	true	false	false	Within >4	-0.23148148101851854		0.0	0.0	-0.2788461532884616	-0.9999999980000001		134	0
597	Scan: 23009 Run: 20180615_KS_CL_9.23009 P1_R.KAADVHEVRKILGEK.G P2_K.GATLKITLDNAYMEKCcmDENILWLDYKNICcmK.V 10 15	P11974	P11974	false	P11974	P11974	false	KAADVHEVRKILGEK	GATLKITLDNAYMEKCcmDENILWLDYKNICcmK	10	15	256	151	TT - T - KAADVHEVRKILGEK xl T - GATLKITLDNAYMEKCcmDENILWLDYKNICcmK	BS3	3.108766573174722	false	true	false	false	Within >4	-0.23148148101851854		0.0	0.0	-0.2788461532884616	-0.9999999980000001		248	0
501	Scan: 13098 Run: 20180615_KS_CL_9.13098 P1_K.KPRPTR.A P2_K.GATLKITLDNAYMEK.Ccm 1 5;Scan: 12998 Run: 20180615_KS_CL_9.12998 P1_K.KPRPTR.A P2_K.GATLKITLDNAYMEK.Ccm 1 5	P11974	P11974	false	P11974	P11974	false	KPRPTR	GATLKITLDNAYMEK	1	5	337	141	TT - T - KPRPTR xl T - GATLKITLDNAYMEK;TT - T - KPRPTR xl T - GATLKITLDNAYMEK	BS3	3.085144083386337	false	true	false	false	Within >4	-0.23148148101851854		0.0	0.0	-0.2788461532884616	-0.9999999980000001		215	0
594	Scan: 22615 Run: 20180615_KS_CL_9.22615 P1_R.VGEHNEIKSIIK.I P2_K.QALFVKEAPIEIGLDGR.A 8 6	DECOY:REVERSE_P11974	REVERSE_P11974	true	DECOY:REVERSE_P11974	REVERSE_P11974	true	VGEHNEIKSIIK	QALFVKEAPIEIGLDGR	8	6	262	227	DD - D - VGEHNEIKSIIK xl D - QALFVKEAPIEIGLDGR	BS3	3.057187409423066	true	false	false	true	Within >4	-0.23148148101851854		1.0	1.0	-0.2788461532884616	-0.9999999980000001		246	2
593	Scan: 23463 Run: 20180615_KS_CL_9.23463 P1_K.DIQDLKFGVEQDVDMoxVFASFIRK.A P2_R.AEGSDVANAVLDGADCcmIMLSGETAKGDYPLEAVR.M 6 25	P11974	P11974	false	P11974	P11974	false	AEGSDVANAVLDGADCcmIMLSGETAKGDYPLEAVR	DIQDLKFGVEQDVDMoxVFASFIRK	25	6	367	230	TT - T - AEGSDVANAVLDGADCcmIMLSGETAKGDYPLEAVR xl T - DIQDLKFGVEQDVDMoxVFASFIRK	BS3	3.043141075146241	false	true	false	false	Within >4	-0.23148148101851854		0.0	0.0	-0.2788461532884616	-0.9999999980000001		245	0
591	Scan: 23342 Run: 20180615_KS_CL_9.23342 P1_R.PTRAEGSDVANAVLDGADCcmIMLSGETAKGDYPLEAVR.M P2_R.AGKPVICcmATQMLESMIKKbs3ohPR.P 28 17	P11974	P11974	false	P11974	P11974	false	AGKPVICcmATQMLESMIKKbs3ohPR	PTRAEGSDVANAVLDGADCcmIMLSGETAKGDYPLEAVR	17	28	336	367	TT - T - AGKPVICcmATQMLESMIKKbs3ohPR xl T - PTRAEGSDVANAVLDGADCcmIMLSGETAKGDYPLEAVR	BS3	3.015526354223157	false	true	false	false	Within >4	-0.23148148101851854		0.0	0.0	-0.2788461532884616	-0.9999999980000001		66	0
590	Scan: 23342 Run: 20180615_KS_CL_9.23342 P1_R.PTRAEGSDVANAVLDGADCcmIMLSGETAKGDYPLEAVR.M P2_R.AGKPVICcmATQMLESMIKbs3ohKPR.P 28 18	P11974	P11974	false	P11974	P11974	false	AGKPVICcmATQMLESMIKbs3ohKPR	PTRAEGSDVANAVLDGADCcmIMLSGETAKGDYPLEAVR	18	28	337	367	TT - T - AGKPVICcmATQMLESMIKbs3ohKPR xl T - PTRAEGSDVANAVLDGADCcmIMLSGETAKGDYPLEAVR	BS3	3.015526354223157	false	true	false	false	Within >4	-0.23148148101851854		0.0	0.0	-0.2788461532884616	-0.9999999980000001		24	0
589	Scan: 16974 Run: 20180615_KS_CL_9.16974 P1_K.KPRPTR.A P2_K.KGVNLPGAAVDLPAVSEKDIQDLK.F 1 1	P11974	P11974	false	P11974	P11974	false	KPRPTR	KGVNLPGAAVDLPAVSEKDIQDLK	1	1	337	207	TT - T - KPRPTR xl T - KGVNLPGAAVDLPAVSEKDIQDLK	BS3	2.95779662989178	false	true	false	false	Within >4	-0.23148148101851854		0.0	0.0	-0.2788461532884616	-0.9999999980000001		242	0
588	Scan: 22816 Run: 20180615_KS_CL_9.22816 P1_R.SVETLKEMoxIKSGMoxNVAR.M P2_R.AGKPVICcmATQMLESMIK.K 6 3	P11974	P11974	false	P11974	P11974	false	SVETLKEMoxIKSGMoxNVAR	AGKPVICcmATQMLESMIK	6	3	62	322	TT - T - SVETLKEMoxIKSGMoxNVAR xl T - AGKPVICcmATQMLESMIK	BS3	2.9386419442634275	false	true	false	false	Within >4	-0.23148148101851854		0.0	0.0	-0.2788461532884616	-0.9999999980000001		221	0
493	Scan: 22620 Run: 20180615_KS_CL_9.22620 P1_R.VNLAMNVGKAR.G P2_K.KGDVVIVLTGWRPGSGFTNTMoxR.V 9 1;Scan: 22693 Run: 20180615_KS_CL_9.22693 P1_R.VNLAMNVGKAR.G P2_K.KGDVVIVLTGWRPGSGFTNTMoxR.V 9 1	P11974	P11974	false	P11974	P11974	false	VNLAMNVGKAR	KGDVVIVLTGWRPGSGFTNTMoxR	9	1	498	505	TT - T - VNLAMNVGKAR xl T - KGDVVIVLTGWRPGSGFTNTMoxR;TT - T - VNLAMNVGKAR xl T - KGDVVIVLTGWRPGSGFTNTMoxR	BS3	2.879412727443749	false	true	false	false	Within >4	-0.23148148101851854		0.0	0.0	-0.2788461532884616	-0.9999999980000001		240	0
587	Scan: 23017 Run: 20180615_KS_CL_9.23017 P1_K.YDLWLINEDCcmKEMoxYANDLTIKLTAGK.K P2_R.WGTLVIVVDGKbs3ohKFFGRAK.G 11 12	DECOY:REVERSE_P11974	REVERSE_P11974	true	DECOY:REVERSE_P11974	REVERSE_P11974	true	YDLWLINEDCcmKEMoxYANDLTIKLTAGK	WGTLVIVVDGKbs3ohKFFGRAK	11	12	381	28	DD - D - YDLWLINEDCcmKEMoxYANDLTIKLTAGK xl D - WGTLVIVVDGKbs3ohKFFGRAK	BS3	2.8633691991626287	true	false	false	true	Within >4	-0.23148148101851854		1.0	1.0	-0.2788461532884616	-0.9999999980000001		239	2
586	Scan: 23320 Run: 20180615_KS_CL_9.23320 P1_R.PTRAEGSDVANAVLDGADCcmIMoxLSGETAKGDYPLEAVR.M P2_K.NICcmKVVDVGSKVYVDDGLISLQVK.Q 28 11	P11974	P11974	false	P11974	P11974	false	PTRAEGSDVANAVLDGADCcmIMoxLSGETAKGDYPLEAVR	NICcmKVVDVGSKVYVDDGLISLQVK	28	11	367	173	TT - T - PTRAEGSDVANAVLDGADCcmIMoxLSGETAKGDYPLEAVR xl T - NICcmKVVDVGSKVYVDDGLISLQVK	BS3	2.8610158714998075	false	true	false	false	Within >4	-0.23148148101851854		0.0	0.0	-0.2788461532884616	-0.9999999980000001		220	0
583	Scan: 23079 Run: 20180615_KS_CL_9.23079 P1_K.GPDFLVTEVENGGFLGSKbs3ohKGVNLPGAAVDLPAVSEK.D P2_R.CcmNRAGKPVICcmATQMoxLESMoxIK.K 19 6	P11974	P11974	false	P11974	P11974	false	CcmNRAGKPVICcmATQMoxLESMoxIK	GPDFLVTEVENGGFLGSKbs3ohKGVNLPGAAVDLPAVSEK	6	19	322	207	TT - T - CcmNRAGKPVICcmATQMoxLESMoxIK xl T - GPDFLVTEVENGGFLGSKbs3ohKGVNLPGAAVDLPAVSEK	BS3	2.831227402844353	false	true	false	false	Within >4	-0.23148148101851854		0.0	0.0	-0.2788461532884616	-0.9999999980000001		236	0
584	Scan: 23079 Run: 20180615_KS_CL_9.23079 P1_K.GPDFLVTEVENGGFLGSKKbs3ohGVNLPGAAVDLPAVSEK.D P2_R.CcmNRAGKPVICcmATQMoxLESMoxIK.K 18 6	P11974	P11974	false	P11974	P11974	false	CcmNRAGKPVICcmATQMoxLESMoxIK	GPDFLVTEVENGGFLGSKKbs3ohGVNLPGAAVDLPAVSEK	6	18	322	206	TT - T - CcmNRAGKPVICcmATQMoxLESMoxIK xl T - GPDFLVTEVENGGFLGSKKbs3ohGVNLPGAAVDLPAVSEK	BS3	2.831227402844353	false	true	false	false	Within >4	-0.23148148101851854		0.0	0.0	-0.2788461532884616	-0.9999999980000001		237	0
582	Scan: 21503 Run: 20180615_KS_CL_9.21503 P1_R.KILGEK.G P2_K.KGVNLPGAAVDLPAVSEKDIQDLK.F 1 18	P11974	P11974	false	P11974	P11974	false	KILGEK	KGVNLPGAAVDLPAVSEKDIQDLK	1	18	256	224	TT - T - KILGEK xl T - KGVNLPGAAVDLPAVSEKDIQDLK	BS3	2.8023916504809	false	true	false	false	Within >4	-0.23148148101851854		0.0	0.0	-0.2788461532884616	-0.9999999980000001		235	0
580	Scan: 22535 Run: 20180615_KS_CL_9.22535 P1_R.MoxQHLIAREAEAAMoxFHRKLFEELAR.S P2_K.KGATLKbs3ohITLDNAYMEK.Ccm 17 1	P11974	P11974	false	P11974	P11974	false	KGATLKbs3ohITLDNAYMEK	MoxQHLIAREAEAAMoxFHRKLFEELAR	1	17	136	393	TT - T - KGATLKbs3ohITLDNAYMEK xl T - MoxQHLIAREAEAAMoxFHRKLFEELAR	BS3	2.7832936648694377	false	true	false	false	Within >4	-0.23148148101851854		0.0	0.0	-0.2788461532884616	-0.9999999980000001		168	0
579	Scan: 22509 Run: 20180615_KS_CL_9.22509 P1_K.VYVDDGLISLQVKQK.G P2_R.TGLIKGSGTAEVELK.K 13 5	P11974	P11974	false	P11974	P11974	false	TGLIKGSGTAEVELK	VYVDDGLISLQVKQK	5	13	125	186	TT - T - TGLIKGSGTAEVELK xl T - VYVDDGLISLQVKQK	BS3	2.762621130722423	false	true	false	false	Within >4	-0.23148148101851854		0.0	0.0	-0.2788461532884616	-0.9999999980000001		233	0
577	Scan: 23678 Run: 20180615_KS_CL_9.23678 P1_R.KILGEK.G P2_K.DIQDLKFGVEQDVDMoxVFASFIRK.A 1 6	P11974	P11974	false	P11974	P11974	false	KILGEK	DIQDLKFGVEQDVDMoxVFASFIRK	1	6	256	230	TT - T - KILGEK xl T - DIQDLKFGVEQDVDMoxVFASFIRK	BS3	2.739073605874184	false	true	false	false	Within >4	-0.23148148101851854		0.0	0.0	-0.2788461532884616	-0.9999999980000001		232	0
506	Scan: 10772 Run: 20180615_KS_CL_9.10772 P1_K.KPRPTR.A P2_R.AGKPVICcmATQMoxLESMoxIKKPR.P 1 18;Scan: 10683 Run: 20180615_KS_CL_9.10683 P1_K.KPRPTR.A P2_R.AGKPVICcmATQMoxLESMoxIKKPR.P 1 18	P11974	P11974	false	P11974	P11974	false	KPRPTR	AGKPVICcmATQMoxLESMoxIKKPR	1	18	337	337	TT - T - KPRPTR xl T - AGKPVICcmATQMoxLESMoxIKKPR;TT - T - KPRPTR xl T - AGKPVICcmATQMoxLESMoxIKKPR	BS3	2.6899554267160415	false	true	false	false	Within >4	-0.23148148101851854		0.0	0.0	-0.2788461532884616	-0.9999999980000001		124	0
576	Scan: 21566 Run: 20180615_KS_CL_9.21566 P1_R.VNLAMoxNVGKAR.G P2_R.SVETLKEMoxIK.S 9 6	P11974	P11974	false	P11974	P11974	false	VNLAMoxNVGKAR	SVETLKEMoxIK	9	6	498	62	TT - T - VNLAMoxNVGKAR xl T - SVETLKEMoxIK	BS3	2.676323528158462	false	true	false	false	Within >4	-0.23148148101851854		0.0	0.0	-0.2788461532884616	-0.9999999980000001		230	0
574	Scan: 13093 Run: 20180615_KS_CL_9.13093 P1_K.KPRPTR.A P2_R.AGKPVICcmATQMLESMoxIKKPR.P 1 18	P11974	P11974	false	P11974	P11974	false	KPRPTR	AGKPVICcmATQMLESMoxIKKPR	1	18	337	337	TT - T - KPRPTR xl T - AGKPVICcmATQMLESMoxIKKPR	BS3	2.6430052166338225	false	true	false	false	Within >4	-0.23148148101851854		0.0	0.0	-0.2788461532884616	-0.9999999980000001		124	0
572	Scan: 23083 Run: 20180615_KS_CL_9.23083 P1_K.GSGTAEVELKK.G P2_R.AEGSDVANAVLDGADCcmIMLSGETAKGDYPLEAVR.M 10 25	P11974	P11974	false	P11974	P11974	false	GSGTAEVELKK	AEGSDVANAVLDGADCcmIMLSGETAKGDYPLEAVR	10	25	135	367	TT - T - GSGTAEVELKK xl T - AEGSDVANAVLDGADCcmIMLSGETAKGDYPLEAVR	BS3	2.6223177783097307	false	true	false	false	Within >4	-0.23148148101851854		0.0	0.0	-0.2788461532884616	-0.9999999980000001		228	0
571	Scan: 23038 Run: 20180615_KS_CL_9.23038 P1_K.IMoxSELMoxQTACcmIVPKGARNCcmR.G P2_R.AVNMoxGSKIMoxEKLTEVSR.S 14 7	DECOY:REVERSE_P11974	REVERSE_P11974	true	DECOY:REVERSE_P11974	REVERSE_P11974	true	AVNMoxGSKIMoxEKLTEVSR	IMoxSELMoxQTACcmIVPKGARNCcmR	7	14	466	210	DD - D - AVNMoxGSKIMoxEKLTEVSR xl D - IMoxSELMoxQTACcmIVPKGARNCcmR	BS3	2.6174665706232623	true	false	false	true	Within >4	-0.23148148101851854		1.0	1.0	-0.2788461532884616	-0.9999999980000001		227	2
568	Scan: 22962 Run: 20180615_KS_CL_9.22962 P1_K.VYVDDGLISLQVKQKGPDFLVTEVENGGFLGSK.K P2_K.SGMoxNVARMoxNFSHGTHEYHAETIKNVR.T 15 23	P11974	P11974	false	P11974	P11974	false	SGMoxNVARMoxNFSHGTHEYHAETIKNVR	VYVDDGLISLQVKQKGPDFLVTEVENGGFLGSK	23	15	89	188	TT - T - SGMoxNVARMoxNFSHGTHEYHAETIKNVR xl T - VYVDDGLISLQVKQKGPDFLVTEVENGGFLGSK	BS3	2.597709169389087	false	true	false	false	Within >4	-0.23148148101851854		0.0	0.0	-0.2788461532884616	-0.9999999980000001		30	0
567	Scan: 22760 Run: 20180615_KS_CL_9.22760 P1_R.VAELPYDGKATEGSLMoxICcmDAGDLVANAVDSGEAR.T P2_R.AVNMoxGSKIMoxEK.L 9 7	DECOY:REVERSE_P11974	REVERSE_P11974	true	DECOY:REVERSE_P11974	REVERSE_P11974	true	AVNMoxGSKIMoxEK	VAELPYDGKATEGSLMoxICcmDAGDLVANAVDSGEAR	7	9	466	165	DD - D - AVNMoxGSKIMoxEK xl D - VAELPYDGKATEGSLMoxICcmDAGDLVANAVDSGEAR	BS3	2.568101165993114	true	false	false	true	Within >4	-0.23148148101851854		1.0	1.0	-0.2788461532884616	-0.9999999980000001		152	2
402	Scan: 23422 Run: 20180615_KS_CL_9.23422 P1_K.NICcmKVVDVGSKbs3ohVYVDDGLISLQVKbs3nh2QK.G P2_R.KLFEELARSSSHSTDLMoxEAMoxAMoxGSVEASYK.Ccm 4 1;Scan: 22934 Run: 20180615_KS_CL_9.22934 P1_K.NICcmKVVDVGSKbs3ohVYVDDGLISLQVKbs3nh2QK.G P2_R.KLFEELARSSSHSTDLMoxEAMoxAMoxGSVEASYK.Ccm 4 1	P11974	P11974	false	P11974	P11974	false	KLFEELARSSSHSTDLMoxEAMoxAMoxGSVEASYK	NICcmKVVDVGSKbs3ohVYVDDGLISLQVKbs3nh2QK	1	4	393	166	TT - T - KLFEELARSSSHSTDLMoxEAMoxAMoxGSVEASYK xl T - NICcmKVVDVGSKbs3ohVYVDDGLISLQVKbs3nh2QK;TT - T - KLFEELARSSSHSTDLMoxEAMoxAMoxGSVEASYK xl T - NICcmKVVDVGSKbs3ohVYVDDGLISLQVKbs3nh2QK	BS3	2.5579625539668434	false	true	false	false	Within >4	-0.23148148101851854		0.0	0.0	-0.2788461532884616	-0.9999999980000001		224	0
463	Scan: 13801 Run: 20180615_KS_CL_9.13801 P1_K.KPRPTR.A P2_R.AGKPVICcmATQMoxLESMIKKPR.P 1 18;Scan: 14208 Run: 20180615_KS_CL_9.14208 P1_K.KPRPTR.A P2_R.AGKPVICcmATQMoxLESMIKKPR.P 1 18	P11974	P11974	false	P11974	P11974	false	KPRPTR	AGKPVICcmATQMoxLESMIKKPR	1	18	337	337	TT - T - KPRPTR xl T - AGKPVICcmATQMoxLESMIKKPR;TT - T - KPRPTR xl T - AGKPVICcmATQMoxLESMIKKPR	BS3	2.5247296498822287	false	true	false	false	Within >4	-0.23148148101851854		0.0	0.0	-0.2788461532884616	-0.9999999980000001		124	0
564	Scan: 22783 Run: 20180615_KS_CL_9.22783 P1_R.VNKITEAHYEHTGHSFNMoxR.A P2_K.RVEHVDAAKRIFSAFVMoxDVDQEVGFK.L 3 9	DECOY:REVERSE_P11974	REVERSE_P11974	true	DECOY:REVERSE_P11974	REVERSE_P11974	true	VNKITEAHYEHTGHSFNMoxR	RVEHVDAAKRIFSAFVMoxDVDQEVGFK	3	9	443	285	DD - D - VNKITEAHYEHTGHSFNMoxR xl D - RVEHVDAAKRIFSAFVMoxDVDQEVGFK	BS3	2.5075200014425123	true	false	false	true	Within >4	-0.23148148101851854		1.0	1.0	-0.2788461532884616	-0.9999999980000001		222	2
561	Scan: 22528 Run: 20180615_KS_CL_9.22528 P1_R.SVETLKEMoxIKbs3nh2SGMoxNVAR.M P2_R.AGKPVICcmATQMLESMIKbs3nh2Kbs3nh2PR.P 6 3	P11974	P11974	false	P11974	P11974	false	SVETLKEMoxIKbs3nh2SGMoxNVAR	AGKPVICcmATQMLESMIKbs3nh2Kbs3nh2PR	6	3	62	322	TT - T - SVETLKEMoxIKbs3nh2SGMoxNVAR xl T - AGKPVICcmATQMLESMIKbs3nh2Kbs3nh2PR	BS3	2.477073548525486	false	true	false	false	Within >4	-0.23148148101851854		0.0	0.0	-0.2788461532884616	-0.9999999980000001		221	0
560	Scan: 23422 Run: 20180615_KS_CL_9.23422 P1_K.NICcmKVVDVGSKVYVDDGLISLQVKbs3nh2QK.G P2_R.AEGSDVANAVLDGADCcmIMoxLSGETAKGDYPLEAVR.M 11 25	P11974	P11974	false	P11974	P11974	false	AEGSDVANAVLDGADCcmIMoxLSGETAKGDYPLEAVR	NICcmKVVDVGSKVYVDDGLISLQVKbs3nh2QK	25	11	367	173	TT - T - AEGSDVANAVLDGADCcmIMoxLSGETAKGDYPLEAVR xl T - NICcmKVVDVGSKVYVDDGLISLQVKbs3nh2QK	BS3	2.461700489887669	false	true	false	false	Within >4	-0.23148148101851854		0.0	0.0	-0.2788461532884616	-0.9999999980000001		220	0
559	Scan: 5984 Run: 20180615_KS_CL_9.5984 P1_K.KPRPTR.A P2_K.GSGTAEVELKK.G 1 10	P11974	P11974	false	P11974	P11974	false	KPRPTR	GSGTAEVELKK	1	10	337	135	TT - T - KPRPTR xl T - GSGTAEVELKK	BS3	2.450224696548493	false	true	false	false	Within >4	-0.23148148101851854		0.0	0.0	-0.2788461532884616	-0.9999999980000001		219	0
558	Scan: 22912 Run: 20180615_KS_CL_9.22912 P1_R.CcmNRAGKPVICcmATQMLESMoxIK.K P2_K.AADVHEVRKILGEK.G 6 9	P11974	P11974	false	P11974	P11974	false	CcmNRAGKPVICcmATQMLESMoxIK	AADVHEVRKILGEK	6	9	322	256	TT - T - CcmNRAGKPVICcmATQMLESMoxIK xl T - AADVHEVRKILGEK	BS3	2.4374579707078246	false	true	false	false	Within >4	-0.23148148101851854		0.0	0.0	-0.2788461532884616	-0.9999999980000001		218	0
557	Scan: 23573 Run: 20180615_KS_CL_9.23573 P1_R.EAEAAMFHRKLFEELAR.S P2_K.AADVHEVRKILGEK.G 10 9	P11974	P11974	false	P11974	P11974	false	AADVHEVRKILGEK	EAEAAMFHRKLFEELAR	9	10	256	393	TT - T - AADVHEVRKILGEK xl T - EAEAAMFHRKLFEELAR	BS3	2.4154759227934264	false	true	false	false	Within >4	-0.23148148101851854		0.0	0.0	-0.2788461532884616	-0.9999999980000001		217	0
556	Scan: 17056 Run: 20180615_KS_CL_9.17056 P1_K.QKGPDFLVTEVENGGFLGSKK.G P2_K.KPRPTR.A 20 1	P11974	P11974	false	P11974	P11974	false	KPRPTR	QKGPDFLVTEVENGGFLGSKK	1	20	337	206	TT - T - KPRPTR xl T - QKGPDFLVTEVENGGFLGSKK	BS3	2.389568194268488	false	true	false	false	Within >4	-0.23148148101851854		0.0	0.0	-0.2788461532884616	-0.9999999980000001		216	0
555	Scan: 23088 Run: 20180615_KS_CL_9.23088 P1_K.PVICcmATQMoxLESMoxIKKPRPTR.A P2_K.GATLKITLDNAYMoxEKbs3ohCcmDENILWLDYK.N 15 5	P11974	P11974	false	P11974	P11974	false	PVICcmATQMoxLESMoxIKKPRPTR	GATLKITLDNAYMoxEKbs3ohCcmDENILWLDYK	15	5	337	141	TT - T - PVICcmATQMoxLESMoxIKKPRPTR xl T - GATLKITLDNAYMoxEKbs3ohCcmDENILWLDYK	BS3	2.374803243593727	false	true	false	false	Within >4	-0.23148148101851854		0.0	0.0	-0.2788461532884616	-0.9999999980000001		215	0
554	Scan: 23283 Run: 20180615_KS_CL_9.23283 P1_R.GDLGIEIPAEKbs3nh2VFLAQKMoxIIGR.Ccm P2_R.CcmNRAGKPVICcmATQMoxLESMoxIKK.P 17 6	P11974	P11974	false	P11974	P11974	false	CcmNRAGKPVICcmATQMoxLESMoxIKK	GDLGIEIPAEKbs3nh2VFLAQKMoxIIGR	6	17	322	311	TT - T - CcmNRAGKPVICcmATQMoxLESMoxIKK xl T - GDLGIEIPAEKbs3nh2VFLAQKMoxIIGR	BS3	2.3697808966615135	false	true	false	false	Within >4	-0.23148148101851854		0.0	0.0	-0.2788461532884616	-0.9999999980000001		214	0
553	Scan: 22953 Run: 20180615_KS_CL_9.22953 P1_K.PVICcmATQMoxLESMoxIKKPR.P P2_K.EMoxIKSGMoxNVAR.M 14 4	P11974	P11974	false	P11974	P11974	false	EMoxIKSGMoxNVAR	PVICcmATQMoxLESMoxIKKPR	4	14	66	336	TT - T - EMoxIKSGMoxNVAR xl T - PVICcmATQMoxLESMoxIKKPR	BS3	2.347652147551396	false	true	false	false	Within >4	-0.23148148101851854		0.0	0.0	-0.2788461532884616	-0.9999999980000001		213	0
552	Scan: 22833 Run: 20180615_KS_CL_9.22833 P1_R.VNLAMNVGKARGFFKbs3nh2K.G P2_R.MoxQHLIAREAEAAMoxFHRKLFEELAR.S 9 17	P11974	P11974	false	P11974	P11974	false	MoxQHLIAREAEAAMoxFHRKLFEELAR	VNLAMNVGKARGFFKbs3nh2K	17	9	393	498	TT - T - MoxQHLIAREAEAAMoxFHRKLFEELAR xl T - VNLAMNVGKARGFFKbs3nh2K	BS3	2.302593136621298	false	true	false	false	Within >4	-0.23148148101851854		0.0	0.0	-0.2788461532884616	-0.9999999980000001		68	0
550	Scan: 23018 Run: 20180615_KS_CL_9.23018 P1_K.QKGPDFLVTEVENGGFLGSKK.G P2_R.GFFKbs3ohKGDVVIVLTGWRPGSGFTNTMoxR.V 20 5	P11974	P11974	false	P11974	P11974	false	QKGPDFLVTEVENGGFLGSKK	GFFKbs3ohKGDVVIVLTGWRPGSGFTNTMoxR	20	5	206	505	TT - T - QKGPDFLVTEVENGGFLGSKK xl T - GFFKbs3ohKGDVVIVLTGWRPGSGFTNTMoxR	BS3	2.295923515789266	false	true	false	false	Within >4	-0.23148148101851854		0.0	0.0	-0.2788461532884616	-0.9999999980000001		210	0
551	Scan: 23018 Run: 20180615_KS_CL_9.23018 P1_K.QKGPDFLVTEVENGGFLGSKK.G P2_R.GFFKKbs3ohGDVVIVLTGWRPGSGFTNTMoxR.V 20 4	P11974	P11974	false	P11974	P11974	false	QKGPDFLVTEVENGGFLGSKK	GFFKKbs3ohGDVVIVLTGWRPGSGFTNTMoxR	20	4	206	504	TT - T - QKGPDFLVTEVENGGFLGSKK xl T - GFFKKbs3ohGDVVIVLTGWRPGSGFTNTMoxR	BS3	2.295923515789266	false	true	false	false	Within >4	-0.23148148101851854		0.0	0.0	-0.2788461532884616	-0.9999999980000001		211	0
547	Scan: 20723 Run: 20180615_KS_CL_9.20723 P1_K.VVDVGSKVYVDDGLISLQVK.Q P2_K.DIQDLKFGVEQDVDMVFASFIRKAADVHEVR.K 7 23	P11974	P11974	false	P11974	P11974	false	DIQDLKFGVEQDVDMVFASFIRKAADVHEVR	VVDVGSKVYVDDGLISLQVK	23	7	247	173	TT - T - DIQDLKFGVEQDVDMVFASFIRKAADVHEVR xl T - VVDVGSKVYVDDGLISLQVK	BS3	2.260644057618335	false	true	false	false	Within >4	-0.23148148101851854		0.0	0.0	-0.2788461532884616	-0.9999999980000001		209	0
546	Scan: 13358 Run: 20180615_KS_CL_9.13358 P1_K.KPRPTR.A P2_R.AGKPVICcmATQMLESMoxIKKPR.P 1 17	P11974	P11974	false	P11974	P11974	false	KPRPTR	AGKPVICcmATQMLESMoxIKKPR	1	17	337	336	TT - T - KPRPTR xl T - AGKPVICcmATQMLESMoxIKKPR	BS3	2.2314074645592776	false	true	false	false	Within >4	-0.23148148101851854		0.0	0.0	-0.2788461532884616	-0.9999999980000001		23	0
542	Scan: 23320 Run: 20180615_KS_CL_9.23320 P1_R.VNKbs3nh2ITEAHYEHTGHSFNMRAVNMGSKIMEK.L P2_R.ALEEFLKRHFMAAEAERAILHQMR.V 26 7	DECOY:REVERSE_P11974	REVERSE_P11974	true	DECOY:REVERSE_P11974	REVERSE_P11974	true	VNKbs3nh2ITEAHYEHTGHSFNMRAVNMGSKIMEK	ALEEFLKRHFMAAEAERAILHQMR	26	7	466	139	DD - D - VNKbs3nh2ITEAHYEHTGHSFNMRAVNMGSKIMEK xl D - ALEEFLKRHFMAAEAERAILHQMR	BS3	2.1435496566912517	true	false	false	true	Within >4	-0.23148148101851854		1.0	1.0	-0.2788461532884616	-0.9999999980000001		132	2
540	Scan: 22645 Run: 20180615_KS_CL_9.22645 P1_K.KPRPTR.A P2_R.AEGSDVANAVLDGADCcmIMoxLSGETAKGDYPLEAVRMQHLIAREAEAAMFHR.K 1 25	P11974	P11974	false	P11974	P11974	false	KPRPTR	AEGSDVANAVLDGADCcmIMoxLSGETAKGDYPLEAVRMQHLIAREAEAAMFHR	1	25	337	367	TT - T - KPRPTR xl T - AEGSDVANAVLDGADCcmIMoxLSGETAKGDYPLEAVRMQHLIAREAEAAMFHR	BS3	2.0998126929965766	false	true	false	false	Within >4	-0.23148148101851854		0.0	0.0	-0.2788461532884616	-0.9999999980000001		24	0
539	Scan: 22732 Run: 20180615_KS_CL_9.22732 P1_K.DPVQEAWAEDVDLRVNLAMNVGKARGFFK.K P2_R.AGKPVICcmATQMLESMoxIKK.P 23 3	P11974	P11974	false	P11974	P11974	false	AGKPVICcmATQMLESMoxIKK	DPVQEAWAEDVDLRVNLAMNVGKARGFFK	3	23	322	498	TT - T - AGKPVICcmATQMLESMoxIKK xl T - DPVQEAWAEDVDLRVNLAMNVGKARGFFK	BS3	2.096410453023033	false	true	false	false	Within >4	-0.23148148101851854		0.0	0.0	-0.2788461532884616	-0.9999999980000001		205	0
538	Scan: 22491 Run: 20180615_KS_CL_9.22491 P1_R.VNLAMNVGKARGFFK.K P2_K.EMIKSGMoxNVAR.M 9 4	P11974	P11974	false	P11974	P11974	false	EMIKSGMoxNVAR	VNLAMNVGKARGFFK	4	9	66	498	TT - T - EMIKSGMoxNVAR xl T - VNLAMNVGKARGFFK	BS3	2.087335422706409	false	true	false	false	Within >4	-0.23148148101851854		0.0	0.0	-0.2788461532884616	-0.9999999980000001		41	0
537	Scan: 22917 Run: 20180615_KS_CL_9.22917 P1_K.ILGEKGKNIK.I P2_R.GIFPVVCcmKDPVQEAWAEDVDLR.V 5 8	P11974	P11974	false	P11974	P11974	false	ILGEKGKNIK	GIFPVVCcmKDPVQEAWAEDVDLR	5	8	261	475	TT - T - ILGEKGKNIK xl T - GIFPVVCcmKDPVQEAWAEDVDLR	BS3	2.0846460764862296	false	true	false	false	Within >4	-0.23148148101851854		0.0	0.0	-0.2788461532884616	-0.9999999980000001		203	0
536	Scan: 22954 Run: 20180615_KS_CL_9.22954 P1_K.QKbs3nh2GPDFLVTEVENGGFLGSKK.G P2_K.PVICcmATQMLESMIKKbs3nh2PR.P 20 14	P11974	P11974	false	P11974	P11974	false	PVICcmATQMLESMIKKbs3nh2PR	QKbs3nh2GPDFLVTEVENGGFLGSKK	14	20	336	206	TT - T - PVICcmATQMLESMIKKbs3nh2PR xl T - QKbs3nh2GPDFLVTEVENGGFLGSKK	BS3	2.0737146944815246	false	true	false	false	Within >4	-0.23148148101851854		0.0	0.0	-0.2788461532884616	-0.9999999980000001		202	0
535	Scan: 23117 Run: 20180615_KS_CL_9.23117 P1_R.VNLAMoxNVGKARGFFKK.G P2_K.GATLKITLDNAYMEKbs3ohCcmDENILWLDYK.N 9 5	P11974	P11974	false	P11974	P11974	false	VNLAMoxNVGKARGFFKK	GATLKITLDNAYMEKbs3ohCcmDENILWLDYK	9	5	498	141	TT - T - VNLAMoxNVGKARGFFKK xl T - GATLKITLDNAYMEKbs3ohCcmDENILWLDYK	BS3	2.0630500908204215	false	true	false	false	Within >4	-0.23148148101851854		0.0	0.0	-0.2788461532884616	-0.9999999980000001		117	0
534	Scan: 23074 Run: 20180615_KS_CL_9.23074 P1_K.QKGPDFLVTEVENGGFLGSKbs3nh2K.G P2_R.CcmNRAGKPVICcmATQMLESMoxIKbs3ohK.P 2 6	P11974	P11974	false	P11974	P11974	false	CcmNRAGKPVICcmATQMLESMoxIKbs3ohK	QKGPDFLVTEVENGGFLGSKbs3nh2K	6	2	322	188	TT - T - CcmNRAGKPVICcmATQMLESMoxIKbs3ohK xl T - QKGPDFLVTEVENGGFLGSKbs3nh2K	BS3	2.0584835732616376	false	true	false	false	Within >4	-0.23148148101851854		0.0	0.0	-0.2788461532884616	-0.9999999980000001		200	0
533	Scan: 19898 Run: 20180615_KS_CL_9.19898 P1_R.SVETLKEMIKSGMoxNVAR.M P2_R.PVAVALDTKGPEIR.T 6 9	P11974	P11974	false	P11974	P11974	false	PVAVALDTKGPEIR	SVETLKEMIKSGMoxNVAR	9	6	115	62	TT - T - PVAVALDTKGPEIR xl T - SVETLKEMIKSGMoxNVAR	BS3	2.0398608070274804	false	true	false	false	Within >4	-0.23148148101851854		0.0	0.0	-0.2788461532884616	-0.9999999980000001		199	0
532	Scan: 22915 Run: 20180615_KS_CL_9.22915 P1_R.RFDEILEASDGIMVARGDLGIEIPAEKVFLAQK.M P2_K.PVICcmATQMLESMIKKPR.P 27 15	P11974	P11974	false	P11974	P11974	false	PVICcmATQMLESMIKKPR	RFDEILEASDGIMVARGDLGIEIPAEKVFLAQK	15	27	337	305	TT - T - PVICcmATQMLESMIKKPR xl T - RFDEILEASDGIMVARGDLGIEIPAEKVFLAQK	BS3	2.020395129451897	false	true	false	false	Within >4	-0.23148148101851854		0.0	0.0	-0.2788461532884616	-0.9999999980000001		198	0
529	Scan: 23006 Run: 20180615_KS_CL_9.23006 P1_K.PVICcmATQMLESMoxIKKPR.P P2_K.GATLKITLDNAYMoxEKCcmDENILWLDYK.N 15 15	P11974	P11974	false	P11974	P11974	false	GATLKITLDNAYMoxEKCcmDENILWLDYK	PVICcmATQMLESMoxIKKPR	15	15	151	337	TT - T - GATLKITLDNAYMoxEKCcmDENILWLDYK xl T - PVICcmATQMLESMoxIKKPR	BS3	1.9960984788579592	false	true	false	false	Within >4	-0.23148148101851854		0.0	0.0	-0.2788461532884616	-0.9999999980000001		110	0
528	Scan: 23009 Run: 20180615_KS_CL_9.23009 P1_K.GKbs3nh2NIKIISK.I P2_K.CcmDENILWLDYKNICcmK.V 5 11	P11974	P11974	false	P11974	P11974	false	CcmDENILWLDYKNICcmK	GKbs3nh2NIKIISK	11	5	162	266	TT - T - CcmDENILWLDYKNICcmK xl T - GKbs3nh2NIKIISK	BS3	1.992116289659623	false	true	false	false	Within >4	-0.23148148101851854		0.0	0.0	-0.2788461532884616	-0.9999999980000001		196	0
527	Scan: 22766 Run: 20180615_KS_CL_9.22766 P1_K.KGATLKITLDNAYMoxEK.Ccm P2_K.CcmDENILWLDYKNICcmK.V 6 11	P11974	P11974	false	P11974	P11974	false	CcmDENILWLDYKNICcmK	KGATLKITLDNAYMoxEK	11	6	162	141	TT - T - CcmDENILWLDYKNICcmK xl T - KGATLKITLDNAYMoxEK	BS3	1.9706444281216202	false	true	false	false	Within >4	-0.23148148101851854		0.0	0.0	-0.2788461532884616	-0.9999999980000001		195	0
526	Scan: 23025 Run: 20180615_KS_CL_9.23025 P1_K.NICcmKVVDVGSK.V P2_K.GATLKITLDNAYMoxEK.Ccm 4 5	P11974	P11974	false	P11974	P11974	false	NICcmKVVDVGSK	GATLKITLDNAYMoxEK	4	5	166	141	TT - T - NICcmKVVDVGSK xl T - GATLKITLDNAYMoxEK	BS3	1.9568501438234058	false	true	false	false	Within >4	-0.23148148101851854		0.0	0.0	-0.2788461532884616	-0.9999999980000001		193	0
524	Scan: 20542 Run: 20180615_KS_CL_9.20542 P1_K.NICcmKVVDVGSK.V P2_K.GATLKITLDNAYMEK.Ccm 4 5	P11974	P11974	false	P11974	P11974	false	NICcmKVVDVGSK	GATLKITLDNAYMEK	4	5	166	141	TT - T - NICcmKVVDVGSK xl T - GATLKITLDNAYMEK	BS3	1.9033275672693	false	true	false	false	Within >4	-0.23148148101851854		0.0	0.0	-0.2788461532884616	-0.9999999980000001		193	0
522	Scan: 23622 Run: 20180615_KS_CL_9.23622 P1_K.EMIKSGMNVARMNFSHGTHEYHAETIK.N P2_R.CcmNRAGKPVICcmATQMLESMIK.K 4 6	P11974	P11974	false	P11974	P11974	false	EMIKSGMNVARMNFSHGTHEYHAETIK	CcmNRAGKPVICcmATQMLESMIK	4	6	66	322	TT - T - EMIKSGMNVARMNFSHGTHEYHAETIK xl T - CcmNRAGKPVICcmATQMLESMIK	BS3	1.8975308015657633	false	true	false	false	Within >4	-0.23148148101851854		0.0	0.0	-0.2788461532884616	-0.9999999980000001		133	0
521	Scan: 23542 Run: 20180615_KS_CL_9.23542 P1_R.SVETLKEMIKSGMNVAR.M P2_K.DIQDLKFGVEQDVDMVFASFIRK.A 10 6	P11974	P11974	false	P11974	P11974	false	SVETLKEMIKSGMNVAR	DIQDLKFGVEQDVDMVFASFIRK	10	6	66	230	TT - T - SVETLKEMIKSGMNVAR xl T - DIQDLKFGVEQDVDMVFASFIRK	BS3	1.8941032178467254	false	true	false	false	Within >4	-0.23148148101851854		0.0	0.0	-0.2788461532884616	-0.9999999980000001		73	0
520	Scan: 22509 Run: 20180615_KS_CL_9.22509 P1_K.VFLAQKMIIGRCcmNR.A P2_R.TGLIKGSGTAEVELK.K 6 5	P11974	P11974	false	P11974	P11974	false	TGLIKGSGTAEVELK	VFLAQKMIIGRCcmNR	5	6	125	311	TT - T - TGLIKGSGTAEVELK xl T - VFLAQKMIIGRCcmNR	BS3	1.8924251207283944	false	true	false	false	Within >4	-0.23148148101851854		0.0	0.0	-0.2788461532884616	-0.9999999980000001		190	0
519	Scan: 17978 Run: 20180615_KS_CL_9.17978 P1_R.SVETLKEMIK.S P2_K.GSGTAEVELKK.G 6 10	P11974	P11974	false	P11974	P11974	false	GSGTAEVELKK	SVETLKEMIK	10	6	135	62	TT - T - GSGTAEVELKK xl T - SVETLKEMIK	BS3	1.8876845214046503	false	true	false	false	Within >4	-0.23148148101851854		0.0	0.0	-0.2788461532884616	-0.9999999980000001		189	0
518	Scan: 22690 Run: 20180615_KS_CL_9.22690 P1_K.KGATLKITLDNAYMoxEKbs3ohCcmDENILWLDYK.N P2_K.DIQDLKFGVEQDVDMoxVFASFIRK.A 6 6	P11974	P11974	false	P11974	P11974	false	DIQDLKFGVEQDVDMoxVFASFIRK	KGATLKITLDNAYMoxEKbs3ohCcmDENILWLDYK	6	6	230	141	TT - T - DIQDLKFGVEQDVDMoxVFASFIRK xl T - KGATLKITLDNAYMoxEKbs3ohCcmDENILWLDYK	BS3	1.864687022928567	false	true	false	false	Within >4	-0.23148148101851854		0.0	0.0	-0.2788461532884616	-0.9999999980000001		188	0
516	Scan: 16938 Run: 20180615_KS_CL_9.16938 P1_K.KPRPTR.A P2_R.AGKPVICcmATQMoxLESMIK.K 1 3	P11974	P11974	false	P11974	P11974	false	KPRPTR	AGKPVICcmATQMoxLESMIK	1	3	337	322	TT - T - KPRPTR xl T - AGKPVICcmATQMoxLESMIK	BS3	1.848310498288491	false	true	false	false	Within >4	-0.23148148101851854		0.0	0.0	-0.2788461532884616	-0.9999999980000001		86	0
515	Scan: 22780 Run: 20180615_KS_CL_9.22780 P1_K.Kbs3nh2GATLKITLDNAYMEK.Ccm P2_R.AGKPVICcmATQMLESMIKbs3ohKbs3ohPR.P 6 3	P11974	P11974	false	P11974	P11974	false	AGKPVICcmATQMLESMIKbs3ohKbs3ohPR	Kbs3nh2GATLKITLDNAYMEK	3	6	322	141	TT - T - AGKPVICcmATQMLESMIKbs3ohKbs3ohPR xl T - Kbs3nh2GATLKITLDNAYMEK	BS3	1.8174352516289076	false	true	false	false	Within >4	-0.23148148101851854		0.0	0.0	-0.2788461532884616	-0.9999999980000001		186	0
514	Scan: 22800 Run: 20180615_KS_CL_9.22800 P1_R.IEPGKTDLAVAVPR.Y P2_R.AVNMGSKIMEK.L 5 7	DECOY:REVERSE_P11974	REVERSE_P11974	true	DECOY:REVERSE_P11974	REVERSE_P11974	true	AVNMGSKIMEK	IEPGKTDLAVAVPR	7	5	466	417	DD - D - AVNMGSKIMEK xl D - IEPGKTDLAVAVPR	BS3	1.7934659715030818	true	false	false	true	Within >4	-0.23148148101851854		1.0	1.0	-0.2788461532884616	-0.9999999980000001		76	2
511	Scan: 23038 Run: 20180615_KS_CL_9.23038 P1_R.VNLAMNVGKAR.G P2_K.EMIKSGMNVARMNFSHGTHEYHAETIK.N 9 4	P11974	P11974	false	P11974	P11974	false	EMIKSGMNVARMNFSHGTHEYHAETIK	VNLAMNVGKAR	4	9	66	498	TT - T - EMIKSGMNVARMNFSHGTHEYHAETIK xl T - VNLAMNVGKAR	BS3	1.6866653182865907	false	true	false	false	Within >4	-0.23148148101851854		0.0	0.0	-0.2788461532884616	-0.9999999980000001		41	0
509	Scan: 23496 Run: 20180615_KS_CL_9.23496 P1_K.SGMNVARMNFSHGTHEYHAETIKNVRTATESFASDPILYR.P P2_R.KLFEELAR.S 23 1	P11974	P11974	false	P11974	P11974	false	KLFEELAR	SGMNVARMNFSHGTHEYHAETIKNVRTATESFASDPILYR	1	23	393	89	TT - T - KLFEELAR xl T - SGMNVARMNFSHGTHEYHAETIKNVRTATESFASDPILYR	BS3	1.6446136368283442	false	true	false	false	Within >4	-0.23148148101851854		0.0	0.0	-0.2788461532884616	-0.9999999980000001		183	0
508	Scan: 23443 Run: 20180615_KS_CL_9.23443 P1_R.NTGIICcmTIGPASRSVETLKEMIKSGMoxNVAR.M P2_K.GATLKITLDNAYMoxEKbs3ohCcmDENILWLDYK.N 19 5	P11974	P11974	false	P11974	P11974	false	GATLKITLDNAYMoxEKbs3ohCcmDENILWLDYK	NTGIICcmTIGPASRSVETLKEMIKSGMoxNVAR	5	19	141	62	TT - T - GATLKITLDNAYMoxEKbs3ohCcmDENILWLDYK xl T - NTGIICcmTIGPASRSVETLKEMIKSGMoxNVAR	BS3	1.6434080747897775	false	true	false	false	Within >4	-0.23148148101851854		0.0	0.0	-0.2788461532884616	-0.9999999980000001		174	0
507	Scan: 22670 Run: 20180615_KS_CL_9.22670 P1_R.VNKITEAHYEHTGHSFNMoxR.A P2_R.PKKIMoxSELMoxQTACcmIVPK.G 3 3	DECOY:REVERSE_P11974	REVERSE_P11974	true	DECOY:REVERSE_P11974	REVERSE_P11974	true	VNKITEAHYEHTGHSFNMoxR	PKKIMoxSELMoxQTACcmIVPK	3	3	443	196	DD - D - VNKITEAHYEHTGHSFNMoxR xl D - PKKIMoxSELMoxQTACcmIVPK	BS3	1.5977633867139003	true	false	false	true	Within >4	-0.23148148101851854		1.0	1.0	-0.2788461532884616	-0.9999999980000001		181	2
505	Scan: 18802 Run: 20180615_KS_CL_9.18802 P1_K.GSGTAEVELKK.G P2_K.GATLKITLDNAYMEK.Ccm 10 5	P11974	P11974	false	P11974	P11974	false	GSGTAEVELKK	GATLKITLDNAYMEK	10	5	135	141	TT - T - GSGTAEVELKK xl T - GATLKITLDNAYMEK	BS3	1.579205078600141	false	true	false	false	Within >4	-0.23148148101851854		0.0	0.0	-0.2788461532884616	-0.9999999980000001		180	0
503	Scan: 23553 Run: 20180615_KS_CL_9.23553 P1_R.SVETLKEMIKSGMoxNVARMoxNFSHGTHEYHAETIK.N P2_K.GPDFLVTEVENGGFLGSKbs3ohKGVNLPGAAVDLPAVSEK.D 10 19	P11974	P11974	false	P11974	P11974	false	SVETLKEMIKSGMoxNVARMoxNFSHGTHEYHAETIK	GPDFLVTEVENGGFLGSKbs3ohKGVNLPGAAVDLPAVSEK	10	19	66	207	TT - T - SVETLKEMIKSGMoxNVARMoxNFSHGTHEYHAETIK xl T - GPDFLVTEVENGGFLGSKbs3ohKGVNLPGAAVDLPAVSEK	BS3	1.5595602190744304	false	true	false	false	Within >4	-0.23148148101851854		0.0	0.0	-0.2788461532884616	-0.9999999980000001		69	0
502	Scan: 23553 Run: 20180615_KS_CL_9.23553 P1_R.SVETLKEMIKSGMoxNVARMoxNFSHGTHEYHAETIK.N P2_K.GPDFLVTEVENGGFLGSKKbs3ohGVNLPGAAVDLPAVSEK.D 10 18	P11974	P11974	false	P11974	P11974	false	SVETLKEMIKSGMoxNVARMoxNFSHGTHEYHAETIK	GPDFLVTEVENGGFLGSKKbs3ohGVNLPGAAVDLPAVSEK	10	18	66	206	TT - T - SVETLKEMIKSGMoxNVARMoxNFSHGTHEYHAETIK xl T - GPDFLVTEVENGGFLGSKKbs3ohGVNLPGAAVDLPAVSEK	BS3	1.5595602190744304	false	true	false	false	Within >4	-0.23148148101851854		0.0	0.0	-0.2788461532884616	-0.9999999980000001		172	0
500	Scan: 22696 Run: 20180615_KS_CL_9.22696 P1_R.VNLAMoxNVGKARGFFK.K P2_R.SVETLKbs3nh2EMIKSGMNVAR.M 9 10	P11974	P11974	false	P11974	P11974	false	VNLAMoxNVGKARGFFK	SVETLKbs3nh2EMIKSGMNVAR	9	10	498	66	TT - T - VNLAMoxNVGKARGFFK xl T - SVETLKbs3nh2EMIKSGMNVAR	BS3	1.5127403004568851	false	true	false	false	Within >4	-0.23148148101851854		0.0	0.0	-0.2788461532884616	-0.9999999980000001		41	0
499	Scan: 22781 Run: 20180615_KS_CL_9.22781 P1_K.GSGTAEVELKKGATLK.I P2_R.AGKPVICcmATQMoxLESMoxIK.K 10 3	P11974	P11974	false	P11974	P11974	false	GSGTAEVELKKGATLK	AGKPVICcmATQMoxLESMoxIK	10	3	135	322	TT - T - GSGTAEVELKKGATLK xl T - AGKPVICcmATQMoxLESMoxIK	BS3	1.4976161076225698	false	true	false	false	Within >4	-0.23148148101851854		0.0	0.0	-0.2788461532884616	-0.9999999980000001		176	0
498	Scan: 23242 Run: 20180615_KS_CL_9.23242 P1_K.KGDVVIVLTGWRPGSGFTNTMoxRVVPVP.- P2_K.GATLKITLDNAYMoxEK.Ccm 1 5	P11974	P11974	false	P11974	P11974	false	GATLKITLDNAYMoxEK	KGDVVIVLTGWRPGSGFTNTMoxRVVPVP	5	1	141	505	TT - T - GATLKITLDNAYMoxEK xl T - KGDVVIVLTGWRPGSGFTNTMoxRVVPVP	BS3	1.4871696425124346	false	true	false	false	Within >4	-0.23148148101851854		0.0	0.0	-0.2788461532884616	-0.9999999980000001		175	0
497	Scan: 22996 Run: 20180615_KS_CL_9.22996 P1_R.SVETLKEMoxIK.S P2_K.GATLKITLDNAYMEK.Ccm 6 5	P11974	P11974	false	P11974	P11974	false	SVETLKEMoxIK	GATLKITLDNAYMEK	6	5	62	141	TT - T - SVETLKEMoxIK xl T - GATLKITLDNAYMEK	BS3	1.478565084915532	false	true	false	false	Within >4	-0.23148148101851854		0.0	0.0	-0.2788461532884616	-0.9999999980000001		174	0
496	Scan: 22966 Run: 20180615_KS_CL_9.22966 P1_K.EMoxIKSGMNVAR.M P2_R.AGKPVICcmATQMLESMIKK.P 4 3	P11974	P11974	false	P11974	P11974	false	EMoxIKSGMNVAR	AGKPVICcmATQMLESMIKK	4	3	66	322	TT - T - EMoxIKSGMNVAR xl T - AGKPVICcmATQMLESMIKK	BS3	1.4745985382859728	false	true	false	false	Within >4	-0.23148148101851854		0.0	0.0	-0.2788461532884616	-0.9999999980000001		133	0
495	Scan: 23076 Run: 20180615_KS_CL_9.23076 P1_K.GPDFLVTEVENGGFLGSKK.G P2_K.EMoxIKSGMoxNVAR.M 18 4	P11974	P11974	false	P11974	P11974	false	EMoxIKSGMoxNVAR	GPDFLVTEVENGGFLGSKK	4	18	66	206	TT - T - EMoxIKSGMoxNVAR xl T - GPDFLVTEVENGGFLGSKK	BS3	1.4728931553363172	false	true	false	false	Within >4	-0.23148148101851854		0.0	0.0	-0.2788461532884616	-0.9999999980000001		172	0
494	Scan: 23091 Run: 20180615_KS_CL_9.23091 P1_K.SGMoxNVARMoxNFSHGTHEYHAETIKNVRTATESFASDPILYR.P P2_K.NICcmKVVDVGSK.V 23 4	P11974	P11974	false	P11974	P11974	false	NICcmKVVDVGSK	SGMoxNVARMoxNFSHGTHEYHAETIKNVRTATESFASDPILYR	4	23	166	89	TT - T - NICcmKVVDVGSK xl T - SGMoxNVARMoxNFSHGTHEYHAETIKNVRTATESFASDPILYR	BS3	1.4624155131986438	false	true	false	false	Within >4	-0.23148148101851854		0.0	0.0	-0.2788461532884616	-0.9999999980000001		171	0
492	Scan: 23418 Run: 20180615_KS_CL_9.23418 P1_R.VNKITEAHYEHTGHSFNMRAVNMGSKbs3nh2IMEK.L P2_R.ALEEFLKRHFMAAEAERAILHQMR.V 3 7	DECOY:REVERSE_P11974	REVERSE_P11974	true	DECOY:REVERSE_P11974	REVERSE_P11974	true	VNKITEAHYEHTGHSFNMRAVNMGSKbs3nh2IMEK	ALEEFLKRHFMAAEAERAILHQMR	3	7	443	139	DD - D - VNKITEAHYEHTGHSFNMRAVNMGSKbs3nh2IMEK xl D - ALEEFLKRHFMAAEAERAILHQMR	BS3	1.4201958309826568	true	false	false	true	Within >4	-0.23148148101851854		1.0	1.0	-0.2788461532884616	-0.9999999980000001		147	2
490	Scan: 22784 Run: 20180615_KS_CL_9.22784 P1_R.KAADVHEVRK.I P2_K.EMIKSGMNVAR.M 1 4	P11974	P11974	false	P11974	P11974	false	KAADVHEVRK	EMIKSGMNVAR	1	4	247	66	TT - T - KAADVHEVRK xl T - EMIKSGMNVAR	BS3	1.4066894397991518	false	true	false	false	Within >4	-0.23148148101851854		0.0	0.0	-0.2788461532884616	-0.9999999980000001		169	0
489	Scan: 22869 Run: 20180615_KS_CL_9.22869 P1_K.GSGTAEVELKbs3ohKGATLK.I P2_R.EAEAAMFHRKLFEELARSSSHSTDLMEAMAMGSVEASYK.Ccm 11 10	P11974	P11974	false	P11974	P11974	false	EAEAAMFHRKLFEELARSSSHSTDLMEAMAMGSVEASYK	GSGTAEVELKbs3ohKGATLK	10	11	393	136	TT - T - EAEAAMFHRKLFEELARSSSHSTDLMEAMAMGSVEASYK xl T - GSGTAEVELKbs3ohKGATLK	BS3	1.3745085164305029	false	true	false	false	Within >4	-0.23148148101851854		0.0	0.0	-0.2788461532884616	-0.9999999980000001		168	0
488	Scan: 23124 Run: 20180615_KS_CL_9.23124 P1_K.PVICcmATQMoxLESMIKbs3ohKPR.P P2_K.CcmDENILWLDYKbs3ohNICcmKVVDVGSK.V 15 15	P11974	P11974	false	P11974	P11974	false	CcmDENILWLDYKbs3ohNICcmKVVDVGSK	PVICcmATQMoxLESMIKbs3ohKPR	15	15	166	337	TT - T - CcmDENILWLDYKbs3ohNICcmKVVDVGSK xl T - PVICcmATQMoxLESMIKbs3ohKPR	BS3	1.366172370209681	false	true	false	false	Within >4	-0.23148148101851854		0.0	0.0	-0.2788461532884616	-0.9999999980000001		167	0
487	Scan: 22597 Run: 20180615_KS_CL_9.22597 P1_K.GVNLPGAAVDLPAVSEKDIQDLK.F P2_K.GATLKITLDNAYMoxEK.Ccm 17 5	P11974	P11974	false	P11974	P11974	false	GATLKITLDNAYMoxEK	GVNLPGAAVDLPAVSEKDIQDLK	5	17	141	224	TT - T - GATLKITLDNAYMoxEK xl T - GVNLPGAAVDLPAVSEKDIQDLK	BS3	1.3589338118138543	false	true	false	false	Within >4	-0.23148148101851854		0.0	0.0	-0.2788461532884616	-0.9999999980000001		166	0
486	Scan: 23343 Run: 20180615_KS_CL_9.23343 P1_R.NHQTARQAHLYRGIFPVVCcmKDPVQEAWAEDVDLR.V P2_R.CcmNRAGKPVICcmATQMLESMoxIKK.P 20 6	P11974	P11974	false	P11974	P11974	false	NHQTARQAHLYRGIFPVVCcmKDPVQEAWAEDVDLR	CcmNRAGKPVICcmATQMLESMoxIKK	20	6	475	322	TT - T - NHQTARQAHLYRGIFPVVCcmKDPVQEAWAEDVDLR xl T - CcmNRAGKPVICcmATQMLESMoxIKK	BS3	1.3588998190405177	false	true	false	false	Within >4	-0.23148148101851854		0.0	0.0	-0.2788461532884616	-0.9999999980000001		165	0
485	Scan: 23031 Run: 20180615_KS_CL_9.23031 P1_R.GDLGIEIPAEKbs3nh2VFLAQKMoxIIGR.Ccm P2_K.DPVQEAWAEDVDLRVNLAMNVGKAR.G 17 23	P11974	P11974	false	P11974	P11974	false	DPVQEAWAEDVDLRVNLAMNVGKAR	GDLGIEIPAEKbs3nh2VFLAQKMoxIIGR	23	17	498	311	TT - T - DPVQEAWAEDVDLRVNLAMNVGKAR xl T - GDLGIEIPAEKbs3nh2VFLAQKMoxIIGR	BS3	1.350082651445029	false	true	false	false	Within >4	-0.23148148101851854		0.0	0.0	-0.2788461532884616	-0.9999999980000001		164	0
483	Scan: 13774 Run: 20180615_KS_CL_9.13774 P1_R.WGTLVIVVDGKK.F P2_-.PVPVVRMTNTFGSGPR.W 11 1	DECOY:REVERSE_P11974	REVERSE_P11974	true	DECOY:REVERSE_P11974	REVERSE_P11974	true	WGTLVIVVDGKK	PVPVVRMTNTFGSGPR	11	1	27	1	DD - D - WGTLVIVVDGKK xl D - PVPVVRMTNTFGSGPR	BS3	1.336422351158618	true	false	false	true	Within >4	-0.23148148101851854		1.0	1.0	-0.2788461532884616	-0.9999999980000001		163	2
482	Scan: 23308 Run: 20180615_KS_CL_9.23308 P1_R.NTGIICcmTIGPASRSVETLKEMoxIKSGMoxNVAR.M P2_K.ITLDNAYMEKCcmDENILWLDYKbs3ohNICcmK.V 19 10	P11974	P11974	false	P11974	P11974	false	ITLDNAYMEKCcmDENILWLDYKbs3ohNICcmK	NTGIICcmTIGPASRSVETLKEMoxIKSGMoxNVAR	10	19	151	62	TT - T - ITLDNAYMEKCcmDENILWLDYKbs3ohNICcmK xl T - NTGIICcmTIGPASRSVETLKEMoxIKSGMoxNVAR	BS3	1.30962291232077	false	true	false	false	Within >4	-0.23148148101851854		0.0	0.0	-0.2788461532884616	-0.9999999980000001		162	0
481	Scan: 23071 Run: 20180615_KS_CL_9.23071 P1_K.IISKIENHEGVR.R P2_K.GATLKITLDNAYMoxEK.Ccm 4 5	P11974	P11974	false	P11974	P11974	false	IISKIENHEGVR	GATLKITLDNAYMoxEK	4	5	270	141	TT - T - IISKIENHEGVR xl T - GATLKITLDNAYMoxEK	BS3	1.3056091390916993	false	true	false	false	Within >4	-0.23148148101851854		0.0	0.0	-0.2788461532884616	-0.9999999980000001		17	0
480	Scan: 23232 Run: 20180615_KS_CL_9.23232 P1_K.LDQIDKESVAPLDVAAGPLNVGKbs3ohK.S P2_K.KIMSELMoxQTACcmIVPKbs3ohGARNCcmR.G 6 1	DECOY:REVERSE_P11974	REVERSE_P11974	true	DECOY:REVERSE_P11974	REVERSE_P11974	true	KIMSELMoxQTACcmIVPKbs3ohGARNCcmR	LDQIDKESVAPLDVAAGPLNVGKbs3ohK	1	6	196	308	DD - D - KIMSELMoxQTACcmIVPKbs3ohGARNCcmR xl D - LDQIDKESVAPLDVAAGPLNVGKbs3ohK	BS3	1.3009103262590382	true	false	false	true	Within >4	-0.23148148101851854		1.0	1.0	-0.2788461532884616	-0.9999999980000001		160	2
479	Scan: 17378 Run: 20180615_KS_CL_9.17378 P1_R.SVETLKEMIK.S P2_K.IISKIENHEGVR.R 6 4	P11974	P11974	false	P11974	P11974	false	IISKIENHEGVR	SVETLKEMIK	4	6	270	62	TT - T - IISKIENHEGVR xl T - SVETLKEMIK	BS3	1.2587079125734615	false	true	false	false	Within >4	-0.23148148101851854		0.0	0.0	-0.2788461532884616	-0.9999999980000001		159	0
478	Scan: 23011 Run: 20180615_KS_CL_9.23011 P1_K.QKGPDFLVTEVENGGFLGSK.K P2_K.EMIKSGMNVARMNFSHGTHEYHAETIKbs3ohNVR.T 2 4	P11974	P11974	false	P11974	P11974	false	QKGPDFLVTEVENGGFLGSK	EMIKSGMNVARMNFSHGTHEYHAETIKbs3ohNVR	2	4	188	66	TT - T - QKGPDFLVTEVENGGFLGSK xl T - EMIKSGMNVARMNFSHGTHEYHAETIKbs3ohNVR	BS3	1.2539227561930972	false	true	false	false	Within >4	-0.23148148101851854		0.0	0.0	-0.2788461532884616	-0.9999999980000001		158	0
477	Scan: 19631 Run: 20180615_KS_CL_9.19631 P1_R.PKKbs3nh2IMSELMoxQTACcmIVPKGAR.N P2_R.AVNMGSKIMEK.L 2 7	DECOY:REVERSE_P11974	REVERSE_P11974	true	DECOY:REVERSE_P11974	REVERSE_P11974	true	AVNMGSKIMEK	PKKbs3nh2IMSELMoxQTACcmIVPKGAR	7	2	466	195	DD - D - AVNMGSKIMEK xl D - PKKbs3nh2IMSELMoxQTACcmIVPKGAR	BS3	1.2487084745387014	true	false	false	true	Within >4	-0.23148148101851854		1.0	1.0	-0.2788461532884616	-0.9999999980000001		157	2
476	Scan: 18210 Run: 20180615_KS_CL_9.18210 P1_R.VNLAMNVGKbs3nh2ARGFFKK.G P2_K.GVNLPGAAVDLPAVSEKbs3nh2DIQDLKFGVEQDVDMVFASFIRK.A 15 23	P11974	P11974	false	P11974	P11974	false	VNLAMNVGKbs3nh2ARGFFKK	GVNLPGAAVDLPAVSEKbs3nh2DIQDLKFGVEQDVDMVFASFIRK	15	23	504	230	TT - T - VNLAMNVGKbs3nh2ARGFFKK xl T - GVNLPGAAVDLPAVSEKbs3nh2DIQDLKFGVEQDVDMVFASFIRK	BS3	1.239933598042872	false	true	false	false	Within >4	-0.23148148101851854		0.0	0.0	-0.2788461532884616	-0.9999999980000001		156	0
475	Scan: 12017 Run: 20180615_KS_CL_9.12017 P1_-.PVPVVRMTNTFGSGPR.W P2_R.ALEEFLKR.H 1 7	DECOY:REVERSE_P11974	REVERSE_P11974	true	DECOY:REVERSE_P11974	REVERSE_P11974	true	ALEEFLKR	PVPVVRMTNTFGSGPR	7	1	139	1	DD - D - ALEEFLKR xl D - PVPVVRMTNTFGSGPR	BS3	1.227234611552166	true	false	false	true	Within >4	-0.23148148101851854		1.0	1.0	-0.2788461532884616	-0.9999999980000001		155	2
474	Scan: 23159 Run: 20180615_KS_CL_9.23159 P1_R.VAELPYDGKATEGSLMoxICcmDAGDLVANAVDSGEARTPRPK.K P2_R.GIIMKQALFVK.E 9 5	DECOY:REVERSE_P11974	REVERSE_P11974	true	DECOY:REVERSE_P11974	REVERSE_P11974	true	GIIMKQALFVK	VAELPYDGKATEGSLMoxICcmDAGDLVANAVDSGEARTPRPK	5	9	221	165	DD - D - GIIMKQALFVK xl D - VAELPYDGKATEGSLMoxICcmDAGDLVANAVDSGEARTPRPK	BS3	1.2182297821837587	true	false	false	true	Within >4	-0.23148148101851854		1.0	1.0	-0.2788461532884616	-0.9999999980000001		154	2
473	Scan: 23104 Run: 20180615_KS_CL_9.23104 P1_R.SVETLKbs3nh2EMIKSGMNVAR.M P2_R.SSSHSTDLMEAMAMGSVEASYKCcmLAAALIVLTESGRSAHQVAR.Y 10 22	P11974	P11974	false	P11974	P11974	false	SVETLKbs3nh2EMIKSGMNVAR	SSSHSTDLMEAMAMGSVEASYKCcmLAAALIVLTESGRSAHQVAR	10	22	66	422	TT - T - SVETLKbs3nh2EMIKSGMNVAR xl T - SSSHSTDLMEAMAMGSVEASYKCcmLAAALIVLTESGRSAHQVAR	BS3	1.2007081108500393	false	true	false	false	Within >4	-0.23148148101851854		0.0	0.0	-0.2788461532884616	-0.9999999980000001		153	0
472	Scan: 22849 Run: 20180615_KS_CL_9.22849 P1_R.VAELPYDGKATEGSLMICcmDAGDLVANAVDSGEAR.T P2_R.AVNMGSKIMoxEK.L 9 7	DECOY:REVERSE_P11974	REVERSE_P11974	true	DECOY:REVERSE_P11974	REVERSE_P11974	true	AVNMGSKIMoxEK	VAELPYDGKATEGSLMICcmDAGDLVANAVDSGEAR	7	9	466	165	DD - D - AVNMGSKIMoxEK xl D - VAELPYDGKATEGSLMICcmDAGDLVANAVDSGEAR	BS3	1.1958673462116556	true	false	false	true	Within >4	-0.23148148101851854		1.0	1.0	-0.2788461532884616	-0.9999999980000001		152	2
471	Scan: 23553 Run: 20180615_KS_CL_9.23553 P1_K.Kbs3ohIMSELMQTACcmIVPKGAR.N P2_R.AVQHASRGSETLVILAAALCcmKYSAEVSGMoxAMAEMoxLDTSHSSSRALEEFLK.R 15 21	DECOY:REVERSE_P11974	REVERSE_P11974	true	DECOY:REVERSE_P11974	REVERSE_P11974	true	Kbs3ohIMSELMQTACcmIVPKGAR	AVQHASRGSETLVILAAALCcmKYSAEVSGMoxAMAEMoxLDTSHSSSRALEEFLK	15	21	210	110	DD - D - Kbs3ohIMSELMQTACcmIVPKGAR xl D - AVQHASRGSETLVILAAALCcmKYSAEVSGMoxAMAEMoxLDTSHSSSRALEEFLK	BS3	1.1826506042140195	true	false	false	true	Within >4	-0.23148148101851854		1.0	1.0	-0.2788461532884616	-0.9999999980000001		151	2
470	Scan: 22822 Run: 20180615_KS_CL_9.22822 P1_-.MoxSKSHSEAGSAFIQTQQLHAAMoxADTFLEHMoxCcmR.L P2_R.KAADVHEVR.K 1 1	P11974	P11974	false	P11974	P11974	false	KAADVHEVR	MoxSKSHSEAGSAFIQTQQLHAAMoxADTFLEHMoxCcmR	1	1	247	1	TT - T - KAADVHEVR xl T - MoxSKSHSEAGSAFIQTQQLHAAMoxADTFLEHMoxCcmR	BS3	1.1789124657733105	false	true	false	false	Within >4	-0.23148148101851854		0.0	0.0	-0.2788461532884616	-0.9999999980000001		136	0
469	Scan: 23247 Run: 20180615_KS_CL_9.23247 P1_R.SSSHSTDLMoxEAMoxAMoxGSVEASYKCcmLAAALIVLTESGRSAHQVAR.Y P2_R.KLFEELAR.S 22 1	P11974	P11974	false	P11974	P11974	false	KLFEELAR	SSSHSTDLMoxEAMoxAMoxGSVEASYKCcmLAAALIVLTESGRSAHQVAR	1	22	393	422	TT - T - KLFEELAR xl T - SSSHSTDLMoxEAMoxAMoxGSVEASYKCcmLAAALIVLTESGRSAHQVAR	BS3	1.1777648356198827	false	true	false	false	Within >4	-0.23148148101851854		0.0	0.0	-0.2788461532884616	-0.9999999980000001		149	0
468	Scan: 23503 Run: 20180615_KS_CL_9.23503 P1_K.SGMoxNVARMoxNFSHGTHEYHAETIKNVRTATESFASDPILYR.P P2_K.EMoxIKSGMoxNVAR.M 23 4	P11974	P11974	false	P11974	P11974	false	EMoxIKSGMoxNVAR	SGMoxNVARMoxNFSHGTHEYHAETIKNVRTATESFASDPILYR	4	23	66	89	TT - T - EMoxIKSGMoxNVAR xl T - SGMoxNVARMoxNFSHGTHEYHAETIKNVRTATESFASDPILYR	BS3	1.172077327091659	false	true	false	false	Within >4	-0.23148148101851854		0.0	0.0	-0.2788461532884616	-0.9999999980000001		22	0
467	Scan: 22688 Run: 20180615_KS_CL_9.22688 P1_R.VNKITEAHYEHTGHSFNMR.A P2_R.ALEEFLKRHFMAAEAER.A 3 7	DECOY:REVERSE_P11974	REVERSE_P11974	true	DECOY:REVERSE_P11974	REVERSE_P11974	true	VNKITEAHYEHTGHSFNMR	ALEEFLKRHFMAAEAER	3	7	443	139	DD - D - VNKITEAHYEHTGHSFNMR xl D - ALEEFLKRHFMAAEAER	BS3	1.1665618739401886	true	false	false	true	Within >4	-0.23148148101851854		1.0	1.0	-0.2788461532884616	-0.9999999980000001		147	2
466	Scan: 23067 Run: 20180615_KS_CL_9.23067 P1_R.NTGIICcmTIGPASRSVETLKEMIK.S P2_R.EAEAAMoxFHRKLFEELAR.S 19 10	P11974	P11974	false	P11974	P11974	false	EAEAAMoxFHRKLFEELAR	NTGIICcmTIGPASRSVETLKEMIK	10	19	393	62	TT - T - EAEAAMoxFHRKLFEELAR xl T - NTGIICcmTIGPASRSVETLKEMIK	BS3	1.1623283506788142	false	true	false	false	Within >4	-0.23148148101851854		0.0	0.0	-0.2788461532884616	-0.9999999980000001		146	0
465	Scan: 23485 Run: 20180615_KS_CL_9.23485 P1_R.PTRAEGSDVANAVLDGADCcmIMoxLSGETAKGDYPLEAVR.M P2_K.GATLKITLDNAYMEK.Ccm 28 5	P11974	P11974	false	P11974	P11974	false	GATLKITLDNAYMEK	PTRAEGSDVANAVLDGADCcmIMoxLSGETAKGDYPLEAVR	5	28	141	367	TT - T - GATLKITLDNAYMEK xl T - PTRAEGSDVANAVLDGADCcmIMoxLSGETAKGDYPLEAVR	BS3	1.1469829958030253	false	true	false	false	Within >4	-0.23148148101851854		0.0	0.0	-0.2788461532884616	-0.9999999980000001		145	0
464	Scan: 13119 Run: 20180615_KS_CL_9.13119 P1_K.PVICcmATQMLESMIKKPR.P P2_R.KILGEKbs3ohGK.N 14 1	P11974	P11974	false	P11974	P11974	false	KILGEKbs3ohGK	PVICcmATQMLESMIKKPR	1	14	256	336	TT - T - KILGEKbs3ohGK xl T - PVICcmATQMLESMIKKPR	BS3	1.1443408477074064	false	true	false	false	Within >4	-0.23148148101851854		0.0	0.0	-0.2788461532884616	-0.9999999980000001		144	0
462	Scan: 7372 Run: 20180615_KS_CL_9.7372 P1_K.KPRPTR.A P2_K.EMIKSGMNVAR.M 1 4	P11974	P11974	false	P11974	P11974	false	KPRPTR	EMIKSGMNVAR	1	4	337	66	TT - T - KPRPTR xl T - EMIKSGMNVAR	BS3	1.0913852521967427	false	true	false	false	Within >4	-0.23148148101851854		0.0	0.0	-0.2788461532884616	-0.9999999980000001		31	0
460	Scan: 10615 Run: 20180615_KS_CL_9.10615 P1_K.PVICcmATQMLESMIKKPR.P P2_R.KAADVHEVRK.I 15 1	P11974	P11974	false	P11974	P11974	false	KAADVHEVRK	PVICcmATQMLESMIKKPR	1	15	247	337	TT - T - KAADVHEVRK xl T - PVICcmATQMLESMIKKPR	BS3	1.0705320403302268	false	true	false	false	Within >4	-0.23148148101851854		0.0	0.0	-0.2788461532884616	-0.9999999980000001		12	0
459	Scan: 23842 Run: 20180615_KS_CL_9.23842 P1_R.SVETLKEMoxIKbs3ohSGMoxNVAR.M P2_R.SVETLKEMoxIK.S 6 6	P11974	P11974	false	P11974	P11974	false	SVETLKEMoxIK	SVETLKEMoxIKbs3ohSGMoxNVAR	6	6	62	62	TT - T - SVETLKEMoxIK xl T - SVETLKEMoxIKbs3ohSGMoxNVAR	BS3	1.0640273915834921	false	true	false	false	Within >4	-0.23148148101851854		0.0	0.0	-0.2788461532884616	-0.9999999980000001		141	0
458	Scan: 23101 Run: 20180615_KS_CL_9.23101 P1_K.KGDVVIVLTGWRPGSGFTNTMR.V P2_R.CcmNRAGKPVICcmATQMLESMoxIKbs3nh2K.P 1 6	P11974	P11974	false	P11974	P11974	false	KGDVVIVLTGWRPGSGFTNTMR	CcmNRAGKPVICcmATQMLESMoxIKbs3nh2K	1	6	505	322	TT - T - KGDVVIVLTGWRPGSGFTNTMR xl T - CcmNRAGKPVICcmATQMLESMoxIKbs3nh2K	BS3	1.0569349564784396	false	true	false	false	Within >4	-0.23148148101851854		0.0	0.0	-0.2788461532884616	-0.9999999980000001		140	0
453	Scan: 23006 Run: 20180615_KS_CL_9.23006 P1_K.PVICcmATQMLESMIKK.P P2_K.KGATLKbs3ohITLDNAYMEKCcmDENILWLDYK.N 14 16	P11974	P11974	false	P11974	P11974	false	PVICcmATQMLESMIKK	KGATLKbs3ohITLDNAYMEKCcmDENILWLDYK	14	16	336	151	TT - T - PVICcmATQMLESMIKK xl T - KGATLKbs3ohITLDNAYMEKCcmDENILWLDYK	BS3	0.9898233082189344	false	true	false	false	Within >4	-0.23148148101851854		0.0	0.0	-0.2788461532884616	-0.9999999980000001		139	0
452	Scan: 22418 Run: 20180615_KS_CL_9.22418 P1_R.MoxNFSHGTHEYHAETIKNVR.T P2_R.GIFPVVCcmKDPVQEAWAEDVDLR.V 16 8	P11974	P11974	false	P11974	P11974	false	MoxNFSHGTHEYHAETIKNVR	GIFPVVCcmKDPVQEAWAEDVDLR	16	8	89	475	TT - T - MoxNFSHGTHEYHAETIKNVR xl T - GIFPVVCcmKDPVQEAWAEDVDLR	BS3	0.9839214192026634	false	true	false	false	Within >4	-0.23148148101851854		0.0	0.0	-0.2788461532884616	-0.9999999980000001		138	0
451	Scan: 23283 Run: 20180615_KS_CL_9.23283 P1_R.TATESFASDPILYRPVAVALDTKGPEIR.T P2_R.AGKPVICcmATQMLESMoxIKK.P 23 3	P11974	P11974	false	P11974	P11974	false	AGKPVICcmATQMLESMoxIKK	TATESFASDPILYRPVAVALDTKGPEIR	3	23	322	115	TT - T - AGKPVICcmATQMLESMoxIKK xl T - TATESFASDPILYRPVAVALDTKGPEIR	BS3	0.9730592554516702	false	true	false	false	Within >4	-0.23148148101851854		0.0	0.0	-0.2788461532884616	-0.9999999980000001		137	0
450	Scan: 23032 Run: 20180615_KS_CL_9.23032 P1_-.MSKSHSEAGSAFIQTQQLHAAMoxADTFLEHMoxCcmR.L P2_R.KAADVHEVR.K 1 1	P11974	P11974	false	P11974	P11974	false	KAADVHEVR	MSKSHSEAGSAFIQTQQLHAAMoxADTFLEHMoxCcmR	1	1	247	1	TT - T - KAADVHEVR xl T - MSKSHSEAGSAFIQTQQLHAAMoxADTFLEHMoxCcmR	BS3	0.9629871931668581	false	true	false	false	Within >4	-0.23148148101851854		0.0	0.0	-0.2788461532884616	-0.9999999980000001		136	0
449	Scan: 23545 Run: 20180615_KS_CL_9.23545 P1_K.EMIKSGMNVAR.M P2_R.EAEAAMFHRKLFEELARSSSHSTDLMEAMAMGSVEASYK.Ccm 4 10	P11974	P11974	false	P11974	P11974	false	EMIKSGMNVAR	EAEAAMFHRKLFEELARSSSHSTDLMEAMAMGSVEASYK	4	10	66	393	TT - T - EMIKSGMNVAR xl T - EAEAAMFHRKLFEELARSSSHSTDLMEAMAMGSVEASYK	BS3	0.9405812434427483	false	true	false	false	Within >4	-0.23148148101851854		0.0	0.0	-0.2788461532884616	-0.9999999980000001		135	0
448	Scan: 6697 Run: 20180615_KS_CL_9.6697 P1_R.KAADVHEVR.K P2_K.ILGEKGK.N 1 5	P11974	P11974	false	P11974	P11974	false	KAADVHEVR	ILGEKGK	1	5	247	261	TT - T - KAADVHEVR xl T - ILGEKGK	BS3	0.9368552477396991	false	true	false	false	Within >4	-0.23148148101851854		0.0	0.0	-0.2788461532884616	-0.9999999980000001		134	0
447	Scan: 23513 Run: 20180615_KS_CL_9.23513 P1_R.SVETLKbs3nh2EMIKSGMNVAR.M P2_R.AGKPVICcmATQMLESMIK.K 10 3	P11974	P11974	false	P11974	P11974	false	AGKPVICcmATQMLESMIK	SVETLKbs3nh2EMIKSGMNVAR	3	10	322	66	TT - T - AGKPVICcmATQMLESMIK xl T - SVETLKbs3nh2EMIKSGMNVAR	BS3	0.9184682108946067	false	true	false	false	Within >4	-0.23148148101851854		0.0	0.0	-0.2788461532884616	-0.9999999980000001		133	0
446	Scan: 10883 Run: 20180615_KS_CL_9.10883 P1_R.AVNMGSKIMEKLTEVSR.S P2_R.ALEEFLKRHFMAAEAER.A 7 7	DECOY:REVERSE_P11974	REVERSE_P11974	true	DECOY:REVERSE_P11974	REVERSE_P11974	true	AVNMGSKIMEKLTEVSR	ALEEFLKRHFMAAEAER	7	7	466	139	DD - D - AVNMGSKIMEKLTEVSR xl D - ALEEFLKRHFMAAEAER	BS3	0.9174996775489556	true	false	false	true	Within >4	-0.23148148101851854		1.0	1.0	-0.2788461532884616	-0.9999999980000001		132	2
445	Scan: 13929 Run: 20180615_KS_CL_9.13929 P1_K.NICcmKVVDVGSK.V P2_K.EMIKSGMNVAR.M 4 4	P11974	P11974	false	P11974	P11974	false	NICcmKVVDVGSK	EMIKSGMNVAR	4	4	166	66	TT - T - NICcmKVVDVGSK xl T - EMIKSGMNVAR	BS3	0.9008261405829033	false	true	false	false	Within >4	-0.23148148101851854		0.0	0.0	-0.2788461532884616	-0.9999999980000001		131	0
444	Scan: 23878 Run: 20180615_KS_CL_9.23878 P1_K.GVNLPGAAVDLPAVSEKDIQDLKFGVEQDVDMoxVFASFIR.K P2_R.CcmNRAGKPVICcmATQMLESMIK.K 17 6	P11974	P11974	false	P11974	P11974	false	CcmNRAGKPVICcmATQMLESMIK	GVNLPGAAVDLPAVSEKDIQDLKFGVEQDVDMoxVFASFIR	6	17	322	224	TT - T - CcmNRAGKPVICcmATQMLESMIK xl T - GVNLPGAAVDLPAVSEKDIQDLKFGVEQDVDMoxVFASFIR	BS3	0.8881637878542621	false	true	false	false	Within >4	-0.23148148101851854		0.0	0.0	-0.2788461532884616	-0.9999999980000001		130	0
443	Scan: 17181 Run: 20180615_KS_CL_9.17181 P1_K.QKGPDFLVTEVENGGFLGSKK.G P2_K.KPRPTR.A 2 1	P11974	P11974	false	P11974	P11974	false	KPRPTR	QKGPDFLVTEVENGGFLGSKK	1	2	337	188	TT - T - KPRPTR xl T - QKGPDFLVTEVENGGFLGSKK	BS3	0.8761068930894615	false	true	false	false	Within >4	-0.23148148101851854		0.0	0.0	-0.2788461532884616	-0.9999999980000001		129	0
442	Scan: 22252 Run: 20180615_KS_CL_9.22252 P1_K.LTAGKK.L P2_K.IMoxSELMQTACcmIVPKGARNCcmR.G 5 14	DECOY:REVERSE_P11974	REVERSE_P11974	true	DECOY:REVERSE_P11974	REVERSE_P11974	true	LTAGKK	IMoxSELMQTACcmIVPKGARNCcmR	5	14	396	210	DD - D - LTAGKK xl D - IMoxSELMQTACcmIVPKGARNCcmR	BS3	0.8640752775349306	true	false	false	true	Within >4	-0.23148148101851854		1.0	1.0	-0.2788461532884616	-0.9999999980000001		94	2
441	Scan: 20961 Run: 20180615_KS_CL_9.20961 P1_K.SGVDVVKCcmINK.Y P2_R.AVNMGSKIMoxEK.L 7 7	DECOY:REVERSE_P11974	REVERSE_P11974	true	DECOY:REVERSE_P11974	REVERSE_P11974	true	SGVDVVKCcmINK	AVNMGSKIMoxEK	7	7	366	466	DD - D - SGVDVVKCcmINK xl D - AVNMGSKIMoxEK	BS3	0.8369563422889472	true	false	false	true	Within >4	-0.23148148101851854		1.0	1.0	-0.2788461532884616	-0.9999999980000001		127	2
440	Scan: 23463 Run: 20180615_KS_CL_9.23463 P1_K.Kbs3ohSGLFGGNEVETVLFDPGKQK.V P2_R.GSETLVILAAALCcmKYSAEVSGMoxAMAEMoxLDTSHSSSR.A 19 14	DECOY:REVERSE_P11974	REVERSE_P11974	true	DECOY:REVERSE_P11974	REVERSE_P11974	true	Kbs3ohSGLFGGNEVETVLFDPGKQK	GSETLVILAAALCcmKYSAEVSGMoxAMAEMoxLDTSHSSSR	19	14	344	110	DD - D - Kbs3ohSGLFGGNEVETVLFDPGKQK xl D - GSETLVILAAALCcmKYSAEVSGMoxAMAEMoxLDTSHSSSR	BS3	0.8041765401487834	true	false	false	true	Within >4	-0.23148148101851854		1.0	1.0	-0.2788461532884616	-0.9999999980000001		126	2
439	Scan: 21282 Run: 20180615_KS_CL_9.21282 P1_R.VNLAMoxNVGKAR.G P2_R.GFFKKbs3nh2GDVVIVLTGWR.P 9 4	P11974	P11974	false	P11974	P11974	false	VNLAMoxNVGKAR	GFFKKbs3nh2GDVVIVLTGWR	9	4	498	504	TT - T - VNLAMoxNVGKAR xl T - GFFKKbs3nh2GDVVIVLTGWR	BS3	0.8002987551771894	false	true	false	false	Within >4	-0.23148148101851854		0.0	0.0	-0.2788461532884616	-0.9999999980000001		125	0
325	Scan: 9979 Run: 20180615_KS_CL_9.9979 P1_K.PVICcmATQMoxLESMoxIKKPRPTR.A P2_K.KPRPTR.A 15 1;Scan: 9966 Run: 20180615_KS_CL_9.9966 P1_K.PVICcmATQMoxLESMoxIKKPRPTR.A P2_K.KPRPTR.A 15 1	P11974	P11974	false	P11974	P11974	false	KPRPTR	PVICcmATQMoxLESMoxIKKPRPTR	1	15	337	337	TT - T - KPRPTR xl T - PVICcmATQMoxLESMoxIKKPRPTR;TT - T - KPRPTR xl T - PVICcmATQMoxLESMoxIKKPRPTR	BS3	0.7884889050015508	false	true	false	false	Within >4	-0.23148148101851854		0.0	0.0	-0.2788461532884616	-0.9999999980000001		124	0
436	Scan: 18197 Run: 20180615_KS_CL_9.18197 P1_K.GVNLPGAAVDLPAVSEKbs3nh2DIQDLKFGVEQDVDMVFASFIRK.A P2_K.GKNIKIISKIENHEGVR.R 23 9	P11974	P11974	false	P11974	P11974	false	GVNLPGAAVDLPAVSEKbs3nh2DIQDLKFGVEQDVDMVFASFIRK	GKNIKIISKIENHEGVR	23	9	230	270	TT - T - GVNLPGAAVDLPAVSEKbs3nh2DIQDLKFGVEQDVDMVFASFIRK xl T - GKNIKIISKIENHEGVR	BS3	0.7833601095157398	false	true	false	false	Within >4	-0.23148148101851854		0.0	0.0	-0.2788461532884616	-0.9999999980000001		123	0
435	Scan: 22926 Run: 20180615_KS_CL_9.22926 P1_K.ILGTRIEPGKTDLAVAVPRYLIPDSAFSETATR.V P2_R.AVNMGSKIMoxEK.L 10 7	DECOY:REVERSE_P11974	REVERSE_P11974	true	DECOY:REVERSE_P11974	REVERSE_P11974	true	AVNMGSKIMoxEK	ILGTRIEPGKTDLAVAVPRYLIPDSAFSETATR	7	10	466	417	DD - D - AVNMGSKIMoxEK xl D - ILGTRIEPGKTDLAVAVPRYLIPDSAFSETATR	BS3	0.7804253994249325	true	false	false	true	Within >4	-0.23148148101851854		1.0	1.0	-0.2788461532884616	-0.9999999980000001		76	2
434	Scan: 7765 Run: 20180615_KS_CL_9.7765 P1_K.NICcmKVVDVGSK.V P2_R.KILGEKGKNIK.I 4 8	P11974	P11974	false	P11974	P11974	false	KILGEKGKNIK	NICcmKVVDVGSK	8	4	263	166	TT - T - KILGEKGKNIK xl T - NICcmKVVDVGSK	BS3	0.7714630444598918	false	true	false	false	Within >4	-0.23148148101851854		0.0	0.0	-0.2788461532884616	-0.9999999980000001		121	0
433	Scan: 23573 Run: 20180615_KS_CL_9.23573 P1_K.VYVDDGLISLQVKQK.G P2_R.AGKPVICcmATQMoxLESMoxIK.K 13 3	P11974	P11974	false	P11974	P11974	false	AGKPVICcmATQMoxLESMoxIK	VYVDDGLISLQVKQK	3	13	322	186	TT - T - AGKPVICcmATQMoxLESMoxIK xl T - VYVDDGLISLQVKQK	BS3	0.7654290878621516	false	true	false	false	Within >4	-0.23148148101851854		0.0	0.0	-0.2788461532884616	-0.9999999980000001		13	0
432	Scan: 21837 Run: 20180615_KS_CL_9.21837 P1_R.RVGEHNEIKSIIK.I P2_K.LTAGKKbs3ohLEVEATGSGK.I 9 5	DECOY:REVERSE_P11974	REVERSE_P11974	true	DECOY:REVERSE_P11974	REVERSE_P11974	true	LTAGKKbs3ohLEVEATGSGK	RVGEHNEIKSIIK	5	9	396	262	DD - D - LTAGKKbs3ohLEVEATGSGK xl D - RVGEHNEIKSIIK	BS3	0.754205192873586	true	false	false	true	Within >4	-0.23148148101851854		1.0	1.0	-0.2788461532884616	-0.9999999980000001		119	2
431	Scan: 22380 Run: 20180615_KS_CL_9.22380 P1_K.LEVEATGSGKILGTR.I P2_K.KIMoxSELMoxQTACcmIVPKGAR.N 10 15	DECOY:REVERSE_P11974	REVERSE_P11974	true	DECOY:REVERSE_P11974	REVERSE_P11974	true	LEVEATGSGKILGTR	KIMoxSELMoxQTACcmIVPKGAR	10	15	407	210	DD - D - LEVEATGSGKILGTR xl D - KIMoxSELMoxQTACcmIVPKGAR	BS3	0.7499631110378641	true	false	false	true	Within >4	-0.23148148101851854		1.0	1.0	-0.2788461532884616	-0.9999999980000001		118	2
430	Scan: 23105 Run: 20180615_KS_CL_9.23105 P1_R.VNLAMNVGKARGFFKbs3ohK.G P2_K.KGATLKITLDNAYMoxEKbs3ohCcmDENILWLDYK.N 9 6	P11974	P11974	false	P11974	P11974	false	KGATLKITLDNAYMoxEKbs3ohCcmDENILWLDYK	VNLAMNVGKARGFFKbs3ohK	6	9	141	498	TT - T - KGATLKITLDNAYMoxEKbs3ohCcmDENILWLDYK xl T - VNLAMNVGKARGFFKbs3ohK	BS3	0.7410683680789021	false	true	false	false	Within >4	-0.23148148101851854		0.0	0.0	-0.2788461532884616	-0.9999999980000001		117	0
429	Scan: 22987 Run: 20180615_KS_CL_9.22987 P1_K.ITEAHYEHTGHSFNMRAVNMGSKIMEK.L P2_R.AKGVNMALNVR.L 23 2	DECOY:REVERSE_P11974	REVERSE_P11974	true	DECOY:REVERSE_P11974	REVERSE_P11974	true	AKGVNMALNVR	ITEAHYEHTGHSFNMRAVNMGSKIMEK	2	23	34	466	DD - D - AKGVNMALNVR xl D - ITEAHYEHTGHSFNMRAVNMGSKIMEK	BS3	0.729229106421485	true	false	false	true	Within >4	-0.23148148101851854		1.0	1.0	-0.2788461532884616	-0.9999999980000001		55	2
428	Scan: 15670 Run: 20180615_KS_CL_9.15670 P1_K.LTAGKKbs3ohLEVEATGSGK.I P2_R.AKGVNMALNVR.L 5 2	DECOY:REVERSE_P11974	REVERSE_P11974	true	DECOY:REVERSE_P11974	REVERSE_P11974	true	AKGVNMALNVR	LTAGKKbs3ohLEVEATGSGK	2	5	34	396	DD - D - AKGVNMALNVR xl D - LTAGKKbs3ohLEVEATGSGK	BS3	0.6958159337274735	true	false	false	true	Within >4	-0.23148148101851854		1.0	1.0	-0.2788461532884616	-0.9999999980000001		74	2
427	Scan: 23071 Run: 20180615_KS_CL_9.23071 P1_K.IMSELMQTACcmIVPKGAR.N P2_R.AKGVNMALNVR.L 14 2	DECOY:REVERSE_P11974	REVERSE_P11974	true	DECOY:REVERSE_P11974	REVERSE_P11974	true	AKGVNMALNVR	IMSELMQTACcmIVPKGAR	2	14	34	210	DD - D - AKGVNMALNVR xl D - IMSELMQTACcmIVPKGAR	BS3	0.6919233941279899	true	false	false	true	Within >4	-0.23148148101851854		1.0	1.0	-0.2788461532884616	-0.9999999980000001		106	2
426	Scan: 23311 Run: 20180615_KS_CL_9.23311 P1_K.PVICcmATQMLESMIKK.P P2_K.GKbs3ohNIKbs3ohIISKIENHEGVR.R 14 9	P11974	P11974	false	P11974	P11974	false	PVICcmATQMLESMIKK	GKbs3ohNIKbs3ohIISKIENHEGVR	14	9	336	270	TT - T - PVICcmATQMLESMIKK xl T - GKbs3ohNIKbs3ohIISKIENHEGVR	BS3	0.675886932191177	false	true	false	false	Within >4	-0.23148148101851854		0.0	0.0	-0.2788461532884616	-0.9999999980000001		113	0
425	Scan: 8661 Run: 20180615_KS_CL_9.8661 P1_R.TGLIKGSGTAEVELK.K P2_R.KAADVHEVRK.I 5 1	P11974	P11974	false	P11974	P11974	false	KAADVHEVRK	TGLIKGSGTAEVELK	1	5	247	125	TT - T - KAADVHEVRK xl T - TGLIKGSGTAEVELK	BS3	0.670092868618854	false	true	false	false	Within >4	-0.23148148101851854		0.0	0.0	-0.2788461532884616	-0.9999999980000001		112	0
424	Scan: 13765 Run: 20180615_KS_CL_9.13765 P1_K.KPRPTR.A P2_R.AGKPVICcmATQMoxLESMoxIK.K 1 3	P11974	P11974	false	P11974	P11974	false	KPRPTR	AGKPVICcmATQMoxLESMoxIK	1	3	337	322	TT - T - KPRPTR xl T - AGKPVICcmATQMoxLESMoxIK	BS3	0.6538796301076761	false	true	false	false	Within >4	-0.23148148101851854		0.0	0.0	-0.2788461532884616	-0.9999999980000001		86	0
423	Scan: 23241 Run: 20180615_KS_CL_9.23241 P1_K.PVICcmATQMLESMIKKPRPTR.A P2_K.ITLDNAYMoxEKCcmDENILWLDYK.N 15 10	P11974	P11974	false	P11974	P11974	false	PVICcmATQMLESMIKKPRPTR	ITLDNAYMoxEKCcmDENILWLDYK	15	10	337	151	TT - T - PVICcmATQMLESMIKKPRPTR xl T - ITLDNAYMoxEKCcmDENILWLDYK	BS3	0.6480105774665592	false	true	false	false	Within >4	-0.23148148101851854		0.0	0.0	-0.2788461532884616	-0.9999999980000001		110	0
386	Scan: 22509 Run: 20180615_KS_CL_9.22509 P1_K.ITEAHYEHTGHSFNMoxRAVNMGSKIMEK.L P2_R.AKGVNMoxALNVR.L 23 2;Scan: 22503 Run: 20180615_KS_CL_9.22503 P1_K.ITEAHYEHTGHSFNMoxRAVNMGSKIMEK.L P2_R.AKGVNMoxALNVR.L 23 2	DECOY:REVERSE_P11974	REVERSE_P11974	true	DECOY:REVERSE_P11974	REVERSE_P11974	true	AKGVNMoxALNVR	ITEAHYEHTGHSFNMoxRAVNMGSKIMEK	2	23	34	466	DD - D - AKGVNMoxALNVR xl D - ITEAHYEHTGHSFNMoxRAVNMGSKIMEK;DD - D - AKGVNMoxALNVR xl D - ITEAHYEHTGHSFNMoxRAVNMGSKIMEK	BS3	0.6431758023750708	true	false	false	true	Within >4	-0.23148148101851854		1.0	1.0	-0.2788461532884616	-0.9999999980000001		55	2
422	Scan: 18760 Run: 20180615_KS_CL_9.18760 P1_K.KPRPTR.A P2_R.AGKPVICcmATQMLESMIKK.P 1 17	P11974	P11974	false	P11974	P11974	false	KPRPTR	AGKPVICcmATQMLESMIKK	1	17	337	336	TT - T - KPRPTR xl T - AGKPVICcmATQMLESMIKK	BS3	0.6413557723254592	false	true	false	false	Within >4	-0.23148148101851854		0.0	0.0	-0.2788461532884616	-0.9999999980000001		23	0
421	Scan: 23103 Run: 20180615_KS_CL_9.23103 P1_R.VNKITEAHYEHTGHSFNMRAVNMGSKbs3nh2IMEK.L P2_R.NCcmRGIIMKQALFVK.E 3 8	DECOY:REVERSE_P11974	REVERSE_P11974	true	DECOY:REVERSE_P11974	REVERSE_P11974	true	NCcmRGIIMKQALFVK	VNKITEAHYEHTGHSFNMRAVNMGSKbs3nh2IMEK	8	3	221	443	DD - D - NCcmRGIIMKQALFVK xl D - VNKITEAHYEHTGHSFNMRAVNMGSKbs3nh2IMEK	BS3	0.6399400782006198	true	false	false	true	Within >4	-0.23148148101851854		1.0	1.0	-0.2788461532884616	-0.9999999980000001		107	2
420	Scan: 23353 Run: 20180615_KS_CL_9.23353 P1_K.Kbs3nh2IMoxSELMoxQTACcmIVPKGAR.N P2_K.KFFGRAKGVNMoxALNVR.L 15 7	DECOY:REVERSE_P11974	REVERSE_P11974	true	DECOY:REVERSE_P11974	REVERSE_P11974	true	KFFGRAKGVNMoxALNVR	Kbs3nh2IMoxSELMoxQTACcmIVPKGAR	7	15	34	210	DD - D - KFFGRAKGVNMoxALNVR xl D - Kbs3nh2IMoxSELMoxQTACcmIVPKGAR	BS3	0.6271798791226231	true	false	false	true	Within >4	-0.23148148101851854		1.0	1.0	-0.2788461532884616	-0.9999999980000001		106	2
419	Scan: 23517 Run: 20180615_KS_CL_9.23517 P1_R.TGLIKGSGTAEVELK.K P2_K.EMoxIKSGMNVAR.M 5 4	P11974	P11974	false	P11974	P11974	false	EMoxIKSGMNVAR	TGLIKGSGTAEVELK	4	5	66	125	TT - T - EMoxIKSGMNVAR xl T - TGLIKGSGTAEVELK	BS3	0.6184036401906614	false	true	false	false	Within >4	-0.23148148101851854		0.0	0.0	-0.2788461532884616	-0.9999999980000001		105	0
418	Scan: 19200 Run: 20180615_KS_CL_9.19200 P1_K.LTAGKK.L P2_K.KFFGRAKbs3ohGVNMALNVR.L 5 1	DECOY:REVERSE_P11974	REVERSE_P11974	true	DECOY:REVERSE_P11974	REVERSE_P11974	true	LTAGKK	KFFGRAKbs3ohGVNMALNVR	5	1	396	28	DD - D - LTAGKK xl D - KFFGRAKbs3ohGVNMALNVR	BS3	0.6138403829905899	true	false	false	true	Within >4	-0.23148148101851854		1.0	1.0	-0.2788461532884616	-0.9999999980000001		104	2
417	Scan: 23510 Run: 20180615_KS_CL_9.23510 P1_K.VYVDDGLISLQVKQKGPDFLVTEVENGGFLGSK.K P2_K.SGMNVARMoxNFSHGTHEYHAETIKNVR.T 15 23	P11974	P11974	false	P11974	P11974	false	SGMNVARMoxNFSHGTHEYHAETIKNVR	VYVDDGLISLQVKQKGPDFLVTEVENGGFLGSK	23	15	89	188	TT - T - SGMNVARMoxNFSHGTHEYHAETIKNVR xl T - VYVDDGLISLQVKQKGPDFLVTEVENGGFLGSK	BS3	0.6096715958495121	false	true	false	false	Within >4	-0.23148148101851854		0.0	0.0	-0.2788461532884616	-0.9999999980000001		30	0
416	Scan: 23419 Run: 20180615_KS_CL_9.23419 P1_R.SVETLKEMoxIKSGMoxNVAR.M P2_K.ITLDNAYMoxEKCcmDENILWLDYKNICcmKVVDVGSK.V 6 25	P11974	P11974	false	P11974	P11974	false	SVETLKEMoxIKSGMoxNVAR	ITLDNAYMoxEKCcmDENILWLDYKNICcmKVVDVGSK	6	25	62	166	TT - T - SVETLKEMoxIKSGMoxNVAR xl T - ITLDNAYMoxEKCcmDENILWLDYKNICcmKVVDVGSK	BS3	0.6095444936781422	false	true	false	false	Within >4	-0.23148148101851854		0.0	0.0	-0.2788461532884616	-0.9999999980000001		102	0
415	Scan: 23481 Run: 20180615_KS_CL_9.23481 P1_R.KAADVHEVRKbs3nh2ILGEK.G P2_R.KAADVHEVR.K 1 1	P11974	P11974	false	P11974	P11974	false	KAADVHEVR	KAADVHEVRKbs3nh2ILGEK	1	1	247	247	TT - T - KAADVHEVR xl T - KAADVHEVRKbs3nh2ILGEK	BS3	0.6078677704597161	false	true	false	false	Within >4	-0.23148148101851854		0.0	0.0	-0.2788461532884616	-0.9999999980000001		101	0
414	Scan: 22464 Run: 20180615_KS_CL_9.22464 P1_K.KPRPTR.A P2_K.GVNLPGAAVDLPAVSEKDIQDLKbs3ohFGVEQDVDMVFASFIRK.A 1 17	P11974	P11974	false	P11974	P11974	false	KPRPTR	GVNLPGAAVDLPAVSEKDIQDLKbs3ohFGVEQDVDMVFASFIRK	1	17	337	224	TT - T - KPRPTR xl T - GVNLPGAAVDLPAVSEKDIQDLKbs3ohFGVEQDVDMVFASFIRK	BS3	0.6021055569962168	false	true	false	false	Within >4	-0.23148148101851854		0.0	0.0	-0.2788461532884616	-0.9999999980000001		100	0
413	Scan: 5000 Run: 20180615_KS_CL_9.5000 P1_R.KAADVHEVRKILGEK.G P2_K.EMIKSGMNVARMNFSHGTHEYHAETIK.N 10 4	P11974	P11974	false	P11974	P11974	false	EMIKSGMNVARMNFSHGTHEYHAETIK	KAADVHEVRKILGEK	4	10	66	256	TT - T - EMIKSGMNVARMNFSHGTHEYHAETIK xl T - KAADVHEVRKILGEK	BS3	0.5966790441257748	false	true	false	false	Within >4	-0.23148148101851854		0.0	0.0	-0.2788461532884616	-0.9999999980000001		99	0
412	Scan: 21050 Run: 20180615_KS_CL_9.21050 P1_K.PVICcmATQMLESMIKK.P P2_K.KGATLK.I 14 1	P11974	P11974	false	P11974	P11974	false	KGATLK	PVICcmATQMLESMIKK	1	14	136	336	TT - T - KGATLK xl T - PVICcmATQMLESMIKK	BS3	0.587697976962002	false	true	false	false	Within >4	-0.23148148101851854		0.0	0.0	-0.2788461532884616	-0.9999999980000001		49	0
411	Scan: 12661 Run: 20180615_KS_CL_9.12661 P1_R.TPRPKK.I P2_K.IMEKLTEVSR.S 5 4	DECOY:REVERSE_P11974	REVERSE_P11974	true	DECOY:REVERSE_P11974	REVERSE_P11974	true	TPRPKK	IMEKLTEVSR	5	4	195	470	DD - D - TPRPKK xl D - IMEKLTEVSR	BS3	0.5814085652024499	true	false	false	true	Within >4	-0.23148148101851854		1.0	1.0	-0.2788461532884616	-0.9999999980000001		97	2
410	Scan: 22145 Run: 20180615_KS_CL_9.22145 P1_R.SVETLKbs3ohEMIKSGMNVARMNFSHGTHEYHAETIK.N P2_R.KILGEKGK.N 10 6	P11974	P11974	false	P11974	P11974	false	KILGEKGK	SVETLKbs3ohEMIKSGMNVARMNFSHGTHEYHAETIK	6	10	261	66	TT - T - KILGEKGK xl T - SVETLKbs3ohEMIKSGMNVARMNFSHGTHEYHAETIK	BS3	0.5759770817931487	false	true	false	false	Within >4	-0.23148148101851854		0.0	0.0	-0.2788461532884616	-0.9999999980000001		4	0
409	Scan: 23160 Run: 20180615_KS_CL_9.23160 P1_K.NVRTATESFASDPILYRPVAVALDTKGPEIR.T P2_K.GATLKITLDNAYMEK.Ccm 26 5	P11974	P11974	false	P11974	P11974	false	GATLKITLDNAYMEK	NVRTATESFASDPILYRPVAVALDTKGPEIR	5	26	141	115	TT - T - GATLKITLDNAYMEK xl T - NVRTATESFASDPILYRPVAVALDTKGPEIR	BS3	0.5740827931768057	false	true	false	false	Within >4	-0.23148148101851854		0.0	0.0	-0.2788461532884616	-0.9999999980000001		95	0
408	Scan: 21032 Run: 20180615_KS_CL_9.21032 P1_K.LTAGKKbs3ohLEVEATGSGK.I P2_K.IMoxSELMoxQTACcmIVPKGARNCcmR.G 5 14	DECOY:REVERSE_P11974	REVERSE_P11974	true	DECOY:REVERSE_P11974	REVERSE_P11974	true	LTAGKKbs3ohLEVEATGSGK	IMoxSELMoxQTACcmIVPKGARNCcmR	5	14	396	210	DD - D - LTAGKKbs3ohLEVEATGSGK xl D - IMoxSELMoxQTACcmIVPKGARNCcmR	BS3	0.5527239801768626	true	false	false	true	Within >4	-0.23148148101851854		1.0	1.0	-0.2788461532884616	-0.9999999980000001		94	2
407	Scan: 22951 Run: 20180615_KS_CL_9.22951 P1_R.VEHVDAAKR.I P2_K.KIMoxSELMoxQTACcmIVPKbs3nh2GAR.N 8 1	DECOY:REVERSE_P11974	REVERSE_P11974	true	DECOY:REVERSE_P11974	REVERSE_P11974	true	VEHVDAAKR	KIMoxSELMoxQTACcmIVPKbs3nh2GAR	8	1	285	196	DD - D - VEHVDAAKR xl D - KIMoxSELMoxQTACcmIVPKbs3nh2GAR	BS3	0.539928955531293	true	false	false	true	Within >4	-0.23148148101851854		1.0	1.0	-0.2788461532884616	-0.9999999980000001		93	2
406	Scan: 22871 Run: 20180615_KS_CL_9.22871 P1_R.VNLAMNVGKAR.G P2_K.EMIKSGMNVARMoxNFSHGTHEYHAETIK.N 9 4	P11974	P11974	false	P11974	P11974	false	VNLAMNVGKAR	EMIKSGMNVARMoxNFSHGTHEYHAETIK	9	4	498	66	TT - T - VNLAMNVGKAR xl T - EMIKSGMNVARMoxNFSHGTHEYHAETIK	BS3	0.5373272401674014	false	true	false	false	Within >4	-0.23148148101851854		0.0	0.0	-0.2788461532884616	-0.9999999980000001		41	0
405	Scan: 15755 Run: 20180615_KS_CL_9.15755 P1_K.GKEGLIKR.V P2_K.GKEGLIKR.V 7 7	DECOY:REVERSE_P11974	REVERSE_P11974	true	DECOY:REVERSE_P11974	REVERSE_P11974	true	GKEGLIKR	GKEGLIKR	7	7	276	276	DD - D - GKEGLIKR xl D - GKEGLIKR	BS3	0.5232294410931795	true	false	false	true	Within >4	-0.23148148101851854		1.0	1.0	-0.2788461532884616	-0.9999999980000001		91	2
404	Scan: 22360 Run: 20180615_KS_CL_9.22360 P1_R.SVETLKEMIK.S P2_K.EMIKSGMNVARMNFSHGTHEYHAETIK.N 6 4	P11974	P11974	false	P11974	P11974	false	SVETLKEMIK	EMIKSGMNVARMNFSHGTHEYHAETIK	6	4	62	66	TT - T - SVETLKEMIK xl T - EMIKSGMNVARMNFSHGTHEYHAETIK	BS3	0.511462518696182	false	true	false	false	Within >4	-0.23148148101851854		0.0	0.0	-0.2788461532884616	-0.9999999980000001		90	0
403	Scan: 6468 Run: 20180615_KS_CL_9.6468 P1_R.VNLAMNVGKARGFFK.K P2_R.KLFEELAR.S 9 1	P11974	P11974	false	P11974	P11974	false	KLFEELAR	VNLAMNVGKARGFFK	1	9	393	498	TT - T - KLFEELAR xl T - VNLAMNVGKARGFFK	BS3	0.5073248895114274	false	true	false	false	Within >4	-0.23148148101851854		0.0	0.0	-0.2788461532884616	-0.9999999980000001		68	0
401	Scan: 23071 Run: 20180615_KS_CL_9.23071 P1_K.QALFVKEAPIEIGLDGR.A P2_R.AVNMoxGSKIMEK.L 6 7	DECOY:REVERSE_P11974	REVERSE_P11974	true	DECOY:REVERSE_P11974	REVERSE_P11974	true	AVNMoxGSKIMEK	QALFVKEAPIEIGLDGR	7	6	466	227	DD - D - AVNMoxGSKIMEK xl D - QALFVKEAPIEIGLDGR	BS3	0.4996937166929066	true	false	false	true	Within >4	-0.23148148101851854		1.0	1.0	-0.2788461532884616	-0.9999999980000001		88	2
400	Scan: 23146 Run: 20180615_KS_CL_9.23146 P1_K.IISKIENHEGVR.R P2_K.GATLKITLDNAYMEK.Ccm 4 5	P11974	P11974	false	P11974	P11974	false	IISKIENHEGVR	GATLKITLDNAYMEK	4	5	270	141	TT - T - IISKIENHEGVR xl T - GATLKITLDNAYMEK	BS3	0.4980241133880207	false	true	false	false	Within >4	-0.23148148101851854		0.0	0.0	-0.2788461532884616	-0.9999999980000001		17	0
399	Scan: 19016 Run: 20180615_KS_CL_9.19016 P1_K.KPRPTR.A P2_R.AGKPVICcmATQMLESMIKK.P 1 3	P11974	P11974	false	P11974	P11974	false	KPRPTR	AGKPVICcmATQMLESMIKK	1	3	337	322	TT - T - KPRPTR xl T - AGKPVICcmATQMLESMIKK	BS3	0.49558562621769414	false	true	false	false	Within >4	-0.23148148101851854		0.0	0.0	-0.2788461532884616	-0.9999999980000001		86	0
398	Scan: 23728 Run: 20180615_KS_CL_9.23728 P1_K.SGMoxNVARMoxNFSHGTHEYHAETIKNVR.T P2_K.ITLDNAYMoxEKCcmDENILWLDYK.N 23 10	P11974	P11974	false	P11974	P11974	false	SGMoxNVARMoxNFSHGTHEYHAETIKNVR	ITLDNAYMoxEKCcmDENILWLDYK	23	10	89	151	TT - T - SGMoxNVARMoxNFSHGTHEYHAETIKNVR xl T - ITLDNAYMoxEKCcmDENILWLDYK	BS3	0.494243350722483	false	true	false	false	Within >4	-0.23148148101851854		0.0	0.0	-0.2788461532884616	-0.9999999980000001		85	0
397	Scan: 18209 Run: 20180615_KS_CL_9.18209 P1_K.VQLSILGDDVYVKSGVDVVK.Ccm P2_R.VEHVDAAKR.I 13 8	DECOY:REVERSE_P11974	REVERSE_P11974	true	DECOY:REVERSE_P11974	REVERSE_P11974	true	VEHVDAAKR	VQLSILGDDVYVKSGVDVVK	8	13	285	359	DD - D - VEHVDAAKR xl D - VQLSILGDDVYVKSGVDVVK	BS3	0.4935326436290684	true	false	false	true	Within >4	-0.23148148101851854		1.0	1.0	-0.2788461532884616	-0.9999999980000001		84	2
395	Scan: 23101 Run: 20180615_KS_CL_9.23101 P1_K.QKGPDFLVTEVENGGFLGSKbs3nh2K.G P2_R.CcmNRAGKbs3nh2PVICcmATQMLESMIKK.P 2 20	P11974	P11974	false	P11974	P11974	false	QKGPDFLVTEVENGGFLGSKbs3nh2K	CcmNRAGKbs3nh2PVICcmATQMLESMIKK	2	20	188	336	TT - T - QKGPDFLVTEVENGGFLGSKbs3nh2K xl T - CcmNRAGKbs3nh2PVICcmATQMLESMIKK	BS3	0.477380762680409	false	true	false	false	Within >4	-0.23148148101851854		0.0	0.0	-0.2788461532884616	-0.9999999980000001		83	0
394	Scan: 23231 Run: 20180615_KS_CL_9.23231 P1_R.VEHVDAAKbs3ohRIFSAFVMDVDQEVGFKLDQIDK.E P2_K.EGLIKRVEHVDAAK.R 25 5	DECOY:REVERSE_P11974	REVERSE_P11974	true	DECOY:REVERSE_P11974	REVERSE_P11974	true	EGLIKRVEHVDAAK	VEHVDAAKbs3ohRIFSAFVMDVDQEVGFKLDQIDK	5	25	276	302	DD - D - EGLIKRVEHVDAAK xl D - VEHVDAAKbs3ohRIFSAFVMDVDQEVGFKLDQIDK	BS3	0.4712727487704276	true	false	false	true	Within >4	-0.23148148101851854		1.0	1.0	-0.2788461532884616	-0.9999999980000001		82	2
393	Scan: 18255 Run: 20180615_KS_CL_9.18255 P1_R.VEHVDAAKRIFSAFVMDVDQEVGFKbs3ohLDQIDK.E P2_K.KLEVEATGSGK.I 8 1	DECOY:REVERSE_P11974	REVERSE_P11974	true	DECOY:REVERSE_P11974	REVERSE_P11974	true	KLEVEATGSGK	VEHVDAAKRIFSAFVMDVDQEVGFKbs3ohLDQIDK	1	8	397	285	DD - D - KLEVEATGSGK xl D - VEHVDAAKRIFSAFVMDVDQEVGFKbs3ohLDQIDK	BS3	0.4648188429487645	true	false	false	true	Within >4	-0.23148148101851854		1.0	1.0	-0.2788461532884616	-0.9999999980000001		81	2
392	Scan: 23064 Run: 20180615_KS_CL_9.23064 P1_R.Kbs3nh2ILGEKGK.N P2_K.ITLDNAYMEKbs3nh2CcmDENILWLDYKNICcmKVVDVGSK.V 6 21	P11974	P11974	false	P11974	P11974	false	Kbs3nh2ILGEKGK	ITLDNAYMEKbs3nh2CcmDENILWLDYKNICcmKVVDVGSK	6	21	261	162	TT - T - Kbs3nh2ILGEKGK xl T - ITLDNAYMEKbs3nh2CcmDENILWLDYKNICcmKVVDVGSK	BS3	0.44623889045732795	false	true	false	false	Within >4	-0.23148148101851854		0.0	0.0	-0.2788461532884616	-0.9999999980000001		80	0
391	Scan: 23137 Run: 20180615_KS_CL_9.23137 P1_K.KLEVEATGSGK.I P2_R.AVNMGSKIMEK.L 1 7	DECOY:REVERSE_P11974	REVERSE_P11974	true	DECOY:REVERSE_P11974	REVERSE_P11974	true	AVNMGSKIMEK	KLEVEATGSGK	7	1	466	397	DD - D - AVNMGSKIMEK xl D - KLEVEATGSGK	BS3	0.4432124462387227	true	false	false	true	Within >4	-0.23148148101851854		1.0	1.0	-0.2788461532884616	-0.9999999980000001		79	2
390	Scan: 19304 Run: 20180615_KS_CL_9.19304 P1_K.PVICcmATQMoxLESMIKK.P P2_K.KGATLK.I 14 1	P11974	P11974	false	P11974	P11974	false	KGATLK	PVICcmATQMoxLESMIKK	1	14	136	336	TT - T - KGATLK xl T - PVICcmATQMoxLESMIKK	BS3	0.4392029531782883	false	true	false	false	Within >4	-0.23148148101851854		0.0	0.0	-0.2788461532884616	-0.9999999980000001		49	0
389	Scan: 23556 Run: 20180615_KS_CL_9.23556 P1_-.SKSHSEAGSAFIQTQQLHAAMADTFLEHMCcmR.L P2_K.EMIKSGMoxNVARMoxNFSHGTHEYHAETIKbs3nh2NVR.T 2 4	P11974	P11974	false	P11974	P11974	false	SKSHSEAGSAFIQTQQLHAAMADTFLEHMCcmR	EMIKSGMoxNVARMoxNFSHGTHEYHAETIKbs3nh2NVR	2	4	3	66	TT - T - SKSHSEAGSAFIQTQQLHAAMADTFLEHMCcmR xl T - EMIKSGMoxNVARMoxNFSHGTHEYHAETIKbs3nh2NVR	BS3	0.43646805123512233	false	true	false	false	Within >4	-0.23148148101851854		0.0	0.0	-0.2788461532884616	-0.9999999980000001		77	0
387	Scan: 15777 Run: 20180615_KS_CL_9.15777 P1_R.IEPGKTDLAVAVPR.Y P2_R.AVNMoxGSKIMoxEK.L 5 7	DECOY:REVERSE_P11974	REVERSE_P11974	true	DECOY:REVERSE_P11974	REVERSE_P11974	true	AVNMoxGSKIMoxEK	IEPGKTDLAVAVPR	7	5	466	417	DD - D - AVNMoxGSKIMoxEK xl D - IEPGKTDLAVAVPR	BS3	0.4285230489525366	true	false	false	true	Within >4	-0.23148148101851854		1.0	1.0	-0.2788461532884616	-0.9999999980000001		76	2
385	Scan: 22947 Run: 20180615_KS_CL_9.22947 P1_K.FFGRAKGVNMALNVR.L P2_R.AVNMGSKIMoxEK.L 6 7	DECOY:REVERSE_P11974	REVERSE_P11974	true	DECOY:REVERSE_P11974	REVERSE_P11974	true	FFGRAKGVNMALNVR	AVNMGSKIMoxEK	6	7	34	466	DD - D - FFGRAKGVNMALNVR xl D - AVNMGSKIMoxEK	BS3	0.4164588541638065	true	false	false	true	Within >4	-0.23148148101851854		1.0	1.0	-0.2788461532884616	-0.9999999980000001		55	2
384	Scan: 20561 Run: 20180615_KS_CL_9.20561 P1_K.KFFGRAKGVNMoxALNVR.L P2_K.EMYANDLTIKbs3nh2LTAGKK.L 7 15	DECOY:REVERSE_P11974	REVERSE_P11974	true	DECOY:REVERSE_P11974	REVERSE_P11974	true	KFFGRAKGVNMoxALNVR	EMYANDLTIKbs3nh2LTAGKK	7	15	34	396	DD - D - KFFGRAKGVNMoxALNVR xl D - EMYANDLTIKbs3nh2LTAGKK	BS3	0.41628839758397534	true	false	false	true	Within >4	-0.23148148101851854		1.0	1.0	-0.2788461532884616	-0.9999999980000001		74	2
383	Scan: 21182 Run: 20180615_KS_CL_9.21182 P1_K.EMIKSGMNVAR.M P2_K.DIQDLKFGVEQDVDMVFASFIR.K 4 6	P11974	P11974	false	P11974	P11974	false	DIQDLKFGVEQDVDMVFASFIR	EMIKSGMNVAR	6	4	230	66	TT - T - DIQDLKFGVEQDVDMVFASFIR xl T - EMIKSGMNVAR	BS3	0.4088241362544793	false	true	false	false	Within >4	-0.23148148101851854		0.0	0.0	-0.2788461532884616	-0.9999999980000001		73	0
382	Scan: 9318 Run: 20180615_KS_CL_9.9318 P1_K.VQLSILGDDVYVKSGVDVVK.Ccm P2_K.INKbs3nh2GKEGLIK.R 13 5	DECOY:REVERSE_P11974	REVERSE_P11974	true	DECOY:REVERSE_P11974	REVERSE_P11974	true	INKbs3nh2GKEGLIK	VQLSILGDDVYVKSGVDVVK	5	13	271	359	DD - D - INKbs3nh2GKEGLIK xl D - VQLSILGDDVYVKSGVDVVK	BS3	0.3997475789609872	true	false	false	true	Within >4	-0.23148148101851854		1.0	1.0	-0.2788461532884616	-0.9999999980000001		72	2
381	Scan: 17643 Run: 20180615_KS_CL_9.17643 P1_R.NCcmRGIIMoxKQALFVK.E P2_K.KFFGRAKGVNMALNVR.L 8 7	DECOY:REVERSE_P11974	REVERSE_P11974	true	DECOY:REVERSE_P11974	REVERSE_P11974	true	KFFGRAKGVNMALNVR	NCcmRGIIMoxKQALFVK	7	8	34	221	DD - D - KFFGRAKGVNMALNVR xl D - NCcmRGIIMoxKQALFVK	BS3	0.3948989571300411	true	false	false	true	Within >4	-0.23148148101851854		1.0	1.0	-0.2788461532884616	-0.9999999980000001		47	2
380	Scan: 23958 Run: 20180615_KS_CL_9.23958 P1_K.ILGEKGK.N P2_K.DIQDLKFGVEQDVDMVFASFIR.K 5 6	P11974	P11974	false	P11974	P11974	false	DIQDLKFGVEQDVDMVFASFIR	ILGEKGK	6	5	230	261	TT - T - DIQDLKFGVEQDVDMVFASFIR xl T - ILGEKGK	BS3	0.387543581478208	false	true	false	false	Within >4	-0.23148148101851854		0.0	0.0	-0.2788461532884616	-0.9999999980000001		70	0
379	Scan: 17567 Run: 20180615_KS_CL_9.17567 P1_K.KGVNLPGAAVDLPAVSEK.D P2_K.EMoxIKSGMoxNVAR.M 1 4	P11974	P11974	false	P11974	P11974	false	EMoxIKSGMoxNVAR	KGVNLPGAAVDLPAVSEK	4	1	66	207	TT - T - EMoxIKSGMoxNVAR xl T - KGVNLPGAAVDLPAVSEK	BS3	0.3866669148925675	false	true	false	false	Within >4	-0.23148148101851854		0.0	0.0	-0.2788461532884616	-0.9999999980000001		69	0
308	Scan: 5940 Run: 20180615_KS_CL_9.5940 P1_R.VNLAMoxNVGKARGFFK.K P2_R.KLFEELAR.S 9 1;Scan: 5737 Run: 20180615_KS_CL_9.5737 P1_R.VNLAMoxNVGKARGFFK.K P2_R.KLFEELAR.S 9 1	P11974	P11974	false	P11974	P11974	false	KLFEELAR	VNLAMoxNVGKARGFFK	1	9	393	498	TT - T - KLFEELAR xl T - VNLAMoxNVGKARGFFK;TT - T - KLFEELAR xl T - VNLAMoxNVGKARGFFK	BS3	0.38483040040606814	false	true	false	false	Within >4	-0.23148148101851854		0.0	0.0	-0.2788461532884616	-0.9999999980000001		68	0
377	Scan: 22656 Run: 20180615_KS_CL_9.22656 P1_R.AGKPVICcmATQMLESMIKKPR.P P2_R.AGKPVICcmATQMLESMIK.K 3 3	P11974	P11974	false	P11974	P11974	false	AGKPVICcmATQMLESMIKKPR	AGKPVICcmATQMLESMIK	3	3	322	322	TT - T - AGKPVICcmATQMLESMIKKPR xl T - AGKPVICcmATQMLESMIK	BS3	0.38319159288355104	false	true	false	false	Within >4	-0.23148148101851854		0.0	0.0	-0.2788461532884616	-0.9999999980000001		67	0
376	Scan: 23485 Run: 20180615_KS_CL_9.23485 P1_R.AGKPVICcmATQMoxLESMIKK.P P2_R.AEGSDVANAVLDGADCcmIMoxLSGETAKGDYPLEAVR.M 17 25	P11974	P11974	false	P11974	P11974	false	AGKPVICcmATQMoxLESMIKK	AEGSDVANAVLDGADCcmIMoxLSGETAKGDYPLEAVR	17	25	336	367	TT - T - AGKPVICcmATQMoxLESMIKK xl T - AEGSDVANAVLDGADCcmIMoxLSGETAKGDYPLEAVR	BS3	0.37453565295450736	false	true	false	false	Within >4	-0.23148148101851854		0.0	0.0	-0.2788461532884616	-0.9999999980000001		66	0
375	Scan: 23964 Run: 20180615_KS_CL_9.23964 P1_R.MoxNFSHGTHEYHAETIKNVR.T P2_K.EMoxIKSGMoxNVAR.M 16 4	P11974	P11974	false	P11974	P11974	false	MoxNFSHGTHEYHAETIKNVR	EMoxIKSGMoxNVAR	16	4	89	66	TT - T - MoxNFSHGTHEYHAETIKNVR xl T - EMoxIKSGMoxNVAR	BS3	0.36794634936336024	false	true	false	false	Within >4	-0.23148148101851854		0.0	0.0	-0.2788461532884616	-0.9999999980000001		22	0
374	Scan: 22778 Run: 20180615_KS_CL_9.22778 P1_R.AVNMoxGSKIMoxEK.L P2_R.AVNMGSKIMoxEK.L 7 7	DECOY:REVERSE_P11974	REVERSE_P11974	true	DECOY:REVERSE_P11974	REVERSE_P11974	true	AVNMoxGSKIMoxEK	AVNMGSKIMoxEK	7	7	466	466	DD - D - AVNMoxGSKIMoxEK xl D - AVNMGSKIMoxEK	BS3	0.356796330890902	true	false	false	true	Within >4	-0.23148148101851854		1.0	1.0	-0.2788461532884616	-0.9999999980000001		64	2
373	Scan: 22376 Run: 20180615_KS_CL_9.22376 P1_R.KILGEKGK.N P2_R.CcmNRAGKPVICcmATQMoxLESMoxIKK.P 6 6	P11974	P11974	false	P11974	P11974	false	KILGEKGK	CcmNRAGKPVICcmATQMoxLESMoxIKK	6	6	261	322	TT - T - KILGEKGK xl T - CcmNRAGKPVICcmATQMoxLESMoxIKK	BS3	0.3460505961300292	false	true	false	false	Within >4	-0.23148148101851854		0.0	0.0	-0.2788461532884616	-0.9999999980000001		63	0
372	Scan: 23663 Run: 20180615_KS_CL_9.23663 P1_K.VVDVGSKVYVDDGLISLQVK.Q P2_R.AGKPVICcmATQMLESMoxIK.K 7 3	P11974	P11974	false	P11974	P11974	false	AGKPVICcmATQMLESMoxIK	VVDVGSKVYVDDGLISLQVK	3	7	322	173	TT - T - AGKPVICcmATQMLESMoxIK xl T - VVDVGSKVYVDDGLISLQVK	BS3	0.34054974916759856	false	true	false	false	Within >4	-0.23148148101851854		0.0	0.0	-0.2788461532884616	-0.9999999980000001		62	0
371	Scan: 23332 Run: 20180615_KS_CL_9.23332 P1_K.SGLFGGNEVETVLFDPGKQK.V P2_R.AVNMGSKIMEK.L 18 7	DECOY:REVERSE_P11974	REVERSE_P11974	true	DECOY:REVERSE_P11974	REVERSE_P11974	true	AVNMGSKIMEK	SGLFGGNEVETVLFDPGKQK	7	18	466	344	DD - D - AVNMGSKIMEK xl D - SGLFGGNEVETVLFDPGKQK	BS3	0.32185250245522806	true	false	false	true	Within >4	-0.23148148101851854		1.0	1.0	-0.2788461532884616	-0.9999999980000001		61	2
370	Scan: 11791 Run: 20180615_KS_CL_9.11791 P1_R.AVNMoxGSKIMEK.L P2_R.AKGVNMALNVR.L 7 2	DECOY:REVERSE_P11974	REVERSE_P11974	true	DECOY:REVERSE_P11974	REVERSE_P11974	true	AKGVNMALNVR	AVNMoxGSKIMEK	2	7	34	466	DD - D - AKGVNMALNVR xl D - AVNMoxGSKIMEK	BS3	0.3146143072361695	true	false	false	true	Within >4	-0.23148148101851854		1.0	1.0	-0.2788461532884616	-0.9999999980000001		55	2
369	Scan: 22869 Run: 20180615_KS_CL_9.22869 P1_R.YLIPDSAFSETATRVNKITEAHYEHTGHSFNMR.A P2_R.VNKITEAHYEHTGHSFNMR.A 17 3	DECOY:REVERSE_P11974	REVERSE_P11974	true	DECOY:REVERSE_P11974	REVERSE_P11974	true	VNKITEAHYEHTGHSFNMR	YLIPDSAFSETATRVNKITEAHYEHTGHSFNMR	3	17	443	443	DD - D - VNKITEAHYEHTGHSFNMR xl D - YLIPDSAFSETATRVNKITEAHYEHTGHSFNMR	BS3	0.31452917360287386	true	false	false	true	Within >4	-0.23148148101851854		1.0	1.0	-0.2788461532884616	-0.9999999980000001		59	2
368	Scan: 18316 Run: 20180615_KS_CL_9.18316 P1_R.KILGEKGKNIK.I P2_K.KGATLKITLDNAYMEK.Ccm 8 6	P11974	P11974	false	P11974	P11974	false	KILGEKGKNIK	KGATLKITLDNAYMEK	8	6	263	141	TT - T - KILGEKGKNIK xl T - KGATLKITLDNAYMEK	BS3	0.31058814623863334	false	true	false	false	Within >4	-0.23148148101851854		0.0	0.0	-0.2788461532884616	-0.9999999980000001		58	0
367	Scan: 18503 Run: 20180615_KS_CL_9.18503 P1_K.PVICcmATQMLESMIKbs3nh2KPR.P P2_K.PVICcmATQMLESMIKK.P 15 14	P11974	P11974	false	P11974	P11974	false	PVICcmATQMLESMIKK	PVICcmATQMLESMIKbs3nh2KPR	14	15	336	337	TT - T - PVICcmATQMLESMIKK xl T - PVICcmATQMLESMIKbs3nh2KPR	BS3	0.3105241289945329	false	true	false	false	Within >4	-0.23148148101851854		0.0	0.0	-0.2788461532884616	-0.9999999980000001		23	0
366	Scan: 18503 Run: 20180615_KS_CL_9.18503 P1_K.PVICcmATQMLESMIKKbs3nh2PR.P P2_K.PVICcmATQMLESMIKK.P 14 14	P11974	P11974	false	P11974	P11974	false	PVICcmATQMLESMIKK	PVICcmATQMLESMIKKbs3nh2PR	14	14	336	336	TT - T - PVICcmATQMLESMIKK xl T - PVICcmATQMLESMIKKbs3nh2PR	BS3	0.3105241289945329	false	true	false	false	Within >4	-0.23148148101851854		0.0	0.0	-0.2788461532884616	-0.9999999980000001		57	0
365	Scan: 23025 Run: 20180615_KS_CL_9.23025 P1_K.FFGRAKGVNMoxALNVR.L P2_R.AVNMGSKIMEK.L 6 7	DECOY:REVERSE_P11974	REVERSE_P11974	true	DECOY:REVERSE_P11974	REVERSE_P11974	true	AVNMGSKIMEK	FFGRAKGVNMoxALNVR	7	6	466	34	DD - D - AVNMGSKIMEK xl D - FFGRAKGVNMoxALNVR	BS3	0.3064074050182069	true	false	false	true	Within >4	-0.23148148101851854		1.0	1.0	-0.2788461532884616	-0.9999999980000001		55	2
364	Scan: 20705 Run: 20180615_KS_CL_9.20705 P1_K.SGLFGGNEVETVLFDPGKQKVQLSILGDDVYVKbs3nh2SGVDVVK.Ccm P2_R.GIIMoxKQALFVK.E 20 5	DECOY:REVERSE_P11974	REVERSE_P11974	true	DECOY:REVERSE_P11974	REVERSE_P11974	true	GIIMoxKQALFVK	SGLFGGNEVETVLFDPGKQKVQLSILGDDVYVKbs3nh2SGVDVVK	5	20	221	346	DD - D - GIIMoxKQALFVK xl D - SGLFGGNEVETVLFDPGKQKVQLSILGDDVYVKbs3nh2SGVDVVK	BS3	0.2929944484535658	true	false	false	true	Within >4	-0.23148148101851854		1.0	1.0	-0.2788461532884616	-0.9999999980000001		54	2
363	Scan: 23015 Run: 20180615_KS_CL_9.23015 P1_K.LEVEATGSGKILGTR.I P2_K.KIMoxSELMQTACcmIVPKbs3ohGAR.N 10 1	DECOY:REVERSE_P11974	REVERSE_P11974	true	DECOY:REVERSE_P11974	REVERSE_P11974	true	KIMoxSELMQTACcmIVPKbs3ohGAR	LEVEATGSGKILGTR	1	10	196	407	DD - D - KIMoxSELMQTACcmIVPKbs3ohGAR xl D - LEVEATGSGKILGTR	BS3	0.2919444410600365	true	false	false	true	Within >4	-0.23148148101851854		1.0	1.0	-0.2788461532884616	-0.9999999980000001		53	2
361	Scan: 20441 Run: 20180615_KS_CL_9.20441 P1_R.VNKITEAHYEHTGHSFNMR.A P2_R.AVNMGSKIMEKbs3ohLTEVSR.S 3 7	DECOY:REVERSE_P11974	REVERSE_P11974	true	DECOY:REVERSE_P11974	REVERSE_P11974	true	VNKITEAHYEHTGHSFNMR	AVNMGSKIMEKbs3ohLTEVSR	3	7	443	466	DD - D - VNKITEAHYEHTGHSFNMR xl D - AVNMGSKIMEKbs3ohLTEVSR	BS3	0.2905699338104535	true	false	false	true	Within >4	-0.23148148101851854		1.0	1.0	-0.2788461532884616	-0.9999999980000001		32	2
362	Scan: 20441 Run: 20180615_KS_CL_9.20441 P1_R.VNKITEAHYEHTGHSFNMR.A P2_R.AVNMGSKbs3ohIMEKLTEVSR.S 3 11	DECOY:REVERSE_P11974	REVERSE_P11974	true	DECOY:REVERSE_P11974	REVERSE_P11974	true	VNKITEAHYEHTGHSFNMR	AVNMGSKbs3ohIMEKLTEVSR	3	11	443	470	DD - D - VNKITEAHYEHTGHSFNMR xl D - AVNMGSKbs3ohIMEKLTEVSR	BS3	0.2905699338104535	true	false	false	true	Within >4	-0.23148148101851854		1.0	1.0	-0.2788461532884616	-0.9999999980000001		52	2
360	Scan: 23399 Run: 20180615_KS_CL_9.23399 P1_K.PRPTRAEGSDVANAVLDGADCcmIMoxLSGETAKGDYPLEAVR.M P2_K.KGDVVIVLTGWRPGSGFTNTMoxR.V 30 1	P11974	P11974	false	P11974	P11974	false	KGDVVIVLTGWRPGSGFTNTMoxR	PRPTRAEGSDVANAVLDGADCcmIMoxLSGETAKGDYPLEAVR	1	30	505	367	TT - T - KGDVVIVLTGWRPGSGFTNTMoxR xl T - PRPTRAEGSDVANAVLDGADCcmIMoxLSGETAKGDYPLEAVR	BS3	0.28783858671879564	false	true	false	false	Within >4	-0.23148148101851854		0.0	0.0	-0.2788461532884616	-0.9999999980000001		50	0
359	Scan: 13780 Run: 20180615_KS_CL_9.13780 P1_K.KGATLK.I P2_R.AGKPVICcmATQMLESMIKbs3ohKPR.P 1 18	P11974	P11974	false	P11974	P11974	false	KGATLK	AGKPVICcmATQMLESMIKbs3ohKPR	1	18	136	337	TT - T - KGATLK xl T - AGKPVICcmATQMLESMIKbs3ohKPR	BS3	0.2829562741526657	false	true	false	false	Within >4	-0.23148148101851854		0.0	0.0	-0.2788461532884616	-0.9999999980000001		48	0
358	Scan: 13780 Run: 20180615_KS_CL_9.13780 P1_K.KGATLK.I P2_R.AGKPVICcmATQMLESMIKKbs3ohPR.P 1 17	P11974	P11974	false	P11974	P11974	false	KGATLK	AGKPVICcmATQMLESMIKKbs3ohPR	1	17	136	336	TT - T - KGATLK xl T - AGKPVICcmATQMLESMIKKbs3ohPR	BS3	0.2829562741526657	false	true	false	false	Within >4	-0.23148148101851854		0.0	0.0	-0.2788461532884616	-0.9999999980000001		49	0
357	Scan: 13435 Run: 20180615_KS_CL_9.13435 P1_R.NCcmRGIIMKQALFVK.E P2_R.AKGVNMALNVR.L 8 2	DECOY:REVERSE_P11974	REVERSE_P11974	true	DECOY:REVERSE_P11974	REVERSE_P11974	true	NCcmRGIIMKQALFVK	AKGVNMALNVR	8	2	221	34	DD - D - NCcmRGIIMKQALFVK xl D - AKGVNMALNVR	BS3	0.28286116021343244	true	false	false	true	Within >4	-0.23148148101851854		1.0	1.0	-0.2788461532884616	-0.9999999980000001		47	2
356	Scan: 22197 Run: 20180615_KS_CL_9.22197 P1_K.SGVDVVKCcmINKbs3ohYDLWLINEDCcmK.E P2_K.GARNCcmRGIIMoxKQALFVK.E 7 11	DECOY:REVERSE_P11974	REVERSE_P11974	true	DECOY:REVERSE_P11974	REVERSE_P11974	true	GARNCcmRGIIMoxKQALFVK	SGVDVVKCcmINKbs3ohYDLWLINEDCcmK	11	7	221	366	DD - D - GARNCcmRGIIMoxKQALFVK xl D - SGVDVVKCcmINKbs3ohYDLWLINEDCcmK	BS3	0.25963911541118084	true	false	false	true	Within >4	-0.23148148101851854		1.0	1.0	-0.2788461532884616	-0.9999999980000001		46	2
355	Scan: 23510 Run: 20180615_KS_CL_9.23510 P1_R.AGKPVICcmATQMLESMoxIKbs3nh2K.P P2_R.AEGSDVANAVLDGADCcmIMoxLSGETAKGDYPLEAVRMoxQHLIAR.E 3 25	P11974	P11974	false	P11974	P11974	false	AEGSDVANAVLDGADCcmIMoxLSGETAKGDYPLEAVRMoxQHLIAR	AGKPVICcmATQMLESMoxIKbs3nh2K	25	3	367	322	TT - T - AEGSDVANAVLDGADCcmIMoxLSGETAKGDYPLEAVRMoxQHLIAR xl T - AGKPVICcmATQMLESMoxIKbs3nh2K	BS3	0.25360648738677527	false	true	false	false	Within >4	-0.23148148101851854		0.0	0.0	-0.2788461532884616	-0.9999999980000001		39	0
354	Scan: 23470 Run: 20180615_KS_CL_9.23470 P1_K.VFLAQKMoxIIGRCcmNR.A P2_R.SVETLKEMoxIK.S 6 6	P11974	P11974	false	P11974	P11974	false	SVETLKEMoxIK	VFLAQKMoxIIGRCcmNR	6	6	62	311	TT - T - SVETLKEMoxIK xl T - VFLAQKMoxIIGRCcmNR	BS3	0.24773634941391032	false	true	false	false	Within >4	-0.23148148101851854		0.0	0.0	-0.2788461532884616	-0.9999999980000001		44	0
353	Scan: 18376 Run: 20180615_KS_CL_9.18376 P1_R.KAADVHEVRKbs3nh2ILGEK.G P2_K.GSGTAEVELKKGATLKbs3ohITLDNAYMEK.Ccm 1 11	P11974	P11974	false	P11974	P11974	false	KAADVHEVRKbs3nh2ILGEK	GSGTAEVELKKGATLKbs3ohITLDNAYMEK	1	11	247	136	TT - T - KAADVHEVRKbs3nh2ILGEK xl T - GSGTAEVELKKGATLKbs3ohITLDNAYMEK	BS3	0.2464709600716018	false	true	false	false	Within >4	-0.23148148101851854		0.0	0.0	-0.2788461532884616	-0.9999999980000001		43	0
352	Scan: 20997 Run: 20180615_KS_CL_9.20997 P1_R.TGLIKGSGTAEVELKK.G P2_K.KGVNLPGAAVDLPAVSEKDIQDLK.F 5 18	P11974	P11974	false	P11974	P11974	false	TGLIKGSGTAEVELKK	KGVNLPGAAVDLPAVSEKDIQDLK	5	18	125	224	TT - T - TGLIKGSGTAEVELKK xl T - KGVNLPGAAVDLPAVSEKDIQDLK	BS3	0.24386143459262238	false	true	false	false	Within >4	-0.23148148101851854		0.0	0.0	-0.2788461532884616	-0.9999999980000001		42	0
351	Scan: 23280 Run: 20180615_KS_CL_9.23280 P1_R.VNLAMoxNVGKARGFFK.K P2_K.EMIKSGMNVAR.M 9 4	P11974	P11974	false	P11974	P11974	false	VNLAMoxNVGKARGFFK	EMIKSGMNVAR	9	4	498	66	TT - T - VNLAMoxNVGKARGFFK xl T - EMIKSGMNVAR	BS3	0.24156899037631185	false	true	false	false	Within >4	-0.23148148101851854		0.0	0.0	-0.2788461532884616	-0.9999999980000001		41	0
350	Scan: 23243 Run: 20180615_KS_CL_9.23243 P1_R.GFFKKGDVVIVLTGWR.P P2_R.EAEAAMFHRKLFEELAR.S 5 10	P11974	P11974	false	P11974	P11974	false	GFFKKGDVVIVLTGWR	EAEAAMFHRKLFEELAR	5	10	505	393	TT - T - GFFKKGDVVIVLTGWR xl T - EAEAAMFHRKLFEELAR	BS3	0.23718624289360268	false	true	false	false	Within >4	-0.23148148101851854		0.0	0.0	-0.2788461532884616	-0.9999999980000001		33	0
349	Scan: 23510 Run: 20180615_KS_CL_9.23510 P1_R.AGKPVICcmATQMLESMoxIKbs3ohK.P P2_R.AEGSDVANAVLDGADCcmIMoxLSGETAKGDYPLEAVRMoxQHLIAR.E 3 25	P11974	P11974	false	P11974	P11974	false	AGKPVICcmATQMLESMoxIKbs3ohK	AEGSDVANAVLDGADCcmIMoxLSGETAKGDYPLEAVRMoxQHLIAR	3	25	322	367	TT - T - AGKPVICcmATQMLESMoxIKbs3ohK xl T - AEGSDVANAVLDGADCcmIMoxLSGETAKGDYPLEAVRMoxQHLIAR	BS3	0.2341828888798449	false	true	false	false	Within >4	-0.23148148101851854		0.0	0.0	-0.2788461532884616	-0.9999999980000001		39	0
348	Scan: 23663 Run: 20180615_KS_CL_9.23663 P1_R.KAADVHEVR.K P2_R.GDLGIEIPAEKbs3ohVFLAQKMoxIIGRCcmNR.A 1 17	P11974	P11974	false	P11974	P11974	false	KAADVHEVR	GDLGIEIPAEKbs3ohVFLAQKMoxIIGRCcmNR	1	17	247	311	TT - T - KAADVHEVR xl T - GDLGIEIPAEKbs3ohVFLAQKMoxIIGRCcmNR	BS3	0.22771485358692578	false	true	false	false	Within >4	-0.23148148101851854		0.0	0.0	-0.2788461532884616	-0.9999999980000001		38	0
347	Scan: 23215 Run: 20180615_KS_CL_9.23215 P1_K.VFLAQKMoxIIGRCcmNR.A P2_K.PVICcmATQMLESMoxIKK.P 6 14	P11974	P11974	false	P11974	P11974	false	PVICcmATQMLESMoxIKK	VFLAQKMoxIIGRCcmNR	14	6	336	311	TT - T - PVICcmATQMLESMoxIKK xl T - VFLAQKMoxIIGRCcmNR	BS3	0.21035525787804718	false	true	false	false	Within >4	-0.23148148101851854		0.0	0.0	-0.2788461532884616	-0.9999999980000001		37	0
344	Scan: 23422 Run: 20180615_KS_CL_9.23422 P1_R.EAEAAMFHRKLFEELARSSSHSTDLMEAMoxAMGSVEASYK.Ccm P2_K.ARGFFKbs3nh2KGDVVIVLTGWR.P 10 7	P11974	P11974	false	P11974	P11974	false	ARGFFKbs3nh2KGDVVIVLTGWR	EAEAAMFHRKLFEELARSSSHSTDLMEAMoxAMGSVEASYK	7	10	505	393	TT - T - ARGFFKbs3nh2KGDVVIVLTGWR xl T - EAEAAMFHRKLFEELARSSSHSTDLMEAMoxAMGSVEASYK	BS3	0.20677955976235693	false	true	false	false	Within >4	-0.23148148101851854		0.0	0.0	-0.2788461532884616	-0.9999999980000001		33	0
343	Scan: 23422 Run: 20180615_KS_CL_9.23422 P1_R.EAEAAMFHRKLFEELARSSSHSTDLMEAMAMoxGSVEASYK.Ccm P2_K.ARGFFKbs3nh2KGDVVIVLTGWR.P 10 7	P11974	P11974	false	P11974	P11974	false	ARGFFKbs3nh2KGDVVIVLTGWR	EAEAAMFHRKLFEELARSSSHSTDLMEAMAMoxGSVEASYK	7	10	505	393	TT - T - ARGFFKbs3nh2KGDVVIVLTGWR xl T - EAEAAMFHRKLFEELARSSSHSTDLMEAMAMoxGSVEASYK	BS3	0.20677955976235693	false	true	false	false	Within >4	-0.23148148101851854		0.0	0.0	-0.2788461532884616	-0.9999999980000001		33	0
346	Scan: 23422 Run: 20180615_KS_CL_9.23422 P1_R.EAEAAMFHRKLFEELARSSSHSTDLMEAMAMoxGSVEASYK.Ccm P2_K.ARGFFKKbs3nh2GDVVIVLTGWR.P 10 6	P11974	P11974	false	P11974	P11974	false	EAEAAMFHRKLFEELARSSSHSTDLMEAMAMoxGSVEASYK	ARGFFKKbs3nh2GDVVIVLTGWR	10	6	393	504	TT - T - EAEAAMFHRKLFEELARSSSHSTDLMEAMAMoxGSVEASYK xl T - ARGFFKKbs3nh2GDVVIVLTGWR	BS3	0.20677955976235693	false	true	false	false	Within >4	-0.23148148101851854		0.0	0.0	-0.2788461532884616	-0.9999999980000001		35	0
345	Scan: 23422 Run: 20180615_KS_CL_9.23422 P1_R.EAEAAMFHRKLFEELARSSSHSTDLMEAMoxAMGSVEASYK.Ccm P2_K.ARGFFKKbs3nh2GDVVIVLTGWR.P 10 6	P11974	P11974	false	P11974	P11974	false	EAEAAMFHRKLFEELARSSSHSTDLMEAMoxAMGSVEASYK	ARGFFKKbs3nh2GDVVIVLTGWR	10	6	393	504	TT - T - EAEAAMFHRKLFEELARSSSHSTDLMEAMoxAMGSVEASYK xl T - ARGFFKKbs3nh2GDVVIVLTGWR	BS3	0.20677955976235693	false	true	false	false	Within >4	-0.23148148101851854		0.0	0.0	-0.2788461532884616	-0.9999999980000001		35	0
342	Scan: 17700 Run: 20180615_KS_CL_9.17700 P1_R.VNKITEAHYEHTGHSFNMRAVNMoxGSK.I P2_R.AVNMoxGSKIMoxEK.L 3 7	DECOY:REVERSE_P11974	REVERSE_P11974	true	DECOY:REVERSE_P11974	REVERSE_P11974	true	AVNMoxGSKIMoxEK	VNKITEAHYEHTGHSFNMRAVNMoxGSK	7	3	466	443	DD - D - AVNMoxGSKIMoxEK xl D - VNKITEAHYEHTGHSFNMRAVNMoxGSK	BS3	0.20247168449737368	true	false	false	true	Within >4	-0.23148148101851854		1.0	1.0	-0.2788461532884616	-0.9999999980000001		32	2
341	Scan: 5704 Run: 20180615_KS_CL_9.5704 P1_K.KPRPTR.A P2_K.EMIKSGMoxNVAR.M 1 4	P11974	P11974	false	P11974	P11974	false	KPRPTR	EMIKSGMoxNVAR	1	4	337	66	TT - T - KPRPTR xl T - EMIKSGMoxNVAR	BS3	0.19826312048484532	false	true	false	false	Within >4	-0.23148148101851854		0.0	0.0	-0.2788461532884616	-0.9999999980000001		31	0
340	Scan: 22256 Run: 20180615_KS_CL_9.22256 P1_K.SGMoxNVARMoxNFSHGTHEYHAETIKNVR.T P2_K.QKGPDFLVTEVENGGFLGSKK.G 23 2	P11974	P11974	false	P11974	P11974	false	QKGPDFLVTEVENGGFLGSKK	SGMoxNVARMoxNFSHGTHEYHAETIKNVR	2	23	188	89	TT - T - QKGPDFLVTEVENGGFLGSKK xl T - SGMoxNVARMoxNFSHGTHEYHAETIKNVR	BS3	0.19307237739133098	false	true	false	false	Within >4	-0.23148148101851854		0.0	0.0	-0.2788461532884616	-0.9999999980000001		30	0
339	Scan: 23387 Run: 20180615_KS_CL_9.23387 P1_K.QKbs3ohVQLSILGDDVYVKSGVDVVK.Ccm P2_K.KIMoxSELMoxQTACcmIVPK.G 15 1	DECOY:REVERSE_P11974	REVERSE_P11974	true	DECOY:REVERSE_P11974	REVERSE_P11974	true	KIMoxSELMoxQTACcmIVPK	QKbs3ohVQLSILGDDVYVKSGVDVVK	1	15	196	359	DD - D - KIMoxSELMoxQTACcmIVPK xl D - QKbs3ohVQLSILGDDVYVKSGVDVVK	BS3	0.18418007773858447	true	false	false	true	Within >4	-0.23148148101851854		1.0	1.0	-0.2788461532884616	-0.9999999980000001		29	2
338	Scan: 23551 Run: 20180615_KS_CL_9.23551 P1_K.ITEAHYEHTGHSFNMRAVNMGSKIMoxEK.L P2_R.IFSAFVMoxDVDQEVGFKLDQIDK.E 23 16	DECOY:REVERSE_P11974	REVERSE_P11974	true	DECOY:REVERSE_P11974	REVERSE_P11974	true	IFSAFVMoxDVDQEVGFKLDQIDK	ITEAHYEHTGHSFNMRAVNMGSKIMoxEK	16	23	302	466	DD - D - IFSAFVMoxDVDQEVGFKLDQIDK xl D - ITEAHYEHTGHSFNMRAVNMGSKIMoxEK	BS3	0.18247069857960746	true	false	false	true	Within >4	-0.23148148101851854		1.0	1.0	-0.2788461532884616	-0.9999999980000001		28	2
337	Scan: 23718 Run: 20180615_KS_CL_9.23718 P1_R.PVAVALDTKGPEIR.T P2_R.MoxNFSHGTHEYHAETIKNVR.T 9 16	P11974	P11974	false	P11974	P11974	false	MoxNFSHGTHEYHAETIKNVR	PVAVALDTKGPEIR	16	9	89	115	TT - T - MoxNFSHGTHEYHAETIKNVR xl T - PVAVALDTKGPEIR	BS3	0.17168298522566802	false	true	false	false	Within >4	-0.23148148101851854		0.0	0.0	-0.2788461532884616	-0.9999999980000001		27	0
336	Scan: 22930 Run: 20180615_KS_CL_9.22930 P1_K.SGVDVVKbs3nh2CcmINKYDLWLINEDCcmK.E P2_R.PKKIMoxSELMoxQTACcmIVPKbs3nh2GAR.N 11 2	DECOY:REVERSE_P11974	REVERSE_P11974	true	DECOY:REVERSE_P11974	REVERSE_P11974	true	PKKIMoxSELMoxQTACcmIVPKbs3nh2GAR	SGVDVVKbs3nh2CcmINKYDLWLINEDCcmK	2	11	195	370	DD - D - PKKIMoxSELMoxQTACcmIVPKbs3nh2GAR xl D - SGVDVVKbs3nh2CcmINKYDLWLINEDCcmK	BS3	0.15835080144658473	true	false	false	true	Within >4	-0.23148148101851854		1.0	1.0	-0.2788461532884616	-0.9999999980000001		26	2
335	Scan: 23332 Run: 20180615_KS_CL_9.23332 P1_K.KPRPTR.A P2_K.DIQDLKFGVEQDVDMVFASFIR.K 1 6	P11974	P11974	false	P11974	P11974	false	KPRPTR	DIQDLKFGVEQDVDMVFASFIR	1	6	337	230	TT - T - KPRPTR xl T - DIQDLKFGVEQDVDMVFASFIR	BS3	0.1577244518852726	false	true	false	false	Within >4	-0.23148148101851854		0.0	0.0	-0.2788461532884616	-0.9999999980000001		25	0
334	Scan: 23065 Run: 20180615_KS_CL_9.23065 P1_K.PVICcmATQMoxLESMoxIKKPR.P P2_R.AEGSDVANAVLDGADCcmIMoxLSGETAKGDYPLEAVR.M 15 25	P11974	P11974	false	P11974	P11974	false	AEGSDVANAVLDGADCcmIMoxLSGETAKGDYPLEAVR	PVICcmATQMoxLESMoxIKKPR	25	15	367	337	TT - T - AEGSDVANAVLDGADCcmIMoxLSGETAKGDYPLEAVR xl T - PVICcmATQMoxLESMoxIKKPR	BS3	0.14123992634962906	false	true	false	false	Within >4	-0.23148148101851854		0.0	0.0	-0.2788461532884616	-0.9999999980000001		24	0
333	Scan: 14418 Run: 20180615_KS_CL_9.14418 P1_K.KPRPTR.A P2_R.AGKPVICcmATQMoxLESMIKKPR.P 1 17	P11974	P11974	false	P11974	P11974	false	KPRPTR	AGKPVICcmATQMoxLESMIKKPR	1	17	337	336	TT - T - KPRPTR xl T - AGKPVICcmATQMoxLESMIKKPR	BS3	0.14001647221852595	false	true	false	false	Within >4	-0.23148148101851854		0.0	0.0	-0.2788461532884616	-0.9999999980000001		23	0
332	Scan: 23755 Run: 20180615_KS_CL_9.23755 P1_R.MNFSHGTHEYHAETIKNVR.T P2_K.EMoxIKSGMoxNVAR.M 16 4	P11974	P11974	false	P11974	P11974	false	MNFSHGTHEYHAETIKNVR	EMoxIKSGMoxNVAR	16	4	89	66	TT - T - MNFSHGTHEYHAETIKNVR xl T - EMoxIKSGMoxNVAR	BS3	0.13404539544970714	false	true	false	false	Within >4	-0.23148148101851854		0.0	0.0	-0.2788461532884616	-0.9999999980000001		22	0
330	Scan: 23364 Run: 20180615_KS_CL_9.23364 P1_K.PVICcmATQMLESMIKKbs3ohPR.P P2_R.KLFEELARSSSHSTDLMoxEAMoxAMoxGSVEASYK.Ccm 14 1	P11974	P11974	false	P11974	P11974	false	PVICcmATQMLESMIKKbs3ohPR	KLFEELARSSSHSTDLMoxEAMoxAMoxGSVEASYK	14	1	336	393	TT - T - PVICcmATQMLESMIKKbs3ohPR xl T - KLFEELARSSSHSTDLMoxEAMoxAMoxGSVEASYK	BS3	0.13173676527064185	false	true	false	false	Within >4	-0.23148148101851854		0.0	0.0	-0.2788461532884616	-0.9999999980000001		20	0
331	Scan: 23364 Run: 20180615_KS_CL_9.23364 P1_K.PVICcmATQMLESMIKbs3ohKPR.P P2_R.KLFEELARSSSHSTDLMoxEAMoxAMoxGSVEASYK.Ccm 15 1	P11974	P11974	false	P11974	P11974	false	KLFEELARSSSHSTDLMoxEAMoxAMoxGSVEASYK	PVICcmATQMLESMIKbs3ohKPR	1	15	393	337	TT - T - KLFEELARSSSHSTDLMoxEAMoxAMoxGSVEASYK xl T - PVICcmATQMLESMIKbs3ohKPR	BS3	0.13173676527064185	false	true	false	false	Within >4	-0.23148148101851854		0.0	0.0	-0.2788461532884616	-0.9999999980000001		21	0
329	Scan: 23650 Run: 20180615_KS_CL_9.23650 P1_R.VNLAMoxNVGKAR.G P2_K.GPEIRTGLIKGSGTAEVELK.K 9 10	P11974	P11974	false	P11974	P11974	false	VNLAMoxNVGKAR	GPEIRTGLIKGSGTAEVELK	9	10	498	125	TT - T - VNLAMoxNVGKAR xl T - GPEIRTGLIKGSGTAEVELK	BS3	0.12930932949428287	false	true	false	false	Within >4	-0.23148148101851854		0.0	0.0	-0.2788461532884616	-0.9999999980000001		19	0
328	Scan: 17650 Run: 20180615_KS_CL_9.17650 P1_R.VEHVDAAKR.I P2_-.PVPVVR.M 8 1	DECOY:REVERSE_P11974	REVERSE_P11974	true	DECOY:REVERSE_P11974	REVERSE_P11974	true	VEHVDAAKR	PVPVVR	8	1	285	1	DD - D - VEHVDAAKR xl D - PVPVVR	BS3	0.11878429673452828	true	false	false	true	Within >4	-0.23148148101851854		1.0	1.0	-0.2788461532884616	-0.9999999980000001		18	2
327	Scan: 23408 Run: 20180615_KS_CL_9.23408 P1_K.KGATLKITLDNAYMoxEK.Ccm P2_K.IISKIENHEGVRRFDEILEASDGIMVAR.G 6 4	P11974	P11974	false	P11974	P11974	false	KGATLKITLDNAYMoxEK	IISKIENHEGVRRFDEILEASDGIMVAR	6	4	141	270	TT - T - KGATLKITLDNAYMoxEK xl T - IISKIENHEGVRRFDEILEASDGIMVAR	BS3	0.10551016300903854	false	true	false	false	Within >4	-0.23148148101851854		0.0	0.0	-0.2788461532884616	-0.9999999980000001		17	0
326	Scan: 23363 Run: 20180615_KS_CL_9.23363 P1_R.MNFSHGTHEYHAETIKNVRTATESFASDPILYR.P P2_K.GATLKITLDNAYMEK.Ccm 16 5	P11974	P11974	false	P11974	P11974	false	GATLKITLDNAYMEK	MNFSHGTHEYHAETIKNVRTATESFASDPILYR	5	16	141	89	TT - T - GATLKITLDNAYMEK xl T - MNFSHGTHEYHAETIKNVRTATESFASDPILYR	BS3	0.06718093684508432	false	true	false	false	Within >4	-0.23148148101851854		0.0	0.0	-0.2788461532884616	-0.9999999980000001		16	0
324	Scan: 19853 Run: 20180615_KS_CL_9.19853 P1_K.YSAEVSGMoxAMoxAEMoxLDTSHSSSRALEEFLKR.H P2_K.KFFGRAK.G 29 1	DECOY:REVERSE_P11974	REVERSE_P11974	true	DECOY:REVERSE_P11974	REVERSE_P11974	true	KFFGRAK	YSAEVSGMoxAMoxAEMoxLDTSHSSSRALEEFLKR	1	29	28	139	DD - D - KFFGRAK xl D - YSAEVSGMoxAMoxAEMoxLDTSHSSSRALEEFLKR	BS3	0.057075383575697185	true	false	false	true	Within >4	-0.23148148101851854		1.0	1.0	-0.2788461532884616	-0.9999999980000001		15	2
323	Scan: 23666 Run: 20180615_KS_CL_9.23666 P1_R.VEHVDAAKR.I P2_K.KFFGRAKbs3ohGVNMoxALNVR.L 8 1	DECOY:REVERSE_P11974	REVERSE_P11974	true	DECOY:REVERSE_P11974	REVERSE_P11974	true	VEHVDAAKR	KFFGRAKbs3ohGVNMoxALNVR	8	1	285	28	DD - D - VEHVDAAKR xl D - KFFGRAKbs3ohGVNMoxALNVR	BS3	0.0474411165548906	true	false	false	true	Within >4	-0.23148148101851854		1.0	1.0	-0.2788461532884616	-0.9999999980000001		14	2
322	Scan: 23435 Run: 20180615_KS_CL_9.23435 P1_K.VVDVGSKbs3ohVYVDDGLISLQVKQK.G P2_R.CcmNRAGKPVICcmATQMoxLESMoxIKK.P 20 6	P11974	P11974	false	P11974	P11974	false	VVDVGSKbs3ohVYVDDGLISLQVKQK	CcmNRAGKPVICcmATQMoxLESMoxIKK	20	6	186	322	TT - T - VVDVGSKbs3ohVYVDDGLISLQVKQK xl T - CcmNRAGKPVICcmATQMoxLESMoxIKK	BS3	0.04514671462967234	false	true	false	false	Within >4	-0.23148148101851854		0.0	0.0	-0.2788461532884616	-0.9999999980000001		13	0
320	Scan: 23657 Run: 20180615_KS_CL_9.23657 P1_K.PVICcmATQMLESMoxIKKbs3ohPRPTR.A P2_R.KAADVHEVR.K 14 1	P11974	P11974	false	P11974	P11974	false	KAADVHEVR	PVICcmATQMLESMoxIKKbs3ohPRPTR	1	14	247	336	TT - T - KAADVHEVR xl T - PVICcmATQMLESMoxIKKbs3ohPRPTR	BS3	0.039238716135352354	false	true	false	false	Within >4	-0.23148148101851854		0.0	0.0	-0.2788461532884616	-0.9999999980000001		11	0
321	Scan: 23657 Run: 20180615_KS_CL_9.23657 P1_K.PVICcmATQMLESMoxIKbs3ohKPRPTR.A P2_R.KAADVHEVR.K 15 1	P11974	P11974	false	P11974	P11974	false	KAADVHEVR	PVICcmATQMLESMoxIKbs3ohKPRPTR	1	15	247	337	TT - T - KAADVHEVR xl T - PVICcmATQMLESMoxIKbs3ohKPRPTR	BS3	0.039238716135352354	false	true	false	false	Within >4	-0.23148148101851854		0.0	0.0	-0.2788461532884616	-0.9999999980000001		12	0
319	Scan: 23399 Run: 20180615_KS_CL_9.23399 P1_K.GVNLPGAAVDLPAVSEKDIQDLKFGVEQDVDMVFASFIR.K P2_R.CcmNRAGKPVICcmATQMoxLESMoxIK.K 23 6	P11974	P11974	false	P11974	P11974	false	CcmNRAGKPVICcmATQMoxLESMoxIK	GVNLPGAAVDLPAVSEKDIQDLKFGVEQDVDMVFASFIR	6	23	322	230	TT - T - CcmNRAGKPVICcmATQMoxLESMoxIK xl T - GVNLPGAAVDLPAVSEKDIQDLKFGVEQDVDMVFASFIR	BS3	0.037777566345457286	false	true	false	false	Within >4	-0.23148148101851854		0.0	0.0	-0.2788461532884616	-0.9999999980000001		10	0
318	Scan: 8347 Run: 20180615_KS_CL_9.8347 P1_R.VNLAMNVGKAR.G P2_K.KGVNLPGAAVDLPAVSEKbs3ohDIQDLKbs3nh2FGVEQDVDMVFASFIR.K 9 1	P11974	P11974	false	P11974	P11974	false	VNLAMNVGKAR	KGVNLPGAAVDLPAVSEKbs3ohDIQDLKbs3nh2FGVEQDVDMVFASFIR	9	1	498	207	TT - T - VNLAMNVGKAR xl T - KGVNLPGAAVDLPAVSEKbs3ohDIQDLKbs3nh2FGVEQDVDMVFASFIR	BS3	0.03121289036094421	false	true	false	false	Within >4	-0.23148148101851854		0.0	0.0	-0.2788461532884616	-0.9999999980000001		9	0
317	Scan: 22490 Run: 20180615_KS_CL_9.22490 P1_R.VNLAMNVGKARGFFK.K P2_K.ILGEKGKNIK.I 9 7	P11974	P11974	false	P11974	P11974	false	VNLAMNVGKARGFFK	ILGEKGKNIK	9	7	498	263	TT - T - VNLAMNVGKARGFFK xl T - ILGEKGKNIK	BS3	0.02802175450343306	false	true	false	false	Within >4	-0.23148148101851854		0.0	0.0	-0.2788461532884616	-0.9999999980000001		8	0
315	Scan: 22233 Run: 20180615_KS_CL_9.22233 P1_-.MoxSKSHSEAGSAFIQTQQLHAAMoxADTFLEHMoxCcmR.L P2_R.KILGEKGKbs3ohNIK.I 1 6	P11974	P11974	false	P11974	P11974	false	MoxSKSHSEAGSAFIQTQQLHAAMoxADTFLEHMoxCcmR	KILGEKGKbs3ohNIK	1	6	1	261	TT - T - MoxSKSHSEAGSAFIQTQQLHAAMoxADTFLEHMoxCcmR xl T - KILGEKGKbs3ohNIK	BS3	0.023858245269558518	false	true	false	false	Within >4	-0.23148148101851854		0.0	0.0	-0.2788461532884616	-0.9999999980000001		6	0
316	Scan: 22233 Run: 20180615_KS_CL_9.22233 P1_-.MoxSKSHSEAGSAFIQTQQLHAAMoxADTFLEHMoxCcmR.L P2_R.KILGEKbs3ohGKNIK.I 1 8	P11974	P11974	false	P11974	P11974	false	MoxSKSHSEAGSAFIQTQQLHAAMoxADTFLEHMoxCcmR	KILGEKbs3ohGKNIK	1	8	1	263	TT - T - MoxSKSHSEAGSAFIQTQQLHAAMoxADTFLEHMoxCcmR xl T - KILGEKbs3ohGKNIK	BS3	0.023858245269558518	false	true	false	false	Within >4	-0.23148148101851854		0.0	0.0	-0.2788461532884616	-0.9999999980000001		7	0
314	Scan: 19699 Run: 20180615_KS_CL_9.19699 P1_K.RVEHVDAAKR.I P2_R.AVNMGSKIMoxEK.L 9 7	DECOY:REVERSE_P11974	REVERSE_P11974	true	DECOY:REVERSE_P11974	REVERSE_P11974	true	RVEHVDAAKR	AVNMGSKIMoxEK	9	7	285	466	DD - D - RVEHVDAAKR xl D - AVNMGSKIMoxEK	BS3	0.022864858974404982	true	false	false	true	Within >4	-0.23148148101851854		1.0	1.0	-0.2788461532884616	-0.9999999980000001		5	2
312	Scan: 20163 Run: 20180615_KS_CL_9.20163 P1_R.KILGEKbs3ohGKNIK.I P2_K.EMoxIKSGMNVAR.M 8 4	P11974	P11974	false	P11974	P11974	false	EMoxIKSGMNVAR	KILGEKbs3ohGKNIK	4	8	66	263	TT - T - EMoxIKSGMNVAR xl T - KILGEKbs3ohGKNIK	BS3	0.02135596682223737	false	true	false	false	Within >4	-0.23148148101851854		0.0	0.0	-0.2788461532884616	-0.9999999980000001		3	0
313	Scan: 20163 Run: 20180615_KS_CL_9.20163 P1_R.KILGEKGKbs3ohNIK.I P2_K.EMoxIKSGMNVAR.M 6 4	P11974	P11974	false	P11974	P11974	false	EMoxIKSGMNVAR	KILGEKGKbs3ohNIK	4	6	66	261	TT - T - EMoxIKSGMNVAR xl T - KILGEKGKbs3ohNIK	BS3	0.02135596682223737	false	true	false	false	Within >4	-0.23148148101851854		0.0	0.0	-0.2788461532884616	-0.9999999980000001		4	0
311	Scan: 23078 Run: 20180615_KS_CL_9.23078 P1_R.YRAVQHASRGSETLVILAAALCcmKYSAEVSGMoxAMoxAEMoxLDTSHSSSR.A P2_R.VGEHNEIKSIIKINK.G 23 8	DECOY:REVERSE_P11974	REVERSE_P11974	true	DECOY:REVERSE_P11974	REVERSE_P11974	true	VGEHNEIKSIIKINK	YRAVQHASRGSETLVILAAALCcmKYSAEVSGMoxAMoxAEMoxLDTSHSSSR	8	23	262	110	DD - D - VGEHNEIKSIIKINK xl D - YRAVQHASRGSETLVILAAALCcmKYSAEVSGMoxAMoxAEMoxLDTSHSSSR	BS3	0.019926199455557337	true	false	false	true	Within >4	-0.23148148101851854		1.0	1.0	-0.2788461532884616	-0.9999999980000001		2	2
310	Scan: 23365 Run: 20180615_KS_CL_9.23365 P1_K.NICcmKbs3nh2VVDVGSKVYVDDGLISLQVKQK.G P2_K.EMoxIKSGMoxNVAR.M 24 4	P11974	P11974	false	P11974	P11974	false	EMoxIKSGMoxNVAR	NICcmKbs3nh2VVDVGSKVYVDDGLISLQVKQK	4	24	66	186	TT - T - EMoxIKSGMoxNVAR xl T - NICcmKbs3nh2VVDVGSKVYVDDGLISLQVKQK	BS3	0.01472900680661359	false	true	false	false	Within >4	-0.23148148101851854		0.0	0.0	-0.2788461532884616	-0.9999999980000001		1	0
309	Scan: 11569 Run: 20180615_KS_CL_9.11569 P1_K.NIKIISKIENHEGVR.R P2_K.DPVQEAWAEDVDLRVNLAMNVGKAR.G 3 23	P11974	P11974	false	P11974	P11974	false	NIKIISKIENHEGVR	DPVQEAWAEDVDLRVNLAMNVGKAR	3	23	266	498	TT - T - NIKIISKIENHEGVR xl T - DPVQEAWAEDVDLRVNLAMNVGKAR	BS3	0.0039969265102138465	false	true	false	false	Within >4	-0.23148148101851854		0.0	0.0	-0.2788461532884616	-0.9999999980000001		0	0
[truncated: 3,260 more columns]
