# Supplementary material for: The CroCo cross-link converter: a user-centred tool to convert results from cross-linking mass spectrometry experiments
Source: Bioinformatics. 2019 Sep 28;36(4):1296–7. doi: 10.1093/bioinformatics/btz732 (PMC7703748; doi:10.1093/bioinformatics/btz732)
Supplement: btz732_Supplementary_Data [file btz732_supplementary_data.zip › ExampleData/input/xi_xiFDR/XiFDR_5_FDR_PSM_ppi_xiFDR1.0.22.csv]

ProteinGroupPairID	LinkIDs	PeptidePairIDs	PSMIDs	Protein1	Descriptions1	isDecoy1	Protein2	Description2	isDecoy2	Crosslinker	Score	isDecoy	isTT	isTD	isDD	count PSMs	count peptide pairs	count links	fdrGroup	fdr		top link fdr	top peptide fdr	top psm_fdr
0	27;174;211;329;189;210;295;156;203;162;21;20;39;199;280;323;24;105;66;9;265;353;308;67;175;250;37;278;217;22;57;256;124;23;86;310;360;19;141;90;380;117;198;214;159;345;261;4;3;42;283;366;326;273;352;331;259;149;195;334;73;164;140;282;99;364;379;387;205;193;384;233;169;172;285;378;69;6;373;7;297;258;165;180;316;30;386;85;393;102;16;131;0;1;158;95;171;136;340;8;135;294;186;336;355;397;146;176;215;2…	337;497;508;551;698;654;519;550;595;657;569;476;537;482;331;484;330;349;355;533;636;679;697;716;334;540;699;673;590;686;419;591;658;376;318;615;756;683;377;498;523;347;633;557;708;468;375;332;366;606;506;652;616;541;573;325;463;574;608;367;422;613;546;333;399;516;424;685;722;602;766;642;329;614;459;655;404;678;430;535;456;532;554;479;656;757;736;612;410;313;312;352;641;779;669;705;457;549;626;610…	Scan: 23718 Run: 20180615_KS_CL_9.23718 P1_R.PVAVALDTKGPEIR.T P2_R.MoxNFSHGTHEYHAETIKNVR.T 9 16;Scan: 22996 Run: 20180615_KS_CL_9.22996 P1_R.SVETLKEMoxIK.S P2_K.GATLKITLDNAYMEK.Ccm 6 5;Scan: 23443 Run: 20180615_KS_CL_9.23443 P1_R.NTGIICcmTIGPASRSVETLKEMIKSGMoxNVAR.M P2_K.GATLKITLDNAYMoxEKbs3ohCcmDENILWLDYK.N 19 5;Scan: 23018 Run: 20180615_KS_CL_9.23018 P1_K.QKGPDFLVTEVENGGFLGSKK.G P2_R.GFFKKbs3oh…	P11974	P11974	false	P11974	P11974	false	BS3	94.65836079444463	false	true	false	false	413	324	208	Within	-0.9999999980000001		-0.2788461532884616	-0.23148148101851854	-0.18644067759322036
2	119;52;155;32;262;107;252;97;239;157;28;47;181;154;275;84;29;74;54;14;26;88;163;274;18;91;104;333;15;61;81;64;227;46;303;222;127;151;82;126;147;5;160;152;2;106;55;76;59;72;79;93;271;53;94;132;118;246	432;362;475;361;342;461;421;601;411;587;477;338;357;381;507;474;695;629;397;339;384;428;364;323;336;401;483;628;328;405;418;710;324;371;696;393;374;571;356;670;564;441;471;394;440;467;492;314;480;472;567;311;420;427;385;365;386;429;370;514;387;435;369;382;391;407;624;363;442;408;446;542;637;431;594	Scan: 21837 Run: 20180615_KS_CL_9.21837 P1_R.RVGEHNEIKSIIK.I P2_K.LTAGKKbs3ohLEVEATGSGK.I 9 5;Scan: 20441 Run: 20180615_KS_CL_9.20441 P1_R.VNKITEAHYEHTGHSFNMR.A P2_R.AVNMGSKbs3ohIMEKLTEVSR.S 3 11;Scan: 12017 Run: 20180615_KS_CL_9.12017 P1_-.PVPVVRMTNTFGSGPR.W P2_R.ALEEFLKR.H 1 7;Scan: 20441 Run: 20180615_KS_CL_9.20441 P1_R.VNKITEAHYEHTGHSFNMR.A P2_R.AVNMGSKIMEKbs3ohLTEVSR.S 3 7;Scan: 17700 Run: 2…	DECOY:REVERSE_P11974	REVERSE_P11974	true	DECOY:REVERSE_P11974	REVERSE_P11974	true	BS3	16.805181689572475	true	false	false	true	77	75	58	Within	-0.9999999980000001		-0.2788461532884616	-0.23148148101851854	-0.18644067759322036
