# Supplementary material for: The CroCo cross-link converter: a user-centred tool to convert results from cross-linking mass spectrometry experiments
Source: Bioinformatics. 2019 Sep 28;36(4):1296–7. doi: 10.1093/bioinformatics/btz732 (PMC7703748; doi:10.1093/bioinformatics/btz732)
Supplement: btz732_Supplementary_Data [file btz732_supplementary_data.zip › ExampleData/input/xi_xiFDR/XiFDR_5_FDR_PSM_proteingroups_xiFDR1.0.22.csv]

ProteinGroupID	ProteinGroup	Descriptions	Sequence	Crosslinker	Score	isDecoy	isTT	isTD	isDD	PSM IDs	fdrGroup	fdr	20180615_KS_CL_9.2251	20180615_KS_CL_9.2259	20180615_KS_CL_9.2261	20180615_KS_CL_9.2274	20180615_KS_CL_9.2303	20180615_KS_CL_9.2342	20180615_KS_CL_9.2355	20180615_KS_CL_9.2399	20180615_KS_CL_9.2430	20180615_KS_CL_9.2435	20180615_KS_CL_9.2442	20180615_KS_CL_9.2493	20180615_KS_CL_9.2499	20180615_KS_CL_9.2566	20180615_KS_CL_9.2600	20180615_KS_CL_9.2619	20180615_KS_CL_9.2630	20180615_KS_CL_9.2637	20180615_KS_CL_9.2647	20180615_KS_CL_9.2651	20180615_KS_CL_9.2690	20180615_KS_CL_9.2702	20180615_KS_CL_9.2706	20180615_KS_CL_9.2711	20180615_KS_CL_9.2785	20180615_KS_CL_9.2787	20180615_KS_CL_9.2854	20180615_KS_CL_9.2861	20180615_KS_CL_9.2868	20180615_KS_CL_9.2871	20180615_KS_CL_9.2876	20180615_KS_CL_9.2899	20180615_KS_CL_9.2902	20180615_KS_CL_9.2910	20180615_KS_CL_9.2958	20180615_KS_CL_9.3002	20180615_KS_CL_9.3024
0	P11974	P11974		;BS3	140.2897849940615	false	true	false	false	Scan: 8296 Run: 20180615_KS_CL_9.8296 P1_K.IENHEGVR.R P2_ null null;Scan: 8031 Run: 20180615_KS_CL_9.8031 P1_K.IENHEGVR.R P2_ null null;Scan: 8031 Run: 20180615_KS_CL_9.8031 P1_K.IENHEGVR.R P2_ null null;Scan: 3756 Run: 20180615_KS_CL_9.3756 P1_R.PGSGFTNTMoxR.V P2_ null null;Scan: 4455 Run: 20180615_KS_CL_9.4455 P1_R.PGSGFTNTMoxR.V P2_ null null;Scan: 4455 Run: 20180615_KS_CL_9.4455 P1_R.PGSGFTNT…	Linear + Within	0.0	2.1197427401010125	0.42000532193959916			8.104746503920042			6.197362560104417	3.4295771099518313	5.831681882879181		2.9280025241064624	2.805396877088714	4.4096960892054256	0.09007634112893739	5.242846049883262	3.650869095205653	2.6339730650148647	0.8015301746775035	3.3411800478993054	2.58082812119693	3.9139333968985053	2.4506462451236506	3.05442185917805		5.0049231270500805	1.36857632176527	1.9175320510918938	2.5871899604702824	4.637714547111455	5.930231817051149	3.029855447893037	3.048408449162751	3.1772441997657057	3.81498397094789		6.1017947122741925
2	DECOY:REVERSE_P11974	REVERSE_P11974		;BS3	18.415330420278046	true	false	true	false	Scan: 22975 Run: 20180615_KS_CL_9.22975 P1_R.VGEHNEIKSIIK.I P2_R.AVNMGSKIMEKLTEVSRSAPGITCcmIIGTNR.A 8 11;Scan: 22778 Run: 20180615_KS_CL_9.22778 P1_R.AVNMoxGSKIMoxEK.L P2_R.AVNMGSKIMoxEK.L 7 7;Scan: 22930 Run: 20180615_KS_CL_9.22930 P1_K.SGVDVVKbs3nh2CcmINKYDLWLINEDCcmK.E P2_R.PKKIMoxSELMoxQTACcmIVPKbs3nh2GAR.N 11 2;Scan: 22688 Run: 20180615_KS_CL_9.22688 P1_R.VNKITEAHYEHTGHSFNMR.A P2_R.ALEEFLKRH…	Linear + Within	1.0
[truncated: 3,242 more columns]
