# Supplementary material for: The CroCo cross-link converter: a user-centred tool to convert results from cross-linking mass spectrometry experiments
Source: Bioinformatics. 2019 Sep 28;36(4):1296–7. doi: 10.1093/bioinformatics/btz732 (PMC7703748; doi:10.1093/bioinformatics/btz732)
Supplement: btz732_Supplementary_Data [file btz732_supplementary_data.zip › ExampleData/input/xi_xiFDR/XiFDR_5_FDR_PSM_PSM_xiFDR1.0.22.csv]

PSMID	run	exp charge	exp m/z	exp mass	exp fractionalmass	match charge	match mass	match fractionalmass	scan	Protein1	Description1	Decoy1	Protein2	Description2	Decoy2	PepSeq1	PepSeq2	PepPos1	PepPos2	PeptideLength1	PeptideLength2	LinkPos1	LinkPos2	ProteinLinkPos1	ProteinLinkPos2	Charge	Crosslinker	Score	isDecoy	isTT	isTD	isDD	fdrGroup	fdr		PeptidePairFDR	Protein1FDR	Protein2FDR	LinkFDR	PPIFDR	peptide pair id	link id	ppi id
Scan: 22884 Run: 20180615_KS_CL_9.22884 P1_K.KPRPTR.A P2_R.AEGSDVANAVLDGADCcmIMLSGETAKGDYPLEAVR.M 1 25	20180615_KS_CL_9.22884	4	1,097.296551	4,385.157098	0.157098	4	4,385.163134	0.163134	22884	P11974	P11974	false	P11974	P11974	false	KPRPTR	AEGSDVANAVLDGADCcmIMLSGETAKGDYPLEAVR	337	343	6	34	1	25	337	367	4	BS3	11.909195522059788	false	true	false	false	Within >4	-0.18644067759322036		-0.23148148101851854	0.0	0.0	-0.2788461532884616	-0.9999999980000001	716	24	0
Scan: 22853 Run: 20180615_KS_CL_9.22853 P1_R.SVETLKEMoxIKSGMoxNVAR.M P2_R.GIFPVVCcmKDPVQEAWAEDVDLR.V 10 8	20180615_KS_CL_9.22853	4	1,152.079690	4,604.289654	0.289654	4	4,604.296447	0.296447	22853	P11974	P11974	false	P11974	P11974	false	SVETLKEMoxIKSGMoxNVAR	GIFPVVCcmKDPVQEAWAEDVDLR	57	468	17	22	10	8	66	475	4	BS3	11.814808942244996	false	true	false	false	Within >4	-0.18644067759322036		-0.23148148101851854	0.0	0.0	-0.2788461532884616	-0.9999999980000001	796	383	0
Scan: 22780 Run: 20180615_KS_CL_9.22780 P1_R.TGLIKGSGTAEVELK.K P2_R.TATESFASDPILYRPVAVALDTKGPEIR.T 5 23	20180615_KS_CL_9.22780	4	1,165.129552	4,656.489102	0.489102	4	4,656.490185	0.490185	22780	P11974	P11974	false	P11974	P11974	false	TGLIKGSGTAEVELK	TATESFASDPILYRPVAVALDTKGPEIR	121	93	15	28	5	23	125	115	4	BS3	11.392385184899055	false	true	false	false	Within >4	-0.18644067759322036		-0.23148148101851854	0.0	0.0	-0.2788461532884616	-0.9999999980000001	769	393	0
Scan: 22617 Run: 20180615_KS_CL_9.22617 P1_R.TGLIKGSGTAEVELKK.G P2_R.TATESFASDPILYRPVAVALDTKGPEIR.T 5 23	20180615_KS_CL_9.22617	6	798.435016	4,784.566437	0.566437	6	4,784.585148	0.585148	22617	P11974	P11974	false	P11974	P11974	false	TGLIKGSGTAEVELKK	TATESFASDPILYRPVAVALDTKGPEIR	121	93	16	28	5	23	125	115	6	BS3	11.369787485236255	false	true	false	false	Within >4	-0.18644067759322036		-0.23148148101851854	0.0	0.0	-0.2788461532884616	-0.9999999980000001	712	393	0
Scan: 22363 Run: 20180615_KS_CL_9.22363 P1_R.TGLIKGSGTAEVELK.K P2_K.KGVNLPGAAVDLPAVSEK.D 5 1	20180615_KS_CL_9.22363	4	851.977968	3,403.882766	0.882766	4	3,403.881384	0.881384	22363	P11974	P11974	false	P11974	P11974	false	TGLIKGSGTAEVELK	KGVNLPGAAVDLPAVSEK	121	207	15	18	5	1	125	207	4	BS3	11.257571100873387	false	true	false	false	Within >4	-0.18644067759322036		-0.23148148101851854	0.0	0.0	-0.2788461532884616	-0.9999999980000001	757	345	0
Scan: 23933 Run: 20180615_KS_CL_9.23933 P1_R.KILGEK.G P2_K.DIQDLKFGVEQDVDMVFASFIR.K 1 6	20180615_KS_CL_9.23933	3	1,132.925992	3,395.756147	0.756147	3	3,395.768664	0.768664	23933	P11974	P11974	false	P11974	P11974	false	DIQDLKFGVEQDVDMVFASFIR	KILGEK	225	256	22	6	6	1	230	256	3	BS3	10.993564613347791	false	true	false	false	Within >4	-0.18644067759322036		-0.23148148101851854	0.0	0.0	-0.2788461532884616	-0.9999999980000001	778	232	0
Scan: 22866 Run: 20180615_KS_CL_9.22866 P1_K.KPRPTR.A P2_R.AEGSDVANAVLDGADCcmIMLSGETAKGDYPLEAVR.M 1 25	20180615_KS_CL_9.22866	5	878.038960	4,385.158418	0.158418	5	4,385.163134	0.163134	22866	P11974	P11974	false	P11974	P11974	false	KPRPTR	AEGSDVANAVLDGADCcmIMLSGETAKGDYPLEAVR	337	343	6	34	1	25	337	367	5	BS3	10.65609762557152	false	true	false	false	Within >4	-0.18644067759322036		-0.23148148101851854	0.0	0.0	-0.2788461532884616	-0.9999999980000001	716	24	0
Scan: 14190 Run: 20180615_KS_CL_9.14190 P1_K.KGVNLPGAAVDLPAVSEK.D P2_R.KAADVHEVR.K 1 1	20180615_KS_CL_9.14190	4	732.404874	2,925.590390	0.590390	4	2,925.592354	0.592354	14190	P11974	P11974	false	P11974	P11974	false	KAADVHEVR	KGVNLPGAAVDLPAVSEK	247	207	9	18	1	1	247	207	4	BS3	10.486354427984676	false	true	false	false	Within >4	-0.18644067759322036		-0.23148148101851854	0.0	0.0	-0.2788461532884616	-0.9999999980000001	759	397	0
Scan: 23037 Run: 20180615_KS_CL_9.23037 P1_R.TATESFASDPILYRPVAVALDTKGPEIR.T P2_K.GPDFLVTEVENGGFLGSKK.G 23 18	20180615_KS_CL_9.23037	5	1,030.542019	5,147.673713	0.673713	5	5,147.670669	0.670669	23037	P11974	P11974	false	P11974	P11974	false	TATESFASDPILYRPVAVALDTKGPEIR	GPDFLVTEVENGGFLGSKK	93	189	28	19	23	18	115	206	5	BS3	10.39756403626913	false	true	false	false	Within >4	-0.18644067759322036		-0.23148148101851854	0.0	0.0	-0.2788461532884616	-0.9999999980000001	740	387	0
Scan: 14907 Run: 20180615_KS_CL_9.14907 P1_R.SVETLKEMIK.S P2_R.MoxNFSHGTHEYHAETIKNVR.T 6 16	20180615_KS_CL_9.14907	5	721.161661	3,600.771923	0.771923	5	3,600.770464	0.770464	14907	P11974	P11974	false	P11974	P11974	false	MoxNFSHGTHEYHAETIKNVR	SVETLKEMIK	74	57	19	10	16	6	89	62	5	BS3	10.212249519573085	false	true	false	false	Within >4	-0.18644067759322036		-0.23148148101851854	0.0	0.0	-0.2788461532884616	-0.9999999980000001	722	360	0
Scan: 14911 Run: 20180615_KS_CL_9.14911 P1_R.SVETLKEMIK.S P2_R.MoxNFSHGTHEYHAETIKNVR.T 6 16	20180615_KS_CL_9.14911	4	901.200864	3,600.774350	0.774350	4	3,600.770464	0.770464	14911	P11974	P11974	false	P11974	P11974	false	MoxNFSHGTHEYHAETIKNVR	SVETLKEMIK	74	57	19	10	16	6	89	62	4	BS3	10.159963083349888	false	true	false	false	Within >4	-0.18644067759322036		-0.23148148101851854	0.0	0.0	-0.2788461532884616	-0.9999999980000001	722	360	0
Scan: 22932 Run: 20180615_KS_CL_9.22932 P1_R.TGLIKGSGTAEVELK.K P2_K.ITLDNAYMEKCcmDENILWLDYK.N 5 10	20180615_KS_CL_9.22932	4	1,072.540598	4,286.133286	0.133286	4	4,286.137812	0.137812	22932	P11974	P11974	false	P11974	P11974	false	TGLIKGSGTAEVELK	ITLDNAYMEKCcmDENILWLDYK	121	142	15	21	5	10	125	151	4	BS3	9.968859355840781	false	true	false	false	Within >4	-0.18644067759322036		-0.23148148101851854	0.0	0.0	-0.2788461532884616	-0.9999999980000001	786	316	0
Scan: 16219 Run: 20180615_KS_CL_9.16219 P1_R.SVETLKEMIK.S P2_R.MNFSHGTHEYHAETIKNVR.T 6 16	20180615_KS_CL_9.16219	5	717.961792	3,584.772578	0.772578	5	3,584.775554	0.775554	16219	P11974	P11974	false	P11974	P11974	false	SVETLKEMIK	MNFSHGTHEYHAETIKNVR	57	74	10	19	6	16	62	89	5	BS3	9.883467262474468	false	true	false	false	Within >4	-0.18644067759322036		-0.23148148101851854	0.0	0.0	-0.2788461532884616	-0.9999999980000001	766	360	0
Scan: 8630 Run: 20180615_KS_CL_9.8630 P1_K.NICcmKVVDVGSK.V P2_R.KAADVHEVR.K 4 1	20180615_KS_CL_9.8630	4	595.821415	2,379.256554	0.256554	4	2,379.258013	0.258013	8630	P11974	P11974	false	P11974	P11974	false	KAADVHEVR	NICcmKVVDVGSK	247	163	9	11	1	4	247	166	4	BS3	9.8374683444449	false	true	false	false	Within >4	-0.18644067759322036		-0.23148148101851854	0.0	0.0	-0.2788461532884616	-0.9999999980000001	733	337	0
Scan: 22764 Run: 20180615_KS_CL_9.22764 P1_R.TATESFASDPILYRPVAVALDTKGPEIR.T P2_K.NICcmKVVDVGSK.V 23 4	20180615_KS_CL_9.22764	4	1,094.083026	4,372.302998	0.302998	4	4,372.298821	0.298821	22764	P11974	P11974	false	P11974	P11974	false	NICcmKVVDVGSK	TATESFASDPILYRPVAVALDTKGPEIR	163	93	11	28	4	23	166	115	4	BS3	9.829424376478517	false	true	false	false	Within >4	-0.18644067759322036		-0.23148148101851854	0.0	0.0	-0.2788461532884616	-0.9999999980000001	748	386	0
Scan: 23247 Run: 20180615_KS_CL_9.23247 P1_R.SVETLKEMoxIKbs3nh2SGMNVAR.M P2_R.AEGSDVANAVLDGADCcmIMoxLSGETAKGDYPLEAVR.M 6 25	20180615_KS_CL_9.23247	4	1,428.701457	5,710.776722	0.776722	4	5,710.772570	0.772570	23247	P11974	P11974	false	P11974	P11974	false	SVETLKEMoxIKbs3nh2SGMNVAR	AEGSDVANAVLDGADCcmIMoxLSGETAKGDYPLEAVR	57	343	17	34	6	25	62	367	4	BS3	9.825526332815903	false	true	false	false	Within >4	-0.18644067759322036		-0.23148148101851854	0.0	0.0	-0.2788461532884616	-0.9999999980000001	782	359	0
Scan: 12474 Run: 20180615_KS_CL_9.12474 P1_R.SVETLKEMoxIK.S P2_R.MoxNFSHGTHEYHAETIKNVR.T 6 16	20180615_KS_CL_9.12474	5	724.360474	3,616.765988	0.765988	5	3,616.765374	0.765374	12474	P11974	P11974	false	P11974	P11974	false	MoxNFSHGTHEYHAETIKNVR	SVETLKEMoxIK	74	57	19	10	16	6	89	62	5	BS3	9.822781386189186	false	true	false	false	Within >4	-0.18644067759322036		-0.23148148101851854	0.0	0.0	-0.2788461532884616	-0.9999999980000001	642	360	0
Scan: 23174 Run: 20180615_KS_CL_9.23174 P1_R.TGLIKGSGTAEVELK.K P2_R.AEGSDVANAVLDGADCcmIMLSGETAKGDYPLEAVR.M 5 25	20180615_KS_CL_9.23174	4	1,284.387499	5,133.520890	0.520890	4	5,133.537351	0.537351	23174	P11974	P11974	false	P11974	P11974	false	TGLIKGSGTAEVELK	AEGSDVANAVLDGADCcmIMLSGETAKGDYPLEAVR	121	343	15	34	5	25	125	367	4	BS3	9.753292522784626	false	true	false	false	Within >4	-0.18644067759322036		-0.23148148101851854	0.0	0.0	-0.2788461532884616	-0.9999999980000001	780	370	0
Scan: 22658 Run: 20180615_KS_CL_9.22658 P1_K.QKGPDFLVTEVENGGFLGSKK.G P2_K.NICcmKVVDVGSK.V 2 4	20180615_KS_CL_9.22658	5	721.982787	3,604.877553	0.877553	5	3,604.881068	0.881068	22658	P11974	P11974	false	P11974	P11974	false	NICcmKVVDVGSK	QKGPDFLVTEVENGGFLGSKK	163	187	11	21	4	2	166	188	5	BS3	9.724834354364539	false	true	false	false	Within >4	-0.18644067759322036		-0.23148148101851854	0.0	0.0	-0.2788461532884616	-0.9999999980000001	779	366	0
Scan: 23940 Run: 20180615_KS_CL_9.23940 P1_R.KILGEK.G P2_K.DIQDLKFGVEQDVDMVFASFIR.K 1 6	20180615_KS_CL_9.23940	4	849.948061	3,395.763138	0.763138	4	3,395.768664	0.768664	23940	P11974	P11974	false	P11974	P11974	false	DIQDLKFGVEQDVDMVFASFIR	KILGEK	225	256	22	6	6	1	230	256	4	BS3	9.55178237487328	false	true	false	false	Within >4	-0.18644067759322036		-0.23148148101851854	0.0	0.0	-0.2788461532884616	-0.9999999980000001	778	232	0
Scan: 11993 Run: 20180615_KS_CL_9.11993 P1_R.KLFEELAR.S P2_R.KAADVHEVR.K 1 1	20180615_KS_CL_9.11993	4	542.553062	2,166.183142	0.183142	4	2,166.179685	0.179685	11993	P11974	P11974	false	P11974	P11974	false	KAADVHEVR	KLFEELAR	247	393	9	8	1	1	247	393	4	BS3	9.540716127566451	false	true	false	false	Within >4	-0.18644067759322036		-0.23148148101851854	0.0	0.0	-0.2788461532884616	-0.9999999980000001	678	380	0
Scan: 7809 Run: 20180615_KS_CL_9.7809 P1_R.KAADVHEVR.K P2_K.IISKIENHEGVR.R 1 4	20180615_KS_CL_9.7809	5	512.082593	2,555.376583	0.376583	5	2,555.381966	0.381966	7809	P11974	P11974	false	P11974	P11974	false	KAADVHEVR	IISKIENHEGVR	247	267	9	12	1	4	247	270	5	BS3	9.523087982255777	false	true	false	false	Within >4	-0.18644067759322036		-0.23148148101851854	0.0	0.0	-0.2788461532884616	-0.9999999980000001	776	368	0
Scan: 22839 Run: 20180615_KS_CL_9.22839 P1_R.SVETLKEMIKSGMoxNVAR.M P2_R.AGKPVICcmATQMoxLESMIK.K 10 3	20180615_KS_CL_9.22839	5	788.607299	3,938.000113	0.000113	5	3,938.005884	0.005884	22839	P11974	P11974	false	P11974	P11974	false	SVETLKEMIKSGMoxNVAR	AGKPVICcmATQMoxLESMIK	57	320	17	17	10	3	66	322	5	BS3	9.512556708882101	false	true	false	false	Within >4	-0.18644067759322036		-0.23148148101851854	0.0	0.0	-0.2788461532884616	-0.9999999980000001	775	133	0
Scan: 22926 Run: 20180615_KS_CL_9.22926 P1_R.TATESFASDPILYRPVAVALDTKGPEIR.T P2_K.KGVNLPGAAVDLPAVSEK.D 23 1	20180615_KS_CL_9.22926	5	984.733479	4,918.631013	0.631013	5	4,918.633162	0.633162	22926	P11974	P11974	false	P11974	P11974	false	KGVNLPGAAVDLPAVSEK	TATESFASDPILYRPVAVALDTKGPEIR	207	93	18	28	1	23	207	115	5	BS3	9.372249922332058	false	true	false	false	Within >4	-0.18644067759322036		-0.23148148101851854	0.0	0.0	-0.2788461532884616	-0.9999999980000001	774	364	0
Scan: 23247 Run: 20180615_KS_CL_9.23247 P1_R.SVETLKEMoxIKbs3ohSGMNVAR.M P2_R.AEGSDVANAVLDGADCcmIMoxLSGETAKGDYPLEAVR.M 6 25	20180615_KS_CL_9.23247	4	1,428.952241	5,711.779858	0.779858	4	5,711.756585	0.756585	23247	P11974	P11974	false	P11974	P11974	false	AEGSDVANAVLDGADCcmIMoxLSGETAKGDYPLEAVR	SVETLKEMoxIKbs3ohSGMNVAR	343	57	34	17	25	6	367	62	4	BS3	9.336494611682497	false	true	false	false	Within >4	-0.18644067759322036		-0.23148148101851854	0.0	0.0	-0.2788461532884616	-0.9999999980000001	773	359	0
Scan: 14058 Run: 20180615_KS_CL_9.14058 P1_K.KGVNLPGAAVDLPAVSEK.D P2_R.KAADVHEVR.K 1 1	20180615_KS_CL_9.14058	5	586.126061	2,925.593923	0.593923	5	2,925.592354	0.592354	14058	P11974	P11974	false	P11974	P11974	false	KAADVHEVR	KGVNLPGAAVDLPAVSEK	247	207	9	18	1	1	247	207	5	BS3	9.31896779881933	false	true	false	false	Within >4	-0.18644067759322036		-0.23148148101851854	0.0	0.0	-0.2788461532884616	-0.9999999980000001	759	397	0
Scan: 18220 Run: 20180615_KS_CL_9.18220 P1_R.KILGEK.G P2_K.KGVNLPGAAVDLPAVSEK.D 1 1	20180615_KS_CL_9.18220	3	863.831216	2,588.471819	0.471819	3	2,588.478887	0.478887	18220	P11974	P11974	false	P11974	P11974	false	KILGEK	KGVNLPGAAVDLPAVSEK	256	207	6	18	1	1	256	207	3	BS3	9.27646640026783	false	true	false	false	Within >4	-0.18644067759322036		-0.23148148101851854	0.0	0.0	-0.2788461532884616	-0.9999999980000001	742	336	0
Scan: 22786 Run: 20180615_KS_CL_9.22786 P1_K.Kbs3ohGVNLPGAAVDLPAVSEKDIQDLK.F P2_R.AEGSDVANAVLDGADCcmIMoxLSGETAKGDYPLEAVR.M 18 25	20180615_KS_CL_9.22786	7	898.168200	6,280.126465	0.126465	7	6,280.129427	0.129427	22786	P11974	P11974	false	P11974	P11974	false	AEGSDVANAVLDGADCcmIMoxLSGETAKGDYPLEAVR	Kbs3ohGVNLPGAAVDLPAVSEKDIQDLK	343	207	34	24	25	18	367	224	7	BS3	9.226938986112927	false	true	false	false	Within >4	-0.18644067759322036		-0.23148148101851854	0.0	0.0	-0.2788461532884616	-0.9999999980000001	770	362	0
Scan: 22796 Run: 20180615_KS_CL_9.22796 P1_R.TGLIKGSGTAEVELK.K P2_R.TATESFASDPILYRPVAVALDTKGPEIR.T 5 23	20180615_KS_CL_9.22796	5	932.305735	4,656.492293	0.492293	5	4,656.490185	0.490185	22796	P11974	P11974	false	P11974	P11974	false	TGLIKGSGTAEVELK	TATESFASDPILYRPVAVALDTKGPEIR	121	93	15	28	5	23	125	115	5	BS3	9.16390006588541	false	true	false	false	Within >4	-0.18644067759322036		-0.23148148101851854	0.0	0.0	-0.2788461532884616	-0.9999999980000001	769	393	0
Scan: 22880 Run: 20180615_KS_CL_9.22880 P1_K.KPRPTR.A P2_R.AEGSDVANAVLDGADCcmIMLSGETAKGDYPLEAVR.M 1 25	20180615_KS_CL_9.22880	3	1,462.728742	4,385.164397	0.164397	3	4,385.163134	0.163134	22880	P11974	P11974	false	P11974	P11974	false	KPRPTR	AEGSDVANAVLDGADCcmIMLSGETAKGDYPLEAVR	337	343	6	34	1	25	337	367	3	BS3	9.081293479540864	false	true	false	false	Within >4	-0.18644067759322036		-0.23148148101851854	0.0	0.0	-0.2788461532884616	-0.9999999980000001	716	24	0
Scan: 23537 Run: 20180615_KS_CL_9.23537 P1_R.SVETLKEMoxIKbs3ohSGMNVAR.M P2_R.AEGSDVANAVLDGADCcmIMLSGETAKGDYPLEAVR.M 6 25	20180615_KS_CL_9.23537	4	1,424.945975	5,695.754794	0.754794	4	5,695.761675	0.761675	23537	P11974	P11974	false	P11974	P11974	false	AEGSDVANAVLDGADCcmIMLSGETAKGDYPLEAVR	SVETLKEMoxIKbs3ohSGMNVAR	343	57	34	17	25	6	367	62	4	BS3	8.95496588987757	false	true	false	false	Within >4	-0.18644067759322036		-0.23148148101851854	0.0	0.0	-0.2788461532884616	-0.9999999980000001	767	359	0
Scan: 16360 Run: 20180615_KS_CL_9.16360 P1_R.SVETLKEMIK.S P2_R.MNFSHGTHEYHAETIKNVR.T 6 16	20180615_KS_CL_9.16360	4	897.199998	3,584.770886	0.770886	4	3,584.775554	0.775554	16360	P11974	P11974	false	P11974	P11974	false	SVETLKEMIK	MNFSHGTHEYHAETIKNVR	57	74	10	19	6	16	62	89	4	BS3	8.839726630022366	false	true	false	false	Within >4	-0.18644067759322036		-0.23148148101851854	0.0	0.0	-0.2788461532884616	-0.9999999980000001	766	360	0
Scan: 22157 Run: 20180615_KS_CL_9.22157 P1_K.VVDVGSKVYVDDGLISLQVK.Q P2_K.KGATLK.I 7 1	20180615_KS_CL_9.22157	3	963.218526	2,886.633749	0.633749	3	2,886.631759	0.631759	22157	P11974	P11974	false	P11974	P11974	false	KGATLK	VVDVGSKVYVDDGLISLQVK	136	167	6	20	1	7	136	173	3	BS3	8.757156353600502	false	true	false	false	Within >4	-0.18644067759322036		-0.23148148101851854	0.0	0.0	-0.2788461532884616	-0.9999999980000001	749	384	0
Scan: 6555 Run: 20180615_KS_CL_9.6555 P1_R.KILGEK.G P2_R.KAADVHEVR.K 1 1	20180615_KS_CL_9.6555	3	617.021445	1,848.042506	0.042506	3	1,848.046880	0.046880	6555	P11974	P11974	false	P11974	P11974	false	KAADVHEVR	KILGEK	247	256	9	6	1	1	247	256	3	BS3	8.611273714316294	false	true	false	false	Within >4	-0.18644067759322036		-0.23148148101851854	0.0	0.0	-0.2788461532884616	-0.9999999980000001	747	381	0
Scan: 16612 Run: 20180615_KS_CL_9.16612 P1_K.VYVDDGLISLQVKQK.G P2_K.KGATLK.I 13 1	20180615_KS_CL_9.16612	3	820.474262	2,458.400957	0.400957	3	2,458.404660	0.404660	16612	P11974	P11974	false	P11974	P11974	false	KGATLK	VYVDDGLISLQVKQK	136	174	6	15	1	13	136	186	3	BS3	8.484955772438541	false	true	false	false	Within >4	-0.18644067759322036		-0.23148148101851854	0.0	0.0	-0.2788461532884616	-0.9999999980000001	701	379	0
Scan: 6718 Run: 20180615_KS_CL_9.6718 P1_R.KILGEK.G P2_R.KAADVHEVR.K 1 1	20180615_KS_CL_9.6718	5	370.616519	1,848.046213	0.046213	5	1,848.046880	0.046880	6718	P11974	P11974	false	P11974	P11974	false	KAADVHEVR	KILGEK	247	256	9	6	1	1	247	256	5	BS3	8.479954417885555	false	true	false	false	Within >4	-0.18644067759322036		-0.23148148101851854	0.0	0.0	-0.2788461532884616	-0.9999999980000001	747	381	0
Scan: 22586 Run: 20180615_KS_CL_9.22586 P1_R.TATESFASDPILYRPVAVALDTKGPEIR.T P2_K.IISKIENHEGVR.R 23 4	20180615_KS_CL_9.22586	4	1,138.114199	4,548.427690	0.427690	4	4,548.422774	0.422774	22586	P11974	P11974	false	P11974	P11974	false	IISKIENHEGVR	TATESFASDPILYRPVAVALDTKGPEIR	267	93	12	28	4	23	270	115	4	BS3	8.450272762280882	false	true	false	false	Within >4	-0.18644067759322036		-0.23148148101851854	0.0	0.0	-0.2788461532884616	-0.9999999980000001	761	357	0
Scan: 13816 Run: 20180615_KS_CL_9.13816 P1_R.SVETLKEMoxIK.S P2_R.MNFSHGTHEYHAETIKNVR.T 6 16	20180615_KS_CL_9.13816	5	721.162056	3,600.773898	0.773898	5	3,600.770464	0.770464	13816	P11974	P11974	false	P11974	P11974	false	SVETLKEMoxIK	MNFSHGTHEYHAETIKNVR	57	74	10	19	6	16	62	89	5	BS3	8.409562888954554	false	true	false	false	Within >4	-0.18644067759322036		-0.23148148101851854	0.0	0.0	-0.2788461532884616	-0.9999999980000001	602	360	0
Scan: 14080 Run: 20180615_KS_CL_9.14080 P1_K.KGVNLPGAAVDLPAVSEK.D P2_R.KAADVHEVR.K 1 1	20180615_KS_CL_9.14080	3	976.205272	2,925.593987	0.593987	3	2,925.592354	0.592354	14080	P11974	P11974	false	P11974	P11974	false	KAADVHEVR	KGVNLPGAAVDLPAVSEK	247	207	9	18	1	1	247	207	3	BS3	8.281291915639917	false	true	false	false	Within >4	-0.18644067759322036		-0.23148148101851854	0.0	0.0	-0.2788461532884616	-0.9999999980000001	759	397	0
Scan: 22973 Run: 20180615_KS_CL_9.22973 P1_K.QKGPDFLVTEVENGGFLGSKbs3ohK.G P2_K.NICcmKVVDVGSK.V 2 4	20180615_KS_CL_9.22973	4	941.249232	3,760.967822	0.967822	4	3,760.959702	0.959702	22973	P11974	P11974	false	P11974	P11974	false	NICcmKVVDVGSK	QKGPDFLVTEVENGGFLGSKbs3ohK	163	187	11	21	4	2	166	188	4	BS3	8.17005054847913	false	true	false	false	Within >4	-0.18644067759322036		-0.23148148101851854	0.0	0.0	-0.2788461532884616	-0.9999999980000001	669	366	0
Scan: 21428 Run: 20180615_KS_CL_9.21428 P1_R.TGLIKGSGTAEVELK.K P2_K.KGVNLPGAAVDLPAVSEK.D 5 1	20180615_KS_CL_9.21428	3	1,135.629179	3,403.865708	0.865708	3	3,403.881384	0.881384	21428	P11974	P11974	false	P11974	P11974	false	TGLIKGSGTAEVELK	KGVNLPGAAVDLPAVSEK	121	207	15	18	5	1	125	207	3	BS3	8.122819074193693	false	true	false	false	Within >4	-0.18644067759322036		-0.23148148101851854	0.0	0.0	-0.2788461532884616	-0.9999999980000001	757	345	0
Scan: 23035 Run: 20180615_KS_CL_9.23035 P1_R.KLFEELAR.S P2_R.GDLGIEIPAEKVFLAQK.M 1 11	20180615_KS_CL_9.23035	4	743.419962	2,969.650742	0.650742	4	2,969.647744	0.647744	23035	P11974	P11974	false	P11974	P11974	false	KLFEELAR	GDLGIEIPAEKVFLAQK	393	295	8	17	1	11	393	305	4	BS3	8.122682627413244	false	true	false	false	Within >4	-0.18644067759322036		-0.23148148101851854	0.0	0.0	-0.2788461532884616	-0.9999999980000001	756	353	0
Scan: 15419 Run: 20180615_KS_CL_9.15419 P1_R.SVETLKEMIK.S P2_K.KGATLK.I 6 1	20180615_KS_CL_9.15419	3	644.708765	1,931.104466	0.104466	3	1,931.101282	0.101282	15419	P11974	P11974	false	P11974	P11974	false	KGATLK	SVETLKEMIK	136	57	6	10	1	6	136	62	3	BS3	8.117200198642585	false	true	false	false	Within >4	-0.18644067759322036		-0.23148148101851854	0.0	0.0	-0.2788461532884616	-0.9999999980000001	698	329	0
Scan: 2303 Run: 20180615_KS_CL_9.2303 P1_K.KPRPTR.A P2_K.KPRPTR.A 1 1	20180615_KS_CL_9.2303	4	412.253136	1,644.983438	0.983438	4	1,644.989973	0.989973	2303	P11974	P11974	false	P11974	P11974	false	KPRPTR	KPRPTR	337	337	6	6	1	1	337	337	4	BS3	8.104746503920042	false	true	false	false	Within >4	-0.18644067759322036		-0.23148148101851854	0.0	0.0	-0.2788461532884616	-0.9999999980000001	573	124	0
Scan: 21729 Run: 20180615_KS_CL_9.21729 P1_R.VNLAMoxNVGKAR.G P2_K.KGDVVIVLTGWRPGSGFTNTMoxR.V 9 1	20180615_KS_CL_9.21729	5	747.397092	3,731.949078	0.949078	5	3,731.960327	0.960327	21729	P11974	P11974	false	P11974	P11974	false	VNLAMoxNVGKAR	KGDVVIVLTGWRPGSGFTNTMoxR	490	505	11	22	9	1	498	505	5	BS3	7.996710524122763	false	true	false	false	Within >4	-0.18644067759322036		-0.23148148101851854	0.0	0.0	-0.2788461532884616	-0.9999999980000001	753	240	0
Scan: 9826 Run: 20180615_KS_CL_9.9826 P1_R.KILGEKbs3ohGK.N P2_R.KAADVHEVR.K 1 1	20180615_KS_CL_9.9826	4	548.317690	2,189.241654	0.241654	4	2,189.241941	0.241941	9826	P11974	P11974	false	P11974	P11974	false	KAADVHEVR	KILGEKbs3ohGK	247	256	9	8	1	1	247	256	4	BS3	7.992476458856055	false	true	false	false	Within >4	-0.18644067759322036		-0.23148148101851854	0.0	0.0	-0.2788461532884616	-0.9999999980000001	653	381	0
Scan: 22537 Run: 20180615_KS_CL_9.22537 P1_R.VNLAMoxNVGKAR.G P2_K.KGDVVIVLTGWRPGSGFTNTMR.V 9 1	20180615_KS_CL_9.22537	5	744.198396	3,715.955598	0.955598	5	3,715.965417	0.965417	22537	P11974	P11974	false	P11974	P11974	false	VNLAMoxNVGKAR	KGDVVIVLTGWRPGSGFTNTMR	490	505	11	22	9	1	498	505	5	BS3	7.984363446094856	false	true	false	false	Within >4	-0.18644067759322036		-0.23148148101851854	0.0	0.0	-0.2788461532884616	-0.9999999980000001	751	240	0
Scan: 8632 Run: 20180615_KS_CL_9.8632 P1_K.NICcmKVVDVGSK.V P2_R.KAADVHEVR.K 4 1	20180615_KS_CL_9.8632	3	794.092335	2,379.255176	0.255176	3	2,379.258013	0.258013	8632	P11974	P11974	false	P11974	P11974	false	KAADVHEVR	NICcmKVVDVGSK	247	163	9	11	1	4	247	166	3	BS3	7.983035330708051	false	true	false	false	Within >4	-0.18644067759322036		-0.23148148101851854	0.0	0.0	-0.2788461532884616	-0.9999999980000001	733	337	0
Scan: 21990 Run: 20180615_KS_CL_9.21990 P1_K.VVDVGSKVYVDDGLISLQVK.Q P2_K.KGATLK.I 7 1	20180615_KS_CL_9.21990	4	722.665225	2,886.631794	0.631794	4	2,886.631759	0.631759	21990	P11974	P11974	false	P11974	P11974	false	KGATLK	VVDVGSKVYVDDGLISLQVK	136	167	6	20	1	7	136	173	4	BS3	7.967787487952606	false	true	false	false	Within >4	-0.18644067759322036		-0.23148148101851854	0.0	0.0	-0.2788461532884616	-0.9999999980000001	749	384	0
Scan: 22759 Run: 20180615_KS_CL_9.22759 P1_R.TATESFASDPILYRPVAVALDTKGPEIR.T P2_K.NICcmKVVDVGSK.V 23 4	20180615_KS_CL_9.22759	5	875.468449	4,372.305863	0.305863	5	4,372.298821	0.298821	22759	P11974	P11974	false	P11974	P11974	false	NICcmKVVDVGSK	TATESFASDPILYRPVAVALDTKGPEIR	163	93	11	28	4	23	166	115	5	BS3	7.9401794551328795	false	true	false	false	Within >4	-0.18644067759322036		-0.23148148101851854	0.0	0.0	-0.2788461532884616	-0.9999999980000001	748	386	0
Scan: 6569 Run: 20180615_KS_CL_9.6569 P1_R.KILGEK.G P2_R.KAADVHEVR.K 1 1	20180615_KS_CL_9.6569	4	463.017748	1,848.041886	0.041886	4	1,848.046880	0.046880	6569	P11974	P11974	false	P11974	P11974	false	KAADVHEVR	KILGEK	247	256	9	6	1	1	247	256	4	BS3	7.9051016689921845	false	true	false	false	Within >4	-0.18644067759322036		-0.23148148101851854	0.0	0.0	-0.2788461532884616	-0.9999999980000001	747	381	0
Scan: 20010 Run: 20180615_KS_CL_9.20010 P1_K.NICcmKVVDVGSK.V P2_K.KGVNLPGAAVDLPAVSEK.D 4 1	20180615_KS_CL_9.20010	3	1,040.901441	3,119.682494	0.682494	3	3,119.690020	0.690020	20010	P11974	P11974	false	P11974	P11974	false	NICcmKVVDVGSK	KGVNLPGAAVDLPAVSEK	163	207	11	18	4	1	166	207	3	BS3	7.874825474559881	false	true	false	false	Within >4	-0.18644067759322036		-0.23148148101851854	0.0	0.0	-0.2788461532884616	-0.9999999980000001	746	348	0
Scan: 22305 Run: 20180615_KS_CL_9.22305 P1_R.TGLIKGSGTAEVELKK.G P2_K.GATLKITLDNAYMEK.Ccm 5 5	20180615_KS_CL_9.22305	4	859.720895	3,434.854474	0.854474	4	3,434.858205	0.858205	22305	P11974	P11974	false	P11974	P11974	false	TGLIKGSGTAEVELKK	GATLKITLDNAYMEK	121	137	16	15	5	5	125	141	4	BS3	7.819924740919871	false	true	false	false	Within >4	-0.18644067759322036		-0.23148148101851854	0.0	0.0	-0.2788461532884616	-0.9999999980000001	745	258	0
Scan: 15721 Run: 20180615_KS_CL_9.15721 P1_K.KGVNLPGAAVDLPAVSEK.D P2_K.KGATLK.I 1 1	20180615_KS_CL_9.15721	4	630.616881	2,518.438418	0.438418	4	2,518.437022	0.437022	15721	P11974	P11974	false	P11974	P11974	false	KGATLK	KGVNLPGAAVDLPAVSEK	136	207	6	18	1	1	136	207	4	BS3	7.7898888984439685	false	true	false	false	Within >4	-0.18644067759322036		-0.23148148101851854	0.0	0.0	-0.2788461532884616	-0.9999999980000001	549	352	0
Scan: 23846 Run: 20180615_KS_CL_9.23846 P1_R.KILGEK.G P2_K.DIQDLKFGVEQDVDMoxVFASFIR.K 1 6	20180615_KS_CL_9.23846	3	1,138.263390	3,411.768341	0.768341	3	3,411.763574	0.763574	23846	P11974	P11974	false	P11974	P11974	false	KILGEK	DIQDLKFGVEQDVDMoxVFASFIR	256	225	6	22	1	6	256	230	3	BS3	7.760385638141968	false	true	false	false	Within >4	-0.18644067759322036		-0.23148148101851854	0.0	0.0	-0.2788461532884616	-0.9999999980000001	702	232	0
Scan: 18237 Run: 20180615_KS_CL_9.18237 P1_R.KILGEK.G P2_K.KGVNLPGAAVDLPAVSEK.D 1 1	20180615_KS_CL_9.18237	4	648.125627	2,588.473402	0.473402	4	2,588.478887	0.478887	18237	P11974	P11974	false	P11974	P11974	false	KILGEK	KGVNLPGAAVDLPAVSEK	256	207	6	18	1	1	256	207	4	BS3	7.731011969916923	false	true	false	false	Within >4	-0.18644067759322036		-0.23148148101851854	0.0	0.0	-0.2788461532884616	-0.9999999980000001	742	336	0
Scan: 23430 Run: 20180615_KS_CL_9.23430 P1_K.GPDFLVTEVENGGFLGSKK.G P2_R.AEGSDVANAVLDGADCcmIMoxLSGETAKGDYPLEAVR.M 18 25	20180615_KS_CL_9.23430	5	1,129.153336	5,640.730298	0.730298	5	5,640.712745	0.712745	23430	P11974	P11974	false	P11974	P11974	false	AEGSDVANAVLDGADCcmIMoxLSGETAKGDYPLEAVR	GPDFLVTEVENGGFLGSKK	343	189	34	19	25	18	367	206	5	BS3	7.6753688452022555	false	true	false	false	Within >4	-0.18644067759322036		-0.23148148101851854	0.0	0.0	-0.2788461532884616	-0.9999999980000001	741	335	0
Scan: 23074 Run: 20180615_KS_CL_9.23074 P1_R.TATESFASDPILYRPVAVALDTKGPEIR.T P2_K.GPDFLVTEVENGGFLGSKK.G 23 18	20180615_KS_CL_9.23074	6	858.950893	5,147.661699	0.661699	6	5,147.670669	0.670669	23074	P11974	P11974	false	P11974	P11974	false	TATESFASDPILYRPVAVALDTKGPEIR	GPDFLVTEVENGGFLGSKK	93	189	28	19	23	18	115	206	6	BS3	7.551984059778716	false	true	false	false	Within >4	-0.18644067759322036		-0.23148148101851854	0.0	0.0	-0.2788461532884616	-0.9999999980000001	740	387	0
Scan: 19258 Run: 20180615_KS_CL_9.19258 P1_K.KPRPTR.A P2_R.AEGSDVANAVLDGADCcmIMoxLSGETAKGDYPLEAVR.M 1 25	20180615_KS_CL_9.19258	5	881.241045	4,401.168843	0.168843	5	4,401.158044	0.158044	19258	P11974	P11974	false	P11974	P11974	false	KPRPTR	AEGSDVANAVLDGADCcmIMoxLSGETAKGDYPLEAVR	337	343	6	34	1	25	337	367	5	BS3	7.53381509132952	false	true	false	false	Within >4	-0.18644067759322036		-0.23148148101851854	0.0	0.0	-0.2788461532884616	-0.9999999980000001	686	24	0
Scan: 23023 Run: 20180615_KS_CL_9.23023 P1_R.TATESFASDPILYRPVAVALDTKGPEIR.T P2_R.AEGSDVANAVLDGADCcmIMoxLSGETAKGDYPLEAVR.M 23 25	20180615_KS_CL_9.23023	5	1,333.865242	6,664.289828	0.289828	5	6,664.284039	0.284039	23023	P11974	P11974	false	P11974	P11974	false	TATESFASDPILYRPVAVALDTKGPEIR	AEGSDVANAVLDGADCcmIMoxLSGETAKGDYPLEAVR	93	343	28	34	23	25	115	367	5	BS3	7.469790274508144	false	true	false	false	Within >4	-0.18644067759322036		-0.23148148101851854	0.0	0.0	-0.2788461532884616	-0.9999999980000001	726	377	0
Scan: 22699 Run: 20180615_KS_CL_9.22699 P1_R.KLFEELAR.S P2_R.KLFEELAR.S 1 1	20180615_KS_CL_9.22699	3	716.738411	2,147.193404	0.193404	3	2,147.199023	0.199023	22699	P11974	P11974	false	P11974	P11974	false	KLFEELAR	KLFEELAR	393	393	8	8	1	1	393	393	3	BS3	7.408460253452198	false	true	false	false	Within >4	-0.18644067759322036		-0.23148148101851854	0.0	0.0	-0.2788461532884616	-0.9999999980000001	729	378	0
Scan: 18321 Run: 20180615_KS_CL_9.18321 P1_R.TGLIKGSGTAEVELKK.G P2_K.KGVNLPGAAVDLPAVSEK.D 5 1	20180615_KS_CL_9.18321	5	707.401459	3,531.970913	0.970913	5	3,531.976347	0.976347	18321	P11974	P11974	false	P11974	P11974	false	TGLIKGSGTAEVELKK	KGVNLPGAAVDLPAVSEK	121	207	16	18	5	1	125	207	5	BS3	7.381366510719884	false	true	false	false	Within >4	-0.18644067759322036		-0.23148148101851854	0.0	0.0	-0.2788461532884616	-0.9999999980000001	736	345	0
Scan: 15122 Run: 20180615_KS_CL_9.15122 P1_R.KILGEK.G P2_K.GKNIKbs3ohIISK.I 1 2	20180615_KS_CL_9.15122	3	661.082947	1,980.227012	0.227012	3	1,980.223436	0.223436	15122	P11974	P11974	false	P11974	P11974	false	KILGEK	GKNIKbs3ohIISK	256	262	6	9	1	2	256	263	3	BS3	7.36030949031368	false	true	false	false	Within >4	-0.18644067759322036		-0.23148148101851854	0.0	0.0	-0.2788461532884616	-0.9999999980000001	735	344	0
Scan: 23051 Run: 20180615_KS_CL_9.23051 P1_K.GVNLPGAAVDLPAVSEKDIQDLK.F P2_K.GPDFLVTEVENGGFLGSKK.G 17 18	20180615_KS_CL_9.23051	4	1,120.842318	4,479.340166	0.340166	4	4,479.342460	0.342460	23051	P11974	P11974	false	P11974	P11974	false	GPDFLVTEVENGGFLGSKK	GVNLPGAAVDLPAVSEKDIQDLK	189	208	19	23	18	17	206	224	4	BS3	7.340203612109713	false	true	false	false	Within >4	-0.18644067759322036		-0.23148148101851854	0.0	0.0	-0.2788461532884616	-0.9999999980000001	734	315	0
Scan: 8615 Run: 20180615_KS_CL_9.8615 P1_K.NICcmKVVDVGSK.V P2_R.KAADVHEVR.K 4 1	20180615_KS_CL_9.8615	5	476.858546	2,379.256348	0.256348	5	2,379.258013	0.258013	8615	P11974	P11974	false	P11974	P11974	false	KAADVHEVR	NICcmKVVDVGSK	247	163	9	11	1	4	247	166	5	BS3	7.302473525231392	false	true	false	false	Within >4	-0.18644067759322036		-0.23148148101851854	0.0	0.0	-0.2788461532884616	-0.9999999980000001	733	337	0
Scan: 22671 Run: 20180615_KS_CL_9.22671 P1_R.VNLAMNVGKAR.G P2_K.KGDVVIVLTGWRPGSGFTNTMR.V 9 1	20180615_KS_CL_9.22671	5	741.000820	3,699.967718	0.967718	5	3,699.970507	0.970507	22671	P11974	P11974	false	P11974	P11974	false	VNLAMNVGKAR	KGDVVIVLTGWRPGSGFTNTMR	490	505	11	22	9	1	498	505	5	BS3	7.281965745178286	false	true	false	false	Within >4	-0.18644067759322036		-0.23148148101851854	0.0	0.0	-0.2788461532884616	-0.9999999980000001	732	240	0
Scan: 20685 Run: 20180615_KS_CL_9.20685 P1_R.TATESFASDPILYRPVAVALDTKGPEIR.T P2_K.KPRPTR.A 23 1	20180615_KS_CL_9.20685	6	652.357600	3,908.101941	0.101941	6	3,908.115968	0.115968	20685	P11974	P11974	false	P11974	P11974	false	KPRPTR	TATESFASDPILYRPVAVALDTKGPEIR	337	93	6	28	1	23	337	115	6	BS3	7.187410381156128	false	true	false	false	Within >4	-0.18644067759322036		-0.23148148101851854	0.0	0.0	-0.2788461532884616	-0.9999999980000001	525	355	0
Scan: 22560 Run: 20180615_KS_CL_9.22560 P1_K.IISKIENHEGVR.R P2_R.GDLGIEIPAEKVFLAQK.M 4 11	20180615_KS_CL_9.22560	4	840.716124	3,358.835390	0.835390	4	3,358.850025	0.850025	22560	P11974	P11974	false	P11974	P11974	false	IISKIENHEGVR	GDLGIEIPAEKVFLAQK	267	295	12	17	4	11	270	305	4	BS3	7.1755836637986805	false	true	false	false	Within >4	-0.18644067759322036		-0.23148148101851854	0.0	0.0	-0.2788461532884616	-0.9999999980000001	730	341	0
Scan: 22669 Run: 20180615_KS_CL_9.22669 P1_R.KLFEELAR.S P2_R.KLFEELAR.S 1 1	20180615_KS_CL_9.22669	4	537.805758	2,147.193926	0.193926	4	2,147.199023	0.199023	22669	P11974	P11974	false	P11974	P11974	false	KLFEELAR	KLFEELAR	393	393	8	8	1	1	393	393	4	BS3	7.142349871100958	false	true	false	false	Within >4	-0.18644067759322036		-0.23148148101851854	0.0	0.0	-0.2788461532884616	-0.9999999980000001	729	378	0
Scan: 23875 Run: 20180615_KS_CL_9.23875 P1_K.ILGEKGK.N P2_K.DIQDLKFGVEQDVDMoxVFASFIR.K 5 6	20180615_KS_CL_9.23875	3	1,157.270302	3,468.789077	0.789077	3	3,468.785038	0.785038	23875	P11974	P11974	false	P11974	P11974	false	ILGEKGK	DIQDLKFGVEQDVDMoxVFASFIR	257	225	7	22	5	6	261	230	3	BS3	7.093888362127633	false	true	false	false	Within >4	-0.18644067759322036		-0.23148148101851854	0.0	0.0	-0.2788461532884616	-0.9999999980000001	664	70	0
Scan: 22757 Run: 20180615_KS_CL_9.22757 P1_K.VYVDDGLISLQVKQK.G P2_K.KGVNLPGAAVDLPAVSEK.D 13 1	20180615_KS_CL_9.22757	4	902.502396	3,605.980478	0.980478	4	3,605.991999	0.991999	22757	P11974	P11974	false	P11974	P11974	false	KGVNLPGAAVDLPAVSEK	VYVDDGLISLQVKQK	207	174	18	15	1	13	207	186	4	BS3	7.084490172407397	false	true	false	false	Within >4	-0.18644067759322036		-0.23148148101851854	0.0	0.0	-0.2788461532884616	-0.9999999980000001	727	339	0
Scan: 23042 Run: 20180615_KS_CL_9.23042 P1_R.TATESFASDPILYRPVAVALDTKGPEIR.T P2_R.AEGSDVANAVLDGADCcmIMoxLSGETAKGDYPLEAVR.M 23 25	20180615_KS_CL_9.23042	6	1,111.721257	6,664.283883	0.283883	6	6,664.284039	0.284039	23042	P11974	P11974	false	P11974	P11974	false	TATESFASDPILYRPVAVALDTKGPEIR	AEGSDVANAVLDGADCcmIMoxLSGETAKGDYPLEAVR	93	343	28	34	23	25	115	367	6	BS3	7.046510050485145	false	true	false	false	Within >4	-0.18644067759322036		-0.23148148101851854	0.0	0.0	-0.2788461532884616	-0.9999999980000001	726	377	0
Scan: 10671 Run: 20180615_KS_CL_9.10671 P1_K.NIKIISK.I P2_R.KILGEK.G 3 1	20180615_KS_CL_9.10671	4	410.764517	1,639.028962	0.028962	4	1,639.028375	0.028375	10671	P11974	P11974	false	P11974	P11974	false	NIKIISK	KILGEK	264	256	7	6	3	1	266	256	4	BS3	7.009596293104634	false	true	false	false	Within >4	-0.18644067759322036		-0.23148148101851854	0.0	0.0	-0.2788461532884616	-0.9999999980000001	720	286	0
Scan: 11675 Run: 20180615_KS_CL_9.11675 P1_R.TGLIKGSGTAEVELK.K P2_K.KGATLK.I 5 1	20180615_KS_CL_9.11675	3	753.106118	2,256.296525	0.296525	3	2,256.294045	0.294045	11675	P11974	P11974	false	P11974	P11974	false	KGATLK	TGLIKGSGTAEVELK	136	121	6	15	1	5	136	125	3	BS3	7.009159274169665	false	true	false	false	Within >4	-0.18644067759322036		-0.23148148101851854	0.0	0.0	-0.2788461532884616	-0.9999999980000001	723	373	0
Scan: 11840 Run: 20180615_KS_CL_9.11840 P1_R.TGLIKGSGTAEVELK.K P2_K.KGATLK.I 5 1	20180615_KS_CL_9.11840	4	565.079711	2,256.289738	0.289738	4	2,256.294045	0.294045	11840	P11974	P11974	false	P11974	P11974	false	KGATLK	TGLIKGSGTAEVELK	136	121	6	15	1	5	136	125	4	BS3	6.987495036071956	false	true	false	false	Within >4	-0.18644067759322036		-0.23148148101851854	0.0	0.0	-0.2788461532884616	-0.9999999980000001	723	373	0
Scan: 14869 Run: 20180615_KS_CL_9.14869 P1_R.SVETLKEMIK.S P2_R.MoxNFSHGTHEYHAETIKNVR.T 6 16	20180615_KS_CL_9.14869	6	601.136284	3,600.774045	0.774045	6	3,600.770464	0.770464	14869	P11974	P11974	false	P11974	P11974	false	MoxNFSHGTHEYHAETIKNVR	SVETLKEMIK	74	57	19	10	16	6	89	62	6	BS3	6.965171132637537	false	true	false	false	Within >4	-0.18644067759322036		-0.23148148101851854	0.0	0.0	-0.2788461532884616	-0.9999999980000001	722	360	0
Scan: 10410 Run: 20180615_KS_CL_9.10410 P1_R.TGLIKGSGTAEVELK.K P2_R.KAADVHEVR.K 5 1	20180615_KS_CL_9.10410	4	666.869936	2,663.450638	0.450638	4	2,663.449377	0.449377	10410	P11974	P11974	false	P11974	P11974	false	KAADVHEVR	TGLIKGSGTAEVELK	247	121	9	15	1	5	247	125	4	BS3	6.900541319443397	false	true	false	false	Within >4	-0.18644067759322036		-0.23148148101851854	0.0	0.0	-0.2788461532884616	-0.9999999980000001	638	112	0
Scan: 10692 Run: 20180615_KS_CL_9.10692 P1_K.NIKIISK.I P2_R.KILGEK.G 3 1	20180615_KS_CL_9.10692	3	547.350026	1,639.028249	0.028249	3	1,639.028375	0.028375	10692	P11974	P11974	false	P11974	P11974	false	NIKIISK	KILGEK	264	256	7	6	3	1	266	256	3	BS3	6.860691030121973	false	true	false	false	Within >4	-0.18644067759322036		-0.23148148101851854	0.0	0.0	-0.2788461532884616	-0.9999999980000001	720	286	0
Scan: 7363 Run: 20180615_KS_CL_9.7363 P1_K.NICcmKVVDVGSK.V P2_R.KAADVHEVRK.I 4 1	20180615_KS_CL_9.7363	4	627.844221	2,507.347778	0.347778	4	2,507.352976	0.352976	7363	P11974	P11974	false	P11974	P11974	false	NICcmKVVDVGSK	KAADVHEVRK	163	247	11	10	4	1	166	247	4	BS3	6.815825870944976	false	true	false	false	Within >4	-0.18644067759322036		-0.23148148101851854	0.0	0.0	-0.2788461532884616	-0.9999999980000001	719	337	0
Scan: 5082 Run: 20180615_KS_CL_9.5082 P1_K.KGATLK.I P2_R.KAADVHEVR.K 1 1	20180615_KS_CL_9.5082	5	356.607511	1,778.001173	0.001173	5	1,778.005015	0.005015	5082	P11974	P11974	false	P11974	P11974	false	KAADVHEVR	KGATLK	247	136	9	6	1	1	247	136	5	BS3	6.669582716173584	false	true	false	false	Within >4	-0.18644067759322036		-0.23148148101851854	0.0	0.0	-0.2788461532884616	-0.9999999980000001	714	43	0
Scan: 16359 Run: 20180615_KS_CL_9.16359 P1_R.KLFEELAR.S P2_R.KILGEK.G 1 1	20180615_KS_CL_9.16359	3	610.697803	1,829.071580	0.071580	3	1,829.066218	0.066218	16359	P11974	P11974	false	P11974	P11974	false	KLFEELAR	KILGEK	393	256	8	6	1	1	393	256	3	BS3	6.666750827636977	false	true	false	false	Within >4	-0.18644067759322036		-0.23148148101851854	0.0	0.0	-0.2788461532884616	-0.9999999980000001	708	217	0
Scan: 22941 Run: 20180615_KS_CL_9.22941 P1_K.KPRPTR.A P2_R.AEGSDVANAVLDGADCcmIMLSGETAKGDYPLEAVR.M 1 25	20180615_KS_CL_9.22941	6	731.865507	4,385.149383	0.149383	6	4,385.163134	0.163134	22941	P11974	P11974	false	P11974	P11974	false	KPRPTR	AEGSDVANAVLDGADCcmIMLSGETAKGDYPLEAVR	337	343	6	34	1	25	337	367	6	BS3	6.60879936817565	false	true	false	false	Within >4	-0.18644067759322036		-0.23148148101851854	0.0	0.0	-0.2788461532884616	-0.9999999980000001	716	24	0
Scan: 22621 Run: 20180615_KS_CL_9.22621 P1_R.TGLIKGSGTAEVELKK.G P2_R.TATESFASDPILYRPVAVALDTKGPEIR.T 5 23	20180615_KS_CL_9.22621	4	1,197.148812	4,784.566142	0.566142	4	4,784.585148	0.585148	22621	P11974	P11974	false	P11974	P11974	false	TGLIKGSGTAEVELKK	TATESFASDPILYRPVAVALDTKGPEIR	121	93	16	28	5	23	125	115	4	BS3	6.606328365151181	false	true	false	false	Within >4	-0.18644067759322036		-0.23148148101851854	0.0	0.0	-0.2788461532884616	-0.9999999980000001	712	393	0
Scan: 5073 Run: 20180615_KS_CL_9.5073 P1_K.KGATLK.I P2_R.KAADVHEVR.K 1 1	20180615_KS_CL_9.5073	4	445.507107	1,777.999322	0.999322	4	1,778.005015	0.005015	5073	P11974	P11974	false	P11974	P11974	false	KAADVHEVR	KGATLK	247	136	9	6	1	1	247	136	4	BS3	6.590813566239121	false	true	false	false	Within >4	-0.18644067759322036		-0.23148148101851854	0.0	0.0	-0.2788461532884616	-0.9999999980000001	714	43	0
Scan: 22507 Run: 20180615_KS_CL_9.22507 P1_K.KPRPTR.A P2_R.AEGSDVANAVLDGADCcmIMoxLSGETAKGDYPLEAVR.M 1 25	20180615_KS_CL_9.22507	6	734.530558	4,401.139689	0.139689	6	4,401.158044	0.158044	22507	P11974	P11974	false	P11974	P11974	false	KPRPTR	AEGSDVANAVLDGADCcmIMoxLSGETAKGDYPLEAVR	337	343	6	34	1	25	337	367	6	BS3	6.567032708068773	false	true	false	false	Within >4	-0.18644067759322036		-0.23148148101851854	0.0	0.0	-0.2788461532884616	-0.9999999980000001	686	24	0
Scan: 22599 Run: 20180615_KS_CL_9.22599 P1_R.TGLIKGSGTAEVELKK.G P2_R.TATESFASDPILYRPVAVALDTKGPEIR.T 5 23	20180615_KS_CL_9.22599	5	957.925015	4,784.588693	0.588693	5	4,784.585148	0.585148	22599	P11974	P11974	false	P11974	P11974	false	TGLIKGSGTAEVELKK	TATESFASDPILYRPVAVALDTKGPEIR	121	93	16	28	5	23	125	115	5	BS3	6.564394591040543	false	true	false	false	Within >4	-0.18644067759322036		-0.23148148101851854	0.0	0.0	-0.2788461532884616	-0.9999999980000001	712	393	0
Scan: 23300 Run: 20180615_KS_CL_9.23300 P1_K.QKGPDFLVTEVENGGFLGSKK.G P2_R.AEGSDVANAVLDGADCcmIMLSGETAKGDYPLEAVR.M 20 25	20180615_KS_CL_9.23300	6	981.152363	5,880.870519	0.870519	6	5,880.871376	0.871376	23300	P11974	P11974	false	P11974	P11974	false	AEGSDVANAVLDGADCcmIMLSGETAKGDYPLEAVR	QKGPDFLVTEVENGGFLGSKK	343	187	34	21	25	20	367	206	6	BS3	6.52495384172258	false	true	false	false	Within >4	-0.18644067759322036		-0.23148148101851854	0.0	0.0	-0.2788461532884616	-0.9999999980000001	711	335	0
Scan: 22907 Run: 20180615_KS_CL_9.22907 P1_K.QALFVKEAPIEIGLDGRAVMIGDSAELIEDFR.R P2_K.ESVAPLDVAAGPLNVGKK.S 6 17	20180615_KS_CL_9.22907	6	901.655493	5,403.889299	0.889299	6	5,403.863969	0.863969	22907	DECOY:REVERSE_P11974	DECOY:REVERSE_P11974	true	DECOY:REVERSE_P11974	DECOY:REVERSE_P11974	true	ESVAPLDVAAGPLNVGKK	QALFVKEAPIEIGLDGRAVMIGDSAELIEDFR	309	222	18	32	17	6	325	227	6	BS3	6.459179652932963	true	false	false	true	Within >4	-0.18644067759322036		-0.23148148101851854	1.0	1.0	-0.2788461532884616	-0.9999999980000001	710	333	2
Scan: 21442 Run: 20180615_KS_CL_9.21442 P1_R.KILGEK.G P2_K.KGVNLPGAAVDLPAVSEKDIQDLK.F 1 1	20180615_KS_CL_9.21442	5	661.176090	3,300.844068	0.844068	5	3,300.854442	0.854442	21442	P11974	P11974	false	P11974	P11974	false	KILGEK	KGVNLPGAAVDLPAVSEKDIQDLK	256	207	6	24	1	1	256	207	5	BS3	6.423822032733436	false	true	false	false	Within >4	-0.18644067759322036		-0.23148148101851854	0.0	0.0	-0.2788461532884616	-0.9999999980000001	512	336	0
Scan: 16298 Run: 20180615_KS_CL_9.16298 P1_R.KLFEELAR.S P2_R.KILGEK.G 1 1	20180615_KS_CL_9.16298	4	458.273064	1,829.063150	0.063150	4	1,829.066218	0.066218	16298	P11974	P11974	false	P11974	P11974	false	KLFEELAR	KILGEK	393	256	8	6	1	1	393	256	4	BS3	6.3179102041947095	false	true	false	false	Within >4	-0.18644067759322036		-0.23148148101851854	0.0	0.0	-0.2788461532884616	-0.9999999980000001	708	217	0
Scan: 22482 Run: 20180615_KS_CL_9.22482 P1_K.KPRPTR.A P2_R.AEGSDVANAVLDGADCcmIMoxLSGETAKGDYPLEAVR.M 1 25	20180615_KS_CL_9.22482	4	1,101.295491	4,401.152858	0.152858	4	4,401.158044	0.158044	22482	P11974	P11974	false	P11974	P11974	false	KPRPTR	AEGSDVANAVLDGADCcmIMoxLSGETAKGDYPLEAVR	337	343	6	34	1	25	337	367	4	BS3	6.314494356875199	false	true	false	false	Within >4	-0.18644067759322036		-0.23148148101851854	0.0	0.0	-0.2788461532884616	-0.9999999980000001	686	24	0
Scan: 9832 Run: 20180615_KS_CL_9.9832 P1_R.KILGEKbs3ohGK.N P2_R.KAADVHEVR.K 1 1	20180615_KS_CL_9.9832	5	438.855177	2,189.239503	0.239503	5	2,189.241941	0.241941	9832	P11974	P11974	false	P11974	P11974	false	KAADVHEVR	KILGEKbs3ohGK	247	256	9	8	1	1	247	256	5	BS3	6.3049523077385565	false	true	false	false	Within >4	-0.18644067759322036		-0.23148148101851854	0.0	0.0	-0.2788461532884616	-0.9999999980000001	653	381	0
Scan: 23031 Run: 20180615_KS_CL_9.23031 P1_R.TATESFASDPILYRPVAVALDTKGPEIR.T P2_K.GVNLPGAAVDLPAVSEKDIQDLK.F 23 17	20180615_KS_CL_9.23031	5	1,101.586417	5,502.895703	0.895703	5	5,502.913754	0.913754	23031	P11974	P11974	false	P11974	P11974	false	TATESFASDPILYRPVAVALDTKGPEIR	GVNLPGAAVDLPAVSEKDIQDLK	93	208	28	23	23	17	115	224	5	BS3	6.254729496644738	false	true	false	false	Within >4	-0.18644067759322036		-0.23148148101851854	0.0	0.0	-0.2788461532884616	-0.9999999980000001	705	326	0
Scan: 9552 Run: 20180615_KS_CL_9.9552 P1_R.KILGEK.G P2_K.GSGTAEVELKK.G 1 10	20180615_KS_CL_9.9552	4	486.531840	1,942.098254	0.098254	4	1,942.098640	0.098640	9552	P11974	P11974	false	P11974	P11974	false	GSGTAEVELKK	KILGEK	126	256	11	6	10	1	135	256	4	BS3	6.2546368136661235	false	true	false	false	Within >4	-0.18644067759322036		-0.23148148101851854	0.0	0.0	-0.2788461532884616	-0.9999999980000001	704	325	0
Scan: 22200 Run: 20180615_KS_CL_9.22200 P1_R.TGLIKGSGTAEVELK.K P2_K.KGATLKITLDNAYMEK.Ccm 5 6	20180615_KS_CL_9.22200	5	687.979126	3,434.859248	0.859248	5	3,434.858205	0.858205	22200	P11974	P11974	false	P11974	P11974	false	TGLIKGSGTAEVELK	KGATLKITLDNAYMEK	121	136	15	16	5	6	125	141	5	BS3	6.250993212695791	false	true	false	false	Within >4	-0.18644067759322036		-0.23148148101851854	0.0	0.0	-0.2788461532884616	-0.9999999980000001	437	258	0
Scan: 23842 Run: 20180615_KS_CL_9.23842 P1_R.KILGEK.G P2_K.DIQDLKFGVEQDVDMoxVFASFIR.K 1 6	20180615_KS_CL_9.23842	4	853.948827	3,411.766202	0.766202	4	3,411.763574	0.763574	23842	P11974	P11974	false	P11974	P11974	false	KILGEK	DIQDLKFGVEQDVDMoxVFASFIR	256	225	6	22	1	6	256	230	4	BS3	6.248906028432774	false	true	false	false	Within >4	-0.18644067759322036		-0.23148148101851854	0.0	0.0	-0.2788461532884616	-0.9999999980000001	702	232	0
Scan: 16596 Run: 20180615_KS_CL_9.16596 P1_K.VYVDDGLISLQVKQK.G P2_K.KGATLK.I 13 1	20180615_KS_CL_9.16596	4	615.606666	2,458.397558	0.397558	4	2,458.404660	0.404660	16596	P11974	P11974	false	P11974	P11974	false	KGATLK	VYVDDGLISLQVKQK	136	174	6	15	1	13	136	186	4	BS3	6.243866910161245	false	true	false	false	Within >4	-0.18644067759322036		-0.23148148101851854	0.0	0.0	-0.2788461532884616	-0.9999999980000001	701	379	0
Scan: 13104 Run: 20180615_KS_CL_9.13104 P1_K.KPRPTR.A P2_K.KGVNLPGAAVDLPAVSEK.D 1 1	20180615_KS_CL_9.13104	5	532.109067	2,655.508953	0.508953	5	2,655.507167	0.507167	13104	P11974	P11974	false	P11974	P11974	false	KPRPTR	KGVNLPGAAVDLPAVSEK	337	207	6	18	1	1	337	207	5	BS3	6.241870167302899	false	true	false	false	Within >4	-0.18644067759322036		-0.23148148101851854	0.0	0.0	-0.2788461532884616	-0.9999999980000001	544	242	0
Scan: 22889 Run: 20180615_KS_CL_9.22889 P1_R.PTRAEGSDVANAVLDGADCcmIMoxLSGETAKGDYPLEAVR.M P2_R.AGKPVICcmATQMoxLESMIKKPR.P 28 18	20180615_KS_CL_9.22889	6	1,046.860275	6,275.117991	0.117991	6	6,275.104439	0.104439	22889	P11974	P11974	false	P11974	P11974	false	AGKPVICcmATQMoxLESMIKKPR	PTRAEGSDVANAVLDGADCcmIMoxLSGETAKGDYPLEAVR	320	340	20	37	18	28	337	367	6	BS3	6.1956843282893175	false	true	false	false	Within >4	-0.18644067759322036		-0.23148148101851854	0.0	0.0	-0.2788461532884616	-0.9999999980000001	699	24	0
Scan: 15540 Run: 20180615_KS_CL_9.15540 P1_R.SVETLKEMIK.S P2_K.KGATLK.I 6 1	20180615_KS_CL_9.15540	4	483.783227	1,931.103802	0.103802	4	1,931.101282	0.101282	15540	P11974	P11974	false	P11974	P11974	false	KGATLK	SVETLKEMIK	136	57	6	10	1	6	136	62	4	BS3	6.133702670653774	false	true	false	false	Within >4	-0.18644067759322036		-0.23148148101851854	0.0	0.0	-0.2788461532884616	-0.9999999980000001	698	329	0
Scan: 22635 Run: 20180615_KS_CL_9.22635 P1_K.VFLAQKMoxIIGR.Ccm P2_R.KLFEELAR.S 6 1	20180615_KS_CL_9.22635	4	609.351396	2,433.376478	0.376478	4	2,433.381752	0.381752	22635	P11974	P11974	false	P11974	P11974	false	KLFEELAR	VFLAQKMoxIIGR	393	306	8	11	1	6	393	311	4	BS3	5.975455062250928	false	true	false	false	Within >4	-0.18644067759322036		-0.23148148101851854	0.0	0.0	-0.2788461532884616	-0.9999999980000001	697	323	0
Scan: 23017 Run: 20180615_KS_CL_9.23017 P1_R.VEHVDAAKRIFSAFVMoxDVDQEVGFKbs3nh2LDQIDK.E P2_K.LTAGKKLEVEATGSGK.I 8 6	20180615_KS_CL_9.23017	5	1,090.171940	5,445.823318	0.823318	5	5,445.838133	0.838133	23017	DECOY:REVERSE_P11974	DECOY:REVERSE_P11974	true	DECOY:REVERSE_P11974	DECOY:REVERSE_P11974	true	LTAGKKLEVEATGSGK	VEHVDAAKRIFSAFVMoxDVDQEVGFKbs3nh2LDQIDK	392	278	16	31	6	8	397	285	5	BS3	5.932122436430538	true	false	false	true	Within >4	-0.18644067759322036		-0.23148148101851854	1.0	1.0	-0.2788461532884616	-0.9999999980000001	696	81	2
Scan: 22907 Run: 20180615_KS_CL_9.22907 P1_K.LDQIDKbs3ohESVAPLDVAAGPLNVGKK.S P2_K.KIMoxSELMQTACcmIVPKbs3ohGARNCcmR.G 23 1	20180615_KS_CL_9.22907	6	901.809288	5,404.812069	0.812069	6	5,404.811794	0.811794	22907	DECOY:REVERSE_P11974	DECOY:REVERSE_P11974	true	DECOY:REVERSE_P11974	DECOY:REVERSE_P11974	true	LDQIDKbs3ohESVAPLDVAAGPLNVGKK	KIMoxSELMQTACcmIVPKbs3ohGARNCcmR	303	196	24	21	23	1	325	196	6	BS3	5.76438621435208	true	false	false	true	Within >4	-0.18644067759322036		-0.23148148101851854	1.0	1.0	-0.2788461532884616	-0.9999999980000001	695	275	2
Scan: 22638 Run: 20180615_KS_CL_9.22638 P1_R.TATESFASDPILYRPVAVALDTKGPEIR.T P2_K.GSGTAEVELKK.G 23 10	20180615_KS_CL_9.22638	5	855.456579	4,272.246513	0.246513	5	4,272.252915	0.252915	22638	P11974	P11974	false	P11974	P11974	false	GSGTAEVELKK	TATESFASDPILYRPVAVALDTKGPEIR	126	93	11	28	10	23	135	115	5	BS3	5.753256262434994	false	true	false	false	Within >4	-0.18644067759322036		-0.23148148101851854	0.0	0.0	-0.2788461532884616	-0.9999999980000001	651	340	0
Scan: 22889 Run: 20180615_KS_CL_9.22889 P1_K.KGATLKITLDNAYMEK.Ccm P2_R.AEGSDVANAVLDGADCcmIMLSGETAKGDYPLEAVRMQHLIAR.E 6 25	20180615_KS_CL_9.22889	6	1,047.026427	6,276.114903	0.114903	6	6,276.121477	0.121477	22889	P11974	P11974	false	P11974	P11974	false	KGATLKITLDNAYMEK	AEGSDVANAVLDGADCcmIMLSGETAKGDYPLEAVRMQHLIAR	136	343	16	41	6	25	141	367	6	BS3	5.678887931813275	false	true	false	false	Within >4	-0.18644067759322036		-0.23148148101851854	0.0	0.0	-0.2788461532884616	-0.9999999980000001	693	145	0
Scan: 20294 Run: 20180615_KS_CL_9.20294 P1_R.SVETLKEMIK.S P2_K.NICcmKVVDVGSK.V 6 4	20180615_KS_CL_9.20294	4	634.094004	2,532.346910	0.346910	4	2,532.354280	0.354280	20294	P11974	P11974	false	P11974	P11974	false	SVETLKEMIK	NICcmKVVDVGSK	57	163	10	11	6	4	62	166	4	BS3	5.668445166804355	false	true	false	false	Within >4	-0.18644067759322036		-0.23148148101851854	0.0	0.0	-0.2788461532884616	-0.9999999980000001	454	102	0
Scan: 22787 Run: 20180615_KS_CL_9.22787 P1_R.TGLIKGSGTAEVELKK.G P2_K.ITLDNAYMEKCcmDENILWLDYK.N 5 10	20180615_KS_CL_9.22787	4	1,104.567710	4,414.241734	0.241734	4	4,414.232775	0.232775	22787	P11974	P11974	false	P11974	P11974	false	TGLIKGSGTAEVELKK	ITLDNAYMEKCcmDENILWLDYK	121	142	16	21	5	10	125	151	4	BS3	5.560762494181082	false	true	false	false	Within >4	-0.18644067759322036		-0.23148148101851854	0.0	0.0	-0.2788461532884616	-0.9999999980000001	691	316	0
Scan: 23879 Run: 20180615_KS_CL_9.23879 P1_K.KGVNLPGAAVDLPAVSEK.D P2_K.DIQDLKFGVEQDVDMoxVFASFIR.K 1 6	20180615_KS_CL_9.23879	4	1,123.332996	4,489.302878	0.302878	4	4,489.309048	0.309048	23879	P11974	P11974	false	P11974	P11974	false	KGVNLPGAAVDLPAVSEK	DIQDLKFGVEQDVDMoxVFASFIR	207	225	18	22	1	6	207	230	4	BS3	5.407034889613603	false	true	false	false	Within >4	-0.18644067759322036		-0.23148148101851854	0.0	0.0	-0.2788461532884616	-0.9999999980000001	690	313	0
Scan: 7460 Run: 20180615_KS_CL_9.7460 P1_K.NICcmKVVDVGSK.V P2_K.KPRPTR.A 4 1	20180615_KS_CL_9.7460	4	528.300298	2,109.172086	0.172086	4	2,109.172826	0.172826	7460	P11974	P11974	false	P11974	P11974	false	KPRPTR	NICcmKVVDVGSK	337	163	6	11	1	4	337	166	4	BS3	5.353105704052529	false	true	false	false	Within >4	-0.18644067759322036		-0.23148148101851854	0.0	0.0	-0.2788461532884616	-0.9999999980000001	596	167	0
Scan: 9379 Run: 20180615_KS_CL_9.9379 P1_K.KGATLK.I P2_K.EMIKSGMNVAR.M 1 4	20180615_KS_CL_9.9379	3	664.029352	1,989.066227	0.066227	3	1,989.075085	0.075085	9379	P11974	P11974	false	P11974	P11974	false	KGATLK	EMIKSGMNVAR	136	63	6	11	1	4	136	66	3	BS3	5.334828457143322	false	true	false	false	Within >4	-0.18644067759322036		-0.23148148101851854	0.0	0.0	-0.2788461532884616	-0.9999999980000001	569	295	0
Scan: 9618 Run: 20180615_KS_CL_9.9618 P1_K.NICcmKVVDVGSK.V P2_K.KGATLK.I 4 1	20180615_KS_CL_9.9618	4	494.032246	1,972.099878	0.099878	4	1,972.102681	0.102681	9618	P11974	P11974	false	P11974	P11974	false	KGATLK	NICcmKVVDVGSK	136	163	6	11	1	4	136	166	4	BS3	5.281991049735808	false	true	false	false	Within >4	-0.18644067759322036		-0.23148148101851854	0.0	0.0	-0.2788461532884616	-0.9999999980000001	626	331	0
Scan: 22544 Run: 20180615_KS_CL_9.22544 P1_K.KPRPTR.A P2_R.AEGSDVANAVLDGADCcmIMoxLSGETAKGDYPLEAVR.M 1 25	20180615_KS_CL_9.22544	3	1,468.052989	4,401.137138	0.137138	3	4,401.158044	0.158044	22544	P11974	P11974	false	P11974	P11974	false	KPRPTR	AEGSDVANAVLDGADCcmIMoxLSGETAKGDYPLEAVR	337	343	6	34	1	25	337	367	3	BS3	5.27823252515266	false	true	false	false	Within >4	-0.18644067759322036		-0.23148148101851854	0.0	0.0	-0.2788461532884616	-0.9999999980000001	686	24	0
Scan: 17634 Run: 20180615_KS_CL_9.17634 P1_K.NIKIISK.I P2_R.KLFEELAR.S 3 1	20180615_KS_CL_9.17634	3	653.393968	1,957.160075	0.160075	3	1,957.161180	0.161180	17634	P11974	P11974	false	P11974	P11974	false	KLFEELAR	NIKIISK	393	264	8	7	1	3	393	266	3	BS3	5.190264271936284	false	true	false	false	Within >4	-0.18644067759322036		-0.23148148101851854	0.0	0.0	-0.2788461532884616	-0.9999999980000001	685	310	0
Scan: 16127 Run: 20180615_KS_CL_9.16127 P1_R.TGLIKGSGTAEVELK.K P2_K.NICcmKVVDVGSK.V 5 4	20180615_KS_CL_9.16127	4	715.393427	2,857.544602	0.544602	4	2,857.547043	0.547043	16127	P11974	P11974	false	P11974	P11974	false	NICcmKVVDVGSK	TGLIKGSGTAEVELK	163	121	11	15	4	5	166	125	4	BS3	5.142425324394022	false	true	false	false	Within >4	-0.18644067759322036		-0.23148148101851854	0.0	0.0	-0.2788461532884616	-0.9999999980000001	644	334	0
Scan: 22850 Run: 20180615_KS_CL_9.22850 P1_K.PVICcmATQMLESMIKK.P P2_R.AGKPVICcmATQMLESMIK.K 14 3	20180615_KS_CL_9.22850	3	1,254.982392	3,761.925347	0.925347	3	3,761.933583	0.933583	22850	P11974	P11974	false	P11974	P11974	false	AGKPVICcmATQMLESMIK	PVICcmATQMLESMIKK	320	323	17	15	3	14	322	336	3	BS3	5.091213934364963	false	true	false	false	Within >4	-0.18644067759322036		-0.23148148101851854	0.0	0.0	-0.2788461532884616	-0.9999999980000001	683	308	0
Scan: 7004 Run: 20180615_KS_CL_9.7004 P1_R.KILGEK.G P2_K.KGATLK.I 1 1	20180615_KS_CL_9.7004	4	361.228972	1,440.886782	0.886782	4	1,440.891548	0.891548	7004	P11974	P11974	false	P11974	P11974	false	KGATLK	KILGEK	136	256	6	6	1	1	136	256	4	BS3	5.062201558748362	false	true	false	false	Within >4	-0.18644067759322036		-0.23148148101851854	0.0	0.0	-0.2788461532884616	-0.9999999980000001	682	307	0
Scan: 23783 Run: 20180615_KS_CL_9.23783 P1_R.KILGEKGK.N P2_K.DIQDLKFGVEQDVDMVFASFIR.K 6 6	20180615_KS_CL_9.23783	4	896.231405	3,580.896514	0.896514	4	3,580.885091	0.885091	23783	P11974	P11974	false	P11974	P11974	false	DIQDLKFGVEQDVDMVFASFIR	KILGEKGK	225	256	22	8	6	6	230	261	4	BS3	5.057921130418972	false	true	false	false	Within >4	-0.18644067759322036		-0.23148148101851854	0.0	0.0	-0.2788461532884616	-0.9999999980000001	681	70	0
Scan: 12395 Run: 20180615_KS_CL_9.12395 P1_R.SVETLKEMoxIK.S P2_R.MoxNFSHGTHEYHAETIKNVR.T 6 16	20180615_KS_CL_9.12395	6	603.801246	3,616.763817	0.763817	6	3,616.765374	0.765374	12395	P11974	P11974	false	P11974	P11974	false	MoxNFSHGTHEYHAETIKNVR	SVETLKEMoxIK	74	57	19	10	16	6	89	62	6	BS3	5.016755618071673	false	true	false	false	Within >4	-0.18644067759322036		-0.23148148101851854	0.0	0.0	-0.2788461532884616	-0.9999999980000001	642	360	0
Scan: 23320 Run: 20180615_KS_CL_9.23320 P1_R.GDLGIEIPAEKbs3ohVFLAQKMoxIIGRCcmNR.A P2_R.AEGSDVANAVLDGADCcmIMoxLSGETAKGDYPLEAVR.M 17 25	20180615_KS_CL_9.23320	6	1,108.894264	6,647.321925	0.321925	6	6,647.290710	0.290710	23320	P11974	P11974	false	P11974	P11974	false	AEGSDVANAVLDGADCcmIMoxLSGETAKGDYPLEAVR	GDLGIEIPAEKbs3ohVFLAQKMoxIIGRCcmNR	343	295	34	25	25	17	367	311	6	BS3	5.012853611757036	false	true	false	false	Within >4	-0.18644067759322036		-0.23148148101851854	0.0	0.0	-0.2788461532884616	-0.9999999980000001	679	280	0
Scan: 11962 Run: 20180615_KS_CL_9.11962 P1_R.KLFEELAR.S P2_R.KAADVHEVR.K 1 1	20180615_KS_CL_9.11962	5	434.244245	2,166.184843	0.184843	5	2,166.179685	0.179685	11962	P11974	P11974	false	P11974	P11974	false	KAADVHEVR	KLFEELAR	247	393	9	8	1	1	247	393	5	BS3	4.985362319094426	false	true	false	false	Within >4	-0.18644067759322036		-0.23148148101851854	0.0	0.0	-0.2788461532884616	-0.9999999980000001	678	380	0
Scan: 7065 Run: 20180615_KS_CL_9.7065 P1_R.KAADVHEVR.K P2_K.GSGTAEVELKK.G 1 10	20180615_KS_CL_9.7065	3	760.742967	2,279.207072	0.207072	3	2,279.212107	0.212107	7065	P11974	P11974	false	P11974	P11974	false	KAADVHEVR	GSGTAEVELKK	247	126	9	11	1	10	247	135	3	BS3	4.96890631624805	false	true	false	false	Within >4	-0.18644067759322036		-0.23148148101851854	0.0	0.0	-0.2788461532884616	-0.9999999980000001	646	330	0
Scan: 19971 Run: 20180615_KS_CL_9.19971 P1_K.KPRPTR.A P2_K.GPDFLVTEVENGGFLGSKK.G 1 18	20180615_KS_CL_9.19971	5	577.915674	2,884.541988	0.541988	5	2,884.544674	0.544674	19971	P11974	P11974	false	P11974	P11974	false	KPRPTR	GPDFLVTEVENGGFLGSKK	337	189	6	19	1	18	337	206	5	BS3	4.921867929011734	false	true	false	false	Within >4	-0.18644067759322036		-0.23148148101851854	0.0	0.0	-0.2788461532884616	-0.9999999980000001	531	216	0
Scan: 13172 Run: 20180615_KS_CL_9.13172 P1_K.KPRPTR.A P2_K.KGVNLPGAAVDLPAVSEK.D 1 1	20180615_KS_CL_9.13172	4	664.883250	2,655.503894	0.503894	4	2,655.507167	0.507167	13172	P11974	P11974	false	P11974	P11974	false	KPRPTR	KGVNLPGAAVDLPAVSEK	337	207	6	18	1	1	337	207	4	BS3	4.885039170895778	false	true	false	false	Within >4	-0.18644067759322036		-0.23148148101851854	0.0	0.0	-0.2788461532884616	-0.9999999980000001	544	242	0
Scan: 22975 Run: 20180615_KS_CL_9.22975 P1_K.QKGPDFLVTEVENGGFLGSKK.G P2_K.GVNLPGAAVDLPAVSEKDIQDLK.F 20 17	20180615_KS_CL_9.22975	4	1,184.885845	4,735.514274	0.514274	4	4,735.496001	0.496001	22975	P11974	P11974	false	P11974	P11974	false	QKGPDFLVTEVENGGFLGSKK	GVNLPGAAVDLPAVSEKDIQDLK	187	208	21	23	20	17	206	224	4	BS3	4.879327403446151	false	true	false	false	Within >4	-0.18644067759322036		-0.23148148101851854	0.0	0.0	-0.2788461532884616	-0.9999999980000001	566	315	0
Scan: 22933 Run: 20180615_KS_CL_9.22933 P1_R.PTRAEGSDVANAVLDGADCcmIMLSGETAKGDYPLEAVR.M P2_R.AGKPVICcmATQMLESMoxIKKPR.P 28 18	20180615_KS_CL_9.22933	6	1,044.197057	6,259.138683	0.138683	6	6,259.109529	0.109529	22933	P11974	P11974	false	P11974	P11974	false	AGKPVICcmATQMLESMoxIKKPR	PTRAEGSDVANAVLDGADCcmIMLSGETAKGDYPLEAVR	320	340	20	37	18	28	337	367	6	BS3	4.837095928764137	false	true	false	false	Within >4	-0.18644067759322036		-0.23148148101851854	0.0	0.0	-0.2788461532884616	-0.9999999980000001	673	24	0
Scan: 17235 Run: 20180615_KS_CL_9.17235 P1_K.KPRPTR.A P2_R.AGKPVICcmATQMLESMIKKPR.P 1 18	20180615_KS_CL_9.17235	6	525.797567	3,148.741743	0.741743	6	3,148.739905	0.739905	17235	P11974	P11974	false	P11974	P11974	false	KPRPTR	AGKPVICcmATQMLESMIKKPR	337	320	6	20	1	18	337	337	6	BS3	4.800069303520248	false	true	false	false	Within >4	-0.18644067759322036		-0.23148148101851854	0.0	0.0	-0.2788461532884616	-0.9999999980000001	541	124	0
Scan: 6216 Run: 20180615_KS_CL_9.6216 P1_K.KGATLK.I P2_K.EMoxIKSGMoxNVAR.M 1 4	20180615_KS_CL_9.6216	4	506.273613	2,021.065346	0.065346	4	2,021.064905	0.064905	6216	P11974	P11974	false	P11974	P11974	false	KGATLK	EMoxIKSGMoxNVAR	136	63	6	11	1	4	136	66	4	BS3	4.76752857098366	false	true	false	false	Within >4	-0.18644067759322036		-0.23148148101851854	0.0	0.0	-0.2788461532884616	-0.9999999980000001	595	295	0
Scan: 23195 Run: 20180615_KS_CL_9.23195 P1_R.VEHVDAAKbs3nh2RIFSAFVMDVDQEVGFKLDQIDK.E P2_R.VEHVDAAKRIFSAFVMDVDQEVGFK.L 25 8	20180615_KS_CL_9.23195	5	1,336.684880	6,678.388018	0.388018	5	6,678.381839	0.381839	23195	DECOY:REVERSE_P11974	DECOY:REVERSE_P11974	true	DECOY:REVERSE_P11974	DECOY:REVERSE_P11974	true	VEHVDAAKRIFSAFVMDVDQEVGFK	VEHVDAAKbs3nh2RIFSAFVMDVDQEVGFKLDQIDK	278	278	25	31	8	25	285	302	5	BS3	4.723810723207186	true	false	false	true	Within >4	-0.18644067759322036		-0.23148148101851854	1.0	1.0	-0.2788461532884616	-0.9999999980000001	670	303	2
Scan: 22850 Run: 20180615_KS_CL_9.22850 P1_K.QKGPDFLVTEVENGGFLGSKbs3ohK.G P2_K.NICcmKVVDVGSK.V 2 4	20180615_KS_CL_9.22850	3	1,254.659185	3,760.955726	0.955726	3	3,760.959702	0.959702	22850	P11974	P11974	false	P11974	P11974	false	NICcmKVVDVGSK	QKGPDFLVTEVENGGFLGSKbs3ohK	163	187	11	21	4	2	166	188	3	BS3	4.670761446869913	false	true	false	false	Within >4	-0.18644067759322036		-0.23148148101851854	0.0	0.0	-0.2788461532884616	-0.9999999980000001	669	366	0
Scan: 7692 Run: 20180615_KS_CL_9.7692 P1_K.NIKIISK.I P2_R.KAADVHEVR.K 3 1	20180615_KS_CL_9.7692	4	495.042575	1,976.141194	0.141194	4	1,976.141842	0.141842	7692	P11974	P11974	false	P11974	P11974	false	KAADVHEVR	NIKIISK	247	264	9	7	1	3	247	266	4	BS3	4.658024795202386	false	true	false	false	Within >4	-0.18644067759322036		-0.23148148101851854	0.0	0.0	-0.2788461532884616	-0.9999999980000001	668	302	0
Scan: 11949 Run: 20180615_KS_CL_9.11949 P1_R.SVETLKEMoxIK.S P2_K.KGATLK.I 6 1	20180615_KS_CL_9.11949	4	487.781505	1,947.096914	0.096914	4	1,947.096192	0.096192	11949	P11974	P11974	false	P11974	P11974	false	KGATLK	SVETLKEMoxIK	136	57	6	10	1	6	136	62	4	BS3	4.633766496278808	false	true	false	false	Within >4	-0.18644067759322036		-0.23148148101851854	0.0	0.0	-0.2788461532884616	-0.9999999980000001	654	329	0
Scan: 13321 Run: 20180615_KS_CL_9.13321 P1_K.VYVDDGLISLQVKQK.G P2_K.KPRPTR.A 13 1	20180615_KS_CL_9.13321	5	520.101756	2,595.472398	0.472398	5	2,595.474805	0.474805	13321	P11974	P11974	false	P11974	P11974	false	KPRPTR	VYVDDGLISLQVKQK	337	174	6	15	1	13	337	186	5	BS3	4.633558250017057	false	true	false	false	Within >4	-0.18644067759322036		-0.23148148101851854	0.0	0.0	-0.2788461532884616	-0.9999999980000001	388	314	0
Scan: 7736 Run: 20180615_KS_CL_9.7736 P1_R.TGLIKGSGTAEVELKK.G P2_K.KPRPTR.A 5 1	20180615_KS_CL_9.7736	5	505.298208	2,521.454658	0.454658	5	2,521.459153	0.459153	7736	P11974	P11974	false	P11974	P11974	false	KPRPTR	TGLIKGSGTAEVELKK	337	121	6	16	1	5	337	125	5	BS3	4.579364207677309	false	true	false	false	Within >4	-0.18644067759322036		-0.23148148101851854	0.0	0.0	-0.2788461532884616	-0.9999999980000001	545	294	0
Scan: 23874 Run: 20180615_KS_CL_9.23874 P1_K.ILGEKGK.N P2_K.DIQDLKFGVEQDVDMoxVFASFIR.K 5 6	20180615_KS_CL_9.23874	4	868.204116	3,468.787358	0.787358	4	3,468.785038	0.785038	23874	P11974	P11974	false	P11974	P11974	false	ILGEKGK	DIQDLKFGVEQDVDMoxVFASFIR	257	225	7	22	5	6	261	230	4	BS3	4.558385754214629	false	true	false	false	Within >4	-0.18644067759322036		-0.23148148101851854	0.0	0.0	-0.2788461532884616	-0.9999999980000001	664	70	0
Scan: 14495 Run: 20180615_KS_CL_9.14495 P1_K.VYVDDGLISLQVKQK.G P2_R.KAADVHEVR.K 13 1	20180615_KS_CL_9.14495	5	574.119054	2,865.558888	0.558888	5	2,865.559992	0.559992	14495	P11974	P11974	false	P11974	P11974	false	KAADVHEVR	VYVDDGLISLQVKQK	247	174	9	15	1	13	247	186	5	BS3	4.5485023145274335	false	true	false	false	Within >4	-0.18644067759322036		-0.23148148101851854	0.0	0.0	-0.2788461532884616	-0.9999999980000001	663	301	0
Scan: 8657 Run: 20180615_KS_CL_9.8657 P1_R.TGLIKGSGTAEVELKK.G P2_R.KAADVHEVR.K 5 1	20180615_KS_CL_9.8657	6	466.265282	2,791.548033	0.548033	6	2,791.544340	0.544340	8657	P11974	P11974	false	P11974	P11974	false	KAADVHEVR	TGLIKGSGTAEVELKK	247	121	9	16	1	5	247	125	6	BS3	4.526537608599988	false	true	false	false	Within >4	-0.18644067759322036		-0.23148148101851854	0.0	0.0	-0.2788461532884616	-0.9999999980000001	662	112	0
Scan: 22785 Run: 20180615_KS_CL_9.22785 P1_K.PVICcmATQMLESMIKbs3ohKPRPTR.A P2_K.IISKIENHEGVRRFDEILEASDGIMVAR.G 15 4	20180615_KS_CL_9.22785	6	975.353127	5,846.075103	0.075103	6	5,846.071876	0.071876	22785	P11974	P11974	false	P11974	P11974	false	PVICcmATQMLESMIKbs3ohKPRPTR	IISKIENHEGVRRFDEILEASDGIMVAR	323	267	20	28	15	4	337	270	6	BS3	4.52563263066674	false	true	false	false	Within >4	-0.18644067759322036		-0.23148148101851854	0.0	0.0	-0.2788461532884616	-0.9999999980000001	661	268	0
Scan: 23746 Run: 20180615_KS_CL_9.23746 P1_R.KILGEK.G P2_K.DIQDLKFGVEQDVDMVFASFIRK.A 1 6	20180615_KS_CL_9.23746	4	881.971565	3,523.857154	0.857154	4	3,523.863627	0.863627	23746	P11974	P11974	false	P11974	P11974	false	KILGEK	DIQDLKFGVEQDVDMVFASFIRK	256	225	6	23	1	6	256	230	4	BS3	4.492085198256392	false	true	false	false	Within >4	-0.18644067759322036		-0.23148148101851854	0.0	0.0	-0.2788461532884616	-0.9999999980000001	660	232	0
Scan: 23082 Run: 20180615_KS_CL_9.23082 P1_R.TATESFASDPILYRPVAVALDTKGPEIR.T P2_K.KGATLKITLDNAYMoxEKCcmDENILWLDYK.N 23 16	20180615_KS_CL_9.23082	6	1,070.216952	6,415.258053	0.258053	6	6,415.264746	0.264746	23082	P11974	P11974	false	P11974	P11974	false	TATESFASDPILYRPVAVALDTKGPEIR	KGATLKITLDNAYMoxEKCcmDENILWLDYK	93	136	28	27	23	16	115	151	6	BS3	4.472516684509023	false	true	false	false	Within >4	-0.18644067759322036		-0.23148148101851854	0.0	0.0	-0.2788461532884616	-0.9999999980000001	659	297	0
Scan: 23286 Run: 20180615_KS_CL_9.23286 P1_K.PRPTRAEGSDVANAVLDGADCcmIMLSGETAKGDYPLEAVR.M P2_R.AGKPVICcmATQMLESMIKKbs3ohPR.P 30 17	20180615_KS_CL_9.23286	7	951.338700	6,652.319965	0.319965	7	6,652.347128	0.347128	23286	P11974	P11974	false	P11974	P11974	false	AGKPVICcmATQMLESMIKKbs3ohPR	PRPTRAEGSDVANAVLDGADCcmIMLSGETAKGDYPLEAVR	320	338	20	39	17	30	336	367	7	BS3	4.466614888906202	false	true	false	false	Within >4	-0.18644067759322036		-0.23148148101851854	0.0	0.0	-0.2788461532884616	-0.9999999980000001	658	66	0
Scan: 8064 Run: 20180615_KS_CL_9.8064 P1_K.KGATLK.I P2_K.EMoxIKSGMNVAR.M 1 4	20180615_KS_CL_9.8064	4	502.275767	2,005.073962	0.073962	4	2,005.069995	0.069995	8064	P11974	P11974	false	P11974	P11974	false	KGATLK	EMoxIKSGMNVAR	136	63	6	11	1	4	136	66	4	BS3	4.461496771869403	false	true	false	false	Within >4	-0.18644067759322036		-0.23148148101851854	0.0	0.0	-0.2788461532884616	-0.9999999980000001	657	295	0
Scan: 23018 Run: 20180615_KS_CL_9.23018 P1_R.SVETLKEMoxIKbs3nh2SGMoxNVAR.M P2_K.IISKIENHEGVRRFDEILEASDGIMoxVAR.G 6 4	20180615_KS_CL_9.23018	5	1,086.969752	5,429.812378	0.812378	5	5,429.799644	0.799644	23018	P11974	P11974	false	P11974	P11974	false	SVETLKEMoxIKbs3nh2SGMoxNVAR	IISKIENHEGVRRFDEILEASDGIMoxVAR	57	267	17	28	6	4	62	270	5	BS3	4.403501576897565	false	true	false	false	Within >4	-0.18644067759322036		-0.23148148101851854	0.0	0.0	-0.2788461532884616	-0.9999999980000001	656	159	0
Scan: 23154 Run: 20180615_KS_CL_9.23154 P1_R.SVETLKEMIKbs3nh2SGMoxNVAR.M P2_R.NTGIICcmTIGPASRSVETLKEMIK.S 6 19	20180615_KS_CL_9.23154	4	1,180.627565	4,718.481154	0.481154	4	4,718.473023	0.473023	23154	P11974	P11974	false	P11974	P11974	false	SVETLKEMIKbs3nh2SGMoxNVAR	NTGIICcmTIGPASRSVETLKEMIK	57	44	17	23	6	19	62	62	4	BS3	4.386468911138223	false	true	false	false	Within >4	-0.18644067759322036		-0.23148148101851854	0.0	0.0	-0.2788461532884616	-0.9999999980000001	655	141	0
Scan: 12021 Run: 20180615_KS_CL_9.12021 P1_R.SVETLKEMoxIK.S P2_K.KGATLK.I 6 1	20180615_KS_CL_9.12021	3	650.039608	1,947.096995	0.096995	3	1,947.096192	0.096192	12021	P11974	P11974	false	P11974	P11974	false	KGATLK	SVETLKEMoxIK	136	57	6	10	1	6	136	62	3	BS3	4.319945966241085	false	true	false	false	Within >4	-0.18644067759322036		-0.23148148101851854	0.0	0.0	-0.2788461532884616	-0.9999999980000001	654	329	0
Scan: 9880 Run: 20180615_KS_CL_9.9880 P1_R.KILGEKbs3ohGK.N P2_R.KAADVHEVR.K 1 1	20180615_KS_CL_9.9880	3	730.752938	2,189.236985	0.236985	3	2,189.241941	0.241941	9880	P11974	P11974	false	P11974	P11974	false	KAADVHEVR	KILGEKbs3ohGK	247	256	9	8	1	1	247	256	3	BS3	4.2528367230018596	false	true	false	false	Within >4	-0.18644067759322036		-0.23148148101851854	0.0	0.0	-0.2788461532884616	-0.9999999980000001	653	381	0
Scan: 22513 Run: 20180615_KS_CL_9.22513 P1_K.KPRPTR.A P2_R.AGKPVICcmATQMLESMIKbs3ohKPR.P 1 18	20180615_KS_CL_9.22513	5	661.967855	3,304.802893	0.802893	5	3,304.818539	0.818539	22513	P11974	P11974	false	P11974	P11974	false	KPRPTR	AGKPVICcmATQMLESMIKbs3ohKPR	337	320	6	20	1	18	337	337	5	BS3	4.251434501324801	false	true	false	false	Within >4	-0.18644067759322036		-0.23148148101851854	0.0	0.0	-0.2788461532884616	-0.9999999980000001	652	124	0
Scan: 22656 Run: 20180615_KS_CL_9.22656 P1_R.TATESFASDPILYRPVAVALDTKGPEIR.T P2_K.GSGTAEVELKK.G 23 10	20180615_KS_CL_9.22656	4	1,069.071911	4,272.258538	0.258538	4	4,272.252915	0.252915	22656	P11974	P11974	false	P11974	P11974	false	GSGTAEVELKK	TATESFASDPILYRPVAVALDTKGPEIR	126	93	11	28	10	23	135	115	4	BS3	4.186308428217336	false	true	false	false	Within >4	-0.18644067759322036		-0.23148148101851854	0.0	0.0	-0.2788461532884616	-0.9999999980000001	651	340	0
Scan: 12799 Run: 20180615_KS_CL_9.12799 P1_R.TGLIKGSGTAEVELKbs3ohK.G P2_K.KPRPTR.A 5 1	20180615_KS_CL_9.12799	4	670.391897	2,677.538482	0.538482	4	2,677.537787	0.537787	12799	P11974	P11974	false	P11974	P11974	false	KPRPTR	TGLIKGSGTAEVELKbs3ohK	337	121	6	16	1	5	337	125	4	BS3	4.147265020575957	false	true	false	false	Within >4	-0.18644067759322036		-0.23148148101851854	0.0	0.0	-0.2788461532884616	-0.9999999980000001	504	294	0
Scan: 23039 Run: 20180615_KS_CL_9.23039 P1_K.GATLKITLDNAYMEKCcmDENILWLDYKbs3ohNICcmK.V P2_K.CcmDENILWLDYKbs3nh2NICcmKVVDVGSK.V 5 15	20180615_KS_CL_9.23039	6	1,125.725395	6,748.308711	0.308711	6	6,748.317441	0.317441	23039	P11974	P11974	false	P11974	P11974	false	GATLKITLDNAYMEKCcmDENILWLDYKbs3ohNICcmK	CcmDENILWLDYKbs3nh2NICcmKVVDVGSK	137	152	30	22	5	15	141	166	6	BS3	4.1034331000070265	false	true	false	false	Within >4	-0.18644067759322036		-0.23148148101851854	0.0	0.0	-0.2788461532884616	-0.9999999980000001	649	193	0
Scan: 22628 Run: 20180615_KS_CL_9.22628 P1_K.KGATLKITLDNAYMEK.Ccm P2_R.AEGSDVANAVLDGADCcmIMLSGETAKGDYPLEAVRMoxQHLIAR.E 6 25	20180615_KS_CL_9.22628	6	1,049.688873	6,292.089579	0.089579	6	6,292.116387	0.116387	22628	P11974	P11974	false	P11974	P11974	false	KGATLKITLDNAYMEK	AEGSDVANAVLDGADCcmIMLSGETAKGDYPLEAVRMoxQHLIAR	136	343	16	41	6	25	141	367	6	BS3	4.073099199456332	false	true	false	false	Within >4	-0.18644067759322036		-0.23148148101851854	0.0	0.0	-0.2788461532884616	-0.9999999980000001	648	145	0
Scan: 19200 Run: 20180615_KS_CL_9.19200 P1_K.KPRPTR.A P2_R.GDLGIEIPAEKVFLAQK.M 1 11	20180615_KS_CL_9.19200	5	544.716093	2,718.544083	0.544083	5	2,718.543219	0.543219	19200	P11974	P11974	false	P11974	P11974	false	KPRPTR	GDLGIEIPAEKVFLAQK	337	295	6	17	1	11	337	305	5	BS3	4.000693888934586	false	true	false	false	Within >4	-0.18644067759322036		-0.23148148101851854	0.0	0.0	-0.2788461532884616	-0.9999999980000001	456	198	0
Scan: 7042 Run: 20180615_KS_CL_9.7042 P1_R.KAADVHEVR.K P2_K.GSGTAEVELKK.G 1 10	20180615_KS_CL_9.7042	4	570.810475	2,279.212794	0.212794	4	2,279.212107	0.212107	7042	P11974	P11974	false	P11974	P11974	false	KAADVHEVR	GSGTAEVELKK	247	126	9	11	1	10	247	135	4	BS3	3.9708060659198026	false	true	false	false	Within >4	-0.18644067759322036		-0.23148148101851854	0.0	0.0	-0.2788461532884616	-0.9999999980000001	646	330	0
Scan: 12801 Run: 20180615_KS_CL_9.12801 P1_R.TGLIKbs3ohGSGTAEVELKK.G P2_K.KPRPTR.A 15 1	20180615_KS_CL_9.12801	5	536.515058	2,677.538908	0.538908	5	2,677.537787	0.537787	12801	P11974	P11974	false	P11974	P11974	false	KPRPTR	TGLIKbs3ohGSGTAEVELKK	337	121	6	16	1	15	337	135	5	BS3	3.9612725559320303	false	true	false	false	Within >4	-0.18644067759322036		-0.23148148101851854	0.0	0.0	-0.2788461532884616	-0.9999999980000001	645	219	0
Scan: 16315 Run: 20180615_KS_CL_9.16315 P1_R.TGLIKGSGTAEVELK.K P2_K.NICcmKVVDVGSK.V 5 4	20180615_KS_CL_9.16315	3	953.521912	2,857.543907	0.543907	3	2,857.547043	0.547043	16315	P11974	P11974	false	P11974	P11974	false	NICcmKVVDVGSK	TGLIKGSGTAEVELK	163	121	11	15	4	5	166	125	3	BS3	3.9536312090817036	false	true	false	false	Within >4	-0.18644067759322036		-0.23148148101851854	0.0	0.0	-0.2788461532884616	-0.9999999980000001	644	334	0
Scan: 22247 Run: 20180615_KS_CL_9.22247 P1_R.TGLIKGSGTAEVELKK.G P2_K.GATLKITLDNAYMoxEK.Ccm 5 5	20180615_KS_CL_9.22247	4	863.720377	3,450.852402	0.852402	4	3,450.853115	0.853115	22247	P11974	P11974	false	P11974	P11974	false	TGLIKGSGTAEVELKK	GATLKITLDNAYMoxEK	121	137	16	15	5	5	125	141	4	BS3	3.940099068366635	false	true	false	false	Within >4	-0.18644067759322036		-0.23148148101851854	0.0	0.0	-0.2788461532884616	-0.9999999980000001	622	258	0
Scan: 12494 Run: 20180615_KS_CL_9.12494 P1_R.SVETLKEMoxIK.S P2_R.MoxNFSHGTHEYHAETIKNVR.T 6 16	20180615_KS_CL_9.12494	4	905.198809	3,616.766130	0.766130	4	3,616.765374	0.765374	12494	P11974	P11974	false	P11974	P11974	false	MoxNFSHGTHEYHAETIKNVR	SVETLKEMoxIK	74	57	19	10	16	6	89	62	4	BS3	3.9275502275900718	false	true	false	false	Within >4	-0.18644067759322036		-0.23148148101851854	0.0	0.0	-0.2788461532884616	-0.9999999980000001	642	360	0
Scan: 21001 Run: 20180615_KS_CL_9.21001 P1_K.VYVDDGLISLQVKQK.G P2_K.NICcmKVVDVGSK.V 13 4	20180615_KS_CL_9.21001	3	1,020.891788	3,059.653535	0.653535	3	3,059.657658	0.657658	21001	P11974	P11974	false	P11974	P11974	false	NICcmKVVDVGSK	VYVDDGLISLQVKQK	163	174	11	15	4	13	166	186	3	BS3	3.9215714372274397	false	true	false	false	Within >4	-0.18644067759322036		-0.23148148101851854	0.0	0.0	-0.2788461532884616	-0.9999999980000001	641	283	0
Scan: 20712 Run: 20180615_KS_CL_9.20712 P1_R.TATESFASDPILYRPVAVALDTKGPEIR.T P2_K.KPRPTR.A 23 1	20180615_KS_CL_9.20712	4	978.032477	3,908.100802	0.100802	4	3,908.115968	0.115968	20712	P11974	P11974	false	P11974	P11974	false	KPRPTR	TATESFASDPILYRPVAVALDTKGPEIR	337	93	6	28	1	23	337	115	4	BS3	3.9102952450694377	false	true	false	false	Within >4	-0.18644067759322036		-0.23148148101851854	0.0	0.0	-0.2788461532884616	-0.9999999980000001	525	355	0
Scan: 18387 Run: 20180615_KS_CL_9.18387 P1_R.SVETLKEMIK.S P2_R.KILGEK.G 6 1	20180615_KS_CL_9.18387	3	668.053115	2,001.137516	0.137516	3	2,001.143147	0.143147	18387	P11974	P11974	false	P11974	P11974	false	SVETLKEMIK	KILGEK	57	256	10	6	6	1	62	256	3	BS3	3.8813404518786174	false	true	false	false	Within >4	-0.18644067759322036		-0.23148148101851854	0.0	0.0	-0.2788461532884616	-0.9999999980000001	639	282	0
Scan: 10434 Run: 20180615_KS_CL_9.10434 P1_R.TGLIKGSGTAEVELK.K P2_R.KAADVHEVR.K 5 1	20180615_KS_CL_9.10434	3	888.824239	2,663.450888	0.450888	3	2,663.449377	0.449377	10434	P11974	P11974	false	P11974	P11974	false	KAADVHEVR	TGLIKGSGTAEVELK	247	121	9	15	1	5	247	125	3	BS3	3.8614751805407237	false	true	false	false	Within >4	-0.18644067759322036		-0.23148148101851854	0.0	0.0	-0.2788461532884616	-0.9999999980000001	638	112	0
Scan: 23042 Run: 20180615_KS_CL_9.23042 P1_R.VNKbs3ohITEAHYEHTGHSFNMRAVNMGSKIMEK.L P2_R.ALEEFLKRHFMoxAAEAERAILHQMR.V 26 7	20180615_KS_CL_9.23042	6	1,111.890833	6,665.301339	0.301339	6	6,665.301447	0.301447	23042	DECOY:REVERSE_P11974	DECOY:REVERSE_P11974	true	DECOY:REVERSE_P11974	DECOY:REVERSE_P11974	true	VNKbs3ohITEAHYEHTGHSFNMRAVNMGSKIMEK	ALEEFLKRHFMoxAAEAERAILHQMR	441	133	30	24	26	7	466	139	6	BS3	3.8569751585578502	true	false	false	true	Within >4	-0.18644067759322036		-0.23148148101851854	1.0	1.0	-0.2788461532884616	-0.9999999980000001	637	132	2
Scan: 23439 Run: 20180615_KS_CL_9.23439 P1_K.VFLAQKMoxIIGRCcmNRAGK.P P2_R.AEGSDVANAVLDGADCcmIMoxLSGETAKGDYPLEAVR.M 6 25	20180615_KS_CL_9.23439	5	1,125.958940	5,624.758318	0.758318	5	5,624.773527	0.773527	23439	P11974	P11974	false	P11974	P11974	false	AEGSDVANAVLDGADCcmIMoxLSGETAKGDYPLEAVR	VFLAQKMoxIIGRCcmNRAGK	343	306	34	17	25	6	367	311	5	BS3	3.778744108725207	false	true	false	false	Within >4	-0.18644067759322036		-0.23148148101851854	0.0	0.0	-0.2788461532884616	-0.9999999980000001	636	280	0
Scan: 22645 Run: 20180615_KS_CL_9.22645 P1_K.KGATLKITLDNAYMoxEK.Ccm P2_R.AEGSDVANAVLDGADCcmIMLSGETAKGDYPLEAVRMQHLIAR.E 6 25	20180615_KS_CL_9.22645	6	1,049.688873	6,292.089579	0.089579	6	6,292.116387	0.116387	22645	P11974	P11974	false	P11974	P11974	false	KGATLKITLDNAYMoxEK	AEGSDVANAVLDGADCcmIMLSGETAKGDYPLEAVRMQHLIAR	136	343	16	41	6	25	141	367	6	BS3	3.777299512926664	false	true	false	false	Within >4	-0.18644067759322036		-0.23148148101851854	0.0	0.0	-0.2788461532884616	-0.9999999980000001	635	145	0
Scan: 9383 Run: 20180615_KS_CL_9.9383 P1_R.TGLIKGSGTAEVELK.K P2_K.KPRPTR.A 5 1	20180615_KS_CL_9.9383	3	798.792986	2,393.357129	0.357129	3	2,393.364190	0.364190	9383	P11974	P11974	false	P11974	P11974	false	KPRPTR	TGLIKGSGTAEVELK	337	121	6	15	1	5	337	125	3	BS3	3.6881834388917794	false	true	false	false	Within >4	-0.18644067759322036		-0.23148148101851854	0.0	0.0	-0.2788461532884616	-0.9999999980000001	620	294	0
Scan: 23117 Run: 20180615_KS_CL_9.23117 P1_R.VNLAMoxNVGKARGFFKK.G P2_K.GATLKbs3nh2ITLDNAYMEKCcmDENILWLDYK.N 9 15	20180615_KS_CL_9.23117	5	1,041.940949	5,204.668363	0.668363	5	5,204.675231	0.675231	23117	P11974	P11974	false	P11974	P11974	false	VNLAMoxNVGKARGFFKK	GATLKbs3nh2ITLDNAYMEKCcmDENILWLDYK	490	137	16	26	9	15	498	151	5	BS3	3.6793584935732198	false	true	false	false	Within >4	-0.18644067759322036		-0.23148148101851854	0.0	0.0	-0.2788461532884616	-0.9999999980000001	633	278	0
Scan: 9297 Run: 20180615_KS_CL_9.9297 P1_R.TGLIKGSGTAEVELK.K P2_K.KPRPTR.A 5 1	20180615_KS_CL_9.9297	4	599.346679	2,393.357610	0.357610	4	2,393.364190	0.364190	9297	P11974	P11974	false	P11974	P11974	false	KPRPTR	TGLIKGSGTAEVELK	337	121	6	15	1	5	337	125	4	BS3	3.6691868252782456	false	true	false	false	Within >4	-0.18644067759322036		-0.23148148101851854	0.0	0.0	-0.2788461532884616	-0.9999999980000001	620	294	0
Scan: 23105 Run: 20180615_KS_CL_9.23105 P1_K.PVICcmATQMLESMoxIKbs3nh2KPRPTR.A P2_K.CcmDENILWLDYKNICcmKbs3ohVVDVGSK.V 15 11	20180615_KS_CL_9.23105	5	1,098.566725	5,487.797243	0.797243	5	5,487.798786	0.798786	23105	P11974	P11974	false	P11974	P11974	false	CcmDENILWLDYKNICcmKbs3ohVVDVGSK	PVICcmATQMLESMoxIKbs3nh2KPRPTR	152	323	22	20	11	15	162	337	5	BS3	3.6559441935438506	false	true	false	false	Within >4	-0.18644067759322036		-0.23148148101851854	0.0	0.0	-0.2788461532884616	-0.9999999980000001	630	276	0
Scan: 23105 Run: 20180615_KS_CL_9.23105 P1_K.PVICcmATQMLESMoxIKKbs3nh2PRPTR.A P2_K.CcmDENILWLDYKNICcmKbs3ohVVDVGSK.V 14 11	20180615_KS_CL_9.23105	5	1,098.566725	5,487.797243	0.797243	5	5,487.798786	0.798786	23105	P11974	P11974	false	P11974	P11974	false	CcmDENILWLDYKNICcmKbs3ohVVDVGSK	PVICcmATQMLESMoxIKKbs3nh2PRPTR	152	323	22	20	11	14	162	336	5	BS3	3.6559441935438506	false	true	false	false	Within >4	-0.18644067759322036		-0.23148148101851854	0.0	0.0	-0.2788461532884616	-0.9999999980000001	631	277	0
Scan: 22908 Run: 20180615_KS_CL_9.22908 P1_K.LDQIDKbs3ohESVAPLDVAAGPLNVGKK.S P2_K.KIMSELMoxQTACcmIVPKbs3ohGARNCcmR.G 23 1	20180615_KS_CL_9.22908	5	1,081.971356	5,404.820398	0.820398	5	5,404.811794	0.811794	22908	DECOY:REVERSE_P11974	DECOY:REVERSE_P11974	true	DECOY:REVERSE_P11974	DECOY:REVERSE_P11974	true	LDQIDKbs3ohESVAPLDVAAGPLNVGKK	KIMSELMoxQTACcmIVPKbs3ohGARNCcmR	303	196	24	21	23	1	325	196	5	BS3	3.6419894960282337	true	false	false	true	Within >4	-0.18644067759322036		-0.23148148101851854	1.0	1.0	-0.2788461532884616	-0.9999999980000001	629	275	2
Scan: 22951 Run: 20180615_KS_CL_9.22951 P1_R.VEHVDAAKbs3nh2RIFSAFVMoxDVDQEVGFKLDQIDK.E P2_K.QKVQLSILGDDVYVKSGVDVVKCcmINK.Y 25 22	20180615_KS_CL_9.22951	6	1,127.929901	6,761.535747	0.535747	6	6,761.533979	0.533979	22951	DECOY:REVERSE_P11974	DECOY:REVERSE_P11974	true	DECOY:REVERSE_P11974	DECOY:REVERSE_P11974	true	QKVQLSILGDDVYVKSGVDVVKCcmINK	VEHVDAAKbs3nh2RIFSAFVMoxDVDQEVGFKLDQIDK	345	278	26	31	22	25	366	302	6	BS3	3.6101285172179836	true	false	false	true	Within >4	-0.18644067759322036		-0.23148148101851854	1.0	1.0	-0.2788461532884616	-0.9999999980000001	628	274	2
Scan: 3430 Run: 20180615_KS_CL_9.3430 P1_K.KPRPTR.A P2_K.KGATLK.I 1 1	20180615_KS_CL_9.3430	3	503.647700	1,507.921271	0.921271	3	1,507.919828	0.919828	3430	P11974	P11974	false	P11974	P11974	false	KPRPTR	KGATLK	337	136	6	6	1	1	337	136	3	BS3	3.596929450841615	false	true	false	false	Within >4	-0.18644067759322036		-0.23148148101851854	0.0	0.0	-0.2788461532884616	-0.9999999980000001	627	48	0
Scan: 9675 Run: 20180615_KS_CL_9.9675 P1_K.NICcmKVVDVGSK.V P2_K.KGATLK.I 4 1	20180615_KS_CL_9.9675	3	658.374203	1,972.100780	0.100780	3	1,972.102681	0.102681	9675	P11974	P11974	false	P11974	P11974	false	KGATLK	NICcmKVVDVGSK	136	163	6	11	1	4	136	166	3	BS3	3.5835681858609965	false	true	false	false	Within >4	-0.18644067759322036		-0.23148148101851854	0.0	0.0	-0.2788461532884616	-0.9999999980000001	626	331	0
Scan: 7653 Run: 20180615_KS_CL_9.7653 P1_K.KGATLK.I P2_K.GSGTAEVELKK.G 1 10	20180615_KS_CL_9.7653	4	469.019806	1,872.050118	0.050118	4	1,872.056775	0.056775	7653	P11974	P11974	false	P11974	P11974	false	GSGTAEVELKK	KGATLK	126	136	11	6	10	1	135	136	4	BS3	3.581397106438394	false	true	false	false	Within >4	-0.18644067759322036		-0.23148148101851854	0.0	0.0	-0.2788461532884616	-0.9999999980000001	513	285	0
Scan: 22975 Run: 20180615_KS_CL_9.22975 P1_R.VGEHNEIKSIIK.I P2_R.AVNMGSKIMEKLTEVSRSAPGITCcmIIGTNR.A 8 11	20180615_KS_CL_9.22975	4	1,185.131913	4,736.498546	0.498546	4	4,736.502698	0.502698	22975	DECOY:REVERSE_P11974	DECOY:REVERSE_P11974	true	DECOY:REVERSE_P11974	DECOY:REVERSE_P11974	true	VGEHNEIKSIIK	AVNMGSKIMEKLTEVSRSAPGITCcmIIGTNR	255	460	12	30	8	11	262	470	4	BS3	3.5728865762067663	true	false	false	true	Within >4	-0.18644067759322036		-0.23148148101851854	1.0	1.0	-0.2788461532884616	-0.9999999980000001	624	271	2
Scan: 19860 Run: 20180615_KS_CL_9.19860 P1_K.KPRPTR.A P2_K.GPDFLVTEVENGGFLGSKK.G 1 18	20180615_KS_CL_9.19860	4	722.143103	2,884.543306	0.543306	4	2,884.544674	0.544674	19860	P11974	P11974	false	P11974	P11974	false	KPRPTR	GPDFLVTEVENGGFLGSKK	337	189	6	19	1	18	337	206	4	BS3	3.5663590268533705	false	true	false	false	Within >4	-0.18644067759322036		-0.23148148101851854	0.0	0.0	-0.2788461532884616	-0.9999999980000001	531	216	0
Scan: 22227 Run: 20180615_KS_CL_9.22227 P1_R.TGLIKGSGTAEVELKK.G P2_K.GATLKITLDNAYMoxEK.Ccm 5 5	20180615_KS_CL_9.22227	5	691.177946	3,450.853348	0.853348	5	3,450.853115	0.853115	22227	P11974	P11974	false	P11974	P11974	false	TGLIKGSGTAEVELKK	GATLKITLDNAYMoxEK	121	137	16	15	5	5	125	141	5	BS3	3.538294320143381	false	true	false	false	Within >4	-0.18644067759322036		-0.23148148101851854	0.0	0.0	-0.2788461532884616	-0.9999999980000001	622	258	0
Scan: 14943 Run: 20180615_KS_CL_9.14943 P1_K.NIKIISK.I P2_R.KILGEKbs3ohGK.N 3 1	20180615_KS_CL_9.14943	4	496.064008	1,980.226926	0.226926	4	1,980.223436	0.223436	14943	P11974	P11974	false	P11974	P11974	false	NIKIISK	KILGEKbs3ohGK	264	256	7	8	3	1	266	256	4	BS3	3.5227221805985085	false	true	false	false	Within >4	-0.18644067759322036		-0.23148148101851854	0.0	0.0	-0.2788461532884616	-0.9999999980000001	530	286	0
Scan: 9352 Run: 20180615_KS_CL_9.9352 P1_R.TGLIKGSGTAEVELK.K P2_K.KPRPTR.A 5 1	20180615_KS_CL_9.9352	5	479.679132	2,393.359278	0.359278	5	2,393.364190	0.364190	9352	P11974	P11974	false	P11974	P11974	false	KPRPTR	TGLIKGSGTAEVELK	337	121	6	15	1	5	337	125	5	BS3	3.499869692089738	false	true	false	false	Within >4	-0.18644067759322036		-0.23148148101851854	0.0	0.0	-0.2788461532884616	-0.9999999980000001	620	294	0
Scan: 6922 Run: 20180615_KS_CL_9.6922 P1_K.KPRPTR.A P2_K.IISKIENHEGVR.R 1 4	20180615_KS_CL_9.6922	5	458.066433	2,285.295783	0.295783	5	2,285.296779	0.296779	6922	P11974	P11974	false	P11974	P11974	false	KPRPTR	IISKIENHEGVR	337	267	6	12	1	4	337	270	5	BS3	3.471037620280243	false	true	false	false	Within >4	-0.18644067759322036		-0.23148148101851854	0.0	0.0	-0.2788461532884616	-0.9999999980000001	619	268	0
Scan: 22933 Run: 20180615_KS_CL_9.22933 P1_R.SVETLKEMIKbs3nh2SGMNVARMoxNFSHGTHEYHAETIK.N P2_R.AGKPVICcmATQMLESMoxIKbs3ohK.P 6 3	20180615_KS_CL_9.22933	6	1,044.359715	6,260.114631	0.114631	6	6,260.116166	0.116166	22933	P11974	P11974	false	P11974	P11974	false	AGKPVICcmATQMLESMoxIKbs3ohK	SVETLKEMIKbs3nh2SGMNVARMoxNFSHGTHEYHAETIK	320	57	18	33	3	6	322	62	6	BS3	3.4698595856299357	false	true	false	false	Within >4	-0.18644067759322036		-0.23148148101851854	0.0	0.0	-0.2788461532884616	-0.9999999980000001	618	221	0
Scan: 17947 Run: 20180615_KS_CL_9.17947 P1_K.KGVNLPGAAVDLPAVSEK.D P2_K.GSGTAEVELKK.G 1 10	20180615_KS_CL_9.17947	4	755.917323	3,019.640186	0.640186	4	3,019.644114	0.644114	17947	P11974	P11974	false	P11974	P11974	false	GSGTAEVELKK	KGVNLPGAAVDLPAVSEK	126	207	11	18	10	1	135	207	4	BS3	3.4474891627412774	false	true	false	false	Within >4	-0.18644067759322036		-0.23148148101851854	0.0	0.0	-0.2788461532884616	-0.9999999980000001	457	273	0
Scan: 23016 Run: 20180615_KS_CL_9.23016 P1_K.PVICcmATQMoxLESMoxIKKPR.P P2_K.KPRPTR.A 15 1	20180615_KS_CL_9.23016	4	732.150835	2,924.574234	0.574234	4	2,924.576184	0.576184	23016	P11974	P11974	false	P11974	P11974	false	KPRPTR	PVICcmATQMoxLESMoxIKKPR	337	323	6	17	1	15	337	337	4	BS3	3.4455623408950586	false	true	false	false	Within >4	-0.18644067759322036		-0.23148148101851854	0.0	0.0	-0.2788461532884616	-0.9999999980000001	616	124	0
Scan: 23030 Run: 20180615_KS_CL_9.23030 P1_R.SVETLKEMoxIKSGMoxNVAR.M P2_K.NVRTATESFASDPILYRPVAVALDTKGPEIR.T 10 26	20180615_KS_CL_9.23030	4	1,362.966373	5,447.836386	0.836386	4	5,447.843237	0.843237	23030	P11974	P11974	false	P11974	P11974	false	SVETLKEMoxIKSGMoxNVAR	NVRTATESFASDPILYRPVAVALDTKGPEIR	57	90	17	31	10	26	66	115	4	BS3	3.4284222040829344	false	true	false	false	Within >4	-0.18644067759322036		-0.23148148101851854	0.0	0.0	-0.2788461532884616	-0.9999999980000001	615	265	0
Scan: 22975 Run: 20180615_KS_CL_9.22975 P1_R.SVETLKEMoxIKbs3nh2SGMoxNVAR.M P2_R.NTGIICcmTIGPASRSVETLKEMIK.S 6 19	20180615_KS_CL_9.22975	4	1,184.626671	4,734.477578	0.477578	4	4,734.467933	0.467933	22975	P11974	P11974	false	P11974	P11974	false	SVETLKEMoxIKbs3nh2SGMoxNVAR	NTGIICcmTIGPASRSVETLKEMIK	57	44	17	23	6	19	62	62	4	BS3	3.4159931043631033	false	true	false	false	Within >4	-0.18644067759322036		-0.23148148101851854	0.0	0.0	-0.2788461532884616	-0.9999999980000001	614	141	0
Scan: 17669 Run: 20180615_KS_CL_9.17669 P1_K.KPRPTR.A P2_R.AGKPVICcmATQMLESMIKKPR.P 1 17	20180615_KS_CL_9.17669	6	525.796086	3,148.732857	0.732857	6	3,148.739905	0.739905	17669	P11974	P11974	false	P11974	P11974	false	KPRPTR	AGKPVICcmATQMLESMIKKPR	337	320	6	20	1	17	337	336	6	BS3	3.410740980518134	false	true	false	false	Within >4	-0.18644067759322036		-0.23148148101851854	0.0	0.0	-0.2788461532884616	-0.9999999980000001	613	23	0
Scan: 22445 Run: 20180615_KS_CL_9.22445 P1_R.TGLIKGSGTAEVELKK.G P2_K.QKGPDFLVTEVENGGFLGSKK.G 5 20	20180615_KS_CL_9.22445	6	670.533650	4,017.158241	0.158241	6	4,017.167395	0.167395	22445	P11974	P11974	false	P11974	P11974	false	TGLIKGSGTAEVELKK	QKGPDFLVTEVENGGFLGSKK	121	187	16	21	5	20	125	206	6	BS3	3.36574844634445	false	true	false	false	Within >4	-0.18644067759322036		-0.23148148101851854	0.0	0.0	-0.2788461532884616	-0.9999999980000001	612	261	0
Scan: 7491 Run: 20180615_KS_CL_9.7491 P1_K.NICcmKVVDVGSK.V P2_K.KPRPTR.A 4 1	20180615_KS_CL_9.7491	5	422.841388	2,109.170558	0.170558	5	2,109.172826	0.172826	7491	P11974	P11974	false	P11974	P11974	false	KPRPTR	NICcmKVVDVGSK	337	163	6	11	1	4	337	166	5	BS3	3.3605288959943636	false	true	false	false	Within >4	-0.18644067759322036		-0.23148148101851854	0.0	0.0	-0.2788461532884616	-0.9999999980000001	596	167	0
Scan: 12069 Run: 20180615_KS_CL_9.12069 P1_K.NICcmKVVDVGSK.V P2_K.GSGTAEVELKK.G 4 10	20180615_KS_CL_9.12069	4	619.334780	2,473.310014	0.310014	4	2,473.309773	0.309773	12069	P11974	P11974	false	P11974	P11974	false	GSGTAEVELKK	NICcmKVVDVGSK	126	163	11	11	10	4	135	166	4	BS3	3.3298072619148846	false	true	false	false	Within >4	-0.18644067759322036		-0.23148148101851854	0.0	0.0	-0.2788461532884616	-0.9999999980000001	610	259	0
Scan: 22146 Run: 20180615_KS_CL_9.22146 P1_R.TGLIKGSGTAEVELK.K P2_K.KGATLKITLDNAYMoxEK.Ccm 5 6	20180615_KS_CL_9.22146	4	863.717884	3,450.842430	0.842430	4	3,450.853115	0.853115	22146	P11974	P11974	false	P11974	P11974	false	TGLIKGSGTAEVELK	KGATLKITLDNAYMoxEK	121	136	15	16	5	6	125	141	4	BS3	3.3074624877103878	false	true	false	false	Within >4	-0.18644067759322036		-0.23148148101851854	0.0	0.0	-0.2788461532884616	-0.9999999980000001	609	258	0
Scan: 17546 Run: 20180615_KS_CL_9.17546 P1_K.PVICcmATQMLESMIKKPR.P P2_K.KPRPTR.A 15 1	20180615_KS_CL_9.17546	5	579.522947	2,892.578353	0.578353	5	2,892.586364	0.586364	17546	P11974	P11974	false	P11974	P11974	false	KPRPTR	PVICcmATQMLESMIKKPR	337	323	6	17	1	15	337	337	5	BS3	3.293832927948762	false	true	false	false	Within >4	-0.18644067759322036		-0.23148148101851854	0.0	0.0	-0.2788461532884616	-0.9999999980000001	608	124	0
Scan: 10769 Run: 20180615_KS_CL_9.10769 P1_K.KPRPTR.A P2_R.KLFEELAR.S 1 1	20180615_KS_CL_9.10769	4	475.030496	1,896.092878	0.092878	4	1,896.094498	0.094498	10769	P11974	P11974	false	P11974	P11974	false	KPRPTR	KLFEELAR	337	393	6	8	1	1	337	393	4	BS3	3.2877322221691827	false	true	false	false	Within >4	-0.18644067759322036		-0.23148148101851854	0.0	0.0	-0.2788461532884616	-0.9999999980000001	484	21	0
Scan: 23418 Run: 20180615_KS_CL_9.23418 P1_R.GDLGIEIPAEKVFLAQKbs3ohMoxIIGRCcmNR.A P2_R.AEGSDVANAVLDGADCcmIMoxLSGETAKGDYPLEAVR.M 11 25	20180615_KS_CL_9.23418	5	1,330.462712	6,647.277178	0.277178	5	6,647.290710	0.290710	23418	P11974	P11974	false	P11974	P11974	false	AEGSDVANAVLDGADCcmIMoxLSGETAKGDYPLEAVR	GDLGIEIPAEKVFLAQKbs3ohMoxIIGRCcmNR	343	295	34	25	25	11	367	305	5	BS3	3.2847253349484187	false	true	false	false	Within >4	-0.18644067759322036		-0.23148148101851854	0.0	0.0	-0.2788461532884616	-0.9999999980000001	606	256	0
Scan: 22805 Run: 20180615_KS_CL_9.22805 P1_K.NICcmKVVDVGSK.V P2_K.IISKIENHEGVR.R 4 4	20180615_KS_CL_9.22805	4	688.376907	2,749.478522	0.478522	4	2,749.479632	0.479632	22805	P11974	P11974	false	P11974	P11974	false	IISKIENHEGVR	NICcmKVVDVGSK	267	163	12	11	4	4	270	166	4	BS3	3.269265627266016	false	true	false	false	Within >4	-0.18644067759322036		-0.23148148101851854	0.0	0.0	-0.2788461532884616	-0.9999999980000001	605	255	0
Scan: 18433 Run: 20180615_KS_CL_9.18433 P1_K.KGVNLPGAAVDLPAVSEK.D P2_K.ILGEKbs3ohGKNIK.I 1 7	20180615_KS_CL_9.18433	3	1,053.272525	3,156.795746	0.795746	3	3,156.800939	0.800939	18433	P11974	P11974	false	P11974	P11974	false	KGVNLPGAAVDLPAVSEK	ILGEKbs3ohGKNIK	207	257	18	10	1	7	207	263	3	BS3	3.2662273978874152	false	true	false	false	Within >4	-0.18644067759322036		-0.23148148101851854	0.0	0.0	-0.2788461532884616	-0.9999999980000001	603	254	0
Scan: 18433 Run: 20180615_KS_CL_9.18433 P1_K.KGVNLPGAAVDLPAVSEK.D P2_K.ILGEKGKbs3ohNIK.I 1 5	20180615_KS_CL_9.18433	3	1,053.272525	3,156.795746	0.795746	3	3,156.800939	0.800939	18433	P11974	P11974	false	P11974	P11974	false	KGVNLPGAAVDLPAVSEK	ILGEKGKbs3ohNIK	207	257	18	10	1	5	207	261	3	BS3	3.2662273978874152	false	true	false	false	Within >4	-0.18644067759322036		-0.23148148101851854	0.0	0.0	-0.2788461532884616	-0.9999999980000001	604	253	0
Scan: 13706 Run: 20180615_KS_CL_9.13706 P1_R.SVETLKEMoxIK.S P2_R.MNFSHGTHEYHAETIKNVR.T 6 16	20180615_KS_CL_9.13706	4	901.198812	3,600.766142	0.766142	4	3,600.770464	0.770464	13706	P11974	P11974	false	P11974	P11974	false	SVETLKEMoxIK	MNFSHGTHEYHAETIKNVR	57	74	10	19	6	16	62	89	4	BS3	3.263482678205057	false	true	false	false	Within >4	-0.18644067759322036		-0.23148148101851854	0.0	0.0	-0.2788461532884616	-0.9999999980000001	602	360	0
Scan: 22468 Run: 20180615_KS_CL_9.22468 P1_K.KIMoxSELMQTACcmIVPKGAR.N P2_K.ESVAPLDVAAGPLNVGKK.S 15 17	20180615_KS_CL_9.22468	5	791.028530	3,950.106268	0.106268	5	3,950.104282	0.104282	22468	DECOY:REVERSE_P11974	DECOY:REVERSE_P11974	true	DECOY:REVERSE_P11974	DECOY:REVERSE_P11974	true	ESVAPLDVAAGPLNVGKK	KIMoxSELMQTACcmIVPKGAR	309	196	18	18	17	15	325	210	5	BS3	3.2518404060342534	true	false	false	true	Within >4	-0.18644067759322036		-0.23148148101851854	1.0	1.0	-0.2788461532884616	-0.9999999980000001	601	252	2
Scan: 23052 Run: 20180615_KS_CL_9.23052 P1_K.PVICcmATQMoxLESMIKKPR.P P2_K.FGVEQDVDMVFASFIRKAADVHEVRK.I 14 17	20180615_KS_CL_9.23052	4	1,287.916706	5,147.637718	0.637718	4	5,147.643231	0.643231	23052	P11974	P11974	false	P11974	P11974	false	PVICcmATQMoxLESMIKKPR	FGVEQDVDMVFASFIRKAADVHEVRK	323	231	17	26	14	17	336	247	4	BS3	3.2466896840783575	false	true	false	false	Within >4	-0.18644067759322036		-0.23148148101851854	0.0	0.0	-0.2788461532884616	-0.9999999980000001	600	11	0
Scan: 23155 Run: 20180615_KS_CL_9.23155 P1_R.YLIPDSAFSETATRVNKITEAHYEHTGHSFNMRAVNMGSK.I P2_K.KIMSELMQTACcmIVPKGAR.N 17 15	20180615_KS_CL_9.23155	6	1,114.225272	6,679.307973	0.307973	6	6,679.290622	0.290622	23155	DECOY:REVERSE_P11974	DECOY:REVERSE_P11974	true	DECOY:REVERSE_P11974	DECOY:REVERSE_P11974	true	KIMSELMQTACcmIVPKGAR	YLIPDSAFSETATRVNKITEAHYEHTGHSFNMRAVNMGSK	196	427	18	40	15	17	210	443	6	BS3	3.20915798956548	true	false	false	true	Within >4	-0.18644067759322036		-0.23148148101851854	1.0	1.0	-0.2788461532884616	-0.9999999980000001	461	262	2
Scan: 11800 Run: 20180615_KS_CL_9.11800 P1_K.KPRPTR.A P2_K.GSGTAEVELKKbs3ohGATLK.I 1 10	20180615_KS_CL_9.11800	4	659.879624	2,635.489390	0.489390	4	2,635.490837	0.490837	11800	P11974	P11974	false	P11974	P11974	false	KPRPTR	GSGTAEVELKKbs3ohGATLK	337	126	6	16	1	10	337	135	4	BS3	3.178654062453528	false	true	false	false	Within >4	-0.18644067759322036		-0.23148148101851854	0.0	0.0	-0.2788461532884616	-0.9999999980000001	455	219	0
Scan: 23009 Run: 20180615_KS_CL_9.23009 P1_R.KAADVHEVRKILGEK.G P2_K.GATLKITLDNAYMEKCcmDENILWLDYKNICcmK.V 10 15	20180615_KS_CL_9.23009	5	1,093.372948	5,461.828358	0.828358	5	5,461.808780	0.808780	23009	P11974	P11974	false	P11974	P11974	false	KAADVHEVRKILGEK	GATLKITLDNAYMEKCcmDENILWLDYKNICcmK	247	137	15	30	10	15	256	151	5	BS3	3.108766573174722	false	true	false	false	Within >4	-0.18644067759322036		-0.23148148101851854	0.0	0.0	-0.2788461532884616	-0.9999999980000001	597	248	0
Scan: 7450 Run: 20180615_KS_CL_9.7450 P1_K.NICcmKVVDVGSK.V P2_K.KPRPTR.A 4 1	20180615_KS_CL_9.7450	3	704.064239	2,109.170888	0.170888	3	2,109.172826	0.172826	7450	P11974	P11974	false	P11974	P11974	false	KPRPTR	NICcmKVVDVGSK	337	163	6	11	1	4	337	166	3	BS3	3.0902042938918806	false	true	false	false	Within >4	-0.18644067759322036		-0.23148148101851854	0.0	0.0	-0.2788461532884616	-0.9999999980000001	596	167	0
Scan: 6202 Run: 20180615_KS_CL_9.6202 P1_K.KGATLK.I P2_K.EMoxIKSGMoxNVAR.M 1 4	20180615_KS_CL_9.6202	3	674.693983	2,021.060120	0.060120	3	2,021.064905	0.064905	6202	P11974	P11974	false	P11974	P11974	false	KGATLK	EMoxIKSGMoxNVAR	136	63	6	11	1	4	136	66	3	BS3	3.085578327643207	false	true	false	false	Within >4	-0.18644067759322036		-0.23148148101851854	0.0	0.0	-0.2788461532884616	-0.9999999980000001	595	295	0
Scan: 22615 Run: 20180615_KS_CL_9.22615 P1_R.VGEHNEIKSIIK.I P2_K.QALFVKEAPIEIGLDGR.A 8 6	20180615_KS_CL_9.22615	4	840.716812	3,358.838142	0.838142	4	3,358.850025	0.850025	22615	DECOY:REVERSE_P11974	DECOY:REVERSE_P11974	true	DECOY:REVERSE_P11974	DECOY:REVERSE_P11974	true	VGEHNEIKSIIK	QALFVKEAPIEIGLDGR	255	222	12	17	8	6	262	227	4	BS3	3.057187409423066	true	false	false	true	Within >4	-0.18644067759322036		-0.23148148101851854	1.0	1.0	-0.2788461532884616	-0.9999999980000001	594	246	2
Scan: 23463 Run: 20180615_KS_CL_9.23463 P1_K.DIQDLKFGVEQDVDMoxVFASFIRK.A P2_R.AEGSDVANAVLDGADCcmIMLSGETAKGDYPLEAVR.M 6 25	20180615_KS_CL_9.23463	4	1,587.770236	6,347.051838	0.051838	4	6,347.059978	0.059978	23463	P11974	P11974	false	P11974	P11974	false	AEGSDVANAVLDGADCcmIMLSGETAKGDYPLEAVR	DIQDLKFGVEQDVDMoxVFASFIRK	343	225	34	23	25	6	367	230	4	BS3	3.043141075146241	false	true	false	false	Within >4	-0.18644067759322036		-0.23148148101851854	0.0	0.0	-0.2788461532884616	-0.9999999980000001	593	245	0
Scan: 16845 Run: 20180615_KS_CL_9.16845 P1_K.GSGTAEVELKK.G P2_K.GATLKITLDNAYMoxEK.Ccm 10 5	20180615_KS_CL_9.16845	4	735.637711	2,938.521738	0.521738	4	2,938.520882	0.520882	16845	P11974	P11974	false	P11974	P11974	false	GSGTAEVELKK	GATLKITLDNAYMoxEK	126	137	11	15	10	5	135	141	4	BS3	3.024840247115071	false	true	false	false	Within >4	-0.18644067759322036		-0.23148148101851854	0.0	0.0	-0.2788461532884616	-0.9999999980000001	517	180	0
Scan: 23342 Run: 20180615_KS_CL_9.23342 P1_R.PTRAEGSDVANAVLDGADCcmIMLSGETAKGDYPLEAVR.M P2_R.AGKPVICcmATQMLESMIKbs3ohKPR.P 28 18	20180615_KS_CL_9.23342	6	1,067.542234	6,399.209745	0.209745	6	6,399.193253	0.193253	23342	P11974	P11974	false	P11974	P11974	false	AGKPVICcmATQMLESMIKbs3ohKPR	PTRAEGSDVANAVLDGADCcmIMLSGETAKGDYPLEAVR	320	340	20	37	18	28	337	367	6	BS3	3.015526354223157	false	true	false	false	Within >4	-0.18644067759322036		-0.23148148101851854	0.0	0.0	-0.2788461532884616	-0.9999999980000001	590	24	0
Scan: 23342 Run: 20180615_KS_CL_9.23342 P1_R.PTRAEGSDVANAVLDGADCcmIMLSGETAKGDYPLEAVR.M P2_R.AGKPVICcmATQMLESMIKKbs3ohPR.P 28 17	20180615_KS_CL_9.23342	6	1,067.542234	6,399.209745	0.209745	6	6,399.193253	0.193253	23342	P11974	P11974	false	P11974	P11974	false	AGKPVICcmATQMLESMIKKbs3ohPR	PTRAEGSDVANAVLDGADCcmIMLSGETAKGDYPLEAVR	320	340	20	37	17	28	336	367	6	BS3	3.015526354223157	false	true	false	false	Within >4	-0.18644067759322036		-0.23148148101851854	0.0	0.0	-0.2788461532884616	-0.9999999980000001	591	66	0
Scan: 16974 Run: 20180615_KS_CL_9.16974 P1_K.KPRPTR.A P2_K.KGVNLPGAAVDLPAVSEKDIQDLK.F 1 1	20180615_KS_CL_9.16974	5	674.583393	3,367.880583	0.880583	5	3,367.882722	0.882722	16974	P11974	P11974	false	P11974	P11974	false	KPRPTR	KGVNLPGAAVDLPAVSEKDIQDLK	337	207	6	24	1	1	337	207	5	BS3	2.95779662989178	false	true	false	false	Within >4	-0.18644067759322036		-0.23148148101851854	0.0	0.0	-0.2788461532884616	-0.9999999980000001	589	242	0
Scan: 22816 Run: 20180615_KS_CL_9.22816 P1_R.SVETLKEMoxIKSGMoxNVAR.M P2_R.AGKPVICcmATQMLESMIK.K 6 3	20180615_KS_CL_9.22816	3	1,313.675156	3,938.003639	0.003639	3	3,938.005884	0.005884	22816	P11974	P11974	false	P11974	P11974	false	SVETLKEMoxIKSGMoxNVAR	AGKPVICcmATQMLESMIK	57	320	17	17	6	3	62	322	3	BS3	2.9386419442634275	false	true	false	false	Within >4	-0.18644067759322036		-0.23148148101851854	0.0	0.0	-0.2788461532884616	-0.9999999980000001	588	221	0
Scan: 23017 Run: 20180615_KS_CL_9.23017 P1_K.YDLWLINEDCcmKEMoxYANDLTIKLTAGK.K P2_R.WGTLVIVVDGKbs3ohKFFGRAK.G 11 12	20180615_KS_CL_9.23017	5	1,090.374250	5,446.834868	0.834868	5	5,446.823669	0.823669	23017	DECOY:REVERSE_P11974	DECOY:REVERSE_P11974	true	DECOY:REVERSE_P11974	DECOY:REVERSE_P11974	true	YDLWLINEDCcmKEMoxYANDLTIKLTAGK	WGTLVIVVDGKbs3ohKFFGRAK	371	17	26	18	11	12	381	28	5	BS3	2.8633691991626287	true	false	false	true	Within >4	-0.18644067759322036		-0.23148148101851854	1.0	1.0	-0.2788461532884616	-0.9999999980000001	587	239	2
Scan: 23320 Run: 20180615_KS_CL_9.23320 P1_R.PTRAEGSDVANAVLDGADCcmIMoxLSGETAKGDYPLEAVR.M P2_K.NICcmKVVDVGSKVYVDDGLISLQVK.Q 28 11	20180615_KS_CL_9.23320	6	1,109.227025	6,649.318491	0.318491	6	6,649.324132	0.324132	23320	P11974	P11974	false	P11974	P11974	false	PTRAEGSDVANAVLDGADCcmIMoxLSGETAKGDYPLEAVR	NICcmKVVDVGSKVYVDDGLISLQVK	340	163	37	24	28	11	367	173	6	BS3	2.8610158714998075	false	true	false	false	Within >4	-0.18644067759322036		-0.23148148101851854	0.0	0.0	-0.2788461532884616	-0.9999999980000001	586	220	0
Scan: 13447 Run: 20180615_KS_CL_9.13447 P1_K.VYVDDGLISLQVKQK.G P2_K.KPRPTR.A 13 1	20180615_KS_CL_9.13447	4	649.874496	2,595.468878	0.468878	4	2,595.474805	0.474805	13447	P11974	P11974	false	P11974	P11974	false	KPRPTR	VYVDDGLISLQVKQK	337	174	6	15	1	13	337	186	4	BS3	2.8337034271065553	false	true	false	false	Within >4	-0.18644067759322036		-0.23148148101851854	0.0	0.0	-0.2788461532884616	-0.9999999980000001	388	314	0
Scan: 23079 Run: 20180615_KS_CL_9.23079 P1_K.GPDFLVTEVENGGFLGSKbs3ohKGVNLPGAAVDLPAVSEK.D P2_R.CcmNRAGKPVICcmATQMoxLESMoxIK.K 19 6	20180615_KS_CL_9.23079	6	1,041.533355	6,243.156471	0.156471	6	6,243.161532	0.161532	23079	P11974	P11974	false	P11974	P11974	false	CcmNRAGKPVICcmATQMoxLESMoxIK	GPDFLVTEVENGGFLGSKbs3ohKGVNLPGAAVDLPAVSEK	317	189	20	36	6	19	322	207	6	BS3	2.831227402844353	false	true	false	false	Within >4	-0.18644067759322036		-0.23148148101851854	0.0	0.0	-0.2788461532884616	-0.9999999980000001	583	236	0
Scan: 23079 Run: 20180615_KS_CL_9.23079 P1_K.GPDFLVTEVENGGFLGSKKbs3ohGVNLPGAAVDLPAVSEK.D P2_R.CcmNRAGKPVICcmATQMoxLESMoxIK.K 18 6	20180615_KS_CL_9.23079	6	1,041.533355	6,243.156471	0.156471	6	6,243.161532	0.161532	23079	P11974	P11974	false	P11974	P11974	false	CcmNRAGKPVICcmATQMoxLESMoxIK	GPDFLVTEVENGGFLGSKKbs3ohGVNLPGAAVDLPAVSEK	317	189	20	36	6	18	322	206	6	BS3	2.831227402844353	false	true	false	false	Within >4	-0.18644067759322036		-0.23148148101851854	0.0	0.0	-0.2788461532884616	-0.9999999980000001	584	237	0
Scan: 21503 Run: 20180615_KS_CL_9.21503 P1_R.KILGEK.G P2_K.KGVNLPGAAVDLPAVSEKDIQDLK.F 1 18	20180615_KS_CL_9.21503	4	826.220405	3,300.852514	0.852514	4	3,300.854442	0.854442	21503	P11974	P11974	false	P11974	P11974	false	KILGEK	KGVNLPGAAVDLPAVSEKDIQDLK	256	207	6	24	1	18	256	224	4	BS3	2.8023916504809	false	true	false	false	Within >4	-0.18644067759322036		-0.23148148101851854	0.0	0.0	-0.2788461532884616	-0.9999999980000001	582	235	0
Scan: 6221 Run: 20180615_KS_CL_9.6221 P1_R.KILGEKGK.N P2_R.KAADVHEVR.K 6 1	20180615_KS_CL_9.6221	5	407.639184	2,033.159538	0.159538	5	2,033.163307	0.163307	6221	P11974	P11974	false	P11974	P11974	false	KAADVHEVR	KILGEKGK	247	256	9	8	1	6	247	261	5	BS3	2.785820037176756	false	true	false	false	Within >4	-0.18644067759322036		-0.23148148101851854	0.0	0.0	-0.2788461532884616	-0.9999999980000001	491	134	0
Scan: 22535 Run: 20180615_KS_CL_9.22535 P1_R.MoxQHLIAREAEAAMoxFHRKLFEELAR.S P2_K.KGATLKbs3ohITLDNAYMEK.Ccm 17 1	20180615_KS_CL_9.22535	7	717.807800	5,017.603665	0.603665	7	5,017.586745	0.586745	22535	P11974	P11974	false	P11974	P11974	false	KGATLKbs3ohITLDNAYMEK	MoxQHLIAREAEAAMoxFHRKLFEELAR	136	377	16	24	1	17	136	393	7	BS3	2.7832936648694377	false	true	false	false	Within >4	-0.18644067759322036		-0.23148148101851854	0.0	0.0	-0.2788461532884616	-0.9999999980000001	580	168	0
Scan: 22509 Run: 20180615_KS_CL_9.22509 P1_K.VYVDDGLISLQVKQK.G P2_R.TGLIKGSGTAEVELK.K 13 5	20180615_KS_CL_9.22509	3	1,115.623654	3,343.849133	0.849133	3	3,343.849022	0.849022	22509	P11974	P11974	false	P11974	P11974	false	TGLIKGSGTAEVELK	VYVDDGLISLQVKQK	121	174	15	15	5	13	125	186	3	BS3	2.762621130722423	false	true	false	false	Within >4	-0.18644067759322036		-0.23148148101851854	0.0	0.0	-0.2788461532884616	-0.9999999980000001	579	233	0
Scan: 12430 Run: 20180615_KS_CL_9.12430 P1_R.SVETLKEMIK.S P2_K.KPRPTR.A 6 1	20180615_KS_CL_9.12430	5	414.641311	2,068.170173	0.170173	5	2,068.171427	0.171427	12430	P11974	P11974	false	P11974	P11974	false	KPRPTR	SVETLKEMIK	337	57	6	10	1	6	337	62	5	BS3	2.7468200302409658	false	true	false	false	Within >4	-0.18644067759322036		-0.23148148101851854	0.0	0.0	-0.2788461532884616	-0.9999999980000001	510	290	0
Scan: 23678 Run: 20180615_KS_CL_9.23678 P1_R.KILGEK.G P2_K.DIQDLKFGVEQDVDMoxVFASFIRK.A 1 6	20180615_KS_CL_9.23678	4	885.974031	3,539.867018	0.867018	4	3,539.858537	0.858537	23678	P11974	P11974	false	P11974	P11974	false	KILGEK	DIQDLKFGVEQDVDMoxVFASFIRK	256	225	6	23	1	6	256	230	4	BS3	2.739073605874184	false	true	false	false	Within >4	-0.18644067759322036		-0.23148148101851854	0.0	0.0	-0.2788461532884616	-0.9999999980000001	577	232	0
Scan: 21566 Run: 20180615_KS_CL_9.21566 P1_R.VNLAMoxNVGKAR.G P2_R.SVETLKEMoxIK.S 9 6	20180615_KS_CL_9.21566	3	840.456449	2,518.347518	0.347518	3	2,518.349853	0.349853	21566	P11974	P11974	false	P11974	P11974	false	VNLAMoxNVGKAR	SVETLKEMoxIK	490	57	11	10	9	6	498	62	3	BS3	2.676323528158462	false	true	false	false	Within >4	-0.18644067759322036		-0.23148148101851854	0.0	0.0	-0.2788461532884616	-0.9999999980000001	576	230	0
Scan: 13098 Run: 20180615_KS_CL_9.13098 P1_K.KPRPTR.A P2_K.GATLKITLDNAYMEK.Ccm 1 5	20180615_KS_CL_9.13098	4	640.603482	2,558.384822	0.384822	4	2,558.389025	0.389025	13098	P11974	P11974	false	P11974	P11974	false	KPRPTR	GATLKITLDNAYMEK	337	137	6	15	1	5	337	141	4	BS3	2.6678239292288093	false	true	false	false	Within >4	-0.18644067759322036		-0.23148148101851854	0.0	0.0	-0.2788461532884616	-0.9999999980000001	501	215	0
Scan: 13093 Run: 20180615_KS_CL_9.13093 P1_K.KPRPTR.A P2_R.AGKPVICcmATQMLESMoxIKKPR.P 1 18	20180615_KS_CL_9.13093	6	528.462933	3,164.733939	0.733939	6	3,164.734815	0.734815	13093	P11974	P11974	false	P11974	P11974	false	KPRPTR	AGKPVICcmATQMLESMoxIKKPR	337	320	6	20	1	18	337	337	6	BS3	2.6430052166338225	false	true	false	false	Within >4	-0.18644067759322036		-0.23148148101851854	0.0	0.0	-0.2788461532884616	-0.9999999980000001	574	124	0
Scan: 2637 Run: 20180615_KS_CL_9.2637 P1_K.KPRPTR.A P2_K.KPRPTR.A 1 1	20180615_KS_CL_9.2637	3	549.337356	1,644.990239	0.990239	3	1,644.989973	0.989973	2637	P11974	P11974	false	P11974	P11974	false	KPRPTR	KPRPTR	337	337	6	6	1	1	337	337	3	BS3	2.6339730650148647	false	true	false	false	Within >4	-0.18644067759322036		-0.23148148101851854	0.0	0.0	-0.2788461532884616	-0.9999999980000001	573	124	0
Scan: 23083 Run: 20180615_KS_CL_9.23083 P1_K.GSGTAEVELKK.G P2_R.AEGSDVANAVLDGADCcmIMLSGETAKGDYPLEAVR.M 10 25	20180615_KS_CL_9.23083	5	950.866988	4,749.298558	0.298558	5	4,749.300081	0.300081	23083	P11974	P11974	false	P11974	P11974	false	GSGTAEVELKK	AEGSDVANAVLDGADCcmIMLSGETAKGDYPLEAVR	126	343	11	34	10	25	135	367	5	BS3	2.6223177783097307	false	true	false	false	Within >4	-0.18644067759322036		-0.23148148101851854	0.0	0.0	-0.2788461532884616	-0.9999999980000001	572	228	0
Scan: 23038 Run: 20180615_KS_CL_9.23038 P1_K.IMoxSELMoxQTACcmIVPKGARNCcmR.G P2_R.AVNMoxGSKIMoxEKLTEVSR.S 14 7	20180615_KS_CL_9.23038	4	1,108.052389	4,428.180450	0.180450	4	4,428.176540	0.176540	23038	DECOY:REVERSE_P11974	DECOY:REVERSE_P11974	true	DECOY:REVERSE_P11974	DECOY:REVERSE_P11974	true	AVNMoxGSKIMoxEKLTEVSR	IMoxSELMoxQTACcmIVPKGARNCcmR	460	197	17	20	7	14	466	210	4	BS3	2.6174665706232623	true	false	false	true	Within >4	-0.18644067759322036		-0.23148148101851854	1.0	1.0	-0.2788461532884616	-0.9999999980000001	571	227	2
Scan: 12449 Run: 20180615_KS_CL_9.12449 P1_R.SVETLKEMIK.S P2_K.KPRPTR.A 6 1	20180615_KS_CL_9.12449	4	518.050396	2,068.172478	0.172478	4	2,068.171427	0.171427	12449	P11974	P11974	false	P11974	P11974	false	KPRPTR	SVETLKEMIK	337	57	6	10	1	6	337	62	4	BS3	2.6167181057345568	false	true	false	false	Within >4	-0.18644067759322036		-0.23148148101851854	0.0	0.0	-0.2788461532884616	-0.9999999980000001	510	290	0
Scan: 9386 Run: 20180615_KS_CL_9.9386 P1_K.KGATLK.I P2_K.EMIKSGMNVAR.M 1 4	20180615_KS_CL_9.9386	4	498.274491	1,989.068858	0.068858	4	1,989.075085	0.075085	9386	P11974	P11974	false	P11974	P11974	false	KGATLK	EMIKSGMNVAR	136	63	6	11	1	4	136	66	4	BS3	2.6149945974025792	false	true	false	false	Within >4	-0.18644067759322036		-0.23148148101851854	0.0	0.0	-0.2788461532884616	-0.9999999980000001	569	295	0
Scan: 22962 Run: 20180615_KS_CL_9.22962 P1_K.VYVDDGLISLQVKQKGPDFLVTEVENGGFLGSK.K P2_K.SGMoxNVARMoxNFSHGTHEYHAETIKNVR.T 15 23	20180615_KS_CL_9.22962	5	1,342.271442	6,706.320828	0.320828	5	6,706.322424	0.322424	22962	P11974	P11974	false	P11974	P11974	false	SGMoxNVARMoxNFSHGTHEYHAETIKNVR	VYVDDGLISLQVKQKGPDFLVTEVENGGFLGSK	67	174	26	33	23	15	89	188	5	BS3	2.597709169389087	false	true	false	false	Within >4	-0.18644067759322036		-0.23148148101851854	0.0	0.0	-0.2788461532884616	-0.9999999980000001	568	30	0
Scan: 22760 Run: 20180615_KS_CL_9.22760 P1_R.VAELPYDGKATEGSLMoxICcmDAGDLVANAVDSGEAR.T P2_R.AVNMoxGSKIMoxEK.L 9 7	20180615_KS_CL_9.22760	5	978.268599	4,886.306613	0.306613	5	4,886.296973	0.296973	22760	DECOY:REVERSE_P11974	DECOY:REVERSE_P11974	true	DECOY:REVERSE_P11974	DECOY:REVERSE_P11974	true	AVNMoxGSKIMoxEK	VAELPYDGKATEGSLMoxICcmDAGDLVANAVDSGEAR	460	157	11	34	7	9	466	165	5	BS3	2.568101165993114	true	false	false	true	Within >4	-0.18644067759322036		-0.23148148101851854	1.0	1.0	-0.2788461532884616	-0.9999999980000001	567	152	2
Scan: 23001 Run: 20180615_KS_CL_9.23001 P1_K.QKGPDFLVTEVENGGFLGSKK.G P2_K.GVNLPGAAVDLPAVSEKDIQDLK.F 20 17	20180615_KS_CL_9.23001	5	948.104675	4,735.486993	0.486993	5	4,735.496001	0.496001	23001	P11974	P11974	false	P11974	P11974	false	QKGPDFLVTEVENGGFLGSKK	GVNLPGAAVDLPAVSEKDIQDLK	187	208	21	23	20	17	206	224	5	BS3	2.542915320427085	false	true	false	false	Within >4	-0.18644067759322036		-0.23148148101851854	0.0	0.0	-0.2788461532884616	-0.9999999980000001	566	315	0
Scan: 22934 Run: 20180615_KS_CL_9.22934 P1_K.NICcmKVVDVGSKbs3ohVYVDDGLISLQVKbs3nh2QK.G P2_R.KLFEELARSSSHSTDLMoxEAMoxAMoxGSVEASYK.Ccm 4 1	20180615_KS_CL_9.22934	6	1,118.566130	6,705.353121	0.353121	6	6,705.346475	0.346475	22934	P11974	P11974	false	P11974	P11974	false	KLFEELARSSSHSTDLMoxEAMoxAMoxGSVEASYK	NICcmKVVDVGSKbs3ohVYVDDGLISLQVKbs3nh2QK	393	163	30	26	1	4	393	166	6	BS3	2.5081908753123336	false	true	false	false	Within >4	-0.18644067759322036		-0.23148148101851854	0.0	0.0	-0.2788461532884616	-0.9999999980000001	402	224	0
Scan: 22783 Run: 20180615_KS_CL_9.22783 P1_R.VNKITEAHYEHTGHSFNMoxR.A P2_K.RVEHVDAAKRIFSAFVMoxDVDQEVGFK.L 3 9	20180615_KS_CL_9.22783	6	906.448153	5,432.645259	0.645259	6	5,432.645877	0.645877	22783	DECOY:REVERSE_P11974	DECOY:REVERSE_P11974	true	DECOY:REVERSE_P11974	DECOY:REVERSE_P11974	true	VNKITEAHYEHTGHSFNMoxR	RVEHVDAAKRIFSAFVMoxDVDQEVGFK	441	277	19	26	3	9	443	285	6	BS3	2.5075200014425123	true	false	false	true	Within >4	-0.18644067759322036		-0.23148148101851854	1.0	1.0	-0.2788461532884616	-0.9999999980000001	564	222	2
Scan: 14104 Run: 20180615_KS_CL_9.14104 P1_K.VFLAQKMIIGR.Ccm P2_K.KPRPTR.A 6 1	20180615_KS_CL_9.14104	4	542.579217	2,166.287762	0.287762	4	2,166.282317	0.282317	14104	P11974	P11974	false	P11974	P11974	false	KPRPTR	VFLAQKMIIGR	337	306	6	11	1	6	337	311	4	BS3	2.4927978660162777	false	true	false	false	Within >4	-0.18644067759322036		-0.23148148101851854	0.0	0.0	-0.2788461532884616	-0.9999999980000001	523	250	0
Scan: 22693 Run: 20180615_KS_CL_9.22693 P1_R.VNLAMNVGKAR.G P2_K.KGDVVIVLTGWRPGSGFTNTMoxR.V 9 1	20180615_KS_CL_9.22693	5	744.198577	3,715.956503	0.956503	5	3,715.965417	0.965417	22693	P11974	P11974	false	P11974	P11974	false	VNLAMNVGKAR	KGDVVIVLTGWRPGSGFTNTMoxR	490	505	11	22	9	1	498	505	5	BS3	2.485311984653062	false	true	false	false	Within >4	-0.18644067759322036		-0.23148148101851854	0.0	0.0	-0.2788461532884616	-0.9999999980000001	493	240	0
Scan: 22528 Run: 20180615_KS_CL_9.22528 P1_R.SVETLKEMoxIKbs3nh2SGMoxNVAR.M P2_R.AGKPVICcmATQMLESMIKbs3nh2Kbs3nh2PR.P 6 3	20180615_KS_CL_9.22528	6	798.430322	4,784.538273	0.538273	6	4,784.538579	0.538579	22528	P11974	P11974	false	P11974	P11974	false	SVETLKEMoxIKbs3nh2SGMoxNVAR	AGKPVICcmATQMLESMIKbs3nh2Kbs3nh2PR	57	320	17	20	6	3	62	322	6	BS3	2.477073548525486	false	true	false	false	Within >4	-0.18644067759322036		-0.23148148101851854	0.0	0.0	-0.2788461532884616	-0.9999999980000001	561	221	0
Scan: 23422 Run: 20180615_KS_CL_9.23422 P1_K.NICcmKVVDVGSKVYVDDGLISLQVKbs3nh2QK.G P2_R.AEGSDVANAVLDGADCcmIMoxLSGETAKGDYPLEAVR.M 11 25	20180615_KS_CL_9.23422	5	1,342.274871	6,706.337973	0.337973	5	6,706.370739	0.370739	23422	P11974	P11974	false	P11974	P11974	false	AEGSDVANAVLDGADCcmIMoxLSGETAKGDYPLEAVR	NICcmKVVDVGSKVYVDDGLISLQVKbs3nh2QK	343	163	34	26	25	11	367	173	5	BS3	2.461700489887669	false	true	false	false	Within >4	-0.18644067759322036		-0.23148148101851854	0.0	0.0	-0.2788461532884616	-0.9999999980000001	560	220	0
Scan: 5984 Run: 20180615_KS_CL_9.5984 P1_K.KPRPTR.A P2_K.GSGTAEVELKK.G 1 10	20180615_KS_CL_9.5984	3	670.714832	2,009.122667	0.122667	3	2,009.126920	0.126920	5984	P11974	P11974	false	P11974	P11974	false	KPRPTR	GSGTAEVELKK	337	126	6	11	1	10	337	135	3	BS3	2.450224696548493	false	true	false	false	Within >4	-0.18644067759322036		-0.23148148101851854	0.0	0.0	-0.2788461532884616	-0.9999999980000001	559	219	0
Scan: 22912 Run: 20180615_KS_CL_9.22912 P1_R.CcmNRAGKPVICcmATQMLESMoxIK.K P2_K.AADVHEVRKILGEK.G 6 9	20180615_KS_CL_9.22912	4	1,007.025977	4,024.074802	0.074802	4	4,024.073000	0.073000	22912	P11974	P11974	false	P11974	P11974	false	CcmNRAGKPVICcmATQMLESMoxIK	AADVHEVRKILGEK	317	248	20	14	6	9	322	256	4	BS3	2.4374579707078246	false	true	false	false	Within >4	-0.18644067759322036		-0.23148148101851854	0.0	0.0	-0.2788461532884616	-0.9999999980000001	558	218	0
Scan: 23573 Run: 20180615_KS_CL_9.23573 P1_R.EAEAAMFHRKLFEELAR.S P2_K.AADVHEVRKILGEK.G 10 9	20180615_KS_CL_9.23573	3	1,250.662663	3,748.966160	0.966160	3	3,748.972283	0.972283	23573	P11974	P11974	false	P11974	P11974	false	AADVHEVRKILGEK	EAEAAMFHRKLFEELAR	248	384	14	17	9	10	256	393	3	BS3	2.4154759227934264	false	true	false	false	Within >4	-0.18644067759322036		-0.23148148101851854	0.0	0.0	-0.2788461532884616	-0.9999999980000001	557	217	0
Scan: 17056 Run: 20180615_KS_CL_9.17056 P1_K.QKGPDFLVTEVENGGFLGSKK.G P2_K.KPRPTR.A 20 1	20180615_KS_CL_9.17056	6	524.457258	3,140.699889	0.699889	6	3,140.698215	0.698215	17056	P11974	P11974	false	P11974	P11974	false	KPRPTR	QKGPDFLVTEVENGGFLGSKK	337	187	6	21	1	20	337	206	6	BS3	2.389568194268488	false	true	false	false	Within >4	-0.18644067759322036		-0.23148148101851854	0.0	0.0	-0.2788461532884616	-0.9999999980000001	556	216	0
Scan: 23088 Run: 20180615_KS_CL_9.23088 P1_K.PVICcmATQMoxLESMoxIKKPRPTR.A P2_K.GATLKITLDNAYMoxEKbs3ohCcmDENILWLDYK.N 15 5	20180615_KS_CL_9.23088	5	1,163.786900	5,813.898118	0.898118	5	5,813.910186	0.910186	23088	P11974	P11974	false	P11974	P11974	false	PVICcmATQMoxLESMoxIKKPRPTR	GATLKITLDNAYMoxEKbs3ohCcmDENILWLDYK	323	137	20	26	15	5	337	141	5	BS3	2.374803243593727	false	true	false	false	Within >4	-0.18644067759322036		-0.23148148101851854	0.0	0.0	-0.2788461532884616	-0.9999999980000001	555	215	0
Scan: 23283 Run: 20180615_KS_CL_9.23283 P1_R.GDLGIEIPAEKbs3nh2VFLAQKMoxIIGR.Ccm P2_R.CcmNRAGKPVICcmATQMoxLESMoxIKK.P 17 6	20180615_KS_CL_9.23283	5	1,035.549862	5,172.712928	0.712928	5	5,172.724501	0.724501	23283	P11974	P11974	false	P11974	P11974	false	CcmNRAGKPVICcmATQMoxLESMoxIKK	GDLGIEIPAEKbs3nh2VFLAQKMoxIIGR	317	295	21	22	6	17	322	311	5	BS3	2.3697808966615135	false	true	false	false	Within >4	-0.18644067759322036		-0.23148148101851854	0.0	0.0	-0.2788461532884616	-0.9999999980000001	554	214	0
Scan: 22953 Run: 20180615_KS_CL_9.22953 P1_K.PVICcmATQMoxLESMoxIKKPR.P P2_K.EMoxIKSGMoxNVAR.M 14 4	20180615_KS_CL_9.22953	3	1,146.916412	3,437.727407	0.727407	3	3,437.721261	0.721261	22953	P11974	P11974	false	P11974	P11974	false	EMoxIKSGMoxNVAR	PVICcmATQMoxLESMoxIKKPR	63	323	11	17	4	14	66	336	3	BS3	2.347652147551396	false	true	false	false	Within >4	-0.18644067759322036		-0.23148148101851854	0.0	0.0	-0.2788461532884616	-0.9999999980000001	553	213	0
Scan: 22833 Run: 20180615_KS_CL_9.22833 P1_R.VNLAMNVGKARGFFKbs3nh2K.G P2_R.MoxQHLIAREAEAAMoxFHRKLFEELAR.S 9 17	20180615_KS_CL_9.22833	7	715.385700	5,000.648965	0.648965	7	5,000.645539	0.645539	22833	P11974	P11974	false	P11974	P11974	false	MoxQHLIAREAEAAMoxFHRKLFEELAR	VNLAMNVGKARGFFKbs3nh2K	377	490	24	16	17	9	393	498	7	BS3	2.302593136621298	false	true	false	false	Within >4	-0.18644067759322036		-0.23148148101851854	0.0	0.0	-0.2788461532884616	-0.9999999980000001	552	68	0
Scan: 23018 Run: 20180615_KS_CL_9.23018 P1_K.QKGPDFLVTEVENGGFLGSKK.G P2_R.GFFKbs3ohKGDVVIVLTGWRPGSGFTNTMoxR.V 20 5	20180615_KS_CL_9.23018	5	1,086.770012	5,428.813678	0.813678	5	5,428.816942	0.816942	23018	P11974	P11974	false	P11974	P11974	false	QKGPDFLVTEVENGGFLGSKK	GFFKbs3ohKGDVVIVLTGWRPGSGFTNTMoxR	187	501	21	26	20	5	206	505	5	BS3	2.295923515789266	false	true	false	false	Within >4	-0.18644067759322036		-0.23148148101851854	0.0	0.0	-0.2788461532884616	-0.9999999980000001	550	210	0
Scan: 23018 Run: 20180615_KS_CL_9.23018 P1_K.QKGPDFLVTEVENGGFLGSKK.G P2_R.GFFKKbs3ohGDVVIVLTGWRPGSGFTNTMoxR.V 20 4	20180615_KS_CL_9.23018	5	1,086.770012	5,428.813678	0.813678	5	5,428.816942	0.816942	23018	P11974	P11974	false	P11974	P11974	false	QKGPDFLVTEVENGGFLGSKK	GFFKKbs3ohGDVVIVLTGWRPGSGFTNTMoxR	187	501	21	26	20	4	206	504	5	BS3	2.295923515789266	false	true	false	false	Within >4	-0.18644067759322036		-0.23148148101851854	0.0	0.0	-0.2788461532884616	-0.9999999980000001	551	211	0
Scan: 15674 Run: 20180615_KS_CL_9.15674 P1_K.KGVNLPGAAVDLPAVSEK.D P2_K.KGATLK.I 1 1	20180615_KS_CL_9.15674	3	840.488415	2,518.443416	0.443416	3	2,518.437022	0.437022	15674	P11974	P11974	false	P11974	P11974	false	KGATLK	KGVNLPGAAVDLPAVSEK	136	207	6	18	1	1	136	207	3	BS3	2.294589461601379	false	true	false	false	Within >4	-0.18644067759322036		-0.23148148101851854	0.0	0.0	-0.2788461532884616	-0.9999999980000001	549	352	0
Scan: 14208 Run: 20180615_KS_CL_9.14208 P1_K.KPRPTR.A P2_R.AGKPVICcmATQMoxLESMIKKPR.P 1 18	20180615_KS_CL_9.14208	6	528.463797	3,164.739123	0.739123	6	3,164.734815	0.734815	14208	P11974	P11974	false	P11974	P11974	false	KPRPTR	AGKPVICcmATQMoxLESMIKKPR	337	320	6	20	1	18	337	337	6	BS3	2.261167935420499	false	true	false	false	Within >4	-0.18644067759322036		-0.23148148101851854	0.0	0.0	-0.2788461532884616	-0.9999999980000001	463	124	0
Scan: 20723 Run: 20180615_KS_CL_9.20723 P1_K.VVDVGSKVYVDDGLISLQVK.Q P2_K.DIQDLKFGVEQDVDMVFASFIRKAADVHEVR.K 7 23	20180615_KS_CL_9.20723	4	1,462.773100	5,847.063294	0.063294	4	5,847.044453	0.044453	20723	P11974	P11974	false	P11974	P11974	false	DIQDLKFGVEQDVDMVFASFIRKAADVHEVR	VVDVGSKVYVDDGLISLQVK	225	167	31	20	23	7	247	173	4	BS3	2.260644057618335	false	true	false	false	Within >4	-0.18644067759322036		-0.23148148101851854	0.0	0.0	-0.2788461532884616	-0.9999999980000001	547	209	0
Scan: 13358 Run: 20180615_KS_CL_9.13358 P1_K.KPRPTR.A P2_R.AGKPVICcmATQMLESMoxIKKPR.P 1 17	20180615_KS_CL_9.13358	6	528.463092	3,164.734893	0.734893	6	3,164.734815	0.734815	13358	P11974	P11974	false	P11974	P11974	false	KPRPTR	AGKPVICcmATQMLESMoxIKKPR	337	320	6	20	1	17	337	336	6	BS3	2.2314074645592776	false	true	false	false	Within >4	-0.18644067759322036		-0.23148148101851854	0.0	0.0	-0.2788461532884616	-0.9999999980000001	546	23	0
Scan: 7719 Run: 20180615_KS_CL_9.7719 P1_R.TGLIKGSGTAEVELKK.G P2_K.KPRPTR.A 5 1	20180615_KS_CL_9.7719	4	631.372797	2,521.462082	0.462082	4	2,521.459153	0.459153	7719	P11974	P11974	false	P11974	P11974	false	KPRPTR	TGLIKGSGTAEVELKK	337	121	6	16	1	5	337	125	4	BS3	2.22496555757525	false	true	false	false	Within >4	-0.18644067759322036		-0.23148148101851854	0.0	0.0	-0.2788461532884616	-0.9999999980000001	545	294	0
Scan: 13175 Run: 20180615_KS_CL_9.13175 P1_K.KPRPTR.A P2_K.KGVNLPGAAVDLPAVSEK.D 1 1	20180615_KS_CL_9.13175	3	886.175521	2,655.504734	0.504734	3	2,655.507167	0.507167	13175	P11974	P11974	false	P11974	P11974	false	KPRPTR	KGVNLPGAAVDLPAVSEK	337	207	6	18	1	1	337	207	3	BS3	2.2030940697401817	false	true	false	false	Within >4	-0.18644067759322036		-0.23148148101851854	0.0	0.0	-0.2788461532884616	-0.9999999980000001	544	242	0
Scan: 10772 Run: 20180615_KS_CL_9.10772 P1_K.KPRPTR.A P2_R.AGKPVICcmATQMoxLESMoxIKKPR.P 1 18	20180615_KS_CL_9.10772	5	637.152444	3,180.725838	0.725838	5	3,180.729725	0.729725	10772	P11974	P11974	false	P11974	P11974	false	KPRPTR	AGKPVICcmATQMoxLESMoxIKKPR	337	320	6	20	1	18	337	337	5	BS3	2.1656557432799053	false	true	false	false	Within >4	-0.18644067759322036		-0.23148148101851854	0.0	0.0	-0.2788461532884616	-0.9999999980000001	506	124	0
Scan: 23320 Run: 20180615_KS_CL_9.23320 P1_R.VNKbs3nh2ITEAHYEHTGHSFNMRAVNMGSKIMEK.L P2_R.ALEEFLKRHFMAAEAERAILHQMR.V 26 7	20180615_KS_CL_9.23320	6	1,109.062046	6,648.328617	0.328617	6	6,648.322522	0.322522	23320	DECOY:REVERSE_P11974	DECOY:REVERSE_P11974	true	DECOY:REVERSE_P11974	DECOY:REVERSE_P11974	true	VNKbs3nh2ITEAHYEHTGHSFNMRAVNMGSKIMEK	ALEEFLKRHFMAAEAERAILHQMR	441	133	30	24	26	7	466	139	6	BS3	2.1435496566912517	true	false	false	true	Within >4	-0.18644067759322036		-0.23148148101851854	1.0	1.0	-0.2788461532884616	-0.9999999980000001	542	132	2
Scan: 17300 Run: 20180615_KS_CL_9.17300 P1_K.KPRPTR.A P2_R.AGKPVICcmATQMLESMIKKPR.P 1 18	20180615_KS_CL_9.17300	5	630.753881	3,148.733023	0.733023	5	3,148.739905	0.739905	17300	P11974	P11974	false	P11974	P11974	false	KPRPTR	AGKPVICcmATQMLESMIKKPR	337	320	6	20	1	18	337	337	5	BS3	2.116088746035511	false	true	false	false	Within >4	-0.18644067759322036		-0.23148148101851854	0.0	0.0	-0.2788461532884616	-0.9999999980000001	541	124	0
Scan: 22645 Run: 20180615_KS_CL_9.22645 P1_K.KPRPTR.A P2_R.AEGSDVANAVLDGADCcmIMoxLSGETAKGDYPLEAVRMQHLIAREAEAAMFHR.K 1 25	20180615_KS_CL_9.22645	6	1,049.857357	6,293.100483	0.100483	6	6,293.087822	0.087822	22645	P11974	P11974	false	P11974	P11974	false	KPRPTR	AEGSDVANAVLDGADCcmIMoxLSGETAKGDYPLEAVRMQHLIAREAEAAMFHR	337	343	6	50	1	25	337	367	6	BS3	2.0998126929965766	false	true	false	false	Within >4	-0.18644067759322036		-0.23148148101851854	0.0	0.0	-0.2788461532884616	-0.9999999980000001	540	24	0
Scan: 22732 Run: 20180615_KS_CL_9.22732 P1_K.DPVQEAWAEDVDLRVNLAMNVGKARGFFK.K P2_R.AGKPVICcmATQMLESMoxIKK.P 23 3	20180615_KS_CL_9.22732	6	906.467342	5,432.760393	0.760393	6	5,432.775702	0.775702	22732	P11974	P11974	false	P11974	P11974	false	AGKPVICcmATQMLESMoxIKK	DPVQEAWAEDVDLRVNLAMNVGKARGFFK	320	476	18	29	3	23	322	498	6	BS3	2.096410453023033	false	true	false	false	Within >4	-0.18644067759322036		-0.23148148101851854	0.0	0.0	-0.2788461532884616	-0.9999999980000001	539	205	0
Scan: 22491 Run: 20180615_KS_CL_9.22491 P1_R.VNLAMNVGKARGFFK.K P2_K.EMIKSGMoxNVAR.M 9 4	20180615_KS_CL_9.22491	4	760.899044	3,039.567070	0.567070	4	3,039.582001	0.582001	22491	P11974	P11974	false	P11974	P11974	false	EMIKSGMoxNVAR	VNLAMNVGKARGFFK	63	490	11	15	4	9	66	498	4	BS3	2.087335422706409	false	true	false	false	Within >4	-0.18644067759322036		-0.23148148101851854	0.0	0.0	-0.2788461532884616	-0.9999999980000001	538	41	0
Scan: 22917 Run: 20180615_KS_CL_9.22917 P1_K.ILGEKGKNIK.I P2_R.GIFPVVCcmKDPVQEAWAEDVDLR.V 5 8	20180615_KS_CL_9.22917	4	945.752157	3,778.979522	0.979522	4	3,778.996768	0.996768	22917	P11974	P11974	false	P11974	P11974	false	ILGEKGKNIK	GIFPVVCcmKDPVQEAWAEDVDLR	257	468	10	22	5	8	261	475	4	BS3	2.0846460764862296	false	true	false	false	Within >4	-0.18644067759322036		-0.23148148101851854	0.0	0.0	-0.2788461532884616	-0.9999999980000001	537	203	0
Scan: 22954 Run: 20180615_KS_CL_9.22954 P1_K.QKbs3nh2GPDFLVTEVENGGFLGSKK.G P2_K.PVICcmATQMLESMIKKbs3nh2PR.P 20 14	20180615_KS_CL_9.22954	4	1,175.632843	4,698.502266	0.502266	4	4,698.483844	0.483844	22954	P11974	P11974	false	P11974	P11974	false	PVICcmATQMLESMIKKbs3nh2PR	QKbs3nh2GPDFLVTEVENGGFLGSKK	323	187	17	21	14	20	336	206	4	BS3	2.0737146944815246	false	true	false	false	Within >4	-0.18644067759322036		-0.23148148101851854	0.0	0.0	-0.2788461532884616	-0.9999999980000001	536	202	0
Scan: 23117 Run: 20180615_KS_CL_9.23117 P1_R.VNLAMoxNVGKARGFFKK.G P2_K.GATLKITLDNAYMEKbs3ohCcmDENILWLDYK.N 9 5	20180615_KS_CL_9.23117	5	1,042.141554	5,205.671388	0.671388	5	5,205.659246	0.659246	23117	P11974	P11974	false	P11974	P11974	false	VNLAMoxNVGKARGFFKK	GATLKITLDNAYMEKbs3ohCcmDENILWLDYK	490	137	16	26	9	5	498	141	5	BS3	2.0630500908204215	false	true	false	false	Within >4	-0.18644067759322036		-0.23148148101851854	0.0	0.0	-0.2788461532884616	-0.9999999980000001	535	117	0
Scan: 23074 Run: 20180615_KS_CL_9.23074 P1_K.QKGPDFLVTEVENGGFLGSKbs3nh2K.G P2_R.CcmNRAGKPVICcmATQMLESMoxIKbs3ohK.P 2 6	20180615_KS_CL_9.23074	6	859.113306	5,148.636177	0.636177	6	5,148.637123	0.637123	23074	P11974	P11974	false	P11974	P11974	false	CcmNRAGKPVICcmATQMLESMoxIKbs3ohK	QKGPDFLVTEVENGGFLGSKbs3nh2K	317	187	21	21	6	2	322	188	6	BS3	2.0584835732616376	false	true	false	false	Within >4	-0.18644067759322036		-0.23148148101851854	0.0	0.0	-0.2788461532884616	-0.9999999980000001	534	200	0
Scan: 19898 Run: 20180615_KS_CL_9.19898 P1_R.SVETLKEMIKSGMoxNVAR.M P2_R.PVAVALDTKGPEIR.T 6 9	20180615_KS_CL_9.19898	5	703.182620	3,510.876718	0.876718	5	3,510.878953	0.878953	19898	P11974	P11974	false	P11974	P11974	false	PVAVALDTKGPEIR	SVETLKEMIKSGMoxNVAR	107	57	14	17	9	6	115	62	5	BS3	2.0398608070274804	false	true	false	false	Within >4	-0.18644067759322036		-0.23148148101851854	0.0	0.0	-0.2788461532884616	-0.9999999980000001	533	199	0
Scan: 22915 Run: 20180615_KS_CL_9.22915 P1_R.RFDEILEASDGIMVARGDLGIEIPAEKVFLAQK.M P2_K.PVICcmATQMLESMIKKPR.P 27 15	20180615_KS_CL_9.22915	7	825.158900	5,769.061365	0.061365	7	5,769.038129	0.038129	22915	P11974	P11974	false	P11974	P11974	false	PVICcmATQMLESMIKKPR	RFDEILEASDGIMVARGDLGIEIPAEKVFLAQK	323	279	17	33	15	27	337	305	7	BS3	2.020395129451897	false	true	false	false	Within >4	-0.18644067759322036		-0.23148148101851854	0.0	0.0	-0.2788461532884616	-0.9999999980000001	532	198	0
Scan: 19884 Run: 20180615_KS_CL_9.19884 P1_K.KPRPTR.A P2_K.GPDFLVTEVENGGFLGSKK.G 1 18	20180615_KS_CL_9.19884	3	962.521849	2,884.543718	0.543718	3	2,884.544674	0.544674	19884	P11974	P11974	false	P11974	P11974	false	KPRPTR	GPDFLVTEVENGGFLGSKK	337	189	6	19	1	18	337	206	3	BS3	2.0184780549969505	false	true	false	false	Within >4	-0.18644067759322036		-0.23148148101851854	0.0	0.0	-0.2788461532884616	-0.9999999980000001	531	216	0
Scan: 14935 Run: 20180615_KS_CL_9.14935 P1_K.NIKIISK.I P2_R.KILGEKbs3ohGK.N 3 1	20180615_KS_CL_9.14935	3	661.082446	1,980.225509	0.225509	3	1,980.223436	0.223436	14935	P11974	P11974	false	P11974	P11974	false	NIKIISK	KILGEKbs3ohGK	264	256	7	8	3	1	266	256	3	BS3	2.009845264485194	false	true	false	false	Within >4	-0.18644067759322036		-0.23148148101851854	0.0	0.0	-0.2788461532884616	-0.9999999980000001	530	286	0
Scan: 23006 Run: 20180615_KS_CL_9.23006 P1_K.PVICcmATQMLESMoxIKKPR.P P2_K.GATLKITLDNAYMoxEKCcmDENILWLDYK.N 15 15	20180615_KS_CL_9.23006	4	1,322.917717	5,287.641762	0.641762	4	5,287.635089	0.635089	23006	P11974	P11974	false	P11974	P11974	false	GATLKITLDNAYMoxEKCcmDENILWLDYK	PVICcmATQMLESMoxIKKPR	137	323	26	17	15	15	151	337	4	BS3	1.9960984788579592	false	true	false	false	Within >4	-0.18644067759322036		-0.23148148101851854	0.0	0.0	-0.2788461532884616	-0.9999999980000001	529	110	0
Scan: 23009 Run: 20180615_KS_CL_9.23009 P1_K.GKbs3nh2NIKIISK.I P2_K.CcmDENILWLDYKNICcmK.V 5 11	20180615_KS_CL_9.23009	3	1,092.917317	3,275.730122	0.730122	3	3,275.729767	0.729767	23009	P11974	P11974	false	P11974	P11974	false	CcmDENILWLDYKNICcmK	GKbs3nh2NIKIISK	152	262	15	9	11	5	162	266	3	BS3	1.992116289659623	false	true	false	false	Within >4	-0.18644067759322036		-0.23148148101851854	0.0	0.0	-0.2788461532884616	-0.9999999980000001	528	196	0
Scan: 22766 Run: 20180615_KS_CL_9.22766 P1_K.KGATLKITLDNAYMoxEK.Ccm P2_K.CcmDENILWLDYKNICcmK.V 6 11	20180615_KS_CL_9.22766	3	1,311.656096	3,931.946459	0.946459	3	3,931.940964	0.940964	22766	P11974	P11974	false	P11974	P11974	false	CcmDENILWLDYKNICcmK	KGATLKITLDNAYMoxEK	152	136	15	16	11	6	162	141	3	BS3	1.9706444281216202	false	true	false	false	Within >4	-0.18644067759322036		-0.23148148101851854	0.0	0.0	-0.2788461532884616	-0.9999999980000001	527	195	0
Scan: 23025 Run: 20180615_KS_CL_9.23025 P1_K.NICcmKVVDVGSK.V P2_K.GATLKITLDNAYMoxEK.Ccm 4 5	20180615_KS_CL_9.23025	3	1,013.866265	3,038.576966	0.576966	3	3,038.566788	0.566788	23025	P11974	P11974	false	P11974	P11974	false	NICcmKVVDVGSK	GATLKITLDNAYMoxEK	163	137	11	15	4	5	166	141	3	BS3	1.9568501438234058	false	true	false	false	Within >4	-0.18644067759322036		-0.23148148101851854	0.0	0.0	-0.2788461532884616	-0.9999999980000001	526	193	0
Scan: 20480 Run: 20180615_KS_CL_9.20480 P1_R.TATESFASDPILYRPVAVALDTKGPEIR.T P2_K.KPRPTR.A 23 1	20180615_KS_CL_9.20480	5	782.630418	3,908.115708	0.115708	5	3,908.115968	0.115968	20480	P11974	P11974	false	P11974	P11974	false	KPRPTR	TATESFASDPILYRPVAVALDTKGPEIR	337	93	6	28	1	23	337	115	5	BS3	1.9310170980712682	false	true	false	false	Within >4	-0.18644067759322036		-0.23148148101851854	0.0	0.0	-0.2788461532884616	-0.9999999980000001	525	355	0
Scan: 20542 Run: 20180615_KS_CL_9.20542 P1_K.NICcmKVVDVGSK.V P2_K.GATLKITLDNAYMEK.Ccm 4 5	20180615_KS_CL_9.20542	3	1,008.530111	3,022.568504	0.568504	3	3,022.571878	0.571878	20542	P11974	P11974	false	P11974	P11974	false	NICcmKVVDVGSK	GATLKITLDNAYMEK	163	137	11	15	4	5	166	141	3	BS3	1.9033275672693	false	true	false	false	Within >4	-0.18644067759322036		-0.23148148101851854	0.0	0.0	-0.2788461532884616	-0.9999999980000001	524	193	0
Scan: 14084 Run: 20180615_KS_CL_9.14084 P1_K.VFLAQKMIIGR.Ccm P2_K.KPRPTR.A 6 1	20180615_KS_CL_9.14084	5	434.263929	2,166.283263	0.283263	5	2,166.282317	0.282317	14084	P11974	P11974	false	P11974	P11974	false	KPRPTR	VFLAQKMIIGR	337	306	6	11	1	6	337	311	5	BS3	1.900652076551221	false	true	false	false	Within >4	-0.18644067759322036		-0.23148148101851854	0.0	0.0	-0.2788461532884616	-0.9999999980000001	523	250	0
Scan: 23622 Run: 20180615_KS_CL_9.23622 P1_K.EMIKSGMNVARMNFSHGTHEYHAETIK.N P2_R.CcmNRAGKPVICcmATQMLESMIK.K 4 6	20180615_KS_CL_9.23622	4	1,391.422932	5,561.662622	0.662622	4	5,561.663078	0.663078	23622	P11974	P11974	false	P11974	P11974	false	EMIKSGMNVARMNFSHGTHEYHAETIK	CcmNRAGKPVICcmATQMLESMIK	63	317	27	20	4	6	66	322	4	BS3	1.8975308015657633	false	true	false	false	Within >4	-0.18644067759322036		-0.23148148101851854	0.0	0.0	-0.2788461532884616	-0.9999999980000001	522	133	0
Scan: 23542 Run: 20180615_KS_CL_9.23542 P1_R.SVETLKEMIKSGMNVAR.M P2_K.DIQDLKFGVEQDVDMVFASFIRK.A 10 6	20180615_KS_CL_9.23542	4	1,183.357750	4,729.401894	0.401894	4	4,729.416904	0.416904	23542	P11974	P11974	false	P11974	P11974	false	SVETLKEMIKSGMNVAR	DIQDLKFGVEQDVDMVFASFIRK	57	225	17	23	10	6	66	230	4	BS3	1.8941032178467254	false	true	false	false	Within >4	-0.18644067759322036		-0.23148148101851854	0.0	0.0	-0.2788461532884616	-0.9999999980000001	521	73	0
Scan: 22509 Run: 20180615_KS_CL_9.22509 P1_K.VFLAQKMIIGRCcmNR.A P2_R.TGLIKGSGTAEVELK.K 6 5	20180615_KS_CL_9.22509	3	1,115.951936	3,344.833979	0.833979	3	3,344.831222	0.831222	22509	P11974	P11974	false	P11974	P11974	false	TGLIKGSGTAEVELK	VFLAQKMIIGRCcmNR	121	306	15	14	5	6	125	311	3	BS3	1.8924251207283944	false	true	false	false	Within >4	-0.18644067759322036		-0.23148148101851854	0.0	0.0	-0.2788461532884616	-0.9999999980000001	520	190	0
Scan: 17978 Run: 20180615_KS_CL_9.17978 P1_R.SVETLKEMIK.S P2_K.GSGTAEVELKK.G 6 10	20180615_KS_CL_9.17978	4	609.083456	2,432.304718	0.304718	4	2,432.308374	0.308374	17978	P11974	P11974	false	P11974	P11974	false	GSGTAEVELKK	SVETLKEMIK	126	57	11	10	10	6	135	62	4	BS3	1.8876845214046503	false	true	false	false	Within >4	-0.18644067759322036		-0.23148148101851854	0.0	0.0	-0.2788461532884616	-0.9999999980000001	519	189	0
Scan: 22690 Run: 20180615_KS_CL_9.22690 P1_K.KGATLKITLDNAYMoxEKbs3ohCcmDENILWLDYK.N P2_K.DIQDLKFGVEQDVDMoxVFASFIRK.A 6 6	20180615_KS_CL_9.22690	7	896.741800	6,270.141665	0.141665	7	6,270.114229	0.114229	22690	P11974	P11974	false	P11974	P11974	false	DIQDLKFGVEQDVDMoxVFASFIRK	KGATLKITLDNAYMoxEKbs3ohCcmDENILWLDYK	225	136	23	27	6	6	230	141	7	BS3	1.864687022928567	false	true	false	false	Within >4	-0.18644067759322036		-0.23148148101851854	0.0	0.0	-0.2788461532884616	-0.9999999980000001	518	188	0
Scan: 16978 Run: 20180615_KS_CL_9.16978 P1_K.GSGTAEVELKK.G P2_K.GATLKITLDNAYMoxEK.Ccm 10 5	20180615_KS_CL_9.16978	3	980.516573	2,938.527890	0.527890	3	2,938.520882	0.520882	16978	P11974	P11974	false	P11974	P11974	false	GSGTAEVELKK	GATLKITLDNAYMoxEK	126	137	11	15	10	5	135	141	3	BS3	1.8530511100526703	false	true	false	false	Within >4	-0.18644067759322036		-0.23148148101851854	0.0	0.0	-0.2788461532884616	-0.9999999980000001	517	180	0
Scan: 16938 Run: 20180615_KS_CL_9.16938 P1_K.KPRPTR.A P2_R.AGKPVICcmATQMoxLESMIK.K 1 3	20180615_KS_CL_9.16938	5	557.704777	2,783.487503	0.487503	5	2,783.485977	0.485977	16938	P11974	P11974	false	P11974	P11974	false	KPRPTR	AGKPVICcmATQMoxLESMIK	337	320	6	17	1	3	337	322	5	BS3	1.848310498288491	false	true	false	false	Within >4	-0.18644067759322036		-0.23148148101851854	0.0	0.0	-0.2788461532884616	-0.9999999980000001	516	86	0
Scan: 22780 Run: 20180615_KS_CL_9.22780 P1_K.Kbs3nh2GATLKITLDNAYMEK.Ccm P2_R.AGKPVICcmATQMLESMIKbs3ohKbs3ohPR.P 6 3	20180615_KS_CL_9.22780	4	1,165.380967	4,657.494762	0.494762	4	4,657.485808	0.485808	22780	P11974	P11974	false	P11974	P11974	false	AGKPVICcmATQMLESMIKbs3ohKbs3ohPR	Kbs3nh2GATLKITLDNAYMEK	320	136	20	16	3	6	322	141	4	BS3	1.8174352516289076	false	true	false	false	Within >4	-0.18644067759322036		-0.23148148101851854	0.0	0.0	-0.2788461532884616	-0.9999999980000001	515	186	0
Scan: 22800 Run: 20180615_KS_CL_9.22800 P1_R.IEPGKTDLAVAVPR.Y P2_R.AVNMGSKIMEK.L 5 7	20180615_KS_CL_9.22800	4	703.385007	2,809.510922	0.510922	4	2,809.508155	0.508155	22800	DECOY:REVERSE_P11974	DECOY:REVERSE_P11974	true	DECOY:REVERSE_P11974	DECOY:REVERSE_P11974	true	AVNMGSKIMEK	IEPGKTDLAVAVPR	460	413	11	14	7	5	466	417	4	BS3	1.7934659715030818	true	false	false	true	Within >4	-0.18644067759322036		-0.23148148101851854	1.0	1.0	-0.2788461532884616	-0.9999999980000001	514	76	2
Scan: 7681 Run: 20180615_KS_CL_9.7681 P1_K.KGATLK.I P2_K.GSGTAEVELKK.G 1 10	20180615_KS_CL_9.7681	3	625.024777	1,872.052502	0.052502	3	1,872.056775	0.056775	7681	P11974	P11974	false	P11974	P11974	false	GSGTAEVELKK	KGATLK	126	136	11	6	10	1	135	136	3	BS3	1.7738960675107485	false	true	false	false	Within >4	-0.18644067759322036		-0.23148148101851854	0.0	0.0	-0.2788461532884616	-0.9999999980000001	513	285	0
Scan: 21277 Run: 20180615_KS_CL_9.21277 P1_R.KILGEK.G P2_K.KGVNLPGAAVDLPAVSEKDIQDLK.F 1 1	20180615_KS_CL_9.21277	4	826.217277	3,300.840002	0.840002	4	3,300.854442	0.854442	21277	P11974	P11974	false	P11974	P11974	false	KILGEK	KGVNLPGAAVDLPAVSEKDIQDLK	256	207	6	24	1	1	256	207	4	BS3	1.7540892932819485	false	true	false	false	Within >4	-0.18644067759322036		-0.23148148101851854	0.0	0.0	-0.2788461532884616	-0.9999999980000001	512	336	0
Scan: 23038 Run: 20180615_KS_CL_9.23038 P1_R.VNLAMNVGKAR.G P2_K.EMIKSGMNVARMNFSHGTHEYHAETIK.N 9 4	20180615_KS_CL_9.23038	4	1,107.802524	4,427.180990	0.180990	4	4,427.175902	0.175902	23038	P11974	P11974	false	P11974	P11974	false	EMIKSGMNVARMNFSHGTHEYHAETIK	VNLAMNVGKAR	63	490	27	11	4	9	66	498	4	BS3	1.6866653182865907	false	true	false	false	Within >4	-0.18644067759322036		-0.23148148101851854	0.0	0.0	-0.2788461532884616	-0.9999999980000001	511	41	0
Scan: 12785 Run: 20180615_KS_CL_9.12785 P1_R.SVETLKEMIK.S P2_K.KPRPTR.A 6 1	20180615_KS_CL_9.12785	3	690.396369	2,068.167278	0.167278	3	2,068.171427	0.171427	12785	P11974	P11974	false	P11974	P11974	false	KPRPTR	SVETLKEMIK	337	57	6	10	1	6	337	62	3	BS3	1.6597208904869063	false	true	false	false	Within >4	-0.18644067759322036		-0.23148148101851854	0.0	0.0	-0.2788461532884616	-0.9999999980000001	510	290	0
Scan: 23496 Run: 20180615_KS_CL_9.23496 P1_K.SGMNVARMNFSHGTHEYHAETIKNVRTATESFASDPILYR.P P2_R.KLFEELAR.S 23 1	20180615_KS_CL_9.23496	4	1,420.957912	5,679.802542	0.802542	4	5,679.799090	0.799090	23496	P11974	P11974	false	P11974	P11974	false	KLFEELAR	SGMNVARMNFSHGTHEYHAETIKNVRTATESFASDPILYR	393	67	8	40	1	23	393	89	4	BS3	1.6446136368283442	false	true	false	false	Within >4	-0.18644067759322036		-0.23148148101851854	0.0	0.0	-0.2788461532884616	-0.9999999980000001	509	183	0
Scan: 23443 Run: 20180615_KS_CL_9.23443 P1_R.NTGIICcmTIGPASRSVETLKEMIKSGMoxNVAR.M P2_K.GATLKITLDNAYMoxEKbs3ohCcmDENILWLDYK.N 19 5	20180615_KS_CL_9.23443	6	1,113.564480	6,675.343221	0.343221	6	6,675.329399	0.329399	23443	P11974	P11974	false	P11974	P11974	false	GATLKITLDNAYMoxEKbs3ohCcmDENILWLDYK	NTGIICcmTIGPASRSVETLKEMIKSGMoxNVAR	137	44	26	30	5	19	141	62	6	BS3	1.6434080747897775	false	true	false	false	Within >4	-0.18644067759322036		-0.23148148101851854	0.0	0.0	-0.2788461532884616	-0.9999999980000001	508	174	0
Scan: 22670 Run: 20180615_KS_CL_9.22670 P1_R.VNKITEAHYEHTGHSFNMoxR.A P2_R.PKKIMoxSELMoxQTACcmIVPK.G 3 3	20180615_KS_CL_9.22670	5	886.840521	4,429.166223	0.166223	5	4,429.169073	0.169073	22670	DECOY:REVERSE_P11974	DECOY:REVERSE_P11974	true	DECOY:REVERSE_P11974	DECOY:REVERSE_P11974	true	VNKITEAHYEHTGHSFNMoxR	PKKIMoxSELMoxQTACcmIVPK	441	194	19	17	3	3	443	196	5	BS3	1.5977633867139003	true	false	false	true	Within >4	-0.18644067759322036		-0.23148148101851854	1.0	1.0	-0.2788461532884616	-0.9999999980000001	507	181	2
Scan: 10683 Run: 20180615_KS_CL_9.10683 P1_K.KPRPTR.A P2_R.AGKPVICcmATQMoxLESMoxIKKPR.P 1 18	20180615_KS_CL_9.10683	6	531.128901	3,180.729747	0.729747	6	3,180.729725	0.729725	10683	P11974	P11974	false	P11974	P11974	false	KPRPTR	AGKPVICcmATQMoxLESMoxIKKPR	337	320	6	20	1	18	337	337	6	BS3	1.5955548875917247	false	true	false	false	Within >4	-0.18644067759322036		-0.23148148101851854	0.0	0.0	-0.2788461532884616	-0.9999999980000001	506	124	0
Scan: 18802 Run: 20180615_KS_CL_9.18802 P1_K.GSGTAEVELKK.G P2_K.GATLKITLDNAYMEK.Ccm 10 5	20180615_KS_CL_9.18802	4	731.637664	2,922.521550	0.521550	4	2,922.525972	0.525972	18802	P11974	P11974	false	P11974	P11974	false	GSGTAEVELKK	GATLKITLDNAYMEK	126	137	11	15	10	5	135	141	4	BS3	1.579205078600141	false	true	false	false	Within >4	-0.18644067759322036		-0.23148148101851854	0.0	0.0	-0.2788461532884616	-0.9999999980000001	505	180	0
Scan: 12621 Run: 20180615_KS_CL_9.12621 P1_R.TGLIKGSGTAEVELKbs3ohK.G P2_K.KPRPTR.A 5 1	20180615_KS_CL_9.12621	5	536.515280	2,677.540018	0.540018	5	2,677.537787	0.537787	12621	P11974	P11974	false	P11974	P11974	false	KPRPTR	TGLIKGSGTAEVELKbs3ohK	337	121	6	16	1	5	337	125	5	BS3	1.5642791962231635	false	true	false	false	Within >4	-0.18644067759322036		-0.23148148101851854	0.0	0.0	-0.2788461532884616	-0.9999999980000001	504	294	0
Scan: 23553 Run: 20180615_KS_CL_9.23553 P1_R.SVETLKEMIKSGMoxNVARMoxNFSHGTHEYHAETIK.N P2_K.GPDFLVTEVENGGFLGSKKbs3ohGVNLPGAAVDLPAVSEK.D 10 18	20180615_KS_CL_9.23553	5	1,543.378936	7,711.858298	0.858298	5	7,711.852813	0.852813	23553	P11974	P11974	false	P11974	P11974	false	SVETLKEMIKSGMoxNVARMoxNFSHGTHEYHAETIK	GPDFLVTEVENGGFLGSKKbs3ohGVNLPGAAVDLPAVSEK	57	189	33	36	10	18	66	206	5	BS3	1.5595602190744304	false	true	false	false	Within >4	-0.18644067759322036		-0.23148148101851854	0.0	0.0	-0.2788461532884616	-0.9999999980000001	502	172	0
Scan: 23553 Run: 20180615_KS_CL_9.23553 P1_R.SVETLKEMIKSGMoxNVARMoxNFSHGTHEYHAETIK.N P2_K.GPDFLVTEVENGGFLGSKbs3ohKGVNLPGAAVDLPAVSEK.D 10 19	20180615_KS_CL_9.23553	5	1,543.378936	7,711.858298	0.858298	5	7,711.852813	0.852813	23553	P11974	P11974	false	P11974	P11974	false	SVETLKEMIKSGMoxNVARMoxNFSHGTHEYHAETIK	GPDFLVTEVENGGFLGSKbs3ohKGVNLPGAAVDLPAVSEK	57	189	33	36	10	19	66	207	5	BS3	1.5595602190744304	false	true	false	false	Within >4	-0.18644067759322036		-0.23148148101851854	0.0	0.0	-0.2788461532884616	-0.9999999980000001	503	69	0
Scan: 12998 Run: 20180615_KS_CL_9.12998 P1_K.KPRPTR.A P2_K.GATLKITLDNAYMEK.Ccm 1 5	20180615_KS_CL_9.12998	5	512.685668	2,558.391958	0.391958	5	2,558.389025	0.389025	12998	P11974	P11974	false	P11974	P11974	false	KPRPTR	GATLKITLDNAYMEK	337	137	6	15	1	5	337	141	5	BS3	1.5494610346465252	false	true	false	false	Within >4	-0.18644067759322036		-0.23148148101851854	0.0	0.0	-0.2788461532884616	-0.9999999980000001	501	215	0
Scan: 22696 Run: 20180615_KS_CL_9.22696 P1_R.VNLAMoxNVGKARGFFK.K P2_R.SVETLKbs3nh2EMIKSGMNVAR.M 9 10	20180615_KS_CL_9.22696	5	771.415307	3,852.040153	0.040153	5	3,852.046360	0.046360	22696	P11974	P11974	false	P11974	P11974	false	VNLAMoxNVGKARGFFK	SVETLKbs3nh2EMIKSGMNVAR	490	57	15	17	9	10	498	66	5	BS3	1.5127403004568851	false	true	false	false	Within >4	-0.18644067759322036		-0.23148148101851854	0.0	0.0	-0.2788461532884616	-0.9999999980000001	500	41	0
Scan: 22781 Run: 20180615_KS_CL_9.22781 P1_K.GSGTAEVELKKGATLK.I P2_R.AGKPVICcmATQMoxLESMoxIK.K 10 3	20180615_KS_CL_9.22781	4	909.485723	3,633.913786	0.913786	4	3,633.903117	0.903117	22781	P11974	P11974	false	P11974	P11974	false	GSGTAEVELKKGATLK	AGKPVICcmATQMoxLESMoxIK	126	320	16	17	10	3	135	322	4	BS3	1.4976161076225698	false	true	false	false	Within >4	-0.18644067759322036		-0.23148148101851854	0.0	0.0	-0.2788461532884616	-0.9999999980000001	499	176	0
Scan: 23242 Run: 20180615_KS_CL_9.23242 P1_K.KGDVVIVLTGWRPGSGFTNTMoxRVVPVP.- P2_K.GATLKITLDNAYMoxEK.Ccm 1 5	20180615_KS_CL_9.23242	4	1,180.632256	4,718.499918	0.499918	4	4,718.481543	0.481543	23242	P11974	P11974	false	P11974	P11974	false	GATLKITLDNAYMoxEK	KGDVVIVLTGWRPGSGFTNTMoxRVVPVP	137	505	15	27	5	1	141	505	4	BS3	1.4871696425124346	false	true	false	false	Within >4	-0.18644067759322036		-0.23148148101851854	0.0	0.0	-0.2788461532884616	-0.9999999980000001	498	175	0
Scan: 22996 Run: 20180615_KS_CL_9.22996 P1_R.SVETLKEMoxIK.S P2_K.GATLKITLDNAYMEK.Ccm 6 5	20180615_KS_CL_9.22996	3	1,000.195159	2,997.563648	0.563648	3	2,997.565389	0.565389	22996	P11974	P11974	false	P11974	P11974	false	SVETLKEMoxIK	GATLKITLDNAYMEK	57	137	10	15	6	5	62	141	3	BS3	1.478565084915532	false	true	false	false	Within >4	-0.18644067759322036		-0.23148148101851854	0.0	0.0	-0.2788461532884616	-0.9999999980000001	497	174	0
Scan: 22966 Run: 20180615_KS_CL_9.22966 P1_K.EMoxIKSGMNVAR.M P2_R.AGKPVICcmATQMLESMIKK.P 4 3	20180615_KS_CL_9.22966	3	1,131.924149	3,392.750618	0.750618	3	3,392.736197	0.736197	22966	P11974	P11974	false	P11974	P11974	false	EMoxIKSGMNVAR	AGKPVICcmATQMLESMIKK	63	320	11	18	4	3	66	322	3	BS3	1.4745985382859728	false	true	false	false	Within >4	-0.18644067759322036		-0.23148148101851854	0.0	0.0	-0.2788461532884616	-0.9999999980000001	496	133	0
Scan: 23076 Run: 20180615_KS_CL_9.23076 P1_K.GPDFLVTEVENGGFLGSKK.G P2_K.EMoxIKSGMoxNVAR.M 18 4	20180615_KS_CL_9.23076	3	1,133.567402	3,397.680377	0.680377	3	3,397.689751	0.689751	23076	P11974	P11974	false	P11974	P11974	false	EMoxIKSGMoxNVAR	GPDFLVTEVENGGFLGSKK	63	189	11	19	4	18	66	206	3	BS3	1.4728931553363172	false	true	false	false	Within >4	-0.18644067759322036		-0.23148148101851854	0.0	0.0	-0.2788461532884616	-0.9999999980000001	495	172	0
Scan: 23091 Run: 20180615_KS_CL_9.23091 P1_K.SGMoxNVARMoxNFSHGTHEYHAETIKNVRTATESFASDPILYR.P P2_K.NICcmKVVDVGSK.V 23 4	20180615_KS_CL_9.23091	5	1,185.981300	5,924.870118	0.870118	5	5,924.867238	0.867238	23091	P11974	P11974	false	P11974	P11974	false	NICcmKVVDVGSK	SGMoxNVARMoxNFSHGTHEYHAETIKNVRTATESFASDPILYR	163	67	11	40	4	23	166	89	5	BS3	1.4624155131986438	false	true	false	false	Within >4	-0.18644067759322036		-0.23148148101851854	0.0	0.0	-0.2788461532884616	-0.9999999980000001	494	171	0
Scan: 22620 Run: 20180615_KS_CL_9.22620 P1_R.VNLAMNVGKAR.G P2_K.KGDVVIVLTGWRPGSGFTNTMoxR.V 9 1	20180615_KS_CL_9.22620	3	1,239.661507	3,715.962692	0.962692	3	3,715.965417	0.965417	22620	P11974	P11974	false	P11974	P11974	false	VNLAMNVGKAR	KGDVVIVLTGWRPGSGFTNTMoxR	490	505	11	22	9	1	498	505	3	BS3	1.4540433260067964	false	true	false	false	Within >4	-0.18644067759322036		-0.23148148101851854	0.0	0.0	-0.2788461532884616	-0.9999999980000001	493	240	0
Scan: 23418 Run: 20180615_KS_CL_9.23418 P1_R.VNKITEAHYEHTGHSFNMRAVNMGSKbs3nh2IMEK.L P2_R.ALEEFLKRHFMAAEAERAILHQMR.V 3 7	20180615_KS_CL_9.23418	5	1,330.671920	6,648.323218	0.323218	5	6,648.322522	0.322522	23418	DECOY:REVERSE_P11974	DECOY:REVERSE_P11974	true	DECOY:REVERSE_P11974	DECOY:REVERSE_P11974	true	VNKITEAHYEHTGHSFNMRAVNMGSKbs3nh2IMEK	ALEEFLKRHFMAAEAERAILHQMR	441	133	30	24	3	7	443	139	5	BS3	1.4201958309826568	true	false	false	true	Within >4	-0.18644067759322036		-0.23148148101851854	1.0	1.0	-0.2788461532884616	-0.9999999980000001	492	147	2
Scan: 6228 Run: 20180615_KS_CL_9.6228 P1_R.KILGEKGK.N P2_R.KAADVHEVR.K 6 1	20180615_KS_CL_9.6228	3	678.726400	2,033.157371	0.157371	3	2,033.163307	0.163307	6228	P11974	P11974	false	P11974	P11974	false	KAADVHEVR	KILGEKGK	247	256	9	8	1	6	247	261	3	BS3	1.408492041870997	false	true	false	false	Within >4	-0.18644067759322036		-0.23148148101851854	0.0	0.0	-0.2788461532884616	-0.9999999980000001	491	134	0
Scan: 22784 Run: 20180615_KS_CL_9.22784 P1_R.KAADVHEVRK.I P2_K.EMIKSGMNVAR.M 1 4	20180615_KS_CL_9.22784	3	842.451503	2,524.332680	0.332680	3	2,524.325380	0.325380	22784	P11974	P11974	false	P11974	P11974	false	KAADVHEVRK	EMIKSGMNVAR	247	63	10	11	1	4	247	66	3	BS3	1.4066894397991518	false	true	false	false	Within >4	-0.18644067759322036		-0.23148148101851854	0.0	0.0	-0.2788461532884616	-0.9999999980000001	490	169	0
Scan: 22869 Run: 20180615_KS_CL_9.22869 P1_K.GSGTAEVELKbs3ohKGATLK.I P2_R.EAEAAMFHRKLFEELARSSSHSTDLMEAMAMGSVEASYK.Ccm 11 10	20180615_KS_CL_9.22869	5	1,246.814087	6,229.034053	0.034053	5	6,229.036730	0.036730	22869	P11974	P11974	false	P11974	P11974	false	EAEAAMFHRKLFEELARSSSHSTDLMEAMAMGSVEASYK	GSGTAEVELKbs3ohKGATLK	384	126	39	16	10	11	393	136	5	BS3	1.3745085164305029	false	true	false	false	Within >4	-0.18644067759322036		-0.23148148101851854	0.0	0.0	-0.2788461532884616	-0.9999999980000001	489	168	0
Scan: 23124 Run: 20180615_KS_CL_9.23124 P1_K.PVICcmATQMoxLESMIKbs3ohKPR.P P2_K.CcmDENILWLDYKbs3ohNICcmKVVDVGSK.V 15 15	20180615_KS_CL_9.23124	4	1,284.654952	5,134.590702	0.590702	4	5,134.581249	0.581249	23124	P11974	P11974	false	P11974	P11974	false	CcmDENILWLDYKbs3ohNICcmKVVDVGSK	PVICcmATQMoxLESMIKbs3ohKPR	152	323	22	17	15	15	166	337	4	BS3	1.366172370209681	false	true	false	false	Within >4	-0.18644067759322036		-0.23148148101851854	0.0	0.0	-0.2788461532884616	-0.9999999980000001	488	167	0
Scan: 22597 Run: 20180615_KS_CL_9.22597 P1_K.GVNLPGAAVDLPAVSEKDIQDLK.F P2_K.GATLKITLDNAYMoxEK.Ccm 17 5	20180615_KS_CL_9.22597	3	1,390.734806	4,169.182589	0.182589	3	4,169.181721	0.181721	22597	P11974	P11974	false	P11974	P11974	false	GATLKITLDNAYMoxEK	GVNLPGAAVDLPAVSEKDIQDLK	137	208	15	23	5	17	141	224	3	BS3	1.3589338118138543	false	true	false	false	Within >4	-0.18644067759322036		-0.23148148101851854	0.0	0.0	-0.2788461532884616	-0.9999999980000001	487	166	0
Scan: 23343 Run: 20180615_KS_CL_9.23343 P1_R.NHQTARQAHLYRGIFPVVCcmKDPVQEAWAEDVDLR.V P2_R.CcmNRAGKPVICcmATQMLESMoxIKK.P 20 6	20180615_KS_CL_9.23343	5	1,322.262421	6,606.275723	0.275723	5	6,606.296713	0.296713	23343	P11974	P11974	false	P11974	P11974	false	NHQTARQAHLYRGIFPVVCcmKDPVQEAWAEDVDLR	CcmNRAGKPVICcmATQMLESMoxIKK	456	317	34	21	20	6	475	322	5	BS3	1.3588998190405177	false	true	false	false	Within >4	-0.18644067759322036		-0.23148148101851854	0.0	0.0	-0.2788461532884616	-0.9999999980000001	486	165	0
Scan: 23031 Run: 20180615_KS_CL_9.23031 P1_R.GDLGIEIPAEKbs3nh2VFLAQKMoxIIGR.Ccm P2_K.DPVQEAWAEDVDLRVNLAMNVGKAR.G 17 23	20180615_KS_CL_9.23031	5	1,101.383158	5,501.879408	0.879408	5	5,501.905443	0.905443	23031	P11974	P11974	false	P11974	P11974	false	DPVQEAWAEDVDLRVNLAMNVGKAR	GDLGIEIPAEKbs3nh2VFLAQKMoxIIGR	476	295	25	22	23	17	498	311	5	BS3	1.350082651445029	false	true	false	false	Within >4	-0.18644067759322036		-0.23148148101851854	0.0	0.0	-0.2788461532884616	-0.9999999980000001	485	164	0
Scan: 10727 Run: 20180615_KS_CL_9.10727 P1_K.KPRPTR.A P2_R.KLFEELAR.S 1 1	20180615_KS_CL_9.10727	5	380.225877	1,896.093003	0.093003	5	1,896.094498	0.094498	10727	P11974	P11974	false	P11974	P11974	false	KPRPTR	KLFEELAR	337	393	6	8	1	1	337	393	5	BS3	1.3394961236276741	false	true	false	false	Within >4	-0.18644067759322036		-0.23148148101851854	0.0	0.0	-0.2788461532884616	-0.9999999980000001	484	21	0
Scan: 13774 Run: 20180615_KS_CL_9.13774 P1_R.WGTLVIVVDGKK.F P2_-.PVPVVRMTNTFGSGPR.W 11 1	20180615_KS_CL_9.13774	6	528.630347	3,165.738423	0.738423	6	3,165.737243	0.737243	13774	DECOY:REVERSE_P11974	DECOY:REVERSE_P11974	true	DECOY:REVERSE_P11974	DECOY:REVERSE_P11974	true	WGTLVIVVDGKK	PVPVVRMTNTFGSGPR	17	1	12	16	11	1	27	1	6	BS3	1.336422351158618	true	false	false	true	Within >4	-0.18644067759322036		-0.23148148101851854	1.0	1.0	-0.2788461532884616	-0.9999999980000001	483	163	2
Scan: 23308 Run: 20180615_KS_CL_9.23308 P1_R.NTGIICcmTIGPASRSVETLKEMoxIKSGMoxNVAR.M P2_K.ITLDNAYMEKCcmDENILWLDYKbs3ohNICcmK.V 19 10	20180615_KS_CL_9.23308	5	1,345.063675	6,720.281993	0.281993	5	6,720.296720	0.296720	23308	P11974	P11974	false	P11974	P11974	false	ITLDNAYMEKCcmDENILWLDYKbs3ohNICcmK	NTGIICcmTIGPASRSVETLKEMoxIKSGMoxNVAR	142	44	25	30	10	19	151	62	5	BS3	1.30962291232077	false	true	false	false	Within >4	-0.18644067759322036		-0.23148148101851854	0.0	0.0	-0.2788461532884616	-0.9999999980000001	482	162	0
Scan: 23071 Run: 20180615_KS_CL_9.23071 P1_K.IISKIENHEGVR.R P2_K.GATLKITLDNAYMoxEK.Ccm 4 5	20180615_KS_CL_9.23071	3	1,072.568016	3,214.682219	0.682219	3	3,214.690741	0.690741	23071	P11974	P11974	false	P11974	P11974	false	IISKIENHEGVR	GATLKITLDNAYMoxEK	267	137	12	15	4	5	270	141	3	BS3	1.3056091390916993	false	true	false	false	Within >4	-0.18644067759322036		-0.23148148101851854	0.0	0.0	-0.2788461532884616	-0.9999999980000001	481	17	0
Scan: 23232 Run: 20180615_KS_CL_9.23232 P1_K.LDQIDKESVAPLDVAAGPLNVGKbs3ohK.S P2_K.KIMSELMoxQTACcmIVPKbs3ohGARNCcmR.G 6 1	20180615_KS_CL_9.23232	5	1,081.969369	5,404.810463	0.810463	5	5,404.811794	0.811794	23232	DECOY:REVERSE_P11974	DECOY:REVERSE_P11974	true	DECOY:REVERSE_P11974	DECOY:REVERSE_P11974	true	KIMSELMoxQTACcmIVPKbs3ohGARNCcmR	LDQIDKESVAPLDVAAGPLNVGKbs3ohK	196	303	21	24	1	6	196	308	5	BS3	1.3009103262590382	true	false	false	true	Within >4	-0.18644067759322036		-0.23148148101851854	1.0	1.0	-0.2788461532884616	-0.9999999980000001	480	160	2
Scan: 17378 Run: 20180615_KS_CL_9.17378 P1_R.SVETLKEMIK.S P2_K.IISKIENHEGVR.R 6 4	20180615_KS_CL_9.17378	4	678.124952	2,708.470702	0.470702	4	2,708.478233	0.478233	17378	P11974	P11974	false	P11974	P11974	false	IISKIENHEGVR	SVETLKEMIK	267	57	12	10	4	6	270	62	4	BS3	1.2587079125734615	false	true	false	false	Within >4	-0.18644067759322036		-0.23148148101851854	0.0	0.0	-0.2788461532884616	-0.9999999980000001	479	159	0
Scan: 23011 Run: 20180615_KS_CL_9.23011 P1_K.QKGPDFLVTEVENGGFLGSK.K P2_K.EMIKSGMNVARMNFSHGTHEYHAETIKbs3ohNVR.T 2 4	20180615_KS_CL_9.23011	5	1,181.383200	5,901.879618	0.879618	5	5,901.891661	0.891661	23011	P11974	P11974	false	P11974	P11974	false	QKGPDFLVTEVENGGFLGSK	EMIKSGMNVARMNFSHGTHEYHAETIKbs3ohNVR	187	63	20	30	2	4	188	66	5	BS3	1.2539227561930972	false	true	false	false	Within >4	-0.18644067759322036		-0.23148148101851854	0.0	0.0	-0.2788461532884616	-0.9999999980000001	478	158	0
Scan: 19631 Run: 20180615_KS_CL_9.19631 P1_R.PKKbs3nh2IMSELMoxQTACcmIVPKGAR.N P2_R.AVNMGSKIMEK.L 2 7	20180615_KS_CL_9.19631	5	755.604796	3,772.987598	0.987598	5	3,772.978543	0.978543	19631	DECOY:REVERSE_P11974	DECOY:REVERSE_P11974	true	DECOY:REVERSE_P11974	DECOY:REVERSE_P11974	true	AVNMGSKIMEK	PKKbs3nh2IMSELMoxQTACcmIVPKGAR	460	194	11	20	7	2	466	195	5	BS3	1.2487084745387014	true	false	false	true	Within >4	-0.18644067759322036		-0.23148148101851854	1.0	1.0	-0.2788461532884616	-0.9999999980000001	477	157	2
Scan: 18210 Run: 20180615_KS_CL_9.18210 P1_R.VNLAMNVGKbs3nh2ARGFFKK.G P2_K.GVNLPGAAVDLPAVSEKbs3nh2DIQDLKFGVEQDVDMVFASFIRK.A 15 23	20180615_KS_CL_9.18210	5	1,309.911120	6,544.519218	0.519218	5	6,544.490591	0.490591	18210	P11974	P11974	false	P11974	P11974	false	VNLAMNVGKbs3nh2ARGFFKK	GVNLPGAAVDLPAVSEKbs3nh2DIQDLKFGVEQDVDMVFASFIRK	490	208	16	40	15	23	504	230	5	BS3	1.239933598042872	false	true	false	false	Within >4	-0.18644067759322036		-0.23148148101851854	0.0	0.0	-0.2788461532884616	-0.9999999980000001	476	156	0
Scan: 12017 Run: 20180615_KS_CL_9.12017 P1_-.PVPVVRMTNTFGSGPR.W P2_R.ALEEFLKR.H 1 7	20180615_KS_CL_9.12017	5	572.314167	2,856.534453	0.534453	5	2,856.532001	0.532001	12017	DECOY:REVERSE_P11974	DECOY:REVERSE_P11974	true	DECOY:REVERSE_P11974	DECOY:REVERSE_P11974	true	ALEEFLKR	PVPVVRMTNTFGSGPR	133	1	8	16	7	1	139	1	5	BS3	1.227234611552166	true	false	false	true	Within >4	-0.18644067759322036		-0.23148148101851854	1.0	1.0	-0.2788461532884616	-0.9999999980000001	475	155	2
Scan: 23159 Run: 20180615_KS_CL_9.23159 P1_R.VAELPYDGKATEGSLMoxICcmDAGDLVANAVDSGEARTPRPK.K P2_R.GIIMKQALFVK.E 9 5	20180615_KS_CL_9.23159	5	1,095.768347	5,473.805353	0.805353	5	5,473.793520	0.793520	23159	DECOY:REVERSE_P11974	DECOY:REVERSE_P11974	true	DECOY:REVERSE_P11974	DECOY:REVERSE_P11974	true	GIIMKQALFVK	VAELPYDGKATEGSLMoxICcmDAGDLVANAVDSGEARTPRPK	217	157	11	39	5	9	221	165	5	BS3	1.2182297821837587	true	false	false	true	Within >4	-0.18644067759322036		-0.23148148101851854	1.0	1.0	-0.2788461532884616	-0.9999999980000001	474	154	2
Scan: 23104 Run: 20180615_KS_CL_9.23104 P1_R.SVETLKbs3nh2EMIKSGMNVAR.M P2_R.SSSHSTDLMEAMAMGSVEASYKCcmLAAALIVLTESGRSAHQVAR.Y 10 22	20180615_KS_CL_9.23104	5	1,342.469591	6,707.311573	0.311573	5	6,707.319923	0.319923	23104	P11974	P11974	false	P11974	P11974	false	SVETLKbs3nh2EMIKSGMNVAR	SSSHSTDLMEAMAMGSVEASYKCcmLAAALIVLTESGRSAHQVAR	57	401	17	43	10	22	66	422	5	BS3	1.2007081108500393	false	true	false	false	Within >4	-0.18644067759322036		-0.23148148101851854	0.0	0.0	-0.2788461532884616	-0.9999999980000001	473	153	0
Scan: 22849 Run: 20180615_KS_CL_9.22849 P1_R.VAELPYDGKATEGSLMICcmDAGDLVANAVDSGEAR.T P2_R.AVNMGSKIMoxEK.L 9 7	20180615_KS_CL_9.22849	5	971.864677	4,854.287003	0.287003	5	4,854.307153	0.307153	22849	DECOY:REVERSE_P11974	DECOY:REVERSE_P11974	true	DECOY:REVERSE_P11974	DECOY:REVERSE_P11974	true	AVNMGSKIMoxEK	VAELPYDGKATEGSLMICcmDAGDLVANAVDSGEAR	460	157	11	34	7	9	466	165	5	BS3	1.1958673462116556	true	false	false	true	Within >4	-0.18644067759322036		-0.23148148101851854	1.0	1.0	-0.2788461532884616	-0.9999999980000001	472	152	2
Scan: 23553 Run: 20180615_KS_CL_9.23553 P1_K.Kbs3ohIMSELMQTACcmIVPKGAR.N P2_R.AVQHASRGSETLVILAAALCcmKYSAEVSGMoxAMAEMoxLDTSHSSSRALEEFLK.R 15 21	20180615_KS_CL_9.23553	5	1,543.174724	7,710.837238	0.837238	5	7,710.824771	0.824771	23553	DECOY:REVERSE_P11974	DECOY:REVERSE_P11974	true	DECOY:REVERSE_P11974	DECOY:REVERSE_P11974	true	Kbs3ohIMSELMQTACcmIVPKGAR	AVQHASRGSETLVILAAALCcmKYSAEVSGMoxAMAEMoxLDTSHSSSRALEEFLK	196	90	18	50	15	21	210	110	5	BS3	1.1826506042140195	true	false	false	true	Within >4	-0.18644067759322036		-0.23148148101851854	1.0	1.0	-0.2788461532884616	-0.9999999980000001	471	151	2
Scan: 22822 Run: 20180615_KS_CL_9.22822 P1_-.MoxSKSHSEAGSAFIQTQQLHAAMoxADTFLEHMoxCcmR.L P2_R.KAADVHEVR.K 1 1	20180615_KS_CL_9.22822	4	1,208.318856	4,829.246318	0.246318	4	4,829.241799	0.241799	22822	P11974	P11974	false	P11974	P11974	false	KAADVHEVR	MoxSKSHSEAGSAFIQTQQLHAAMoxADTFLEHMoxCcmR	247	1	9	32	1	1	247	1	4	BS3	1.1789124657733105	false	true	false	false	Within >4	-0.18644067759322036		-0.23148148101851854	0.0	0.0	-0.2788461532884616	-0.9999999980000001	470	136	0
Scan: 23247 Run: 20180615_KS_CL_9.23247 P1_R.SSSHSTDLMoxEAMoxAMoxGSVEASYKCcmLAAALIVLTESGRSAHQVAR.Y P2_R.KLFEELAR.S 22 1	20180615_KS_CL_9.23247	4	1,429.202003	5,712.778906	0.778906	4	5,712.789562	0.789562	23247	P11974	P11974	false	P11974	P11974	false	KLFEELAR	SSSHSTDLMoxEAMoxAMoxGSVEASYKCcmLAAALIVLTESGRSAHQVAR	393	401	8	43	1	22	393	422	4	BS3	1.1777648356198827	false	true	false	false	Within >4	-0.18644067759322036		-0.23148148101851854	0.0	0.0	-0.2788461532884616	-0.9999999980000001	469	149	0
Scan: 23503 Run: 20180615_KS_CL_9.23503 P1_K.SGMoxNVARMoxNFSHGTHEYHAETIKNVRTATESFASDPILYR.P P2_K.EMoxIKSGMoxNVAR.M 23 4	20180615_KS_CL_9.23503	4	1,494.468345	5,973.844274	0.844274	4	5,973.829462	0.829462	23503	P11974	P11974	false	P11974	P11974	false	EMoxIKSGMoxNVAR	SGMoxNVARMoxNFSHGTHEYHAETIKNVRTATESFASDPILYR	63	67	11	40	4	23	66	89	4	BS3	1.172077327091659	false	true	false	false	Within >4	-0.18644067759322036		-0.23148148101851854	0.0	0.0	-0.2788461532884616	-0.9999999980000001	468	22	0
Scan: 22688 Run: 20180615_KS_CL_9.22688 P1_R.VNKITEAHYEHTGHSFNMR.A P2_R.ALEEFLKRHFMAAEAER.A 3 7	20180615_KS_CL_9.22688	5	892.040674	4,455.166988	0.166988	5	4,455.164075	0.164075	22688	DECOY:REVERSE_P11974	DECOY:REVERSE_P11974	true	DECOY:REVERSE_P11974	DECOY:REVERSE_P11974	true	VNKITEAHYEHTGHSFNMR	ALEEFLKRHFMAAEAER	441	133	19	17	3	7	443	139	5	BS3	1.1665618739401886	true	false	false	true	Within >4	-0.18644067759322036		-0.23148148101851854	1.0	1.0	-0.2788461532884616	-0.9999999980000001	467	147	2
Scan: 23067 Run: 20180615_KS_CL_9.23067 P1_R.NTGIICcmTIGPASRSVETLKEMIK.S P2_R.EAEAAMoxFHRKLFEELAR.S 19 10	20180615_KS_CL_9.23067	5	944.690711	4,718.417173	0.417173	5	4,718.423382	0.423382	23067	P11974	P11974	false	P11974	P11974	false	EAEAAMoxFHRKLFEELAR	NTGIICcmTIGPASRSVETLKEMIK	384	44	17	23	10	19	393	62	5	BS3	1.1623283506788142	false	true	false	false	Within >4	-0.18644067759322036		-0.23148148101851854	0.0	0.0	-0.2788461532884616	-0.9999999980000001	466	146	0
Scan: 23485 Run: 20180615_KS_CL_9.23485 P1_R.PTRAEGSDVANAVLDGADCcmIMoxLSGETAKGDYPLEAVR.M P2_K.GATLKITLDNAYMEK.Ccm 28 5	20180615_KS_CL_9.23485	4	1,418.190699	5,668.733690	0.733690	4	5,668.758649	0.758649	23485	P11974	P11974	false	P11974	P11974	false	GATLKITLDNAYMEK	PTRAEGSDVANAVLDGADCcmIMoxLSGETAKGDYPLEAVR	137	340	15	37	5	28	141	367	4	BS3	1.1469829958030253	false	true	false	false	Within >4	-0.18644067759322036		-0.23148148101851854	0.0	0.0	-0.2788461532884616	-0.9999999980000001	465	145	0
Scan: 13119 Run: 20180615_KS_CL_9.13119 P1_K.PVICcmATQMLESMIKKPR.P P2_R.KILGEKbs3ohGK.N 14 1	20180615_KS_CL_9.13119	7	453.399000	3,166.742065	0.742065	7	3,166.753145	0.753145	13119	P11974	P11974	false	P11974	P11974	false	KILGEKbs3ohGK	PVICcmATQMLESMIKKPR	256	323	8	17	1	14	256	336	7	BS3	1.1443408477074064	false	true	false	false	Within >4	-0.18644067759322036		-0.23148148101851854	0.0	0.0	-0.2788461532884616	-0.9999999980000001	464	144	0
Scan: 13801 Run: 20180615_KS_CL_9.13801 P1_K.KPRPTR.A P2_R.AGKPVICcmATQMoxLESMIKKPR.P 1 18	20180615_KS_CL_9.13801	5	633.955112	3,164.739178	0.739178	5	3,164.734815	0.734815	13801	P11974	P11974	false	P11974	P11974	false	KPRPTR	AGKPVICcmATQMoxLESMIKKPR	337	320	6	20	1	18	337	337	5	BS3	1.1231114694546744	false	true	false	false	Within >4	-0.18644067759322036		-0.23148148101851854	0.0	0.0	-0.2788461532884616	-0.9999999980000001	463	124	0
Scan: 7372 Run: 20180615_KS_CL_9.7372 P1_K.KPRPTR.A P2_K.EMIKSGMNVAR.M 1 4	20180615_KS_CL_9.7372	5	426.234998	2,126.138608	0.138608	5	2,126.145230	0.145230	7372	P11974	P11974	false	P11974	P11974	false	KPRPTR	EMIKSGMNVAR	337	63	6	11	1	4	337	66	5	BS3	1.0913852521967427	false	true	false	false	Within >4	-0.18644067759322036		-0.23148148101851854	0.0	0.0	-0.2788461532884616	-0.9999999980000001	462	31	0
Scan: 23069 Run: 20180615_KS_CL_9.23069 P1_R.YLIPDSAFSETATRVNKITEAHYEHTGHSFNMRAVNMGSK.I P2_K.KIMSELMQTACcmIVPKGAR.N 17 15	20180615_KS_CL_9.23069	5	1,336.865550	6,679.291368	0.291368	5	6,679.290622	0.290622	23069	DECOY:REVERSE_P11974	DECOY:REVERSE_P11974	true	DECOY:REVERSE_P11974	DECOY:REVERSE_P11974	true	KIMSELMQTACcmIVPKGAR	YLIPDSAFSETATRVNKITEAHYEHTGHSFNMRAVNMGSK	196	427	18	40	15	17	210	443	5	BS3	1.0770139858975896	true	false	false	true	Within >4	-0.18644067759322036		-0.23148148101851854	1.0	1.0	-0.2788461532884616	-0.9999999980000001	461	262	2
Scan: 10615 Run: 20180615_KS_CL_9.10615 P1_K.PVICcmATQMLESMIKKPR.P P2_R.KAADVHEVRK.I 15 1	20180615_KS_CL_9.10615	5	659.162796	3,290.777598	0.777598	5	3,290.766514	0.766514	10615	P11974	P11974	false	P11974	P11974	false	KAADVHEVRK	PVICcmATQMLESMIKKPR	247	323	10	17	1	15	247	337	5	BS3	1.0705320403302268	false	true	false	false	Within >4	-0.18644067759322036		-0.23148148101851854	0.0	0.0	-0.2788461532884616	-0.9999999980000001	460	12	0
Scan: 23842 Run: 20180615_KS_CL_9.23842 P1_R.SVETLKEMoxIKbs3ohSGMoxNVAR.M P2_R.SVETLKEMoxIK.S 6 6	20180615_KS_CL_9.23842	4	853.694305	3,410.748114	0.748114	4	3,410.759788	0.759788	23842	P11974	P11974	false	P11974	P11974	false	SVETLKEMoxIK	SVETLKEMoxIKbs3ohSGMoxNVAR	57	57	10	17	6	6	62	62	4	BS3	1.0640273915834921	false	true	false	false	Within >4	-0.18644067759322036		-0.23148148101851854	0.0	0.0	-0.2788461532884616	-0.9999999980000001	459	141	0
Scan: 23101 Run: 20180615_KS_CL_9.23101 P1_K.KGDVVIVLTGWRPGSGFTNTMR.V P2_R.CcmNRAGKPVICcmATQMLESMoxIKbs3nh2K.P 1 6	20180615_KS_CL_9.23101	5	1,027.737390	5,133.650568	0.650568	5	5,133.642175	0.642175	23101	P11974	P11974	false	P11974	P11974	false	KGDVVIVLTGWRPGSGFTNTMR	CcmNRAGKPVICcmATQMLESMoxIKbs3nh2K	505	317	22	21	1	6	505	322	5	BS3	1.0569349564784396	false	true	false	false	Within >4	-0.18644067759322036		-0.23148148101851854	0.0	0.0	-0.2788461532884616	-0.9999999980000001	458	140	0
Scan: 17972 Run: 20180615_KS_CL_9.17972 P1_K.KGVNLPGAAVDLPAVSEK.D P2_K.GSGTAEVELKK.G 1 10	20180615_KS_CL_9.17972	3	1,007.551011	3,019.631204	0.631204	3	3,019.644114	0.644114	17972	P11974	P11974	false	P11974	P11974	false	GSGTAEVELKK	KGVNLPGAAVDLPAVSEK	126	207	11	18	10	1	135	207	3	BS3	1.0466599865315311	false	true	false	false	Within >4	-0.18644067759322036		-0.23148148101851854	0.0	0.0	-0.2788461532884616	-0.9999999980000001	457	273	0
Scan: 19197 Run: 20180615_KS_CL_9.19197 P1_K.KPRPTR.A P2_R.GDLGIEIPAEKVFLAQK.M 1 11	20180615_KS_CL_9.19197	3	907.188154	2,718.542633	0.542633	3	2,718.543219	0.543219	19197	P11974	P11974	false	P11974	P11974	false	KPRPTR	GDLGIEIPAEKVFLAQK	337	295	6	17	1	11	337	305	3	BS3	1.019974110110137	false	true	false	false	Within >4	-0.18644067759322036		-0.23148148101851854	0.0	0.0	-0.2788461532884616	-0.9999999980000001	456	198	0
Scan: 11794 Run: 20180615_KS_CL_9.11794 P1_K.KPRPTR.A P2_K.GSGTAEVELKKbs3ohGATLK.I 1 10	20180615_KS_CL_9.11794	5	528.104616	2,635.486698	0.486698	5	2,635.490837	0.490837	11794	P11974	P11974	false	P11974	P11974	false	KPRPTR	GSGTAEVELKKbs3ohGATLK	337	126	6	16	1	10	337	135	5	BS3	1.0128165274485394	false	true	false	false	Within >4	-0.18644067759322036		-0.23148148101851854	0.0	0.0	-0.2788461532884616	-0.9999999980000001	455	219	0
Scan: 20266 Run: 20180615_KS_CL_9.20266 P1_R.SVETLKEMIK.S P2_K.NICcmKVVDVGSK.V 6 4	20180615_KS_CL_9.20266	3	845.128556	2,532.363839	0.363839	3	2,532.354280	0.354280	20266	P11974	P11974	false	P11974	P11974	false	SVETLKEMIK	NICcmKVVDVGSK	57	163	10	11	6	4	62	166	3	BS3	1.007743341259988	false	true	false	false	Within >4	-0.18644067759322036		-0.23148148101851854	0.0	0.0	-0.2788461532884616	-0.9999999980000001	454	102	0
Scan: 23006 Run: 20180615_KS_CL_9.23006 P1_K.PVICcmATQMLESMIKK.P P2_K.KGATLKbs3ohITLDNAYMEKCcmDENILWLDYK.N 14 16	20180615_KS_CL_9.23006	4	1,322.677696	5,286.681678	0.681678	4	5,286.664991	0.664991	23006	P11974	P11974	false	P11974	P11974	false	PVICcmATQMLESMIKK	KGATLKbs3ohITLDNAYMEKCcmDENILWLDYK	323	136	15	27	14	16	336	151	4	BS3	0.9898233082189344	false	true	false	false	Within >4	-0.18644067759322036		-0.23148148101851854	0.0	0.0	-0.2788461532884616	-0.9999999980000001	453	139	0
Scan: 22418 Run: 20180615_KS_CL_9.22418 P1_R.MoxNFSHGTHEYHAETIKNVR.T P2_R.GIFPVVCcmKDPVQEAWAEDVDLR.V 16 8	20180615_KS_CL_9.22418	5	994.287697	4,966.402103	0.402103	5	4,966.380667	0.380667	22418	P11974	P11974	false	P11974	P11974	false	MoxNFSHGTHEYHAETIKNVR	GIFPVVCcmKDPVQEAWAEDVDLR	74	468	19	22	16	8	89	475	5	BS3	0.9839214192026634	false	true	false	false	Within >4	-0.18644067759322036		-0.23148148101851854	0.0	0.0	-0.2788461532884616	-0.9999999980000001	452	138	0
Scan: 23283 Run: 20180615_KS_CL_9.23283 P1_R.TATESFASDPILYRPVAVALDTKGPEIR.T P2_R.AGKPVICcmATQMLESMoxIKK.P 23 3	20180615_KS_CL_9.23283	5	1,035.946795	5,174.697593	0.697593	5	5,174.706935	0.706935	23283	P11974	P11974	false	P11974	P11974	false	AGKPVICcmATQMLESMoxIKK	TATESFASDPILYRPVAVALDTKGPEIR	320	93	18	28	3	23	322	115	5	BS3	0.9730592554516702	false	true	false	false	Within >4	-0.18644067759322036		-0.23148148101851854	0.0	0.0	-0.2788461532884616	-0.9999999980000001	451	137	0
Scan: 23032 Run: 20180615_KS_CL_9.23032 P1_-.MSKSHSEAGSAFIQTQQLHAAMoxADTFLEHMoxCcmR.L P2_R.KAADVHEVR.K 1 1	20180615_KS_CL_9.23032	4	1,204.320125	4,813.251394	0.251394	4	4,813.246889	0.246889	23032	P11974	P11974	false	P11974	P11974	false	KAADVHEVR	MSKSHSEAGSAFIQTQQLHAAMoxADTFLEHMoxCcmR	247	1	9	32	1	1	247	1	4	BS3	0.9629871931668581	false	true	false	false	Within >4	-0.18644067759322036		-0.23148148101851854	0.0	0.0	-0.2788461532884616	-0.9999999980000001	450	136	0
Scan: 23545 Run: 20180615_KS_CL_9.23545 P1_K.EMIKSGMNVAR.M P2_R.EAEAAMFHRKLFEELARSSSHSTDLMEAMAMGSVEASYK.Ccm 4 10	20180615_KS_CL_9.23545	4	1,430.933673	5,719.705586	0.705586	4	5,719.691123	0.691123	23545	P11974	P11974	false	P11974	P11974	false	EMIKSGMNVAR	EAEAAMFHRKLFEELARSSSHSTDLMEAMAMGSVEASYK	63	384	11	39	4	10	66	393	4	BS3	0.9405812434427483	false	true	false	false	Within >4	-0.18644067759322036		-0.23148148101851854	0.0	0.0	-0.2788461532884616	-0.9999999980000001	449	135	0
Scan: 6697 Run: 20180615_KS_CL_9.6697 P1_R.KAADVHEVR.K P2_K.ILGEKGK.N 1 5	20180615_KS_CL_9.6697	5	382.020968	1,905.068458	0.068458	5	1,905.068344	0.068344	6697	P11974	P11974	false	P11974	P11974	false	KAADVHEVR	ILGEKGK	247	257	9	7	1	5	247	261	5	BS3	0.9368552477396991	false	true	false	false	Within >4	-0.18644067759322036		-0.23148148101851854	0.0	0.0	-0.2788461532884616	-0.9999999980000001	448	134	0
Scan: 23513 Run: 20180615_KS_CL_9.23513 P1_R.SVETLKbs3nh2EMIKSGMNVAR.M P2_R.AGKPVICcmATQMLESMIK.K 10 3	20180615_KS_CL_9.23513	3	1,354.715153	4,061.123630	0.123630	3	4,061.110683	0.110683	23513	P11974	P11974	false	P11974	P11974	false	AGKPVICcmATQMLESMIK	SVETLKbs3nh2EMIKSGMNVAR	320	57	17	17	3	10	322	66	3	BS3	0.9184682108946067	false	true	false	false	Within >4	-0.18644067759322036		-0.23148148101851854	0.0	0.0	-0.2788461532884616	-0.9999999980000001	447	133	0
Scan: 10883 Run: 20180615_KS_CL_9.10883 P1_R.AVNMGSKIMEKLTEVSR.S P2_R.ALEEFLKRHFMAAEAER.A 7 7	20180615_KS_CL_9.10883	4	1,020.278222	4,077.083782	0.083782	4	4,077.084945	0.084945	10883	DECOY:REVERSE_P11974	DECOY:REVERSE_P11974	true	DECOY:REVERSE_P11974	DECOY:REVERSE_P11974	true	AVNMGSKIMEKLTEVSR	ALEEFLKRHFMAAEAER	460	133	17	17	7	7	466	139	4	BS3	0.9174996775489556	true	false	false	true	Within >4	-0.18644067759322036		-0.23148148101851854	1.0	1.0	-0.2788461532884616	-0.9999999980000001	446	132	2
Scan: 13929 Run: 20180615_KS_CL_9.13929 P1_K.NICcmKVVDVGSK.V P2_K.EMIKSGMNVAR.M 4 4	20180615_KS_CL_9.13929	3	864.449588	2,590.326935	0.326935	3	2,590.328083	0.328083	13929	P11974	P11974	false	P11974	P11974	false	NICcmKVVDVGSK	EMIKSGMNVAR	163	63	11	11	4	4	166	66	3	BS3	0.9008261405829033	false	true	false	false	Within >4	-0.18644067759322036		-0.23148148101851854	0.0	0.0	-0.2788461532884616	-0.9999999980000001	445	131	0
Scan: 23878 Run: 20180615_KS_CL_9.23878 P1_K.GVNLPGAAVDLPAVSEKDIQDLKFGVEQDVDMoxVFASFIR.K P2_R.CcmNRAGKPVICcmATQMLESMIK.K 17 6	20180615_KS_CL_9.23878	6	1,109.226687	6,649.316463	0.316463	6	6,649.340258	0.340258	23878	P11974	P11974	false	P11974	P11974	false	CcmNRAGKPVICcmATQMLESMIK	GVNLPGAAVDLPAVSEKDIQDLKFGVEQDVDMoxVFASFIR	317	208	20	39	6	17	322	224	6	BS3	0.8881637878542621	false	true	false	false	Within >4	-0.18644067759322036		-0.23148148101851854	0.0	0.0	-0.2788461532884616	-0.9999999980000001	444	130	0
Scan: 17181 Run: 20180615_KS_CL_9.17181 P1_K.QKGPDFLVTEVENGGFLGSKK.G P2_K.KPRPTR.A 2 1	20180615_KS_CL_9.17181	5	629.147396	3,140.700598	0.700598	5	3,140.698215	0.698215	17181	P11974	P11974	false	P11974	P11974	false	KPRPTR	QKGPDFLVTEVENGGFLGSKK	337	187	6	21	1	2	337	188	5	BS3	0.8761068930894615	false	true	false	false	Within >4	-0.18644067759322036		-0.23148148101851854	0.0	0.0	-0.2788461532884616	-0.9999999980000001	443	129	0
Scan: 22252 Run: 20180615_KS_CL_9.22252 P1_K.LTAGKK.L P2_K.IMoxSELMQTACcmIVPKGARNCcmR.G 5 14	20180615_KS_CL_9.22252	4	777.158059	3,104.603130	0.603130	4	3,104.596668	0.596668	22252	DECOY:REVERSE_P11974	DECOY:REVERSE_P11974	true	DECOY:REVERSE_P11974	DECOY:REVERSE_P11974	true	LTAGKK	IMoxSELMQTACcmIVPKGARNCcmR	392	197	6	20	5	14	396	210	4	BS3	0.8640752775349306	true	false	false	true	Within >4	-0.18644067759322036		-0.23148148101851854	1.0	1.0	-0.2788461532884616	-0.9999999980000001	442	94	2
Scan: 20961 Run: 20180615_KS_CL_9.20961 P1_K.SGVDVVKCcmINK.Y P2_R.AVNMGSKIMoxEK.L 7 7	20180615_KS_CL_9.20961	3	860.444647	2,578.312112	0.312112	3	2,578.316845	0.316845	20961	DECOY:REVERSE_P11974	DECOY:REVERSE_P11974	true	DECOY:REVERSE_P11974	DECOY:REVERSE_P11974	true	SGVDVVKCcmINK	AVNMGSKIMoxEK	360	460	11	11	7	7	366	466	3	BS3	0.8369563422889472	true	false	false	true	Within >4	-0.18644067759322036		-0.23148148101851854	1.0	1.0	-0.2788461532884616	-0.9999999980000001	441	127	2
Scan: 23463 Run: 20180615_KS_CL_9.23463 P1_K.Kbs3ohSGLFGGNEVETVLFDPGKQK.V P2_R.GSETLVILAAALCcmKYSAEVSGMoxAMAEMoxLDTSHSSSR.A 19 14	20180615_KS_CL_9.23463	4	1,588.025661	6,348.073538	0.073538	4	6,348.083732	0.083732	23463	DECOY:REVERSE_P11974	DECOY:REVERSE_P11974	true	DECOY:REVERSE_P11974	DECOY:REVERSE_P11974	true	Kbs3ohSGLFGGNEVETVLFDPGKQK	GSETLVILAAALCcmKYSAEVSGMoxAMAEMoxLDTSHSSSR	326	97	21	36	19	14	344	110	4	BS3	0.8041765401487834	true	false	false	true	Within >4	-0.18644067759322036		-0.23148148101851854	1.0	1.0	-0.2788461532884616	-0.9999999980000001	440	126	2
Scan: 21282 Run: 20180615_KS_CL_9.21282 P1_R.VNLAMoxNVGKAR.G P2_R.GFFKKbs3nh2GDVVIVLTGWR.P 9 4	20180615_KS_CL_9.21282	5	661.375099	3,301.839113	0.839113	5	3,301.837278	0.837278	21282	P11974	P11974	false	P11974	P11974	false	VNLAMoxNVGKAR	GFFKKbs3nh2GDVVIVLTGWR	490	501	11	16	9	4	498	504	5	BS3	0.8002987551771894	false	true	false	false	Within >4	-0.18644067759322036		-0.23148148101851854	0.0	0.0	-0.2788461532884616	-0.9999999980000001	439	125	0
Scan: 9966 Run: 20180615_KS_CL_9.9966 P1_K.PVICcmATQMoxLESMoxIKKPRPTR.A P2_K.KPRPTR.A 15 1	20180615_KS_CL_9.9966	6	547.470937	3,278.781963	0.781963	6	3,278.777737	0.777737	9966	P11974	P11974	false	P11974	P11974	false	KPRPTR	PVICcmATQMoxLESMoxIKKPRPTR	337	323	6	20	1	15	337	337	6	BS3	0.7860541724687796	false	true	false	false	Within >4	-0.18644067759322036		-0.23148148101851854	0.0	0.0	-0.2788461532884616	-0.9999999980000001	325	124	0
Scan: 22099 Run: 20180615_KS_CL_9.22099 P1_R.TGLIKGSGTAEVELK.K P2_K.KGATLKITLDNAYMEK.Ccm 5 6	20180615_KS_CL_9.22099	3	1,145.962132	3,434.864567	0.864567	3	3,434.858205	0.858205	22099	P11974	P11974	false	P11974	P11974	false	TGLIKGSGTAEVELK	KGATLKITLDNAYMEK	121	136	15	16	5	6	125	141	3	BS3	0.7857212711201268	false	true	false	false	Within >4	-0.18644067759322036		-0.23148148101851854	0.0	0.0	-0.2788461532884616	-0.9999999980000001	437	258	0
Scan: 18197 Run: 20180615_KS_CL_9.18197 P1_K.GVNLPGAAVDLPAVSEKbs3nh2DIQDLKFGVEQDVDMVFASFIRK.A P2_K.GKNIKIISKIENHEGVR.R 23 9	20180615_KS_CL_9.18197	5	1,309.912388	6,544.525558	0.525558	5	6,544.504335	0.504335	18197	P11974	P11974	false	P11974	P11974	false	GVNLPGAAVDLPAVSEKbs3nh2DIQDLKFGVEQDVDMVFASFIRK	GKNIKIISKIENHEGVR	208	262	40	17	23	9	230	270	5	BS3	0.7833601095157398	false	true	false	false	Within >4	-0.18644067759322036		-0.23148148101851854	0.0	0.0	-0.2788461532884616	-0.9999999980000001	436	123	0
Scan: 22926 Run: 20180615_KS_CL_9.22926 P1_K.ILGTRIEPGKTDLAVAVPRYLIPDSAFSETATR.V P2_R.AVNMGSKIMoxEK.L 10 7	20180615_KS_CL_9.22926	5	984.527937	4,917.603303	0.603303	5	4,917.598368	0.598368	22926	DECOY:REVERSE_P11974	DECOY:REVERSE_P11974	true	DECOY:REVERSE_P11974	DECOY:REVERSE_P11974	true	AVNMGSKIMoxEK	ILGTRIEPGKTDLAVAVPRYLIPDSAFSETATR	460	408	11	33	7	10	466	417	5	BS3	0.7804253994249325	true	false	false	true	Within >4	-0.18644067759322036		-0.23148148101851854	1.0	1.0	-0.2788461532884616	-0.9999999980000001	435	76	2
Scan: 7765 Run: 20180615_KS_CL_9.7765 P1_K.NICcmKVVDVGSK.V P2_R.KILGEKGKNIK.I 4 8	20180615_KS_CL_9.7765	6	431.420700	2,582.480541	0.480541	6	2,582.482927	0.482927	7765	P11974	P11974	false	P11974	P11974	false	KILGEKGKNIK	NICcmKVVDVGSK	256	163	11	11	8	4	263	166	6	BS3	0.7714630444598918	false	true	false	false	Within >4	-0.18644067759322036		-0.23148148101851854	0.0	0.0	-0.2788461532884616	-0.9999999980000001	434	121	0
Scan: 23573 Run: 20180615_KS_CL_9.23573 P1_K.VYVDDGLISLQVKQK.G P2_R.AGKPVICcmATQMoxLESMoxIK.K 13 3	20180615_KS_CL_9.23573	3	1,250.994379	3,749.961308	0.961308	3	3,749.965719	0.965719	23573	P11974	P11974	false	P11974	P11974	false	AGKPVICcmATQMoxLESMoxIK	VYVDDGLISLQVKQK	320	174	17	15	3	13	322	186	3	BS3	0.7654290878621516	false	true	false	false	Within >4	-0.18644067759322036		-0.23148148101851854	0.0	0.0	-0.2788461532884616	-0.9999999980000001	433	13	0
Scan: 21837 Run: 20180615_KS_CL_9.21837 P1_R.RVGEHNEIKSIIK.I P2_K.LTAGKKbs3ohLEVEATGSGK.I 9 5	20180615_KS_CL_9.21837	4	851.979998	3,403.890886	0.890886	4	3,403.892606	0.892606	21837	DECOY:REVERSE_P11974	DECOY:REVERSE_P11974	true	DECOY:REVERSE_P11974	DECOY:REVERSE_P11974	true	LTAGKKbs3ohLEVEATGSGK	RVGEHNEIKSIIK	392	254	16	13	5	9	396	262	4	BS3	0.754205192873586	true	false	false	true	Within >4	-0.18644067759322036		-0.23148148101851854	1.0	1.0	-0.2788461532884616	-0.9999999980000001	432	119	2
Scan: 22380 Run: 20180615_KS_CL_9.22380 P1_K.LEVEATGSGKILGTR.I P2_K.KIMoxSELMoxQTACcmIVPKGAR.N 10 15	20180615_KS_CL_9.22380	4	933.998570	3,731.965174	0.965174	4	3,731.962363	0.962363	22380	DECOY:REVERSE_P11974	DECOY:REVERSE_P11974	true	DECOY:REVERSE_P11974	DECOY:REVERSE_P11974	true	LEVEATGSGKILGTR	KIMoxSELMoxQTACcmIVPKGAR	398	196	15	18	10	15	407	210	4	BS3	0.7499631110378641	true	false	false	true	Within >4	-0.18644067759322036		-0.23148148101851854	1.0	1.0	-0.2788461532884616	-0.9999999980000001	431	118	2
Scan: 23105 Run: 20180615_KS_CL_9.23105 P1_R.VNLAMNVGKARGFFKbs3ohK.G P2_K.KGATLKITLDNAYMoxEKbs3ohCcmDENILWLDYK.N 9 6	20180615_KS_CL_9.23105	5	1,098.973793	5,489.832583	0.832583	5	5,489.832844	0.832844	23105	P11974	P11974	false	P11974	P11974	false	KGATLKITLDNAYMoxEKbs3ohCcmDENILWLDYK	VNLAMNVGKARGFFKbs3ohK	136	490	27	16	6	9	141	498	5	BS3	0.7410683680789021	false	true	false	false	Within >4	-0.18644067759322036		-0.23148148101851854	0.0	0.0	-0.2788461532884616	-0.9999999980000001	430	117	0
Scan: 22987 Run: 20180615_KS_CL_9.22987 P1_K.ITEAHYEHTGHSFNMRAVNMGSKIMEK.L P2_R.AKGVNMALNVR.L 23 2	20180615_KS_CL_9.22987	5	886.440186	4,427.164548	0.164548	5	4,427.175902	0.175902	22987	DECOY:REVERSE_P11974	DECOY:REVERSE_P11974	true	DECOY:REVERSE_P11974	DECOY:REVERSE_P11974	true	AKGVNMALNVR	ITEAHYEHTGHSFNMRAVNMGSKIMEK	33	444	11	27	2	23	34	466	5	BS3	0.729229106421485	true	false	false	true	Within >4	-0.18644067759322036		-0.23148148101851854	1.0	1.0	-0.2788461532884616	-0.9999999980000001	429	55	2
Scan: 15670 Run: 20180615_KS_CL_9.15670 P1_K.LTAGKKbs3ohLEVEATGSGK.I P2_R.AKGVNMALNVR.L 5 2	20180615_KS_CL_9.15670	5	611.745354	3,053.690388	0.690388	5	3,053.679443	0.679443	15670	DECOY:REVERSE_P11974	DECOY:REVERSE_P11974	true	DECOY:REVERSE_P11974	DECOY:REVERSE_P11974	true	AKGVNMALNVR	LTAGKKbs3ohLEVEATGSGK	33	392	11	16	2	5	34	396	5	BS3	0.6958159337274735	true	false	false	true	Within >4	-0.18644067759322036		-0.23148148101851854	1.0	1.0	-0.2788461532884616	-0.9999999980000001	428	74	2
Scan: 23071 Run: 20180615_KS_CL_9.23071 P1_K.IMSELMQTACcmIVPKGAR.N P2_R.AKGVNMALNVR.L 14 2	20180615_KS_CL_9.23071	3	1,072.237328	3,213.690155	0.690155	3	3,213.685821	0.685821	23071	DECOY:REVERSE_P11974	DECOY:REVERSE_P11974	true	DECOY:REVERSE_P11974	DECOY:REVERSE_P11974	true	AKGVNMALNVR	IMSELMQTACcmIVPKGAR	33	197	11	17	2	14	34	210	3	BS3	0.6919233941279899	true	false	false	true	Within >4	-0.18644067759322036		-0.23148148101851854	1.0	1.0	-0.2788461532884616	-0.9999999980000001	427	106	2
Scan: 23311 Run: 20180615_KS_CL_9.23311 P1_K.PVICcmATQMLESMIKK.P P2_K.GKbs3ohNIKbs3ohIISKIENHEGVR.R 14 9	20180615_KS_CL_9.23311	3	1,378.414023	4,132.220240	0.220240	3	4,132.234945	0.234945	23311	P11974	P11974	false	P11974	P11974	false	PVICcmATQMLESMIKK	GKbs3ohNIKbs3ohIISKIENHEGVR	323	262	15	17	14	9	336	270	3	BS3	0.675886932191177	false	true	false	false	Within >4	-0.18644067759322036		-0.23148148101851854	0.0	0.0	-0.2788461532884616	-0.9999999980000001	426	113	0
Scan: 8661 Run: 20180615_KS_CL_9.8661 P1_R.TGLIKGSGTAEVELK.K P2_R.KAADVHEVRK.I 5 1	20180615_KS_CL_9.8661	4	698.892726	2,791.541798	0.541798	4	2,791.544340	0.544340	8661	P11974	P11974	false	P11974	P11974	false	KAADVHEVRK	TGLIKGSGTAEVELK	247	121	10	15	1	5	247	125	4	BS3	0.670092868618854	false	true	false	false	Within >4	-0.18644067759322036		-0.23148148101851854	0.0	0.0	-0.2788461532884616	-0.9999999980000001	425	112	0
Scan: 13765 Run: 20180615_KS_CL_9.13765 P1_K.KPRPTR.A P2_R.AGKPVICcmATQMoxLESMoxIK.K 1 3	20180615_KS_CL_9.13765	5	560.905359	2,799.490413	0.490413	5	2,799.480887	0.480887	13765	P11974	P11974	false	P11974	P11974	false	KPRPTR	AGKPVICcmATQMoxLESMoxIK	337	320	6	17	1	3	337	322	5	BS3	0.6538796301076761	false	true	false	false	Within >4	-0.18644067759322036		-0.23148148101851854	0.0	0.0	-0.2788461532884616	-0.9999999980000001	424	86	0
Scan: 23241 Run: 20180615_KS_CL_9.23241 P1_K.PVICcmATQMLESMIKKPRPTR.A P2_K.ITLDNAYMoxEKCcmDENILWLDYK.N 15 10	20180615_KS_CL_9.23241	4	1,289.893115	5,155.543354	0.543354	4	5,155.556449	0.556449	23241	P11974	P11974	false	P11974	P11974	false	PVICcmATQMLESMIKKPRPTR	ITLDNAYMoxEKCcmDENILWLDYK	323	142	20	21	15	10	337	151	4	BS3	0.6480105774665592	false	true	false	false	Within >4	-0.18644067759322036		-0.23148148101851854	0.0	0.0	-0.2788461532884616	-0.9999999980000001	423	110	0
Scan: 18760 Run: 20180615_KS_CL_9.18760 P1_K.KPRPTR.A P2_R.AGKPVICcmATQMLESMIKK.P 1 17	20180615_KS_CL_9.18760	6	483.604213	2,895.581619	0.581619	6	2,895.586030	0.586030	18760	P11974	P11974	false	P11974	P11974	false	KPRPTR	AGKPVICcmATQMLESMIKK	337	320	6	18	1	17	337	336	6	BS3	0.6413557723254592	false	true	false	false	Within >4	-0.18644067759322036		-0.23148148101851854	0.0	0.0	-0.2788461532884616	-0.9999999980000001	422	23	0
Scan: 23103 Run: 20180615_KS_CL_9.23103 P1_R.VNKITEAHYEHTGHSFNMRAVNMGSKbs3nh2IMEK.L P2_R.NCcmRGIIMKQALFVK.E 3 8	20180615_KS_CL_9.23103	4	1,358.195622	5,428.753382	0.753382	4	5,428.749103	0.749103	23103	DECOY:REVERSE_P11974	DECOY:REVERSE_P11974	true	DECOY:REVERSE_P11974	DECOY:REVERSE_P11974	true	NCcmRGIIMKQALFVK	VNKITEAHYEHTGHSFNMRAVNMGSKbs3nh2IMEK	214	441	14	30	8	3	221	443	4	BS3	0.6399400782006198	true	false	false	true	Within >4	-0.18644067759322036		-0.23148148101851854	1.0	1.0	-0.2788461532884616	-0.9999999980000001	421	107	2
Scan: 23353 Run: 20180615_KS_CL_9.23353 P1_K.Kbs3nh2IMoxSELMoxQTACcmIVPKGAR.N P2_K.KFFGRAKGVNMoxALNVR.L 15 7	20180615_KS_CL_9.23353	3	1,394.408900	4,180.204871	0.204871	3	4,180.214499	0.214499	23353	DECOY:REVERSE_P11974	DECOY:REVERSE_P11974	true	DECOY:REVERSE_P11974	DECOY:REVERSE_P11974	true	KFFGRAKGVNMoxALNVR	Kbs3nh2IMoxSELMoxQTACcmIVPKGAR	28	196	16	18	7	15	34	210	3	BS3	0.6271798791226231	true	false	false	true	Within >4	-0.18644067759322036		-0.23148148101851854	1.0	1.0	-0.2788461532884616	-0.9999999980000001	420	106	2
Scan: 23517 Run: 20180615_KS_CL_9.23517 P1_R.TGLIKGSGTAEVELK.K P2_K.EMoxIKSGMNVAR.M 5 4	20180615_KS_CL_9.23517	2	1,446.263156	2,890.511759	0.511759	2	2,890.514357	0.514357	23517	P11974	P11974	false	P11974	P11974	false	EMoxIKSGMNVAR	TGLIKGSGTAEVELK	63	121	11	15	4	5	66	125	2	BS3	0.6184036401906614	false	true	false	false	Within >4	-0.18644067759322036		-0.23148148101851854	0.0	0.0	-0.2788461532884616	-0.9999999980000001	419	105	0
Scan: 19200 Run: 20180615_KS_CL_9.19200 P1_K.LTAGKK.L P2_K.KFFGRAKbs3ohGVNMALNVR.L 5 1	20180615_KS_CL_9.19200	5	544.515474	2,717.540988	0.540988	5	2,717.541434	0.541434	19200	DECOY:REVERSE_P11974	DECOY:REVERSE_P11974	true	DECOY:REVERSE_P11974	DECOY:REVERSE_P11974	true	LTAGKK	KFFGRAKbs3ohGVNMALNVR	392	28	6	16	5	1	396	28	5	BS3	0.6138403829905899	true	false	false	true	Within >4	-0.18644067759322036		-0.23148148101851854	1.0	1.0	-0.2788461532884616	-0.9999999980000001	418	104	2
Scan: 23510 Run: 20180615_KS_CL_9.23510 P1_K.VYVDDGLISLQVKQKGPDFLVTEVENGGFLGSK.K P2_K.SGMNVARMoxNFSHGTHEYHAETIKNVR.T 15 23	20180615_KS_CL_9.23510	5	1,339.073823	6,690.332733	0.332733	5	6,690.327514	0.327514	23510	P11974	P11974	false	P11974	P11974	false	SGMNVARMoxNFSHGTHEYHAETIKNVR	VYVDDGLISLQVKQKGPDFLVTEVENGGFLGSK	67	174	26	33	23	15	89	188	5	BS3	0.6096715958495121	false	true	false	false	Within >4	-0.18644067759322036		-0.23148148101851854	0.0	0.0	-0.2788461532884616	-0.9999999980000001	417	30	0
Scan: 23419 Run: 20180615_KS_CL_9.23419 P1_R.SVETLKEMoxIKSGMoxNVAR.M P2_K.ITLDNAYMoxEKCcmDENILWLDYKNICcmKVVDVGSK.V 6 25	20180615_KS_CL_9.23419	5	1,185.788217	5,923.904703	0.904703	5	5,923.906566	0.906566	23419	P11974	P11974	false	P11974	P11974	false	SVETLKEMoxIKSGMoxNVAR	ITLDNAYMoxEKCcmDENILWLDYKNICcmKVVDVGSK	57	142	17	32	6	25	62	166	5	BS3	0.6095444936781422	false	true	false	false	Within >4	-0.18644067759322036		-0.23148148101851854	0.0	0.0	-0.2788461532884616	-0.9999999980000001	416	102	0
Scan: 23481 Run: 20180615_KS_CL_9.23481 P1_R.KAADVHEVRKbs3nh2ILGEK.G P2_R.KAADVHEVR.K 1 1	20180615_KS_CL_9.23481	3	1,003.900108	3,008.678495	0.678495	3	3,008.677077	0.677077	23481	P11974	P11974	false	P11974	P11974	false	KAADVHEVR	KAADVHEVRKbs3nh2ILGEK	247	247	9	15	1	1	247	247	3	BS3	0.6078677704597161	false	true	false	false	Within >4	-0.18644067759322036		-0.23148148101851854	0.0	0.0	-0.2788461532884616	-0.9999999980000001	415	101	0
Scan: 22464 Run: 20180615_KS_CL_9.22464 P1_K.KPRPTR.A P2_K.GVNLPGAAVDLPAVSEKDIQDLKbs3ohFGVEQDVDMVFASFIRK.A 1 17	20180615_KS_CL_9.22464	4	1,342.221634	5,364.857430	0.857430	4	5,364.843163	0.843163	22464	P11974	P11974	false	P11974	P11974	false	KPRPTR	GVNLPGAAVDLPAVSEKDIQDLKbs3ohFGVEQDVDMVFASFIRK	337	208	6	40	1	17	337	224	4	BS3	0.6021055569962168	false	true	false	false	Within >4	-0.18644067759322036		-0.23148148101851854	0.0	0.0	-0.2788461532884616	-0.9999999980000001	414	100	0
Scan: 5000 Run: 20180615_KS_CL_9.5000 P1_R.KAADVHEVRKILGEK.G P2_K.EMIKSGMNVARMNFSHGTHEYHAETIK.N 10 4	20180615_KS_CL_9.5000	4	1,237.883091	4,947.503258	0.503258	4	4,947.494594	0.494594	5000	P11974	P11974	false	P11974	P11974	false	EMIKSGMNVARMNFSHGTHEYHAETIK	KAADVHEVRKILGEK	63	247	27	15	4	10	66	256	4	BS3	0.5966790441257748	false	true	false	false	Within >4	-0.18644067759322036		-0.23148148101851854	0.0	0.0	-0.2788461532884616	-0.9999999980000001	413	99	0
Scan: 21050 Run: 20180615_KS_CL_9.21050 P1_K.PVICcmATQMLESMIKK.P P2_K.KGATLK.I 14 1	20180615_KS_CL_9.21050	3	835.127808	2,502.361595	0.361595	3	2,502.362344	0.362344	21050	P11974	P11974	false	P11974	P11974	false	KGATLK	PVICcmATQMLESMIKK	136	323	6	15	1	14	136	336	3	BS3	0.587697976962002	false	true	false	false	Within >4	-0.18644067759322036		-0.23148148101851854	0.0	0.0	-0.2788461532884616	-0.9999999980000001	412	49	0
Scan: 12661 Run: 20180615_KS_CL_9.12661 P1_R.TPRPKK.I P2_K.IMEKLTEVSR.S 5 4	20180615_KS_CL_9.12661	4	518.050028	2,068.171006	0.171006	4	2,068.171427	0.171427	12661	DECOY:REVERSE_P11974	DECOY:REVERSE_P11974	true	DECOY:REVERSE_P11974	DECOY:REVERSE_P11974	true	TPRPKK	IMEKLTEVSR	191	467	6	10	5	4	195	470	4	BS3	0.5814085652024499	true	false	false	true	Within >4	-0.18644067759322036		-0.23148148101851854	1.0	1.0	-0.2788461532884616	-0.9999999980000001	411	97	2
Scan: 22145 Run: 20180615_KS_CL_9.22145 P1_R.SVETLKbs3ohEMIKSGMNVARMNFSHGTHEYHAETIK.N P2_R.KILGEKGK.N 10 6	20180615_KS_CL_9.22145	5	989.110014	4,940.513688	0.513688	5	4,940.523817	0.523817	22145	P11974	P11974	false	P11974	P11974	false	KILGEKGK	SVETLKbs3ohEMIKSGMNVARMNFSHGTHEYHAETIK	256	57	8	33	6	10	261	66	5	BS3	0.5759770817931487	false	true	false	false	Within >4	-0.18644067759322036		-0.23148148101851854	0.0	0.0	-0.2788461532884616	-0.9999999980000001	410	4	0
Scan: 23160 Run: 20180615_KS_CL_9.23160 P1_K.NVRTATESFASDPILYRPVAVALDTKGPEIR.T P2_K.GATLKITLDNAYMEK.Ccm 26 5	20180615_KS_CL_9.23160	4	1,298.684509	5,190.708930	0.708930	4	5,190.727472	0.727472	23160	P11974	P11974	false	P11974	P11974	false	GATLKITLDNAYMEK	NVRTATESFASDPILYRPVAVALDTKGPEIR	137	90	15	31	5	26	141	115	4	BS3	0.5740827931768057	false	true	false	false	Within >4	-0.18644067759322036		-0.23148148101851854	0.0	0.0	-0.2788461532884616	-0.9999999980000001	409	95	0
Scan: 21032 Run: 20180615_KS_CL_9.21032 P1_K.LTAGKKbs3ohLEVEATGSGK.I P2_K.IMoxSELMoxQTACcmIVPKGARNCcmR.G 5 14	20180615_KS_CL_9.21032	5	850.636500	4,248.146118	0.146118	5	4,248.162587	0.162587	21032	DECOY:REVERSE_P11974	DECOY:REVERSE_P11974	true	DECOY:REVERSE_P11974	DECOY:REVERSE_P11974	true	LTAGKKbs3ohLEVEATGSGK	IMoxSELMoxQTACcmIVPKGARNCcmR	392	197	16	20	5	14	396	210	5	BS3	0.5527239801768626	true	false	false	true	Within >4	-0.18644067759322036		-0.23148148101851854	1.0	1.0	-0.2788461532884616	-0.9999999980000001	408	94	2
Scan: 22951 Run: 20180615_KS_CL_9.22951 P1_R.VEHVDAAKR.I P2_K.KIMoxSELMoxQTACcmIVPKbs3nh2GAR.N 8 1	20180615_KS_CL_9.22951	3	1,127.929901	3,380.767874	0.767874	3	3,380.761804	0.761804	22951	DECOY:REVERSE_P11974	DECOY:REVERSE_P11974	true	DECOY:REVERSE_P11974	DECOY:REVERSE_P11974	true	VEHVDAAKR	KIMoxSELMoxQTACcmIVPKbs3nh2GAR	278	196	9	18	8	1	285	196	3	BS3	0.539928955531293	true	false	false	true	Within >4	-0.18644067759322036		-0.23148148101851854	1.0	1.0	-0.2788461532884616	-0.9999999980000001	407	93	2
Scan: 22871 Run: 20180615_KS_CL_9.22871 P1_R.VNLAMNVGKAR.G P2_K.EMIKSGMNVARMoxNFSHGTHEYHAETIK.N 9 4	20180615_KS_CL_9.22871	5	889.639168	4,443.159458	0.159458	5	4,443.170812	0.170812	22871	P11974	P11974	false	P11974	P11974	false	VNLAMNVGKAR	EMIKSGMNVARMoxNFSHGTHEYHAETIK	490	63	11	27	9	4	498	66	5	BS3	0.5373272401674014	false	true	false	false	Within >4	-0.18644067759322036		-0.23148148101851854	0.0	0.0	-0.2788461532884616	-0.9999999980000001	406	41	0
Scan: 15755 Run: 20180615_KS_CL_9.15755 P1_K.GKEGLIKR.V P2_K.GKEGLIKR.V 7 7	20180615_KS_CL_9.15755	4	485.302908	1,937.182526	0.182526	4	1,937.178563	0.178563	15755	DECOY:REVERSE_P11974	DECOY:REVERSE_P11974	true	DECOY:REVERSE_P11974	DECOY:REVERSE_P11974	true	GKEGLIKR	GKEGLIKR	270	270	8	8	7	7	276	276	4	BS3	0.5232294410931795	true	false	false	true	Within >4	-0.18644067759322036		-0.23148148101851854	1.0	1.0	-0.2788461532884616	-0.9999999980000001	405	91	2
Scan: 22360 Run: 20180615_KS_CL_9.22360 P1_R.SVETLKEMIK.S P2_K.EMIKSGMNVARMNFSHGTHEYHAETIK.N 6 4	20180615_KS_CL_9.22360	5	887.442403	4,432.175633	0.175633	5	4,432.168750	0.168750	22360	P11974	P11974	false	P11974	P11974	false	SVETLKEMIK	EMIKSGMNVARMNFSHGTHEYHAETIK	57	63	10	27	6	4	62	66	5	BS3	0.511462518696182	false	true	false	false	Within >4	-0.18644067759322036		-0.23148148101851854	0.0	0.0	-0.2788461532884616	-0.9999999980000001	404	90	0
Scan: 6468 Run: 20180615_KS_CL_9.6468 P1_R.VNLAMNVGKARGFFK.K P2_R.KLFEELAR.S 9 1	20180615_KS_CL_9.6468	6	466.597550	2,793.541641	0.541641	6	2,793.536359	0.536359	6468	P11974	P11974	false	P11974	P11974	false	KLFEELAR	VNLAMNVGKARGFFK	393	490	8	15	1	9	393	498	6	BS3	0.5073248895114274	false	true	false	false	Within >4	-0.18644067759322036		-0.23148148101851854	0.0	0.0	-0.2788461532884616	-0.9999999980000001	403	68	0
Scan: 23422 Run: 20180615_KS_CL_9.23422 P1_K.NICcmKVVDVGSKbs3ohVYVDDGLISLQVKbs3nh2QK.G P2_R.KLFEELARSSSHSTDLMoxEAMoxAMoxGSVEASYK.Ccm 4 1	20180615_KS_CL_9.23422	5	1,342.075468	6,705.340958	0.340958	5	6,705.346475	0.346475	23422	P11974	P11974	false	P11974	P11974	false	KLFEELARSSSHSTDLMoxEAMoxAMoxGSVEASYK	NICcmKVVDVGSKbs3ohVYVDDGLISLQVKbs3nh2QK	393	163	30	26	1	4	393	166	5	BS3	0.5021463536624813	false	true	false	false	Within >4	-0.18644067759322036		-0.23148148101851854	0.0	0.0	-0.2788461532884616	-0.9999999980000001	402	224	0
Scan: 23071 Run: 20180615_KS_CL_9.23071 P1_K.QALFVKEAPIEIGLDGR.A P2_R.AVNMoxGSKIMEK.L 6 7	20180615_KS_CL_9.23071	3	1,072.901171	3,215.681684	0.681684	3	3,215.693386	0.693386	23071	DECOY:REVERSE_P11974	DECOY:REVERSE_P11974	true	DECOY:REVERSE_P11974	DECOY:REVERSE_P11974	true	AVNMoxGSKIMEK	QALFVKEAPIEIGLDGR	460	222	11	17	7	6	466	227	3	BS3	0.4996937166929066	true	false	false	true	Within >4	-0.18644067759322036		-0.23148148101851854	1.0	1.0	-0.2788461532884616	-0.9999999980000001	401	88	2
Scan: 23146 Run: 20180615_KS_CL_9.23146 P1_K.IISKIENHEGVR.R P2_K.GATLKITLDNAYMEK.Ccm 4 5	20180615_KS_CL_9.23146	3	1,067.237493	3,198.690650	0.690650	3	3,198.695831	0.695831	23146	P11974	P11974	false	P11974	P11974	false	IISKIENHEGVR	GATLKITLDNAYMEK	267	137	12	15	4	5	270	141	3	BS3	0.4980241133880207	false	true	false	false	Within >4	-0.18644067759322036		-0.23148148101851854	0.0	0.0	-0.2788461532884616	-0.9999999980000001	400	17	0
Scan: 19016 Run: 20180615_KS_CL_9.19016 P1_K.KPRPTR.A P2_R.AGKPVICcmATQMLESMIKK.P 1 3	20180615_KS_CL_9.19016	6	483.605362	2,895.588513	0.588513	6	2,895.586030	0.586030	19016	P11974	P11974	false	P11974	P11974	false	KPRPTR	AGKPVICcmATQMLESMIKK	337	320	6	18	1	3	337	322	6	BS3	0.49558562621769414	false	true	false	false	Within >4	-0.18644067759322036		-0.23148148101851854	0.0	0.0	-0.2788461532884616	-0.9999999980000001	399	86	0
Scan: 23728 Run: 20180615_KS_CL_9.23728 P1_K.SGMoxNVARMoxNFSHGTHEYHAETIKNVR.T P2_K.ITLDNAYMoxEKCcmDENILWLDYK.N 23 10	20180615_KS_CL_9.23728	4	1,455.431200	5,817.695694	0.695694	4	5,817.695995	0.695995	23728	P11974	P11974	false	P11974	P11974	false	SGMoxNVARMoxNFSHGTHEYHAETIKNVR	ITLDNAYMoxEKCcmDENILWLDYK	67	142	26	21	23	10	89	151	4	BS3	0.494243350722483	false	true	false	false	Within >4	-0.18644067759322036		-0.23148148101851854	0.0	0.0	-0.2788461532884616	-0.9999999980000001	398	85	0
Scan: 18209 Run: 20180615_KS_CL_9.18209 P1_K.VQLSILGDDVYVKSGVDVVK.Ccm P2_R.VEHVDAAKR.I 13 8	20180615_KS_CL_9.18209	3	1,098.937679	3,293.791208	0.791208	3	3,293.787091	0.787091	18209	DECOY:REVERSE_P11974	DECOY:REVERSE_P11974	true	DECOY:REVERSE_P11974	DECOY:REVERSE_P11974	true	VEHVDAAKR	VQLSILGDDVYVKSGVDVVK	278	347	9	20	8	13	285	359	3	BS3	0.4935326436290684	true	false	false	true	Within >4	-0.18644067759322036		-0.23148148101851854	1.0	1.0	-0.2788461532884616	-0.9999999980000001	397	84	2
Scan: 22509 Run: 20180615_KS_CL_9.22509 P1_K.ITEAHYEHTGHSFNMoxRAVNMGSKIMEK.L P2_R.AKGVNMoxALNVR.L 23 2	20180615_KS_CL_9.22509	4	1,115.799586	4,459.169238	0.169238	4	4,459.165722	0.165722	22509	DECOY:REVERSE_P11974	DECOY:REVERSE_P11974	true	DECOY:REVERSE_P11974	DECOY:REVERSE_P11974	true	AKGVNMoxALNVR	ITEAHYEHTGHSFNMoxRAVNMGSKIMEK	33	444	11	27	2	23	34	466	4	BS3	0.485664317907024	true	false	false	true	Within >4	-0.18644067759322036		-0.23148148101851854	1.0	1.0	-0.2788461532884616	-0.9999999980000001	386	55	2
Scan: 23101 Run: 20180615_KS_CL_9.23101 P1_K.QKGPDFLVTEVENGGFLGSKbs3nh2K.G P2_R.CcmNRAGKbs3nh2PVICcmATQMLESMIKK.P 2 20	20180615_KS_CL_9.23101	5	1,027.337763	5,131.652433	0.652433	5	5,131.658198	0.658198	23101	P11974	P11974	false	P11974	P11974	false	QKGPDFLVTEVENGGFLGSKbs3nh2K	CcmNRAGKbs3nh2PVICcmATQMLESMIKK	187	317	21	21	2	20	188	336	5	BS3	0.477380762680409	false	true	false	false	Within >4	-0.18644067759322036		-0.23148148101851854	0.0	0.0	-0.2788461532884616	-0.9999999980000001	395	83	0
Scan: 23231 Run: 20180615_KS_CL_9.23231 P1_R.VEHVDAAKbs3ohRIFSAFVMDVDQEVGFKLDQIDK.E P2_K.EGLIKRVEHVDAAK.R 25 5	20180615_KS_CL_9.23231	6	902.142134	5,406.809145	0.809145	6	5,406.817343	0.817343	23231	DECOY:REVERSE_P11974	DECOY:REVERSE_P11974	true	DECOY:REVERSE_P11974	DECOY:REVERSE_P11974	true	EGLIKRVEHVDAAK	VEHVDAAKbs3ohRIFSAFVMDVDQEVGFKLDQIDK	272	278	14	31	5	25	276	302	6	BS3	0.4712727487704276	true	false	false	true	Within >4	-0.18644067759322036		-0.23148148101851854	1.0	1.0	-0.2788461532884616	-0.9999999980000001	394	82	2
Scan: 18255 Run: 20180615_KS_CL_9.18255 P1_R.VEHVDAAKRIFSAFVMDVDQEVGFKbs3ohLDQIDK.E P2_K.KLEVEATGSGK.I 8 1	20180615_KS_CL_9.18255	5	993.115881	4,960.543023	0.543023	5	4,960.541955	0.541955	18255	DECOY:REVERSE_P11974	DECOY:REVERSE_P11974	true	DECOY:REVERSE_P11974	DECOY:REVERSE_P11974	true	KLEVEATGSGK	VEHVDAAKRIFSAFVMDVDQEVGFKbs3ohLDQIDK	397	278	11	31	1	8	397	285	5	BS3	0.4648188429487645	true	false	false	true	Within >4	-0.18644067759322036		-0.23148148101851854	1.0	1.0	-0.2788461532884616	-0.9999999980000001	393	81	2
Scan: 23064 Run: 20180615_KS_CL_9.23064 P1_R.Kbs3nh2ILGEKGK.N P2_K.ITLDNAYMEKbs3nh2CcmDENILWLDYKNICcmKVVDVGSK.V 6 21	20180615_KS_CL_9.23064	5	1,034.140176	5,165.664498	0.664498	5	5,165.674224	0.674224	23064	P11974	P11974	false	P11974	P11974	false	Kbs3nh2ILGEKGK	ITLDNAYMEKbs3nh2CcmDENILWLDYKNICcmKVVDVGSK	256	142	8	32	6	21	261	162	5	BS3	0.44623889045732795	false	true	false	false	Within >4	-0.18644067759322036		-0.23148148101851854	0.0	0.0	-0.2788461532884616	-0.9999999980000001	392	80	0
Scan: 23137 Run: 20180615_KS_CL_9.23137 P1_K.KLEVEATGSGK.I P2_R.AVNMGSKIMEK.L 1 7	20180615_KS_CL_9.23137	3	821.767797	2,462.281562	0.281562	3	2,462.276029	0.276029	23137	DECOY:REVERSE_P11974	DECOY:REVERSE_P11974	true	DECOY:REVERSE_P11974	DECOY:REVERSE_P11974	true	AVNMGSKIMEK	KLEVEATGSGK	460	397	11	11	7	1	466	397	3	BS3	0.4432124462387227	true	false	false	true	Within >4	-0.18644067759322036		-0.23148148101851854	1.0	1.0	-0.2788461532884616	-0.9999999980000001	391	79	2
Scan: 19304 Run: 20180615_KS_CL_9.19304 P1_K.PVICcmATQMoxLESMIKK.P P2_K.KGATLK.I 14 1	20180615_KS_CL_9.19304	4	630.599176	2,518.367598	0.367598	4	2,518.357254	0.357254	19304	P11974	P11974	false	P11974	P11974	false	KGATLK	PVICcmATQMoxLESMIKK	136	323	6	15	1	14	136	336	4	BS3	0.4392029531782883	false	true	false	false	Within >4	-0.18644067759322036		-0.23148148101851854	0.0	0.0	-0.2788461532884616	-0.9999999980000001	390	49	0
Scan: 23556 Run: 20180615_KS_CL_9.23556 P1_-.SKSHSEAGSAFIQTQQLHAAMADTFLEHMCcmR.L P2_K.EMIKSGMoxNVARMoxNFSHGTHEYHAETIKbs3nh2NVR.T 2 4	20180615_KS_CL_9.23556	5	1,461.095094	7,300.439088	0.439088	5	7,300.425611	0.425611	23556	P11974	P11974	false	P11974	P11974	false	SKSHSEAGSAFIQTQQLHAAMADTFLEHMCcmR	EMIKSGMoxNVARMoxNFSHGTHEYHAETIKbs3nh2NVR	2	63	31	30	2	4	3	66	5	BS3	0.43646805123512233	false	true	false	false	Within >4	-0.18644067759322036		-0.23148148101851854	0.0	0.0	-0.2788461532884616	-0.9999999980000001	389	77	0
Scan: 13265 Run: 20180615_KS_CL_9.13265 P1_K.VYVDDGLISLQVKQK.G P2_K.KPRPTR.A 13 1	20180615_KS_CL_9.13265	3	866.163920	2,595.469931	0.469931	3	2,595.474805	0.474805	13265	P11974	P11974	false	P11974	P11974	false	KPRPTR	VYVDDGLISLQVKQK	337	174	6	15	1	13	337	186	3	BS3	0.42966742084975273	false	true	false	false	Within >4	-0.18644067759322036		-0.23148148101851854	0.0	0.0	-0.2788461532884616	-0.9999999980000001	388	314	0
Scan: 15777 Run: 20180615_KS_CL_9.15777 P1_R.IEPGKTDLAVAVPR.Y P2_R.AVNMoxGSKIMoxEK.L 5 7	20180615_KS_CL_9.15777	4	711.380745	2,841.493874	0.493874	4	2,841.497975	0.497975	15777	DECOY:REVERSE_P11974	DECOY:REVERSE_P11974	true	DECOY:REVERSE_P11974	DECOY:REVERSE_P11974	true	AVNMoxGSKIMoxEK	IEPGKTDLAVAVPR	460	413	11	14	7	5	466	417	4	BS3	0.4285230489525366	true	false	false	true	Within >4	-0.18644067759322036		-0.23148148101851854	1.0	1.0	-0.2788461532884616	-0.9999999980000001	387	76	2
Scan: 22503 Run: 20180615_KS_CL_9.22503 P1_K.ITEAHYEHTGHSFNMoxRAVNMGSKIMEK.L P2_R.AKGVNMoxALNVR.L 23 2	20180615_KS_CL_9.22503	5	892.842794	4,459.177588	0.177588	5	4,459.165722	0.165722	22503	DECOY:REVERSE_P11974	DECOY:REVERSE_P11974	true	DECOY:REVERSE_P11974	DECOY:REVERSE_P11974	true	AKGVNMoxALNVR	ITEAHYEHTGHSFNMoxRAVNMGSKIMEK	33	444	11	27	2	23	34	466	5	BS3	0.4216696373616688	true	false	false	true	Within >4	-0.18644067759322036		-0.23148148101851854	1.0	1.0	-0.2788461532884616	-0.9999999980000001	386	55	2
Scan: 22947 Run: 20180615_KS_CL_9.22947 P1_K.FFGRAKGVNMALNVR.L P2_R.AVNMGSKIMoxEK.L 6 7	20180615_KS_CL_9.22947	3	1,014.198758	3,039.574445	0.574445	3	3,039.582001	0.582001	22947	DECOY:REVERSE_P11974	DECOY:REVERSE_P11974	true	DECOY:REVERSE_P11974	DECOY:REVERSE_P11974	true	FFGRAKGVNMALNVR	AVNMGSKIMoxEK	29	460	15	11	6	7	34	466	3	BS3	0.4164588541638065	true	false	false	true	Within >4	-0.18644067759322036		-0.23148148101851854	1.0	1.0	-0.2788461532884616	-0.9999999980000001	385	55	2
Scan: 20561 Run: 20180615_KS_CL_9.20561 P1_K.KFFGRAKGVNMoxALNVR.L P2_K.EMYANDLTIKbs3nh2LTAGKK.L 7 15	20180615_KS_CL_9.20561	7	559.738700	3,911.119965	0.119965	7	3,911.116489	0.116489	20561	DECOY:REVERSE_P11974	DECOY:REVERSE_P11974	true	DECOY:REVERSE_P11974	DECOY:REVERSE_P11974	true	KFFGRAKGVNMoxALNVR	EMYANDLTIKbs3nh2LTAGKK	28	382	16	16	7	15	34	396	7	BS3	0.41628839758397534	true	false	false	true	Within >4	-0.18644067759322036		-0.23148148101851854	1.0	1.0	-0.2788461532884616	-0.9999999980000001	384	74	2
Scan: 21182 Run: 20180615_KS_CL_9.21182 P1_K.EMIKSGMNVAR.M P2_K.DIQDLKFGVEQDVDMVFASFIR.K 4 6	20180615_KS_CL_9.21182	5	789.797349	3,943.950363	0.950363	5	3,943.952201	0.952201	21182	P11974	P11974	false	P11974	P11974	false	DIQDLKFGVEQDVDMVFASFIR	EMIKSGMNVAR	225	63	22	11	6	4	230	66	5	BS3	0.4088241362544793	false	true	false	false	Within >4	-0.18644067759322036		-0.23148148101851854	0.0	0.0	-0.2788461532884616	-0.9999999980000001	383	73	0
Scan: 9318 Run: 20180615_KS_CL_9.9318 P1_K.VQLSILGDDVYVKSGVDVVK.Ccm P2_K.INKbs3nh2GKEGLIK.R 13 5	20180615_KS_CL_9.9318	3	1,175.675919	3,524.005928	0.005928	3	3,524.011661	0.011661	9318	DECOY:REVERSE_P11974	DECOY:REVERSE_P11974	true	DECOY:REVERSE_P11974	DECOY:REVERSE_P11974	true	INKbs3nh2GKEGLIK	VQLSILGDDVYVKSGVDVVK	267	347	10	20	5	13	271	359	3	BS3	0.3997475789609872	true	false	false	true	Within >4	-0.18644067759322036		-0.23148148101851854	1.0	1.0	-0.2788461532884616	-0.9999999980000001	382	72	2
Scan: 17643 Run: 20180615_KS_CL_9.17643 P1_R.NCcmRGIIMoxKQALFVK.E P2_K.KFFGRAKGVNMALNVR.L 8 7	20180615_KS_CL_9.17643	4	910.507016	3,637.998958	0.998958	4	3,637.988739	0.988739	17643	DECOY:REVERSE_P11974	DECOY:REVERSE_P11974	true	DECOY:REVERSE_P11974	DECOY:REVERSE_P11974	true	KFFGRAKGVNMALNVR	NCcmRGIIMoxKQALFVK	28	214	16	14	7	8	34	221	4	BS3	0.3948989571300411	true	false	false	true	Within >4	-0.18644067759322036		-0.23148148101851854	1.0	1.0	-0.2788461532884616	-0.9999999980000001	381	47	2
Scan: 23958 Run: 20180615_KS_CL_9.23958 P1_K.ILGEKGK.N P2_K.DIQDLKFGVEQDVDMVFASFIR.K 5 6	20180615_KS_CL_9.23958	4	864.202487	3,452.780842	0.780842	4	3,452.790128	0.790128	23958	P11974	P11974	false	P11974	P11974	false	DIQDLKFGVEQDVDMVFASFIR	ILGEKGK	225	257	22	7	6	5	230	261	4	BS3	0.387543581478208	false	true	false	false	Within >4	-0.18644067759322036		-0.23148148101851854	0.0	0.0	-0.2788461532884616	-0.9999999980000001	380	70	0
Scan: 17567 Run: 20180615_KS_CL_9.17567 P1_K.KGVNLPGAAVDLPAVSEK.D P2_K.EMoxIKSGMoxNVAR.M 1 4	20180615_KS_CL_9.17567	4	793.171081	3,168.655218	0.655218	4	3,168.652244	0.652244	17567	P11974	P11974	false	P11974	P11974	false	EMoxIKSGMoxNVAR	KGVNLPGAAVDLPAVSEK	63	207	11	18	4	1	66	207	4	BS3	0.3866669148925675	false	true	false	false	Within >4	-0.18644067759322036		-0.23148148101851854	0.0	0.0	-0.2788461532884616	-0.9999999980000001	379	69	0
Scan: 5940 Run: 20180615_KS_CL_9.5940 P1_R.VNLAMoxNVGKARGFFK.K P2_R.KLFEELAR.S 9 1	20180615_KS_CL_9.5940	5	562.914251	2,809.534873	0.534873	5	2,809.531269	0.531269	5940	P11974	P11974	false	P11974	P11974	false	KLFEELAR	VNLAMoxNVGKARGFFK	393	490	8	15	1	9	393	498	5	BS3	0.3848201478606445	false	true	false	false	Within >4	-0.18644067759322036		-0.23148148101851854	0.0	0.0	-0.2788461532884616	-0.9999999980000001	308	68	0
Scan: 22656 Run: 20180615_KS_CL_9.22656 P1_R.AGKPVICcmATQMLESMIKKPR.P P2_R.AGKPVICcmATQMLESMIK.K 3 3	20180615_KS_CL_9.22656	4	1,068.812314	4,271.220150	0.220150	4	4,271.240999	0.240999	22656	P11974	P11974	false	P11974	P11974	false	AGKPVICcmATQMLESMIKKPR	AGKPVICcmATQMLESMIK	320	320	20	17	3	3	322	322	4	BS3	0.38319159288355104	false	true	false	false	Within >4	-0.18644067759322036		-0.23148148101851854	0.0	0.0	-0.2788461532884616	-0.9999999980000001	377	67	0
Scan: 23485 Run: 20180615_KS_CL_9.23485 P1_R.AGKPVICcmATQMoxLESMIKK.P P2_R.AEGSDVANAVLDGADCcmIMoxLSGETAKGDYPLEAVR.M 17 25	20180615_KS_CL_9.23485	4	1,417.948395	5,667.764474	0.764474	4	5,667.749011	0.749011	23485	P11974	P11974	false	P11974	P11974	false	AGKPVICcmATQMoxLESMIKK	AEGSDVANAVLDGADCcmIMoxLSGETAKGDYPLEAVR	320	343	18	34	17	25	336	367	4	BS3	0.37453565295450736	false	true	false	false	Within >4	-0.18644067759322036		-0.23148148101851854	0.0	0.0	-0.2788461532884616	-0.9999999980000001	376	66	0
Scan: 23964 Run: 20180615_KS_CL_9.23964 P1_R.MoxNFSHGTHEYHAETIKNVR.T P2_K.EMoxIKSGMoxNVAR.M 16 4	20180615_KS_CL_9.23964	3	1,231.249107	3,690.725492	0.725492	3	3,690.734087	0.734087	23964	P11974	P11974	false	P11974	P11974	false	MoxNFSHGTHEYHAETIKNVR	EMoxIKSGMoxNVAR	74	63	19	11	16	4	89	66	3	BS3	0.36794634936336024	false	true	false	false	Within >4	-0.18644067759322036		-0.23148148101851854	0.0	0.0	-0.2788461532884616	-0.9999999980000001	375	22	0
Scan: 22778 Run: 20180615_KS_CL_9.22778 P1_R.AVNMoxGSKIMoxEK.L P2_R.AVNMGSKIMoxEK.L 7 7	20180615_KS_CL_9.22778	3	867.431744	2,599.273403	0.273403	3	2,599.272921	0.272921	22778	DECOY:REVERSE_P11974	DECOY:REVERSE_P11974	true	DECOY:REVERSE_P11974	DECOY:REVERSE_P11974	true	AVNMoxGSKIMoxEK	AVNMGSKIMoxEK	460	460	11	11	7	7	466	466	3	BS3	0.356796330890902	true	false	false	true	Within >4	-0.18644067759322036		-0.23148148101851854	1.0	1.0	-0.2788461532884616	-0.9999999980000001	374	64	2
Scan: 22376 Run: 20180615_KS_CL_9.22376 P1_R.KILGEKGK.N P2_R.CcmNRAGKPVICcmATQMoxLESMoxIKK.P 6 6	20180615_KS_CL_9.22376	4	869.968194	3,475.843670	0.843670	4	3,475.838685	0.838685	22376	P11974	P11974	false	P11974	P11974	false	KILGEKGK	CcmNRAGKPVICcmATQMoxLESMoxIKK	256	317	8	21	6	6	261	322	4	BS3	0.3460505961300292	false	true	false	false	Within >4	-0.18644067759322036		-0.23148148101851854	0.0	0.0	-0.2788461532884616	-0.9999999980000001	373	63	0
Scan: 23663 Run: 20180615_KS_CL_9.23663 P1_K.VVDVGSKVYVDDGLISLQVK.Q P2_R.AGKPVICcmATQMLESMoxIK.K 7 3	20180615_KS_CL_9.23663	4	1,041.556815	4,162.198154	0.198154	4	4,162.197908	0.197908	23663	P11974	P11974	false	P11974	P11974	false	AGKPVICcmATQMLESMoxIK	VVDVGSKVYVDDGLISLQVK	320	167	17	20	3	7	322	173	4	BS3	0.34054974916759856	false	true	false	false	Within >4	-0.18644067759322036		-0.23148148101851854	0.0	0.0	-0.2788461532884616	-0.9999999980000001	372	62	0
Scan: 23332 Run: 20180615_KS_CL_9.23332 P1_K.SGLFGGNEVETVLFDPGKQK.V P2_R.AVNMGSKIMEK.L 18 7	20180615_KS_CL_9.23332	3	1,156.252430	3,465.735461	0.735461	3	3,465.752361	0.752361	23332	DECOY:REVERSE_P11974	DECOY:REVERSE_P11974	true	DECOY:REVERSE_P11974	DECOY:REVERSE_P11974	true	AVNMGSKIMEK	SGLFGGNEVETVLFDPGKQK	460	327	11	20	7	18	466	344	3	BS3	0.32185250245522806	true	false	false	true	Within >4	-0.18644067759322036		-0.23148148101851854	1.0	1.0	-0.2788461532884616	-0.9999999980000001	371	61	2
Scan: 11791 Run: 20180615_KS_CL_9.11791 P1_R.AVNMoxGSKIMEK.L P2_R.AKGVNMALNVR.L 7 2	20180615_KS_CL_9.11791	3	845.116600	2,532.327971	0.327971	3	2,532.322598	0.322598	11791	DECOY:REVERSE_P11974	DECOY:REVERSE_P11974	true	DECOY:REVERSE_P11974	DECOY:REVERSE_P11974	true	AKGVNMALNVR	AVNMoxGSKIMEK	33	460	11	11	2	7	34	466	3	BS3	0.3146143072361695	true	false	false	true	Within >4	-0.18644067759322036		-0.23148148101851854	1.0	1.0	-0.2788461532884616	-0.9999999980000001	370	55	2
Scan: 22869 Run: 20180615_KS_CL_9.22869 P1_R.YLIPDSAFSETATRVNKITEAHYEHTGHSFNMR.A P2_R.VNKITEAHYEHTGHSFNMR.A 17 3	20180615_KS_CL_9.22869	5	1,246.997553	6,229.951383	0.951383	5	6,229.955149	0.955149	22869	DECOY:REVERSE_P11974	DECOY:REVERSE_P11974	true	DECOY:REVERSE_P11974	DECOY:REVERSE_P11974	true	VNKITEAHYEHTGHSFNMR	YLIPDSAFSETATRVNKITEAHYEHTGHSFNMR	441	427	19	33	3	17	443	443	5	BS3	0.31452917360287386	true	false	false	true	Within >4	-0.18644067759322036		-0.23148148101851854	1.0	1.0	-0.2788461532884616	-0.9999999980000001	369	59	2
Scan: 18316 Run: 20180615_KS_CL_9.18316 P1_R.KILGEKGKNIK.I P2_K.KGATLKITLDNAYMEK.Ccm 8 6	20180615_KS_CL_9.18316	3	1,054.274700	3,159.802271	0.802271	3	3,159.794089	0.794089	18316	P11974	P11974	false	P11974	P11974	false	KILGEKGKNIK	KGATLKITLDNAYMEK	256	136	11	16	8	6	263	141	3	BS3	0.31058814623863334	false	true	false	false	Within >4	-0.18644067759322036		-0.23148148101851854	0.0	0.0	-0.2788461532884616	-0.9999999980000001	368	58	0
Scan: 18503 Run: 20180615_KS_CL_9.18503 P1_K.PVICcmATQMLESMIKKbs3nh2PR.P P2_K.PVICcmATQMLESMIKK.P 14 14	20180615_KS_CL_9.18503	4	1,011.536836	4,042.118238	0.118238	4	4,042.123499	0.123499	18503	P11974	P11974	false	P11974	P11974	false	PVICcmATQMLESMIKK	PVICcmATQMLESMIKKbs3nh2PR	323	323	15	17	14	14	336	336	4	BS3	0.3105241289945329	false	true	false	false	Within >4	-0.18644067759322036		-0.23148148101851854	0.0	0.0	-0.2788461532884616	-0.9999999980000001	366	57	0
Scan: 18503 Run: 20180615_KS_CL_9.18503 P1_K.PVICcmATQMLESMIKbs3nh2KPR.P P2_K.PVICcmATQMLESMIKK.P 15 14	20180615_KS_CL_9.18503	4	1,011.536836	4,042.118238	0.118238	4	4,042.123499	0.123499	18503	P11974	P11974	false	P11974	P11974	false	PVICcmATQMLESMIKK	PVICcmATQMLESMIKbs3nh2KPR	323	323	15	17	14	15	336	337	4	BS3	0.3105241289945329	false	true	false	false	Within >4	-0.18644067759322036		-0.23148148101851854	0.0	0.0	-0.2788461532884616	-0.9999999980000001	367	23	0
Scan: 23025 Run: 20180615_KS_CL_9.23025 P1_K.FFGRAKGVNMoxALNVR.L P2_R.AVNMGSKIMEK.L 6 7	20180615_KS_CL_9.23025	3	1,014.198872	3,039.574787	0.574787	3	3,039.582001	0.582001	23025	DECOY:REVERSE_P11974	DECOY:REVERSE_P11974	true	DECOY:REVERSE_P11974	DECOY:REVERSE_P11974	true	AVNMGSKIMEK	FFGRAKGVNMoxALNVR	460	29	11	15	7	6	466	34	3	BS3	0.3064074050182069	true	false	false	true	Within >4	-0.18644067759322036		-0.23148148101851854	1.0	1.0	-0.2788461532884616	-0.9999999980000001	365	55	2
Scan: 20705 Run: 20180615_KS_CL_9.20705 P1_K.SGLFGGNEVETVLFDPGKQKVQLSILGDDVYVKbs3nh2SGVDVVK.Ccm P2_R.GIIMoxKQALFVK.E 20 5	20180615_KS_CL_9.20705	5	1,159.235221	5,791.139723	0.139723	5	5,791.141299	0.141299	20705	DECOY:REVERSE_P11974	DECOY:REVERSE_P11974	true	DECOY:REVERSE_P11974	DECOY:REVERSE_P11974	true	GIIMoxKQALFVK	SGLFGGNEVETVLFDPGKQKVQLSILGDDVYVKbs3nh2SGVDVVK	217	327	11	40	5	20	221	346	5	BS3	0.2929944484535658	true	false	false	true	Within >4	-0.18644067759322036		-0.23148148101851854	1.0	1.0	-0.2788461532884616	-0.9999999980000001	364	54	2
Scan: 23015 Run: 20180615_KS_CL_9.23015 P1_K.LEVEATGSGKILGTR.I P2_K.KIMoxSELMQTACcmIVPKbs3ohGAR.N 10 1	20180615_KS_CL_9.23015	4	969.020845	3,872.054274	0.054274	4	3,872.046087	0.046087	23015	DECOY:REVERSE_P11974	DECOY:REVERSE_P11974	true	DECOY:REVERSE_P11974	DECOY:REVERSE_P11974	true	KIMoxSELMQTACcmIVPKbs3ohGAR	LEVEATGSGKILGTR	196	398	18	15	1	10	196	407	4	BS3	0.2919444410600365	true	false	false	true	Within >4	-0.18644067759322036		-0.23148148101851854	1.0	1.0	-0.2788461532884616	-0.9999999980000001	363	53	2
Scan: 20441 Run: 20180615_KS_CL_9.20441 P1_R.VNKITEAHYEHTGHSFNMR.A P2_R.AVNMGSKIMEKbs3ohLTEVSR.S 3 7	20180615_KS_CL_9.20441	5	892.247749	4,456.202363	0.202363	5	4,456.197731	0.197731	20441	DECOY:REVERSE_P11974	DECOY:REVERSE_P11974	true	DECOY:REVERSE_P11974	DECOY:REVERSE_P11974	true	VNKITEAHYEHTGHSFNMR	AVNMGSKIMEKbs3ohLTEVSR	441	460	19	17	3	7	443	466	5	BS3	0.2905699338104535	true	false	false	true	Within >4	-0.18644067759322036		-0.23148148101851854	1.0	1.0	-0.2788461532884616	-0.9999999980000001	361	32	2
Scan: 20441 Run: 20180615_KS_CL_9.20441 P1_R.VNKITEAHYEHTGHSFNMR.A P2_R.AVNMGSKbs3ohIMEKLTEVSR.S 3 11	20180615_KS_CL_9.20441	5	892.247749	4,456.202363	0.202363	5	4,456.197731	0.197731	20441	DECOY:REVERSE_P11974	DECOY:REVERSE_P11974	true	DECOY:REVERSE_P11974	DECOY:REVERSE_P11974	true	VNKITEAHYEHTGHSFNMR	AVNMGSKbs3ohIMEKLTEVSR	441	460	19	17	3	11	443	470	5	BS3	0.2905699338104535	true	false	false	true	Within >4	-0.18644067759322036		-0.23148148101851854	1.0	1.0	-0.2788461532884616	-0.9999999980000001	362	52	2
Scan: 23399 Run: 20180615_KS_CL_9.23399 P1_K.PRPTRAEGSDVANAVLDGADCcmIMoxLSGETAKGDYPLEAVR.M P2_K.KGDVVIVLTGWRPGSGFTNTMoxR.V 30 1	20180615_KS_CL_9.23399	5	1,333.268729	6,661.307263	0.307263	5	6,661.300310	0.300310	23399	P11974	P11974	false	P11974	P11974	false	KGDVVIVLTGWRPGSGFTNTMoxR	PRPTRAEGSDVANAVLDGADCcmIMoxLSGETAKGDYPLEAVR	505	338	22	39	1	30	505	367	5	BS3	0.28783858671879564	false	true	false	false	Within >4	-0.18644067759322036		-0.23148148101851854	0.0	0.0	-0.2788461532884616	-0.9999999980000001	360	50	0
Scan: 13780 Run: 20180615_KS_CL_9.13780 P1_K.KGATLK.I P2_R.AGKPVICcmATQMLESMIKKbs3ohPR.P 1 17	20180615_KS_CL_9.13780	7	453.542200	3,167.744465	0.744465	7	3,167.748394	0.748394	13780	P11974	P11974	false	P11974	P11974	false	KGATLK	AGKPVICcmATQMLESMIKKbs3ohPR	136	320	6	20	1	17	136	336	7	BS3	0.2829562741526657	false	true	false	false	Within >4	-0.18644067759322036		-0.23148148101851854	0.0	0.0	-0.2788461532884616	-0.9999999980000001	358	49	0
Scan: 13780 Run: 20180615_KS_CL_9.13780 P1_K.KGATLK.I P2_R.AGKPVICcmATQMLESMIKbs3ohKPR.P 1 18	20180615_KS_CL_9.13780	7	453.542200	3,167.744465	0.744465	7	3,167.748394	0.748394	13780	P11974	P11974	false	P11974	P11974	false	KGATLK	AGKPVICcmATQMLESMIKbs3ohKPR	136	320	6	20	1	18	136	337	7	BS3	0.2829562741526657	false	true	false	false	Within >4	-0.18644067759322036		-0.23148148101851854	0.0	0.0	-0.2788461532884616	-0.9999999980000001	359	48	0
Scan: 13435 Run: 20180615_KS_CL_9.13435 P1_R.NCcmRGIIMKQALFVK.E P2_R.AKGVNMALNVR.L 8 2	20180615_KS_CL_9.13435	4	747.668135	2,986.643434	0.643434	4	2,986.639463	0.639463	13435	DECOY:REVERSE_P11974	DECOY:REVERSE_P11974	true	DECOY:REVERSE_P11974	DECOY:REVERSE_P11974	true	NCcmRGIIMKQALFVK	AKGVNMALNVR	214	33	14	11	8	2	221	34	4	BS3	0.28286116021343244	true	false	false	true	Within >4	-0.18644067759322036		-0.23148148101851854	1.0	1.0	-0.2788461532884616	-0.9999999980000001	357	47	2
Scan: 22197 Run: 20180615_KS_CL_9.22197 P1_K.SGVDVVKCcmINKbs3ohYDLWLINEDCcmK.E P2_K.GARNCcmRGIIMoxKQALFVK.E 7 11	20180615_KS_CL_9.22197	6	824.097901	4,938.543747	0.543747	6	4,938.526796	0.526796	22197	DECOY:REVERSE_P11974	DECOY:REVERSE_P11974	true	DECOY:REVERSE_P11974	DECOY:REVERSE_P11974	true	GARNCcmRGIIMoxKQALFVK	SGVDVVKCcmINKbs3ohYDLWLINEDCcmK	211	360	17	22	11	7	221	366	6	BS3	0.25963911541118084	true	false	false	true	Within >4	-0.18644067759322036		-0.23148148101851854	1.0	1.0	-0.2788461532884616	-0.9999999980000001	356	46	2
Scan: 23510 Run: 20180615_KS_CL_9.23510 P1_R.AGKPVICcmATQMLESMoxIKbs3nh2K.P P2_R.AEGSDVANAVLDGADCcmIMoxLSGETAKGDYPLEAVRMoxQHLIAR.E 3 25	20180615_KS_CL_9.23510	5	1,338.672518	6,688.326208	0.326208	5	6,688.302868	0.302868	23510	P11974	P11974	false	P11974	P11974	false	AEGSDVANAVLDGADCcmIMoxLSGETAKGDYPLEAVRMoxQHLIAR	AGKPVICcmATQMLESMoxIKbs3nh2K	343	320	41	18	25	3	367	322	5	BS3	0.25360648738677527	false	true	false	false	Within >4	-0.18644067759322036		-0.23148148101851854	0.0	0.0	-0.2788461532884616	-0.9999999980000001	355	39	0
Scan: 23470 Run: 20180615_KS_CL_9.23470 P1_K.VFLAQKMoxIIGRCcmNR.A P2_R.SVETLKEMoxIK.S 6 6	20180615_KS_CL_9.23470	3	1,018.216245	3,051.626906	0.626906	3	3,051.628279	0.628279	23470	P11974	P11974	false	P11974	P11974	false	SVETLKEMoxIK	VFLAQKMoxIIGRCcmNR	57	306	10	14	6	6	62	311	3	BS3	0.24773634941391032	false	true	false	false	Within >4	-0.18644067759322036		-0.23148148101851854	0.0	0.0	-0.2788461532884616	-0.9999999980000001	354	44	0
Scan: 18376 Run: 20180615_KS_CL_9.18376 P1_R.KAADVHEVRKbs3nh2ILGEK.G P2_K.GSGTAEVELKKGATLKbs3ohITLDNAYMEK.Ccm 1 11	20180615_KS_CL_9.18376	4	1,227.918127	4,907.643402	0.643402	4	4,907.656914	0.656914	18376	P11974	P11974	false	P11974	P11974	false	KAADVHEVRKbs3nh2ILGEK	GSGTAEVELKKGATLKbs3ohITLDNAYMEK	247	126	15	26	1	11	247	136	4	BS3	0.2464709600716018	false	true	false	false	Within >4	-0.18644067759322036		-0.23148148101851854	0.0	0.0	-0.2788461532884616	-0.9999999980000001	353	43	0
Scan: 20997 Run: 20180615_KS_CL_9.20997 P1_R.TGLIKGSGTAEVELKK.G P2_K.KGVNLPGAAVDLPAVSEKDIQDLK.F 5 18	20180615_KS_CL_9.20997	5	849.876177	4,244.344503	0.344503	5	4,244.351902	0.351902	20997	P11974	P11974	false	P11974	P11974	false	TGLIKGSGTAEVELKK	KGVNLPGAAVDLPAVSEKDIQDLK	121	207	16	24	5	18	125	224	5	BS3	0.24386143459262238	false	true	false	false	Within >4	-0.18644067759322036		-0.23148148101851854	0.0	0.0	-0.2788461532884616	-0.9999999980000001	352	42	0
Scan: 23280 Run: 20180615_KS_CL_9.23280 P1_R.VNLAMoxNVGKARGFFK.K P2_K.EMIKSGMNVAR.M 9 4	20180615_KS_CL_9.23280	3	1,014.197822	3,039.571637	0.571637	3	3,039.582001	0.582001	23280	P11974	P11974	false	P11974	P11974	false	VNLAMoxNVGKARGFFK	EMIKSGMNVAR	490	63	15	11	9	4	498	66	3	BS3	0.24156899037631185	false	true	false	false	Within >4	-0.18644067759322036		-0.23148148101851854	0.0	0.0	-0.2788461532884616	-0.9999999980000001	351	41	0
Scan: 23243 Run: 20180615_KS_CL_9.23243 P1_R.GFFKKGDVVIVLTGWR.P P2_R.EAEAAMFHRKLFEELAR.S 5 10	20180615_KS_CL_9.23243	3	1,336.383983	4,006.130120	0.130120	3	4,006.129118	0.129118	23243	P11974	P11974	false	P11974	P11974	false	GFFKKGDVVIVLTGWR	EAEAAMFHRKLFEELAR	501	384	16	17	5	10	505	393	3	BS3	0.23718624289360268	false	true	false	false	Within >4	-0.18644067759322036		-0.23148148101851854	0.0	0.0	-0.2788461532884616	-0.9999999980000001	350	33	0
Scan: 23510 Run: 20180615_KS_CL_9.23510 P1_R.AGKPVICcmATQMLESMoxIKbs3ohK.P P2_R.AEGSDVANAVLDGADCcmIMoxLSGETAKGDYPLEAVRMoxQHLIAR.E 3 25	20180615_KS_CL_9.23510	5	1,338.870290	6,689.315068	0.315068	5	6,689.286883	0.286883	23510	P11974	P11974	false	P11974	P11974	false	AGKPVICcmATQMLESMoxIKbs3ohK	AEGSDVANAVLDGADCcmIMoxLSGETAKGDYPLEAVRMoxQHLIAR	320	343	18	41	3	25	322	367	5	BS3	0.2341828888798449	false	true	false	false	Within >4	-0.18644067759322036		-0.23148148101851854	0.0	0.0	-0.2788461532884616	-0.9999999980000001	349	39	0
Scan: 23663 Run: 20180615_KS_CL_9.23663 P1_R.KAADVHEVR.K P2_R.GDLGIEIPAEKbs3ohVFLAQKMoxIIGRCcmNR.A 1 17	20180615_KS_CL_9.23663	4	1,041.306679	4,161.197610	0.197610	4	4,161.207826	0.207826	23663	P11974	P11974	false	P11974	P11974	false	KAADVHEVR	GDLGIEIPAEKbs3ohVFLAQKMoxIIGRCcmNR	247	295	9	25	1	17	247	311	4	BS3	0.22771485358692578	false	true	false	false	Within >4	-0.18644067759322036		-0.23148148101851854	0.0	0.0	-0.2788461532884616	-0.9999999980000001	348	38	0
Scan: 23215 Run: 20180615_KS_CL_9.23215 P1_K.VFLAQKMoxIIGRCcmNR.A P2_K.PVICcmATQMLESMoxIKK.P 6 14	20180615_KS_CL_9.23215	3	1,208.633735	3,622.879376	0.879376	3	3,622.889341	0.889341	23215	P11974	P11974	false	P11974	P11974	false	PVICcmATQMLESMoxIKK	VFLAQKMoxIIGRCcmNR	323	306	15	14	14	6	336	311	3	BS3	0.21035525787804718	false	true	false	false	Within >4	-0.18644067759322036		-0.23148148101851854	0.0	0.0	-0.2788461532884616	-0.9999999980000001	347	37	0
Scan: 23422 Run: 20180615_KS_CL_9.23422 P1_R.EAEAAMFHRKLFEELARSSSHSTDLMEAMAMoxGSVEASYK.Ccm P2_K.ARGFFKbs3nh2KGDVVIVLTGWR.P 10 7	20180615_KS_CL_9.23422	5	1,341.875257	6,704.339903	0.339903	5	6,704.332790	0.332790	23422	P11974	P11974	false	P11974	P11974	false	ARGFFKbs3nh2KGDVVIVLTGWR	EAEAAMFHRKLFEELARSSSHSTDLMEAMAMoxGSVEASYK	499	384	18	39	7	10	505	393	5	BS3	0.20677955976235693	false	true	false	false	Within >4	-0.18644067759322036		-0.23148148101851854	0.0	0.0	-0.2788461532884616	-0.9999999980000001	343	33	0
Scan: 23422 Run: 20180615_KS_CL_9.23422 P1_R.EAEAAMFHRKLFEELARSSSHSTDLMEAMoxAMGSVEASYK.Ccm P2_K.ARGFFKbs3nh2KGDVVIVLTGWR.P 10 7	20180615_KS_CL_9.23422	5	1,341.875257	6,704.339903	0.339903	5	6,704.332790	0.332790	23422	P11974	P11974	false	P11974	P11974	false	ARGFFKbs3nh2KGDVVIVLTGWR	EAEAAMFHRKLFEELARSSSHSTDLMEAMoxAMGSVEASYK	499	384	18	39	7	10	505	393	5	BS3	0.20677955976235693	false	true	false	false	Within >4	-0.18644067759322036		-0.23148148101851854	0.0	0.0	-0.2788461532884616	-0.9999999980000001	344	33	0
Scan: 23422 Run: 20180615_KS_CL_9.23422 P1_R.EAEAAMFHRKLFEELARSSSHSTDLMEAMoxAMGSVEASYK.Ccm P2_K.ARGFFKKbs3nh2GDVVIVLTGWR.P 10 6	20180615_KS_CL_9.23422	5	1,341.875257	6,704.339903	0.339903	5	6,704.332790	0.332790	23422	P11974	P11974	false	P11974	P11974	false	EAEAAMFHRKLFEELARSSSHSTDLMEAMoxAMGSVEASYK	ARGFFKKbs3nh2GDVVIVLTGWR	384	499	39	18	10	6	393	504	5	BS3	0.20677955976235693	false	true	false	false	Within >4	-0.18644067759322036		-0.23148148101851854	0.0	0.0	-0.2788461532884616	-0.9999999980000001	345	35	0
Scan: 23422 Run: 20180615_KS_CL_9.23422 P1_R.EAEAAMFHRKLFEELARSSSHSTDLMEAMAMoxGSVEASYK.Ccm P2_K.ARGFFKKbs3nh2GDVVIVLTGWR.P 10 6	20180615_KS_CL_9.23422	5	1,341.875257	6,704.339903	0.339903	5	6,704.332790	0.332790	23422	P11974	P11974	false	P11974	P11974	false	EAEAAMFHRKLFEELARSSSHSTDLMEAMAMoxGSVEASYK	ARGFFKKbs3nh2GDVVIVLTGWR	384	499	39	18	10	6	393	504	5	BS3	0.20677955976235693	false	true	false	false	Within >4	-0.18644067759322036		-0.23148148101851854	0.0	0.0	-0.2788461532884616	-0.9999999980000001	346	35	0
Scan: 17700 Run: 20180615_KS_CL_9.17700 P1_R.VNKITEAHYEHTGHSFNMRAVNMoxGSK.I P2_R.AVNMoxGSKIMoxEK.L 3 7	20180615_KS_CL_9.17700	5	871.018800	4,350.057618	0.057618	5	4,350.065334	0.065334	17700	DECOY:REVERSE_P11974	DECOY:REVERSE_P11974	true	DECOY:REVERSE_P11974	DECOY:REVERSE_P11974	true	AVNMoxGSKIMoxEK	VNKITEAHYEHTGHSFNMRAVNMoxGSK	460	441	11	26	7	3	466	443	5	BS3	0.20247168449737368	true	false	false	true	Within >4	-0.18644067759322036		-0.23148148101851854	1.0	1.0	-0.2788461532884616	-0.9999999980000001	342	32	2
Scan: 5704 Run: 20180615_KS_CL_9.5704 P1_K.KPRPTR.A P2_K.EMIKSGMoxNVAR.M 1 4	20180615_KS_CL_9.5704	4	536.540718	2,142.133766	0.133766	4	2,142.140140	0.140140	5704	P11974	P11974	false	P11974	P11974	false	KPRPTR	EMIKSGMoxNVAR	337	63	6	11	1	4	337	66	4	BS3	0.19826312048484532	false	true	false	false	Within >4	-0.18644067759322036		-0.23148148101851854	0.0	0.0	-0.2788461532884616	-0.9999999980000001	341	31	0
Scan: 22256 Run: 20180615_KS_CL_9.22256 P1_K.SGMoxNVARMoxNFSHGTHEYHAETIKNVR.T P2_K.QKGPDFLVTEVENGGFLGSKK.G 23 2	20180615_KS_CL_9.22256	6	901.779502	5,404.633353	0.633353	6	5,404.635705	0.635705	22256	P11974	P11974	false	P11974	P11974	false	QKGPDFLVTEVENGGFLGSKK	SGMoxNVARMoxNFSHGTHEYHAETIKNVR	187	67	21	26	2	23	188	89	6	BS3	0.19307237739133098	false	true	false	false	Within >4	-0.18644067759322036		-0.23148148101851854	0.0	0.0	-0.2788461532884616	-0.9999999980000001	340	30	0
Scan: 23387 Run: 20180615_KS_CL_9.23387 P1_K.QKbs3ohVQLSILGDDVYVKSGVDVVK.Ccm P2_K.KIMoxSELMoxQTACcmIVPK.G 15 1	20180615_KS_CL_9.23387	3	1,488.462839	4,462.366688	0.366688	3	4,462.366415	0.366415	23387	DECOY:REVERSE_P11974	DECOY:REVERSE_P11974	true	DECOY:REVERSE_P11974	DECOY:REVERSE_P11974	true	KIMoxSELMoxQTACcmIVPK	QKbs3ohVQLSILGDDVYVKSGVDVVK	196	345	15	22	1	15	196	359	3	BS3	0.18418007773858447	true	false	false	true	Within >4	-0.18644067759322036		-0.23148148101851854	1.0	1.0	-0.2788461532884616	-0.9999999980000001	339	29	2
Scan: 23551 Run: 20180615_KS_CL_9.23551 P1_K.ITEAHYEHTGHSFNMRAVNMGSKIMoxEK.L P2_R.IFSAFVMoxDVDQEVGFKLDQIDK.E 23 16	20180615_KS_CL_9.23551	5	1,167.158673	5,830.756983	0.756983	5	5,830.777939	0.777939	23551	DECOY:REVERSE_P11974	DECOY:REVERSE_P11974	true	DECOY:REVERSE_P11974	DECOY:REVERSE_P11974	true	IFSAFVMoxDVDQEVGFKLDQIDK	ITEAHYEHTGHSFNMRAVNMGSKIMoxEK	287	444	22	27	16	23	302	466	5	BS3	0.18247069857960746	true	false	false	true	Within >4	-0.18644067759322036		-0.23148148101851854	1.0	1.0	-0.2788461532884616	-0.9999999980000001	338	28	2
Scan: 23718 Run: 20180615_KS_CL_9.23718 P1_R.PVAVALDTKGPEIR.T P2_R.MoxNFSHGTHEYHAETIKNVR.T 9 16	20180615_KS_CL_9.23718	3	1,297.326818	3,888.958625	0.958625	3	3,888.958083	0.958083	23718	P11974	P11974	false	P11974	P11974	false	MoxNFSHGTHEYHAETIKNVR	PVAVALDTKGPEIR	74	107	19	14	16	9	89	115	3	BS3	0.17168298522566802	false	true	false	false	Within >4	-0.18644067759322036		-0.23148148101851854	0.0	0.0	-0.2788461532884616	-0.9999999980000001	337	27	0
Scan: 22930 Run: 20180615_KS_CL_9.22930 P1_K.SGVDVVKbs3nh2CcmINKYDLWLINEDCcmK.E P2_R.PKKIMoxSELMoxQTACcmIVPKbs3nh2GAR.N 11 2	20180615_KS_CL_9.22930	4	1,352.200297	5,404.772082	0.772082	4	5,404.761669	0.761669	22930	DECOY:REVERSE_P11974	DECOY:REVERSE_P11974	true	DECOY:REVERSE_P11974	DECOY:REVERSE_P11974	true	PKKIMoxSELMoxQTACcmIVPKbs3nh2GAR	SGVDVVKbs3nh2CcmINKYDLWLINEDCcmK	194	360	20	22	2	11	195	370	4	BS3	0.15835080144658473	true	false	false	true	Within >4	-0.18644067759322036		-0.23148148101851854	1.0	1.0	-0.2788461532884616	-0.9999999980000001	336	26	2
Scan: 23332 Run: 20180615_KS_CL_9.23332 P1_K.KPRPTR.A P2_K.DIQDLKFGVEQDVDMVFASFIR.K 1 6	20180615_KS_CL_9.23332	3	1,155.268597	3,462.783962	0.783962	3	3,462.796944	0.796944	23332	P11974	P11974	false	P11974	P11974	false	KPRPTR	DIQDLKFGVEQDVDMVFASFIR	337	225	6	22	1	6	337	230	3	BS3	0.1577244518852726	false	true	false	false	Within >4	-0.18644067759322036		-0.23148148101851854	0.0	0.0	-0.2788461532884616	-0.9999999980000001	335	25	0
Scan: 23065 Run: 20180615_KS_CL_9.23065 P1_K.PVICcmATQMoxLESMoxIKKPR.P P2_R.AEGSDVANAVLDGADCcmIMoxLSGETAKGDYPLEAVR.M 15 25	20180615_KS_CL_9.23065	5	1,137.160992	5,680.768578	0.768578	5	5,680.744255	0.744255	23065	P11974	P11974	false	P11974	P11974	false	AEGSDVANAVLDGADCcmIMoxLSGETAKGDYPLEAVR	PVICcmATQMoxLESMoxIKKPR	343	323	34	17	25	15	367	337	5	BS3	0.14123992634962906	false	true	false	false	Within >4	-0.18644067759322036		-0.23148148101851854	0.0	0.0	-0.2788461532884616	-0.9999999980000001	334	24	0
Scan: 14418 Run: 20180615_KS_CL_9.14418 P1_K.KPRPTR.A P2_R.AGKPVICcmATQMoxLESMIKKPR.P 1 17	20180615_KS_CL_9.14418	6	528.464617	3,164.744043	0.744043	6	3,164.734815	0.734815	14418	P11974	P11974	false	P11974	P11974	false	KPRPTR	AGKPVICcmATQMoxLESMIKKPR	337	320	6	20	1	17	337	336	6	BS3	0.14001647221852595	false	true	false	false	Within >4	-0.18644067759322036		-0.23148148101851854	0.0	0.0	-0.2788461532884616	-0.9999999980000001	333	23	0
Scan: 23755 Run: 20180615_KS_CL_9.23755 P1_R.MNFSHGTHEYHAETIKNVR.T P2_K.EMoxIKSGMoxNVAR.M 16 4	20180615_KS_CL_9.23755	3	1,225.916373	3,674.727290	0.727290	3	3,674.739177	0.739177	23755	P11974	P11974	false	P11974	P11974	false	MNFSHGTHEYHAETIKNVR	EMoxIKSGMoxNVAR	74	63	19	11	16	4	89	66	3	BS3	0.13404539544970714	false	true	false	false	Within >4	-0.18644067759322036		-0.23148148101851854	0.0	0.0	-0.2788461532884616	-0.9999999980000001	332	22	0
Scan: 23364 Run: 20180615_KS_CL_9.23364 P1_K.PVICcmATQMLESMIKKbs3ohPR.P P2_R.KLFEELARSSSHSTDLMoxEAMoxAMoxGSVEASYK.Ccm 14 1	20180615_KS_CL_9.23364	4	1,412.936274	5,647.715990	0.715990	4	5,647.730171	0.730171	23364	P11974	P11974	false	P11974	P11974	false	PVICcmATQMLESMIKKbs3ohPR	KLFEELARSSSHSTDLMoxEAMoxAMoxGSVEASYK	323	393	17	30	14	1	336	393	4	BS3	0.13173676527064185	false	true	false	false	Within >4	-0.18644067759322036		-0.23148148101851854	0.0	0.0	-0.2788461532884616	-0.9999999980000001	330	20	0
Scan: 23364 Run: 20180615_KS_CL_9.23364 P1_K.PVICcmATQMLESMIKbs3ohKPR.P P2_R.KLFEELARSSSHSTDLMoxEAMoxAMoxGSVEASYK.Ccm 15 1	20180615_KS_CL_9.23364	4	1,412.936274	5,647.715990	0.715990	4	5,647.730171	0.730171	23364	P11974	P11974	false	P11974	P11974	false	KLFEELARSSSHSTDLMoxEAMoxAMoxGSVEASYK	PVICcmATQMLESMIKbs3ohKPR	393	323	30	17	1	15	393	337	4	BS3	0.13173676527064185	false	true	false	false	Within >4	-0.18644067759322036		-0.23148148101851854	0.0	0.0	-0.2788461532884616	-0.9999999980000001	331	21	0
Scan: 23650 Run: 20180615_KS_CL_9.23650 P1_R.VNLAMoxNVGKAR.G P2_K.GPEIRTGLIKGSGTAEVELK.K 9 10	20180615_KS_CL_9.23650	3	1,127.626240	3,379.856891	0.856891	3	3,379.849702	0.849702	23650	P11974	P11974	false	P11974	P11974	false	VNLAMoxNVGKAR	GPEIRTGLIKGSGTAEVELK	490	116	11	20	9	10	498	125	3	BS3	0.12930932949428287	false	true	false	false	Within >4	-0.18644067759322036		-0.23148148101851854	0.0	0.0	-0.2788461532884616	-0.9999999980000001	329	19	0
Scan: 17650 Run: 20180615_KS_CL_9.17650 P1_R.VEHVDAAKR.I P2_-.PVPVVR.M 8 1	20180615_KS_CL_9.17650	3	610.018962	1,827.035057	0.035057	3	1,827.036650	0.036650	17650	DECOY:REVERSE_P11974	DECOY:REVERSE_P11974	true	DECOY:REVERSE_P11974	DECOY:REVERSE_P11974	true	VEHVDAAKR	PVPVVR	278	1	9	6	8	1	285	1	3	BS3	0.11878429673452828	true	false	false	true	Within >4	-0.18644067759322036		-0.23148148101851854	1.0	1.0	-0.2788461532884616	-0.9999999980000001	328	18	2
Scan: 23408 Run: 20180615_KS_CL_9.23408 P1_K.KGATLKITLDNAYMoxEK.Ccm P2_K.IISKIENHEGVRRFDEILEASDGIMVAR.G 6 4	20180615_KS_CL_9.23408	4	1,287.429057	5,145.687122	0.687122	4	5,145.684223	0.684223	23408	P11974	P11974	false	P11974	P11974	false	KGATLKITLDNAYMoxEK	IISKIENHEGVRRFDEILEASDGIMVAR	136	267	16	28	6	4	141	270	4	BS3	0.10551016300903854	false	true	false	false	Within >4	-0.18644067759322036		-0.23148148101851854	0.0	0.0	-0.2788461532884616	-0.9999999980000001	327	17	0
Scan: 23363 Run: 20180615_KS_CL_9.23363 P1_R.MNFSHGTHEYHAETIKNVRTATESFASDPILYR.P P2_K.GATLKITLDNAYMEK.Ccm 16 5	20180615_KS_CL_9.23363	4	1,407.692821	5,626.742178	0.742178	4	5,626.750074	0.750074	23363	P11974	P11974	false	P11974	P11974	false	GATLKITLDNAYMEK	MNFSHGTHEYHAETIKNVRTATESFASDPILYR	137	74	15	33	5	16	141	89	4	BS3	0.06718093684508432	false	true	false	false	Within >4	-0.18644067759322036		-0.23148148101851854	0.0	0.0	-0.2788461532884616	-0.9999999980000001	326	16	0
Scan: 9979 Run: 20180615_KS_CL_9.9979 P1_K.PVICcmATQMoxLESMoxIKKPRPTR.A P2_K.KPRPTR.A 15 1	20180615_KS_CL_9.9979	5	656.763282	3,278.780028	0.780028	5	3,278.777737	0.777737	9979	P11974	P11974	false	P11974	P11974	false	KPRPTR	PVICcmATQMoxLESMoxIKKPRPTR	337	323	6	20	1	15	337	337	5	BS3	0.061916001606746145	false	true	false	false	Within >4	-0.18644067759322036		-0.23148148101851854	0.0	0.0	-0.2788461532884616	-0.9999999980000001	325	124	0
Scan: 19853 Run: 20180615_KS_CL_9.19853 P1_K.YSAEVSGMoxAMoxAEMoxLDTSHSSSRALEEFLKR.H P2_K.KFFGRAK.G 29 1	20180615_KS_CL_9.19853	5	875.227701	4,371.102123	0.102123	5	4,371.097346	0.097346	19853	DECOY:REVERSE_P11974	DECOY:REVERSE_P11974	true	DECOY:REVERSE_P11974	DECOY:REVERSE_P11974	true	KFFGRAK	YSAEVSGMoxAMoxAEMoxLDTSHSSSRALEEFLKR	28	111	7	30	1	29	28	139	5	BS3	0.057075383575697185	true	false	false	true	Within >4	-0.18644067759322036		-0.23148148101851854	1.0	1.0	-0.2788461532884616	-0.9999999980000001	324	15	2
Scan: 23666 Run: 20180615_KS_CL_9.23666 P1_R.VEHVDAAKR.I P2_K.KFFGRAKbs3ohGVNMoxALNVR.L 8 1	20180615_KS_CL_9.23666	3	1,047.902772	3,140.686487	0.686487	3	3,140.691676	0.691676	23666	DECOY:REVERSE_P11974	DECOY:REVERSE_P11974	true	DECOY:REVERSE_P11974	DECOY:REVERSE_P11974	true	VEHVDAAKR	KFFGRAKbs3ohGVNMoxALNVR	278	28	9	16	8	1	285	28	3	BS3	0.0474411165548906	true	false	false	true	Within >4	-0.18644067759322036		-0.23148148101851854	1.0	1.0	-0.2788461532884616	-0.9999999980000001	323	14	2
Scan: 23435 Run: 20180615_KS_CL_9.23435 P1_K.VVDVGSKbs3ohVYVDDGLISLQVKQK.G P2_R.CcmNRAGKPVICcmATQMoxLESMoxIKK.P 20 6	20180615_KS_CL_9.23435	5	1,030.745749	5,148.692363	0.692363	5	5,148.694644	0.694644	23435	P11974	P11974	false	P11974	P11974	false	VVDVGSKbs3ohVYVDDGLISLQVKQK	CcmNRAGKPVICcmATQMoxLESMoxIKK	167	317	22	21	20	6	186	322	5	BS3	0.04514671462967234	false	true	false	false	Within >4	-0.18644067759322036		-0.23148148101851854	0.0	0.0	-0.2788461532884616	-0.9999999980000001	322	13	0
Scan: 23657 Run: 20180615_KS_CL_9.23657 P1_K.PVICcmATQMLESMoxIKKbs3ohPRPTR.A P2_R.KAADVHEVR.K 14 1	20180615_KS_CL_9.23657	3	1,230.654142	3,688.940597	0.940597	3	3,688.946648	0.946648	23657	P11974	P11974	false	P11974	P11974	false	KAADVHEVR	PVICcmATQMLESMoxIKKbs3ohPRPTR	247	323	9	20	1	14	247	336	3	BS3	0.039238716135352354	false	true	false	false	Within >4	-0.18644067759322036		-0.23148148101851854	0.0	0.0	-0.2788461532884616	-0.9999999980000001	320	11	0
Scan: 23657 Run: 20180615_KS_CL_9.23657 P1_K.PVICcmATQMLESMoxIKbs3ohKPRPTR.A P2_R.KAADVHEVR.K 15 1	20180615_KS_CL_9.23657	3	1,230.654142	3,688.940597	0.940597	3	3,688.946648	0.946648	23657	P11974	P11974	false	P11974	P11974	false	KAADVHEVR	PVICcmATQMLESMoxIKbs3ohKPRPTR	247	323	9	20	1	15	247	337	3	BS3	0.039238716135352354	false	true	false	false	Within >4	-0.18644067759322036		-0.23148148101851854	0.0	0.0	-0.2788461532884616	-0.9999999980000001	321	12	0
Scan: 23399 Run: 20180615_KS_CL_9.23399 P1_K.GVNLPGAAVDLPAVSEKDIQDLKFGVEQDVDMVFASFIR.K P2_R.CcmNRAGKPVICcmATQMoxLESMoxIK.K 23 6	20180615_KS_CL_9.23399	5	1,334.073719	6,665.332213	0.332213	5	6,665.335168	0.335168	23399	P11974	P11974	false	P11974	P11974	false	CcmNRAGKPVICcmATQMoxLESMoxIK	GVNLPGAAVDLPAVSEKDIQDLKFGVEQDVDMVFASFIR	317	208	20	39	6	23	322	230	5	BS3	0.037777566345457286	false	true	false	false	Within >4	-0.18644067759322036		-0.23148148101851854	0.0	0.0	-0.2788461532884616	-0.9999999980000001	319	10	0
Scan: 8347 Run: 20180615_KS_CL_9.8347 P1_R.VNLAMNVGKAR.G P2_K.KGVNLPGAAVDLPAVSEKbs3ohDIQDLKbs3nh2FGVEQDVDMVFASFIR.K 9 1	20180615_KS_CL_9.8347	4	1,485.541000	5,938.134894	0.134894	4	5,938.126388	0.126388	8347	P11974	P11974	false	P11974	P11974	false	VNLAMNVGKAR	KGVNLPGAAVDLPAVSEKbs3ohDIQDLKbs3nh2FGVEQDVDMVFASFIR	490	207	11	40	9	1	498	207	4	BS3	0.03121289036094421	false	true	false	false	Within >4	-0.18644067759322036		-0.23148148101851854	0.0	0.0	-0.2788461532884616	-0.9999999980000001	318	9	0
Scan: 22490 Run: 20180615_KS_CL_9.22490 P1_R.VNLAMNVGKARGFFK.K P2_K.ILGEKGKNIK.I 9 7	20180615_KS_CL_9.22490	3	963.551825	2,887.633646	0.633646	3	2,887.646972	0.646972	22490	P11974	P11974	false	P11974	P11974	false	VNLAMNVGKARGFFK	ILGEKGKNIK	490	257	15	10	9	7	498	263	3	BS3	0.02802175450343306	false	true	false	false	Within >4	-0.18644067759322036		-0.23148148101851854	0.0	0.0	-0.2788461532884616	-0.9999999980000001	317	8	0
Scan: 22233 Run: 20180615_KS_CL_9.22233 P1_-.MoxSKSHSEAGSAFIQTQQLHAAMoxADTFLEHMoxCcmR.L P2_R.KILGEKGKbs3ohNIK.I 1 6	20180615_KS_CL_9.22233	5	1,038.714812	5,188.537678	0.537678	5	5,188.545347	0.545347	22233	P11974	P11974	false	P11974	P11974	false	MoxSKSHSEAGSAFIQTQQLHAAMoxADTFLEHMoxCcmR	KILGEKGKbs3ohNIK	1	256	32	11	1	6	1	261	5	BS3	0.023858245269558518	false	true	false	false	Within >4	-0.18644067759322036		-0.23148148101851854	0.0	0.0	-0.2788461532884616	-0.9999999980000001	315	6	0
Scan: 22233 Run: 20180615_KS_CL_9.22233 P1_-.MoxSKSHSEAGSAFIQTQQLHAAMoxADTFLEHMoxCcmR.L P2_R.KILGEKbs3ohGKNIK.I 1 8	20180615_KS_CL_9.22233	5	1,038.714812	5,188.537678	0.537678	5	5,188.545347	0.545347	22233	P11974	P11974	false	P11974	P11974	false	MoxSKSHSEAGSAFIQTQQLHAAMoxADTFLEHMoxCcmR	KILGEKbs3ohGKNIK	1	256	32	11	1	8	1	263	5	BS3	0.023858245269558518	false	true	false	false	Within >4	-0.18644067759322036		-0.23148148101851854	0.0	0.0	-0.2788461532884616	-0.9999999980000001	316	7	0
Scan: 19699 Run: 20180615_KS_CL_9.19699 P1_K.RVEHVDAAKR.I P2_R.AVNMGSKIMoxEK.L 9 7	20180615_KS_CL_9.19699	3	847.780687	2,540.320232	0.320232	3	2,540.320290	0.320290	19699	DECOY:REVERSE_P11974	DECOY:REVERSE_P11974	true	DECOY:REVERSE_P11974	DECOY:REVERSE_P11974	true	RVEHVDAAKR	AVNMGSKIMoxEK	277	460	10	11	9	7	285	466	3	BS3	0.022864858974404982	true	false	false	true	Within >4	-0.18644067759322036		-0.23148148101851854	1.0	1.0	-0.2788461532884616	-0.9999999980000001	314	5	2
Scan: 20163 Run: 20180615_KS_CL_9.20163 P1_R.KILGEKbs3ohGKNIK.I P2_K.EMoxIKSGMNVAR.M 8 4	20180615_KS_CL_9.20163	5	555.312033	2,771.523783	0.523783	5	2,771.528875	0.528875	20163	P11974	P11974	false	P11974	P11974	false	EMoxIKSGMNVAR	KILGEKbs3ohGKNIK	63	256	11	11	4	8	66	263	5	BS3	0.02135596682223737	false	true	false	false	Within >4	-0.18644067759322036		-0.23148148101851854	0.0	0.0	-0.2788461532884616	-0.9999999980000001	312	3	0
Scan: 20163 Run: 20180615_KS_CL_9.20163 P1_R.KILGEKGKbs3ohNIK.I P2_K.EMoxIKSGMNVAR.M 6 4	20180615_KS_CL_9.20163	5	555.312033	2,771.523783	0.523783	5	2,771.528875	0.528875	20163	P11974	P11974	false	P11974	P11974	false	EMoxIKSGMNVAR	KILGEKGKbs3ohNIK	63	256	11	11	4	6	66	261	5	BS3	0.02135596682223737	false	true	false	false	Within >4	-0.18644067759322036		-0.23148148101851854	0.0	0.0	-0.2788461532884616	-0.9999999980000001	313	4	0
Scan: 23078 Run: 20180615_KS_CL_9.23078 P1_R.YRAVQHASRGSETLVILAAALCcmKYSAEVSGMoxAMoxAEMoxLDTSHSSSR.A P2_R.VGEHNEIKSIIKINK.G 23 8	20180615_KS_CL_9.23078	5	1,350.677766	6,748.352448	0.352448	5	6,748.372089	0.372089	23078	DECOY:REVERSE_P11974	DECOY:REVERSE_P11974	true	DECOY:REVERSE_P11974	DECOY:REVERSE_P11974	true	VGEHNEIKSIIKINK	YRAVQHASRGSETLVILAAALCcmKYSAEVSGMoxAMoxAEMoxLDTSHSSSR	255	88	15	45	8	23	262	110	5	BS3	0.019926199455557337	true	false	false	true	Within >4	-0.18644067759322036		-0.23148148101851854	1.0	1.0	-0.2788461532884616	-0.9999999980000001	311	2	2
Scan: 23365 Run: 20180615_KS_CL_9.23365 P1_K.NICcmKbs3nh2VVDVGSKVYVDDGLISLQVKQK.G P2_K.EMoxIKSGMoxNVAR.M 24 4	20180615_KS_CL_9.23365	3	1,488.785700	4,463.335271	0.335271	3	4,463.347745	0.347745	23365	P11974	P11974	false	P11974	P11974	false	EMoxIKSGMoxNVAR	NICcmKbs3nh2VVDVGSKVYVDDGLISLQVKQK	63	163	11	26	4	24	66	186	3	BS3	0.01472900680661359	false	true	false	false	Within >4	-0.18644067759322036		-0.23148148101851854	0.0	0.0	-0.2788461532884616	-0.9999999980000001	310	1	0
Scan: 11569 Run: 20180615_KS_CL_9.11569 P1_K.NIKIISKIENHEGVR.R P2_K.DPVQEAWAEDVDLRVNLAMNVGKAR.G 3 23	20180615_KS_CL_9.11569	3	1,561.827079	4,682.459408	0.459408	3	4,682.460240	0.460240	11569	P11974	P11974	false	P11974	P11974	false	NIKIISKIENHEGVR	DPVQEAWAEDVDLRVNLAMNVGKAR	264	476	15	25	3	23	266	498	3	BS3	0.0039969265102138465	false	true	false	false	Within >4	-0.18644067759322036		-0.23148148101851854	0.0	0.0	-0.2788461532884616	-0.9999999980000001	309	0	0
Scan: 5737 Run: 20180615_KS_CL_9.5737 P1_R.VNLAMoxNVGKARGFFK.K P2_R.KLFEELAR.S 9 1	20180615_KS_CL_9.5737	6	469.262802	2,809.533153	0.533153	6	2,809.531269	0.531269	5737	P11974	P11974	false	P11974	P11974	false	KLFEELAR	VNLAMoxNVGKARGFFK	393	490	8	15	1	9	393	498	6	BS3	0.002809070523578914	false	true	false	false	Within >4	-0.18644067759322036		-0.23148148101851854	0.0	0.0	-0.2788461532884616	-0.9999999980000001	308	68	0
