# Supplementary material for: The CroCo cross-link converter: a user-centred tool to convert results from cross-linking mass spectrometry experiments
Source: Bioinformatics. 2019 Sep 28;36(4):1296–7. doi: 10.1093/bioinformatics/btz732 (PMC7703748; doi:10.1093/bioinformatics/btz732)
Supplement: btz732_Supplementary_Data [file btz732_supplementary_data.zip › ExampleData/input/xi_xiFDR/XiFDR_5_FDR_PSM_summary_xiFDR1.0.22.csv]

xiFDR Version:	1.0.22
Source:	E:\julian\20190221_CroCo_PK-dataset\Xi\pXtract_msconvertStyle\XI_results_XiVersion1.6.739.csv
Target FDRs:	Minimum supporting peptides	Directional
psm	0.049999999999999996		false
peptide pair	1000.0		false
protein group	1000.0	1
Link	1000.0	1	false
Protein Group Pair	1000.0	1	false
max next level fdr factor (report-factor):	100000.0
minimum peptide length	6
unique PSMs
Accepted ambiguity:
Links for one peptide pair	unlimited
Protein pairs for one peptide pair	unlimited
Length-Group:4	0
class	all	Internal TT	Internal TD	Internal DD	Between TT	Between TD	Between DD	Linear T	Linear D
Input PSMs	4142
fdr PSMs	798	413	0	77	0	0	0	298	10
fdr Peptide Pairs	624	324	0	75	0	0	0	215	10
fdr Link	266	208	0	58	0	0	0
fdr Protein Group Pairs	2	1	0	1	0	0	0
fdr Protein Groups	2							1	1
Petide Spectrum Matches detailed summary
Group	(0)Linear >4	(2)Within >4	(4)Between >4
Input	308	490	277
TT	298	413	0
TD	10	0	277
DD	0	77	0
passing fdr (0.049999999999999996)	308	490	0
TT	298	413	0
TD	20	0	0
DD	0	154	0
last fdr > 0.049999999999999996	0.03691275167785235	-0.1840193700871671	0.0
higher fdr (> 0.049999999999999996)	0.03691275167785235	-0.1840193700871671	0.0
lower fdr (<= 0.049999999999999996)	0.03355704697986577	-0.18644067759322036	0.0
final	308	490	0
Petide Pairs detailed summary
Group	(0)Linear >4	(2)Within >4
Input	225	399
TT	215	324
TD	10	0
DD	0	75
passing fdr (1000.0)	225	399
TT	215	324
TD	20	0
DD	0	150
last fdr > 1000.0	0.05116279069767442	-0.22839506126543213
higher fdr (> 1000.0)	0.05116279069767442	-0.22839506126543213
lower fdr (<= 1000.0)	0.046511627906976744	-0.23148148101851854
final	225	399
Protein groups detailed summary
Group	(3)Linear + Within
Input	2
TT	1
TD	1
DD	0
passing fdr (1000.0)	2
TT	1
TD	2
DD	0
last fdr > 1000.0	2.0
higher fdr (> 1000.0)	2.0
lower fdr (<= 1000.0)	1.0
final	2
Protein group links detailed summary
Group	(1)Within
Input	266
TT	208
TD	0
DD	58
passing fdr (1000.0)	266
TT	208
TD	0
DD	116
last fdr > 1000.0	-0.2740384609807692
higher fdr (> 1000.0)	-0.2740384609807692
lower fdr (<= 1000.0)	-0.2788461532884616
final	266
Protein group pairs detailed summary
Group	(1)Within
Input	2
TT	1
TD	0
DD	1
passing fdr (1000.0)	2
TT	1
TD	0
DD	2
last fdr > 1000.0	1.999999943436137E-9
higher fdr (> 1000.0)	1.999999943436137E-9
lower fdr (<= 1000.0)	-0.9999999980000001
final	2
