# Supplementary material for: The CroCo cross-link converter: a user-centred tool to convert results from cross-linking mass spectrometry experiments
Source: Bioinformatics. 2019 Sep 28;36(4):1296–7. doi: 10.1093/bioinformatics/btz732 (PMC7703748; doi:10.1093/bioinformatics/btz732)
Supplement: btz732_Supplementary_Data [file btz732_supplementary_data.zip › ExampleData/input/xi_xiFDR/XI_results_XiVersion1.6.739.csv]

Run	Scan	Source	ElutionStart	ElutionEnd	PrecursorMass	PrecoursorCharge	PrecurserMZ	CalcMass	CalcMZ	validated	decoy	MatchRank	Crosslinker	CrosslinkerMass	decoyCrosslinker	Protein1	Fasta1	Protein1decoy	Peptide1	BasePeptide1	PeptideLinkMap1	PeptideMass1	Start1	LengthPeptide1	Link1	Linked AminoAcid 1	LinkWindow1	ProteinLink1	ProteinCount1	PositionCount1	Modifications1	ModificationPositions1	ModificationMasses1	OpenModPosition1	OpenMass1	OpenModWindow1	Protein2	Fasta2	Protein2decoy	Peptide2	BasePeptide2	PeptideLinkMap2	PeptideMass2	Start2	LengthPeptide2	Link2	Linked AminoAcid 2	LinkWindow2	ProteinLink2
20180615_KS_CL_9.2251	2251	E:\julian\20190221_CroCo_PK-dataset\20180615_KS_CL_9_HCDFT_msconvertStyle.mgf	854.94282	-1.0	1204.5606825996902	3	402.527504	1204.56588327	402.52923755677006	false	0	1				P11974		0	R.EAEAAMoxFHRK.L	EAEAAMFHRK	EAEAAMoxFHRK	1204.56588327	384	10					1	1	Mox	6	15.994910000000004
20180615_KS_CL_9.2259	2259	E:\julian\20190221_CroCo_PK-dataset\20180615_KS_CL_9_HCDFT_msconvertStyle.mgf	855.50856	-1.0	1108.5688365996898	3	370.530222	1108.57374927	370.53185955677003	false	0	1				P11974		0	K.IENHEGVRR.F	IENHEGVRR	IENHEGVRR	1108.57374927	271	9					1	1
20180615_KS_CL_9.2261	2261	E:\julian\20190221_CroCo_PK-dataset\20180615_KS_CL_9_HCDFT_msconvertStyle.mgf	855.66318	-1.0	1140.59708559969	3	381.206305	1140.6026502700001	381.2081598901034	false	0	1				P11974		0	R.GDLGIEIPAEK.V	GDLGIEIPAEK	GDLGIEIPAEK	1140.6026502700001	295	11					1	1
20180615_KS_CL_9.2274	2274	E:\julian\20190221_CroCo_PK-dataset\20180615_KS_CL_9_HCDFT_msconvertStyle.mgf	857.11944	-1.0	1290.78274359969	3	431.268191	1290.78841954	431.2700829801033	false	0	1	BS3	138.06807	0	P11974		0	K.KPRPTR.A	KPRPTR	K(1.00)PRPTR	753.46095127	337	6	1	K	CNRAGKPVICATQMLESMIKKPRPTRAEGSDVANAVLDGAD	337	1	1							P11974		0	K.KPR.P	KPR	K(1.00)PR	399.25939826999996	337	3	1	K	CNRAGKPVICATQMLESMIKKPRPTRAEGSDVANAVLDGAD	337
20180615_KS_CL_9.2303	2303	E:\julian\20190221_CroCo_PK-dataset\20180615_KS_CL_9_HCDFT_msconvertStyle.mgf	859.86678	-1.0	1644.98343813292	4	412.253136	1644.98997254	412.25476960177	false	0	1	BS3	138.06807	0	P11974		0	K.KPRPTR.A	KPRPTR	K(1.00)PRPTR	753.46095127	337	6	1	K	CNRAGKPVICATQMLESMIKKPRPTRAEGSDVANAVLDGAD	337	1	1							P11974		0	K.KPRPTR.A	KPRPTR	K(1.00)PRPTR	753.46095127	337	6	1	K	CNRAGKPVICATQMLESMIKKPRPTRAEGSDVANAVLDGAD	337
20180615_KS_CL_9.2342	2342	E:\julian\20190221_CroCo_PK-dataset\20180615_KS_CL_9_HCDFT_msconvertStyle.mgf	864.9051	-1.0	1644.98302506646	2	823.498789	1644.98997254	823.50226273677	false	0	1	BS3	138.06807	0	P11974		0	K.KPRPTR.A	KPRPTR	K(1.00)PRPTR	753.46095127	337	6	1	K	CNRAGKPVICATQMLESMIKKPRPTRAEGSDVANAVLDGAD	337	1	1							P11974		0	K.KPRPTR.A	KPRPTR	K(1.00)PRPTR	753.46095127	337	6	1	K	CNRAGKPVICATQMLESMIKKPRPTRAEGSDVANAVLDGAD	337
20180615_KS_CL_9.2355	2355	E:\julian\20190221_CroCo_PK-dataset\20180615_KS_CL_9_HCDFT_msconvertStyle.mgf	867.36684	-1.0	1290.78290106646	2	646.398727	1290.78841954	646.40148623677	false	0	1	BS3	138.06807	0	P11974		0	K.KPRPTR.A	KPRPTR	K(1.00)PRPTR	753.46095127	337	6	1	K	CNRAGKPVICATQMLESMIKKPRPTRAEGSDVANAVLDGAD	337	1	1							P11974		0	K.KPR.P	KPR	K(1.00)PR	399.25939826999996	337	3	1	K	CNRAGKPVICATQMLESMIKKPRPTRAEGSDVANAVLDGAD	337
20180615_KS_CL_9.2399	2399	E:\julian\20190221_CroCo_PK-dataset\20180615_KS_CL_9_HCDFT_msconvertStyle.mgf	876.56268	-1.0	1023.5421230664599	2	512.778338	1023.5461382699999	512.7803456017699	false	0	1				P11974		0	R.KAADVHEVR.K	KAADVHEVR	KAADVHEVR	1023.5461382699999	247	9					1	1
20180615_KS_CL_9.2430	2430	E:\julian\20190221_CroCo_PK-dataset\20180615_KS_CL_9_HCDFT_msconvertStyle.mgf	885.07812	-1.0	1204.56123159969	3	402.527687	1204.56588327	402.52923755677006	false	0	1				P11974		0	R.EAEAAMoxFHRK.L	EAEAAMFHRK	EAEAAMoxFHRK	1204.56588327	384	10					1	1	Mox	6	15.994910000000004
20180615_KS_CL_9.2435	2435	E:\julian\20190221_CroCo_PK-dataset\20180615_KS_CL_9_HCDFT_msconvertStyle.mgf	885.92646	-1.0	1023.54299906646	2	512.778776	1023.5461382699999	512.7803456017699	false	0	1				P11974		0	R.KAADVHEVR.K	KAADVHEVR	KAADVHEVR	1023.5461382699999	247	9					1	1
20180615_KS_CL_9.2442	2442	E:\julian\20190221_CroCo_PK-dataset\20180615_KS_CL_9_HCDFT_msconvertStyle.mgf	887.29182	-1.0	1290.78280959969	3	431.268213	1290.78841954	431.2700829801033	false	0	1	BS3	138.06807	0	P11974		0	K.KPRPTR.A	KPRPTR	K(1.00)PRPTR	753.46095127	337	6	1	K	CNRAGKPVICATQMLESMIKKPRPTRAEGSDVANAVLDGAD	337	1	1							P11974		0	K.KPR.P	KPR	K(1.00)PR	399.25939826999996	337	3	1	K	CNRAGKPVICATQMLESMIKKPRPTRAEGSDVANAVLDGAD	337
20180615_KS_CL_9.2493	2493	E:\julian\20190221_CroCo_PK-dataset\20180615_KS_CL_9_HCDFT_msconvertStyle.mgf	897.67662	-1.0	749.34681906646	2	375.680686	749.3490132700001	375.68178310177007	false	0	1				P11974		0	K.SGMoxNVAR.M	SGMNVAR	SGMoxNVAR	749.3490132700001	67	7					1	1	Mox	3	15.994910000000004
20180615_KS_CL_9.2499	2499	E:\julian\20190221_CroCo_PK-dataset\20180615_KS_CL_9_HCDFT_msconvertStyle.mgf	899.07126	-1.0	749.34670906646	2	375.680631	749.3490132700001	375.68178310177007	false	0	1				P11974		0	K.SGMoxNVAR.M	SGMNVAR	SGMoxNVAR	749.3490132700001	67	7					1	1	Mox	3	15.994910000000004
20180615_KS_CL_9.2566	2566	E:\julian\20190221_CroCo_PK-dataset\20180615_KS_CL_9_HCDFT_msconvertStyle.mgf	915.15738	-1.0	1204.56298959969	3	402.528273	1204.56588327	402.52923755677006	false	0	1				P11974		0	R.EAEAAMoxFHRK.L	EAEAAMFHRK	EAEAAMoxFHRK	1204.56588327	384	10					1	1	Mox	6	15.994910000000004
20180615_KS_CL_9.2600	2600	E:\julian\20190221_CroCo_PK-dataset\20180615_KS_CL_9_HCDFT_msconvertStyle.mgf	922.62318	-1.0	895.4479130664599	2	448.731233	895.4511752699999	448.73286410176996	false	0	1				P11974		0	K.AADVHEVR.K	AADVHEVR	AADVHEVR	895.4511752699999	248	8					1	1
20180615_KS_CL_9.2619	2619	E:\julian\20190221_CroCo_PK-dataset\20180615_KS_CL_9_HCDFT_msconvertStyle.mgf	927.363	-1.0	1644.98747413292	4	412.254145	1644.98997254	412.25476960177	false	0	1	BS3	138.06807	0	P11974		0	K.KPRPTR.A	KPRPTR	K(1.00)PRPTR	753.46095127	337	6	1	K	CNRAGKPVICATQMLESMIKKPRPTRAEGSDVANAVLDGAD	337	1	1							P11974		0	K.KPRPTR.A	KPRPTR	K(1.00)PRPTR	753.46095127	337	6	1	K	CNRAGKPVICATQMLESMIKKPRPTRAEGSDVANAVLDGAD	337
20180615_KS_CL_9.2630	2630	E:\julian\20190221_CroCo_PK-dataset\20180615_KS_CL_9_HCDFT_msconvertStyle.mgf	929.5845	-1.0	989.50285106646	2	495.758702	989.5029352700001	495.75874410177005	false	0	1				P11974		0	K.GSGTAEVELK.K	GSGTAEVELK	GSGTAEVELK	989.5029352700001	126	10					1	1
20180615_KS_CL_9.2637	2637	E:\julian\20190221_CroCo_PK-dataset\20180615_KS_CL_9_HCDFT_msconvertStyle.mgf	931.59876	-1.0	1644.99023859969	3	549.337356	1644.98997254	549.3372673134367	false	0	1	BS3	138.06807	0	P11974		0	K.KPRPTR.A	KPRPTR	K(1.00)PRPTR	753.46095127	337	6	1	K	CNRAGKPVICATQMLESMIKKPRPTRAEGSDVANAVLDGAD	337	1	1							P11974		0	K.KPRPTR.A	KPRPTR	K(1.00)PRPTR	753.46095127	337	6	1	K	CNRAGKPVICATQMLESMIKKPRPTRAEGSDVANAVLDGAD	337
20180615_KS_CL_9.2647	2647	E:\julian\20190221_CroCo_PK-dataset\20180615_KS_CL_9_HCDFT_msconvertStyle.mgf	934.15758	-1.0	753.46072306646	2	377.737638	753.46095127	377.73775210177	false	0	1				P11974		0	K.KPRPTR.A	KPRPTR	KPRPTR	753.46095127	337	6					1	1
20180615_KS_CL_9.2651	2651	E:\julian\20190221_CroCo_PK-dataset\20180615_KS_CL_9_HCDFT_msconvertStyle.mgf	935.04348	-1.0	1117.59778359969	3	373.539871	1117.59789827	373.5399092234367	false	0	1				P11974		0	K.GSGTAEVELKK.G	GSGTAEVELKK	GSGTAEVELKK	1117.59789827	126	11					1	1
20180615_KS_CL_9.2690	2690	E:\julian\20190221_CroCo_PK-dataset\20180615_KS_CL_9_HCDFT_msconvertStyle.mgf	943.19178	-1.0	786.41253906646	2	394.213546	786.41366827	394.21411060177	false	0	1				P11974		0	R.QAHLYR.G	QAHLYR	QAHLYR	786.41366827	462	6					1	1
20180615_KS_CL_9.2702	2702	E:\julian\20190221_CroCo_PK-dataset\20180615_KS_CL_9_HCDFT_msconvertStyle.mgf	944.99802	-1.0	1644.98802213292	4	412.254282	1644.98997254	412.25476960177	false	0	1	BS3	138.06807	0	P11974		0	K.KPRPTR.A	KPRPTR	K(1.00)PRPTR	753.46095127	337	6	1	K	CNRAGKPVICATQMLESMIKKPRPTRAEGSDVANAVLDGAD	337	1	1							P11974		0	K.KPRPTR.A	KPRPTR	K(1.00)PRPTR	753.46095127	337	6	1	K	CNRAGKPVICATQMLESMIKKPRPTRAEGSDVANAVLDGAD	337
20180615_KS_CL_9.2706	2706	E:\julian\20190221_CroCo_PK-dataset\20180615_KS_CL_9_HCDFT_msconvertStyle.mgf	945.52464	-1.0	733.35350306646	2	367.684028	733.35410327	367.68432810177	false	0	1				P11974		0	K.SGMNVAR.M	SGMNVAR	SGMNVAR	733.35410327	67	7					1	1
20180615_KS_CL_9.2711	2711	E:\julian\20190221_CroCo_PK-dataset\20180615_KS_CL_9_HCDFT_msconvertStyle.mgf	946.13538	-1.0	1204.56466959969	3	402.528833	1204.56588327	402.52923755677006	false	0	1				P11974		0	R.EAEAAMoxFHRK.L	EAEAAMFHRK	EAEAAMoxFHRK	1204.56588327	384	10					1	1	Mox	6	15.994910000000004
20180615_KS_CL_9.2785	2785	E:\julian\20190221_CroCo_PK-dataset\20180615_KS_CL_9_HCDFT_msconvertStyle.mgf	964.94226	-1.0	1204.5658755996901	3	402.529235	1204.56588327	402.52923755677006	false	0	1				P11974		0	R.EAEAAMoxFHRK.L	EAEAAMFHRK	EAEAAMoxFHRK	1204.56588327	384	10					1	1	Mox	6	15.994910000000004
20180615_KS_CL_9.2787	2787	E:\julian\20190221_CroCo_PK-dataset\20180615_KS_CL_9_HCDFT_msconvertStyle.mgf	965.316	-1.0	1117.59787659969	3	373.539902	1117.59789827	373.5399092234367	false	0	1				P11974		0	K.GSGTAEVELKK.G	GSGTAEVELKK	GSGTAEVELKK	1117.59789827	126	11					1	1
20180615_KS_CL_9.2854	2854	E:\julian\20190221_CroCo_PK-dataset\20180615_KS_CL_9_HCDFT_msconvertStyle.mgf	976.36566	-1.0	786.41435306646	2	394.214453	786.41366827	394.21411060177	false	0	1				P11974		0	R.QAHLYR.G	QAHLYR	QAHLYR	786.41366827	462	6					1	1
20180615_KS_CL_9.2861	2861	E:\julian\20190221_CroCo_PK-dataset\20180615_KS_CL_9_HCDFT_msconvertStyle.mgf	977.13906	-1.0	786.41415506646	2	394.214354	786.41366827	394.21411060177	false	0	1				P11974		0	R.QAHLYR.G	QAHLYR	QAHLYR	786.41366827	462	6					1	1
20180615_KS_CL_9.2868	2868	E:\julian\20190221_CroCo_PK-dataset\20180615_KS_CL_9_HCDFT_msconvertStyle.mgf	978.64512	-1.0	786.41402906646	2	394.214291	786.41366827	394.21411060177	false	0	1				P11974		0	R.QAHLYR.G	QAHLYR	QAHLYR	786.41366827	462	6					1	1
20180615_KS_CL_9.2871	2871	E:\julian\20190221_CroCo_PK-dataset\20180615_KS_CL_9_HCDFT_msconvertStyle.mgf	979.47804	-1.0	1204.5660945996901	3	402.529308	1204.56588327	402.52923755677006	false	0	1				P11974		0	R.EAEAAMoxFHRK.L	EAEAAMFHRK	EAEAAMoxFHRK	1204.56588327	384	10					1	1	Mox	6	15.994910000000004
20180615_KS_CL_9.2876	2876	E:\julian\20190221_CroCo_PK-dataset\20180615_KS_CL_9_HCDFT_msconvertStyle.mgf	980.08152	-1.0	1188.57085359969	3	397.197561	1188.5709732700002	397.1976008901034	false	0	1				P11974		0	R.EAEAAMFHRK.L	EAEAAMFHRK	EAEAAMFHRK	1188.5709732700002	384	10					1	1
20180615_KS_CL_9.2899	2899	E:\julian\20190221_CroCo_PK-dataset\20180615_KS_CL_9_HCDFT_msconvertStyle.mgf	984.13362	-1.0	883.46998706646	2	442.74227	883.4697982700001	442.74217560177004	false	0	1				P11974		0	R.MoxQHLIAR.E	MQHLIAR	MoxQHLIAR	883.4697982700001	377	7					1	1	Mox	1	15.994910000000004
20180615_KS_CL_9.2902	2902	E:\julian\20190221_CroCo_PK-dataset\20180615_KS_CL_9_HCDFT_msconvertStyle.mgf	984.67536	-1.0	1076.47081059969	3	359.83088	1076.47092027	359.83091655677003	false	0	1				P11974		0	R.EAEAAMoxFHR.K	EAEAAMFHR	EAEAAMoxFHR	1076.47092027	384	9					1	1	Mox	6	15.994910000000004
20180615_KS_CL_9.2910	2910	E:\julian\20190221_CroCo_PK-dataset\20180615_KS_CL_9_HCDFT_msconvertStyle.mgf	986.50134	-1.0	1076.46991659969	3	359.830582	1076.47092027	359.83091655677003	false	0	1				P11974		0	R.EAEAAMoxFHR.K	EAEAAMFHR	EAEAAMoxFHR	1076.47092027	384	9					1	1	Mox	6	15.994910000000004
20180615_KS_CL_9.2958	2958	E:\julian\20190221_CroCo_PK-dataset\20180615_KS_CL_9_HCDFT_msconvertStyle.mgf	995.68092	-1.0	1117.59643359969	3	373.539421	1117.59789827	373.5399092234367	false	0	1				P11974		0	K.GSGTAEVELKK.G	GSGTAEVELKK	GSGTAEVELKK	1117.59789827	126	11					1	1
20180615_KS_CL_9.3002	3002	E:\julian\20190221_CroCo_PK-dataset\20180615_KS_CL_9_HCDFT_msconvertStyle.mgf	1005.74646	-1.0	1522.81265559969	3	508.611495	1522.80649254	508.60944064677	false	0	1	BS3	138.06807	0	P11974		0	R.KLFEELAR.S	KLFEELAR	K(1.00)LFEELAR	1004.5654762700001	393	8	1	K	EAVRMQHLIAREAEAAMFHRKLFEELARSSSHSTDLMEAMA	393	1	1							P11974		0	-.MoxSK.S	MSK	Mox(1.00)SK	380.17294626999995	1	3	1	Mox	....................MSKSHSEAGSAFIQTQQLHAA	1
20180615_KS_CL_9.3024	3024	E:\julian\20190221_CroCo_PK-dataset\20180615_KS_CL_9_HCDFT_msconvertStyle.mgf	1010.51964	-1.0	1188.57013059969	3	397.19732	1188.5709732700002	397.1976008901034	false	0	1				P11974		0	R.EAEAAMFHRK.L	EAEAAMFHRK	EAEAAMFHRK	1188.5709732700002	384	10					1	1
20180615_KS_CL_9.3051	3051	E:\julian\20190221_CroCo_PK-dataset\20180615_KS_CL_9_HCDFT_msconvertStyle.mgf	1016.64264	-1.0	1076.47117659969	3	359.831002	1076.47092027	359.83091655677003	false	0	1				P11974		0	R.EAEAAMoxFHR.K	EAEAAMFHR	EAEAAMoxFHR	1076.47092027	384	9					1	1	Mox	6	15.994910000000004
20180615_KS_CL_9.3058	3058	E:\julian\20190221_CroCo_PK-dataset\20180615_KS_CL_9_HCDFT_msconvertStyle.mgf	1018.13538	-1.0	1179.6207825996898	3	394.214204	1179.6247729699999	394.2155341234366	false	0	1				P11974		0	R.Kbs3ohAADVHEVR.K	KAADVHEVR	Kbs3ohAADVHEVR	1179.6247729699999	247	9					1	1	Kbs3oh	1	156.0786347
20180615_KS_CL_9.3079	3079	E:\julian\20190221_CroCo_PK-dataset\20180615_KS_CL_9_HCDFT_msconvertStyle.mgf	1021.87236	-1.0	1549.87036613292	4	388.474868	1549.86886827	388.47449353427	false	0	1				P11974		0	K.IISKIENHEGVRR.F	IISKIENHEGVRR	IISKIENHEGVRR	1549.86886827	267	13					1	1
20180615_KS_CL_9.3104	3104	E:\julian\20190221_CroCo_PK-dataset\20180615_KS_CL_9_HCDFT_msconvertStyle.mgf	1026.1869	-1.0	1117.59896859969	3	373.540266	1117.59789827	373.5399092234367	false	0	1				P11974		0	K.GSGTAEVELKK.G	GSGTAEVELKK	GSGTAEVELKK	1117.59789827	126	11					1	1
20180615_KS_CL_9.3111	3111	E:\julian\20190221_CroCo_PK-dataset\20180615_KS_CL_9_HCDFT_msconvertStyle.mgf	1027.32702	-1.0	1549.87153659969	3	517.631122	1549.86886827	517.63023255677	false	0	1				P11974		0	K.IISKIENHEGVRR.F	IISKIENHEGVRR	IISKIENHEGVRR	1549.86886827	267	13					1	1
20180615_KS_CL_9.3121	3121	E:\julian\20190221_CroCo_PK-dataset\20180615_KS_CL_9_HCDFT_msconvertStyle.mgf	1028.96064	-1.0	1188.57237706646	2	595.293465	1188.5709732700002	595.2927631017701	false	0	1				P11974		0	R.EAEAAMFHRK.L	EAEAAMFHRK	EAEAAMFHRK	1188.5709732700002	384	10					1	1
20180615_KS_CL_9.3132	3132	E:\julian\20190221_CroCo_PK-dataset\20180615_KS_CL_9_HCDFT_msconvertStyle.mgf	1030.96338	-1.0	1916.84606259969	3	639.955964	1916.84753627	639.9564552234367	false	0	1				P11974		0	R.MoxNFSHGTHEYHAETIK.N	MNFSHGTHEYHAETIK	MoxNFSHGTHEYHAETIK	1916.84753627	74	16					1	1	Mox	1	15.994910000000004
20180615_KS_CL_9.3153	3153	E:\julian\20190221_CroCo_PK-dataset\20180615_KS_CL_9_HCDFT_msconvertStyle.mgf	1034.56734	-1.0	1900.85207013292	4	476.220294	1900.85262627	476.22043303427	false	0	1				P11974		0	R.MNFSHGTHEYHAETIK.N	MNFSHGTHEYHAETIK	MNFSHGTHEYHAETIK	1900.85262627	74	16					1	1
20180615_KS_CL_9.3157	3157	E:\julian\20190221_CroCo_PK-dataset\20180615_KS_CL_9_HCDFT_msconvertStyle.mgf	1035.46272	-1.0	1204.56555759969	3	402.529129	1204.56588327	402.52923755677006	false	0	1				P11974		0	R.EAEAAMoxFHRK.L	EAEAAMFHRK	EAEAAMoxFHRK	1204.56588327	384	10					1	1	Mox	6	15.994910000000004
20180615_KS_CL_9.3186	3186	E:\julian\20190221_CroCo_PK-dataset\20180615_KS_CL_9_HCDFT_msconvertStyle.mgf	1040.8782	-1.0	1188.57073959969	3	397.197523	1188.5709732700002	397.1976008901034	false	0	1				P11974		0	R.EAEAAMFHRK.L	EAEAAMFHRK	EAEAAMFHRK	1188.5709732700002	384	10					1	1
20180615_KS_CL_9.3228	3228	E:\julian\20190221_CroCo_PK-dataset\20180615_KS_CL_9_HCDFT_msconvertStyle.mgf	1047.03714	-1.0	1076.47098159969	3	359.830937	1076.47092027	359.83091655677003	false	0	1				P11974		0	R.EAEAAMoxFHR.K	EAEAAMFHR	EAEAAMoxFHR	1076.47092027	384	9					1	1	Mox	6	15.994910000000004
20180615_KS_CL_9.3240	3240	E:\julian\20190221_CroCo_PK-dataset\20180615_KS_CL_9_HCDFT_msconvertStyle.mgf	1048.55052	-1.0	2500.40985906646	2	1251.212206	2500.4008252400004	1251.2076890867702	false	1	1	BS3	138.06807	0	REVERSE_P11974		1	K.SIIKbs3ohINKGK.E	SIIKINKGK	SIIKbs3ohINK(1.00)GK	1155.7226949700002	263	9	7	K	IEDFRRVGEHNEIKSIIKINKGKEGLIKRVEHVDAAKRIFS	269	1	1	Kbs3oh	4	156.0786347				REVERSE_P11974		1	R.AVNMGSKIMEK.L	AVNMGSKIMEK	AVNMGSK(1.00)IMEK	1206.61006027	460	11	7	K	EAHYEHTGHSFNMRAVNMGSKIMEKLTEVSRSAPGITCIIG	466
20180615_KS_CL_9.3283	3283	E:\julian\20190221_CroCo_PK-dataset\20180615_KS_CL_9_HCDFT_msconvertStyle.mgf	1053.61734	-1.0	1979.24596506646	2	990.630259	1979.239420645	990.6269867892701	false	1	1	BS3	138.06807	0	P11974		0	R.KILGEKbs3nh2GK.N	KILGEKGK	K(1.00)ILGEKbs3nh2GK	1026.643717375	256	8	1	K	DVDMVFASFIRKAADVHEVRKILGEKGKNIKIISKIENHEG	256	1	1	Kbs3nh2	6	155.09461910500005				REVERSE_P11974		1	K.SIIKINK.G	SIIKINK	SIIK(1.00)INK	814.52763327	263	7	4	K	AELIEDFRRVGEHNEIKSIIKINKGKEGLIKRVEHVDAAKR	266
20180615_KS_CL_9.3283	3283	E:\julian\20190221_CroCo_PK-dataset\20180615_KS_CL_9_HCDFT_msconvertStyle.mgf	1053.61734	-1.0	1979.24596506646	2	990.630259	1979.239420645	990.6269867892701	false	0	1	BS3	138.06807	0	P11974		0	R.KILGEKbs3nh2GK.N	KILGEKGK	K(1.00)ILGEKbs3nh2GK	1026.643717375	256	8	1	K	DVDMVFASFIRKAADVHEVRKILGEKGKNIKIISKIENHEG	256	1	1	Kbs3nh2	6	155.09461910500005				P11974		0	K.NIKIISK.I	NIKIISK	NIK(1.00)IISK	814.52763327	264	7	3	K	RKAADVHEVRKILGEKGKNIKIISKIENHEGVRRFDEILEA	266
20180615_KS_CL_9.3289	3289	E:\julian\20190221_CroCo_PK-dataset\20180615_KS_CL_9_HCDFT_msconvertStyle.mgf	1054.42182	-1.0	2217.33180306646	2	1109.673178	2217.3361255400005	1109.6753392367702	false	1	1	BS3	138.06807	0	REVERSE_P11974		1	K.KFFGRAK.G	KFFGRAK	K(1.00)FFGRAK	852.49700327	28	7	1	K	TNTFGSGPRWGTLVIVVDGKKFFGRAKGVNMALNVRLDVDE	28	1	1							P11974		0	R.KILGEKGKNIK.I	KILGEKGKNIK	K(0.33)ILGEK(0.33)GK(0.33)NIK	1226.7710522700002	256	11	8	K	SFIRKAADVHEVRKILGEKGKNIKIISKIENHEGVRRFDEI	263
20180615_KS_CL_9.3289	3289	E:\julian\20190221_CroCo_PK-dataset\20180615_KS_CL_9_HCDFT_msconvertStyle.mgf	1054.42182	-1.0	2217.33180306646	2	1109.673178	2217.3361255400005	1109.6753392367702	false	0	1	BS3	138.06807	0	P11974		0	K.ARGFFKK.G	ARGFFKK	ARGFFK(1.00)K	852.49700327	499	7	6	K	EDVDLRVNLAMNVGKARGFFKKGDVVIVLTGWRPGSGFTNT	504	1	1							P11974		0	R.KILGEKGKNIK.I	KILGEKGKNIK	K(0.33)ILGEK(0.33)GK(0.33)NIK	1226.7710522700002	256	11	8	K	SFIRKAADVHEVRKILGEKGKNIKIISKIENHEGVRRFDEI	263
20180615_KS_CL_9.3296	3296	E:\julian\20190221_CroCo_PK-dataset\20180615_KS_CL_9_HCDFT_msconvertStyle.mgf	1055.20398	-1.0	1018.51754506646	2	510.266049	1018.5164362700001	510.26549460177006	false	0	1				P11974		0	K.MIIGRCcmNR.A	MIIGRCNR	MIIGRCcmNR	1018.5164362700001	312	8					1	1
20180615_KS_CL_9.3322	3322	E:\julian\20190221_CroCo_PK-dataset\20180615_KS_CL_9_HCDFT_msconvertStyle.mgf	1059.1587	-1.0	1188.57153906646	2	595.293046	1188.5709732700002	595.2927631017701	false	0	1				P11974		0	R.EAEAAMFHRK.L	EAEAAMFHRK	EAEAAMFHRK	1188.5709732700002	384	10					1	1
20180615_KS_CL_9.3358	3358	E:\julian\20190221_CroCo_PK-dataset\20180615_KS_CL_9_HCDFT_msconvertStyle.mgf	1064.29188	-1.0	883.4702450664599	2	442.742399	883.4697982700001	442.74217560177004	false	0	1				P11974		0	R.MoxQHLIAR.E	MQHLIAR	MoxQHLIAR	883.4697982700001	377	7					1	1	Mox	1	15.994910000000004
20180615_KS_CL_9.3380	3380	E:\julian\20190221_CroCo_PK-dataset\20180615_KS_CL_9_HCDFT_msconvertStyle.mgf	1067.64936	-1.0	1117.59874359969	3	373.540191	1117.59789827	373.5399092234367	false	0	1				P11974		0	K.GSGTAEVELKK.G	GSGTAEVELKK	GSGTAEVELKK	1117.59789827	126	11					1	1
20180615_KS_CL_9.3405	3405	E:\julian\20190221_CroCo_PK-dataset\20180615_KS_CL_9_HCDFT_msconvertStyle.mgf	1071.08922	-1.0	1188.57296559969	3	397.198265	1188.5709732700002	397.1976008901034	false	0	1				P11974		0	R.EAEAAMFHRK.L	EAEAAMFHRK	EAEAAMFHRK	1188.5709732700002	384	10					1	1
20180615_KS_CL_9.3429	3429	E:\julian\20190221_CroCo_PK-dataset\20180615_KS_CL_9_HCDFT_msconvertStyle.mgf	1074.88104	-1.0	883.47079506646	2	442.742674	883.4697982700001	442.74217560177004	false	0	1				P11974		0	R.MoxQHLIAR.E	MQHLIAR	MoxQHLIAR	883.4697982700001	377	7					1	1	Mox	1	15.994910000000004
20180615_KS_CL_9.3430	3430	E:\julian\20190221_CroCo_PK-dataset\20180615_KS_CL_9_HCDFT_msconvertStyle.mgf	1074.95178	-1.0	1507.92127059969	3	503.6477	1507.91982754	503.64721898010333	false	0	1	BS3	138.06807	0	P11974		0	K.KGATLK.I	KGATLK	K(1.00)GATLK	616.39080627	136	6	1	K	GPEIRTGLIKGSGTAEVELKKGATLKITLDNAYMEKCDENI	136	1	1							P11974		0	K.KPRPTR.A	KPRPTR	K(1.00)PRPTR	753.46095127	337	6	1	K	CNRAGKPVICATQMLESMIKKPRPTRAEGSDVANAVLDGAD	337
20180615_KS_CL_9.3441	3441	E:\julian\20190221_CroCo_PK-dataset\20180615_KS_CL_9_HCDFT_msconvertStyle.mgf	1077.23868	-1.0	1076.47180359969	3	359.831211	1076.47092027	359.83091655677003	false	0	1				P11974		0	R.EAEAAMoxFHR.K	EAEAAMFHR	EAEAAMoxFHR	1076.47092027	384	9					1	1	Mox	6	15.994910000000004
20180615_KS_CL_9.3442	3442	E:\julian\20190221_CroCo_PK-dataset\20180615_KS_CL_9_HCDFT_msconvertStyle.mgf	1077.32394	-1.0	1076.47180359969	3	359.831211	1076.47092027	359.83091655677003	false	0	1				P11974		0	R.EAEAAMoxFHR.K	EAEAAMFHR	EAEAAMoxFHR	1076.47092027	384	9					1	1	Mox	6	15.994910000000004
20180615_KS_CL_9.3480	3480	E:\julian\20190221_CroCo_PK-dataset\20180615_KS_CL_9_HCDFT_msconvertStyle.mgf	1083.50586	-1.0	1916.8502541329199	4	480.21984	1916.84753627	480.21916053427003	false	0	1				P11974		0	R.MoxNFSHGTHEYHAETIK.N	MNFSHGTHEYHAETIK	MoxNFSHGTHEYHAETIK	1916.84753627	74	16					1	1	Mox	1	15.994910000000004
20180615_KS_CL_9.3500	3500	E:\julian\20190221_CroCo_PK-dataset\20180615_KS_CL_9_HCDFT_msconvertStyle.mgf	1086.18762	-1.0	1507.91386059969	3	503.64523	1507.9198275400001	503.6472189801034	false	1	1	BS3	138.06807	0	REVERSE_P11974		1	K.LTAGKK.L	LTAGKK	LTAGK(1.00)K	616.3908062700001	392	6	5	K	INEDCKEMYANDLTIKLTAGKKLEVEATGSGKILGTRIEPG	396	1	1							P11974		0	K.KPRPTR.A	KPRPTR	K(1.00)PRPTR	753.46095127	337	6	1	K	CNRAGKPVICATQMLESMIKKPRPTRAEGSDVANAVLDGAD	337
20180615_KS_CL_9.3579	3579	E:\julian\20190221_CroCo_PK-dataset\20180615_KS_CL_9_HCDFT_msconvertStyle.mgf	1099.06878	-1.0	1188.56942559969	3	397.197085	1188.5709732700002	397.1976008901034	false	0	1				P11974		0	R.EAEAAMFHRK.L	EAEAAMFHRK	EAEAAMFHRK	1188.5709732700002	384	10					1	1
20180615_KS_CL_9.3582	3582	E:\julian\20190221_CroCo_PK-dataset\20180615_KS_CL_9_HCDFT_msconvertStyle.mgf	1099.60278	-1.0	1117.59737859969	3	373.539736	1117.59789827	373.5399092234367	false	0	1				P11974		0	K.GSGTAEVELKK.G	GSGTAEVELKK	GSGTAEVELKK	1117.59789827	126	11					1	1
20180615_KS_CL_9.3595	3595	E:\julian\20190221_CroCo_PK-dataset\20180615_KS_CL_9_HCDFT_msconvertStyle.mgf	1102.60998	-1.0	1916.84693859969	3	639.956256	1916.84753627	639.9564552234367	false	0	1				P11974		0	R.MoxNFSHGTHEYHAETIK.N	MNFSHGTHEYHAETIK	MoxNFSHGTHEYHAETIK	1916.84753627	74	16					1	1	Mox	1	15.994910000000004
20180615_KS_CL_9.3603	3603	E:\julian\20190221_CroCo_PK-dataset\20180615_KS_CL_9_HCDFT_msconvertStyle.mgf	1104.30684	-1.0	1916.8463276661498	5	384.376542	1916.84753627	384.37678372077005	false	0	1				P11974		0	R.MoxNFSHGTHEYHAETIK.N	MNFSHGTHEYHAETIK	MoxNFSHGTHEYHAETIK	1916.84753627	74	16					1	1	Mox	1	15.994910000000004
20180615_KS_CL_9.3619	3619	E:\julian\20190221_CroCo_PK-dataset\20180615_KS_CL_9_HCDFT_msconvertStyle.mgf	1107.80142	-1.0	1076.47025259969	3	359.830694	1076.47092027	359.83091655677003	false	0	1				P11974		0	R.EAEAAMoxFHR.K	EAEAAMFHR	EAEAAMoxFHR	1076.47092027	384	9					1	1	Mox	6	15.994910000000004
20180615_KS_CL_9.3651	3651	E:\julian\20190221_CroCo_PK-dataset\20180615_KS_CL_9_HCDFT_msconvertStyle.mgf	1113.09642	-1.0	1188.56837306646	2	595.291463	1188.5709732700002	595.2927631017701	false	0	1				P11974		0	R.EAEAAMFHRK.L	EAEAAMFHRK	EAEAAMFHRK	1188.5709732700002	384	10					1	1
20180615_KS_CL_9.3657	3657	E:\julian\20190221_CroCo_PK-dataset\20180615_KS_CL_9_HCDFT_msconvertStyle.mgf	1114.0305	-1.0	1916.85047813292	4	480.219896	1916.84753627	480.21916053427003	false	0	1				P11974		0	R.MoxNFSHGTHEYHAETIK.N	MNFSHGTHEYHAETIK	MoxNFSHGTHEYHAETIK	1916.84753627	74	16					1	1	Mox	1	15.994910000000004
20180615_KS_CL_9.3693	3693	E:\julian\20190221_CroCo_PK-dataset\20180615_KS_CL_9_HCDFT_msconvertStyle.mgf	1120.29462	-1.0	1023.5485470664601	2	512.78155	1023.5461382699999	512.7803456017699	false	0	1				P11974		0	R.KAADVHEVR.K	KAADVHEVR	KAADVHEVR	1023.5461382699999	247	9					1	1
20180615_KS_CL_9.3703	3703	E:\julian\20190221_CroCo_PK-dataset\20180615_KS_CL_9_HCDFT_msconvertStyle.mgf	1121.96058	-1.0	1916.85137413292	4	480.22012	1916.84753627	480.21916053427003	false	0	1				P11974		0	R.MoxNFSHGTHEYHAETIK.N	MNFSHGTHEYHAETIK	MoxNFSHGTHEYHAETIK	1916.84753627	74	16					1	1	Mox	1	15.994910000000004
20180615_KS_CL_9.3739	3739	E:\julian\20190221_CroCo_PK-dataset\20180615_KS_CL_9_HCDFT_msconvertStyle.mgf	1127.87592	-1.0	1393.76954859969	3	465.597126	1393.76775727	465.59652889010334	false	0	1				P11974		0	K.IISKIENHEGVR.R	IISKIENHEGVR	IISKIENHEGVR	1393.76775727	267	12					1	1
20180615_KS_CL_9.3750	3750	E:\julian\20190221_CroCo_PK-dataset\20180615_KS_CL_9_HCDFT_msconvertStyle.mgf	1129.51368	-1.0	1082.48095106646	2	542.247752	1082.48148327	542.24801810177	false	1	1				REVERSE_P11974		1	R.MoxTNTFGSGPR.W	MTNTFGSGPR	MoxTNTFGSGPR	1082.48148327	7	10					1	1	Mox	1	15.994910000000004
20180615_KS_CL_9.3749	3749	E:\julian\20190221_CroCo_PK-dataset\20180615_KS_CL_9_HCDFT_msconvertStyle.mgf	1129.43376	-1.0	1117.5974175996898	3	373.539749	1117.59789827	373.5399092234367	false	0	1				P11974		0	K.GSGTAEVELKK.G	GSGTAEVELKK	GSGTAEVELKK	1117.59789827	126	11					1	1
20180615_KS_CL_9.3756	3756	E:\julian\20190221_CroCo_PK-dataset\20180615_KS_CL_9_HCDFT_msconvertStyle.mgf	1130.20788	-1.0	1082.48105106646	2	542.247802	1082.4814832700001	542.2480181017701	false	0	1				P11974		0	R.PGSGFTNTMoxR.V	PGSGFTNTMR	PGSGFTNTMoxR	1082.4814832700001	517	10					1	1	Mox	9	15.994910000000004
20180615_KS_CL_9.3767	3767	E:\julian\20190221_CroCo_PK-dataset\20180615_KS_CL_9_HCDFT_msconvertStyle.mgf	1132.797	-1.0	1916.84643759969	3	639.956089	1916.84753627	639.9564552234367	false	0	1				P11974		0	R.MoxNFSHGTHEYHAETIK.N	MNFSHGTHEYHAETIK	MoxNFSHGTHEYHAETIK	1916.84753627	74	16					1	1	Mox	1	15.994910000000004
20180615_KS_CL_9.3779	3779	E:\julian\20190221_CroCo_PK-dataset\20180615_KS_CL_9_HCDFT_msconvertStyle.mgf	1134.918	-1.0	1916.8461076661501	5	384.376498	1916.84753627	384.37678372077005	false	0	1				P11974		0	R.MoxNFSHGTHEYHAETIK.N	MNFSHGTHEYHAETIK	MoxNFSHGTHEYHAETIK	1916.84753627	74	16					1	1	Mox	1	15.994910000000004
20180615_KS_CL_9.3812	3812	E:\julian\20190221_CroCo_PK-dataset\20180615_KS_CL_9_HCDFT_msconvertStyle.mgf	1142.50596	-1.0	1900.8454545996901	3	634.622428	1900.85262627	634.62481855677	false	0	1				P11974		0	R.MNFSHGTHEYHAETIK.N	MNFSHGTHEYHAETIK	MNFSHGTHEYHAETIK	1900.85262627	74	16					1	1
20180615_KS_CL_9.3858	3858	E:\julian\20190221_CroCo_PK-dataset\20180615_KS_CL_9_HCDFT_msconvertStyle.mgf	1152.59088	-1.0	1916.84853413292	4	480.21941	1916.84753627	480.21916053427003	false	0	1				P11974		0	R.MoxNFSHGTHEYHAETIK.N	MNFSHGTHEYHAETIK	MoxNFSHGTHEYHAETIK	1916.84753627	74	16					1	1	Mox	1	15.994910000000004
20180615_KS_CL_9.3888	3888	E:\julian\20190221_CroCo_PK-dataset\20180615_KS_CL_9_HCDFT_msconvertStyle.mgf	1158.56982	-1.0	1393.76875959969	3	465.596863	1393.76775727	465.59652889010334	false	0	1				P11974		0	K.IISKIENHEGVR.R	IISKIENHEGVR	IISKIENHEGVR	1393.76775727	267	12					1	1
20180615_KS_CL_9.3912	3912	E:\julian\20190221_CroCo_PK-dataset\20180615_KS_CL_9_HCDFT_msconvertStyle.mgf	1163.30556	-1.0	1916.84754459969	3	639.956458	1916.84753627	639.9564552234367	false	0	1				P11974		0	R.MoxNFSHGTHEYHAETIK.N	MNFSHGTHEYHAETIK	MoxNFSHGTHEYHAETIK	1916.84753627	74	16					1	1	Mox	1	15.994910000000004
20180615_KS_CL_9.3925	3925	E:\julian\20190221_CroCo_PK-dataset\20180615_KS_CL_9_HCDFT_msconvertStyle.mgf	1165.30362	-1.0	1916.84719266615	5	384.376715	1916.84753627	384.37678372077005	false	0	1				P11974		0	R.MoxNFSHGTHEYHAETIK.N	MNFSHGTHEYHAETIK	MoxNFSHGTHEYHAETIK	1916.84753627	74	16					1	1	Mox	1	15.994910000000004
20180615_KS_CL_9.3986	3986	E:\julian\20190221_CroCo_PK-dataset\20180615_KS_CL_9_HCDFT_msconvertStyle.mgf	1179.45054	-1.0	1117.5988065996899	3	373.540212	1117.59789827	373.5399092234367	false	0	1				P11974		0	K.GSGTAEVELKK.G	GSGTAEVELKK	GSGTAEVELKK	1117.59789827	126	11					1	1
20180615_KS_CL_9.3999	3999	E:\julian\20190221_CroCo_PK-dataset\20180615_KS_CL_9_HCDFT_msconvertStyle.mgf	1182.32142	-1.0	1023.5476110664599	2	512.781082	1023.5461382699999	512.7803456017699	false	0	1				P11974		0	R.KAADVHEVR.K	KAADVHEVR	KAADVHEVR	1023.5461382699999	247	9					1	1
20180615_KS_CL_9.4003	4003	E:\julian\20190221_CroCo_PK-dataset\20180615_KS_CL_9_HCDFT_msconvertStyle.mgf	1183.0704	-1.0	1916.84956613292	4	480.219668	1916.84753627	480.21916053427003	false	0	1				P11974		0	R.MoxNFSHGTHEYHAETIK.N	MNFSHGTHEYHAETIK	MoxNFSHGTHEYHAETIK	1916.84753627	74	16					1	1	Mox	1	15.994910000000004
20180615_KS_CL_9.4008	4008	E:\julian\20190221_CroCo_PK-dataset\20180615_KS_CL_9_HCDFT_msconvertStyle.mgf	1183.9896	-1.0	814.52822306646	2	408.271388	814.52763327	408.27109310177	false	0	1				P11974		0	K.NIKIISK.I	NIKIISK	NIKIISK	814.52763327	264	7					1	1
20180615_KS_CL_9.4016	4016	E:\julian\20190221_CroCo_PK-dataset\20180615_KS_CL_9_HCDFT_msconvertStyle.mgf	1185.0525	-1.0	1188.57180159969	3	397.197877	1188.5709732700002	397.1976008901034	false	0	1				P11974		0	R.EAEAAMFHRK.L	EAEAAMFHRK	EAEAAMFHRK	1188.5709732700002	384	10					1	1
20180615_KS_CL_9.4034	4034	E:\julian\20190221_CroCo_PK-dataset\20180615_KS_CL_9_HCDFT_msconvertStyle.mgf	1189.13934	-1.0	1393.77063159969	3	465.597487	1393.76775727	465.59652889010334	false	0	1				P11974		0	K.IISKIENHEGVR.R	IISKIENHEGVR	IISKIENHEGVR	1393.76775727	267	12					1	1
20180615_KS_CL_9.4050	4050	E:\julian\20190221_CroCo_PK-dataset\20180615_KS_CL_9_HCDFT_msconvertStyle.mgf	1191.62082	-1.0	1724.96437059969	3	575.9954	1724.9719355400002	575.9979216467701	false	1	1	BS3	138.06807	0	P11974		0	K.KPR.P	KPR	K(1.00)PR	399.25939826999996	337	3	1	K	CNRAGKPVICATQMLESMIKKPRPTRAEGSDVANAVLDGAD	337	1	1							REVERSE_P11974		1	R.AKGVNMoxALNVR.L	AKGVNMALNVR	AK(1.00)GVNMoxALNVR	1187.6444672700002	33	11	2	K	GPRWGTLVIVVDGKKFFGRAKGVNMALNVRLDVDEAWAEQV	34
20180615_KS_CL_9.4061	4061	E:\julian\20190221_CroCo_PK-dataset\20180615_KS_CL_9_HCDFT_msconvertStyle.mgf	1193.85282	-1.0	1916.85076359969	3	639.957531	1916.84753627	639.9564552234367	false	0	1				P11974		0	R.MoxNFSHGTHEYHAETIK.N	MNFSHGTHEYHAETIK	MoxNFSHGTHEYHAETIK	1916.84753627	74	16					1	1	Mox	1	15.994910000000004
20180615_KS_CL_9.4073	4073	E:\julian\20190221_CroCo_PK-dataset\20180615_KS_CL_9_HCDFT_msconvertStyle.mgf	1195.88394	-1.0	1916.85010766615	5	384.377298	1916.84753627	384.37678372077005	false	0	1				P11974		0	R.MoxNFSHGTHEYHAETIK.N	MNFSHGTHEYHAETIK	MoxNFSHGTHEYHAETIK	1916.84753627	74	16					1	1	Mox	1	15.994910000000004
20180615_KS_CL_9.4166	4166	E:\julian\20190221_CroCo_PK-dataset\20180615_KS_CL_9_HCDFT_msconvertStyle.mgf	1213.64028	-1.0	1916.85150613292	4	480.220153	1916.84753627	480.21916053427003	false	0	1				P11974		0	R.MoxNFSHGTHEYHAETIK.N	MNFSHGTHEYHAETIK	MoxNFSHGTHEYHAETIK	1916.84753627	74	16					1	1	Mox	1	15.994910000000004
20180615_KS_CL_9.4167	4167	E:\julian\20190221_CroCo_PK-dataset\20180615_KS_CL_9_HCDFT_msconvertStyle.mgf	1213.71102	-1.0	1393.77108459969	3	465.597638	1393.76775727	465.59652889010334	false	0	1				P11974		0	K.IISKIENHEGVR.R	IISKIENHEGVR	IISKIENHEGVR	1393.76775727	267	12					1	1
20180615_KS_CL_9.4167	4167	E:\julian\20190221_CroCo_PK-dataset\20180615_KS_CL_9_HCDFT_msconvertStyle.mgf	1213.71102	-1.0	1394.75829159969	3	465.926707	1394.75175954	465.92452964677	false	0	1	BS3	138.06807	0	P11974		0	R.KAADVHEVR.K	KAADVHEVR	K(1.00)AADVHEVR	1023.5461382699999	247	9	1	K	QDLKFGVEQDVDMVFASFIRKAADVHEVRKILGEKGKNIKI	247	1	1							P11974		0	-.SK.S	SK	S(1.00)K	233.13755127000002	2	2	1	S	...................MSKSHSEAGSAFIQTQQLHAAM	2
20180615_KS_CL_9.4181	4181	E:\julian\20190221_CroCo_PK-dataset\20180615_KS_CL_9_HCDFT_msconvertStyle.mgf	1215.8064	-1.0	1187.64613359969	3	396.889321	1187.6444672700002	396.88876555677007	false	0	1				P11974		0	R.VNLAMoxNVGKAR.G	VNLAMNVGKAR	VNLAMoxNVGKAR	1187.6444672700002	490	11					1	1	Mox	5	15.994910000000004
20180615_KS_CL_9.4185	4185	E:\julian\20190221_CroCo_PK-dataset\20180615_KS_CL_9_HCDFT_msconvertStyle.mgf	1216.7109	-1.0	1188.5743185996898	3	397.198716	1188.5709732700002	397.1976008901034	false	0	1				P11974		0	R.EAEAAMFHRK.L	EAEAAMFHRK	EAEAAMFHRK	1188.5709732700002	384	10					1	1
20180615_KS_CL_9.4185	4185	E:\julian\20190221_CroCo_PK-dataset\20180615_KS_CL_9_HCDFT_msconvertStyle.mgf	1216.7109	-1.0	1187.64622059969	3	396.88935	1187.6444672700002	396.88876555677007	false	0	1				P11974		0	R.VNLAMoxNVGKAR.G	VNLAMNVGKAR	VNLAMoxNVGKAR	1187.6444672700002	490	11					1	1	Mox	5	15.994910000000004
20180615_KS_CL_9.4200	4200	E:\julian\20190221_CroCo_PK-dataset\20180615_KS_CL_9_HCDFT_msconvertStyle.mgf	1219.50588	-1.0	1393.77101259969	3	465.597614	1393.76775727	465.59652889010334	false	0	1				P11974		0	K.IISKIENHEGVR.R	IISKIENHEGVR	IISKIENHEGVR	1393.76775727	267	12					1	1
20180615_KS_CL_9.4194	4194	E:\julian\20190221_CroCo_PK-dataset\20180615_KS_CL_9_HCDFT_msconvertStyle.mgf	1218.59574	-1.0	1546.87186959969	3	516.631233	1546.8692032699998	516.6303442234366	false	0	1				P11974		0	R.APIIAVTRNHQTAR.Q	APIIAVTRNHQTAR	APIIAVTRNHQTAR	1546.8692032699998	448	14					1	1
20180615_KS_CL_9.4222	4222	E:\julian\20190221_CroCo_PK-dataset\20180615_KS_CL_9_HCDFT_msconvertStyle.mgf	1223.96334	-1.0	1916.85094059969	3	639.95759	1916.84753627	639.9564552234367	false	0	1				P11974		0	R.MoxNFSHGTHEYHAETIK.N	MNFSHGTHEYHAETIK	MoxNFSHGTHEYHAETIK	1916.84753627	74	16					1	1	Mox	1	15.994910000000004
20180615_KS_CL_9.4234	4234	E:\julian\20190221_CroCo_PK-dataset\20180615_KS_CL_9_HCDFT_msconvertStyle.mgf	1226.1828	-1.0	1916.84999266615	5	384.377275	1916.84753627	384.37678372077005	false	0	1				P11974		0	R.MoxNFSHGTHEYHAETIK.N	MNFSHGTHEYHAETIK	MoxNFSHGTHEYHAETIK	1916.84753627	74	16					1	1	Mox	1	15.994910000000004
20180615_KS_CL_9.4240	4240	E:\julian\20190221_CroCo_PK-dataset\20180615_KS_CL_9_HCDFT_msconvertStyle.mgf	1227.50544	-1.0	1076.4721635996898	3	359.831331	1076.47092027	359.83091655677003	false	0	1				P11974		0	R.EAEAAMoxFHR.K	EAEAAMFHR	EAEAAMoxFHR	1076.47092027	384	9					1	1	Mox	6	15.994910000000004
20180615_KS_CL_9.4249	4249	E:\julian\20190221_CroCo_PK-dataset\20180615_KS_CL_9_HCDFT_msconvertStyle.mgf	1229.07678	-1.0	1117.59923559969	3	373.540355	1117.59789827	373.5399092234367	false	0	1				P11974		0	K.GSGTAEVELKK.G	GSGTAEVELKK	GSGTAEVELKK	1117.59789827	126	11					1	1
20180615_KS_CL_9.4270	4270	E:\julian\20190221_CroCo_PK-dataset\20180615_KS_CL_9_HCDFT_msconvertStyle.mgf	1232.37366	-1.0	1117.59911559969	3	373.540315	1117.59789827	373.5399092234367	false	0	1				P11974		0	K.GSGTAEVELKK.G	GSGTAEVELKK	GSGTAEVELKK	1117.59789827	126	11					1	1
20180615_KS_CL_9.4291	4291	E:\julian\20190221_CroCo_PK-dataset\20180615_KS_CL_9_HCDFT_msconvertStyle.mgf	1236.49872	-1.0	1944.84721813292	4	487.219081	1944.8536842699998	487.22069753426996	false	1	1				REVERSE_P11974		1	K.ITEAHYEHTGHSFNMoxR.A	ITEAHYEHTGHSFNMR	ITEAHYEHTGHSFNMoxR	1944.8536842699998	444	16					1	1	Mox	15	15.994910000000004
20180615_KS_CL_9.4297	4297	E:\julian\20190221_CroCo_PK-dataset\20180615_KS_CL_9_HCDFT_msconvertStyle.mgf	1237.18122	-1.0	1076.47168059969	3	359.83117	1076.47092027	359.83091655677003	false	0	1				P11974		0	R.EAEAAMoxFHR.K	EAEAAMFHR	EAEAAMoxFHR	1076.47092027	384	9					1	1	Mox	6	15.994910000000004
20180615_KS_CL_9.4310	4310	E:\julian\20190221_CroCo_PK-dataset\20180615_KS_CL_9_HCDFT_msconvertStyle.mgf	1239.48786	-1.0	1546.8692145996902	3	516.630348	1546.8692032699998	516.6303442234366	false	0	1				P11974		0	R.APIIAVTRNHQTAR.Q	APIIAVTRNHQTAR	APIIAVTRNHQTAR	1546.8692032699998	448	14					1	1
20180615_KS_CL_9.4318	4318	E:\julian\20190221_CroCo_PK-dataset\20180615_KS_CL_9_HCDFT_msconvertStyle.mgf	1241.3208	-1.0	702.3919830664599	2	352.203268	702.39120027	352.20287660177	false	0	1				P11974		0	K.VVDVGSK.V	VVDVGSK	VVDVGSK	702.39120027	167	7					1	1
20180615_KS_CL_9.4325	4325	E:\julian\20190221_CroCo_PK-dataset\20180615_KS_CL_9_HCDFT_msconvertStyle.mgf	1242.99492	-1.0	909.5403110664599	2	455.777432	909.53958597	455.77706945177	false	0	1				P11974		0	K.Kbs3ohPRPTR.A	KPRPTR	Kbs3ohPRPTR	909.53958597	337	6					1	1	Kbs3oh	1	156.0786347
20180615_KS_CL_9.4329	4329	E:\julian\20190221_CroCo_PK-dataset\20180615_KS_CL_9_HCDFT_msconvertStyle.mgf	1243.74492	-1.0	1916.85044613292	4	480.219888	1916.84753627	480.21916053427003	false	0	1				P11974		0	R.MoxNFSHGTHEYHAETIK.N	MNFSHGTHEYHAETIK	MoxNFSHGTHEYHAETIK	1916.84753627	74	16					1	1	Mox	1	15.994910000000004
20180615_KS_CL_9.4344	4344	E:\julian\20190221_CroCo_PK-dataset\20180615_KS_CL_9_HCDFT_msconvertStyle.mgf	1246.6374	-1.0	1307.72216259969	3	436.914664	1307.7197359699999	436.91385512343663	false	0	1				P11974		0	R.Kbs3ohAADVHEVRK.I	KAADVHEVRK	Kbs3ohAADVHEVRK	1307.7197359699999	247	10					1	1	Kbs3oh	1	156.0786347
20180615_KS_CL_9.4364	4364	E:\julian\20190221_CroCo_PK-dataset\20180615_KS_CL_9_HCDFT_msconvertStyle.mgf	1249.85424	-1.0	1393.77142359969	3	465.597751	1393.76775727	465.59652889010334	false	0	1				P11974		0	K.IISKIENHEGVR.R	IISKIENHEGVR	IISKIENHEGVR	1393.76775727	267	12					1	1
20180615_KS_CL_9.4382	4382	E:\julian\20190221_CroCo_PK-dataset\20180615_KS_CL_9_HCDFT_msconvertStyle.mgf	1254.24672	-1.0	1916.85121959969	3	639.957683	1916.84753627	639.9564552234367	false	0	1				P11974		0	R.MoxNFSHGTHEYHAETIK.N	MNFSHGTHEYHAETIK	MoxNFSHGTHEYHAETIK	1916.84753627	74	16					1	1	Mox	1	15.994910000000004
20180615_KS_CL_9.4410	4410	E:\julian\20190221_CroCo_PK-dataset\20180615_KS_CL_9_HCDFT_msconvertStyle.mgf	1259.54022	-1.0	1117.6000515996898	3	373.540627	1117.59789827	373.5399092234367	false	0	1				P11974		0	K.GSGTAEVELKK.G	GSGTAEVELKK	GSGTAEVELKK	1117.59789827	126	11					1	1
20180615_KS_CL_9.4437	4437	E:\julian\20190221_CroCo_PK-dataset\20180615_KS_CL_9_HCDFT_msconvertStyle.mgf	1263.72876	-1.0	1117.60043559969	3	373.540755	1117.59789827	373.5399092234367	false	0	1				P11974		0	K.GSGTAEVELKK.G	GSGTAEVELKK	GSGTAEVELKK	1117.59789827	126	11					1	1
20180615_KS_CL_9.4454	4454	E:\julian\20190221_CroCo_PK-dataset\20180615_KS_CL_9_HCDFT_msconvertStyle.mgf	1267.24662	-1.0	1944.8569785996901	3	649.292936	1944.8536842699998	649.2918378901032	false	1	1				REVERSE_P11974		1	K.ITEAHYEHTGHSFNMoxR.A	ITEAHYEHTGHSFNMR	ITEAHYEHTGHSFNMoxR	1944.8536842699998	444	16					1	1	Mox	15	15.994910000000004
20180615_KS_CL_9.4455	4455	E:\julian\20190221_CroCo_PK-dataset\20180615_KS_CL_9_HCDFT_msconvertStyle.mgf	1267.35228	-1.0	1082.48420106646	2	542.249377	1082.4814832700001	542.2480181017701	false	0	1				P11974		0	R.PGSGFTNTMoxR.V	PGSGFTNTMR	PGSGFTNTMoxR	1082.4814832700001	517	10					1	1	Mox	9	15.994910000000004
20180615_KS_CL_9.4473	4473	E:\julian\20190221_CroCo_PK-dataset\20180615_KS_CL_9_HCDFT_msconvertStyle.mgf	1271.6502	-1.0	1160.64308559969	3	387.888305	1160.6441109700002	387.8886467901034	false	0	1				P11974		0	R.Kbs3ohLFEELAR.S	KLFEELAR	Kbs3ohLFEELAR	1160.6441109700002	393	8					1	1	Kbs3oh	1	156.0786347
20180615_KS_CL_9.4477	4477	E:\julian\20190221_CroCo_PK-dataset\20180615_KS_CL_9_HCDFT_msconvertStyle.mgf	1272.58662	-1.0	1060.47688506646	2	531.245719	1060.47601027	531.24528160177	false	0	1				P11974		0	R.EAEAAMFHR.K	EAEAAMFHR	EAEAAMFHR	1060.47601027	384	9					1	1
20180615_KS_CL_9.4486	4486	E:\julian\20190221_CroCo_PK-dataset\20180615_KS_CL_9_HCDFT_msconvertStyle.mgf	1273.98294	-1.0	1916.85246213292	4	480.220392	1916.84753627	480.21916053427003	false	0	1				P11974		0	R.MoxNFSHGTHEYHAETIK.N	MNFSHGTHEYHAETIK	MoxNFSHGTHEYHAETIK	1916.84753627	74	16					1	1	Mox	1	15.994910000000004
20180615_KS_CL_9.4491	4491	E:\julian\20190221_CroCo_PK-dataset\20180615_KS_CL_9_HCDFT_msconvertStyle.mgf	1275.05358	-1.0	883.47124506646	2	442.742899	883.4697982700001	442.74217560177004	false	0	1				P11974		0	R.MoxQHLIAR.E	MQHLIAR	MoxQHLIAR	883.4697982700001	377	7					1	1	Mox	1	15.994910000000004
20180615_KS_CL_9.4493	4493	E:\julian\20190221_CroCo_PK-dataset\20180615_KS_CL_9_HCDFT_msconvertStyle.mgf	1275.53334	-1.0	1188.57485559969	3	397.198895	1188.5709732700002	397.1976008901034	false	0	1				P11974		0	R.EAEAAMFHRK.L	EAEAAMFHRK	EAEAAMFHRK	1188.5709732700002	384	10					1	1
20180615_KS_CL_9.4521	4521	E:\julian\20190221_CroCo_PK-dataset\20180615_KS_CL_9_HCDFT_msconvertStyle.mgf	1280.63592	-1.0	1076.47235559969	3	359.831395	1076.47092027	359.83091655677003	false	0	1				P11974		0	R.EAEAAMoxFHR.K	EAEAAMFHR	EAEAAMoxFHR	1076.47092027	384	9					1	1	Mox	6	15.994910000000004
20180615_KS_CL_9.4532	4532	E:\julian\20190221_CroCo_PK-dataset\20180615_KS_CL_9_HCDFT_msconvertStyle.mgf	1282.70592	-1.0	1916.8501326661499	5	384.377303	1916.84753627	384.37678372077005	false	0	1				P11974		0	R.MoxNFSHGTHEYHAETIK.N	MNFSHGTHEYHAETIK	MoxNFSHGTHEYHAETIK	1916.84753627	74	16					1	1	Mox	1	15.994910000000004
20180615_KS_CL_9.4537	4537	E:\julian\20190221_CroCo_PK-dataset\20180615_KS_CL_9_HCDFT_msconvertStyle.mgf	1283.74602	-1.0	883.47220906646	2	442.743381	883.4697982700001	442.74217560177004	false	0	1				P11974		0	R.MoxQHLIAR.E	MQHLIAR	MoxQHLIAR	883.4697982700001	377	7					1	1	Mox	1	15.994910000000004
20180615_KS_CL_9.4548	4548	E:\julian\20190221_CroCo_PK-dataset\20180615_KS_CL_9_HCDFT_msconvertStyle.mgf	1285.7124	-1.0	883.47229106646	2	442.743422	883.4697982700001	442.74217560177004	false	0	1				P11974		0	R.MoxQHLIAR.E	MQHLIAR	MoxQHLIAR	883.4697982700001	377	7					1	1	Mox	1	15.994910000000004
20180615_KS_CL_9.4552	4552	E:\julian\20190221_CroCo_PK-dataset\20180615_KS_CL_9_HCDFT_msconvertStyle.mgf	1286.63598	-1.0	2286.06490213292	4	572.523502	2286.0599882700003	572.5222735342701	false	0	1				P11974		0	R.MoxNFSHGTHEYHAETIKNVR.T	MNFSHGTHEYHAETIKNVR	MoxNFSHGTHEYHAETIKNVR	2286.0599882700003	74	19					1	1	Mox	1	15.994910000000004
20180615_KS_CL_9.4558	4558	E:\julian\20190221_CroCo_PK-dataset\20180615_KS_CL_9_HCDFT_msconvertStyle.mgf	1287.74676	-1.0	1076.47270659969	3	359.831512	1076.47092027	359.83091655677003	false	0	1				P11974		0	R.EAEAAMoxFHR.K	EAEAAMFHR	EAEAAMoxFHR	1076.47092027	384	9					1	1	Mox	6	15.994910000000004
20180615_KS_CL_9.4571	4571	E:\julian\20190221_CroCo_PK-dataset\20180615_KS_CL_9_HCDFT_msconvertStyle.mgf	1289.83908	-1.0	1394.75478759969	3	465.925539	1394.75175954	465.92452964677	false	0	1	BS3	138.06807	0	P11974		0	R.KAADVHEVR.K	KAADVHEVR	K(1.00)AADVHEVR	1023.5461382699999	247	9	1	K	QDLKFGVEQDVDMVFASFIRKAADVHEVRKILGEKGKNIKI	247	1	1							P11974		0	-.SK.S	SK	S(1.00)K	233.13755127000002	2	2	1	S	...................MSKSHSEAGSAFIQTQQLHAAM	2
20180615_KS_CL_9.4574	4574	E:\julian\20190221_CroCo_PK-dataset\20180615_KS_CL_9_HCDFT_msconvertStyle.mgf	1290.34746	-1.0	2286.06459766615	5	458.220196	2286.0599882700003	458.2192741207701	false	0	1				P11974		0	R.MoxNFSHGTHEYHAETIKNVR.T	MNFSHGTHEYHAETIKNVR	MoxNFSHGTHEYHAETIKNVR	2286.0599882700003	74	19					1	1	Mox	1	15.994910000000004
20180615_KS_CL_9.4588	4588	E:\julian\20190221_CroCo_PK-dataset\20180615_KS_CL_9_HCDFT_msconvertStyle.mgf	1292.96418	-1.0	1117.59784959969	3	373.539893	1117.59789827	373.5399092234367	false	0	1				P11974		0	K.GSGTAEVELKK.G	GSGTAEVELKK	GSGTAEVELKK	1117.59789827	126	11					1	1
20180615_KS_CL_9.4596	4596	E:\julian\20190221_CroCo_PK-dataset\20180615_KS_CL_9_HCDFT_msconvertStyle.mgf	1294.1493	-1.0	2286.05995959969	3	763.027263	2286.0599882700003	763.0272725567701	false	0	1				P11974		0	R.MoxNFSHGTHEYHAETIKNVR.T	MNFSHGTHEYHAETIKNVR	MoxNFSHGTHEYHAETIKNVR	2286.0599882700003	74	19					1	1	Mox	1	15.994910000000004
20180615_KS_CL_9.4632	4632	E:\julian\20190221_CroCo_PK-dataset\20180615_KS_CL_9_HCDFT_msconvertStyle.mgf	1301.58186	-1.0	1546.8676635996899	3	516.629831	1546.8692032699998	516.6303442234366	false	1	1				REVERSE_P11974		1	R.ATQHNRTVAIIPAR.P	ATQHNRTVAIIPAR	ATQHNRTVAIIPAR	1546.8692032699998	72	14					1	1
20180615_KS_CL_9.4638	4638	E:\julian\20190221_CroCo_PK-dataset\20180615_KS_CL_9_HCDFT_msconvertStyle.mgf	1302.96948	-1.0	1178.63956659969	3	393.887132	1178.640757375	393.88752892510337	false	0	1				P11974		0	R.Kbs3nh2AADVHEVR.K	KAADVHEVR	Kbs3nh2AADVHEVR	1178.640757375	247	9					1	1	Kbs3nh2	1	155.09461910500005
20180615_KS_CL_9.4628	4628	E:\julian\20190221_CroCo_PK-dataset\20180615_KS_CL_9_HCDFT_msconvertStyle.mgf	1300.61736	-1.0	1719.96090613292	4	430.997503	1719.96314954	430.99806385177	false	0	1	BS3	138.06807	0	P11974		0	R.KAADVHEVR.K	KAADVHEVR	K(1.00)AADVHEVR	1023.5461382699999	247	9	1	K	QDLKFGVEQDVDMVFASFIRKAADVHEVRKILGEKGKNIKI	247	1	1							P11974		0	K.GKNIK.I	GKNIK	GK(1.00)NIK	558.3489412700001	262	5	2	K	SFIRKAADVHEVRKILGEKGKNIKIISKIENHEGVRRFDEI	263
20180615_KS_CL_9.4644	4644	E:\julian\20190221_CroCo_PK-dataset\20180615_KS_CL_9_HCDFT_msconvertStyle.mgf	1303.91352	-1.0	1117.59676659969	3	373.539532	1117.59789827	373.5399092234367	false	0	1				P11974		0	K.GSGTAEVELKK.G	GSGTAEVELKK	GSGTAEVELKK	1117.59789827	126	11					1	1
20180615_KS_CL_9.4647	4647	E:\julian\20190221_CroCo_PK-dataset\20180615_KS_CL_9_HCDFT_msconvertStyle.mgf	1304.3715	-1.0	1916.84567413292	4	480.218695	1916.84753627	480.21916053427003	false	0	1				P11974		0	R.MoxNFSHGTHEYHAETIK.N	MNFSHGTHEYHAETIK	MoxNFSHGTHEYHAETIK	1916.84753627	74	16					1	1	Mox	1	15.994910000000004
20180615_KS_CL_9.4662	4662	E:\julian\20190221_CroCo_PK-dataset\20180615_KS_CL_9_HCDFT_msconvertStyle.mgf	1307.96682	-1.0	1547.85130659969	3	516.957712	1547.8480265400003	516.9566186467702	false	0	1	BS3	138.06807	0	P11974		0	R.SVETLKEMIK.S	SVETLKEMIK	SVETLK(1.00)EMIK	1176.6424052700002	57	10	6	K	ARNTGIICTIGPASRSVETLKEMIKSGMNVARMNFSHGTHE	62	1	1							P11974		0	-.SK.S	SK	S(1.00)K	233.13755127000002	2	2	1	S	...................MSKSHSEAGSAFIQTQQLHAAM	2
20180615_KS_CL_9.4688	4688	E:\julian\20190221_CroCo_PK-dataset\20180615_KS_CL_9_HCDFT_msconvertStyle.mgf	1312.8399	-1.0	1916.8439226661499	5	384.376061	1916.84753627	384.37678372077005	false	0	1				P11974		0	R.MoxNFSHGTHEYHAETIK.N	MNFSHGTHEYHAETIK	MoxNFSHGTHEYHAETIK	1916.84753627	74	16					1	1	Mox	1	15.994910000000004
20180615_KS_CL_9.4696	4696	E:\julian\20190221_CroCo_PK-dataset\20180615_KS_CL_9_HCDFT_msconvertStyle.mgf	1314.61176	-1.0	1916.8453065996898	3	639.955712	1916.84753627	639.9564552234367	false	0	1				P11974		0	R.MoxNFSHGTHEYHAETIK.N	MNFSHGTHEYHAETIK	MoxNFSHGTHEYHAETIK	1916.84753627	74	16					1	1	Mox	1	15.994910000000004
20180615_KS_CL_9.4709	4709	E:\julian\20190221_CroCo_PK-dataset\20180615_KS_CL_9_HCDFT_msconvertStyle.mgf	1316.95464	-1.0	2286.05809813292	4	572.521801	2286.0599882700003	572.5222735342701	false	0	1				P11974		0	R.MoxNFSHGTHEYHAETIKNVR.T	MNFSHGTHEYHAETIKNVR	MoxNFSHGTHEYHAETIKNVR	2286.0599882700003	74	19					1	1	Mox	1	15.994910000000004
20180615_KS_CL_9.4725	4725	E:\julian\20190221_CroCo_PK-dataset\20180615_KS_CL_9_HCDFT_msconvertStyle.mgf	1320.18852	-1.0	1393.76629359969	3	465.596041	1393.76775727	465.59652889010334	false	0	1				P11974		0	K.IISKIENHEGVR.R	IISKIENHEGVR	IISKIENHEGVR	1393.76775727	267	12					1	1
20180615_KS_CL_9.4741	4741	E:\julian\20190221_CroCo_PK-dataset\20180615_KS_CL_9_HCDFT_msconvertStyle.mgf	1323.006	-1.0	1117.5955215996898	3	373.539117	1117.59789827	373.5399092234367	false	0	1				P11974		0	K.GSGTAEVELKK.G	GSGTAEVELKK	GSGTAEVELKK	1117.59789827	126	11					1	1
20180615_KS_CL_9.4749	4749	E:\julian\20190221_CroCo_PK-dataset\20180615_KS_CL_9_HCDFT_msconvertStyle.mgf	1324.1166	-1.0	1900.84697859969	3	634.622936	1900.85262627	634.62481855677	false	0	1				P11974		0	R.MNFSHGTHEYHAETIK.N	MNFSHGTHEYHAETIK	MNFSHGTHEYHAETIK	1900.85262627	74	16					1	1
20180615_KS_CL_9.4802	4802	E:\julian\20190221_CroCo_PK-dataset\20180615_KS_CL_9_HCDFT_msconvertStyle.mgf	1334.0934	-1.0	1023.5434630664599	2	512.779008	1023.5461382699999	512.7803456017699	false	0	1				P11974		0	R.KAADVHEVR.K	KAADVHEVR	KAADVHEVR	1023.5461382699999	247	9					1	1
20180615_KS_CL_9.4805	4805	E:\julian\20190221_CroCo_PK-dataset\20180615_KS_CL_9_HCDFT_msconvertStyle.mgf	1334.54538	-1.0	1916.83928213292	4	480.217097	1916.84753627	480.21916053427003	false	0	1				P11974		0	R.MoxNFSHGTHEYHAETIK.N	MNFSHGTHEYHAETIK	MoxNFSHGTHEYHAETIK	1916.84753627	74	16					1	1	Mox	1	15.994910000000004
20180615_KS_CL_9.4808	4808	E:\julian\20190221_CroCo_PK-dataset\20180615_KS_CL_9_HCDFT_msconvertStyle.mgf	1335.09102	-1.0	1023.5432090664599	2	512.778881	1023.5461382699999	512.7803456017699	false	0	1				P11974		0	R.KAADVHEVR.K	KAADVHEVR	KAADVHEVR	1023.5461382699999	247	9					1	1
20180615_KS_CL_9.4816	4816	E:\julian\20190221_CroCo_PK-dataset\20180615_KS_CL_9_HCDFT_msconvertStyle.mgf	1336.93764	-1.0	1916.83904559969	3	639.953625	1916.84753627	639.9564552234367	false	0	1				P11974		0	R.MoxNFSHGTHEYHAETIK.N	MNFSHGTHEYHAETIK	MoxNFSHGTHEYHAETIK	1916.84753627	74	16					1	1	Mox	1	15.994910000000004
20180615_KS_CL_9.4825	4825	E:\julian\20190221_CroCo_PK-dataset\20180615_KS_CL_9_HCDFT_msconvertStyle.mgf	1338.7785	-1.0	1547.8468815996898	3	516.956237	1547.8480265400003	516.9566186467702	false	0	1	BS3	138.06807	0	P11974		0	R.SVETLKEMIK.S	SVETLKEMIK	SVETLK(1.00)EMIK	1176.6424052700002	57	10	6	K	ARNTGIICTIGPASRSVETLKEMIKSGMNVARMNFSHGTHE	62	1	1							P11974		0	-.SK.S	SK	S(1.00)K	233.13755127000002	2	2	1	S	...................MSKSHSEAGSAFIQTQQLHAAM	2
20180615_KS_CL_9.4855	4855	E:\julian\20190221_CroCo_PK-dataset\20180615_KS_CL_9_HCDFT_msconvertStyle.mgf	1344.77658	-1.0	1916.83972959969	3	639.953853	1916.84753627	639.9564552234367	false	0	1				P11974		0	R.MoxNFSHGTHEYHAETIK.N	MNFSHGTHEYHAETIK	MoxNFSHGTHEYHAETIK	1916.84753627	74	16					1	1	Mox	1	15.994910000000004
20180615_KS_CL_9.4862	4862	E:\julian\20190221_CroCo_PK-dataset\20180615_KS_CL_9_HCDFT_msconvertStyle.mgf	1346.51604	-1.0	1900.8477381329199	4	476.219211	1900.85262627	476.22043303427	false	0	1				P11974		0	R.MNFSHGTHEYHAETIK.N	MNFSHGTHEYHAETIK	MNFSHGTHEYHAETIK	1900.85262627	74	16					1	1
20180615_KS_CL_9.4869	4869	E:\julian\20190221_CroCo_PK-dataset\20180615_KS_CL_9_HCDFT_msconvertStyle.mgf	1347.88206	-1.0	1900.84917266615	5	381.177111	1900.85262627	381.17780172077	false	0	1				P11974		0	R.MNFSHGTHEYHAETIK.N	MNFSHGTHEYHAETIK	MNFSHGTHEYHAETIK	1900.85262627	74	16					1	1
20180615_KS_CL_9.4878	4878	E:\julian\20190221_CroCo_PK-dataset\20180615_KS_CL_9_HCDFT_msconvertStyle.mgf	1349.46738	-1.0	2286.05108613292	4	572.520048	2286.0599882700003	572.5222735342701	false	0	1				P11974		0	R.MoxNFSHGTHEYHAETIKNVR.T	MNFSHGTHEYHAETIKNVR	MoxNFSHGTHEYHAETIKNVR	2286.0599882700003	74	19					1	1	Mox	1	15.994910000000004
20180615_KS_CL_9.4908	4908	E:\julian\20190221_CroCo_PK-dataset\20180615_KS_CL_9_HCDFT_msconvertStyle.mgf	1354.58874	-1.0	1900.8458655996901	3	634.622565	1900.85262627	634.62481855677	false	0	1				P11974		0	R.MNFSHGTHEYHAETIK.N	MNFSHGTHEYHAETIK	MNFSHGTHEYHAETIK	1900.85262627	74	16					1	1
20180615_KS_CL_9.4917	4917	E:\julian\20190221_CroCo_PK-dataset\20180615_KS_CL_9_HCDFT_msconvertStyle.mgf	1355.8335	-1.0	883.46689106646	2	442.740722	883.4697982700001	442.74217560177004	false	0	1				P11974		0	R.MoxQHLIAR.E	MQHLIAR	MoxQHLIAR	883.4697982700001	377	7					1	1	Mox	1	15.994910000000004
20180615_KS_CL_9.4932	4932	E:\julian\20190221_CroCo_PK-dataset\20180615_KS_CL_9_HCDFT_msconvertStyle.mgf	1357.69446	-1.0	1587.87661359969	3	530.299481	1587.8831812699998	530.3016702234366	false	0	1				P11974		0	K.GSGTAEVELKKGATLK.I	GSGTAEVELKKGATLK	GSGTAEVELKKGATLK	1587.8831812699998	126	16					1	1
20180615_KS_CL_9.4941	4941	E:\julian\20190221_CroCo_PK-dataset\20180615_KS_CL_9_HCDFT_msconvertStyle.mgf	1359.28908	-1.0	1117.59513459969	3	373.538988	1117.59789827	373.5399092234367	false	0	1				P11974		0	K.GSGTAEVELKK.G	GSGTAEVELKK	GSGTAEVELKK	1117.59789827	126	11					1	1
20180615_KS_CL_9.4950	4950	E:\julian\20190221_CroCo_PK-dataset\20180615_KS_CL_9_HCDFT_msconvertStyle.mgf	1361.19054	-1.0	1117.5946155996899	3	373.538815	1117.59789827	373.5399092234367	false	0	1				P11974		0	K.GSGTAEVELKK.G	GSGTAEVELKK	GSGTAEVELKK	1117.59789827	126	11					1	1
20180615_KS_CL_9.4972	4972	E:\julian\20190221_CroCo_PK-dataset\20180615_KS_CL_9_HCDFT_msconvertStyle.mgf	1364.20344	-1.0	1076.46663759969	3	359.829489	1076.47092027	359.83091655677003	false	0	1				P11974		0	R.EAEAAMoxFHR.K	EAEAAMFHR	EAEAAMoxFHR	1076.47092027	384	9					1	1	Mox	6	15.994910000000004
20180615_KS_CL_9.4976	4976	E:\julian\20190221_CroCo_PK-dataset\20180615_KS_CL_9_HCDFT_msconvertStyle.mgf	1365.0543	-1.0	1916.8407101329199	4	480.217454	1916.84753627	480.21916053427003	false	0	1				P11974		0	R.MoxNFSHGTHEYHAETIK.N	MNFSHGTHEYHAETIK	MoxNFSHGTHEYHAETIK	1916.84753627	74	16					1	1	Mox	1	15.994910000000004
20180615_KS_CL_9.4982	4982	E:\julian\20190221_CroCo_PK-dataset\20180615_KS_CL_9_HCDFT_msconvertStyle.mgf	1365.85002	-1.0	1900.8604875996898	3	634.627439	1900.85262627	634.62481855677	false	0	1				P11974		0	R.MNFSHGTHEYHAETIK.N	MNFSHGTHEYHAETIK	MNFSHGTHEYHAETIK	1900.85262627	74	16					1	1
20180615_KS_CL_9.5000	5000	E:\julian\20190221_CroCo_PK-dataset\20180615_KS_CL_9_HCDFT_msconvertStyle.mgf	1369.13862	-1.0	4947.50325813292	4	1237.883091	4947.49459354	1237.88092485177	false	0	1	BS3	138.06807	0	P11974		0	K.EMIKSGMNVARMNFSHGTHEYHAETIK.N	EMIKSGMNVARMNFSHGTHEYHAETIK	EMIK(1.00)SGMNVARMNFSHGTHEYHAETIK	3117.45827427	63	27	4	K	GIICTIGPASRSVETLKEMIKSGMNVARMNFSHGTHEYHAE	66	1	1							P11974		0	R.KAADVHEVRKILGEK.G	KAADVHEVRKILGEK	K(0.50)AADVHEVRK(0.50)ILGEK	1691.9682492700001	247	15	10	K	DVDMVFASFIRKAADVHEVRKILGEKGKNIKIISKIENHEG	256
20180615_KS_CL_9.5019	5019	E:\julian\20190221_CroCo_PK-dataset\20180615_KS_CL_9_HCDFT_msconvertStyle.mgf	1373.33412	-1.0	2286.06098859969	3	763.027606	2286.0599882700003	763.0272725567701	false	0	1				P11974		0	R.MoxNFSHGTHEYHAETIKNVR.T	MNFSHGTHEYHAETIKNVR	MoxNFSHGTHEYHAETIKNVR	2286.0599882700003	74	19					1	1	Mox	1	15.994910000000004
20180615_KS_CL_9.5023	5023	E:\julian\20190221_CroCo_PK-dataset\20180615_KS_CL_9_HCDFT_msconvertStyle.mgf	1373.97186	-1.0	2286.06175059969	3	763.02786	2286.0599882700003	763.0272725567701	false	0	1				P11974		0	R.MoxNFSHGTHEYHAETIKNVR.T	MNFSHGTHEYHAETIKNVR	MoxNFSHGTHEYHAETIKNVR	2286.0599882700003	74	19					1	1	Mox	1	15.994910000000004
20180615_KS_CL_9.5031	5031	E:\julian\20190221_CroCo_PK-dataset\20180615_KS_CL_9_HCDFT_msconvertStyle.mgf	1375.37256	-1.0	1916.8436805996898	3	639.95517	1916.84753627	639.9564552234367	false	0	1				P11974		0	R.MoxNFSHGTHEYHAETIK.N	MNFSHGTHEYHAETIK	MoxNFSHGTHEYHAETIK	1916.84753627	74	16					1	1	Mox	1	15.994910000000004
20180615_KS_CL_9.5050	5050	E:\julian\20190221_CroCo_PK-dataset\20180615_KS_CL_9_HCDFT_msconvertStyle.mgf	1378.16016	-1.0	1192.63237059969	3	398.5514	1192.6373152700003	398.55304822343675	false	0	1				P11974		0	R.SVETLKEMoxIK.S	SVETLKEMIK	SVETLKEMoxIK	1192.6373152700003	57	10					1	1	Mox	8	15.994910000000004
20180615_KS_CL_9.5057	5057	E:\julian\20190221_CroCo_PK-dataset\20180615_KS_CL_9_HCDFT_msconvertStyle.mgf	1379.25054	-1.0	989.5005050664599	2	495.757529	989.5029352700001	495.75874410177005	false	0	1				P11974		0	K.GSGTAEVELK.K	GSGTAEVELK	GSGTAEVELK	989.5029352700001	126	10					1	1
20180615_KS_CL_9.5073	5073	E:\julian\20190221_CroCo_PK-dataset\20180615_KS_CL_9_HCDFT_msconvertStyle.mgf	1381.9563	-1.0	1779.00180613292	4	445.757728	1778.99777527	445.75672028427	false	0	1				P11974		0	R.VNLAMNVGKARGFFKK.G	VNLAMNVGKARGFFKK	VNLAMNVGKARGFFKK	1778.99777527	490	16					1	1
20180615_KS_CL_9.5073	5073	E:\julian\20190221_CroCo_PK-dataset\20180615_KS_CL_9_HCDFT_msconvertStyle.mgf	1381.9563	-1.0	1777.99932213292	4	445.507107	1778.00501454	445.50853010177	true	0	1	BS3	138.06807	0	P11974		0	R.KAADVHEVR.K	KAADVHEVR	K(1.00)AADVHEVR	1023.5461382699999	247	9	1	K	QDLKFGVEQDVDMVFASFIRKAADVHEVRKILGEKGKNIKI	247	1	1							P11974		0	K.KGATLK.I	KGATLK	K(1.00)GATLK	616.39080627	136	6	1	K	GPEIRTGLIKGSGTAEVELKKGATLKITLDNAYMEKCDENI	136
20180615_KS_CL_9.5082	5082	E:\julian\20190221_CroCo_PK-dataset\20180615_KS_CL_9_HCDFT_msconvertStyle.mgf	1383.12738	-1.0	1778.0011726661498	5	356.607511	1778.00501454	356.60827937477	true	0	1	BS3	138.06807	0	P11974		0	R.KAADVHEVR.K	KAADVHEVR	K(1.00)AADVHEVR	1023.5461382699999	247	9	1	K	QDLKFGVEQDVDMVFASFIRKAADVHEVRKILGEKGKNIKI	247	1	1							P11974		0	K.KGATLK.I	KGATLK	K(1.00)GATLK	616.39080627	136	6	1	K	GPEIRTGLIKGSGTAEVELKKGATLKITLDNAYMEKCDENI	136
20180615_KS_CL_9.5102	5102	E:\julian\20190221_CroCo_PK-dataset\20180615_KS_CL_9_HCDFT_msconvertStyle.mgf	1385.92488	-1.0	883.46973106646	2	442.742142	883.4697982700001	442.74217560177004	false	0	1				P11974		0	R.MoxQHLIAR.E	MQHLIAR	MoxQHLIAR	883.4697982700001	377	7					1	1	Mox	1	15.994910000000004
20180615_KS_CL_9.5112	5112	E:\julian\20190221_CroCo_PK-dataset\20180615_KS_CL_9_HCDFT_msconvertStyle.mgf	1387.16826	-1.0	1900.84620766615	5	381.176518	1900.85262627	381.17780172077	false	0	1				P11974		0	R.MNFSHGTHEYHAETIK.N	MNFSHGTHEYHAETIK	MNFSHGTHEYHAETIK	1900.85262627	74	16					1	1
20180615_KS_CL_9.5119	5119	E:\julian\20190221_CroCo_PK-dataset\20180615_KS_CL_9_HCDFT_msconvertStyle.mgf	1387.9311	-1.0	1900.84677759969	3	634.622869	1900.85262627	634.62481855677	false	0	1				P11974		0	R.MNFSHGTHEYHAETIK.N	MNFSHGTHEYHAETIK	MNFSHGTHEYHAETIK	1900.85262627	74	16					1	1
20180615_KS_CL_9.5128	5128	E:\julian\20190221_CroCo_PK-dataset\20180615_KS_CL_9_HCDFT_msconvertStyle.mgf	1389.07938	-1.0	1076.46903506646	2	539.241794	1076.47092027	539.24273660177	false	0	1				P11974		0	R.EAEAAMoxFHR.K	EAEAAMFHR	EAEAAMoxFHR	1076.47092027	384	9					1	1	Mox	6	15.994910000000004
20180615_KS_CL_9.5146	5146	E:\julian\20190221_CroCo_PK-dataset\20180615_KS_CL_9_HCDFT_msconvertStyle.mgf	1391.58282	-1.0	1117.59383259969	3	373.538554	1117.59789827	373.5399092234367	false	0	1				P11974		0	K.GSGTAEVELKK.G	GSGTAEVELKK	GSGTAEVELKK	1117.59789827	126	11					1	1
20180615_KS_CL_9.5158	5158	E:\julian\20190221_CroCo_PK-dataset\20180615_KS_CL_9_HCDFT_msconvertStyle.mgf	1392.9882	-1.0	730.3834750664599	2	366.199014	730.38611527	366.20033410177	false	0	1				P11974		0	K.DIQDLK.F	DIQDLK	DIQDLK	730.38611527	225	6					1	1
20180615_KS_CL_9.5177	5177	E:\julian\20190221_CroCo_PK-dataset\20180615_KS_CL_9_HCDFT_msconvertStyle.mgf	1395.37254	-1.0	1916.83968213292	4	480.217197	1916.84753627	480.21916053427003	false	0	1				P11974		0	R.MoxNFSHGTHEYHAETIK.N	MNFSHGTHEYHAETIK	MoxNFSHGTHEYHAETIK	1916.84753627	74	16					1	1	Mox	1	15.994910000000004
20180615_KS_CL_9.5190	5190	E:\julian\20190221_CroCo_PK-dataset\20180615_KS_CL_9_HCDFT_msconvertStyle.mgf	1397.18418	-1.0	1076.46732759969	3	359.829719	1076.47092027	359.83091655677003	false	0	1				P11974		0	R.EAEAAMoxFHR.K	EAEAAMFHR	EAEAAMoxFHR	1076.47092027	384	9					1	1	Mox	6	15.994910000000004
20180615_KS_CL_9.5203	5203	E:\julian\20190221_CroCo_PK-dataset\20180615_KS_CL_9_HCDFT_msconvertStyle.mgf	1399.41204	-1.0	867.47270306646	2	434.743628	867.4748882700001	434.74472060177004	false	0	1				P11974		0	R.MQHLIAR.E	MQHLIAR	MQHLIAR	867.4748882700001	377	7					1	1
20180615_KS_CL_9.5221	5221	E:\julian\20190221_CroCo_PK-dataset\20180615_KS_CL_9_HCDFT_msconvertStyle.mgf	1402.83402	-1.0	1117.59434859969	3	373.538726	1117.59789827	373.5399092234367	false	0	1				P11974		0	K.GSGTAEVELKK.G	GSGTAEVELKK	GSGTAEVELKK	1117.59789827	126	11					1	1
20180615_KS_CL_9.5242	5242	E:\julian\20190221_CroCo_PK-dataset\20180615_KS_CL_9_HCDFT_msconvertStyle.mgf	1406.83698	-1.0	1900.84894213292	4	476.219512	1900.85262627	476.22043303427	false	0	1				P11974		0	R.MNFSHGTHEYHAETIK.N	MNFSHGTHEYHAETIK	MNFSHGTHEYHAETIK	1900.85262627	74	16					1	1
20180615_KS_CL_9.5292	5292	E:\julian\20190221_CroCo_PK-dataset\20180615_KS_CL_9_HCDFT_msconvertStyle.mgf	1417.08504	-1.0	1060.47230559969	3	354.498045	1060.47601027	354.4992798901033	false	0	1				P11974		0	R.EAEAAMFHR.K	EAEAAMFHR	EAEAAMFHR	1060.47601027	384	9					1	1
20180615_KS_CL_9.5295	5295	E:\julian\20190221_CroCo_PK-dataset\20180615_KS_CL_9_HCDFT_msconvertStyle.mgf	1417.53714	-1.0	1900.84589266615	5	381.176455	1900.85262627	381.17780172077	false	0	1				P11974		0	R.MNFSHGTHEYHAETIK.N	MNFSHGTHEYHAETIK	MNFSHGTHEYHAETIK	1900.85262627	74	16					1	1
20180615_KS_CL_9.5302	5302	E:\julian\20190221_CroCo_PK-dataset\20180615_KS_CL_9_HCDFT_msconvertStyle.mgf	1418.54676	-1.0	1900.8464985996902	3	634.622776	1900.85262627	634.62481855677	false	0	1				P11974		0	R.MNFSHGTHEYHAETIK.N	MNFSHGTHEYHAETIK	MNFSHGTHEYHAETIK	1900.85262627	74	16					1	1
20180615_KS_CL_9.5327	5327	E:\julian\20190221_CroCo_PK-dataset\20180615_KS_CL_9_HCDFT_msconvertStyle.mgf	1423.45284	-1.0	960.5029390664599	2	481.258746	960.50624227	481.26039760177	false	0	1				P11974		0	R.VNLAMoxNVGK.A	VNLAMNVGK	VNLAMoxNVGK	960.50624227	490	9					1	1	Mox	5	15.994910000000004
20180615_KS_CL_9.5340	5340	E:\julian\20190221_CroCo_PK-dataset\20180615_KS_CL_9_HCDFT_msconvertStyle.mgf	1425.30408	-1.0	1875.96943359969	3	626.330421	1875.96854524	626.3301248801033	false	0	1	BS3	138.06807	0	P11974		0	K.NICcmKVVDVGSK.V	NICKVVDVGSK	NICcmK(1.00)VVDVGSK	1217.64380427	163	11	4	K	NAYMEKCDENILWLDYKNICKVVDVGSKVYVDDGLISLQVK	166	1	1							P11974		0	-.MSKbs3oh.S	MSK	M(1.00)SKbs3oh	520.2566709700001	1	3	1	M	....................MSKSHSEAGSAFIQTQQLHAA	1
20180615_KS_CL_9.5370	5370	E:\julian\20190221_CroCo_PK-dataset\20180615_KS_CL_9_HCDFT_msconvertStyle.mgf	1431.64314	-1.0	1076.46752859969	3	359.829786	1076.47092027	359.83091655677003	false	0	1				P11974		0	R.EAEAAMoxFHR.K	EAEAAMFHR	EAEAAMoxFHR	1076.47092027	384	9					1	1	Mox	6	15.994910000000004
20180615_KS_CL_9.5394	5394	E:\julian\20190221_CroCo_PK-dataset\20180615_KS_CL_9_HCDFT_msconvertStyle.mgf	1436.91924	-1.0	1900.8483661329199	4	476.219368	1900.85262627	476.22043303427	false	0	1				P11974		0	R.MNFSHGTHEYHAETIK.N	MNFSHGTHEYHAETIK	MNFSHGTHEYHAETIK	1900.85262627	74	16					1	1
20180615_KS_CL_9.5397	5397	E:\julian\20190221_CroCo_PK-dataset\20180615_KS_CL_9_HCDFT_msconvertStyle.mgf	1437.18162	-1.0	1875.9669135996899	3	626.329581	1875.96854524	626.3301248801033	false	0	1	BS3	138.06807	0	P11974		0	K.NICcmKVVDVGSK.V	NICKVVDVGSK	NICcmK(1.00)VVDVGSK	1217.64380427	163	11	4	K	NAYMEKCDENILWLDYKNICKVVDVGSKVYVDDGLISLQVK	166	1	1							P11974		0	-.MSKbs3oh.S	MSK	M(1.00)SKbs3oh	520.2566709700001	1	3	1	M	....................MSKSHSEAGSAFIQTQQLHAA	1
20180615_KS_CL_9.5409	5409	E:\julian\20190221_CroCo_PK-dataset\20180615_KS_CL_9_HCDFT_msconvertStyle.mgf	1440.10812	-1.0	989.49963306646	2	495.757093	989.5029352700001	495.75874410177005	false	0	1				P11974		0	K.GSGTAEVELK.K	GSGTAEVELK	GSGTAEVELK	989.5029352700001	126	10					1	1
20180615_KS_CL_9.5427	5427	E:\julian\20190221_CroCo_PK-dataset\20180615_KS_CL_9_HCDFT_msconvertStyle.mgf	1444.1916	-1.0	4006.16827059969	3	1336.3967	4006.178758645	1336.4001960151033	false	1	1	BS3	138.06807	0	P11974		0	R.GFFKbs3nh2KGDVVIVLTGWR.P	GFFKKGDVVIVLTGWR	GFFKbs3nh2K(1.00)GDVVIVLTGWR	1976.1247403749999	501	16	5	K	DVDLRVNLAMNVGKARGFFKKGDVVIVLTGWRPGSGFTNTM	505	1	1	Kbs3nh2	4	155.09461910500005				REVERSE_P11974		1	R.AVNMGSKIMEKLTEVSR.S	AVNMGSKIMEKLTEVSR	AVNMGSK(0.39)IMEK(0.61)LTEVSR	1891.98594827	460	17	11	K	EHTGHSFNMRAVNMGSKIMEKLTEVSRSAPGITCIIGTNRA	470
20180615_KS_CL_9.5437	5437	E:\julian\20190221_CroCo_PK-dataset\20180615_KS_CL_9_HCDFT_msconvertStyle.mgf	1446.4308	-1.0	3888.9849705996903	3	1297.3356	3888.98324154	1297.33502364677	false	1	1	BS3	138.06807	0	REVERSE_P11974		1	K.RVEHVDAAKR.I	RVEHVDAAKR	RVEHVDAAK(1.00)R	1179.64724927	277	10	9	K	IKINKGKEGLIKRVEHVDAAKRIFSAFVMDVDQEVGFKLDQ	285	1	1							P11974		0	K.DIQDLKFGVEQDVDMVFASFIR.K	DIQDLKFGVEQDVDMVFASFIR	DIQDLK(1.00)FGVEQDVDMVFASFIR	2571.2679222700003	225	22	6	K	NLPGAAVDLPAVSEKDIQDLKFGVEQDVDMVFASFIRKAAD	230
20180615_KS_CL_9.5441	5441	E:\julian\20190221_CroCo_PK-dataset\20180615_KS_CL_9_HCDFT_msconvertStyle.mgf	1447.23918	-1.0	1060.47236859969	3	354.498066	1060.47601027	354.4992798901033	false	0	1				P11974		0	R.EAEAAMFHR.K	EAEAAMFHR	EAEAAMFHR	1060.47601027	384	9					1	1
20180615_KS_CL_9.5443	5443	E:\julian\20190221_CroCo_PK-dataset\20180615_KS_CL_9_HCDFT_msconvertStyle.mgf	1447.61178	-1.0	1900.84472266615	5	381.176221	1900.85262627	381.17780172077	false	0	1				P11974		0	R.MNFSHGTHEYHAETIK.N	MNFSHGTHEYHAETIK	MNFSHGTHEYHAETIK	1900.85262627	74	16					1	1
20180615_KS_CL_9.5448	5448	E:\julian\20190221_CroCo_PK-dataset\20180615_KS_CL_9_HCDFT_msconvertStyle.mgf	1448.71416	-1.0	1900.8460695996898	3	634.622633	1900.85262627	634.62481855677	false	0	1				P11974		0	R.MNFSHGTHEYHAETIK.N	MNFSHGTHEYHAETIK	MNFSHGTHEYHAETIK	1900.85262627	74	16					1	1
20180615_KS_CL_9.5548	5548	E:\julian\20190221_CroCo_PK-dataset\20180615_KS_CL_9_HCDFT_msconvertStyle.mgf	1467.16038	-1.0	1900.84725813292	4	476.219091	1900.85262627	476.22043303427	false	0	1				P11974		0	R.MNFSHGTHEYHAETIK.N	MNFSHGTHEYHAETIK	MNFSHGTHEYHAETIK	1900.85262627	74	16					1	1
20180615_KS_CL_9.5557	5557	E:\julian\20190221_CroCo_PK-dataset\20180615_KS_CL_9_HCDFT_msconvertStyle.mgf	1468.70676	-1.0	1916.8382415996898	3	639.953357	1916.84753627	639.9564552234367	false	0	1				P11974		0	R.MoxNFSHGTHEYHAETIK.N	MNFSHGTHEYHAETIK	MoxNFSHGTHEYHAETIK	1916.84753627	74	16					1	1	Mox	1	15.994910000000004
20180615_KS_CL_9.5649	5649	E:\julian\20190221_CroCo_PK-dataset\20180615_KS_CL_9_HCDFT_msconvertStyle.mgf	1489.16838	-1.0	786.40994506646	2	394.212249	786.41366827	394.21411060177	false	0	1				P11974		0	R.QAHLYR.G	QAHLYR	QAHLYR	786.41366827	462	6					1	1
20180615_KS_CL_9.5652	5652	E:\julian\20190221_CroCo_PK-dataset\20180615_KS_CL_9_HCDFT_msconvertStyle.mgf	1489.72338	-1.0	867.47244306646	2	434.743498	867.4748882700001	434.74472060177004	false	0	1				P11974		0	R.MQHLIAR.E	MQHLIAR	MQHLIAR	867.4748882700001	377	7					1	1
20180615_KS_CL_9.5668	5668	E:\julian\20190221_CroCo_PK-dataset\20180615_KS_CL_9_HCDFT_msconvertStyle.mgf	1493.0292	-1.0	989.49999306646	2	495.757273	989.5029352700001	495.75874410177005	false	0	1				P11974		0	K.GSGTAEVELK.K	GSGTAEVELK	GSGTAEVELK	989.5029352700001	126	10					1	1
20180615_KS_CL_9.5689	5689	E:\julian\20190221_CroCo_PK-dataset\20180615_KS_CL_9_HCDFT_msconvertStyle.mgf	1497.65004	-1.0	1900.84784613292	4	476.219238	1900.85262627	476.22043303427	false	0	1				P11974		0	R.MNFSHGTHEYHAETIK.N	MNFSHGTHEYHAETIK	MNFSHGTHEYHAETIK	1900.85262627	74	16					1	1
20180615_KS_CL_9.5697	5697	E:\julian\20190221_CroCo_PK-dataset\20180615_KS_CL_9_HCDFT_msconvertStyle.mgf	1499.09454	-1.0	1916.8408995996901	3	639.954243	1916.84753627	639.9564552234367	false	0	1				P11974		0	R.MoxNFSHGTHEYHAETIK.N	MNFSHGTHEYHAETIK	MoxNFSHGTHEYHAETIK	1916.84753627	74	16					1	1	Mox	1	15.994910000000004
20180615_KS_CL_9.5704	5704	E:\julian\20190221_CroCo_PK-dataset\20180615_KS_CL_9_HCDFT_msconvertStyle.mgf	1500.60576	-1.0	2142.13376613292	4	536.540718	2142.1401395400003	536.5423113517701	false	0	1	BS3	138.06807	0	P11974		0	K.EMIKSGMoxNVAR.M	EMIKSGMNVAR	EMIK(1.00)SGMoxNVAR	1250.6111182700001	63	11	4	K	GIICTIGPASRSVETLKEMIKSGMNVARMNFSHGTHEYHAE	66	1	1	Mox	7	15.994910000000004				P11974		0	K.KPRPTR.A	KPRPTR	K(1.00)PRPTR	753.46095127	337	6	1	K	CNRAGKPVICATQMLESMIKKPRPTRAEGSDVANAVLDGAD	337
20180615_KS_CL_9.5737	5737	E:\julian\20190221_CroCo_PK-dataset\20180615_KS_CL_9_HCDFT_msconvertStyle.mgf	1507.53486	-1.0	2809.53315319938	6	469.262802	2809.53126854	469.26248789010333	false	0	1	BS3	138.06807	0	P11974		0	R.KLFEELAR.S	KLFEELAR	K(1.00)LFEELAR	1004.5654762700001	393	8	1	K	EAVRMQHLIAREAEAAMFHRKLFEELARSSSHSTDLMEAMA	393	1	1							P11974		0	R.VNLAMoxNVGKARGFFK.K	VNLAMNVGKARGFFK	VNLAMoxNVGK(1.00)ARGFFK	1666.8977222699998	490	15	9	K	VQEAWAEDVDLRVNLAMNVGKARGFFKKGDVVIVLTGWRPG	498
20180615_KS_CL_9.5746	5746	E:\julian\20190221_CroCo_PK-dataset\20180615_KS_CL_9_HCDFT_msconvertStyle.mgf	1509.33534	-1.0	1900.84748859969	3	634.623106	1900.85262627	634.62481855677	false	0	1				P11974		0	R.MNFSHGTHEYHAETIK.N	MNFSHGTHEYHAETIK	MNFSHGTHEYHAETIK	1900.85262627	74	16					1	1
20180615_KS_CL_9.5763	5763	E:\julian\20190221_CroCo_PK-dataset\20180615_KS_CL_9_HCDFT_msconvertStyle.mgf	1512.90906	-1.0	1076.46765159969	3	359.829827	1076.47092027	359.83091655677003	false	0	1				P11974		0	R.EAEAAMoxFHR.K	EAEAAMFHR	EAEAAMoxFHR	1076.47092027	384	9					1	1	Mox	6	15.994910000000004
20180615_KS_CL_9.5770	5770	E:\julian\20190221_CroCo_PK-dataset\20180615_KS_CL_9_HCDFT_msconvertStyle.mgf	1515.16002	-1.0	2809.53392266615	5	562.914061	2809.53126854	562.91353017477	false	1	1	BS3	138.06807	0	P11974		0	R.VNLAMoxNVGKARGFFK.K	VNLAMNVGKARGFFK	VNLAMoxNVGK(1.00)ARGFFK	1666.8977222699998	490	15	9	K	VQEAWAEDVDLRVNLAMNVGKARGFFKKGDVVIVLTGWRPG	498	1	1	Mox	5	15.994910000000004				REVERSE_P11974		1	R.ALEEFLKR.H	ALEEFLKR	ALEEFLK(1.00)R	1004.5654762700001	133	8	7	K	AMAEMLDTSHSSSRALEEFLKRHFMAAEAERAILHQMRVAE	139
20180615_KS_CL_9.5782	5782	E:\julian\20190221_CroCo_PK-dataset\20180615_KS_CL_9_HCDFT_msconvertStyle.mgf	1517.58102	-1.0	1393.7645655996898	3	465.595465	1393.76775727	465.59652889010334	false	0	1				P11974		0	K.IISKIENHEGVR.R	IISKIENHEGVR	IISKIENHEGVR	1393.76775727	267	12					1	1
20180615_KS_CL_9.5785	5785	E:\julian\20190221_CroCo_PK-dataset\20180615_KS_CL_9_HCDFT_msconvertStyle.mgf	1518.03288	-1.0	730.38449306646	2	366.199523	730.3861152700001	366.20033410177007	false	1	1				REVERSE_P11974		1	K.LDQIDK.E	LDQIDK	LDQIDK	730.3861152700001	303	6					1	1
20180615_KS_CL_9.5805	5805	E:\julian\20190221_CroCo_PK-dataset\20180615_KS_CL_9_HCDFT_msconvertStyle.mgf	1521.24852	-1.0	2009.1239505996898	3	670.71526	2009.12691954	670.71624964677	false	0	1	BS3	138.06807	0	P11974		0	K.GSGTAEVELKK.G	GSGTAEVELKK	GSGTAEVELK(1.00)K	1117.59789827	126	11	10	K	KGPEIRTGLIKGSGTAEVELKKGATLKITLDNAYMEKCDEN	135	1	1							P11974		0	K.KPRPTR.A	KPRPTR	K(1.00)PRPTR	753.46095127	337	6	1	K	CNRAGKPVICATQMLESMIKKPRPTRAEGSDVANAVLDGAD	337
20180615_KS_CL_9.5814	5814	E:\julian\20190221_CroCo_PK-dataset\20180615_KS_CL_9_HCDFT_msconvertStyle.mgf	1523.32914	-1.0	989.50081306646	2	495.757683	989.5029352700001	495.75874410177005	false	0	1				P11974		0	K.GSGTAEVELK.K	GSGTAEVELK	GSGTAEVELK	989.5029352700001	126	10					1	1
20180615_KS_CL_9.5815	5815	E:\julian\20190221_CroCo_PK-dataset\20180615_KS_CL_9_HCDFT_msconvertStyle.mgf	1523.43336	-1.0	1117.59566859969	3	373.539166	1117.59789827	373.5399092234367	false	0	1				P11974		0	K.GSGTAEVELKK.G	GSGTAEVELKK	GSGTAEVELKK	1117.59789827	126	11					1	1
20180615_KS_CL_9.5818	5818	E:\julian\20190221_CroCo_PK-dataset\20180615_KS_CL_9_HCDFT_msconvertStyle.mgf	1523.95572	-1.0	1217.6411050664599	2	609.827829	1217.64380427	609.82917860177	false	0	1				P11974		0	K.NICcmKVVDVGSK.V	NICKVVDVGSK	NICcmKVVDVGSK	1217.64380427	163	11					1	1
20180615_KS_CL_9.5841	5841	E:\julian\20190221_CroCo_PK-dataset\20180615_KS_CL_9_HCDFT_msconvertStyle.mgf	1528.1688	-1.0	1900.84932613292	4	476.219608	1900.85262627	476.22043303427	false	0	1				P11974		0	R.MNFSHGTHEYHAETIK.N	MNFSHGTHEYHAETIK	MNFSHGTHEYHAETIK	1900.85262627	74	16					1	1
20180615_KS_CL_9.5852	5852	E:\julian\20190221_CroCo_PK-dataset\20180615_KS_CL_9_HCDFT_msconvertStyle.mgf	1529.78544	-1.0	1916.84325159969	3	639.955027	1916.84753627	639.9564552234367	false	0	1				P11974		0	R.MoxNFSHGTHEYHAETIK.N	MNFSHGTHEYHAETIK	MoxNFSHGTHEYHAETIK	1916.84753627	74	16					1	1	Mox	1	15.994910000000004
20180615_KS_CL_9.5864	5864	E:\julian\20190221_CroCo_PK-dataset\20180615_KS_CL_9_HCDFT_msconvertStyle.mgf	1532.30568	-1.0	1217.64116859969	3	406.887666	1217.64380427	406.88854455677	false	0	1				P11974		0	K.NICcmKVVDVGSK.V	NICKVVDVGSK	NICcmKVVDVGSK	1217.64380427	163	11					1	1
20180615_KS_CL_9.5867	5867	E:\julian\20190221_CroCo_PK-dataset\20180615_KS_CL_9_HCDFT_msconvertStyle.mgf	1532.76006	-1.0	1117.59613659969	3	373.539322	1117.59789827	373.5399092234367	false	0	1				P11974		0	K.GSGTAEVELKK.G	GSGTAEVELKK	GSGTAEVELKK	1117.59789827	126	11					1	1
20180615_KS_CL_9.5878	5878	E:\julian\20190221_CroCo_PK-dataset\20180615_KS_CL_9_HCDFT_msconvertStyle.mgf	1534.78716	-1.0	1192.63504959969	3	398.552293	1192.6373152700003	398.55304822343675	false	0	1				P11974		0	R.SVETLKEMoxIK.S	SVETLKEMIK	SVETLKEMoxIK	1192.6373152700003	57	10					1	1	Mox	8	15.994910000000004
20180615_KS_CL_9.5903	5903	E:\julian\20190221_CroCo_PK-dataset\20180615_KS_CL_9_HCDFT_msconvertStyle.mgf	1539.48702	-1.0	1900.84687659969	3	634.622902	1900.85262627	634.62481855677	false	0	1				P11974		0	R.MNFSHGTHEYHAETIK.N	MNFSHGTHEYHAETIK	MNFSHGTHEYHAETIK	1900.85262627	74	16					1	1
20180615_KS_CL_9.5912	5912	E:\julian\20190221_CroCo_PK-dataset\20180615_KS_CL_9_HCDFT_msconvertStyle.mgf	1540.6341	-1.0	1076.46919906646	2	539.241876	1076.47092027	539.24273660177	false	0	1				P11974		0	R.EAEAAMoxFHR.K	EAEAAMFHR	EAEAAMoxFHR	1076.47092027	384	9					1	1	Mox	6	15.994910000000004
20180615_KS_CL_9.5919	5919	E:\julian\20190221_CroCo_PK-dataset\20180615_KS_CL_9_HCDFT_msconvertStyle.mgf	1541.68536	-1.0	730.3847790664599	2	366.199666	730.3861152700001	366.20033410177007	false	1	1				REVERSE_P11974		1	K.LDQIDK.E	LDQIDK	LDQIDK	730.3861152700001	303	6					1	1
20180615_KS_CL_9.5920	5920	E:\julian\20190221_CroCo_PK-dataset\20180615_KS_CL_9_HCDFT_msconvertStyle.mgf	1541.76648	-1.0	2009.12251659969	3	670.714782	2009.12691954	670.71624964677	false	0	1	BS3	138.06807	0	P11974		0	K.KPRPTR.A	KPRPTR	K(1.00)PRPTR	753.46095127	337	6	1	K	CNRAGKPVICATQMLESMIKKPRPTRAEGSDVANAVLDGAD	337	1	1							P11974		0	K.GSGTAEVELKK.G	GSGTAEVELKK	GSGTAEVELK(1.00)K	1117.59789827	126	11	10	K	KGPEIRTGLIKGSGTAEVELKKGATLKITLDNAYMEKCDEN	135
20180615_KS_CL_9.5929	5929	E:\julian\20190221_CroCo_PK-dataset\20180615_KS_CL_9_HCDFT_msconvertStyle.mgf	1543.44348	-1.0	2270.06171766615	5	455.01962	2270.0650782700004	455.0202921207701	false	0	1				P11974		0	R.MNFSHGTHEYHAETIKNVR.T	MNFSHGTHEYHAETIKNVR	MNFSHGTHEYHAETIKNVR	2270.0650782700004	74	19					1	1
20180615_KS_CL_9.5932	5932	E:\julian\20190221_CroCo_PK-dataset\20180615_KS_CL_9_HCDFT_msconvertStyle.mgf	1543.99956	-1.0	1060.47352359969	3	354.498451	1060.47601027	354.4992798901033	false	0	1				P11974		0	R.EAEAAMFHR.K	EAEAAMFHR	EAEAAMFHR	1060.47601027	384	9					1	1
20180615_KS_CL_9.5931	5931	E:\julian\20190221_CroCo_PK-dataset\20180615_KS_CL_9_HCDFT_msconvertStyle.mgf	1543.92084	-1.0	1900.85308266615	5	381.177893	1900.85262627	381.17780172077	false	0	1				P11974		0	R.MNFSHGTHEYHAETIK.N	MNFSHGTHEYHAETIK	MNFSHGTHEYHAETIK	1900.85262627	74	16					1	1
20180615_KS_CL_9.5937	5937	E:\julian\20190221_CroCo_PK-dataset\20180615_KS_CL_9_HCDFT_msconvertStyle.mgf	1545.03882	-1.0	2270.0597115996898	3	757.693847	2270.0650782700004	757.6956358901035	false	0	1				P11974		0	R.MNFSHGTHEYHAETIKNVR.T	MNFSHGTHEYHAETIKNVR	MNFSHGTHEYHAETIKNVR	2270.0650782700004	74	19					1	1
20180615_KS_CL_9.5940	5940	E:\julian\20190221_CroCo_PK-dataset\20180615_KS_CL_9_HCDFT_msconvertStyle.mgf	1545.4941	-1.0	2809.53487266615	5	562.914251	2809.53126854	562.91353017477	false	0	1	BS3	138.06807	0	P11974		0	R.VNLAMoxNVGKARGFFK.K	VNLAMNVGKARGFFK	VNLAMoxNVGK(1.00)ARGFFK	1666.8977222699998	490	15	9	K	VQEAWAEDVDLRVNLAMNVGKARGFFKKGDVVIVLTGWRPG	498	1	1	Mox	5	15.994910000000004				P11974		0	R.KLFEELAR.S	KLFEELAR	K(1.00)LFEELAR	1004.5654762700001	393	8	1	K	EAVRMQHLIAREAEAAMFHRKLFEELARSSSHSTDLMEAMA	393
20180615_KS_CL_9.5956	5956	E:\julian\20190221_CroCo_PK-dataset\20180615_KS_CL_9_HCDFT_msconvertStyle.mgf	1547.89068	-1.0	1060.47360459969	3	354.498478	1060.47601027	354.4992798901033	false	0	1				P11974		0	R.EAEAAMFHR.K	EAEAAMFHR	EAEAAMFHR	1060.47601027	384	9					1	1
20180615_KS_CL_9.5956	5956	E:\julian\20190221_CroCo_PK-dataset\20180615_KS_CL_9_HCDFT_msconvertStyle.mgf	1547.89068	-1.0	704.4208030664599	2	353.217678	704.4221072700001	353.21833010177005	false	1	1				REVERSE_P11974		1	K.QALFVK.E	QALFVK	QALFVK	704.4221072700001	222	6					1	1
20180615_KS_CL_9.5968	5968	E:\julian\20190221_CroCo_PK-dataset\20180615_KS_CL_9_HCDFT_msconvertStyle.mgf	1549.61394	-1.0	2270.06166213292	4	568.522692	2270.0650782700004	568.5235460342701	false	0	1				P11974		0	R.MNFSHGTHEYHAETIKNVR.T	MNFSHGTHEYHAETIKNVR	MNFSHGTHEYHAETIKNVR	2270.0650782700004	74	19					1	1
20180615_KS_CL_9.5973	5973	E:\julian\20190221_CroCo_PK-dataset\20180615_KS_CL_9_HCDFT_msconvertStyle.mgf	1550.25564	-1.0	1916.84430759969	3	639.955379	1916.84753627	639.9564552234367	false	0	1				P11974		0	R.MoxNFSHGTHEYHAETIK.N	MNFSHGTHEYHAETIK	MoxNFSHGTHEYHAETIK	1916.84753627	74	16					1	1	Mox	1	15.994910000000004
20180615_KS_CL_9.5984	5984	E:\julian\20190221_CroCo_PK-dataset\20180615_KS_CL_9_HCDFT_msconvertStyle.mgf	1551.87816	-1.0	2009.12266659969	3	670.714832	2009.12691954	670.71624964677	false	0	1	BS3	138.06807	0	P11974		0	K.GSGTAEVELKK.G	GSGTAEVELKK	GSGTAEVELK(1.00)K	1117.59789827	126	11	10	K	KGPEIRTGLIKGSGTAEVELKKGATLKITLDNAYMEKCDEN	135	1	1							P11974		0	K.KPRPTR.A	KPRPTR	K(1.00)PRPTR	753.46095127	337	6	1	K	CNRAGKPVICATQMLESMIKKPRPTRAEGSDVANAVLDGAD	337
20180615_KS_CL_9.5990	5990	E:\julian\20190221_CroCo_PK-dataset\20180615_KS_CL_9_HCDFT_msconvertStyle.mgf	1552.98912	-1.0	730.38452506646	2	366.199539	730.38611527	366.20033410177	false	0	1				P11974		0	K.DIQDLK.F	DIQDLK	DIQDLK	730.38611527	225	6					1	1
20180615_KS_CL_9.5992	5992	E:\julian\20190221_CroCo_PK-dataset\20180615_KS_CL_9_HCDFT_msconvertStyle.mgf	1553.36304	-1.0	2270.06484159969	3	757.695557	2270.0650782700004	757.6956358901035	false	0	1				P11974		0	R.MNFSHGTHEYHAETIKNVR.T	MNFSHGTHEYHAETIKNVR	MNFSHGTHEYHAETIKNVR	2270.0650782700004	74	19					1	1
20180615_KS_CL_9.6027	6027	E:\julian\20190221_CroCo_PK-dataset\20180615_KS_CL_9_HCDFT_msconvertStyle.mgf	1558.64148	-1.0	1900.8452181329199	4	476.218581	1900.85262627	476.22043303427	false	0	1				P11974		0	R.MNFSHGTHEYHAETIK.N	MNFSHGTHEYHAETIK	MNFSHGTHEYHAETIK	1900.85262627	74	16					1	1
20180615_KS_CL_9.6060	6060	E:\julian\20190221_CroCo_PK-dataset\20180615_KS_CL_9_HCDFT_msconvertStyle.mgf	1565.13258	-1.0	1192.6339305996898	3	398.55192	1192.6373152700003	398.55304822343675	false	0	1				P11974		0	R.SVETLKEMoxIK.S	SVETLKEMIK	SVETLKEMoxIK	1192.6373152700003	57	10					1	1	Mox	8	15.994910000000004
20180615_KS_CL_9.6081	6081	E:\julian\20190221_CroCo_PK-dataset\20180615_KS_CL_9_HCDFT_msconvertStyle.mgf	1570.0104	-1.0	1900.8457005996902	3	634.62251	1900.85262627	634.62481855677	false	0	1				P11974		0	R.MNFSHGTHEYHAETIK.N	MNFSHGTHEYHAETIK	MNFSHGTHEYHAETIK	1900.85262627	74	16					1	1
20180615_KS_CL_9.6091	6091	E:\julian\20190221_CroCo_PK-dataset\20180615_KS_CL_9_HCDFT_msconvertStyle.mgf	1571.62536	-1.0	1916.8443345996898	3	639.955388	1916.84753627	639.9564552234367	false	0	1				P11974		0	R.MoxNFSHGTHEYHAETIK.N	MNFSHGTHEYHAETIK	MoxNFSHGTHEYHAETIK	1916.84753627	74	16					1	1	Mox	1	15.994910000000004
20180615_KS_CL_9.6100	6100	E:\julian\20190221_CroCo_PK-dataset\20180615_KS_CL_9_HCDFT_msconvertStyle.mgf	1573.78314	-1.0	1179.62009506646	2	590.817324	1179.6247729699999	590.8196629517699	false	0	1				P11974		0	R.Kbs3ohAADVHEVR.K	KAADVHEVR	Kbs3ohAADVHEVR	1179.6247729699999	247	9					1	1	Kbs3oh	1	156.0786347
20180615_KS_CL_9.6108	6108	E:\julian\20190221_CroCo_PK-dataset\20180615_KS_CL_9_HCDFT_msconvertStyle.mgf	1575.60324	-1.0	1179.62147859969	3	394.214436	1179.6247729699999	394.2155341234366	false	0	1				P11974		0	R.Kbs3ohAADVHEVR.K	KAADVHEVR	Kbs3ohAADVHEVR	1179.6247729699999	247	9					1	1	Kbs3oh	1	156.0786347
20180615_KS_CL_9.6153	6153	E:\julian\20190221_CroCo_PK-dataset\20180615_KS_CL_9_HCDFT_msconvertStyle.mgf	1583.71206	-1.0	1117.59525459969	3	373.539028	1117.59789827	373.5399092234367	false	0	1				P11974		0	K.GSGTAEVELKK.G	GSGTAEVELKK	GSGTAEVELKK	1117.59789827	126	11					1	1
20180615_KS_CL_9.6175	6175	E:\julian\20190221_CroCo_PK-dataset\20180615_KS_CL_9_HCDFT_msconvertStyle.mgf	1587.11988	-1.0	1117.5959145996899	3	373.539248	1117.59789827	373.5399092234367	false	0	1				P11974		0	K.GSGTAEVELKK.G	GSGTAEVELKK	GSGTAEVELKK	1117.59789827	126	11					1	1
20180615_KS_CL_9.6192	6192	E:\julian\20190221_CroCo_PK-dataset\20180615_KS_CL_9_HCDFT_msconvertStyle.mgf	1589.70426	-1.0	730.38475506646	2	366.199654	730.38611527	366.20033410177	false	0	1				P11974		0	K.DIQDLK.F	DIQDLK	DIQDLK	730.38611527	225	6					1	1
20180615_KS_CL_9.6194	6194	E:\julian\20190221_CroCo_PK-dataset\20180615_KS_CL_9_HCDFT_msconvertStyle.mgf	1590.183	-1.0	1629.92776059969	3	544.31653	1629.9301312699997	544.3173202234366	false	0	1				P11974		0	R.TGLIKGSGTAEVELKK.G	TGLIKGSGTAEVELKK	TGLIKGSGTAEVELKK	1629.9301312699997	121	16					1	1
20180615_KS_CL_9.6202	6202	E:\julian\20190221_CroCo_PK-dataset\20180615_KS_CL_9_HCDFT_msconvertStyle.mgf	1591.2786	-1.0	2021.06011959969	3	674.693983	2021.06490454	674.6955779801034	false	0	1	BS3	138.06807	0	P11974		0	K.KGATLK.I	KGATLK	K(1.00)GATLK	616.39080627	136	6	1	K	GPEIRTGLIKGSGTAEVELKKGATLKITLDNAYMEKCDENI	136	1	1							P11974		0	K.EMoxIKSGMoxNVAR.M	EMIKSGMNVAR	EMoxIK(1.00)SGMoxNVAR	1266.60602827	63	11	4	K	GIICTIGPASRSVETLKEMIKSGMNVARMNFSHGTHEYHAE	66
20180615_KS_CL_9.6208	6208	E:\julian\20190221_CroCo_PK-dataset\20180615_KS_CL_9_HCDFT_msconvertStyle.mgf	1591.96662	-1.0	1192.63513106646	2	597.324842	1192.6373152700003	597.3259341017701	false	0	1				P11974		0	R.SVETLKEMoxIK.S	SVETLKEMIK	SVETLKEMoxIK	1192.6373152700003	57	10					1	1	Mox	8	15.994910000000004
20180615_KS_CL_9.6217	6217	E:\julian\20190221_CroCo_PK-dataset\20180615_KS_CL_9_HCDFT_msconvertStyle.mgf	1593.88434	-1.0	1023.5446670664601	2	512.77961	1023.5461382699999	512.7803456017699	false	0	1				P11974		0	R.KAADVHEVR.K	KAADVHEVR	KAADVHEVR	1023.5461382699999	247	9					1	1
20180615_KS_CL_9.6216	6216	E:\julian\20190221_CroCo_PK-dataset\20180615_KS_CL_9_HCDFT_msconvertStyle.mgf	1593.8046	-1.0	2021.06534613292	4	506.273613	2021.06490454	506.27350260177	false	0	1	BS3	138.06807	0	P11974		0	K.EMoxIKSGMoxNVAR.M	EMIKSGMNVAR	EMoxIK(1.00)SGMoxNVAR	1266.60602827	63	11	4	K	GIICTIGPASRSVETLKEMIKSGMNVARMNFSHGTHEYHAE	66	1	1	Mox;Mox	2;7	15.994910000000004;15.994910000000004				P11974		0	K.KGATLK.I	KGATLK	K(1.00)GATLK	616.39080627	136	6	1	K	GPEIRTGLIKGSGTAEVELKKGATLKITLDNAYMEKCDENI	136
20180615_KS_CL_9.6221	6221	E:\julian\20190221_CroCo_PK-dataset\20180615_KS_CL_9_HCDFT_msconvertStyle.mgf	1594.42086	-1.0	1629.92747813292	4	408.489146	1629.9301312699997	408.48980928426994	false	0	1				P11974		0	R.TGLIKGSGTAEVELKK.G	TGLIKGSGTAEVELKK	TGLIKGSGTAEVELKK	1629.9301312699997	121	16					1	1
20180615_KS_CL_9.6221	6221	E:\julian\20190221_CroCo_PK-dataset\20180615_KS_CL_9_HCDFT_msconvertStyle.mgf	1594.42086	-1.0	2033.1595376661498	5	407.639184	2033.1633065400001	407.63993777477003	false	0	1	BS3	138.06807	0	P11974		0	R.KAADVHEVR.K	KAADVHEVR	K(1.00)AADVHEVR	1023.5461382699999	247	9	1	K	QDLKFGVEQDVDMVFASFIRKAADVHEVRKILGEKGKNIKI	247	1	1							P11974		0	R.KILGEKGK.N	KILGEKGK	K(0.35)ILGEK(0.65)GK	871.5490982700001	256	8	6	K	FASFIRKAADVHEVRKILGEKGKNIKIISKIENHEGVRRFD	261
20180615_KS_CL_9.6227	6227	E:\julian\20190221_CroCo_PK-dataset\20180615_KS_CL_9_HCDFT_msconvertStyle.mgf	1595.1141	-1.0	2119.18488266615	5	424.844253	2119.1875182699996	424.84478012076994	false	0	1				P11974		0	R.YRPRAPIIAVTRNHQTAR.Q	YRPRAPIIAVTRNHQTAR	YRPRAPIIAVTRNHQTAR	2119.1875182699996	444	18					1	1
20180615_KS_CL_9.6230	6230	E:\julian\20190221_CroCo_PK-dataset\20180615_KS_CL_9_HCDFT_msconvertStyle.mgf	1595.57046	-1.0	1192.63554159969	3	398.552457	1192.6373152700003	398.55304822343675	false	0	1				P11974		0	R.SVETLKEMoxIK.S	SVETLKEMIK	SVETLKEMoxIK	1192.6373152700003	57	10					1	1	Mox	8	15.994910000000004
20180615_KS_CL_9.6228	6228	E:\julian\20190221_CroCo_PK-dataset\20180615_KS_CL_9_HCDFT_msconvertStyle.mgf	1595.19522	-1.0	2033.15737059969	3	678.7264	2033.1633065400001	678.72837864677	false	0	1	BS3	138.06807	0	P11974		0	R.KAADVHEVR.K	KAADVHEVR	K(1.00)AADVHEVR	1023.5461382699999	247	9	1	K	QDLKFGVEQDVDMVFASFIRKAADVHEVRKILGEKGKNIKI	247	1	1							P11974		0	R.KILGEKGK.N	KILGEKGK	K(0.33)ILGEK(0.67)GK	871.5490982700001	256	8	6	K	FASFIRKAADVHEVRKILGEKGKNIKIISKIENHEGVRRFD	261
20180615_KS_CL_9.6235	6235	E:\julian\20190221_CroCo_PK-dataset\20180615_KS_CL_9_HCDFT_msconvertStyle.mgf	1596.1746	-1.0	1944.8500395996898	3	649.290623	1944.8536842699998	649.2918378901032	false	1	1				REVERSE_P11974		1	K.ITEAHYEHTGHSFNMoxR.A	ITEAHYEHTGHSFNMR	ITEAHYEHTGHSFNMoxR	1944.8536842699998	444	16					1	1	Mox	15	15.994910000000004
20180615_KS_CL_9.6238	6238	E:\julian\20190221_CroCo_PK-dataset\20180615_KS_CL_9_HCDFT_msconvertStyle.mgf	1596.4137	-1.0	714.42644106646	2	358.220497	714.4275759700001	358.2210644517701	false	0	1				P11974		0	K.GKbs3ohNIK.I	GKNIK	GKbs3ohNIK	714.4275759700001	262	5					1	1	Kbs3oh	2	156.0786347
20180615_KS_CL_9.6238	6238	E:\julian\20190221_CroCo_PK-dataset\20180615_KS_CL_9_HCDFT_msconvertStyle.mgf	1596.4137	-1.0	1076.4695805996898	3	359.83047	1076.47092027	359.83091655677003	false	0	1				P11974		0	R.EAEAAMoxFHR.K	EAEAAMFHR	EAEAAMoxFHR	1076.47092027	384	9					1	1	Mox	6	15.994910000000004
20180615_KS_CL_9.6240	6240	E:\julian\20190221_CroCo_PK-dataset\20180615_KS_CL_9_HCDFT_msconvertStyle.mgf	1596.89172	-1.0	1117.59616659969	3	373.539332	1117.59789827	373.5399092234367	false	0	1				P11974		0	K.GSGTAEVELKK.G	GSGTAEVELKK	GSGTAEVELKK	1117.59789827	126	11					1	1
20180615_KS_CL_9.6271	6271	E:\julian\20190221_CroCo_PK-dataset\20180615_KS_CL_9_HCDFT_msconvertStyle.mgf	1602.04764	-1.0	1916.84580459969	3	639.955878	1916.84753627	639.9564552234367	false	0	1				P11974		0	R.MoxNFSHGTHEYHAETIK.N	MNFSHGTHEYHAETIK	MoxNFSHGTHEYHAETIK	1916.84753627	74	16					1	1	Mox	1	15.994910000000004
20180615_KS_CL_9.6284	6284	E:\julian\20190221_CroCo_PK-dataset\20180615_KS_CL_9_HCDFT_msconvertStyle.mgf	1604.64738	-1.0	1393.76806959969	3	465.596633	1393.76775727	465.59652889010334	false	0	1				P11974		0	K.IISKIENHEGVR.R	IISKIENHEGVR	IISKIENHEGVR	1393.76775727	267	12					1	1
20180615_KS_CL_9.6291	6291	E:\julian\20190221_CroCo_PK-dataset\20180615_KS_CL_9_HCDFT_msconvertStyle.mgf	1606.06452	-1.0	1179.62364159969	3	394.215157	1179.6247729699999	394.2155341234366	false	0	1				P11974		0	R.Kbs3ohAADVHEVR.K	KAADVHEVR	Kbs3ohAADVHEVR	1179.6247729699999	247	9					1	1	Kbs3oh	1	156.0786347
20180615_KS_CL_9.6291	6291	E:\julian\20190221_CroCo_PK-dataset\20180615_KS_CL_9_HCDFT_msconvertStyle.mgf	1606.06452	-1.0	786.4157610664599	2	394.215157	786.41366827	394.21411060177	false	0	1				P11974		0	R.QAHLYR.G	QAHLYR	QAHLYR	786.41366827	462	6					1	1
20180615_KS_CL_9.6304	6304	E:\julian\20190221_CroCo_PK-dataset\20180615_KS_CL_9_HCDFT_msconvertStyle.mgf	1608.85098	-1.0	1179.62406506646	2	590.819309	1179.6247729699999	590.8196629517699	false	0	1				P11974		0	R.Kbs3ohAADVHEVR.K	KAADVHEVR	Kbs3ohAADVHEVR	1179.6247729699999	247	9					1	1	Kbs3oh	1	156.0786347
20180615_KS_CL_9.6323	6323	E:\julian\20190221_CroCo_PK-dataset\20180615_KS_CL_9_HCDFT_msconvertStyle.mgf	1612.8246	-1.0	1393.76725659969	3	465.596362	1393.76775727	465.59652889010334	false	0	1				P11974		0	K.IISKIENHEGVR.R	IISKIENHEGVR	IISKIENHEGVR	1393.76775727	267	12					1	1
20180615_KS_CL_9.6350	6350	E:\julian\20190221_CroCo_PK-dataset\20180615_KS_CL_9_HCDFT_msconvertStyle.mgf	1618.0293	-1.0	1117.59621459969	3	373.539348	1117.59789827	373.5399092234367	false	0	1				P11974		0	K.GSGTAEVELKK.G	GSGTAEVELKK	GSGTAEVELKK	1117.59789827	126	11					1	1
20180615_KS_CL_9.6359	6359	E:\julian\20190221_CroCo_PK-dataset\20180615_KS_CL_9_HCDFT_msconvertStyle.mgf	1619.46492	-1.0	1900.85220613292	4	476.220328	1900.85262627	476.22043303427	false	0	1				P11974		0	R.MNFSHGTHEYHAETIK.N	MNFSHGTHEYHAETIK	MNFSHGTHEYHAETIK	1900.85262627	74	16					1	1
20180615_KS_CL_9.6366	6366	E:\julian\20190221_CroCo_PK-dataset\20180615_KS_CL_9_HCDFT_msconvertStyle.mgf	1620.243	-1.0	1629.92791959969	3	544.316583	1629.9301312699997	544.3173202234366	false	0	1				P11974		0	R.TGLIKGSGTAEVELKK.G	TGLIKGSGTAEVELKK	TGLIKGSGTAEVELKK	1629.9301312699997	121	16					1	1
20180615_KS_CL_9.6383	6383	E:\julian\20190221_CroCo_PK-dataset\20180615_KS_CL_9_HCDFT_msconvertStyle.mgf	1623.49026	-1.0	733.35315506646	2	367.683854	733.35410327	367.68432810177	false	0	1				P11974		0	K.SGMNVAR.M	SGMNVAR	SGMNVAR	733.35410327	67	7					1	1
20180615_KS_CL_9.6393	6393	E:\julian\20190221_CroCo_PK-dataset\20180615_KS_CL_9_HCDFT_msconvertStyle.mgf	1625.74086	-1.0	1179.62228106646	2	590.818417	1179.6247729699999	590.8196629517699	false	0	1				P11974		0	R.Kbs3ohAADVHEVR.K	KAADVHEVR	Kbs3ohAADVHEVR	1179.6247729699999	247	9					1	1	Kbs3oh	1	156.0786347
20180615_KS_CL_9.6396	6396	E:\julian\20190221_CroCo_PK-dataset\20180615_KS_CL_9_HCDFT_msconvertStyle.mgf	1626.18696	-1.0	1192.6354335996898	3	398.552421	1192.6373152700003	398.55304822343675	false	0	1				P11974		0	R.SVETLKEMoxIK.S	SVETLKEMIK	SVETLKEMoxIK	1192.6373152700003	57	10					1	1	Mox	8	15.994910000000004
20180615_KS_CL_9.6401	6401	E:\julian\20190221_CroCo_PK-dataset\20180615_KS_CL_9_HCDFT_msconvertStyle.mgf	1627.12482	-1.0	1117.59550359969	3	373.539111	1117.59789827	373.5399092234367	false	0	1				P11974		0	K.GSGTAEVELKK.G	GSGTAEVELKK	GSGTAEVELKK	1117.59789827	126	11					1	1
20180615_KS_CL_9.6410	6410	E:\julian\20190221_CroCo_PK-dataset\20180615_KS_CL_9_HCDFT_msconvertStyle.mgf	1629.02394	-1.0	1192.63549106646	2	597.325022	1192.6373152700003	597.3259341017701	false	0	1				P11974		0	R.SVETLKEMoxIK.S	SVETLKEMIK	SVETLKEMoxIK	1192.6373152700003	57	10					1	1	Mox	8	15.994910000000004
20180615_KS_CL_9.6417	6417	E:\julian\20190221_CroCo_PK-dataset\20180615_KS_CL_9_HCDFT_msconvertStyle.mgf	1630.67904	-1.0	1900.84967259969	3	634.623834	1900.85262627	634.62481855677	false	0	1				P11974		0	R.MNFSHGTHEYHAETIK.N	MNFSHGTHEYHAETIK	MNFSHGTHEYHAETIK	1900.85262627	74	16					1	1
20180615_KS_CL_9.6429	6429	E:\julian\20190221_CroCo_PK-dataset\20180615_KS_CL_9_HCDFT_msconvertStyle.mgf	1632.41346	-1.0	1916.8437405996901	3	639.95519	1916.84753627	639.9564552234367	false	0	1				P11974		0	R.MoxNFSHGTHEYHAETIK.N	MNFSHGTHEYHAETIK	MoxNFSHGTHEYHAETIK	1916.84753627	74	16					1	1	Mox	1	15.994910000000004
20180615_KS_CL_9.6438	6438	E:\julian\20190221_CroCo_PK-dataset\20180615_KS_CL_9_HCDFT_msconvertStyle.mgf	1634.26044	-1.0	989.50102906646	2	495.757791	989.5029352700001	495.75874410177005	false	0	1				P11974		0	K.GSGTAEVELK.K	GSGTAEVELK	GSGTAEVELK	989.5029352700001	126	10					1	1
20180615_KS_CL_9.6432	6432	E:\julian\20190221_CroCo_PK-dataset\20180615_KS_CL_9_HCDFT_msconvertStyle.mgf	1633.2303	-1.0	1382.8470345996898	3	461.956288	1382.8496825400002	461.95717064677007	false	0	1	BS3	138.06807	0	P11974		0	R.KILGEK.G	KILGEK	K(1.00)ILGEK	686.43267127	256	6	1	K	DVDMVFASFIRKAADVHEVRKILGEKGKNIKIISKIENHEG	256	1	1							P11974		0	K.GKNIK.I	GKNIK	GK(1.00)NIK	558.3489412700001	262	5	2	K	SFIRKAADVHEVRKILGEKGKNIKIISKIENHEGVRRFDEI	263
20180615_KS_CL_9.6458	6458	E:\julian\20190221_CroCo_PK-dataset\20180615_KS_CL_9_HCDFT_msconvertStyle.mgf	1638.20538	-1.0	1900.85167413292	4	476.220195	1900.85262627	476.22043303427	false	0	1				P11974		0	R.MNFSHGTHEYHAETIK.N	MNFSHGTHEYHAETIK	MNFSHGTHEYHAETIK	1900.85262627	74	16					1	1
20180615_KS_CL_9.6468	6468	E:\julian\20190221_CroCo_PK-dataset\20180615_KS_CL_9_HCDFT_msconvertStyle.mgf	1639.78014	-1.0	1393.76675559969	3	465.596195	1393.76775727	465.59652889010334	false	0	1				P11974		0	K.IISKIENHEGVR.R	IISKIENHEGVR	IISKIENHEGVR	1393.76775727	267	12					1	1
20180615_KS_CL_9.6468	6468	E:\julian\20190221_CroCo_PK-dataset\20180615_KS_CL_9_HCDFT_msconvertStyle.mgf	1639.78014	-1.0	2793.54164119938	6	466.59755	2793.53635854	466.59666955677	false	0	1	BS3	138.06807	0	P11974		0	R.KLFEELAR.S	KLFEELAR	K(1.00)LFEELAR	1004.5654762700001	393	8	1	K	EAVRMQHLIAREAEAAMFHRKLFEELARSSSHSTDLMEAMA	393	1	1							P11974		0	R.VNLAMNVGKARGFFK.K	VNLAMNVGKARGFFK	VNLAMNVGK(1.00)ARGFFK	1650.90281227	490	15	9	K	VQEAWAEDVDLRVNLAMNVGKARGFFKKGDVVIVLTGWRPG	498
20180615_KS_CL_9.6485	6485	E:\julian\20190221_CroCo_PK-dataset\20180615_KS_CL_9_HCDFT_msconvertStyle.mgf	1642.86372	-1.0	2793.54321319938	6	466.597812	2793.53635854	466.59666955677	false	0	1	BS3	138.06807	0	P11974		0	R.KLFEELAR.S	KLFEELAR	K(1.00)LFEELAR	1004.5654762700001	393	8	1	K	EAVRMQHLIAREAEAAMFHRKLFEELARSSSHSTDLMEAMA	393	1	1							P11974		0	R.VNLAMNVGKARGFFK.K	VNLAMNVGKARGFFK	VNLAMNVGK(1.00)ARGFFK	1650.90281227	490	15	9	K	VQEAWAEDVDLRVNLAMNVGKARGFFKKGDVVIVLTGWRPG	498
20180615_KS_CL_9.6485	6485	E:\julian\20190221_CroCo_PK-dataset\20180615_KS_CL_9_HCDFT_msconvertStyle.mgf	1642.86372	-1.0	2794.54228519938	6	466.764324	2794.53835154	466.7636683901033	false	0	1	BS3	138.06807	0	P11974		0	R.AGKPVICcmATQMLESMIKKPR.P	AGKPVICATQMLESMIKKPR	AGK(0.33)PVICcmATQMLESMIK(0.33)K(0.33)PR	2257.21088327	320	20	18	K	CNRAGKPVICATQMLESMIKKPRPTRAEGSDVANAVLDGAD	337	1	1							P11974		0	K.KPR.P	KPR	K(1.00)PR	399.25939826999996	337	3	1	K	CNRAGKPVICATQMLESMIKKPRPTRAEGSDVANAVLDGAD	337
20180615_KS_CL_9.6493	6493	E:\julian\20190221_CroCo_PK-dataset\20180615_KS_CL_9_HCDFT_msconvertStyle.mgf	1644.34872	-1.0	1171.64640459969	3	391.556078	1171.64955727	391.55712889010334	false	0	1				P11974		0	R.VNLAMNVGKAR.G	VNLAMNVGKAR	VNLAMNVGKAR	1171.64955727	490	11					1	1
20180615_KS_CL_9.6505	6505	E:\julian\20190221_CroCo_PK-dataset\20180615_KS_CL_9_HCDFT_msconvertStyle.mgf	1646.82408	-1.0	1439.86658213292	4	360.973922	1439.8711465400002	360.97506310177005	false	1	1	BS3	138.06807	0	REVERSE_P11974		1	K.GKEGLIK.R	GKEGLIK	GK(1.00)EGLIK	743.4541352700002	270	7	2	K	DFRRVGEHNEIKSIIKINKGKEGLIKRVEHVDAAKRIFSAF	271	1	1							P11974		0	K.GKNIK.I	GKNIK	GK(1.00)NIK	558.3489412700001	262	5	2	K	SFIRKAADVHEVRKILGEKGKNIKIISKIENHEGVRRFDEI	263
20180615_KS_CL_9.6512	6512	E:\julian\20190221_CroCo_PK-dataset\20180615_KS_CL_9_HCDFT_msconvertStyle.mgf	1647.94494	-1.0	1066.48372906646	2	534.249141	1066.48657327	534.25056310177	false	0	1				P11974		0	R.PGSGFTNTMR.V	PGSGFTNTMR	PGSGFTNTMR	1066.48657327	517	10					1	1
20180615_KS_CL_9.6515	6515	E:\julian\20190221_CroCo_PK-dataset\20180615_KS_CL_9_HCDFT_msconvertStyle.mgf	1648.78134	-1.0	1117.59536559969	3	373.539065	1117.59789827	373.5399092234367	false	0	1				P11974		0	K.GSGTAEVELKK.G	GSGTAEVELKK	GSGTAEVELKK	1117.59789827	126	11					1	1
20180615_KS_CL_9.6526	6526	E:\julian\20190221_CroCo_PK-dataset\20180615_KS_CL_9_HCDFT_msconvertStyle.mgf	1650.77328	-1.0	989.50052906646	2	495.757541	989.5029352700001	495.75874410177005	false	1	1				REVERSE_P11974		1	K.LEVEATGSGK.I	LEVEATGSGK	LEVEATGSGK	989.5029352700001	398	10					1	1
20180615_KS_CL_9.6520	6520	E:\julian\20190221_CroCo_PK-dataset\20180615_KS_CL_9_HCDFT_msconvertStyle.mgf	1649.74044	-1.0	1439.86641413292	4	360.97388	1439.8711465400002	360.97506310177005	false	1	1	BS3	138.06807	0	REVERSE_P11974		1	K.GKEGLIK.R	GKEGLIK	GK(1.00)EGLIK	743.4541352700002	270	7	2	K	DFRRVGEHNEIKSIIKINKGKEGLIKRVEHVDAAKRIFSAF	271	1	1							P11974		0	K.GKNIK.I	GKNIK	GK(1.00)NIK	558.3489412700001	262	5	2	K	SFIRKAADVHEVRKILGEKGKNIKIISKIENHEGVRRFDEI	263
20180615_KS_CL_9.6547	6547	E:\julian\20190221_CroCo_PK-dataset\20180615_KS_CL_9_HCDFT_msconvertStyle.mgf	1654.9524	-1.0	989.50047706646	2	495.757515	989.5029352700001	495.75874410177005	false	0	1				P11974		0	K.GSGTAEVELK.K	GSGTAEVELK	GSGTAEVELK	989.5029352700001	126	10					1	1
20180615_KS_CL_9.6556	6556	E:\julian\20190221_CroCo_PK-dataset\20180615_KS_CL_9_HCDFT_msconvertStyle.mgf	1657.03398	-1.0	867.47280906646	2	434.743681	867.4748882700001	434.74472060177004	false	0	1				P11974		0	R.MQHLIAR.E	MQHLIAR	MQHLIAR	867.4748882700001	377	7					1	1
20180615_KS_CL_9.6559	6559	E:\julian\20190221_CroCo_PK-dataset\20180615_KS_CL_9_HCDFT_msconvertStyle.mgf	1657.48824	-1.0	1117.5955215996898	3	373.539117	1117.59789827	373.5399092234367	false	0	1				P11974		0	K.GSGTAEVELKK.G	GSGTAEVELKK	GSGTAEVELKK	1117.59789827	126	11					1	1
20180615_KS_CL_9.6548	6548	E:\julian\20190221_CroCo_PK-dataset\20180615_KS_CL_9_HCDFT_msconvertStyle.mgf	1655.03112	-1.0	1848.04142266615	5	370.615561	1848.04687954	370.61665237477	true	0	1	BS3	138.06807	0	P11974		0	R.KAADVHEVR.K	KAADVHEVR	K(1.00)AADVHEVR	1023.5461382699999	247	9	1	K	QDLKFGVEQDVDMVFASFIRKAADVHEVRKILGEKGKNIKI	247	1	1							P11974		0	R.KILGEK.G	KILGEK	K(1.00)ILGEK	686.43267127	256	6	1	K	DVDMVFASFIRKAADVHEVRKILGEKGKNIKIISKIENHEG	256
20180615_KS_CL_9.6560	6560	E:\julian\20190221_CroCo_PK-dataset\20180615_KS_CL_9_HCDFT_msconvertStyle.mgf	1657.59324	-1.0	883.46746306646	2	442.741008	883.4697982700001	442.74217560177004	false	0	1				P11974		0	R.MoxQHLIAR.E	MQHLIAR	MoxQHLIAR	883.4697982700001	377	7					1	1	Mox	1	15.994910000000004
20180615_KS_CL_9.6555	6555	E:\julian\20190221_CroCo_PK-dataset\20180615_KS_CL_9_HCDFT_msconvertStyle.mgf	1656.95526	-1.0	1848.0425055996898	3	617.021445	1848.04687954	617.0229029801034	true	0	1	BS3	138.06807	0	P11974		0	R.KAADVHEVR.K	KAADVHEVR	K(1.00)AADVHEVR	1023.5461382699999	247	9	1	K	QDLKFGVEQDVDMVFASFIRKAADVHEVRKILGEKGKNIKI	247	1	1							P11974		0	R.KILGEK.G	KILGEK	K(1.00)ILGEK	686.43267127	256	6	1	K	DVDMVFASFIRKAADVHEVRKILGEKGKNIKIISKIENHEG	256
20180615_KS_CL_9.6569	6569	E:\julian\20190221_CroCo_PK-dataset\20180615_KS_CL_9_HCDFT_msconvertStyle.mgf	1658.81388	-1.0	1382.8462005996898	3	461.95601	1382.8496825400002	461.95717064677007	false	1	1	BS3	138.06807	0	P11974		0	R.KILGEK.G	KILGEK	K(1.00)ILGEK	686.43267127	256	6	1	K	DVDMVFASFIRKAADVHEVRKILGEKGKNIKIISKIENHEG	256	1	1							REVERSE_P11974		1	K.INKGK.E	INKGK	INK(1.00)GK	558.3489412700001	267	5	3	K	IEDFRRVGEHNEIKSIIKINKGKEGLIKRVEHVDAAKRIFS	269
20180615_KS_CL_9.6581	6581	E:\julian\20190221_CroCo_PK-dataset\20180615_KS_CL_9_HCDFT_msconvertStyle.mgf	1661.22834	-1.0	1900.84562859969	3	634.622486	1900.85262627	634.62481855677	false	0	1				P11974		0	R.MNFSHGTHEYHAETIK.N	MNFSHGTHEYHAETIK	MNFSHGTHEYHAETIK	1900.85262627	74	16					1	1
20180615_KS_CL_9.6569	6569	E:\julian\20190221_CroCo_PK-dataset\20180615_KS_CL_9_HCDFT_msconvertStyle.mgf	1658.81388	-1.0	1848.04188613292	4	463.017748	1848.04687954	463.01899635177	true	0	1	BS3	138.06807	0	P11974		0	R.KAADVHEVR.K	KAADVHEVR	K(1.00)AADVHEVR	1023.5461382699999	247	9	1	K	QDLKFGVEQDVDMVFASFIRKAADVHEVRKILGEKGKNIKI	247	1	1							P11974		0	R.KILGEK.G	KILGEK	K(1.00)ILGEK	686.43267127	256	6	1	K	DVDMVFASFIRKAADVHEVRKILGEKGKNIKIISKIENHEG	256
20180615_KS_CL_9.6594	6594	E:\julian\20190221_CroCo_PK-dataset\20180615_KS_CL_9_HCDFT_msconvertStyle.mgf	1663.05234	-1.0	1629.92502459969	3	544.315618	1629.9301312699997	544.3173202234366	false	0	1				P11974		0	R.TGLIKGSGTAEVELKK.G	TGLIKGSGTAEVELKK	TGLIKGSGTAEVELKK	1629.9301312699997	121	16					1	1
20180615_KS_CL_9.6611	6611	E:\julian\20190221_CroCo_PK-dataset\20180615_KS_CL_9_HCDFT_msconvertStyle.mgf	1666.12692	-1.0	1192.63618906646	2	597.325371	1192.6373152700003	597.3259341017701	false	0	1				P11974		0	R.SVETLKEMoxIK.S	SVETLKEMIK	SVETLKEMoxIK	1192.6373152700003	57	10					1	1	Mox	8	15.994910000000004
20180615_KS_CL_9.6612	6612	E:\julian\20190221_CroCo_PK-dataset\20180615_KS_CL_9_HCDFT_msconvertStyle.mgf	1666.19832	-1.0	989.50144106646	2	495.757997	989.5029352700001	495.75874410177005	false	0	1				P11974		0	K.GSGTAEVELK.K	GSGTAEVELK	GSGTAEVELK	989.5029352700001	126	10					1	1
20180615_KS_CL_9.6624	6624	E:\julian\20190221_CroCo_PK-dataset\20180615_KS_CL_9_HCDFT_msconvertStyle.mgf	1668.6138	-1.0	1192.63554759969	3	398.552459	1192.6373152700003	398.55304822343675	false	0	1				P11974		0	R.SVETLKEMoxIK.S	SVETLKEMIK	SVETLKEMoxIK	1192.6373152700003	57	10					1	1	Mox	8	15.994910000000004
20180615_KS_CL_9.6628	6628	E:\julian\20190221_CroCo_PK-dataset\20180615_KS_CL_9_HCDFT_msconvertStyle.mgf	1669.15218	-1.0	2349.97222659969	3	784.331352	2349.97629827	784.3327092234366	false	0	1				P11974		0	R.SSSHSTDLMoxEAMAMoxGSVEASYK.Ccm	SSSHSTDLMEAMAMGSVEASYK	SSSHSTDLMoxEAMAMoxGSVEASYK	2349.97629827	401	22					1	1	Mox;Mox	9;14	15.994910000000004;15.994910000000004
20180615_KS_CL_9.6628	6628	E:\julian\20190221_CroCo_PK-dataset\20180615_KS_CL_9_HCDFT_msconvertStyle.mgf	1669.15218	-1.0	2349.97222659969	3	784.331352	2349.97629827	784.3327092234366	false	0	1				P11974		0	R.SSSHSTDLMEAMoxAMoxGSVEASYK.Ccm	SSSHSTDLMEAMAMGSVEASYK	SSSHSTDLMEAMoxAMoxGSVEASYK	2349.97629827	401	22					1	1	Mox;Mox	14;12	15.994910000000004;15.994910000000004
20180615_KS_CL_9.6643	6643	E:\julian\20190221_CroCo_PK-dataset\20180615_KS_CL_9_HCDFT_msconvertStyle.mgf	1671.90552	-1.0	1916.84315859969	3	639.954996	1916.84753627	639.9564552234367	false	0	1				P11974		0	R.MoxNFSHGTHEYHAETIK.N	MNFSHGTHEYHAETIK	MoxNFSHGTHEYHAETIK	1916.84753627	74	16					1	1	Mox	1	15.994910000000004
20180615_KS_CL_9.6648	6648	E:\julian\20190221_CroCo_PK-dataset\20180615_KS_CL_9_HCDFT_msconvertStyle.mgf	1673.12448	-1.0	2793.54408919938	6	466.597958	2793.53635854	466.59666955677	false	0	1	BS3	138.06807	0	P11974		0	R.KLFEELAR.S	KLFEELAR	K(1.00)LFEELAR	1004.5654762700001	393	8	1	K	EAVRMQHLIAREAEAAMFHRKLFEELARSSSHSTDLMEAMA	393	1	1							P11974		0	R.VNLAMNVGKARGFFK.K	VNLAMNVGKARGFFK	VNLAMNVGK(1.00)ARGFFK	1650.90281227	490	15	9	K	VQEAWAEDVDLRVNLAMNVGKARGFFKKGDVVIVLTGWRPG	498
20180615_KS_CL_9.6681	6681	E:\julian\20190221_CroCo_PK-dataset\20180615_KS_CL_9_HCDFT_msconvertStyle.mgf	1679.07936	-1.0	1117.59803859969	3	373.539956	1117.59789827	373.5399092234367	false	0	1				P11974		0	K.GSGTAEVELKK.G	GSGTAEVELKK	GSGTAEVELKK	1117.59789827	126	11					1	1
20180615_KS_CL_9.6682	6682	E:\julian\20190221_CroCo_PK-dataset\20180615_KS_CL_9_HCDFT_msconvertStyle.mgf	1679.18094	-1.0	989.50344706646	2	495.759	989.5029352700001	495.75874410177005	false	0	1				P11974		0	K.GSGTAEVELK.K	GSGTAEVELK	GSGTAEVELK	989.5029352700001	126	10					1	1
20180615_KS_CL_9.6697	6697	E:\julian\20190221_CroCo_PK-dataset\20180615_KS_CL_9_HCDFT_msconvertStyle.mgf	1681.50042	-1.0	1905.06845766615	5	382.020968	1905.0683435400001	382.02094517477	false	0	1	BS3	138.06807	0	P11974		0	R.KAADVHEVR.K	KAADVHEVR	K(1.00)AADVHEVR	1023.5461382699999	247	9	1	K	QDLKFGVEQDVDMVFASFIRKAADVHEVRKILGEKGKNIKI	247	1	1							P11974		0	K.ILGEKGK.N	ILGEKGK	ILGEK(1.00)GK	743.45413527	257	7	5	K	FASFIRKAADVHEVRKILGEKGKNIKIISKIENHEGVRRFD	261
20180615_KS_CL_9.6712	6712	E:\julian\20190221_CroCo_PK-dataset\20180615_KS_CL_9_HCDFT_msconvertStyle.mgf	1683.97518	-1.0	883.46954506646	2	442.742049	883.4697982700001	442.74217560177004	false	0	1				P11974		0	R.MoxQHLIAR.E	MQHLIAR	MoxQHLIAR	883.4697982700001	377	7					1	1	Mox	1	15.994910000000004
20180615_KS_CL_9.6718	6718	E:\julian\20190221_CroCo_PK-dataset\20180615_KS_CL_9_HCDFT_msconvertStyle.mgf	1685.28528	-1.0	1848.0462126661498	5	370.616519	1848.04687954	370.61665237477	true	0	1	BS3	138.06807	0	P11974		0	R.KAADVHEVR.K	KAADVHEVR	K(1.00)AADVHEVR	1023.5461382699999	247	9	1	K	QDLKFGVEQDVDMVFASFIRKAADVHEVRKILGEKGKNIKI	247	1	1							P11974		0	R.KILGEK.G	KILGEK	K(1.00)ILGEK	686.43267127	256	6	1	K	DVDMVFASFIRKAADVHEVRKILGEKGKNIKIISKIENHEG	256
20180615_KS_CL_9.6745	6745	E:\julian\20190221_CroCo_PK-dataset\20180615_KS_CL_9_HCDFT_msconvertStyle.mgf	1691.63052	-1.0	1900.85257659969	3	634.624802	1900.85262627	634.62481855677	false	0	1				P11974		0	R.MNFSHGTHEYHAETIK.N	MNFSHGTHEYHAETIK	MNFSHGTHEYHAETIK	1900.85262627	74	16					1	1
20180615_KS_CL_9.6753	6753	E:\julian\20190221_CroCo_PK-dataset\20180615_KS_CL_9_HCDFT_msconvertStyle.mgf	1692.83334	-1.0	1117.59732159969	3	373.539717	1117.59789827	373.5399092234367	false	0	1				P11974		0	K.GSGTAEVELKK.G	GSGTAEVELKK	GSGTAEVELKK	1117.59789827	126	11					1	1
20180615_KS_CL_9.6755	6755	E:\julian\20190221_CroCo_PK-dataset\20180615_KS_CL_9_HCDFT_msconvertStyle.mgf	1693.31496	-1.0	1923.96668859969	3	642.329506	1923.97576827	642.3325325567699	false	0	1				P11974		0	R.SVETLKEMoxIKSGMoxNVAR.M	SVETLKEMIKSGMNVAR	SVETLKEMoxIKSGMoxNVAR	1923.97576827	57	17					1	1	Mox;Mox	13;8	15.994910000000004;15.994910000000004
20180615_KS_CL_9.6757	6757	E:\julian\20190221_CroCo_PK-dataset\20180615_KS_CL_9_HCDFT_msconvertStyle.mgf	1693.79574	-1.0	1076.47045059969	3	359.83076	1076.47092027	359.83091655677003	false	0	1				P11974		0	R.EAEAAMoxFHR.K	EAEAAMFHR	EAEAAMoxFHR	1076.47092027	384	9					1	1	Mox	6	15.994910000000004
20180615_KS_CL_9.6770	6770	E:\julian\20190221_CroCo_PK-dataset\20180615_KS_CL_9_HCDFT_msconvertStyle.mgf	1696.19946	-1.0	1192.63754706646	2	597.32605	1192.6373152700003	597.3259341017701	false	0	1				P11974		0	R.SVETLKEMoxIK.S	SVETLKEMIK	SVETLKEMoxIK	1192.6373152700003	57	10					1	1	Mox	8	15.994910000000004
20180615_KS_CL_9.6794	6794	E:\julian\20190221_CroCo_PK-dataset\20180615_KS_CL_9_HCDFT_msconvertStyle.mgf	1700.89992	-1.0	1192.63617759969	3	398.552669	1192.6373152700003	398.55304822343675	false	0	1				P11974		0	R.SVETLKEMoxIK.S	SVETLKEMIK	SVETLKEMoxIK	1192.6373152700003	57	10					1	1	Mox	8	15.994910000000004
20180615_KS_CL_9.6836	6836	E:\julian\20190221_CroCo_PK-dataset\20180615_KS_CL_9_HCDFT_msconvertStyle.mgf	1706.6076	-1.0	2440.34077059969	3	814.4542	2440.34868354	814.4568376467699	false	1	1	BS3	138.06807	0	P11974		0	R.GFFKK.G	GFFKK	GFFK(1.00)K	625.35877827	501	5	4	K	EDVDLRVNLAMNVGKARGFFKKGDVVIVLTGWRPGSGFTNT	504	1	1							REVERSE_P11974		1	R.NCcmRGIIMKQALFVK.E	NCRGIIMKQALFVK	NCcmRGIIMK(1.00)QALFVK	1676.9218352699997	214	14	8	K	LMQTACIVPKGARNCRGIIMKQALFVKEAPIEIGLDGRAVM	221
20180615_KS_CL_9.6839	6839	E:\julian\20190221_CroCo_PK-dataset\20180615_KS_CL_9_HCDFT_msconvertStyle.mgf	1707.08736	-1.0	1076.47580106646	2	539.245177	1076.47092027	539.24273660177	false	0	1				P11974		0	R.EAEAAMoxFHR.K	EAEAAMFHR	EAEAAMoxFHR	1076.47092027	384	9					1	1	Mox	6	15.994910000000004
20180615_KS_CL_9.6853	6853	E:\julian\20190221_CroCo_PK-dataset\20180615_KS_CL_9_HCDFT_msconvertStyle.mgf	1709.23662	-1.0	1117.59605259969	3	373.539294	1117.59789827	373.5399092234367	false	0	1				P11974		0	K.GSGTAEVELKK.G	GSGTAEVELKK	GSGTAEVELKK	1117.59789827	126	11					1	1
20180615_KS_CL_9.6868	6868	E:\julian\20190221_CroCo_PK-dataset\20180615_KS_CL_9_HCDFT_msconvertStyle.mgf	1711.14774	-1.0	960.5047390664599	2	481.259646	960.50624227	481.26039760177	false	0	1				P11974		0	R.VNLAMoxNVGK.A	VNLAMNVGK	VNLAMoxNVGK	960.50624227	490	9					1	1	Mox	5	15.994910000000004
20180615_KS_CL_9.6882	6882	E:\julian\20190221_CroCo_PK-dataset\20180615_KS_CL_9_HCDFT_msconvertStyle.mgf	1713.03948	-1.0	867.47304706646	2	434.7438	867.4748882700001	434.74472060177004	false	0	1				P11974		0	R.MQHLIAR.E	MQHLIAR	MQHLIAR	867.4748882700001	377	7					1	1
20180615_KS_CL_9.6887	6887	E:\julian\20190221_CroCo_PK-dataset\20180615_KS_CL_9_HCDFT_msconvertStyle.mgf	1713.64698	-1.0	1092.6750375996899	3	365.232289	1092.6767582700002	365.23286255677004	false	0	1				P11974		0	R.PRAPIIAVTR.N	PRAPIIAVTR	PRAPIIAVTR	1092.6767582700002	446	10					1	1
20180615_KS_CL_9.6893	6893	E:\julian\20190221_CroCo_PK-dataset\20180615_KS_CL_9_HCDFT_msconvertStyle.mgf	1714.64982	-1.0	1900.85033413292	4	476.21986	1900.85262627	476.22043303427	false	0	1				P11974		0	R.MNFSHGTHEYHAETIK.N	MNFSHGTHEYHAETIK	MNFSHGTHEYHAETIK	1900.85262627	74	16					1	1
20180615_KS_CL_9.6922	6922	E:\julian\20190221_CroCo_PK-dataset\20180615_KS_CL_9_HCDFT_msconvertStyle.mgf	1718.9574	-1.0	2285.29578266615	5	458.066433	2285.29677854	458.06663217477	false	0	1	BS3	138.06807	0	P11974		0	K.IISKIENHEGVR.R	IISKIENHEGVR	IISK(1.00)IENHEGVR	1393.76775727	267	12	4	K	DVHEVRKILGEKGKNIKIISKIENHEGVRRFDEILEASDGI	270	1	1							P11974		0	K.KPRPTR.A	KPRPTR	K(1.00)PRPTR	753.46095127	337	6	1	K	CNRAGKPVICATQMLESMIKKPRPTRAEGSDVANAVLDGAD	337
20180615_KS_CL_9.6926	6926	E:\julian\20190221_CroCo_PK-dataset\20180615_KS_CL_9_HCDFT_msconvertStyle.mgf	1719.59802	-1.0	1900.85181813292	4	476.220231	1900.85262627	476.22043303427	false	0	1				P11974		0	R.MNFSHGTHEYHAETIK.N	MNFSHGTHEYHAETIK	MNFSHGTHEYHAETIK	1900.85262627	74	16					1	1
20180615_KS_CL_9.6933	6933	E:\julian\20190221_CroCo_PK-dataset\20180615_KS_CL_9_HCDFT_msconvertStyle.mgf	1720.69428	-1.0	2365.96768359969	3	789.663171	2365.97120827	789.6643458901033	false	0	1				P11974		0	R.SSSHSTDLMoxEAMoxAMoxGSVEASYK.Ccm	SSSHSTDLMEAMAMGSVEASYK	SSSHSTDLMoxEAMoxAMoxGSVEASYK	2365.97120827	401	22					1	1	Mox;Mox;Mox	9;14;12	15.994910000000004;15.994910000000004;15.994910000000004
20180615_KS_CL_9.6941	6941	E:\julian\20190221_CroCo_PK-dataset\20180615_KS_CL_9_HCDFT_msconvertStyle.mgf	1721.87124	-1.0	1900.8491476661497	5	381.177106	1900.85262627	381.17780172077	false	0	1				P11974		0	R.MNFSHGTHEYHAETIK.N	MNFSHGTHEYHAETIK	MNFSHGTHEYHAETIK	1900.85262627	74	16					1	1
20180615_KS_CL_9.6944	6944	E:\julian\20190221_CroCo_PK-dataset\20180615_KS_CL_9_HCDFT_msconvertStyle.mgf	1722.32652	-1.0	1900.8534885996899	3	634.625106	1900.85262627	634.62481855677	false	0	1				P11974		0	R.MNFSHGTHEYHAETIK.N	MNFSHGTHEYHAETIK	MNFSHGTHEYHAETIK	1900.85262627	74	16					1	1
20180615_KS_CL_9.6947	6947	E:\julian\20190221_CroCo_PK-dataset\20180615_KS_CL_9_HCDFT_msconvertStyle.mgf	1722.87864	-1.0	1928.85373659969	3	643.958522	1928.85877427	643.9602012234367	false	1	1				REVERSE_P11974		1	K.ITEAHYEHTGHSFNMR.A	ITEAHYEHTGHSFNMR	ITEAHYEHTGHSFNMR	1928.85877427	444	16					1	1
20180615_KS_CL_9.6949	6949	E:\julian\20190221_CroCo_PK-dataset\20180615_KS_CL_9_HCDFT_msconvertStyle.mgf	1723.25376	-1.0	1117.59672159969	3	373.539517	1117.59789827	373.5399092234367	false	0	1				P11974		0	K.GSGTAEVELKK.G	GSGTAEVELKK	GSGTAEVELKK	1117.59789827	126	11					1	1
20180615_KS_CL_9.6949	6949	E:\julian\20190221_CroCo_PK-dataset\20180615_KS_CL_9_HCDFT_msconvertStyle.mgf	1723.25376	-1.0	743.45321706646	2	372.733885	743.45413527	372.73434410177003	false	0	1				P11974		0	K.ILGEKGK.N	ILGEKGK	ILGEKGK	743.45413527	257	7					1	1
20180615_KS_CL_9.6950	6950	E:\julian\20190221_CroCo_PK-dataset\20180615_KS_CL_9_HCDFT_msconvertStyle.mgf	1723.3245	-1.0	960.50519306646	2	481.259873	960.50624227	481.26039760177	false	0	1				P11974		0	R.VNLAMoxNVGK.A	VNLAMNVGK	VNLAMoxNVGK	960.50624227	490	9					1	1	Mox	5	15.994910000000004
20180615_KS_CL_9.6950	6950	E:\julian\20190221_CroCo_PK-dataset\20180615_KS_CL_9_HCDFT_msconvertStyle.mgf	1723.3245	-1.0	1928.85269413292	4	483.22045	1928.85877427	483.22197003427	false	1	1				REVERSE_P11974		1	K.ITEAHYEHTGHSFNMR.A	ITEAHYEHTGHSFNMR	ITEAHYEHTGHSFNMR	1928.85877427	444	16					1	1
20180615_KS_CL_9.6965	6965	E:\julian\20190221_CroCo_PK-dataset\20180615_KS_CL_9_HCDFT_msconvertStyle.mgf	1725.89298	-1.0	1117.59644859969	3	373.539426	1117.59789827	373.5399092234367	false	0	1				P11974		0	K.GSGTAEVELKK.G	GSGTAEVELKK	GSGTAEVELKK	1117.59789827	126	11					1	1
20180615_KS_CL_9.6965	6965	E:\julian\20190221_CroCo_PK-dataset\20180615_KS_CL_9_HCDFT_msconvertStyle.mgf	1725.89298	-1.0	743.45302706646	2	372.73379	743.45413527	372.73434410177003	false	0	1				P11974		0	K.ILGEKGK.N	ILGEKGK	ILGEKGK	743.45413527	257	7					1	1
20180615_KS_CL_9.6968	6968	E:\julian\20190221_CroCo_PK-dataset\20180615_KS_CL_9_HCDFT_msconvertStyle.mgf	1726.45122	-1.0	1076.46855459969	3	359.830128	1076.47092027	359.83091655677003	false	0	1				P11974		0	R.EAEAAMoxFHR.K	EAEAAMFHR	EAEAAMoxFHR	1076.47092027	384	9					1	1	Mox	6	15.994910000000004
20180615_KS_CL_9.6970	6970	E:\julian\20190221_CroCo_PK-dataset\20180615_KS_CL_9_HCDFT_msconvertStyle.mgf	1726.82472	-1.0	1192.63571306646	2	597.325133	1192.6373152700003	597.3259341017701	false	0	1				P11974		0	R.SVETLKEMoxIK.S	SVETLKEMIK	SVETLKEMoxIK	1192.6373152700003	57	10					1	1	Mox	8	15.994910000000004
20180615_KS_CL_9.6976	6976	E:\julian\20190221_CroCo_PK-dataset\20180615_KS_CL_9_HCDFT_msconvertStyle.mgf	1728.24132	-1.0	2365.96433859969	3	789.662056	2365.97120827	789.6643458901033	false	0	1				P11974		0	R.SSSHSTDLMoxEAMoxAMoxGSVEASYK.Ccm	SSSHSTDLMEAMAMGSVEASYK	SSSHSTDLMoxEAMoxAMoxGSVEASYK	2365.97120827	401	22					1	1	Mox;Mox;Mox	9;14;12	15.994910000000004;15.994910000000004;15.994910000000004
20180615_KS_CL_9.6987	6987	E:\julian\20190221_CroCo_PK-dataset\20180615_KS_CL_9_HCDFT_msconvertStyle.mgf	1730.16246	-1.0	2349.97130559969	3	784.331045	2349.97629827	784.3327092234366	false	0	1				P11974		0	R.SSSHSTDLMEAMoxAMoxGSVEASYK.Ccm	SSSHSTDLMEAMAMGSVEASYK	SSSHSTDLMEAMoxAMoxGSVEASYK	2349.97629827	401	22					1	1	Mox;Mox	14;12	15.994910000000004;15.994910000000004
20180615_KS_CL_9.6994	6994	E:\julian\20190221_CroCo_PK-dataset\20180615_KS_CL_9_HCDFT_msconvertStyle.mgf	1731.29022	-1.0	1192.6339125996901	3	398.551914	1192.6373152700003	398.55304822343675	false	0	1				P11974		0	R.SVETLKEMoxIK.S	SVETLKEMIK	SVETLKEMoxIK	1192.6373152700003	57	10					1	1	Mox	8	15.994910000000004
20180615_KS_CL_9.7004	7004	E:\julian\20190221_CroCo_PK-dataset\20180615_KS_CL_9_HCDFT_msconvertStyle.mgf	1733.21916	-1.0	1440.88678213292	4	361.228972	1440.89154754	361.23016335177	false	0	1	BS3	138.06807	0	P11974		0	K.KGATLK.I	KGATLK	K(1.00)GATLK	616.39080627	136	6	1	K	GPEIRTGLIKGSGTAEVELKKGATLKITLDNAYMEKCDENI	136	1	1							P11974		0	R.KILGEK.G	KILGEK	K(1.00)ILGEK	686.43267127	256	6	1	K	DVDMVFASFIRKAADVHEVRKILGEKGKNIKIISKIENHEG	256
20180615_KS_CL_9.7042	7042	E:\julian\20190221_CroCo_PK-dataset\20180615_KS_CL_9_HCDFT_msconvertStyle.mgf	1740.26376	-1.0	2279.21279413292	4	570.810475	2279.21210654	570.81030310177	false	0	1	BS3	138.06807	0	P11974		0	R.KAADVHEVR.K	KAADVHEVR	K(1.00)AADVHEVR	1023.5461382699999	247	9	1	K	QDLKFGVEQDVDMVFASFIRKAADVHEVRKILGEKGKNIKI	247	1	1							P11974		0	K.GSGTAEVELKK.G	GSGTAEVELKK	GSGTAEVELK(1.00)K	1117.59789827	126	11	10	K	KGPEIRTGLIKGSGTAEVELKKGATLKITLDNAYMEKCDEN	135
20180615_KS_CL_9.7056	7056	E:\julian\20190221_CroCo_PK-dataset\20180615_KS_CL_9_HCDFT_msconvertStyle.mgf	1742.47572	-1.0	1393.76845059969	3	465.59676	1393.76775727	465.59652889010334	false	0	1				P11974		0	K.IISKIENHEGVR.R	IISKIENHEGVR	IISKIENHEGVR	1393.76775727	267	12					1	1
20180615_KS_CL_9.7053	7053	E:\julian\20190221_CroCo_PK-dataset\20180615_KS_CL_9_HCDFT_msconvertStyle.mgf	1741.91862	-1.0	2279.20754259969	3	760.743124	2279.21210654	760.7446453134368	false	1	1	BS3	138.06807	0	P11974		0	R.KAADVHEVR.K	KAADVHEVR	K(1.00)AADVHEVR	1023.5461382699999	247	9	1	K	QDLKFGVEQDVDMVFASFIRKAADVHEVRKILGEKGKNIKI	247	1	1							REVERSE_P11974		1	K.KLEVEATGSGK.I	KLEVEATGSGK	K(1.00)LEVEATGSGK	1117.59789827	397	11	1	K	NEDCKEMYANDLTIKLTAGKKLEVEATGSGKILGTRIEPGK	397
20180615_KS_CL_9.7067	7067	E:\julian\20190221_CroCo_PK-dataset\20180615_KS_CL_9_HCDFT_msconvertStyle.mgf	1744.7271	-1.0	867.47270306646	2	434.743628	867.4748882700001	434.74472060177004	false	0	1				P11974		0	R.MQHLIAR.E	MQHLIAR	MQHLIAR	867.4748882700001	377	7					1	1
20180615_KS_CL_9.7065	7065	E:\julian\20190221_CroCo_PK-dataset\20180615_KS_CL_9_HCDFT_msconvertStyle.mgf	1744.25076	-1.0	2279.20707159969	3	760.742967	2279.21210654	760.7446453134368	false	0	1	BS3	138.06807	0	P11974		0	R.KAADVHEVR.K	KAADVHEVR	K(1.00)AADVHEVR	1023.5461382699999	247	9	1	K	QDLKFGVEQDVDMVFASFIRKAADVHEVRKILGEKGKNIKI	247	1	1							P11974		0	K.GSGTAEVELKK.G	GSGTAEVELKK	GSGTAEVELK(1.00)K	1117.59789827	126	11	10	K	KGPEIRTGLIKGSGTAEVELKKGATLKITLDNAYMEKCDEN	135
20180615_KS_CL_9.7075	7075	E:\julian\20190221_CroCo_PK-dataset\20180615_KS_CL_9_HCDFT_msconvertStyle.mgf	1746.20082	-1.0	1900.85013013292	4	476.219809	1900.85262627	476.22043303427	false	0	1				P11974		0	R.MNFSHGTHEYHAETIK.N	MNFSHGTHEYHAETIK	MNFSHGTHEYHAETIK	1900.85262627	74	16					1	1
20180615_KS_CL_9.7084	7084	E:\julian\20190221_CroCo_PK-dataset\20180615_KS_CL_9_HCDFT_msconvertStyle.mgf	1748.02206	-1.0	1358.69717259969	3	453.906334	1358.6976302699998	453.90648655676995	false	0	1				P11974		0	R.NTGIICcmTIGPASR.S	NTGIICTIGPASR	NTGIICcmTIGPASR	1358.6976302699998	44	13					1	1
20180615_KS_CL_9.7087	7087	E:\julian\20190221_CroCo_PK-dataset\20180615_KS_CL_9_HCDFT_msconvertStyle.mgf	1748.58042	-1.0	867.47294306646	2	434.743748	867.4748882700001	434.74472060177004	false	0	1				P11974		0	R.MQHLIAR.E	MQHLIAR	MQHLIAR	867.4748882700001	377	7					1	1
20180615_KS_CL_9.7114	7114	E:\julian\20190221_CroCo_PK-dataset\20180615_KS_CL_9_HCDFT_msconvertStyle.mgf	1752.89832	-1.0	1900.8510705996898	3	634.6243	1900.85262627	634.62481855677	false	0	1				P11974		0	R.MNFSHGTHEYHAETIK.N	MNFSHGTHEYHAETIK	MNFSHGTHEYHAETIK	1900.85262627	74	16					1	1
20180615_KS_CL_9.7118	7118	E:\julian\20190221_CroCo_PK-dataset\20180615_KS_CL_9_HCDFT_msconvertStyle.mgf	1753.20642	-1.0	772.46789906646	2	387.241226	772.46944097	387.24199695177003	false	0	1				P11974		0	K.Kbs3ohGATLK.I	KGATLK	Kbs3ohGATLK	772.46944097	136	6					1	1	Kbs3oh	1	156.0786347
20180615_KS_CL_9.7137	7137	E:\julian\20190221_CroCo_PK-dataset\20180615_KS_CL_9_HCDFT_msconvertStyle.mgf	1756.32498	-1.0	1117.59701859969	3	373.539616	1117.59789827	373.5399092234367	false	0	1				P11974		0	K.GSGTAEVELKK.G	GSGTAEVELKK	GSGTAEVELKK	1117.59789827	126	11					1	1
20180615_KS_CL_9.7147	7147	E:\julian\20190221_CroCo_PK-dataset\20180615_KS_CL_9_HCDFT_msconvertStyle.mgf	1757.58264	-1.0	2349.97739413292	4	588.501625	2349.97629827	588.50135103427	false	0	1				P11974		0	R.SSSHSTDLMoxEAMAMoxGSVEASYK.Ccm	SSSHSTDLMEAMAMGSVEASYK	SSSHSTDLMoxEAMAMoxGSVEASYK	2349.97629827	401	22					1	1	Mox;Mox	9;14	15.994910000000004;15.994910000000004
20180615_KS_CL_9.7147	7147	E:\julian\20190221_CroCo_PK-dataset\20180615_KS_CL_9_HCDFT_msconvertStyle.mgf	1757.58264	-1.0	2349.97739413292	4	588.501625	2349.97629827	588.50135103427	false	0	1				P11974		0	R.SSSHSTDLMEAMoxAMoxGSVEASYK.Ccm	SSSHSTDLMEAMAMGSVEASYK	SSSHSTDLMEAMoxAMoxGSVEASYK	2349.97629827	401	22					1	1	Mox;Mox	14;12	15.994910000000004;15.994910000000004
20180615_KS_CL_9.7147	7147	E:\julian\20190221_CroCo_PK-dataset\20180615_KS_CL_9_HCDFT_msconvertStyle.mgf	1757.58264	-1.0	2349.97739413292	4	588.501625	2349.97629827	588.50135103427	false	0	1				P11974		0	R.SSSHSTDLMoxEAMoxAMGSVEASYK.Ccm	SSSHSTDLMEAMAMGSVEASYK	SSSHSTDLMoxEAMoxAMGSVEASYK	2349.97629827	401	22					1	1	Mox;Mox	9;12	15.994910000000004;15.994910000000004
20180615_KS_CL_9.7158	7158	E:\julian\20190221_CroCo_PK-dataset\20180615_KS_CL_9_HCDFT_msconvertStyle.mgf	1759.87236	-1.0	1220.64916659969	3	407.890332	1220.64346327	407.88843089010334	false	1	1				REVERSE_P11974		1	K.IMoxEKLTEVSR.S	IMEKLTEVSR	IMoxEKLTEVSR	1220.64346327	467	10					1	1	Mox	2	15.994910000000004
20180615_KS_CL_9.7160	7160	E:\julian\20190221_CroCo_PK-dataset\20180615_KS_CL_9_HCDFT_msconvertStyle.mgf	1760.03322	-1.0	1900.85192859969	3	634.624586	1900.85262627	634.62481855677	false	0	1				P11974		0	R.MNFSHGTHEYHAETIK.N	MNFSHGTHEYHAETIK	MNFSHGTHEYHAETIK	1900.85262627	74	16					1	1
20180615_KS_CL_9.7162	7162	E:\julian\20190221_CroCo_PK-dataset\20180615_KS_CL_9_HCDFT_msconvertStyle.mgf	1760.409	-1.0	2349.97456359969	3	784.332131	2349.97629827	784.3327092234366	false	0	1				P11974		0	R.SSSHSTDLMEAMoxAMoxGSVEASYK.Ccm	SSSHSTDLMEAMAMGSVEASYK	SSSHSTDLMEAMoxAMoxGSVEASYK	2349.97629827	401	22					1	1	Mox;Mox	14;12	15.994910000000004;15.994910000000004
20180615_KS_CL_9.7166	7166	E:\julian\20190221_CroCo_PK-dataset\20180615_KS_CL_9_HCDFT_msconvertStyle.mgf	1760.96022	-1.0	1192.63920906646	2	597.326881	1192.6373152700003	597.3259341017701	false	0	1				P11974		0	R.SVETLKEMoxIK.S	SVETLKEMIK	SVETLKEMoxIK	1192.6373152700003	57	10					1	1	Mox	8	15.994910000000004
20180615_KS_CL_9.7167	7167	E:\julian\20190221_CroCo_PK-dataset\20180615_KS_CL_9_HCDFT_msconvertStyle.mgf	1761.039	-1.0	1117.5972705996899	3	373.5397	1117.59789827	373.5399092234367	false	0	1				P11974		0	K.GSGTAEVELKK.G	GSGTAEVELKK	GSGTAEVELKK	1117.59789827	126	11					1	1
20180615_KS_CL_9.7174	7174	E:\julian\20190221_CroCo_PK-dataset\20180615_KS_CL_9_HCDFT_msconvertStyle.mgf	1762.05384	-1.0	1192.63781259969	3	398.553214	1192.6373152700003	398.55304822343675	false	0	1				P11974		0	R.SVETLKEMoxIK.S	SVETLKEMIK	SVETLKEMoxIK	1192.6373152700003	57	10					1	1	Mox	8	15.994910000000004
20180615_KS_CL_9.7176	7176	E:\julian\20190221_CroCo_PK-dataset\20180615_KS_CL_9_HCDFT_msconvertStyle.mgf	1762.22724	-1.0	960.50555506646	2	481.260054	960.50624227	481.26039760177	false	0	1				P11974		0	R.VNLAMoxNVGK.A	VNLAMNVGK	VNLAMoxNVGK	960.50624227	490	9					1	1	Mox	5	15.994910000000004
20180615_KS_CL_9.7230	7230	E:\julian\20190221_CroCo_PK-dataset\20180615_KS_CL_9_HCDFT_msconvertStyle.mgf	1770.3588	-1.0	1900.8491565996899	3	634.623662	1900.85262627	634.62481855677	false	0	1				P11974		0	R.MNFSHGTHEYHAETIK.N	MNFSHGTHEYHAETIK	MNFSHGTHEYHAETIK	1900.85262627	74	16					1	1
20180615_KS_CL_9.7233	7233	E:\julian\20190221_CroCo_PK-dataset\20180615_KS_CL_9_HCDFT_msconvertStyle.mgf	1771.18956	-1.0	1900.84821013292	4	476.219329	1900.85262627	476.22043303427	false	0	1				P11974		0	R.MNFSHGTHEYHAETIK.N	MNFSHGTHEYHAETIK	MNFSHGTHEYHAETIK	1900.85262627	74	16					1	1
20180615_KS_CL_9.7245	7245	E:\julian\20190221_CroCo_PK-dataset\20180615_KS_CL_9_HCDFT_msconvertStyle.mgf	1773.42078	-1.0	1860.9752865996898	3	621.332372	1860.9801026450004	621.3339773484369	false	0	1	BS3	138.06807	0	P11974		0	R.VNLAMoxNVGKAR.G	VNLAMNVGKAR	VNLAMoxNVGK(1.00)AR	1187.6444672700002	490	11	9	K	VQEAWAEDVDLRVNLAMNVGKARGFFKKGDVVIVLTGWRPG	498	1	1	Mox	5	15.994910000000004				P11974		0	-.MoxSKbs3nh2.S	MSK	Mox(1.00)SKbs3nh2	535.2675653750001	1	3	1	Mox	....................MSKSHSEAGSAFIQTQQLHAA	1
20180615_KS_CL_9.7279	7279	E:\julian\20190221_CroCo_PK-dataset\20180615_KS_CL_9_HCDFT_msconvertStyle.mgf	1779.84648	-1.0	1916.8428765996898	3	639.954902	1916.84753627	639.9564552234367	false	0	1				P11974		0	R.MoxNFSHGTHEYHAETIK.N	MNFSHGTHEYHAETIK	MoxNFSHGTHEYHAETIK	1916.84753627	74	16					1	1	Mox	1	15.994910000000004
20180615_KS_CL_9.7284	7284	E:\julian\20190221_CroCo_PK-dataset\20180615_KS_CL_9_HCDFT_msconvertStyle.mgf	1780.88106	-1.0	1916.84436459969	3	639.955398	1916.84753627	639.9564552234367	false	0	1				P11974		0	R.MoxNFSHGTHEYHAETIK.N	MNFSHGTHEYHAETIK	MoxNFSHGTHEYHAETIK	1916.84753627	74	16					1	1	Mox	1	15.994910000000004
20180615_KS_CL_9.7292	7292	E:\julian\20190221_CroCo_PK-dataset\20180615_KS_CL_9_HCDFT_msconvertStyle.mgf	1782.39384	-1.0	1916.84436459969	3	639.955398	1916.84753627	639.9564552234367	false	0	1				P11974		0	R.MoxNFSHGTHEYHAETIK.N	MNFSHGTHEYHAETIK	MoxNFSHGTHEYHAETIK	1916.84753627	74	16					1	1	Mox	1	15.994910000000004
20180615_KS_CL_9.7332	7332	E:\julian\20190221_CroCo_PK-dataset\20180615_KS_CL_9_HCDFT_msconvertStyle.mgf	1788.534	-1.0	1060.47328959969	3	354.498373	1060.47601027	354.4992798901033	false	0	1				P11974		0	R.EAEAAMFHR.K	EAEAAMFHR	EAEAAMFHR	1060.47601027	384	9					1	1
20180615_KS_CL_9.7344	7344	E:\julian\20190221_CroCo_PK-dataset\20180615_KS_CL_9_HCDFT_msconvertStyle.mgf	1790.88126	-1.0	2349.97034259969	3	784.330724	2349.97629827	784.3327092234366	false	0	1				P11974		0	R.SSSHSTDLMEAMoxAMoxGSVEASYK.Ccm	SSSHSTDLMEAMAMGSVEASYK	SSSHSTDLMEAMoxAMoxGSVEASYK	2349.97629827	401	22					1	1	Mox;Mox	14;12	15.994910000000004;15.994910000000004
20180615_KS_CL_9.7351	7351	E:\julian\20190221_CroCo_PK-dataset\20180615_KS_CL_9_HCDFT_msconvertStyle.mgf	1792.52136	-1.0	1192.63534059969	3	398.55239	1192.6373152700003	398.55304822343675	false	0	1				P11974		0	R.SVETLKEMoxIK.S	SVETLKEMIK	SVETLKEMoxIK	1192.6373152700003	57	10					1	1	Mox	8	15.994910000000004
20180615_KS_CL_9.7363	7363	E:\julian\20190221_CroCo_PK-dataset\20180615_KS_CL_9_HCDFT_msconvertStyle.mgf	1794.37962	-1.0	2507.3477781329198	4	627.844221	2507.35297554	627.84552035177	false	0	1	BS3	138.06807	0	P11974		0	K.NICcmKVVDVGSK.V	NICKVVDVGSK	NICcmK(1.00)VVDVGSK	1217.64380427	163	11	4	K	NAYMEKCDENILWLDYKNICKVVDVGSKVYVDDGLISLQVK	166	1	1							P11974		0	R.KAADVHEVRK.I	KAADVHEVRK	K(1.00)AADVHEVRK	1151.64110127	247	10	1	K	QDLKFGVEQDVDMVFASFIRKAADVHEVRKILGEKGKNIKI	247
20180615_KS_CL_9.7372	7372	E:\julian\20190221_CroCo_PK-dataset\20180615_KS_CL_9_HCDFT_msconvertStyle.mgf	1795.62972	-1.0	2126.13860766615	5	426.234998	2126.1452295400004	426.2363223747701	false	0	1	BS3	138.06807	0	P11974		0	K.EMIKSGMNVAR.M	EMIKSGMNVAR	EMIK(1.00)SGMNVAR	1234.6162082700002	63	11	4	K	GIICTIGPASRSVETLKEMIKSGMNVARMNFSHGTHEYHAE	66	1	1							P11974		0	K.KPRPTR.A	KPRPTR	K(1.00)PRPTR	753.46095127	337	6	1	K	CNRAGKPVICATQMLESMIKKPRPTRAEGSDVANAVLDGAD	337
20180615_KS_CL_9.7397	7397	E:\julian\20190221_CroCo_PK-dataset\20180615_KS_CL_9_HCDFT_msconvertStyle.mgf	1799.90568	-1.0	1944.86227059969	3	649.2947	1944.8536842699998	649.2918378901032	false	1	1				REVERSE_P11974		1	K.ITEAHYEHTGHSFNMoxR.A	ITEAHYEHTGHSFNMR	ITEAHYEHTGHSFNMoxR	1944.8536842699998	444	16					1	1	Mox	15	15.994910000000004
20180615_KS_CL_9.7405	7405	E:\julian\20190221_CroCo_PK-dataset\20180615_KS_CL_9_HCDFT_msconvertStyle.mgf	1800.97266	-1.0	1900.8505395996901	3	634.624123	1900.85262627	634.62481855677	false	0	1				P11974		0	R.MNFSHGTHEYHAETIK.N	MNFSHGTHEYHAETIK	MNFSHGTHEYHAETIK	1900.85262627	74	16					1	1
20180615_KS_CL_9.7408	7408	E:\julian\20190221_CroCo_PK-dataset\20180615_KS_CL_9_HCDFT_msconvertStyle.mgf	1801.4529	-1.0	1900.8499901329199	4	476.219774	1900.85262627	476.22043303427	false	0	1				P11974		0	R.MNFSHGTHEYHAETIK.N	MNFSHGTHEYHAETIK	MNFSHGTHEYHAETIK	1900.85262627	74	16					1	1
20180615_KS_CL_9.7427	7427	E:\julian\20190221_CroCo_PK-dataset\20180615_KS_CL_9_HCDFT_msconvertStyle.mgf	1805.68254	-1.0	1117.5964605996899	3	373.53943	1117.59789827	373.5399092234367	false	0	1				P11974		0	K.GSGTAEVELKK.G	GSGTAEVELKK	GSGTAEVELKK	1117.59789827	126	11					1	1
20180615_KS_CL_9.7441	7441	E:\julian\20190221_CroCo_PK-dataset\20180615_KS_CL_9_HCDFT_msconvertStyle.mgf	1807.96452	-1.0	1060.47462306646	2	531.244588	1060.47601027	531.24528160177	false	0	1				P11974		0	R.EAEAAMFHR.K	EAEAAMFHR	EAEAAMFHR	1060.47601027	384	9					1	1
20180615_KS_CL_9.7450	7450	E:\julian\20190221_CroCo_PK-dataset\20180615_KS_CL_9_HCDFT_msconvertStyle.mgf	1809.54198	-1.0	2109.17088759969	3	704.064239	2109.17282554	704.0648849801033	false	0	1	BS3	138.06807	0	P11974		0	K.NICcmKVVDVGSK.V	NICKVVDVGSK	NICcmK(1.00)VVDVGSK	1217.64380427	163	11	4	K	NAYMEKCDENILWLDYKNICKVVDVGSKVYVDDGLISLQVK	166	1	1							P11974		0	K.KPRPTR.A	KPRPTR	K(1.00)PRPTR	753.46095127	337	6	1	K	CNRAGKPVICATQMLESMIKKPRPTRAEGSDVANAVLDGAD	337
20180615_KS_CL_9.7460	7460	E:\julian\20190221_CroCo_PK-dataset\20180615_KS_CL_9_HCDFT_msconvertStyle.mgf	1811.58036	-1.0	2109.17208613292	4	528.300298	2109.17282554	528.30048285177	false	0	1	BS3	138.06807	0	P11974		0	K.NICcmKVVDVGSK.V	NICKVVDVGSK	NICcmK(1.00)VVDVGSK	1217.64380427	163	11	4	K	NAYMEKCDENILWLDYKNICKVVDVGSKVYVDDGLISLQVK	166	1	1							P11974		0	K.KPRPTR.A	KPRPTR	K(1.00)PRPTR	753.46095127	337	6	1	K	CNRAGKPVICATQMLESMIKKPRPTRAEGSDVANAVLDGAD	337
20180615_KS_CL_9.7468	7468	E:\julian\20190221_CroCo_PK-dataset\20180615_KS_CL_9_HCDFT_msconvertStyle.mgf	1813.03998	-1.0	1916.83947159969	3	639.953767	1916.84753627	639.9564552234367	false	0	1				P11974		0	R.MoxNFSHGTHEYHAETIK.N	MNFSHGTHEYHAETIK	MoxNFSHGTHEYHAETIK	1916.84753627	74	16					1	1	Mox	1	15.994910000000004
20180615_KS_CL_9.7466	7466	E:\julian\20190221_CroCo_PK-dataset\20180615_KS_CL_9_HCDFT_msconvertStyle.mgf	1812.66498	-1.0	989.50180506646	2	495.758179	989.5029352700001	495.75874410177005	false	0	1				P11974		0	K.GSGTAEVELK.K	GSGTAEVELK	GSGTAEVELK	989.5029352700001	126	10					1	1
20180615_KS_CL_9.7480	7480	E:\julian\20190221_CroCo_PK-dataset\20180615_KS_CL_9_HCDFT_msconvertStyle.mgf	1814.48934	-1.0	1076.4692805996901	3	359.83037	1076.47092027	359.83091655677003	false	0	1				P11974		0	R.EAEAAMoxFHR.K	EAEAAMFHR	EAEAAMoxFHR	1076.47092027	384	9					1	1	Mox	6	15.994910000000004
20180615_KS_CL_9.7484	7484	E:\julian\20190221_CroCo_PK-dataset\20180615_KS_CL_9_HCDFT_msconvertStyle.mgf	1815.12768	-1.0	2793.5463751993802	6	466.598339	2793.53635854	466.59666955677	false	0	1	BS3	138.06807	0	P11974		0	R.KLFEELAR.S	KLFEELAR	K(1.00)LFEELAR	1004.5654762700001	393	8	1	K	EAVRMQHLIAREAEAAMFHRKLFEELARSSSHSTDLMEAMA	393	1	1							P11974		0	R.VNLAMNVGKARGFFK.K	VNLAMNVGKARGFFK	VNLAMNVGK(1.00)ARGFFK	1650.90281227	490	15	9	K	VQEAWAEDVDLRVNLAMNVGKARGFFKKGDVVIVLTGWRPG	498
20180615_KS_CL_9.7491	7491	E:\julian\20190221_CroCo_PK-dataset\20180615_KS_CL_9_HCDFT_msconvertStyle.mgf	1816.11756	-1.0	2109.1705576661498	5	422.841388	2109.17282554	422.84184157477	false	0	1	BS3	138.06807	0	P11974		0	K.NICcmKVVDVGSK.V	NICKVVDVGSK	NICcmK(1.00)VVDVGSK	1217.64380427	163	11	4	K	NAYMEKCDENILWLDYKNICKVVDVGSKVYVDDGLISLQVK	166	1	1							P11974		0	K.KPRPTR.A	KPRPTR	K(1.00)PRPTR	753.46095127	337	6	1	K	CNRAGKPVICATQMLESMIKKPRPTRAEGSDVANAVLDGAD	337
20180615_KS_CL_9.7528	7528	E:\julian\20190221_CroCo_PK-dataset\20180615_KS_CL_9_HCDFT_msconvertStyle.mgf	1823.10474	-1.0	1192.63613859969	3	398.552656	1192.6373152700003	398.55304822343675	false	0	1				P11974		0	R.SVETLKEMoxIK.S	SVETLKEMIK	SVETLKEMoxIK	1192.6373152700003	57	10					1	1	Mox	8	15.994910000000004
20180615_KS_CL_9.7521	7521	E:\julian\20190221_CroCo_PK-dataset\20180615_KS_CL_9_HCDFT_msconvertStyle.mgf	1821.66426	-1.0	2349.97401159969	3	784.331947	2349.97629827	784.3327092234366	false	0	1				P11974		0	R.SSSHSTDLMEAMoxAMoxGSVEASYK.Ccm	SSSHSTDLMEAMAMGSVEASYK	SSSHSTDLMEAMoxAMoxGSVEASYK	2349.97629827	401	22					1	1	Mox;Mox	14;12	15.994910000000004;15.994910000000004
20180615_KS_CL_9.7553	7553	E:\julian\20190221_CroCo_PK-dataset\20180615_KS_CL_9_HCDFT_msconvertStyle.mgf	1826.85114	-1.0	1192.63946306646	2	597.327008	1192.6373152700003	597.3259341017701	false	0	1				P11974		0	R.SVETLKEMoxIK.S	SVETLKEMIK	SVETLKEMoxIK	1192.6373152700003	57	10					1	1	Mox	8	15.994910000000004
20180615_KS_CL_9.7555	7555	E:\julian\20190221_CroCo_PK-dataset\20180615_KS_CL_9_HCDFT_msconvertStyle.mgf	1827.00948	-1.0	1117.59684159969	3	373.539557	1117.59789827	373.5399092234367	false	0	1				P11974		0	K.GSGTAEVELKK.G	GSGTAEVELKK	GSGTAEVELKK	1117.59789827	126	11					1	1
20180615_KS_CL_9.7569	7569	E:\julian\20190221_CroCo_PK-dataset\20180615_KS_CL_9_HCDFT_msconvertStyle.mgf	1829.5812	-1.0	2441.15360259969	3	814.725144	2441.1546073749996	814.7254789251032	false	0	1				P11974		0	R.MoxNFSHGTHEYHAETIKbs3nh2NVR.T	MNFSHGTHEYHAETIKNVR	MoxNFSHGTHEYHAETIKbs3nh2NVR	2441.1546073749996	74	19					1	1	Mox;Kbs3nh2	1;16	15.994910000000004;155.09461910500005
20180615_KS_CL_9.7568	7568	E:\julian\20190221_CroCo_PK-dataset\20180615_KS_CL_9_HCDFT_msconvertStyle.mgf	1829.5005	-1.0	2441.15099813292	4	611.295026	2441.1546073749996	611.2959283105199	false	0	1				P11974		0	R.MoxNFSHGTHEYHAETIKbs3nh2NVR.T	MNFSHGTHEYHAETIKNVR	MoxNFSHGTHEYHAETIKbs3nh2NVR	2441.1546073749996	74	19					1	1	Mox;Kbs3nh2	1;16	15.994910000000004;155.09461910500005
20180615_KS_CL_9.7585	7585	E:\julian\20190221_CroCo_PK-dataset\20180615_KS_CL_9_HCDFT_msconvertStyle.mgf	1832.3517	-1.0	1060.47498906646	2	531.244771	1060.47601027	531.24528160177	false	0	1				P11974		0	R.EAEAAMFHR.K	EAEAAMFHR	EAEAAMFHR	1060.47601027	384	9					1	1
20180615_KS_CL_9.7617	7617	E:\julian\20190221_CroCo_PK-dataset\20180615_KS_CL_9_HCDFT_msconvertStyle.mgf	1837.92054	-1.0	2365.96647459969	3	789.662768	2365.97120827	789.6643458901033	false	0	1				P11974		0	R.SSSHSTDLMoxEAMoxAMoxGSVEASYK.Ccm	SSSHSTDLMEAMAMGSVEASYK	SSSHSTDLMoxEAMoxAMoxGSVEASYK	2365.97120827	401	22					1	1	Mox;Mox;Mox	9;14;12	15.994910000000004;15.994910000000004;15.994910000000004
20180615_KS_CL_9.7640	7640	E:\julian\20190221_CroCo_PK-dataset\20180615_KS_CL_9_HCDFT_msconvertStyle.mgf	1843.32114	-1.0	1425.85907559969	3	476.293635	1425.8554866450004	476.29243868177014	false	1	1	BS3	138.06807	0	REVERSE_P11974		1	K.GKEGLIKbs3nh2R.V	GKEGLIKR	GK(1.00)EGLIKbs3nh2R	1054.6498653750002	270	8	2	K	DFRRVGEHNEIKSIIKINKGKEGLIKRVEHVDAAKRIFSAF	271	1	1	Kbs3nh2	7	155.09461910500005				P11974		0	-.SK.S	SK	S(1.00)K	233.13755127000002	2	2	1	S	...................MSKSHSEAGSAFIQTQQLHAAM	2
20180615_KS_CL_9.7653	7653	E:\julian\20190221_CroCo_PK-dataset\20180615_KS_CL_9_HCDFT_msconvertStyle.mgf	1845.80448	-1.0	1872.05011813292	4	469.019806	1872.05677454	469.02147010177003	false	0	1	BS3	138.06807	0	P11974		0	K.GSGTAEVELKK.G	GSGTAEVELKK	GSGTAEVELK(1.00)K	1117.59789827	126	11	10	K	KGPEIRTGLIKGSGTAEVELKKGATLKITLDNAYMEKCDEN	135	1	1							P11974		0	K.KGATLK.I	KGATLK	K(1.00)GATLK	616.39080627	136	6	1	K	GPEIRTGLIKGSGTAEVELKKGATLKITLDNAYMEKCDENI	136
20180615_KS_CL_9.7679	7679	E:\julian\20190221_CroCo_PK-dataset\20180615_KS_CL_9_HCDFT_msconvertStyle.mgf	1850.12034	-1.0	1900.8475635996897	3	634.623131	1900.85262627	634.62481855677	false	0	1				P11974		0	R.MNFSHGTHEYHAETIK.N	MNFSHGTHEYHAETIK	MNFSHGTHEYHAETIK	1900.85262627	74	16					1	1
20180615_KS_CL_9.7683	7683	E:\julian\20190221_CroCo_PK-dataset\20180615_KS_CL_9_HCDFT_msconvertStyle.mgf	1851.07668	-1.0	1916.8441035996902	3	639.955311	1916.84753627	639.9564552234367	false	0	1				P11974		0	R.MoxNFSHGTHEYHAETIK.N	MNFSHGTHEYHAETIK	MoxNFSHGTHEYHAETIK	1916.84753627	74	16					1	1	Mox	1	15.994910000000004
20180615_KS_CL_9.7681	7681	E:\julian\20190221_CroCo_PK-dataset\20180615_KS_CL_9_HCDFT_msconvertStyle.mgf	1850.59806	-1.0	1872.05250159969	3	625.024777	1872.05677454	625.0262013134367	false	0	1	BS3	138.06807	0	P11974		0	K.GSGTAEVELKK.G	GSGTAEVELKK	GSGTAEVELK(1.00)K	1117.59789827	126	11	10	K	KGPEIRTGLIKGSGTAEVELKKGATLKITLDNAYMEKCDEN	135	1	1							P11974		0	K.KGATLK.I	KGATLK	K(1.00)GATLK	616.39080627	136	6	1	K	GPEIRTGLIKGSGTAEVELKKGATLKITLDNAYMEKCDENI	136
20180615_KS_CL_9.7687	7687	E:\julian\20190221_CroCo_PK-dataset\20180615_KS_CL_9_HCDFT_msconvertStyle.mgf	1851.82578	-1.0	2349.97365159969	3	784.331827	2349.97629827	784.3327092234366	false	0	1				P11974		0	R.SSSHSTDLMEAMoxAMoxGSVEASYK.Ccm	SSSHSTDLMEAMAMGSVEASYK	SSSHSTDLMEAMoxAMoxGSVEASYK	2349.97629827	401	22					1	1	Mox;Mox	14;12	15.994910000000004;15.994910000000004
20180615_KS_CL_9.7692	7692	E:\julian\20190221_CroCo_PK-dataset\20180615_KS_CL_9_HCDFT_msconvertStyle.mgf	1852.46328	-1.0	989.50193506646	2	495.758244	989.5029352700001	495.75874410177005	false	0	1				P11974		0	K.GSGTAEVELK.K	GSGTAEVELK	GSGTAEVELK	989.5029352700001	126	10					1	1
20180615_KS_CL_9.7692	7692	E:\julian\20190221_CroCo_PK-dataset\20180615_KS_CL_9_HCDFT_msconvertStyle.mgf	1852.46328	-1.0	1976.14119413292	4	495.042575	1976.1418415399999	495.04273685177	false	0	1	BS3	138.06807	0	P11974		0	R.KAADVHEVR.K	KAADVHEVR	K(1.00)AADVHEVR	1023.5461382699999	247	9	1	K	QDLKFGVEQDVDMVFASFIRKAADVHEVRKILGEKGKNIKI	247	1	1							P11974		0	K.NIKIISK.I	NIKIISK	NIK(1.00)IISK	814.52763327	264	7	3	K	RKAADVHEVRKILGEKGKNIKIISKIENHEGVRRFDEILEA	266
20180615_KS_CL_9.7697	7697	E:\julian\20190221_CroCo_PK-dataset\20180615_KS_CL_9_HCDFT_msconvertStyle.mgf	1853.4984	-1.0	1900.85342213292	4	476.220632	1900.85262627	476.22043303427	false	0	1				P11974		0	R.MNFSHGTHEYHAETIK.N	MNFSHGTHEYHAETIK	MNFSHGTHEYHAETIK	1900.85262627	74	16					1	1
20180615_KS_CL_9.7701	7701	E:\julian\20190221_CroCo_PK-dataset\20180615_KS_CL_9_HCDFT_msconvertStyle.mgf	1854.05328	-1.0	944.51112906646	2	473.262841	944.5113322699999	473.26294260176996	false	0	1				P11974		0	R.VNLAMNVGK.A	VNLAMNVGK	VNLAMNVGK	944.5113322699999	490	9					1	1
20180615_KS_CL_9.7710	7710	E:\julian\20190221_CroCo_PK-dataset\20180615_KS_CL_9_HCDFT_msconvertStyle.mgf	1855.2309	-1.0	1192.63636959969	3	398.552733	1192.6373152700003	398.55304822343675	false	0	1				P11974		0	R.SVETLKEMoxIK.S	SVETLKEMIK	SVETLKEMoxIK	1192.6373152700003	57	10					1	1	Mox	8	15.994910000000004
20180615_KS_CL_9.7725	7725	E:\julian\20190221_CroCo_PK-dataset\20180615_KS_CL_9_HCDFT_msconvertStyle.mgf	1857.42324	-1.0	1192.6383190664599	2	597.326436	1192.6373152700003	597.3259341017701	false	0	1				P11974		0	R.SVETLKEMoxIK.S	SVETLKEMIK	SVETLKEMoxIK	1192.6373152700003	57	10					1	1	Mox	8	15.994910000000004
20180615_KS_CL_9.7719	7719	E:\julian\20190221_CroCo_PK-dataset\20180615_KS_CL_9_HCDFT_msconvertStyle.mgf	1856.511	-1.0	2521.46208213292	4	631.372797	2521.4591525399996	631.3720646017699	false	0	1	BS3	138.06807	0	P11974		0	R.TGLIKGSGTAEVELKK.G	TGLIKGSGTAEVELKK	TGLIK(0.67)GSGTAEVELK(0.33)K	1629.9301312699997	121	16	5	K	YRPVAVALDTKGPEIRTGLIKGSGTAEVELKKGATLKITLD	125	1	1							P11974		0	K.KPRPTR.A	KPRPTR	K(1.00)PRPTR	753.46095127	337	6	1	K	CNRAGKPVICATQMLESMIKKPRPTRAEGSDVANAVLDGAD	337
20180615_KS_CL_9.7736	7736	E:\julian\20190221_CroCo_PK-dataset\20180615_KS_CL_9_HCDFT_msconvertStyle.mgf	1858.7595	-1.0	2521.45465766615	5	505.298208	2521.4591525399996	505.2991069747699	false	0	1	BS3	138.06807	0	P11974		0	R.TGLIKGSGTAEVELKK.G	TGLIKGSGTAEVELKK	TGLIK(0.78)GSGTAEVELK(0.22)K	1629.9301312699997	121	16	5	K	YRPVAVALDTKGPEIRTGLIKGSGTAEVELKKGATLKITLD	125	1	1							P11974		0	K.KPRPTR.A	KPRPTR	K(1.00)PRPTR	753.46095127	337	6	1	K	CNRAGKPVICATQMLESMIKKPRPTRAEGSDVANAVLDGAD	337
20180615_KS_CL_9.7742	7742	E:\julian\20190221_CroCo_PK-dataset\20180615_KS_CL_9_HCDFT_msconvertStyle.mgf	1859.76552	-1.0	2441.14829813292	4	611.294351	2441.1546073749996	611.2959283105199	false	0	1				P11974		0	R.MoxNFSHGTHEYHAETIKbs3nh2NVR.T	MNFSHGTHEYHAETIKNVR	MoxNFSHGTHEYHAETIKbs3nh2NVR	2441.1546073749996	74	19					1	1	Mox;Kbs3nh2	1;16	15.994910000000004;155.09461910500005
20180615_KS_CL_9.7743	7743	E:\julian\20190221_CroCo_PK-dataset\20180615_KS_CL_9_HCDFT_msconvertStyle.mgf	1859.84652	-1.0	2091.18292959969	3	698.068253	2091.1800185399998	698.06728264677	false	1	1	BS3	138.06807	0	REVERSE_P11974		1	K.EGLIKRVEHVDAAKR.I	EGLIKRVEHVDAAKR	EGLIK(0.95)RVEHVDAAK(0.05)R	1719.9743972699998	272	15	5	K	GEHNEIKSIIKINKGKEGLIKRVEHVDAAKRIFSAFVMDVD	276	1	1							P11974		0	-.SK.S	SK	S(1.00)K	233.13755127000002	2	2	1	S	...................MSKSHSEAGSAFIQTQQLHAAM	2
20180615_KS_CL_9.7747	7747	E:\julian\20190221_CroCo_PK-dataset\20180615_KS_CL_9_HCDFT_msconvertStyle.mgf	1860.38214	-1.0	2091.18336159969	3	698.068397	2091.1800185399998	698.06728264677	false	1	1	BS3	138.06807	0	P11974		0	-.SK.S	SK	S(1.00)K	233.13755127000002	2	2	1	S	...................MSKSHSEAGSAFIQTQQLHAAM	2	1	1							REVERSE_P11974		1	K.EGLIKRVEHVDAAKR.I	EGLIKRVEHVDAAKR	EGLIK(0.98)RVEHVDAAK(0.02)R	1719.9743972699998	272	15	5	K	GEHNEIKSIIKINKGKEGLIKRVEHVDAAKRIFSAFVMDVD	276
20180615_KS_CL_9.7743	7743	E:\julian\20190221_CroCo_PK-dataset\20180615_KS_CL_9_HCDFT_msconvertStyle.mgf	1859.84652	-1.0	2090.18244459969	3	697.734758	2090.18476854	697.7355326467699	false	1	1	BS3	138.06807	0	P11974		0	K.IISKIENHEGVR.R	IISKIENHEGVR	IISK(1.00)IENHEGVR	1393.76775727	267	12	4	K	DVHEVRKILGEKGKNIKIISKIENHEGVRRFDEILEASDGI	270	1	1							REVERSE_P11974		1	K.INKGK.E	INKGK	INK(1.00)GK	558.3489412700001	267	5	3	K	IEDFRRVGEHNEIKSIIKINKGKEGLIKRVEHVDAAKRIFS	269
20180615_KS_CL_9.7743	7743	E:\julian\20190221_CroCo_PK-dataset\20180615_KS_CL_9_HCDFT_msconvertStyle.mgf	1859.84652	-1.0	2090.18244459969	3	697.734758	2090.18476854	697.7355326467699	false	0	1	BS3	138.06807	0	P11974		0	K.IISKIENHEGVR.R	IISKIENHEGVR	IISK(1.00)IENHEGVR	1393.76775727	267	12	4	K	DVHEVRKILGEKGKNIKIISKIENHEGVRRFDEILEASDGI	270	1	1							P11974		0	K.GKNIK.I	GKNIK	GK(1.00)NIK	558.3489412700001	262	5	2	K	SFIRKAADVHEVRKILGEKGKNIKIISKIENHEGVRRFDEI	263
20180615_KS_CL_9.7747	7747	E:\julian\20190221_CroCo_PK-dataset\20180615_KS_CL_9_HCDFT_msconvertStyle.mgf	1860.38214	-1.0	2090.18221959969	3	697.734683	2090.18476854	697.7355326467699	false	0	1	BS3	138.06807	0	P11974		0	K.IISKIENHEGVR.R	IISKIENHEGVR	IISK(1.00)IENHEGVR	1393.76775727	267	12	4	K	DVHEVRKILGEKGKNIKIISKIENHEGVRRFDEILEASDGI	270	1	1							P11974		0	K.GKNIK.I	GKNIK	GK(1.00)NIK	558.3489412700001	262	5	2	K	SFIRKAADVHEVRKILGEKGKNIKIISKIENHEGVRRFDEI	263
20180615_KS_CL_9.7750	7750	E:\julian\20190221_CroCo_PK-dataset\20180615_KS_CL_9_HCDFT_msconvertStyle.mgf	1860.62334	-1.0	2521.4631015996897	3	841.494977	2521.45915254	841.4936606467701	false	1	1	BS3	138.06807	0	REVERSE_P11974		1	K.KLEVEATGSGKILGTR.I	KLEVEATGSGKILGTR	K(0.33)LEVEATGSGK(0.67)ILGTR	1657.93627927	397	16	11	K	DLTIKLTAGKKLEVEATGSGKILGTRIEPGKTDLAVAVPRY	407	1	1							REVERSE_P11974		1	R.TPRPKK.I	TPRPKK	TPRPK(1.00)K	725.4548032700001	191	6	5	K	DAGDLVANAVDSGEARTPRPKKIMSELMQTACIVPKGARNC	195
20180615_KS_CL_9.7749	7749	E:\julian\20190221_CroCo_PK-dataset\20180615_KS_CL_9_HCDFT_msconvertStyle.mgf	1860.54258	-1.0	2090.18461013292	4	523.553429	2090.18476854	523.55346860177	false	0	1	BS3	138.06807	0	P11974		0	K.IISKIENHEGVR.R	IISKIENHEGVR	IISK(1.00)IENHEGVR	1393.76775727	267	12	4	K	DVHEVRKILGEKGKNIKIISKIENHEGVRRFDEILEASDGI	270	1	1							P11974		0	K.GKNIK.I	GKNIK	GK(1.00)NIK	558.3489412700001	262	5	2	K	SFIRKAADVHEVRKILGEKGKNIKIISKIENHEGVRRFDEI	263
20180615_KS_CL_9.7762	7762	E:\julian\20190221_CroCo_PK-dataset\20180615_KS_CL_9_HCDFT_msconvertStyle.mgf	1862.68734	-1.0	1060.47512859969	3	354.498986	1060.47601027	354.4992798901033	false	0	1				P11974		0	R.EAEAAMFHR.K	EAEAAMFHR	EAEAAMFHR	1060.47601027	384	9					1	1
20180615_KS_CL_9.7765	7765	E:\julian\20190221_CroCo_PK-dataset\20180615_KS_CL_9_HCDFT_msconvertStyle.mgf	1863.24732	-1.0	2582.4805411993802	6	431.4207	2582.4829265400003	431.42109755677006	false	0	1	BS3	138.06807	0	P11974		0	R.KILGEKGKNIK.I	KILGEKGKNIK	K(0.24)ILGEK(0.38)GK(0.38)NIK	1226.7710522700002	256	11	8	K	SFIRKAADVHEVRKILGEKGKNIKIISKIENHEGVRRFDEI	263	1	1							P11974		0	K.NICcmKVVDVGSK.V	NICKVVDVGSK	NICcmK(1.00)VVDVGSK	1217.64380427	163	11	4	K	NAYMEKCDENILWLDYKNICKVVDVGSKVYVDDGLISLQVK	166
20180615_KS_CL_9.7778	7778	E:\julian\20190221_CroCo_PK-dataset\20180615_KS_CL_9_HCDFT_msconvertStyle.mgf	1866.02718	-1.0	989.50283906646	2	495.758696	989.5029352700001	495.75874410177005	false	0	1				P11974		0	K.GSGTAEVELK.K	GSGTAEVELK	GSGTAEVELK	989.5029352700001	126	10					1	1
20180615_KS_CL_9.7781	7781	E:\julian\20190221_CroCo_PK-dataset\20180615_KS_CL_9_HCDFT_msconvertStyle.mgf	1866.58854	-1.0	2090.18414766615	5	419.044106	2090.18476854	419.04423017476995	false	0	1	BS3	138.06807	0	P11974		0	K.IISKIENHEGVR.R	IISKIENHEGVR	IISK(1.00)IENHEGVR	1393.76775727	267	12	4	K	DVHEVRKILGEKGKNIKIISKIENHEGVRRFDEILEASDGI	270	1	1							P11974		0	K.GKNIK.I	GKNIK	GK(1.00)NIK	558.3489412700001	262	5	2	K	SFIRKAADVHEVRKILGEKGKNIKIISKIENHEGVRRFDEI	263
20180615_KS_CL_9.7786	7786	E:\julian\20190221_CroCo_PK-dataset\20180615_KS_CL_9_HCDFT_msconvertStyle.mgf	1867.31004	-1.0	1393.7673825996899	3	465.596404	1393.76775727	465.59652889010334	false	0	1				P11974		0	K.IISKIENHEGVR.R	IISKIENHEGVR	IISKIENHEGVR	1393.76775727	267	12					1	1
20180615_KS_CL_9.7786	7786	E:\julian\20190221_CroCo_PK-dataset\20180615_KS_CL_9_HCDFT_msconvertStyle.mgf	1867.31004	-1.0	929.55420706646	2	465.78438	929.5545625400001	465.78455773677007	false	1	1	BS3	138.06807	0	REVERSE_P11974		1	K.INKGK.E	INKGK	INK(1.00)GK	558.3489412700001	267	5	3	K	IEDFRRVGEHNEIKSIIKINKGKEGLIKRVEHVDAAKRIFS	269	1	1							P11974		0	-.SK.S	SK	S(1.00)K	233.13755127000002	2	2	1	S	...................MSKSHSEAGSAFIQTQQLHAAM	2
20180615_KS_CL_9.7792	7792	E:\julian\20190221_CroCo_PK-dataset\20180615_KS_CL_9_HCDFT_msconvertStyle.mgf	1868.22906	-1.0	2365.9712565996897	3	789.664362	2365.97120827	789.6643458901033	false	0	1				P11974		0	R.SSSHSTDLMoxEAMoxAMoxGSVEASYK.Ccm	SSSHSTDLMEAMAMGSVEASYK	SSSHSTDLMoxEAMoxAMoxGSVEASYK	2365.97120827	401	22					1	1	Mox;Mox;Mox	9;14;12	15.994910000000004;15.994910000000004;15.994910000000004
20180615_KS_CL_9.7806	7806	E:\julian\20190221_CroCo_PK-dataset\20180615_KS_CL_9_HCDFT_msconvertStyle.mgf	1870.5564	-1.0	2100.21195813292	4	526.060266	2100.2154142699997	526.0611300342699	false	0	1				P11974		0	R.TGLIKGSGTAEVELKKGATLK.I	TGLIKGSGTAEVELKKGATLK	TGLIKGSGTAEVELKKGATLK	2100.2154142699997	121	21					1	1
20180615_KS_CL_9.7809	7809	E:\julian\20190221_CroCo_PK-dataset\20180615_KS_CL_9_HCDFT_msconvertStyle.mgf	1871.11602	-1.0	2555.3765826661497	5	512.082593	2555.38196554	512.0836695747699	true	0	1	BS3	138.06807	0	P11974		0	R.KAADVHEVR.K	KAADVHEVR	K(1.00)AADVHEVR	1023.5461382699999	247	9	1	K	QDLKFGVEQDVDMVFASFIRKAADVHEVRKILGEKGKNIKI	247	1	1							P11974		0	K.IISKIENHEGVR.R	IISKIENHEGVR	IISK(1.00)IENHEGVR	1393.76775727	267	12	4	K	DVHEVRKILGEKGKNIKIISKIENHEGVRRFDEILEASDGI	270
20180615_KS_CL_9.7823	7823	E:\julian\20190221_CroCo_PK-dataset\20180615_KS_CL_9_HCDFT_msconvertStyle.mgf	1873.36326	-1.0	2572.47274359969	3	858.498191	2572.4700432399995	858.4972908801032	false	1	1	BS3	138.06807	0	REVERSE_P11974		1	K.INKbs3ohGKEGLIKR.V	INKGKEGLIKR	INKbs3ohGK(0.50)EGLIK(0.50)R	1410.85583497	267	11	10	K	GEHNEIKSIIKINKGKEGLIKRVEHVDAAKRIFSAFVMDVD	276	1	1	Kbs3oh	3	156.0786347				REVERSE_P11974		1	R.VEHVDAAKR.I	VEHVDAAKR	VEHVDAAK(1.00)R	1023.5461382699999	278	9	8	K	IKINKGKEGLIKRVEHVDAAKRIFSAFVMDVDQEVGFKLDQ	285
20180615_KS_CL_9.7823	7823	E:\julian\20190221_CroCo_PK-dataset\20180615_KS_CL_9_HCDFT_msconvertStyle.mgf	1873.36326	-1.0	2572.47274359969	3	858.498191	2572.4700432399995	858.4972908801032	false	1	1	BS3	138.06807	0	REVERSE_P11974		1	K.INKbs3ohGKEGLIKR.V	INKGKEGLIKR	INKbs3ohGK(0.50)EGLIK(0.50)R	1410.85583497	267	11	10	K	GEHNEIKSIIKINKGKEGLIKRVEHVDAAKRIFSAFVMDVD	276	1	1	Kbs3oh	3	156.0786347				P11974		0	R.KAADVHEVR.K	KAADVHEVR	K(1.00)AADVHEVR	1023.5461382699999	247	9	1	K	QDLKFGVEQDVDMVFASFIRKAADVHEVRKILGEKGKNIKI	247
20180615_KS_CL_9.7852	7852	E:\julian\20190221_CroCo_PK-dataset\20180615_KS_CL_9_HCDFT_msconvertStyle.mgf	1878.9852	-1.0	1944.85948059969	3	649.29377	1944.8536842699998	649.2918378901032	false	1	1				REVERSE_P11974		1	K.ITEAHYEHTGHSFNMoxR.A	ITEAHYEHTGHSFNMR	ITEAHYEHTGHSFNMoxR	1944.8536842699998	444	16					1	1	Mox	15	15.994910000000004
20180615_KS_CL_9.7862	7862	E:\julian\20190221_CroCo_PK-dataset\20180615_KS_CL_9_HCDFT_msconvertStyle.mgf	1881.94932	-1.0	2349.96771159969	3	784.329847	2349.97629827	784.3327092234366	false	0	1				P11974		0	R.SSSHSTDLMEAMoxAMoxGSVEASYK.Ccm	SSSHSTDLMEAMAMGSVEASYK	SSSHSTDLMEAMoxAMoxGSVEASYK	2349.97629827	401	22					1	1	Mox;Mox	14;12	15.994910000000004;15.994910000000004
20180615_KS_CL_9.7912	7912	E:\julian\20190221_CroCo_PK-dataset\20180615_KS_CL_9_HCDFT_msconvertStyle.mgf	1895.0886	-1.0	2048.12503059969	3	683.71562	2048.12745654	683.7164286467699	false	1	1	BS3	138.06807	0	REVERSE_P11974		1	R.NCcmRGIIMKQALFVK.E	NCRGIIMKQALFVK	NCcmRGIIMK(1.00)QALFVK	1676.9218352699997	214	14	8	K	LMQTACIVPKGARNCRGIIMKQALFVKEAPIEIGLDGRAVM	221	1	1							P11974		0	-.SK.S	SK	S(1.00)K	233.13755127000002	2	2	1	S	...................MSKSHSEAGSAFIQTQQLHAAM	2
20180615_KS_CL_9.7898	7898	E:\julian\20190221_CroCo_PK-dataset\20180615_KS_CL_9_HCDFT_msconvertStyle.mgf	1891.12074	-1.0	2521.45859266615	5	505.298995	2521.4591525399996	505.2991069747699	false	0	1	BS3	138.06807	0	P11974		0	R.TGLIKGSGTAEVELKK.G	TGLIKGSGTAEVELKK	TGLIK(0.77)GSGTAEVELK(0.23)K	1629.9301312699997	121	16	5	K	YRPVAVALDTKGPEIRTGLIKGSGTAEVELKKGATLKITLD	125	1	1							P11974		0	K.KPRPTR.A	KPRPTR	K(1.00)PRPTR	753.46095127	337	6	1	K	CNRAGKPVICATQMLESMIKKPRPTRAEGSDVANAVLDGAD	337
20180615_KS_CL_9.7922	7922	E:\julian\20190221_CroCo_PK-dataset\20180615_KS_CL_9_HCDFT_msconvertStyle.mgf	1896.92508	-1.0	2048.12587959969	3	683.715903	2048.12745654	683.7164286467699	false	1	1	BS3	138.06807	0	P11974		0	-.SK.S	SK	S(1.00)K	233.13755127000002	2	2	1	S	...................MSKSHSEAGSAFIQTQQLHAAM	2	1	1							REVERSE_P11974		1	R.NCcmRGIIMKQALFVK.E	NCRGIIMKQALFVK	NCcmRGIIMK(1.00)QALFVK	1676.9218352699997	214	14	8	K	LMQTACIVPKGARNCRGIIMKQALFVKEAPIEIGLDGRAVM	221
20180615_KS_CL_9.7932	7932	E:\julian\20190221_CroCo_PK-dataset\20180615_KS_CL_9_HCDFT_msconvertStyle.mgf	1898.80494	-1.0	2365.96299459969	3	789.661608	2365.97120827	789.6643458901033	false	0	1				P11974		0	R.SSSHSTDLMoxEAMoxAMoxGSVEASYK.Ccm	SSSHSTDLMEAMAMGSVEASYK	SSSHSTDLMoxEAMoxAMoxGSVEASYK	2365.97120827	401	22					1	1	Mox;Mox;Mox	9;14;12	15.994910000000004;15.994910000000004;15.994910000000004
20180615_KS_CL_9.7949	7949	E:\julian\20190221_CroCo_PK-dataset\20180615_KS_CL_9_HCDFT_msconvertStyle.mgf	1903.55268	-1.0	2572.47203259969	3	858.497954	2572.4700432399995	858.4972908801032	false	1	1	BS3	138.06807	0	REVERSE_P11974		1	K.INKGKbs3ohEGLIKR.V	INKGKEGLIKR	INK(0.50)GKbs3ohEGLIK(0.50)R	1410.85583497	267	11	10	K	GEHNEIKSIIKINKGKEGLIKRVEHVDAAKRIFSAFVMDVD	276	1	1	Kbs3oh	5	156.0786347				P11974		0	R.KAADVHEVR.K	KAADVHEVR	K(1.00)AADVHEVR	1023.5461382699999	247	9	1	K	QDLKFGVEQDVDMVFASFIRKAADVHEVRKILGEKGKNIKI	247
20180615_KS_CL_9.7949	7949	E:\julian\20190221_CroCo_PK-dataset\20180615_KS_CL_9_HCDFT_msconvertStyle.mgf	1903.55268	-1.0	2572.47203259969	3	858.497954	2572.4700432399995	858.4972908801032	false	1	1	BS3	138.06807	0	REVERSE_P11974		1	K.INKbs3ohGKEGLIKR.V	INKGKEGLIKR	INKbs3ohGK(0.50)EGLIK(0.50)R	1410.85583497	267	11	10	K	GEHNEIKSIIKINKGKEGLIKRVEHVDAAKRIFSAFVMDVD	276	1	1	Kbs3oh	3	156.0786347				P11974		0	R.KAADVHEVR.K	KAADVHEVR	K(1.00)AADVHEVR	1023.5461382699999	247	9	1	K	QDLKFGVEQDVDMVFASFIRKAADVHEVRKILGEKGKNIKI	247
20180615_KS_CL_9.8000	8000	E:\julian\20190221_CroCo_PK-dataset\20180615_KS_CL_9_HCDFT_msconvertStyle.mgf	1912.31136	-1.0	2349.96967659969	3	784.330502	2349.97629827	784.3327092234366	false	0	1				P11974		0	R.SSSHSTDLMEAMoxAMoxGSVEASYK.Ccm	SSSHSTDLMEAMAMGSVEASYK	SSSHSTDLMEAMoxAMoxGSVEASYK	2349.97629827	401	22					1	1	Mox;Mox	14;12	15.994910000000004;15.994910000000004
20180615_KS_CL_9.8005	8005	E:\julian\20190221_CroCo_PK-dataset\20180615_KS_CL_9_HCDFT_msconvertStyle.mgf	1913.0256	-1.0	2266.1429475996897	3	756.388259	2266.14448354	756.3887709801032	false	1	1	BS3	138.06807	0	REVERSE_P11974		1	K.KIMoxSELMQTACcmIVPK.G	KIMSELMQTACIVPK	K(1.00)IMoxSELMQTACcmIVPK	1763.8983772699996	196	15	1	K	AGDLVANAVDSGEARTPRPKKIMSELMQTACIVPKGARNCR	196	1	1	Mox	3	15.994910000000004				P11974		0	-.MSK.S	MSK	M(1.00)SK	364.17803626999995	1	3	1	M	....................MSKSHSEAGSAFIQTQQLHAA	1
20180615_KS_CL_9.8019	8019	E:\julian\20190221_CroCo_PK-dataset\20180615_KS_CL_9_HCDFT_msconvertStyle.mgf	1915.18572	-1.0	1900.84536613292	4	476.218618	1900.85262627	476.22043303427	false	0	1				P11974		0	R.MNFSHGTHEYHAETIK.N	MNFSHGTHEYHAETIK	MNFSHGTHEYHAETIK	1900.85262627	74	16					1	1
20180615_KS_CL_9.8031	8031	E:\julian\20190221_CroCo_PK-dataset\20180615_KS_CL_9_HCDFT_msconvertStyle.mgf	1916.89368	-1.0	952.47085906646	2	477.242706	952.4726382700001	477.24359560177004	false	0	1				P11974		0	K.IENHEGVR.R	IENHEGVR	IENHEGVR	952.4726382700001	271	8					1	1
20180615_KS_CL_9.8024	8024	E:\julian\20190221_CroCo_PK-dataset\20180615_KS_CL_9_HCDFT_msconvertStyle.mgf	1915.80234	-1.0	3180.46466259969	3	1061.162164	3180.47049954	1061.1641096467702	false	1	1	BS3	138.06807	0	REVERSE_P11974		1	K.YDLWLINEDCcmKEMoxYANDLTIK.L	YDLWLINEDCKEMYANDLTIK	YDLWLINEDCcmK(1.00)EMoxYANDLTIK	2662.2294832700004	371	21	11	K	GVDVVKCINKYDLWLINEDCKEMYANDLTIKLTAGKKLEVE	381	1	1	Mox	13	15.994910000000004				P11974		0	-.MoxSK.S	MSK	Mox(1.00)SK	380.17294626999995	1	3	1	Mox	....................MSKSHSEAGSAFIQTQQLHAA	1
20180615_KS_CL_9.8040	8040	E:\julian\20190221_CroCo_PK-dataset\20180615_KS_CL_9_HCDFT_msconvertStyle.mgf	1918.73916	-1.0	1192.63582306646	2	597.325188	1192.6373152700003	597.3259341017701	false	0	1				P11974		0	R.SVETLKEMoxIK.S	SVETLKEMIK	SVETLKEMoxIK	1192.6373152700003	57	10					1	1	Mox	8	15.994910000000004
20180615_KS_CL_9.8054	8054	E:\julian\20190221_CroCo_PK-dataset\20180615_KS_CL_9_HCDFT_msconvertStyle.mgf	1921.17864	-1.0	3654.0372571993794	6	610.013486	3654.0398255399996	610.01391405677	false	1	1	BS3	138.06807	0	P11974		0	R.KILGEKGKNIK.I	KILGEKGKNIK	K(0.01)ILGEK(0.97)GK(0.02)NIK	1226.7710522700002	256	11	6	K	FASFIRKAADVHEVRKILGEKGKNIKIISKIENHEGVRRFD	261	1	1							REVERSE_P11974		1	R.PKKIMoxSELMoxQTACcmIVPKGAR.N	PKKIMSELMQTACIVPKGAR	PK(0.01)K(0.01)IMoxSELMoxQTACcmIVPK(0.98)GAR	2289.20070327	194	20	17	K	RTPRPKKIMSELMQTACIVPKGARNCRGIIMKQALFVKEAP	210
20180615_KS_CL_9.8079	8079	E:\julian\20190221_CroCo_PK-dataset\20180615_KS_CL_9_HCDFT_msconvertStyle.mgf	1925.5305	-1.0	1754.96894259969	3	585.996924	1754.97127254	585.99770064677	false	0	1	BS3	138.06807	0	P11974		0	K.NICcmKVVDVGSK.V	NICKVVDVGSK	NICcmK(1.00)VVDVGSK	1217.64380427	163	11	4	K	NAYMEKCDENILWLDYKNICKVVDVGSKVYVDDGLISLQVK	166	1	1							P11974		0	K.KPR.P	KPR	K(1.00)PR	399.25939826999996	337	3	1	K	CNRAGKPVICATQMLESMIKKPRPTRAEGSDVANAVLDGAD	337
20180615_KS_CL_9.8064	8064	E:\julian\20190221_CroCo_PK-dataset\20180615_KS_CL_9_HCDFT_msconvertStyle.mgf	1922.50392	-1.0	2005.0739621329199	4	502.275767	2005.0699945400002	502.27477510177005	false	0	1	BS3	138.06807	0	P11974		0	K.EMoxIKSGMNVAR.M	EMIKSGMNVAR	EMoxIK(1.00)SGMNVAR	1250.6111182700001	63	11	4	K	GIICTIGPASRSVETLKEMIKSGMNVARMNFSHGTHEYHAE	66	1	1	Mox	2	15.994910000000004				P11974		0	K.KGATLK.I	KGATLK	K(1.00)GATLK	616.39080627	136	6	1	K	GPEIRTGLIKGSGTAEVELKKGATLKITLDNAYMEKCDENI	136
20180615_KS_CL_9.8082	8082	E:\julian\20190221_CroCo_PK-dataset\20180615_KS_CL_9_HCDFT_msconvertStyle.mgf	1926.08502	-1.0	1076.4691575996899	3	359.830329	1076.47092027	359.83091655677003	false	0	1				P11974		0	R.EAEAAMoxFHR.K	EAEAAMFHR	EAEAAMoxFHR	1076.47092027	384	9					1	1	Mox	6	15.994910000000004
20180615_KS_CL_9.8081	8081	E:\julian\20190221_CroCo_PK-dataset\20180615_KS_CL_9_HCDFT_msconvertStyle.mgf	1926.00612	-1.0	1117.5941595996899	3	373.538663	1117.59789827	373.5399092234367	false	0	1				P11974		0	K.GSGTAEVELKK.G	GSGTAEVELKK	GSGTAEVELKK	1117.59789827	126	11					1	1
20180615_KS_CL_9.8097	8097	E:\julian\20190221_CroCo_PK-dataset\20180615_KS_CL_9_HCDFT_msconvertStyle.mgf	1929.01422	-1.0	2365.96887159969	3	789.663567	2365.97120827	789.6643458901033	false	0	1				P11974		0	R.SSSHSTDLMoxEAMoxAMoxGSVEASYK.Ccm	SSSHSTDLMEAMAMGSVEASYK	SSSHSTDLMoxEAMoxAMoxGSVEASYK	2365.97120827	401	22					1	1	Mox;Mox;Mox	9;14;12	15.994910000000004;15.994910000000004;15.994910000000004
20180615_KS_CL_9.8098	8098	E:\julian\20190221_CroCo_PK-dataset\20180615_KS_CL_9_HCDFT_msconvertStyle.mgf	1929.11808	-1.0	1900.84966659969	3	634.623832	1900.85262627	634.62481855677	false	0	1				P11974		0	R.MNFSHGTHEYHAETIK.N	MNFSHGTHEYHAETIK	MNFSHGTHEYHAETIK	1900.85262627	74	16					1	1
20180615_KS_CL_9.8104	8104	E:\julian\20190221_CroCo_PK-dataset\20180615_KS_CL_9_HCDFT_msconvertStyle.mgf	1930.21572	-1.0	960.50596906646	2	481.260261	960.50624227	481.26039760177	false	0	1				P11974		0	R.VNLAMoxNVGK.A	VNLAMNVGK	VNLAMoxNVGK	960.50624227	490	9					1	1	Mox	5	15.994910000000004
20180615_KS_CL_9.8109	8109	E:\julian\20190221_CroCo_PK-dataset\20180615_KS_CL_9_HCDFT_msconvertStyle.mgf	1930.93824	-1.0	733.35368106646	2	367.684117	733.35410327	367.68432810177	false	0	1				P11974		0	K.SGMNVAR.M	SGMNVAR	SGMNVAR	733.35410327	67	7					1	1
20180615_KS_CL_9.8149	8149	E:\julian\20190221_CroCo_PK-dataset\20180615_KS_CL_9_HCDFT_msconvertStyle.mgf	1937.71518	-1.0	989.50187706646	2	495.758215	989.5029352700001	495.75874410177005	false	0	1				P11974		0	K.GSGTAEVELK.K	GSGTAEVELK	GSGTAEVELK	989.5029352700001	126	10					1	1
20180615_KS_CL_9.8144	8144	E:\julian\20190221_CroCo_PK-dataset\20180615_KS_CL_9_HCDFT_msconvertStyle.mgf	1937.09952	-1.0	2662.22432213292	4	666.563357	2662.2294832700004	666.5646472842701	false	1	1				REVERSE_P11974		1	K.YDLWLINEDCcmKEMoxYANDLTIK.L	YDLWLINEDCKEMYANDLTIK	YDLWLINEDCcmKEMoxYANDLTIK	2662.2294832700004	371	21					1	1	Mox	13	15.994910000000004
20180615_KS_CL_9.8153	8153	E:\julian\20190221_CroCo_PK-dataset\20180615_KS_CL_9_HCDFT_msconvertStyle.mgf	1938.35106	-1.0	1501.83290559969	3	501.618245	1501.8351682699997	501.61899922343656	false	0	1				P11974		0	R.TGLIKGSGTAEVELK.K	TGLIKGSGTAEVELK	TGLIKGSGTAEVELK	1501.8351682699997	121	15					1	1
20180615_KS_CL_9.8163	8163	E:\julian\20190221_CroCo_PK-dataset\20180615_KS_CL_9_HCDFT_msconvertStyle.mgf	1939.99554	-1.0	867.47393506646	2	434.744244	867.4748882700001	434.74472060177004	false	0	1				P11974		0	R.MQHLIAR.E	MQHLIAR	MQHLIAR	867.4748882700001	377	7					1	1
20180615_KS_CL_9.8170	8170	E:\julian\20190221_CroCo_PK-dataset\20180615_KS_CL_9_HCDFT_msconvertStyle.mgf	1941.46698	-1.0	1192.63473759969	3	398.552189	1192.6373152700003	398.55304822343675	false	0	1				P11974		0	R.SVETLKEMoxIK.S	SVETLKEMIK	SVETLKEMoxIK	1192.6373152700003	57	10					1	1	Mox	8	15.994910000000004
20180615_KS_CL_9.8163	8163	E:\julian\20190221_CroCo_PK-dataset\20180615_KS_CL_9_HCDFT_msconvertStyle.mgf	1939.99554	-1.0	2167.25294266615	5	434.457865	2167.25759954	434.45879637477	false	0	1	BS3	138.06807	0	P11974		0	R.TGLIKGSGTAEVELKK.G	TGLIKGSGTAEVELKK	TGLIK(0.60)GSGTAEVELK(0.40)K	1629.9301312699997	121	16	5	K	YRPVAVALDTKGPEIRTGLIKGSGTAEVELKKGATLKITLD	125	1	1							P11974		0	K.KPR.P	KPR	K(1.00)PR	399.25939826999996	337	3	1	K	CNRAGKPVICATQMLESMIKKPRPTRAEGSDVANAVLDGAD	337
20180615_KS_CL_9.8178	8178	E:\julian\20190221_CroCo_PK-dataset\20180615_KS_CL_9_HCDFT_msconvertStyle.mgf	1942.98336	-1.0	1916.84333859969	3	639.955056	1916.84753627	639.9564552234367	false	0	1				P11974		0	R.MoxNFSHGTHEYHAETIK.N	MNFSHGTHEYHAETIK	MoxNFSHGTHEYHAETIK	1916.84753627	74	16					1	1	Mox	1	15.994910000000004
20180615_KS_CL_9.8176	8176	E:\julian\20190221_CroCo_PK-dataset\20180615_KS_CL_9_HCDFT_msconvertStyle.mgf	1942.79736	-1.0	2349.9721875996897	3	784.331339	2349.97629827	784.3327092234366	false	0	1				P11974		0	R.SSSHSTDLMEAMoxAMoxGSVEASYK.Ccm	SSSHSTDLMEAMAMGSVEASYK	SSSHSTDLMEAMoxAMoxGSVEASYK	2349.97629827	401	22					1	1	Mox;Mox	14;12	15.994910000000004;15.994910000000004
20180615_KS_CL_9.8182	8182	E:\julian\20190221_CroCo_PK-dataset\20180615_KS_CL_9_HCDFT_msconvertStyle.mgf	1943.61822	-1.0	989.50075506646	2	495.757654	989.5029352700001	495.75874410177005	false	0	1				P11974		0	K.GSGTAEVELK.K	GSGTAEVELK	GSGTAEVELK	989.5029352700001	126	10					1	1
20180615_KS_CL_9.8200	8200	E:\julian\20190221_CroCo_PK-dataset\20180615_KS_CL_9_HCDFT_msconvertStyle.mgf	1946.01174	-1.0	1900.84930613292	4	476.219603	1900.85262627	476.22043303427	false	0	1				P11974		0	R.MNFSHGTHEYHAETIK.N	MNFSHGTHEYHAETIK	MNFSHGTHEYHAETIK	1900.85262627	74	16					1	1
20180615_KS_CL_9.8216	8216	E:\julian\20190221_CroCo_PK-dataset\20180615_KS_CL_9_HCDFT_msconvertStyle.mgf	1948.86756	-1.0	1192.63658706646	2	597.32557	1192.6373152700003	597.3259341017701	false	0	1				P11974		0	R.SVETLKEMoxIK.S	SVETLKEMIK	SVETLKEMoxIK	1192.6373152700003	57	10					1	1	Mox	8	15.994910000000004
20180615_KS_CL_9.8244	8244	E:\julian\20190221_CroCo_PK-dataset\20180615_KS_CL_9_HCDFT_msconvertStyle.mgf	1954.35552	-1.0	1212.56708706646	2	607.29082	1212.5696302700003	607.2920916017702	false	1	1				REVERSE_P11974		1	K.EMoxYANDLTIK.L	EMYANDLTIK	EMoxYANDLTIK	1212.5696302700003	382	10					1	1	Mox	2	15.994910000000004
20180615_KS_CL_9.8249	8249	E:\julian\20190221_CroCo_PK-dataset\20180615_KS_CL_9_HCDFT_msconvertStyle.mgf	1955.35104	-1.0	2662.22193413292	4	666.56276	2662.2294832700004	666.5646472842701	false	1	1				REVERSE_P11974		1	K.YDLWLINEDCcmKEMoxYANDLTIK.L	YDLWLINEDCKEMYANDLTIK	YDLWLINEDCcmKEMoxYANDLTIK	2662.2294832700004	371	21					1	1	Mox	13	15.994910000000004
20180615_KS_CL_9.8253	8253	E:\julian\20190221_CroCo_PK-dataset\20180615_KS_CL_9_HCDFT_msconvertStyle.mgf	1956.16518	-1.0	1117.59595959969	3	373.539263	1117.59789827	373.5399092234367	false	0	1				P11974		0	K.GSGTAEVELKK.G	GSGTAEVELKK	GSGTAEVELKK	1117.59789827	126	11					1	1
20180615_KS_CL_9.8263	8263	E:\julian\20190221_CroCo_PK-dataset\20180615_KS_CL_9_HCDFT_msconvertStyle.mgf	1957.75542	-1.0	2662.2251176661503	5	533.4523	2662.2294832700004	533.4531731207701	false	1	1				REVERSE_P11974		1	K.YDLWLINEDCcmKEMoxYANDLTIK.L	YDLWLINEDCKEMYANDLTIK	YDLWLINEDCcmKEMoxYANDLTIK	2662.2294832700004	371	21					1	1	Mox	13	15.994910000000004
20180615_KS_CL_9.8273	8273	E:\julian\20190221_CroCo_PK-dataset\20180615_KS_CL_9_HCDFT_msconvertStyle.mgf	1959.33078	-1.0	2365.96730259969	3	789.663044	2365.97120827	789.6643458901033	false	0	1				P11974		0	R.SSSHSTDLMoxEAMoxAMoxGSVEASYK.Ccm	SSSHSTDLMEAMAMGSVEASYK	SSSHSTDLMoxEAMoxAMoxGSVEASYK	2365.97120827	401	22					1	1	Mox;Mox;Mox	9;14;12	15.994910000000004;15.994910000000004;15.994910000000004
20180615_KS_CL_9.8280	8280	E:\julian\20190221_CroCo_PK-dataset\20180615_KS_CL_9_HCDFT_msconvertStyle.mgf	1960.64688	-1.0	960.50572506646	2	481.260139	960.50624227	481.26039760177	false	0	1				P11974		0	R.VNLAMoxNVGK.A	VNLAMNVGK	VNLAMoxNVGK	960.50624227	490	9					1	1	Mox	5	15.994910000000004
20180615_KS_CL_9.8285	8285	E:\julian\20190221_CroCo_PK-dataset\20180615_KS_CL_9_HCDFT_msconvertStyle.mgf	1961.57112	-1.0	2569.42975813292	4	643.364716	2569.4366865399998	643.36644810177	false	1	1	BS3	138.06807	0	REVERSE_P11974		1	K.KLEVEATGSGK.I	KLEVEATGSGK	K(1.00)LEVEATGSGK	1117.59789827	397	11	1	K	NEDCKEMYANDLTIKLTAGKKLEVEATGSGKILGTRIEPGK	397	1	1							REVERSE_P11974		1	R.WGTLVIVVDGKK.F	WGTLVIVVDGKK	WGTLVIVVDGK(1.00)K	1313.7707182699999	17	12	11	K	MTNTFGSGPRWGTLVIVVDGKKFFGRAKGVNMALNVRLDVD	27
20180615_KS_CL_9.8296	8296	E:\julian\20190221_CroCo_PK-dataset\20180615_KS_CL_9_HCDFT_msconvertStyle.mgf	1963.32846	-1.0	952.47243706646	2	477.243495	952.4726382700001	477.24359560177004	false	0	1				P11974		0	K.IENHEGVR.R	IENHEGVR	IENHEGVR	952.4726382700001	271	8					1	1
20180615_KS_CL_9.8315	8315	E:\julian\20190221_CroCo_PK-dataset\20180615_KS_CL_9_HCDFT_msconvertStyle.mgf	1966.3383	-1.0	1666.86476859969	3	556.628866	1666.86000327	556.6272775567701	false	1	1				REVERSE_P11974		1	K.EMYANDLTIKLTAGK.K	EMYANDLTIKLTAGK	EMYANDLTIKLTAGK	1666.86000327	382	15					1	1
20180615_KS_CL_9.8323	8323	E:\julian\20190221_CroCo_PK-dataset\20180615_KS_CL_9_HCDFT_msconvertStyle.mgf	1967.43558	-1.0	3779.0402865996903	3	1260.687372	3779.0437315400004	1260.6885203134368	false	1	1	BS3	138.06807	0	REVERSE_P11974		1	R.AVNMGSKIMEKLTEVSR.S	AVNMGSKIMEKLTEVSR	AVNMGSK(0.47)IMEK(0.53)LTEVSR	1891.98594827	460	17	11	K	EHTGHSFNMRAVNMGSKIMEKLTEVSRSAPGITCIIGTNRA	470	1	1							P11974		0	K.AADVHEVRKILGEKGK.N	AADVHEVRKILGEKGK	AADVHEVRK(0.50)ILGEK(0.50)GK	1748.9897132700003	248	16	14	K	FASFIRKAADVHEVRKILGEKGKNIKIISKIENHEGVRRFD	261
20180615_KS_CL_9.8330	8330	E:\julian\20190221_CroCo_PK-dataset\20180615_KS_CL_9_HCDFT_msconvertStyle.mgf	1968.55242	-1.0	4723.54719759969	3	1575.523009	4723.555246239999	1575.525691880103	false	1	1	BS3	138.06807	0	REVERSE_P11974		1	K.KIMSELMQTACcmIVPKbs3ohGAR.N	KIMSELMQTACIVPKGAR	K(1.00)IMSELMQTACcmIVPKbs3ohGAR	2188.14179097	196	18	1	K	AGDLVANAVDSGEARTPRPKKIMSELMQTACIVPKGARNCR	196	1	1	Kbs3oh	15	156.0786347				P11974		0	R.GDLGIEIPAEKVFLAQKMIIGR.Ccm	GDLGIEIPAEKVFLAQKMIIGR	GDLGIEIPAEK(0.50)VFLAQK(0.50)MIIGR	2397.34538527	295	22	17	K	MVARGDLGIEIPAEKVFLAQKMIIGRCNRAGKPVICATQML	311
20180615_KS_CL_9.8333	8333	E:\julian\20190221_CroCo_PK-dataset\20180615_KS_CL_9_HCDFT_msconvertStyle.mgf	1969.10592	-1.0	2833.52622306646	2	1417.770388	2833.529263645	1417.77190828927	false	1	1	BS3	138.06807	0	P11974		0	R.SVETLKEMoxIKbs3nh2SGMoxNVAR.M	SVETLKEMIKSGMNVAR	SVETLK(1.00)EMoxIKbs3nh2SGMoxNVAR	2079.070387375	57	17	6	K	ARNTGIICTIGPASRSVETLKEMIKSGMNVARMNFSHGTHE	62	1	1	Mox;Kbs3nh2;Mox	13;10;8	15.994910000000004;155.09461910500005;15.994910000000004				REVERSE_P11974		1	K.LTAGKK.L	LTAGKK	LTAGK(1.00)K	616.3908062700001	392	6	5	K	INEDCKEMYANDLTIKLTAGKKLEVEATGSGKILGTRIEPG	396
20180615_KS_CL_9.8335	8335	E:\julian\20190221_CroCo_PK-dataset\20180615_KS_CL_9_HCDFT_msconvertStyle.mgf	1969.48206	-1.0	4046.08586259969	3	1349.702564	4046.0923783450007	1349.7047359151036	false	1	1	BS3	138.06807	0	REVERSE_P11974		1	R.AVNMGSKbs3nh2IMEKLTEVSRSAPGITCcmIIGTNR.A	AVNMGSKIMEKLTEVSRSAPGITCIIGTNR	AVNMGSKbs3nh2IMEK(1.00)LTEVSRSAPGITCcmIIGTNR	3387.7676373750005	460	30	11	K	EHTGHSFNMRAVNMGSKIMEKLTEVSRSAPGITCIIGTNRA	470	1	1	Kbs3nh2	7	155.09461910500005				P11974		0	-.MSKbs3oh.S	MSK	M(1.00)SKbs3oh	520.2566709700001	1	3	1	M	....................MSKSHSEAGSAFIQTQQLHAA	1
20180615_KS_CL_9.8335	8335	E:\julian\20190221_CroCo_PK-dataset\20180615_KS_CL_9_HCDFT_msconvertStyle.mgf	1969.48206	-1.0	4047.09649359969	3	1350.039441	4047.10627054	1350.0426999801034	false	1	1	BS3	138.06807	0	REVERSE_P11974		1	R.AVNMGSKIMEKLTEVSR.S	AVNMGSKIMEKLTEVSR	AVNMGSK(0.03)IMEK(0.97)LTEVSR	1891.98594827	460	17	11	K	EHTGHSFNMRAVNMGSKIMEKLTEVSRSAPGITCIIGTNRA	470	1	1							P11974		0	K.PVICcmATQMoxLESMIKKPR.P	PVICATQMLESMIKKPR	PVICcmATQMoxLESMIK(0.50)K(0.50)PR	2017.0522522699998	323	17	15	K	CNRAGKPVICATQMLESMIKKPRPTRAEGSDVANAVLDGAD	337
20180615_KS_CL_9.8340	8340	E:\julian\20190221_CroCo_PK-dataset\20180615_KS_CL_9_HCDFT_msconvertStyle.mgf	1970.41368	-1.0	1941.92405859969	3	648.315296	1941.9301582699998	648.3173292234366	false	1	1				REVERSE_P11974		1	R.HFMoxAAEAERAILHQMoxR.V	HFMAAEAERAILHQMR	HFMoxAAEAERAILHQMoxR	1941.9301582699998	141	16					1	1	Mox;Mox	3;15	15.994910000000004;15.994910000000004
20180615_KS_CL_9.8342	8342	E:\julian\20190221_CroCo_PK-dataset\20180615_KS_CL_9_HCDFT_msconvertStyle.mgf	1970.60082	-1.0	4722.55024359969	3	1575.190691	4722.531700539999	1575.184509980103	false	1	1	BS3	138.06807	0	P11974		0	R.AGKPVICcmATQMLESMIKKPR.P	AGKPVICATQMLESMIKKPR	AGK(0.22)PVICcmATQMLESMIK(0.32)K(0.45)PR	2257.21088327	320	20	18	K	CNRAGKPVICATQMLESMIKKPRPTRAEGSDVANAVLDGAD	337	1	1							REVERSE_P11974		1	R.TPRPKKIMSELMQTACcmIVPK.G	TPRPKKIMSELMQTACIVPK	TPRPK(0.50)K(0.50)IMSELMQTACcmIVPK	2327.25274727	191	20	6	K	AGDLVANAVDSGEARTPRPKKIMSELMQTACIVPKGARNCR	196
20180615_KS_CL_9.8342	8342	E:\julian\20190221_CroCo_PK-dataset\20180615_KS_CL_9_HCDFT_msconvertStyle.mgf	1970.60082	-1.0	4723.54906359969	3	1575.523631	4723.56158854	1575.5278059801035	false	1	1	BS3	138.06807	0	P11974		0	R.LDIDSAPITARNTGIICcmTIGPASRSVETLKEMoxIK.S	LDIDSAPITARNTGIICTIGPASRSVETLKEMIK	LDIDSAPITARNTGIICcmTIGPASRSVETLK(1.00)EMoxIK	3685.93827227	33	34	30	K	ARNTGIICTIGPASRSVETLKEMIKSGMNVARMNFSHGTHE	62	1	1	Mox	32	15.994910000000004				REVERSE_P11974		1	K.GKEGLIKR.V	GKEGLIKR	GK(0.34)EGLIK(0.66)R	899.5552462700001	270	8	7	K	GEHNEIKSIIKINKGKEGLIKRVEHVDAAKRIFSAFVMDVD	276
20180615_KS_CL_9.8351	8351	E:\julian\20190221_CroCo_PK-dataset\20180615_KS_CL_9_HCDFT_msconvertStyle.mgf	1972.94604	-1.0	2349.97032759969	3	784.330719	2349.97629827	784.3327092234366	false	0	1				P11974		0	R.SSSHSTDLMEAMoxAMoxGSVEASYK.Ccm	SSSHSTDLMEAMAMGSVEASYK	SSSHSTDLMEAMoxAMoxGSVEASYK	2349.97629827	401	22					1	1	Mox;Mox	14;12	15.994910000000004;15.994910000000004
20180615_KS_CL_9.8355	8355	E:\julian\20190221_CroCo_PK-dataset\20180615_KS_CL_9_HCDFT_msconvertStyle.mgf	1973.87766	-1.0	1944.8439945996897	3	649.288608	1944.8536842699998	649.2918378901032	false	1	1				REVERSE_P11974		1	K.ITEAHYEHTGHSFNMoxR.A	ITEAHYEHTGHSFNMR	ITEAHYEHTGHSFNMoxR	1944.8536842699998	444	16					1	1	Mox	15	15.994910000000004
20180615_KS_CL_9.8375	8375	E:\julian\20190221_CroCo_PK-dataset\20180615_KS_CL_9_HCDFT_msconvertStyle.mgf	1977.76512	-1.0	1192.63577259969	3	398.552534	1192.6373152700003	398.55304822343675	false	0	1				P11974		0	R.SVETLKEMoxIK.S	SVETLKEMIK	SVETLKEMoxIK	1192.6373152700003	57	10					1	1	Mox	8	15.994910000000004
20180615_KS_CL_9.8347	8347	E:\julian\20190221_CroCo_PK-dataset\20180615_KS_CL_9_HCDFT_msconvertStyle.mgf	1971.86376	-1.0	5938.13489413292	4	1485.541	5938.126388345001	1485.5388735530203	false	0	1	BS3	138.06807	0	P11974		0	R.VNLAMNVGKAR.G	VNLAMNVGKAR	VNLAMNVGK(1.00)AR	1171.64955727	490	11	9	K	VQEAWAEDVDLRVNLAMNVGKARGFFKKGDVVIVLTGWRPG	498	1	1							P11974		0	K.KGVNLPGAAVDLPAVSEKbs3ohDIQDLKbs3nh2FGVEQDVDMVFASFIR.K	KGVNLPGAAVDLPAVSEKDIQDLKFGVEQDVDMVFASFIR	K(1.00)GVNLPGAAVDLPAVSEKbs3ohDIQDLKbs3nh2FGVEQDVDMVFASFIR	4628.408761075	207	40	1	K	QKGPDFLVTEVENGGFLGSKKGVNLPGAAVDLPAVSEKDIQ	207
20180615_KS_CL_9.8414	8414	E:\julian\20190221_CroCo_PK-dataset\20180615_KS_CL_9_HCDFT_msconvertStyle.mgf	1986.4467	-1.0	1117.59617906646	2	559.805366	1117.59789827	559.80622560177	false	1	1				REVERSE_P11974		1	K.KLEVEATGSGK.I	KLEVEATGSGK	KLEVEATGSGK	1117.59789827	397	11					1	1
20180615_KS_CL_9.8420	8420	E:\julian\20190221_CroCo_PK-dataset\20180615_KS_CL_9_HCDFT_msconvertStyle.mgf	1987.45542	-1.0	1916.84111259969	3	639.954314	1916.84753627	639.9564552234367	false	0	1				P11974		0	R.MoxNFSHGTHEYHAETIK.N	MNFSHGTHEYHAETIK	MoxNFSHGTHEYHAETIK	1916.84753627	74	16					1	1	Mox	1	15.994910000000004
20180615_KS_CL_9.8431	8431	E:\julian\20190221_CroCo_PK-dataset\20180615_KS_CL_9_HCDFT_msconvertStyle.mgf	1989.65316	-1.0	2365.96810059969	3	789.66331	2365.97120827	789.6643458901033	false	0	1				P11974		0	R.SSSHSTDLMoxEAMoxAMoxGSVEASYK.Ccm	SSSHSTDLMEAMAMGSVEASYK	SSSHSTDLMoxEAMoxAMoxGSVEASYK	2365.97120827	401	22					1	1	Mox;Mox;Mox	9;14;12	15.994910000000004;15.994910000000004;15.994910000000004
20180615_KS_CL_9.8448	8448	E:\julian\20190221_CroCo_PK-dataset\20180615_KS_CL_9_HCDFT_msconvertStyle.mgf	1991.98188	-1.0	1928.85130959969	3	643.957713	1928.85877427	643.9602012234367	false	1	1				REVERSE_P11974		1	K.ITEAHYEHTGHSFNMR.A	ITEAHYEHTGHSFNMR	ITEAHYEHTGHSFNMR	1928.85877427	444	16					1	1
20180615_KS_CL_9.8491	8491	E:\julian\20190221_CroCo_PK-dataset\20180615_KS_CL_9_HCDFT_msconvertStyle.mgf	1998.88836	-1.0	944.51148906646	2	473.263021	944.5113322699999	473.26294260176996	false	0	1				P11974		0	R.VNLAMNVGK.A	VNLAMNVGK	VNLAMNVGK	944.5113322699999	490	9					1	1
20180615_KS_CL_9.8486	8486	E:\julian\20190221_CroCo_PK-dataset\20180615_KS_CL_9_HCDFT_msconvertStyle.mgf	1998.25632	-1.0	1635.79817859969	3	546.273336	1635.8034142699998	546.2750812234366	false	0	1				P11974		0	K.PVICcmATQMoxLESMIK.K	PVICATQMLESMIK	PVICcmATQMoxLESMIK	1635.8034142699998	323	14					1	1	Mox	8	15.994910000000004
20180615_KS_CL_9.8495	8495	E:\julian\20190221_CroCo_PK-dataset\20180615_KS_CL_9_HCDFT_msconvertStyle.mgf	1999.42284	-1.0	1192.63718859969	3	398.553006	1192.6373152700003	398.55304822343675	false	0	1				P11974		0	R.SVETLKEMoxIK.S	SVETLKEMIK	SVETLKEMoxIK	1192.6373152700003	57	10					1	1	Mox	8	15.994910000000004
20180615_KS_CL_9.8527	8527	E:\julian\20190221_CroCo_PK-dataset\20180615_KS_CL_9_HCDFT_msconvertStyle.mgf	2005.43706	-1.0	1076.47283906646	2	539.243696	1076.47092027	539.24273660177	false	0	1				P11974		0	R.EAEAAMoxFHR.K	EAEAAMFHR	EAEAAMoxFHR	1076.47092027	384	9					1	1	Mox	6	15.994910000000004
20180615_KS_CL_9.8514	8514	E:\julian\20190221_CroCo_PK-dataset\20180615_KS_CL_9_HCDFT_msconvertStyle.mgf	2003.2323	-1.0	2349.97559559969	3	784.332475	2349.97629827	784.3327092234366	false	0	1				P11974		0	R.SSSHSTDLMEAMoxAMoxGSVEASYK.Ccm	SSSHSTDLMEAMAMGSVEASYK	SSSHSTDLMEAMoxAMoxGSVEASYK	2349.97629827	401	22					1	1	Mox;Mox	14;12	15.994910000000004;15.994910000000004
20180615_KS_CL_9.8540	8540	E:\julian\20190221_CroCo_PK-dataset\20180615_KS_CL_9_HCDFT_msconvertStyle.mgf	2007.93192	-1.0	1916.84751413292	4	480.219155	1916.84753627	480.21916053427003	false	0	1				P11974		0	R.MoxNFSHGTHEYHAETIK.N	MNFSHGTHEYHAETIK	MoxNFSHGTHEYHAETIK	1916.84753627	74	16					1	1	Mox	1	15.994910000000004
20180615_KS_CL_9.8545	8545	E:\julian\20190221_CroCo_PK-dataset\20180615_KS_CL_9_HCDFT_msconvertStyle.mgf	2008.60212	-1.0	2082.11371059969	3	695.04518	2082.1143025399997	695.0453773134366	false	1	1	BS3	138.06807	0	REVERSE_P11974		1	K.EGLIKRVEHVDAAK.R	EGLIKRVEHVDAAK	EGLIK(1.00)RVEHVDAAK	1563.8732862699999	272	14	5	K	GEHNEIKSIIKINKGKEGLIKRVEHVDAAKRIFSAFVMDVD	276	1	1							P11974		0	-.MoxSK.S	MSK	Mox(1.00)SK	380.17294626999995	1	3	1	Mox	....................MSKSHSEAGSAFIQTQQLHAA	1
20180615_KS_CL_9.8553	8553	E:\julian\20190221_CroCo_PK-dataset\20180615_KS_CL_9_HCDFT_msconvertStyle.mgf	2010.2064	-1.0	1192.63766859969	3	398.553166	1192.6373152700003	398.55304822343675	false	0	1				P11974		0	R.SVETLKEMoxIK.S	SVETLKEMIK	SVETLKEMoxIK	1192.6373152700003	57	10					1	1	Mox	8	15.994910000000004
20180615_KS_CL_9.8557	8557	E:\julian\20190221_CroCo_PK-dataset\20180615_KS_CL_9_HCDFT_msconvertStyle.mgf	2010.7671	-1.0	1705.94748159969	3	569.656437	1705.94750297	569.6564441234367	false	0	1				P11974		0	K.IISKbs3ohIENHEGVRR.F	IISKIENHEGVRR	IISKbs3ohIENHEGVRR	1705.94750297	267	13					1	1	Kbs3oh	4	156.0786347
20180615_KS_CL_9.8564	8564	E:\julian\20190221_CroCo_PK-dataset\20180615_KS_CL_9_HCDFT_msconvertStyle.mgf	2012.36358	-1.0	2442.13821013292	4	611.541829	2442.1386229699997	611.5419322092699	false	0	1				P11974		0	R.MoxNFSHGTHEYHAETIKbs3ohNVR.T	MNFSHGTHEYHAETIKNVR	MoxNFSHGTHEYHAETIKbs3ohNVR	2442.1386229699997	74	19					1	1	Mox;Kbs3oh	1;16	15.994910000000004;156.0786347
20180615_KS_CL_9.8567	8567	E:\julian\20190221_CroCo_PK-dataset\20180615_KS_CL_9_HCDFT_msconvertStyle.mgf	2012.9226	-1.0	1076.4702045996899	3	359.830678	1076.47092027	359.83091655677003	false	0	1				P11974		0	R.EAEAAMoxFHR.K	EAEAAMFHR	EAEAAMoxFHR	1076.47092027	384	9					1	1	Mox	6	15.994910000000004
20180615_KS_CL_9.8568	8568	E:\julian\20190221_CroCo_PK-dataset\20180615_KS_CL_9_HCDFT_msconvertStyle.mgf	2013.00126	-1.0	1705.94803013292	4	427.494284	1705.94750297	427.49415220927	false	0	1				P11974		0	K.IISKbs3ohIENHEGVRR.F	IISKIENHEGVRR	IISKbs3ohIENHEGVRR	1705.94750297	267	13					1	1	Kbs3oh	4	156.0786347
20180615_KS_CL_9.8578	8578	E:\julian\20190221_CroCo_PK-dataset\20180615_KS_CL_9_HCDFT_msconvertStyle.mgf	2015.31258	-1.0	1155.72201459969	3	386.247948	1155.7226949699998	386.2481747901033	false	0	1				P11974		0	K.GKNIKbs3ohIISK.I	GKNIKIISK	GKNIKbs3ohIISK	1155.7226949699998	262	9					1	1	Kbs3oh	5	156.0786347
20180615_KS_CL_9.8587	8587	E:\julian\20190221_CroCo_PK-dataset\20180615_KS_CL_9_HCDFT_msconvertStyle.mgf	2016.83298	-1.0	1748.99178213292	4	438.255222	1748.9897112699998	438.25470428426996	false	0	1				P11974		0	K.NIKIISKIENHEGVR.R	NIKIISKIENHEGVR	NIKIISKIENHEGVR	1748.9897112699998	264	15					1	1
20180615_KS_CL_9.8599	8599	E:\julian\20190221_CroCo_PK-dataset\20180615_KS_CL_9_HCDFT_msconvertStyle.mgf	2019.80904	-1.0	2365.97053659969	3	789.664122	2365.97120827	789.6643458901033	false	0	1				P11974		0	R.SSSHSTDLMoxEAMoxAMoxGSVEASYK.Ccm	SSSHSTDLMEAMAMGSVEASYK	SSSHSTDLMoxEAMoxAMoxGSVEASYK	2365.97120827	401	22					1	1	Mox;Mox;Mox	9;14;12	15.994910000000004;15.994910000000004;15.994910000000004
20180615_KS_CL_9.8615	8615	E:\julian\20190221_CroCo_PK-dataset\20180615_KS_CL_9_HCDFT_msconvertStyle.mgf	2022.34704	-1.0	2379.25634766615	5	476.858546	2379.25801254	476.85887897477	true	0	1	BS3	138.06807	0	P11974		0	R.KAADVHEVR.K	KAADVHEVR	K(1.00)AADVHEVR	1023.5461382699999	247	9	1	K	QDLKFGVEQDVDMVFASFIRKAADVHEVRKILGEKGKNIKI	247	1	1							P11974		0	K.NICcmKVVDVGSK.V	NICKVVDVGSK	NICcmK(1.00)VVDVGSK	1217.64380427	163	11	4	K	NAYMEKCDENILWLDYKNICKVVDVGSKVYVDDGLISLQVK	166
20180615_KS_CL_9.8616	8616	E:\julian\20190221_CroCo_PK-dataset\20180615_KS_CL_9_HCDFT_msconvertStyle.mgf	2022.42792	-1.0	2442.13509459969	3	815.052308	2442.1386229699997	815.0534841234365	false	0	1				P11974		0	R.MoxNFSHGTHEYHAETIKbs3ohNVR.T	MNFSHGTHEYHAETIKNVR	MoxNFSHGTHEYHAETIKbs3ohNVR	2442.1386229699997	74	19					1	1	Mox;Kbs3oh	1;16	15.994910000000004;156.0786347
20180615_KS_CL_9.8630	8630	E:\julian\20190221_CroCo_PK-dataset\20180615_KS_CL_9_HCDFT_msconvertStyle.mgf	2025.23076	-1.0	2379.25655413292	4	595.821415	2379.25801254	595.82177960177	true	0	1	BS3	138.06807	0	P11974		0	R.KAADVHEVR.K	KAADVHEVR	K(1.00)AADVHEVR	1023.5461382699999	247	9	1	K	QDLKFGVEQDVDMVFASFIRKAADVHEVRKILGEKGKNIKI	247	1	1							P11974		0	K.NICcmKVVDVGSK.V	NICKVVDVGSK	NICcmK(1.00)VVDVGSK	1217.64380427	163	11	4	K	NAYMEKCDENILWLDYKNICKVVDVGSKVYVDDGLISLQVK	166
20180615_KS_CL_9.8632	8632	E:\julian\20190221_CroCo_PK-dataset\20180615_KS_CL_9_HCDFT_msconvertStyle.mgf	2025.71202	-1.0	2379.25517559969	3	794.092335	2379.25801254	794.09328064677	true	0	1	BS3	138.06807	0	P11974		0	K.NICcmKVVDVGSK.V	NICKVVDVGSK	NICcmK(1.00)VVDVGSK	1217.64380427	163	11	4	K	NAYMEKCDENILWLDYKNICKVVDVGSKVYVDDGLISLQVK	166	1	1							P11974		0	R.KAADVHEVR.K	KAADVHEVR	K(1.00)AADVHEVR	1023.5461382699999	247	9	1	K	QDLKFGVEQDVDMVFASFIRKAADVHEVRKILGEKGKNIKI	247
20180615_KS_CL_9.8657	8657	E:\julian\20190221_CroCo_PK-dataset\20180615_KS_CL_9_HCDFT_msconvertStyle.mgf	2030.265	-1.0	2791.54803319938	6	466.265282	2791.54433954	466.2646663901033	false	0	1	BS3	138.06807	0	P11974		0	R.KAADVHEVR.K	KAADVHEVR	K(1.00)AADVHEVR	1023.5461382699999	247	9	1	K	QDLKFGVEQDVDMVFASFIRKAADVHEVRKILGEKGKNIKI	247	1	1							P11974		0	R.TGLIKGSGTAEVELKK.G	TGLIKGSGTAEVELKK	TGLIK(0.66)GSGTAEVELK(0.34)K	1629.9301312699997	121	16	5	K	YRPVAVALDTKGPEIRTGLIKGSGTAEVELKKGATLKITLD	125
20180615_KS_CL_9.8658	8658	E:\julian\20190221_CroCo_PK-dataset\20180615_KS_CL_9_HCDFT_msconvertStyle.mgf	2030.34384	-1.0	839.52237906646	2	420.768466	839.52288327	420.76871810177	false	1	1				REVERSE_P11974		1	R.TVAIIPAR.P	TVAIIPAR	TVAIIPAR	839.52288327	78	8					1	1
20180615_KS_CL_9.8661	8661	E:\julian\20190221_CroCo_PK-dataset\20180615_KS_CL_9_HCDFT_msconvertStyle.mgf	2030.82672	-1.0	2791.54179813292	4	698.892726	2791.54433954	698.89336135177	false	0	1	BS3	138.06807	0	P11974		0	R.TGLIKGSGTAEVELK.K	TGLIKGSGTAEVELK	TGLIK(1.00)GSGTAEVELK	1501.8351682699997	121	15	5	K	YRPVAVALDTKGPEIRTGLIKGSGTAEVELKKGATLKITLD	125	1	1							P11974		0	R.KAADVHEVRK.I	KAADVHEVRK	K(1.00)AADVHEVRK	1151.64110127	247	10	1	K	QDLKFGVEQDVDMVFASFIRKAADVHEVRKILGEKGKNIKI	247
20180615_KS_CL_9.8681	8681	E:\julian\20190221_CroCo_PK-dataset\20180615_KS_CL_9_HCDFT_msconvertStyle.mgf	2033.9796	-1.0	1307.72253759969	3	436.914789	1307.7197359699999	436.91385512343663	false	0	1				P11974		0	R.Kbs3ohAADVHEVRK.I	KAADVHEVRK	Kbs3ohAADVHEVRK	1307.7197359699999	247	10					1	1	Kbs3oh	1	156.0786347
20180615_KS_CL_9.8679	8679	E:\julian\20190221_CroCo_PK-dataset\20180615_KS_CL_9_HCDFT_msconvertStyle.mgf	2033.82006	-1.0	2349.98099259969	3	784.334274	2349.97629827	784.3327092234366	false	0	1				P11974		0	R.SSSHSTDLMEAMoxAMoxGSVEASYK.Ccm	SSSHSTDLMEAMAMGSVEASYK	SSSHSTDLMEAMoxAMoxGSVEASYK	2349.97629827	401	22					1	1	Mox;Mox	14;12	15.994910000000004;15.994910000000004
20180615_KS_CL_9.8704	8704	E:\julian\20190221_CroCo_PK-dataset\20180615_KS_CL_9_HCDFT_msconvertStyle.mgf	2038.2774	-1.0	960.50597506646	2	481.260264	960.50624227	481.26039760177	false	0	1				P11974		0	R.VNLAMoxNVGK.A	VNLAMNVGK	VNLAMoxNVGK	960.50624227	490	9					1	1	Mox	5	15.994910000000004
20180615_KS_CL_9.8704	8704	E:\julian\20190221_CroCo_PK-dataset\20180615_KS_CL_9_HCDFT_msconvertStyle.mgf	2038.2774	-1.0	1916.84699013292	4	480.219024	1916.84753627	480.21916053427003	false	0	1				P11974		0	R.MoxNFSHGTHEYHAETIK.N	MNFSHGTHEYHAETIK	MoxNFSHGTHEYHAETIK	1916.84753627	74	16					1	1	Mox	1	15.994910000000004
20180615_KS_CL_9.8719	8719	E:\julian\20190221_CroCo_PK-dataset\20180615_KS_CL_9_HCDFT_msconvertStyle.mgf	2040.5049	-1.0	1192.63663959969	3	398.552823	1192.6373152700003	398.55304822343675	false	0	1				P11974		0	R.SVETLKEMoxIK.S	SVETLKEMIK	SVETLKEMoxIK	1192.6373152700003	57	10					1	1	Mox	8	15.994910000000004
20180615_KS_CL_9.8722	8722	E:\julian\20190221_CroCo_PK-dataset\20180615_KS_CL_9_HCDFT_msconvertStyle.mgf	2040.77064	-1.0	1916.84300259969	3	639.954944	1916.84753627	639.9564552234367	false	0	1				P11974		0	R.MoxNFSHGTHEYHAETIK.N	MNFSHGTHEYHAETIK	MoxNFSHGTHEYHAETIK	1916.84753627	74	16					1	1	Mox	1	15.994910000000004
20180615_KS_CL_9.8727	8727	E:\julian\20190221_CroCo_PK-dataset\20180615_KS_CL_9_HCDFT_msconvertStyle.mgf	2041.73412	-1.0	1916.84684213292	4	480.218987	1916.84753627	480.21916053427003	false	0	1				P11974		0	R.MoxNFSHGTHEYHAETIK.N	MNFSHGTHEYHAETIK	MoxNFSHGTHEYHAETIK	1916.84753627	74	16					1	1	Mox	1	15.994910000000004
20180615_KS_CL_9.8727	8727	E:\julian\20190221_CroCo_PK-dataset\20180615_KS_CL_9_HCDFT_msconvertStyle.mgf	2041.73412	-1.0	960.50610906646	2	481.260331	960.50624227	481.26039760177	false	0	1				P11974		0	R.VNLAMoxNVGK.A	VNLAMNVGK	VNLAMoxNVGK	960.50624227	490	9					1	1	Mox	5	15.994910000000004
20180615_KS_CL_9.8734	8734	E:\julian\20190221_CroCo_PK-dataset\20180615_KS_CL_9_HCDFT_msconvertStyle.mgf	2042.74962	-1.0	2442.13863013292	4	611.541934	2442.1386229699997	611.5419322092699	false	0	1				P11974		0	R.MoxNFSHGTHEYHAETIKbs3ohNVR.T	MNFSHGTHEYHAETIKNVR	MoxNFSHGTHEYHAETIKbs3ohNVR	2442.1386229699997	74	19					1	1	Mox;Kbs3oh	1;16	15.994910000000004;156.0786347
20180615_KS_CL_9.8739	8739	E:\julian\20190221_CroCo_PK-dataset\20180615_KS_CL_9_HCDFT_msconvertStyle.mgf	2043.36588	-1.0	1192.63717706646	2	597.325865	1192.6373152700003	597.3259341017701	false	0	1				P11974		0	R.SVETLKEMoxIK.S	SVETLKEMIK	SVETLKEMoxIK	1192.6373152700003	57	10					1	1	Mox	8	15.994910000000004
20180615_KS_CL_9.8745	8745	E:\julian\20190221_CroCo_PK-dataset\20180615_KS_CL_9_HCDFT_msconvertStyle.mgf	2044.16826	-1.0	2333.9886225996897	3	779.003484	2333.98138827	779.00107255677	false	0	1				P11974		0	R.SSSHSTDLMEAMoxAMGSVEASYK.Ccm	SSSHSTDLMEAMAMGSVEASYK	SSSHSTDLMEAMoxAMGSVEASYK	2333.98138827	401	22					1	1	Mox	12	15.994910000000004
20180615_KS_CL_9.8745	8745	E:\julian\20190221_CroCo_PK-dataset\20180615_KS_CL_9_HCDFT_msconvertStyle.mgf	2044.16826	-1.0	2333.9886225996897	3	779.003484	2333.98138827	779.00107255677	false	0	1				P11974		0	R.SSSHSTDLMoxEAMAMGSVEASYK.Ccm	SSSHSTDLMEAMAMGSVEASYK	SSSHSTDLMoxEAMAMGSVEASYK	2333.98138827	401	22					1	1	Mox	9	15.994910000000004
20180615_KS_CL_9.8745	8745	E:\julian\20190221_CroCo_PK-dataset\20180615_KS_CL_9_HCDFT_msconvertStyle.mgf	2044.16826	-1.0	2333.9886225996897	3	779.003484	2333.98138827	779.00107255677	false	0	1				P11974		0	R.SSSHSTDLMEAMAMoxGSVEASYK.Ccm	SSSHSTDLMEAMAMGSVEASYK	SSSHSTDLMEAMAMoxGSVEASYK	2333.98138827	401	22					1	1	Mox	14	15.994910000000004
20180615_KS_CL_9.8746	8746	E:\julian\20190221_CroCo_PK-dataset\20180615_KS_CL_9_HCDFT_msconvertStyle.mgf	2044.248	-1.0	1358.69911306646	2	680.356833	1358.6976302699998	680.3560916017699	false	0	1				P11974		0	R.NTGIICcmTIGPASR.S	NTGIICTIGPASR	NTGIICcmTIGPASR	1358.6976302699998	44	13					1	1
20180615_KS_CL_9.8748	8748	E:\julian\20190221_CroCo_PK-dataset\20180615_KS_CL_9_HCDFT_msconvertStyle.mgf	2044.72764	-1.0	1548.86067759969	3	517.294169	1548.862376375	517.2947352584366	false	0	1				P11974		0	K.IISKbs3nh2IENHEGVR.R	IISKIENHEGVR	IISKbs3nh2IENHEGVR	1548.862376375	267	12					1	1	Kbs3nh2	4	155.09461910500005
20180615_KS_CL_9.8758	8758	E:\julian\20190221_CroCo_PK-dataset\20180615_KS_CL_9_HCDFT_msconvertStyle.mgf	2046.07086	-1.0	2333.98722159969	3	779.003017	2333.98138827	779.00107255677	false	0	1				P11974		0	R.SSSHSTDLMEAMAMoxGSVEASYK.Ccm	SSSHSTDLMEAMAMGSVEASYK	SSSHSTDLMEAMAMoxGSVEASYK	2333.98138827	401	22					1	1	Mox	14	15.994910000000004
20180615_KS_CL_9.8758	8758	E:\julian\20190221_CroCo_PK-dataset\20180615_KS_CL_9_HCDFT_msconvertStyle.mgf	2046.07086	-1.0	2333.98722159969	3	779.003017	2333.98138827	779.00107255677	false	0	1				P11974		0	R.SSSHSTDLMoxEAMAMGSVEASYK.Ccm	SSSHSTDLMEAMAMGSVEASYK	SSSHSTDLMoxEAMAMGSVEASYK	2333.98138827	401	22					1	1	Mox	9	15.994910000000004
20180615_KS_CL_9.8758	8758	E:\julian\20190221_CroCo_PK-dataset\20180615_KS_CL_9_HCDFT_msconvertStyle.mgf	2046.07086	-1.0	2333.98722159969	3	779.003017	2333.98138827	779.00107255677	false	0	1				P11974		0	R.SSSHSTDLMEAMoxAMGSVEASYK.Ccm	SSSHSTDLMEAMAMGSVEASYK	SSSHSTDLMEAMoxAMGSVEASYK	2333.98138827	401	22					1	1	Mox	12	15.994910000000004
20180615_KS_CL_9.8771	8771	E:\julian\20190221_CroCo_PK-dataset\20180615_KS_CL_9_HCDFT_msconvertStyle.mgf	2047.86012	-1.0	2442.13605266615	5	489.434487	2442.1386229699997	489.43500106076993	false	0	1				P11974		0	R.MoxNFSHGTHEYHAETIKbs3ohNVR.T	MNFSHGTHEYHAETIKNVR	MoxNFSHGTHEYHAETIKbs3ohNVR	2442.1386229699997	74	19					1	1	Mox;Kbs3oh	1;16	15.994910000000004;156.0786347
20180615_KS_CL_9.8787	8787	E:\julian\20190221_CroCo_PK-dataset\20180615_KS_CL_9_HCDFT_msconvertStyle.mgf	2051.22132	-1.0	1666.86300759969	3	556.628279	1666.8600032699994	556.6272775567699	false	0	1				P11974		0	K.GATLKITLDNAYMEK.Ccm	GATLKITLDNAYMEK	GATLKITLDNAYMEK	1666.8600032699994	137	15					1	1
20180615_KS_CL_9.8792	8792	E:\julian\20190221_CroCo_PK-dataset\20180615_KS_CL_9_HCDFT_msconvertStyle.mgf	2051.86122	-1.0	1916.84178159969	3	639.954537	1916.84753627	639.9564552234367	false	0	1				P11974		0	R.MoxNFSHGTHEYHAETIK.N	MNFSHGTHEYHAETIK	MoxNFSHGTHEYHAETIK	1916.84753627	74	16					1	1	Mox	1	15.994910000000004
20180615_KS_CL_9.8798	8798	E:\julian\20190221_CroCo_PK-dataset\20180615_KS_CL_9_HCDFT_msconvertStyle.mgf	2052.87672	-1.0	2442.13520559969	3	815.052345	2442.1386229699997	815.0534841234365	false	0	1				P11974		0	R.MoxNFSHGTHEYHAETIKbs3ohNVR.T	MNFSHGTHEYHAETIKNVR	MoxNFSHGTHEYHAETIKbs3ohNVR	2442.1386229699997	74	19					1	1	Mox;Kbs3oh	1;16	15.994910000000004;156.0786347
20180615_KS_CL_9.8800	8800	E:\julian\20190221_CroCo_PK-dataset\20180615_KS_CL_9_HCDFT_msconvertStyle.mgf	2053.03506	-1.0	1900.84829813292	4	476.219351	1900.85262627	476.22043303427	false	0	1				P11974		0	R.MNFSHGTHEYHAETIK.N	MNFSHGTHEYHAETIK	MNFSHGTHEYHAETIK	1900.85262627	74	16					1	1
20180615_KS_CL_9.8812	8812	E:\julian\20190221_CroCo_PK-dataset\20180615_KS_CL_9_HCDFT_msconvertStyle.mgf	2054.44728	-1.0	1900.84848459969	3	634.623438	1900.85262627	634.62481855677	false	0	1				P11974		0	R.MNFSHGTHEYHAETIK.N	MNFSHGTHEYHAETIK	MNFSHGTHEYHAETIK	1900.85262627	74	16					1	1
20180615_KS_CL_9.8816	8816	E:\julian\20190221_CroCo_PK-dataset\20180615_KS_CL_9_HCDFT_msconvertStyle.mgf	2055.40404	-1.0	1076.4694095996902	3	359.830413	1076.47092027	359.83091655677003	false	0	1				P11974		0	R.EAEAAMoxFHR.K	EAEAAMFHR	EAEAAMoxFHR	1076.47092027	384	9					1	1	Mox	6	15.994910000000004
20180615_KS_CL_9.8819	8819	E:\julian\20190221_CroCo_PK-dataset\20180615_KS_CL_9_HCDFT_msconvertStyle.mgf	2055.96264	-1.0	960.50578106646	2	481.260167	960.50624227	481.26039760177	false	0	1				P11974		0	R.VNLAMoxNVGK.A	VNLAMNVGK	VNLAMoxNVGK	960.50624227	490	9					1	1	Mox	5	15.994910000000004
20180615_KS_CL_9.8828	8828	E:\julian\20190221_CroCo_PK-dataset\20180615_KS_CL_9_HCDFT_msconvertStyle.mgf	2057.53314	-1.0	786.41313506646	2	394.213844	786.41366827	394.21411060177	false	0	1				P11974		0	R.QAHLYR.G	QAHLYR	QAHLYR	786.41366827	462	6					1	1
20180615_KS_CL_9.8832	8832	E:\julian\20190221_CroCo_PK-dataset\20180615_KS_CL_9_HCDFT_msconvertStyle.mgf	2058.09078	-1.0	883.46861906646	2	442.741586	883.4697982700001	442.74217560177004	false	0	1				P11974		0	R.MoxQHLIAR.E	MQHLIAR	MoxQHLIAR	883.4697982700001	377	7					1	1	Mox	1	15.994910000000004
20180615_KS_CL_9.8833	8833	E:\julian\20190221_CroCo_PK-dataset\20180615_KS_CL_9_HCDFT_msconvertStyle.mgf	2058.1695	-1.0	704.4212550664599	2	353.217904	704.42210727	353.21833010177	false	0	1				P11974		0	K.VFLAQK.M	VFLAQK	VFLAQK	704.42210727	306	6					1	1
20180615_KS_CL_9.8848	8848	E:\julian\20190221_CroCo_PK-dataset\20180615_KS_CL_9_HCDFT_msconvertStyle.mgf	2060.7885	-1.0	704.42122106646	2	353.217887	704.42210727	353.21833010177	false	0	1				P11974		0	K.VFLAQK.M	VFLAQK	VFLAQK	704.42210727	306	6					1	1
20180615_KS_CL_9.8864	8864	E:\julian\20190221_CroCo_PK-dataset\20180615_KS_CL_9_HCDFT_msconvertStyle.mgf	2063.68608	-1.0	2365.96853859969	3	789.663456	2365.97120827	789.6643458901033	false	0	1				P11974		0	R.SSSHSTDLMoxEAMoxAMoxGSVEASYK.Ccm	SSSHSTDLMEAMAMGSVEASYK	SSSHSTDLMoxEAMoxAMoxGSVEASYK	2365.97120827	401	22					1	1	Mox;Mox;Mox	9;14;12	15.994910000000004;15.994910000000004;15.994910000000004
20180615_KS_CL_9.8866	8866	E:\julian\20190221_CroCo_PK-dataset\20180615_KS_CL_9_HCDFT_msconvertStyle.mgf	2064.15036	-1.0	2349.9747585996897	3	784.332196	2349.97629827	784.3327092234366	false	0	1				P11974		0	R.SSSHSTDLMEAMoxAMoxGSVEASYK.Ccm	SSSHSTDLMEAMAMGSVEASYK	SSSHSTDLMEAMoxAMoxGSVEASYK	2349.97629827	401	22					1	1	Mox;Mox	14;12	15.994910000000004;15.994910000000004
20180615_KS_CL_9.8880	8880	E:\julian\20190221_CroCo_PK-dataset\20180615_KS_CL_9_HCDFT_msconvertStyle.mgf	2067.04284	-1.0	1076.46909759969	3	359.830309	1076.47092027	359.83091655677003	false	0	1				P11974		0	R.EAEAAMoxFHR.K	EAEAAMFHR	EAEAAMoxFHR	1076.47092027	384	9					1	1	Mox	6	15.994910000000004
20180615_KS_CL_9.8891	8891	E:\julian\20190221_CroCo_PK-dataset\20180615_KS_CL_9_HCDFT_msconvertStyle.mgf	2068.7862	-1.0	2425.35367059969	3	809.4585	2425.3427855399996	809.4548716467699	false	1	1	BS3	138.06807	0	REVERSE_P11974		1	K.LEVEATGSGKILGTRIEPGK.T	LEVEATGSGKILGTRIEPGK	LEVEATGSGK(1.00)ILGTRIEPGK	2054.1371642699996	398	20	10	K	DLTIKLTAGKKLEVEATGSGKILGTRIEPGKTDLAVAVPRY	407	1	1							P11974		0	-.SK.S	SK	S(1.00)K	233.13755127000002	2	2	1	S	...................MSKSHSEAGSAFIQTQQLHAAM	2
20180615_KS_CL_9.8918	8918	E:\julian\20190221_CroCo_PK-dataset\20180615_KS_CL_9_HCDFT_msconvertStyle.mgf	2073.60228	-1.0	1192.63746906646	2	597.326011	1192.6373152700003	597.3259341017701	false	0	1				P11974		0	R.SVETLKEMoxIK.S	SVETLKEMIK	SVETLKEMoxIK	1192.6373152700003	57	10					1	1	Mox	8	15.994910000000004
20180615_KS_CL_9.8915	8915	E:\julian\20190221_CroCo_PK-dataset\20180615_KS_CL_9_HCDFT_msconvertStyle.mgf	2073.12192	-1.0	2442.13635413292	4	611.541365	2442.1386229699997	611.5419322092699	false	0	1				P11974		0	R.MoxNFSHGTHEYHAETIKbs3ohNVR.T	MNFSHGTHEYHAETIKNVR	MoxNFSHGTHEYHAETIKbs3ohNVR	2442.1386229699997	74	19					1	1	Mox;Kbs3oh	1;16	15.994910000000004;156.0786347
20180615_KS_CL_9.8918	8918	E:\julian\20190221_CroCo_PK-dataset\20180615_KS_CL_9_HCDFT_msconvertStyle.mgf	2073.60228	-1.0	1196.57981106646	2	599.297182	1196.5747202699997	599.2946366017699	false	0	1				P11974		0	K.ITLDNAYMEK.Ccm	ITLDNAYMEK	ITLDNAYMEK	1196.5747202699997	142	10					1	1
20180615_KS_CL_9.8924	8924	E:\julian\20190221_CroCo_PK-dataset\20180615_KS_CL_9_HCDFT_msconvertStyle.mgf	2074.64388	-1.0	2442.13501359969	3	815.052281	2442.1386229699997	815.0534841234365	false	0	1				P11974		0	R.MoxNFSHGTHEYHAETIKbs3ohNVR.T	MNFSHGTHEYHAETIKNVR	MoxNFSHGTHEYHAETIKbs3ohNVR	2442.1386229699997	74	19					1	1	Mox;Kbs3oh	1;16	15.994910000000004;156.0786347
20180615_KS_CL_9.8935	8935	E:\julian\20190221_CroCo_PK-dataset\20180615_KS_CL_9_HCDFT_msconvertStyle.mgf	2076.8745	-1.0	1060.47432159969	3	354.498717	1060.47601027	354.4992798901033	false	0	1				P11974		0	R.EAEAAMFHR.K	EAEAAMFHR	EAEAAMFHR	1060.47601027	384	9					1	1
20180615_KS_CL_9.8936	8936	E:\julian\20190221_CroCo_PK-dataset\20180615_KS_CL_9_HCDFT_msconvertStyle.mgf	2076.95478	-1.0	1358.69710306646	2	680.355828	1358.6976302699998	680.3560916017699	false	0	1				P11974		0	R.NTGIICcmTIGPASR.S	NTGIICTIGPASR	NTGIICcmTIGPASR	1358.6976302699998	44	13					1	1
20180615_KS_CL_9.8943	8943	E:\julian\20190221_CroCo_PK-dataset\20180615_KS_CL_9_HCDFT_msconvertStyle.mgf	2078.37174	-1.0	2442.13568266615	5	489.434413	2442.1386229699997	489.43500106076993	false	0	1				P11974		0	R.MoxNFSHGTHEYHAETIKbs3ohNVR.T	MNFSHGTHEYHAETIKNVR	MoxNFSHGTHEYHAETIKbs3ohNVR	2442.1386229699997	74	19					1	1	Mox;Kbs3oh	1;16	15.994910000000004;156.0786347
20180615_KS_CL_9.8944	8944	E:\julian\20190221_CroCo_PK-dataset\20180615_KS_CL_9_HCDFT_msconvertStyle.mgf	2078.47674	-1.0	1900.85094613292	4	476.220013	1900.85262627	476.22043303427	false	0	1				P11974		0	R.MNFSHGTHEYHAETIK.N	MNFSHGTHEYHAETIK	MNFSHGTHEYHAETIK	1900.85262627	74	16					1	1
20180615_KS_CL_9.8955	8955	E:\julian\20190221_CroCo_PK-dataset\20180615_KS_CL_9_HCDFT_msconvertStyle.mgf	2080.63848	-1.0	1900.8528405996901	3	634.62489	1900.85262627	634.62481855677	false	0	1				P11974		0	R.MNFSHGTHEYHAETIK.N	MNFSHGTHEYHAETIK	MNFSHGTHEYHAETIK	1900.85262627	74	16					1	1
20180615_KS_CL_9.8955	8955	E:\julian\20190221_CroCo_PK-dataset\20180615_KS_CL_9_HCDFT_msconvertStyle.mgf	2080.63848	-1.0	1266.60819706646	2	634.311375	1266.60602827	634.31029060177	false	0	1				P11974		0	K.EMoxIKSGMoxNVAR.M	EMIKSGMNVAR	EMoxIKSGMoxNVAR	1266.60602827	63	11					1	1	Mox;Mox	2;7	15.994910000000004;15.994910000000004
20180615_KS_CL_9.8966	8966	E:\julian\20190221_CroCo_PK-dataset\20180615_KS_CL_9_HCDFT_msconvertStyle.mgf	2082.37182	-1.0	1192.63628859969	3	398.552706	1192.6373152700003	398.55304822343675	false	0	1				P11974		0	R.SVETLKEMoxIK.S	SVETLKEMIK	SVETLKEMoxIK	1192.6373152700003	57	10					1	1	Mox	8	15.994910000000004
20180615_KS_CL_9.8975	8975	E:\julian\20190221_CroCo_PK-dataset\20180615_KS_CL_9_HCDFT_msconvertStyle.mgf	2083.54746	-1.0	2442.13540659969	3	815.052412	2442.1386229699997	815.0534841234365	false	0	1				P11974		0	R.MoxNFSHGTHEYHAETIKbs3ohNVR.T	MNFSHGTHEYHAETIKNVR	MoxNFSHGTHEYHAETIKbs3ohNVR	2442.1386229699997	74	19					1	1	Mox;Kbs3oh	1;16	15.994910000000004;156.0786347
20180615_KS_CL_9.8978	8978	E:\julian\20190221_CroCo_PK-dataset\20180615_KS_CL_9_HCDFT_msconvertStyle.mgf	2083.78668	-1.0	1393.76681859969	3	465.596216	1393.76775727	465.59652889010334	false	0	1				P11974		0	K.IISKIENHEGVR.R	IISKIENHEGVR	IISKIENHEGVR	1393.76775727	267	12					1	1
20180615_KS_CL_9.8983	8983	E:\julian\20190221_CroCo_PK-dataset\20180615_KS_CL_9_HCDFT_msconvertStyle.mgf	2084.39934	-1.0	733.35383306646	2	367.684193	733.35410327	367.68432810177	false	0	1				P11974		0	K.SGMNVAR.M	SGMNVAR	SGMNVAR	733.35410327	67	7					1	1
20180615_KS_CL_9.8993	8993	E:\julian\20190221_CroCo_PK-dataset\20180615_KS_CL_9_HCDFT_msconvertStyle.mgf	2086.08144	-1.0	1192.63622859969	3	398.552686	1192.6373152700003	398.55304822343675	false	0	1				P11974		0	R.SVETLKEMoxIK.S	SVETLKEMIK	SVETLKEMoxIK	1192.6373152700003	57	10					1	1	Mox	8	15.994910000000004
20180615_KS_CL_9.8992	8992	E:\julian\20190221_CroCo_PK-dataset\20180615_KS_CL_9_HCDFT_msconvertStyle.mgf	2086.00272	-1.0	2425.1563035996896	3	809.392711	2425.1596973749997	809.3938422584366	false	0	1				P11974		0	R.MNFSHGTHEYHAETIKbs3nh2NVR.T	MNFSHGTHEYHAETIKNVR	MNFSHGTHEYHAETIKbs3nh2NVR	2425.1596973749997	74	19					1	1	Kbs3nh2	16	155.09461910500005
20180615_KS_CL_9.9008	9008	E:\julian\20190221_CroCo_PK-dataset\20180615_KS_CL_9_HCDFT_msconvertStyle.mgf	2088.66252	-1.0	1393.76621259969	3	465.596014	1393.76775727	465.59652889010334	false	0	1				P11974		0	K.IISKIENHEGVR.R	IISKIENHEGVR	IISKIENHEGVR	1393.76775727	267	12					1	1
20180615_KS_CL_9.9011	9011	E:\julian\20190221_CroCo_PK-dataset\20180615_KS_CL_9_HCDFT_msconvertStyle.mgf	2089.14066	-1.0	1192.6363725996898	3	398.552734	1192.6373152700003	398.55304822343675	false	0	1				P11974		0	R.SVETLKEMoxIK.S	SVETLKEMIK	SVETLKEMoxIK	1192.6373152700003	57	10					1	1	Mox	8	15.994910000000004
20180615_KS_CL_9.9039	9039	E:\julian\20190221_CroCo_PK-dataset\20180615_KS_CL_9_HCDFT_msconvertStyle.mgf	2093.75478	-1.0	1212.56740506646	2	607.290979	1212.5696302699998	607.2920916017699	false	0	1				P11974		0	K.ITLDNAYMoxEK.Ccm	ITLDNAYMEK	ITLDNAYMoxEK	1212.5696302699998	142	10					1	1	Mox	8	15.994910000000004
20180615_KS_CL_9.9044	9044	E:\julian\20190221_CroCo_PK-dataset\20180615_KS_CL_9_HCDFT_msconvertStyle.mgf	2094.37062	-1.0	2365.97098359969	3	789.664271	2365.97120827	789.6643458901033	false	0	1				P11974		0	R.SSSHSTDLMoxEAMoxAMoxGSVEASYK.Ccm	SSSHSTDLMEAMAMGSVEASYK	SSSHSTDLMoxEAMoxAMoxGSVEASYK	2365.97120827	401	22					1	1	Mox;Mox;Mox	9;14;12	15.994910000000004;15.994910000000004;15.994910000000004
20180615_KS_CL_9.9045	9045	E:\julian\20190221_CroCo_PK-dataset\20180615_KS_CL_9_HCDFT_msconvertStyle.mgf	2094.45024	-1.0	1266.60539306646	2	634.309973	1266.60602827	634.31029060177	false	0	1				P11974		0	K.EMoxIKSGMoxNVAR.M	EMIKSGMNVAR	EMoxIKSGMoxNVAR	1266.60602827	63	11					1	1	Mox;Mox	2;7	15.994910000000004;15.994910000000004
20180615_KS_CL_9.9043	9043	E:\julian\20190221_CroCo_PK-dataset\20180615_KS_CL_9_HCDFT_msconvertStyle.mgf	2094.28986	-1.0	2349.97034259969	3	784.330724	2349.97629827	784.3327092234366	false	0	1				P11974		0	R.SSSHSTDLMEAMoxAMoxGSVEASYK.Ccm	SSSHSTDLMEAMAMGSVEASYK	SSSHSTDLMEAMoxAMoxGSVEASYK	2349.97629827	401	22					1	1	Mox;Mox	14;12	15.994910000000004;15.994910000000004
20180615_KS_CL_9.9045	9045	E:\julian\20190221_CroCo_PK-dataset\20180615_KS_CL_9_HCDFT_msconvertStyle.mgf	2094.45024	-1.0	1900.84994859969	3	634.623926	1900.85262627	634.62481855677	false	0	1				P11974		0	R.MNFSHGTHEYHAETIK.N	MNFSHGTHEYHAETIK	MNFSHGTHEYHAETIK	1900.85262627	74	16					1	1
20180615_KS_CL_9.9066	9066	E:\julian\20190221_CroCo_PK-dataset\20180615_KS_CL_9_HCDFT_msconvertStyle.mgf	2099.28732	-1.0	2306.13377559969	3	769.718535	2306.13673327	769.7195208901034	false	0	1				P11974		0	R.CcmNRAGKPVICcmATQMLESMIK.K	CNRAGKPVICATQMLESMIK	CcmNRAGKPVICcmATQMLESMIK	2306.13673327	317	20					1	1
20180615_KS_CL_9.9087	9087	E:\julian\20190221_CroCo_PK-dataset\20180615_KS_CL_9_HCDFT_msconvertStyle.mgf	2103.31182	-1.0	2442.13391013292	4	611.540754	2442.1386229699997	611.5419322092699	false	0	1				P11974		0	R.MoxNFSHGTHEYHAETIKbs3ohNVR.T	MNFSHGTHEYHAETIKNVR	MoxNFSHGTHEYHAETIKbs3ohNVR	2442.1386229699997	74	19					1	1	Mox;Kbs3oh	1;16	15.994910000000004;156.0786347
20180615_KS_CL_9.9100	9100	E:\julian\20190221_CroCo_PK-dataset\20180615_KS_CL_9_HCDFT_msconvertStyle.mgf	2105.8533	-1.0	2158.1323065996903	3	720.384712	2158.13504954	720.3856263134368	false	0	1	BS3	138.06807	0	P11974		0	K.KPRPTR.A	KPRPTR	K(1.00)PRPTR	753.46095127	337	6	1	K	CNRAGKPVICATQMLESMIKKPRPTRAEGSDVANAVLDGAD	337	1	1							P11974		0	K.EMoxIKSGMoxNVAR.M	EMIKSGMNVAR	EMoxIK(1.00)SGMoxNVAR	1266.60602827	63	11	4	K	GIICTIGPASRSVETLKEMIKSGMNVARMNFSHGTHEYHAE	66
20180615_KS_CL_9.9101	9101	E:\julian\20190221_CroCo_PK-dataset\20180615_KS_CL_9_HCDFT_msconvertStyle.mgf	2105.93604	-1.0	3162.6934665996905	3	1055.238432	3162.68546454	1055.23576464677	false	0	1	BS3	138.06807	0	P11974		0	R.KLFEELAR.S	KLFEELAR	K(1.00)LFEELAR	1004.5654762700001	393	8	1	K	EAVRMQHLIAREAEAAMFHRKLFEELARSSSHSTDLMEAMA	393	1	1							P11974		0	R.AGKPVICcmATQMLESMoxIKK.P	AGKPVICATQMLESMIKK	AGK(0.50)PVICcmATQMLESMoxIK(0.50)K	2020.0519182699998	320	18	3	K	PAEKVFLAQKMIIGRCNRAGKPVICATQMLESMIKKPRPTR	322
20180615_KS_CL_9.9109	9109	E:\julian\20190221_CroCo_PK-dataset\20180615_KS_CL_9_HCDFT_msconvertStyle.mgf	2107.80852	-1.0	2201.08789659969	3	734.703242	2201.0959295399994	734.7059196467698	false	0	1	BS3	138.06807	0	P11974		0	K.GATLKITLDNAYMoxEK.Ccm	GATLKITLDNAYMEK	GATLK(1.00)ITLDNAYMoxEK	1682.8549132699995	137	15	5	K	TGLIKGSGTAEVELKKGATLKITLDNAYMEKCDENILWLDY	141	1	1	Mox	13	15.994910000000004				P11974		0	-.MoxSK.S	MSK	Mox(1.00)SK	380.17294626999995	1	3	1	Mox	....................MSKSHSEAGSAFIQTQQLHAA	1
20180615_KS_CL_9.9106	9106	E:\julian\20190221_CroCo_PK-dataset\20180615_KS_CL_9_HCDFT_msconvertStyle.mgf	2106.97806	-1.0	4316.25544359969	3	1439.759091	4316.24494954	1439.7555929801033	false	1	1	BS3	138.06807	0	REVERSE_P11974		1	-.PVPVVR.M	PVPVVR	P(1.00)VPVVR	665.42244127	1	6	1	P	....................PVPVVRMTNTFGSGPRWGTLV	1	1	1							REVERSE_P11974		1	K.GVNMoxALNVRLDVDEAWAEQVPDKCcmVVPFIGR.Y	GVNMALNVRLDVDEAWAEQVPDKCVVPFIGR	GVNMoxALNVRLDVDEAWAEQVPDK(1.00)CcmVVPFIGR	3512.7544382699994	35	31	23	K	NMALNVRLDVDEAWAEQVPDKCVVPFIGRYLHAQRATQHNR	57
20180615_KS_CL_9.9110	9110	E:\julian\20190221_CroCo_PK-dataset\20180615_KS_CL_9_HCDFT_msconvertStyle.mgf	2107.89228	-1.0	4167.25884459969	3	1390.093558	4167.258154540001	1390.0933279801036	false	1	1	BS3	138.06807	0	P11974		0	K.PVICcmATQMoxLESMIKKPRPTR.A	PVICATQMLESMIKKPRPTR	PVICcmATQMoxLESMIK(0.50)K(0.50)PRPTR	2371.25380527	323	20	15	K	CNRAGKPVICATQMLESMIKKPRPTRAEGSDVANAVLDGAD	337	1	1	Mox	8	15.994910000000004				REVERSE_P11974		1	K.KLEVEATGSGKILGTR.I	KLEVEATGSGKILGTR	K(0.04)LEVEATGSGK(0.96)ILGTR	1657.93627927	397	16	11	K	DLTIKLTAGKKLEVEATGSGKILGTRIEPGKTDLAVAVPRY	407
20180615_KS_CL_9.9120	9120	E:\julian\20190221_CroCo_PK-dataset\20180615_KS_CL_9_HCDFT_msconvertStyle.mgf	2109.54162	-1.0	704.41969106646	2	353.217122	704.42210727	353.21833010177	false	0	1				P11974		0	K.VFLAQK.M	VFLAQK	VFLAQK	704.42210727	306	6					1	1
20180615_KS_CL_9.9123	9123	E:\julian\20190221_CroCo_PK-dataset\20180615_KS_CL_9_HCDFT_msconvertStyle.mgf	2109.99852	-1.0	3067.60243959969	3	1023.541423	3067.5881485400005	1023.5366593134369	false	1	1	BS3	138.06807	0	P11974		0	K.EMIKSGMNVAR.M	EMIKSGMNVAR	EMIK(1.00)SGMNVAR	1234.6162082700002	63	11	4	K	GIICTIGPASRSVETLKEMIKSGMNVARMNFSHGTHEYHAE	66	1	1							REVERSE_P11974		1	K.FFGRAKGVNMoxALNVR.L	FFGRAKGVNMALNVR	FFGRAK(1.00)GVNMoxALNVR	1694.9038702700002	29	15	6	K	GPRWGTLVIVVDGKKFFGRAKGVNMALNVRLDVDEAWAEQV	34
20180615_KS_CL_9.9125	9125	E:\julian\20190221_CroCo_PK-dataset\20180615_KS_CL_9_HCDFT_msconvertStyle.mgf	2110.16202	-1.0	2158.12987659969	3	720.383902	2158.13504954	720.3856263134368	false	0	1	BS3	138.06807	0	P11974		0	K.KPRPTR.A	KPRPTR	K(1.00)PRPTR	753.46095127	337	6	1	K	CNRAGKPVICATQMLESMIKKPRPTRAEGSDVANAVLDGAD	337	1	1							P11974		0	K.EMoxIKSGMoxNVAR.M	EMIKSGMNVAR	EMoxIK(1.00)SGMoxNVAR	1266.60602827	63	11	4	K	GIICTIGPASRSVETLKEMIKSGMNVARMNFSHGTHEYHAE	66
20180615_KS_CL_9.9140	9140	E:\julian\20190221_CroCo_PK-dataset\20180615_KS_CL_9_HCDFT_msconvertStyle.mgf	2112.10938	-1.0	1900.85027413292	4	476.219845	1900.85262627	476.22043303427	false	0	1				P11974		0	R.MNFSHGTHEYHAETIK.N	MNFSHGTHEYHAETIK	MNFSHGTHEYHAETIK	1900.85262627	74	16					1	1
20180615_KS_CL_9.9143	9143	E:\julian\20190221_CroCo_PK-dataset\20180615_KS_CL_9_HCDFT_msconvertStyle.mgf	2112.56652	-1.0	4019.26169859969	3	1340.761176	4019.2611563449996	1340.7609952484365	false	1	1	BS3	138.06807	0	P11974		0	K.NIKbs3ohIISKIENHEGVR.R	NIKIISKIENHEGVR	NIKbs3ohIISK(1.00)IENHEGVR	1905.0683459699999	264	15	7	K	DVHEVRKILGEKGKNIKIISKIENHEGVRRFDEILEASDGI	270	1	1	Kbs3oh	3	156.0786347				REVERSE_P11974		1	R.WGTLVIVVDGKKbs3nh2FFGR.A	WGTLVIVVDGKKFFGR	WGTLVIVVDGK(1.00)Kbs3nh2FFGR	1976.1247403749999	17	16	11	K	MTNTFGSGPRWGTLVIVVDGKKFFGRAKGVNMALNVRLDVD	27
20180615_KS_CL_9.9143	9143	E:\julian\20190221_CroCo_PK-dataset\20180615_KS_CL_9_HCDFT_msconvertStyle.mgf	2112.56652	-1.0	4019.26169859969	3	1340.761176	4019.2611563449996	1340.7609952484365	false	1	1	BS3	138.06807	0	P11974		0	K.NIKIISKbs3nh2IENHEGVR.R	NIKIISKIENHEGVR	NIK(1.00)IISKbs3nh2IENHEGVR	1904.0843303749998	264	15	3	K	RKAADVHEVRKILGEKGKNIKIISKIENHEGVRRFDEILEA	266	1	1	Kbs3nh2	7	155.09461910500005				REVERSE_P11974		1	R.WGTLVIVVDGKKbs3ohFFGR.A	WGTLVIVVDGKKFFGR	WGTLVIVVDGK(1.00)Kbs3ohFFGR	1977.10875597	17	16	11	K	MTNTFGSGPRWGTLVIVVDGKKFFGRAKGVNMALNVRLDVD	27
20180615_KS_CL_9.9143	9143	E:\julian\20190221_CroCo_PK-dataset\20180615_KS_CL_9_HCDFT_msconvertStyle.mgf	2112.56652	-1.0	4019.26169859969	3	1340.761176	4019.2611563449996	1340.7609952484365	false	1	1	BS3	138.06807	0	P11974		0	K.NIKIISKbs3nh2IENHEGVR.R	NIKIISKIENHEGVR	NIK(1.00)IISKbs3nh2IENHEGVR	1904.0843303749998	264	15	3	K	RKAADVHEVRKILGEKGKNIKIISKIENHEGVRRFDEILEA	266	1	1	Kbs3nh2	7	155.09461910500005				REVERSE_P11974		1	R.WGTLVIVVDGKbs3ohKFFGR.A	WGTLVIVVDGKKFFGR	WGTLVIVVDGKbs3ohK(1.00)FFGR	1977.10875597	17	16	12	K	TNTFGSGPRWGTLVIVVDGKKFFGRAKGVNMALNVRLDVDE	28
20180615_KS_CL_9.9143	9143	E:\julian\20190221_CroCo_PK-dataset\20180615_KS_CL_9_HCDFT_msconvertStyle.mgf	2112.56652	-1.0	4019.26169859969	3	1340.761176	4019.2611563449996	1340.7609952484365	false	1	1	BS3	138.06807	0	P11974		0	K.NIKbs3nh2IISKIENHEGVR.R	NIKIISKIENHEGVR	NIKbs3nh2IISK(1.00)IENHEGVR	1904.0843303749998	264	15	7	K	DVHEVRKILGEKGKNIKIISKIENHEGVRRFDEILEASDGI	270	1	1	Kbs3nh2	3	155.09461910500005				REVERSE_P11974		1	R.WGTLVIVVDGKbs3ohKFFGR.A	WGTLVIVVDGKKFFGR	WGTLVIVVDGKbs3ohK(1.00)FFGR	1977.10875597	17	16	12	K	TNTFGSGPRWGTLVIVVDGKKFFGRAKGVNMALNVRLDVDE	28
20180615_KS_CL_9.9143	9143	E:\julian\20190221_CroCo_PK-dataset\20180615_KS_CL_9_HCDFT_msconvertStyle.mgf	2112.56652	-1.0	4020.2552865996904	3	1341.092372	4020.239995645	1341.0872750151034	false	1	1	BS3	138.06807	0	P11974		0	K.ARGFFKbs3nh2KGDVVIVLTGWR.P	ARGFFKKGDVVIVLTGWR	ARGFFKbs3nh2K(1.00)GDVVIVLTGWR	2203.262965375	499	18	7	K	DVDLRVNLAMNVGKARGFFKKGDVVIVLTGWRPGSGFTNTM	505	1	1	Kbs3nh2	6	155.09461910500005				REVERSE_P11974		1	K.FFGRAKGVNMALNVR.L	FFGRAKGVNMALNVR	FFGRAK(1.00)GVNMALNVR	1678.90896027	29	15	6	K	GPRWGTLVIVVDGKKFFGRAKGVNMALNVRLDVDEAWAEQV	34
20180615_KS_CL_9.9106	9106	E:\julian\20190221_CroCo_PK-dataset\20180615_KS_CL_9_HCDFT_msconvertStyle.mgf	2106.97806	-1.0	4315.25873859969	3	1439.426856	4315.259589645001	1439.4271396817703	false	1	1	BS3	138.06807	0	REVERSE_P11974		1	K.QALFVKEAPIEIGLDGRAVMIGDSAELIEDFRR.V	QALFVKEAPIEIGLDGRAVMIGDSAELIEDFRR	QALFVK(1.00)EAPIEIGLDGRAVMIGDSAELIEDFRR	3657.918864270001	222	33	6	K	IVPKGARNCRGIIMKQALFVKEAPIEIGLDGRAVMIGDSAE	227	1	1							P11974		0	-.MSKbs3nh2.S	MSK	M(1.00)SKbs3nh2	519.2726553750001	1	3	1	M	....................MSKSHSEAGSAFIQTQQLHAA	1
20180615_KS_CL_9.9151	9151	E:\julian\20190221_CroCo_PK-dataset\20180615_KS_CL_9_HCDFT_msconvertStyle.mgf	2113.66236	-1.0	2442.13091259969	3	815.050914	2442.1386229699997	815.0534841234365	false	0	1				P11974		0	R.MoxNFSHGTHEYHAETIKbs3ohNVR.T	MNFSHGTHEYHAETIKNVR	MoxNFSHGTHEYHAETIKbs3ohNVR	2442.1386229699997	74	19					1	1	Mox;Kbs3oh	1;16	15.994910000000004;156.0786347
20180615_KS_CL_9.9156	9156	E:\julian\20190221_CroCo_PK-dataset\20180615_KS_CL_9_HCDFT_msconvertStyle.mgf	2114.67936	-1.0	3066.59657559969	3	1023.206135	3066.60931454	1023.2103813134366	false	1	1	BS3	138.06807	0	P11974		0	R.KLFEELAR.S	KLFEELAR	K(1.00)LFEELAR	1004.5654762700001	393	8	1	K	EAVRMQHLIAREAEAAMFHRKLFEELARSSSHSTDLMEAMA	393	1	1							REVERSE_P11974		1	R.AVNMoxGSKIMoxEKLTEVSR.S	AVNMGSKIMEKLTEVSR	AVNMoxGSK(0.50)IMoxEK(0.50)LTEVSR	1923.9757682700001	460	17	11	K	EHTGHSFNMRAVNMGSKIMEKLTEVSRSAPGITCIIGTNRA	470
20180615_KS_CL_9.9156	9156	E:\julian\20190221_CroCo_PK-dataset\20180615_KS_CL_9_HCDFT_msconvertStyle.mgf	2114.67936	-1.0	3067.60036959969	3	1023.540733	3067.5881485400005	1023.5366593134369	false	1	1	BS3	138.06807	0	P11974		0	K.EMIKSGMNVAR.M	EMIKSGMNVAR	EMIK(1.00)SGMNVAR	1234.6162082700002	63	11	4	K	GIICTIGPASRSVETLKEMIKSGMNVARMNFSHGTHEYHAE	66	1	1							REVERSE_P11974		1	K.FFGRAKGVNMoxALNVR.L	FFGRAKGVNMALNVR	FFGRAK(1.00)GVNMoxALNVR	1694.9038702700002	29	15	6	K	GPRWGTLVIVVDGKKFFGRAKGVNMALNVRLDVDEAWAEQV	34
20180615_KS_CL_9.9161	9161	E:\julian\20190221_CroCo_PK-dataset\20180615_KS_CL_9_HCDFT_msconvertStyle.mgf	2115.696	-1.0	3350.8272975996897	3	1117.949709	3350.8379279399996	1117.95325244677	false	1	1	BS3	138.06807	0	P11974		0	K.PVICcmATQMLESMIKKbs3ohPR.P	PVICATQMLESMIKKPR	PVICcmATQMLESMIK(1.00)Kbs3ohPR	2157.13597697	323	17	14	K	RCNRAGKPVICATQMLESMIKKPRPTRAEGSDVANAVLDGA	336	1	1	Kbs3oh	15	156.0786347				REVERSE_P11974		1	K.GKEGLIKbs3ohR.V	GKEGLIKR	GK(1.00)EGLIKbs3ohR	1055.63388097	270	8	2	K	DFRRVGEHNEIKSIIKINKGKEGLIKRVEHVDAAKRIFSAF	271
20180615_KS_CL_9.9161	9161	E:\julian\20190221_CroCo_PK-dataset\20180615_KS_CL_9_HCDFT_msconvertStyle.mgf	2115.696	-1.0	3350.8272975996897	3	1117.949709	3350.8379279399996	1117.95325244677	false	1	1	BS3	138.06807	0	P11974		0	K.PVICcmATQMLESMIKKbs3ohPR.P	PVICATQMLESMIKKPR	PVICcmATQMLESMIK(1.00)Kbs3ohPR	2157.13597697	323	17	14	K	RCNRAGKPVICATQMLESMIKKPRPTRAEGSDVANAVLDGA	336	1	1	Kbs3oh	15	156.0786347				REVERSE_P11974		1	K.GKbs3ohEGLIKR.V	GKEGLIKR	GKbs3ohEGLIK(1.00)R	1055.63388097	270	8	7	K	GEHNEIKSIIKINKGKEGLIKRVEHVDAAKRIFSAFVMDVD	276
20180615_KS_CL_9.9163	9163	E:\julian\20190221_CroCo_PK-dataset\20180615_KS_CL_9_HCDFT_msconvertStyle.mgf	2116.0692	-1.0	2425.14933459969	3	809.390388	2425.1596973749997	809.3938422584366	false	0	1				P11974		0	R.MNFSHGTHEYHAETIKbs3nh2NVR.T	MNFSHGTHEYHAETIKNVR	MNFSHGTHEYHAETIKbs3nh2NVR	2425.1596973749997	74	19					1	1	Kbs3nh2	16	155.09461910500005
20180615_KS_CL_9.9165	9165	E:\julian\20190221_CroCo_PK-dataset\20180615_KS_CL_9_HCDFT_msconvertStyle.mgf	2116.4421	-1.0	1192.63217859969	3	398.551336	1192.6373152700003	398.55304822343675	false	0	1				P11974		0	R.SVETLKEMoxIK.S	SVETLKEMIK	SVETLKEMoxIK	1192.6373152700003	57	10					1	1	Mox	8	15.994910000000004
20180615_KS_CL_9.9145	9145	E:\julian\20190221_CroCo_PK-dataset\20180615_KS_CL_9_HCDFT_msconvertStyle.mgf	2112.73002	-1.0	4019.26169859969	3	1340.761176	4019.2611563449996	1340.7609952484365	false	1	1	BS3	138.06807	0	P11974		0	K.NIKIISKbs3nh2IENHEGVR.R	NIKIISKIENHEGVR	NIK(1.00)IISKbs3nh2IENHEGVR	1904.0843303749998	264	15	3	K	RKAADVHEVRKILGEKGKNIKIISKIENHEGVRRFDEILEA	266	1	1	Kbs3nh2	7	155.09461910500005				REVERSE_P11974		1	R.WGTLVIVVDGKbs3ohKFFGR.A	WGTLVIVVDGKKFFGR	WGTLVIVVDGKbs3ohK(1.00)FFGR	1977.10875597	17	16	12	K	TNTFGSGPRWGTLVIVVDGKKFFGRAKGVNMALNVRLDVDE	28
20180615_KS_CL_9.9145	9145	E:\julian\20190221_CroCo_PK-dataset\20180615_KS_CL_9_HCDFT_msconvertStyle.mgf	2112.73002	-1.0	4019.26169859969	3	1340.761176	4019.2611563449996	1340.7609952484365	false	1	1	BS3	138.06807	0	P11974		0	K.NIKIISKbs3nh2IENHEGVR.R	NIKIISKIENHEGVR	NIK(1.00)IISKbs3nh2IENHEGVR	1904.0843303749998	264	15	3	K	RKAADVHEVRKILGEKGKNIKIISKIENHEGVRRFDEILEA	266	1	1	Kbs3nh2	7	155.09461910500005				REVERSE_P11974		1	R.WGTLVIVVDGKKbs3ohFFGR.A	WGTLVIVVDGKKFFGR	WGTLVIVVDGK(1.00)Kbs3ohFFGR	1977.10875597	17	16	11	K	MTNTFGSGPRWGTLVIVVDGKKFFGRAKGVNMALNVRLDVD	27
20180615_KS_CL_9.9145	9145	E:\julian\20190221_CroCo_PK-dataset\20180615_KS_CL_9_HCDFT_msconvertStyle.mgf	2112.73002	-1.0	4019.26169859969	3	1340.761176	4019.2611563449996	1340.7609952484365	false	1	1	BS3	138.06807	0	P11974		0	K.NIKbs3nh2IISKIENHEGVR.R	NIKIISKIENHEGVR	NIKbs3nh2IISK(1.00)IENHEGVR	1904.0843303749998	264	15	7	K	DVHEVRKILGEKGKNIKIISKIENHEGVRRFDEILEASDGI	270	1	1	Kbs3nh2	3	155.09461910500005				REVERSE_P11974		1	R.WGTLVIVVDGKbs3ohKFFGR.A	WGTLVIVVDGKKFFGR	WGTLVIVVDGKbs3ohK(1.00)FFGR	1977.10875597	17	16	12	K	TNTFGSGPRWGTLVIVVDGKKFFGRAKGVNMALNVRLDVDE	28
20180615_KS_CL_9.9145	9145	E:\julian\20190221_CroCo_PK-dataset\20180615_KS_CL_9_HCDFT_msconvertStyle.mgf	2112.73002	-1.0	4019.26169859969	3	1340.761176	4019.2611563449996	1340.7609952484365	false	1	1	BS3	138.06807	0	P11974		0	K.NIKbs3ohIISKIENHEGVR.R	NIKIISKIENHEGVR	NIKbs3ohIISK(1.00)IENHEGVR	1905.0683459699999	264	15	7	K	DVHEVRKILGEKGKNIKIISKIENHEGVRRFDEILEASDGI	270	1	1	Kbs3oh	3	156.0786347				REVERSE_P11974		1	R.WGTLVIVVDGKKbs3nh2FFGR.A	WGTLVIVVDGKKFFGR	WGTLVIVVDGK(1.00)Kbs3nh2FFGR	1976.1247403749999	17	16	11	K	MTNTFGSGPRWGTLVIVVDGKKFFGRAKGVNMALNVRLDVD	27
20180615_KS_CL_9.9168	9168	E:\julian\20190221_CroCo_PK-dataset\20180615_KS_CL_9_HCDFT_msconvertStyle.mgf	2117.02386	-1.0	960.50312306646	2	481.258838	960.50624227	481.26039760177	false	0	1				P11974		0	R.VNLAMoxNVGK.A	VNLAMNVGK	VNLAMoxNVGK	960.50624227	490	9					1	1	Mox	5	15.994910000000004
20180615_KS_CL_9.9145	9145	E:\julian\20190221_CroCo_PK-dataset\20180615_KS_CL_9_HCDFT_msconvertStyle.mgf	2112.73002	-1.0	4020.2552865996904	3	1341.092372	4020.239995645	1341.0872750151034	false	1	1	BS3	138.06807	0	P11974		0	K.ARGFFKbs3nh2KGDVVIVLTGWR.P	ARGFFKKGDVVIVLTGWR	ARGFFKbs3nh2K(1.00)GDVVIVLTGWR	2203.262965375	499	18	7	K	DVDLRVNLAMNVGKARGFFKKGDVVIVLTGWRPGSGFTNTM	505	1	1	Kbs3nh2	6	155.09461910500005				REVERSE_P11974		1	K.FFGRAKGVNMALNVR.L	FFGRAKGVNMALNVR	FFGRAK(1.00)GVNMALNVR	1678.90896027	29	15	6	K	GPRWGTLVIVVDGKKFFGRAKGVNMALNVRLDVDEAWAEQV	34
20180615_KS_CL_9.9186	9186	E:\julian\20190221_CroCo_PK-dataset\20180615_KS_CL_9_HCDFT_msconvertStyle.mgf	2120.10384	-1.0	1192.63228659969	3	398.551372	1192.6373152700003	398.55304822343675	false	0	1				P11974		0	R.SVETLKEMoxIK.S	SVETLKEMIK	SVETLKEMoxIK	1192.6373152700003	57	10					1	1	Mox	8	15.994910000000004
20180615_KS_CL_9.9190	9190	E:\julian\20190221_CroCo_PK-dataset\20180615_KS_CL_9_HCDFT_msconvertStyle.mgf	2120.6577	-1.0	2393.36179266615	5	479.679635	2393.3641895399996	479.6801143747699	false	0	1	BS3	138.06807	0	P11974		0	R.TGLIKGSGTAEVELK.K	TGLIKGSGTAEVELK	TGLIK(1.00)GSGTAEVELK	1501.8351682699997	121	15	5	K	YRPVAVALDTKGPEIRTGLIKGSGTAEVELKKGATLKITLD	125	1	1							P11974		0	K.KPRPTR.A	KPRPTR	K(1.00)PRPTR	753.46095127	337	6	1	K	CNRAGKPVICATQMLESMIKKPRPTRAEGSDVANAVLDGAD	337
20180615_KS_CL_9.9185	9185	E:\julian\20190221_CroCo_PK-dataset\20180615_KS_CL_9_HCDFT_msconvertStyle.mgf	2120.02494	-1.0	2393.35723059969	3	798.79302	2393.35697954	798.7929363134366	false	0	1	BS3	138.06807	0	P11974		0	R.TGLIKGSGTAEVELKK.G	TGLIKGSGTAEVELKK	TGLIK(0.67)GSGTAEVELK(0.33)K	1629.9301312699997	121	16	5	K	YRPVAVALDTKGPEIRTGLIKGSGTAEVELKKGATLKITLD	125	1	1							P11974		0	R.GFFKK.G	GFFKK	GFFK(1.00)K	625.35877827	501	5	4	K	EDVDLRVNLAMNVGKARGFFKKGDVVIVLTGWRPGSGFTNT	504
20180615_KS_CL_9.9197	9197	E:\julian\20190221_CroCo_PK-dataset\20180615_KS_CL_9_HCDFT_msconvertStyle.mgf	2121.74706	-1.0	2425.14798759969	3	809.389939	2425.1596973749997	809.3938422584366	false	0	1				P11974		0	R.MNFSHGTHEYHAETIKbs3nh2NVR.T	MNFSHGTHEYHAETIKNVR	MNFSHGTHEYHAETIKbs3nh2NVR	2425.1596973749997	74	19					1	1	Kbs3nh2	16	155.09461910500005
20180615_KS_CL_9.9198	9198	E:\julian\20190221_CroCo_PK-dataset\20180615_KS_CL_9_HCDFT_msconvertStyle.mgf	2121.8268	-1.0	2187.16236213292	4	547.797867	2187.1577753749993	547.7967203105198	false	1	1				REVERSE_P11974		1	K.KIMSELMQTACcmIVPKbs3nh2GAR.N	KIMSELMQTACIVPKGAR	KIMSELMQTACcmIVPKbs3nh2GAR	2187.1577753749993	196	18					1	1	Kbs3nh2	15	155.09461910500005
20180615_KS_CL_9.9201	9201	E:\julian\20190221_CroCo_PK-dataset\20180615_KS_CL_9_HCDFT_msconvertStyle.mgf	2122.38294	-1.0	3111.64568259969	3	1038.222504	3111.6606322399994	1038.2274872134365	false	1	1	BS3	138.06807	0	P11974		0	K.KPRPTR.A	KPRPTR	K(1.00)PRPTR	753.46095127	337	6	1	K	CNRAGKPVICATQMLESMIKKPRPTRAEGSDVANAVLDGAD	337	1	1							REVERSE_P11974		1	K.KIMoxSELMoxQTACcmIVPKbs3ohGAR.N	KIMSELMQTACIVPKGAR	K(1.00)IMoxSELMoxQTACcmIVPKbs3ohGAR	2220.1316109699997	196	18	1	K	AGDLVANAVDSGEARTPRPKKIMSELMQTACIVPKGARNCR	196
20180615_KS_CL_9.9204	9204	E:\julian\20190221_CroCo_PK-dataset\20180615_KS_CL_9_HCDFT_msconvertStyle.mgf	2122.94118	-1.0	3067.59893559969	3	1023.540255	3067.584783375001	1023.5355375917703	false	0	1				P11974		0	R.MoxQHLIAREAEAAMFHRKbs3nh2LFEELAR.S	MQHLIAREAEAAMFHRKLFEELAR	MoxQHLIAREAEAAMFHRKbs3nh2LFEELAR	3067.584783375001	377	24					1	1	Mox;Kbs3nh2	1;17	15.994910000000004;155.09461910500005
20180615_KS_CL_9.9204	9204	E:\julian\20190221_CroCo_PK-dataset\20180615_KS_CL_9_HCDFT_msconvertStyle.mgf	2122.94118	-1.0	3067.59893559969	3	1023.540255	3067.584783375001	1023.5355375917703	false	0	1				P11974		0	R.MQHLIAREAEAAMoxFHRKbs3nh2LFEELAR.S	MQHLIAREAEAAMFHRKLFEELAR	MQHLIAREAEAAMoxFHRKbs3nh2LFEELAR	3067.584783375001	377	24					1	1	Mox;Kbs3nh2	13;17	15.994910000000004;155.09461910500005
20180615_KS_CL_9.9209	9209	E:\julian\20190221_CroCo_PK-dataset\20180615_KS_CL_9_HCDFT_msconvertStyle.mgf	2123.89842	-1.0	2063.03975259969	3	688.687194	2063.0464843749996	688.6894379251032	false	0	1				P11974		0	R.AGKbs3nh2PVICcmATQMoxLESMoxIK.K	AGKPVICATQMLESMIK	AGKbs3nh2PVICcmATQMoxLESMoxIK	2063.0464843749996	320	17					1	1	Kbs3nh2;Mox;Mox	3;11;15	155.09461910500005;15.994910000000004;15.994910000000004
20180615_KS_CL_9.9215	9215	E:\julian\20190221_CroCo_PK-dataset\20180615_KS_CL_9_HCDFT_msconvertStyle.mgf	2124.90966	-1.0	2365.96553559969	3	789.662455	2365.97120827	789.6643458901033	false	0	1				P11974		0	R.SSSHSTDLMoxEAMoxAMoxGSVEASYK.Ccm	SSSHSTDLMEAMAMGSVEASYK	SSSHSTDLMoxEAMoxAMoxGSVEASYK	2365.97120827	401	22					1	1	Mox;Mox;Mox	9;14;12	15.994910000000004;15.994910000000004;15.994910000000004
20180615_KS_CL_9.9214	9214	E:\julian\20190221_CroCo_PK-dataset\20180615_KS_CL_9_HCDFT_msconvertStyle.mgf	2124.8289	-1.0	2349.9696945996902	3	784.330508	2349.97629827	784.3327092234366	false	0	1				P11974		0	R.SSSHSTDLMEAMoxAMoxGSVEASYK.Ccm	SSSHSTDLMEAMAMGSVEASYK	SSSHSTDLMEAMoxAMoxGSVEASYK	2349.97629827	401	22					1	1	Mox;Mox	14;12	15.994910000000004;15.994910000000004
20180615_KS_CL_9.9222	9222	E:\julian\20190221_CroCo_PK-dataset\20180615_KS_CL_9_HCDFT_msconvertStyle.mgf	2125.7049	-1.0	2365.9649325996897	3	789.662254	2365.97120827	789.6643458901033	false	0	1				P11974		0	R.SSSHSTDLMoxEAMoxAMoxGSVEASYK.Ccm	SSSHSTDLMEAMAMGSVEASYK	SSSHSTDLMoxEAMoxAMoxGSVEASYK	2365.97120827	401	22					1	1	Mox;Mox;Mox	9;14;12	15.994910000000004;15.994910000000004;15.994910000000004
20180615_KS_CL_9.9229	9229	E:\julian\20190221_CroCo_PK-dataset\20180615_KS_CL_9_HCDFT_msconvertStyle.mgf	2127.44838	-1.0	1212.57272906646	2	607.293641	1212.5696302699998	607.2920916017699	false	0	1				P11974		0	K.ITLDNAYMoxEK.Ccm	ITLDNAYMEK	ITLDNAYMoxEK	1212.5696302699998	142	10					1	1	Mox	8	15.994910000000004
20180615_KS_CL_9.9230	9230	E:\julian\20190221_CroCo_PK-dataset\20180615_KS_CL_9_HCDFT_msconvertStyle.mgf	2127.52914	-1.0	2393.35604859969	3	798.792626	2393.3641895399996	798.7953396467699	false	0	1	BS3	138.06807	0	P11974		0	R.TGLIKGSGTAEVELK.K	TGLIKGSGTAEVELK	TGLIK(1.00)GSGTAEVELK	1501.8351682699997	121	15	5	K	YRPVAVALDTKGPEIRTGLIKGSGTAEVELKKGATLKITLD	125	1	1							P11974		0	K.KPRPTR.A	KPRPTR	K(1.00)PRPTR	753.46095127	337	6	1	K	CNRAGKPVICATQMLESMIKKPRPTRAEGSDVANAVLDGAD	337
20180615_KS_CL_9.9243	9243	E:\julian\20190221_CroCo_PK-dataset\20180615_KS_CL_9_HCDFT_msconvertStyle.mgf	2130.009	-1.0	3036.6711765996897	3	1013.231002	3036.6832246449994	1013.2350180151032	false	1	1	BS3	138.06807	0	P11974		0	R.KAADVHEVR.K	KAADVHEVR	K(1.00)AADVHEVR	1023.5461382699999	247	9	1	K	QDLKFGVEQDVDMVFASFIRKAADVHEVRKILGEKGKNIKI	247	1	1							REVERSE_P11974		1	K.EGLIKRVEHVDAAKbs3nh2R.I	EGLIKRVEHVDAAKR	EGLIK(1.00)RVEHVDAAKbs3nh2R	1875.0690163749996	272	15	5	K	GEHNEIKSIIKINKGKEGLIKRVEHVDAAKRIFSAFVMDVD	276
20180615_KS_CL_9.9243	9243	E:\julian\20190221_CroCo_PK-dataset\20180615_KS_CL_9_HCDFT_msconvertStyle.mgf	2130.009	-1.0	3036.6711765996897	3	1013.231002	3036.6832246449994	1013.2350180151032	false	1	1	BS3	138.06807	0	P11974		0	R.KAADVHEVR.K	KAADVHEVR	K(1.00)AADVHEVR	1023.5461382699999	247	9	1	K	QDLKFGVEQDVDMVFASFIRKAADVHEVRKILGEKGKNIKI	247	1	1							REVERSE_P11974		1	K.EGLIKbs3nh2RVEHVDAAKR.I	EGLIKRVEHVDAAKR	EGLIKbs3nh2RVEHVDAAK(1.00)R	1875.0690163749996	272	15	14	K	IKINKGKEGLIKRVEHVDAAKRIFSAFVMDVDQEVGFKLDQ	285
20180615_KS_CL_9.9243	9243	E:\julian\20190221_CroCo_PK-dataset\20180615_KS_CL_9_HCDFT_msconvertStyle.mgf	2130.009	-1.0	3037.66129059969	3	1013.56104	3037.6672402399995	1013.5630232134365	false	1	1	BS3	138.06807	0	P11974		0	R.KAADVHEVR.K	KAADVHEVR	K(1.00)AADVHEVR	1023.5461382699999	247	9	1	K	QDLKFGVEQDVDMVFASFIRKAADVHEVRKILGEKGKNIKI	247	1	1							REVERSE_P11974		1	K.EGLIKRVEHVDAAKbs3ohR.I	EGLIKRVEHVDAAKR	EGLIK(1.00)RVEHVDAAKbs3ohR	1876.0530319699997	272	15	5	K	GEHNEIKSIIKINKGKEGLIKRVEHVDAAKRIFSAFVMDVD	276
20180615_KS_CL_9.9243	9243	E:\julian\20190221_CroCo_PK-dataset\20180615_KS_CL_9_HCDFT_msconvertStyle.mgf	2130.009	-1.0	3037.66129059969	3	1013.56104	3037.6672402399995	1013.5630232134365	false	1	1	BS3	138.06807	0	P11974		0	R.KAADVHEVR.K	KAADVHEVR	K(1.00)AADVHEVR	1023.5461382699999	247	9	1	K	QDLKFGVEQDVDMVFASFIRKAADVHEVRKILGEKGKNIKI	247	1	1							REVERSE_P11974		1	K.EGLIKbs3ohRVEHVDAAKR.I	EGLIKRVEHVDAAKR	EGLIKbs3ohRVEHVDAAK(1.00)R	1876.0530319699997	272	15	14	K	IKINKGKEGLIKRVEHVDAAKRIFSAFVMDVDQEVGFKLDQ	285
20180615_KS_CL_9.9252	9252	E:\julian\20190221_CroCo_PK-dataset\20180615_KS_CL_9_HCDFT_msconvertStyle.mgf	2131.28436	-1.0	960.50306306646	2	481.258808	960.50624227	481.26039760177	false	0	1				P11974		0	R.VNLAMoxNVGK.A	VNLAMNVGK	VNLAMoxNVGK	960.50624227	490	9					1	1	Mox	5	15.994910000000004
20180615_KS_CL_9.9270	9270	E:\julian\20190221_CroCo_PK-dataset\20180615_KS_CL_9_HCDFT_msconvertStyle.mgf	2134.1022	-1.0	2423.34309919938	6	404.897793	2423.33183854	404.89591622343664	false	0	1	BS3	138.06807	0	P11974		0	-.MoxSK.S	MSK	Mox(1.00)SK	380.17294626999995	1	3	1	Mox	....................MSKSHSEAGSAFIQTQQLHAA	1	1	1	Mox	1	15.994910000000004				P11974		0	K.NIKIISKIENHEGVRR.F	NIKIISKIENHEGVRR	NIK(0.50)IISK(0.50)IENHEGVRR	1905.0908222699998	264	16	7	K	DVHEVRKILGEKGKNIKIISKIENHEGVRRFDEILEASDGI	270
20180615_KS_CL_9.9270	9270	E:\julian\20190221_CroCo_PK-dataset\20180615_KS_CL_9_HCDFT_msconvertStyle.mgf	2134.1022	-1.0	2424.34965319938	6	405.065552	2424.3562655399996	405.06665405676995	false	1	1	BS3	138.06807	0	P11974		0	R.KAADVHEVR.K	KAADVHEVR	K(1.00)AADVHEVR	1023.5461382699999	247	9	1	K	QDLKFGVEQDVDMVFASFIRKAADVHEVRKILGEKGKNIKI	247	1	1							REVERSE_P11974		1	R.GIIMoxKQALFVK.E	GIIMKQALFVK	GIIMoxK(1.00)QALFVK	1262.7420572699998	217	11	5	K	LMQTACIVPKGARNCRGIIMKQALFVKEAPIEIGLDGRAVM	221
20180615_KS_CL_9.9276	9276	E:\julian\20190221_CroCo_PK-dataset\20180615_KS_CL_9_HCDFT_msconvertStyle.mgf	2135.21544	-1.0	2442.13161813292	4	611.540181	2442.1386229699997	611.5419322092699	false	0	1				P11974		0	R.MoxNFSHGTHEYHAETIKbs3ohNVR.T	MNFSHGTHEYHAETIKNVR	MoxNFSHGTHEYHAETIKbs3ohNVR	2442.1386229699997	74	19					1	1	Mox;Kbs3oh	1;16	15.994910000000004;156.0786347
20180615_KS_CL_9.9288	9288	E:\julian\20190221_CroCo_PK-dataset\20180615_KS_CL_9_HCDFT_msconvertStyle.mgf	2137.75854	-1.0	1290.74658759969	3	431.256139	1290.7482052700002	431.2566782234367	false	0	1				P11974		0	K.VFLAQKMoxIIGR.Ccm	VFLAQKMIIGR	VFLAQKMoxIIGR	1290.7482052700002	306	11					1	1	Mox	7	15.994910000000004
20180615_KS_CL_9.9297	9297	E:\julian\20190221_CroCo_PK-dataset\20180615_KS_CL_9_HCDFT_msconvertStyle.mgf	2139.58692	-1.0	2393.35761013292	4	599.346679	2393.3641895399996	599.3483238517699	false	0	1	BS3	138.06807	0	P11974		0	R.TGLIKGSGTAEVELK.K	TGLIKGSGTAEVELK	TGLIK(1.00)GSGTAEVELK	1501.8351682699997	121	15	5	K	YRPVAVALDTKGPEIRTGLIKGSGTAEVELKKGATLKITLD	125	1	1							P11974		0	K.KPRPTR.A	KPRPTR	K(1.00)PRPTR	753.46095127	337	6	1	K	CNRAGKPVICATQMLESMIKKPRPTRAEGSDVANAVLDGAD	337
20180615_KS_CL_9.9300	9300	E:\julian\20190221_CroCo_PK-dataset\20180615_KS_CL_9_HCDFT_msconvertStyle.mgf	2140.0404	-1.0	704.4200810664599	2	353.217317	704.4221072700001	353.21833010177005	false	1	1				REVERSE_P11974		1	K.QALFVK.E	QALFVK	QALFVK	704.4221072700001	222	6					1	1
20180615_KS_CL_9.9302	9302	E:\julian\20190221_CroCo_PK-dataset\20180615_KS_CL_9_HCDFT_msconvertStyle.mgf	2140.22526	-1.0	2442.13251159969	3	815.051447	2442.1386229699997	815.0534841234365	false	0	1				P11974		0	R.MoxNFSHGTHEYHAETIKbs3ohNVR.T	MNFSHGTHEYHAETIKNVR	MoxNFSHGTHEYHAETIKbs3ohNVR	2442.1386229699997	74	19					1	1	Mox;Kbs3oh	1;16	15.994910000000004;156.0786347
20180615_KS_CL_9.9301	9301	E:\julian\20190221_CroCo_PK-dataset\20180615_KS_CL_9_HCDFT_msconvertStyle.mgf	2140.14456	-1.0	2518.44569259969	3	840.489174	2518.43702154	840.48628364677	false	1	1	BS3	138.06807	0	P11974		0	K.KGVNLPGAAVDLPAVSEK.D	KGVNLPGAAVDLPAVSEK	K(1.00)GVNLPGAAVDLPAVSEK	1763.97814527	207	18	1	K	QKGPDFLVTEVENGGFLGSKKGVNLPGAAVDLPAVSEKDIQ	207	1	1							REVERSE_P11974		1	K.LTAGKK.L	LTAGKK	LTAGK(1.00)K	616.3908062700001	392	6	5	K	INEDCKEMYANDLTIKLTAGKKLEVEATGSGKILGTRIEPG	396
20180615_KS_CL_9.9324	9324	E:\julian\20190221_CroCo_PK-dataset\20180615_KS_CL_9_HCDFT_msconvertStyle.mgf	2144.14926	-1.0	2442.1334115996897	3	815.051747	2442.1386229699997	815.0534841234365	false	0	1				P11974		0	R.MoxNFSHGTHEYHAETIKbs3ohNVR.T	MNFSHGTHEYHAETIKNVR	MoxNFSHGTHEYHAETIKbs3ohNVR	2442.1386229699997	74	19					1	1	Mox;Kbs3oh	1;16	15.994910000000004;156.0786347
20180615_KS_CL_9.9352	9352	E:\julian\20190221_CroCo_PK-dataset\20180615_KS_CL_9_HCDFT_msconvertStyle.mgf	2150.9847	-1.0	2393.35927766615	5	479.679132	2393.3641895399996	479.6801143747699	false	0	1	BS3	138.06807	0	P11974		0	R.TGLIKGSGTAEVELK.K	TGLIKGSGTAEVELK	TGLIK(1.00)GSGTAEVELK	1501.8351682699997	121	15	5	K	YRPVAVALDTKGPEIRTGLIKGSGTAEVELKKGATLKITLD	125	1	1							P11974		0	K.KPRPTR.A	KPRPTR	K(1.00)PRPTR	753.46095127	337	6	1	K	CNRAGKPVICATQMLESMIKKPRPTRAEGSDVANAVLDGAD	337
20180615_KS_CL_9.9368	9368	E:\julian\20190221_CroCo_PK-dataset\20180615_KS_CL_9_HCDFT_msconvertStyle.mgf	2154.91644	-1.0	960.50564306646	2	481.260098	960.50624227	481.26039760177	false	0	1				P11974		0	R.VNLAMoxNVGK.A	VNLAMNVGK	VNLAMoxNVGK	960.50624227	490	9					1	1	Mox	5	15.994910000000004
20180615_KS_CL_9.9318	9318	E:\julian\20190221_CroCo_PK-dataset\20180615_KS_CL_9_HCDFT_msconvertStyle.mgf	2143.21842	-1.0	3524.00592759969	3	1175.675919	3524.0116606449997	1175.6778300151032	false	1	1	BS3	138.06807	0	REVERSE_P11974		1	K.INKbs3nh2GKEGLIK.R	INKGKEGLIK	INKbs3nh2GK(1.00)EGLIK	1253.7707083750001	267	10	5	K	DFRRVGEHNEIKSIIKINKGKEGLIKRVEHVDAAKRIFSAF	271	1	1	Kbs3nh2	3	155.09461910500005				REVERSE_P11974		1	K.VQLSILGDDVYVKSGVDVVK.Ccm	VQLSILGDDVYVKSGVDVVK	VQLSILGDDVYVK(1.00)SGVDVVK	2132.1728822699997	347	20	13	K	LFDPGKQKVQLSILGDDVYVKSGVDVVKCINKYDLWLINED	359
20180615_KS_CL_9.9370	9370	E:\julian\20190221_CroCo_PK-dataset\20180615_KS_CL_9_HCDFT_msconvertStyle.mgf	2155.39116	-1.0	2393.3573025996902	3	798.793044	2393.3641895399996	798.7953396467699	false	0	1	BS3	138.06807	0	P11974		0	R.TGLIKGSGTAEVELK.K	TGLIKGSGTAEVELK	TGLIK(1.00)GSGTAEVELK	1501.8351682699997	121	15	5	K	YRPVAVALDTKGPEIRTGLIKGSGTAEVELKKGATLKITLD	125	1	1							P11974		0	K.KPRPTR.A	KPRPTR	K(1.00)PRPTR	753.46095127	337	6	1	K	CNRAGKPVICATQMLESMIKKPRPTRAEGSDVANAVLDGAD	337
20180615_KS_CL_9.9372	9372	E:\julian\20190221_CroCo_PK-dataset\20180615_KS_CL_9_HCDFT_msconvertStyle.mgf	2155.86582	-1.0	2349.96709659969	3	784.329642	2349.97629827	784.3327092234366	false	0	1				P11974		0	R.SSSHSTDLMEAMoxAMoxGSVEASYK.Ccm	SSSHSTDLMEAMAMGSVEASYK	SSSHSTDLMEAMoxAMoxGSVEASYK	2349.97629827	401	22					1	1	Mox;Mox	14;12	15.994910000000004;15.994910000000004
20180615_KS_CL_9.9374	9374	E:\julian\20190221_CroCo_PK-dataset\20180615_KS_CL_9_HCDFT_msconvertStyle.mgf	2156.34078	-1.0	2333.97311859969	3	778.998316	2333.98138827	779.00107255677	false	0	1				P11974		0	R.SSSHSTDLMEAMAMoxGSVEASYK.Ccm	SSSHSTDLMEAMAMGSVEASYK	SSSHSTDLMEAMAMoxGSVEASYK	2333.98138827	401	22					1	1	Mox	14	15.994910000000004
20180615_KS_CL_9.9372	9372	E:\julian\20190221_CroCo_PK-dataset\20180615_KS_CL_9_HCDFT_msconvertStyle.mgf	2155.86582	-1.0	3133.59087813292	4	784.404996	3133.5879515399997	784.4042643517699	false	1	1	BS3	138.06807	0	REVERSE_P11974		1	R.TPRPKK.I	TPRPKK	TPRPK(1.00)K	725.4548032700001	191	6	5	K	DAGDLVANAVDSGEARTPRPKKIMSELMQTACIVPKGARNC	195	1	1							REVERSE_P11974		1	R.VNKITEAHYEHTGHSFNMR.A	VNKITEAHYEHTGHSFNMR	VNK(1.00)ITEAHYEHTGHSFNMR	2270.06507827	441	19	3	K	AVPRYLIPDSAFSETATRVNKITEAHYEHTGHSFNMRAVNM	443
20180615_KS_CL_9.9379	9379	E:\julian\20190221_CroCo_PK-dataset\20180615_KS_CL_9_HCDFT_msconvertStyle.mgf	2157.26892	-1.0	1989.06622659969	3	664.029352	1989.0750845400003	664.0323046467701	false	0	1	BS3	138.06807	0	P11974		0	K.EMIKSGMNVAR.M	EMIKSGMNVAR	EMIK(1.00)SGMNVAR	1234.6162082700002	63	11	4	K	GIICTIGPASRSVETLKEMIKSGMNVARMNFSHGTHEYHAE	66	1	1							P11974		0	K.KGATLK.I	KGATLK	K(1.00)GATLK	616.39080627	136	6	1	K	GPEIRTGLIKGSGTAEVELKKGATLKITLDNAYMEKCDENI	136
20180615_KS_CL_9.9383	9383	E:\julian\20190221_CroCo_PK-dataset\20180615_KS_CL_9_HCDFT_msconvertStyle.mgf	2158.0788	-1.0	2393.35712859969	3	798.792986	2393.3641895399996	798.7953396467699	false	0	1	BS3	138.06807	0	P11974		0	R.TGLIKGSGTAEVELK.K	TGLIKGSGTAEVELK	TGLIK(1.00)GSGTAEVELK	1501.8351682699997	121	15	5	K	YRPVAVALDTKGPEIRTGLIKGSGTAEVELKKGATLKITLD	125	1	1							P11974		0	K.KPRPTR.A	KPRPTR	K(1.00)PRPTR	753.46095127	337	6	1	K	CNRAGKPVICATQMLESMIKKPRPTRAEGSDVANAVLDGAD	337
20180615_KS_CL_9.9386	9386	E:\julian\20190221_CroCo_PK-dataset\20180615_KS_CL_9_HCDFT_msconvertStyle.mgf	2158.90614	-1.0	1989.06885813292	4	498.274491	1989.0750845400003	498.2760476017701	false	0	1	BS3	138.06807	0	P11974		0	K.EMIKSGMNVAR.M	EMIKSGMNVAR	EMIK(1.00)SGMNVAR	1234.6162082700002	63	11	4	K	GIICTIGPASRSVETLKEMIKSGMNVARMNFSHGTHEYHAE	66	1	1							P11974		0	K.KGATLK.I	KGATLK	K(1.00)GATLK	616.39080627	136	6	1	K	GPEIRTGLIKGSGTAEVELKKGATLKITLDNAYMEKCDENI	136
20180615_KS_CL_9.9397	9397	E:\julian\20190221_CroCo_PK-dataset\20180615_KS_CL_9_HCDFT_msconvertStyle.mgf	2162.0514	-1.0	1290.74296959969	3	431.254933	1290.7482052700002	431.2566782234367	false	0	1				P11974		0	K.VFLAQKMoxIIGR.Ccm	VFLAQKMIIGR	VFLAQKMoxIIGR	1290.7482052700002	306	11					1	1	Mox	7	15.994910000000004
20180615_KS_CL_9.9413	9413	E:\julian\20190221_CroCo_PK-dataset\20180615_KS_CL_9_HCDFT_msconvertStyle.mgf	2165.46726	-1.0	2442.13350213292	4	611.540652	2442.1386229699997	611.5419322092699	false	0	1				P11974		0	R.MoxNFSHGTHEYHAETIKbs3ohNVR.T	MNFSHGTHEYHAETIKNVR	MoxNFSHGTHEYHAETIKbs3ohNVR	2442.1386229699997	74	19					1	1	Mox;Kbs3oh	1;16	15.994910000000004;156.0786347
20180615_KS_CL_9.9415	9415	E:\julian\20190221_CroCo_PK-dataset\20180615_KS_CL_9_HCDFT_msconvertStyle.mgf	2165.94312	-1.0	2333.97411459969	3	778.998648	2333.98138827	779.00107255677	false	0	1				P11974		0	R.SSSHSTDLMEAMAMoxGSVEASYK.Ccm	SSSHSTDLMEAMAMGSVEASYK	SSSHSTDLMEAMAMoxGSVEASYK	2333.98138827	401	22					1	1	Mox	14	15.994910000000004
20180615_KS_CL_9.9432	9432	E:\julian\20190221_CroCo_PK-dataset\20180615_KS_CL_9_HCDFT_msconvertStyle.mgf	2169.70146	-1.0	1900.8491475996898	3	634.623659	1900.85262627	634.62481855677	false	0	1				P11974		0	R.MNFSHGTHEYHAETIK.N	MNFSHGTHEYHAETIK	MNFSHGTHEYHAETIK	1900.85262627	74	16					1	1
20180615_KS_CL_9.9437	9437	E:\julian\20190221_CroCo_PK-dataset\20180615_KS_CL_9_HCDFT_msconvertStyle.mgf	2171.00244	-1.0	704.42039106646	2	353.217472	704.4221072700001	353.21833010177005	false	1	1				REVERSE_P11974		1	K.QALFVK.E	QALFVK	QALFVK	704.4221072700001	222	6					1	1
20180615_KS_CL_9.9439	9439	E:\julian\20190221_CroCo_PK-dataset\20180615_KS_CL_9_HCDFT_msconvertStyle.mgf	2171.4783	-1.0	2442.1335045996902	3	815.051778	2442.1386229699997	815.0534841234365	false	0	1				P11974		0	R.MoxNFSHGTHEYHAETIKbs3ohNVR.T	MNFSHGTHEYHAETIKNVR	MoxNFSHGTHEYHAETIKbs3ohNVR	2442.1386229699997	74	19					1	1	Mox;Kbs3oh	1;16	15.994910000000004;156.0786347
20180615_KS_CL_9.9435	9435	E:\julian\20190221_CroCo_PK-dataset\20180615_KS_CL_9_HCDFT_msconvertStyle.mgf	2170.52868	-1.0	2393.35839013292	4	599.346874	2393.3641895399996	599.3483238517699	false	0	1	BS3	138.06807	0	P11974		0	R.TGLIKGSGTAEVELK.K	TGLIKGSGTAEVELK	TGLIK(1.00)GSGTAEVELK	1501.8351682699997	121	15	5	K	YRPVAVALDTKGPEIRTGLIKGSGTAEVELKKGATLKITLD	125	1	1							P11974		0	K.KPRPTR.A	KPRPTR	K(1.00)PRPTR	753.46095127	337	6	1	K	CNRAGKPVICATQMLESMIKKPRPTRAEGSDVANAVLDGAD	337
20180615_KS_CL_9.9455	9455	E:\julian\20190221_CroCo_PK-dataset\20180615_KS_CL_9_HCDFT_msconvertStyle.mgf	2174.42556	-1.0	960.50679506646	2	481.260674	960.50624227	481.26039760177	false	0	1				P11974		0	R.VNLAMoxNVGK.A	VNLAMNVGK	VNLAMoxNVGK	960.50624227	490	9					1	1	Mox	5	15.994910000000004
20180615_KS_CL_9.9454	9454	E:\julian\20190221_CroCo_PK-dataset\20180615_KS_CL_9_HCDFT_msconvertStyle.mgf	2174.34594	-1.0	1192.63427559969	3	398.552035	1192.6373152700003	398.55304822343675	false	0	1				P11974		0	R.SVETLKEMoxIK.S	SVETLKEMIK	SVETLKEMoxIK	1192.6373152700003	57	10					1	1	Mox	8	15.994910000000004
20180615_KS_CL_9.9457	9457	E:\julian\20190221_CroCo_PK-dataset\20180615_KS_CL_9_HCDFT_msconvertStyle.mgf	2174.79894	-1.0	2442.13101459969	3	815.050948	2442.1386229699997	815.0534841234365	false	0	1				P11974		0	R.MoxNFSHGTHEYHAETIKbs3ohNVR.T	MNFSHGTHEYHAETIKNVR	MoxNFSHGTHEYHAETIKbs3ohNVR	2442.1386229699997	74	19					1	1	Mox;Kbs3oh	1;16	15.994910000000004;156.0786347
20180615_KS_CL_9.9501	9501	E:\julian\20190221_CroCo_PK-dataset\20180615_KS_CL_9_HCDFT_msconvertStyle.mgf	2182.68408	-1.0	2442.13422759969	3	815.052019	2442.1386229699997	815.0534841234365	false	0	1				P11974		0	R.MoxNFSHGTHEYHAETIKbs3ohNVR.T	MNFSHGTHEYHAETIKNVR	MoxNFSHGTHEYHAETIKbs3ohNVR	2442.1386229699997	74	19					1	1	Mox;Kbs3oh	1;16	15.994910000000004;156.0786347
20180615_KS_CL_9.9498	9498	E:\julian\20190221_CroCo_PK-dataset\20180615_KS_CL_9_HCDFT_msconvertStyle.mgf	2182.12698	-1.0	2393.36160266615	5	479.679597	2393.3641895399996	479.6801143747699	false	0	1	BS3	138.06807	0	P11974		0	R.TGLIKGSGTAEVELK.K	TGLIKGSGTAEVELK	TGLIK(1.00)GSGTAEVELK	1501.8351682699997	121	15	5	K	YRPVAVALDTKGPEIRTGLIKGSGTAEVELKKGATLKITLD	125	1	1							P11974		0	K.KPRPTR.A	KPRPTR	K(1.00)PRPTR	753.46095127	337	6	1	K	CNRAGKPVICATQMLESMIKKPRPTRAEGSDVANAVLDGAD	337
20180615_KS_CL_9.9510	9510	E:\julian\20190221_CroCo_PK-dataset\20180615_KS_CL_9_HCDFT_msconvertStyle.mgf	2184.61596	-1.0	2393.36152266615	5	479.679581	2393.3641895399996	479.6801143747699	false	0	1	BS3	138.06807	0	P11974		0	R.TGLIKGSGTAEVELK.K	TGLIKGSGTAEVELK	TGLIK(1.00)GSGTAEVELK	1501.8351682699997	121	15	5	K	YRPVAVALDTKGPEIRTGLIKGSGTAEVELKKGATLKITLD	125	1	1							P11974		0	K.KPRPTR.A	KPRPTR	K(1.00)PRPTR	753.46095127	337	6	1	K	CNRAGKPVICATQMLESMIKKPRPTRAEGSDVANAVLDGAD	337
20180615_KS_CL_9.9519	9519	E:\julian\20190221_CroCo_PK-dataset\20180615_KS_CL_9_HCDFT_msconvertStyle.mgf	2185.7931	-1.0	1900.84920759969	3	634.623679	1900.85262627	634.62481855677	false	0	1				P11974		0	R.MNFSHGTHEYHAETIK.N	MNFSHGTHEYHAETIK	MNFSHGTHEYHAETIK	1900.85262627	74	16					1	1
20180615_KS_CL_9.9517	9517	E:\julian\20190221_CroCo_PK-dataset\20180615_KS_CL_9_HCDFT_msconvertStyle.mgf	2185.60584	-1.0	2393.35744959969	3	798.793093	2393.35697954	798.7929363134366	false	0	1	BS3	138.06807	0	P11974		0	R.TGLIKGSGTAEVELKK.G	TGLIKGSGTAEVELKK	TGLIK(0.60)GSGTAEVELK(0.40)K	1629.9301312699997	121	16	5	K	YRPVAVALDTKGPEIRTGLIKGSGTAEVELKKGATLKITLD	125	1	1							P11974		0	R.GFFKK.G	GFFKK	GFFK(1.00)K	625.35877827	501	5	4	K	EDVDLRVNLAMNVGKARGFFKKGDVVIVLTGWRPGSGFTNT	504
20180615_KS_CL_9.9522	9522	E:\julian\20190221_CroCo_PK-dataset\20180615_KS_CL_9_HCDFT_msconvertStyle.mgf	2186.24568	-1.0	2349.96993159969	3	784.330587	2349.97629827	784.3327092234366	false	0	1				P11974		0	R.SSSHSTDLMEAMoxAMoxGSVEASYK.Ccm	SSSHSTDLMEAMAMGSVEASYK	SSSHSTDLMEAMoxAMoxGSVEASYK	2349.97629827	401	22					1	1	Mox;Mox	14;12	15.994910000000004;15.994910000000004
20180615_KS_CL_9.9541	9541	E:\julian\20190221_CroCo_PK-dataset\20180615_KS_CL_9_HCDFT_msconvertStyle.mgf	2190.62292	-1.0	1942.09825413292	4	486.53184	1942.09863954	486.53193635177	false	0	1	BS3	138.06807	0	P11974		0	K.GSGTAEVELKK.G	GSGTAEVELKK	GSGTAEVELK(1.00)K	1117.59789827	126	11	10	K	KGPEIRTGLIKGSGTAEVELKKGATLKITLDNAYMEKCDEN	135	1	1							P11974		0	R.KILGEK.G	KILGEK	K(1.00)ILGEK	686.43267127	256	6	1	K	DVDMVFASFIRKAADVHEVRKILGEKGKNIKIISKIENHEG	256
20180615_KS_CL_9.9552	9552	E:\julian\20190221_CroCo_PK-dataset\20180615_KS_CL_9_HCDFT_msconvertStyle.mgf	2192.34978	-1.0	1942.09825413292	4	486.53184	1942.09863954	486.53193635177	false	0	1	BS3	138.06807	0	P11974		0	K.GSGTAEVELKK.G	GSGTAEVELKK	GSGTAEVELK(1.00)K	1117.59789827	126	11	10	K	KGPEIRTGLIKGSGTAEVELKKGATLKITLDNAYMEKCDEN	135	1	1							P11974		0	R.KILGEK.G	KILGEK	K(1.00)ILGEK	686.43267127	256	6	1	K	DVDMVFASFIRKAADVHEVRKILGEKGKNIKIISKIENHEG	256
20180615_KS_CL_9.9576	9576	E:\julian\20190221_CroCo_PK-dataset\20180615_KS_CL_9_HCDFT_msconvertStyle.mgf	2196.06924	-1.0	2333.97698559969	3	778.999605	2333.98138827	779.00107255677	false	0	1				P11974		0	R.SSSHSTDLMEAMAMoxGSVEASYK.Ccm	SSSHSTDLMEAMAMGSVEASYK	SSSHSTDLMEAMAMoxGSVEASYK	2333.98138827	401	22					1	1	Mox	14	15.994910000000004
20180615_KS_CL_9.9578	9578	E:\julian\20190221_CroCo_PK-dataset\20180615_KS_CL_9_HCDFT_msconvertStyle.mgf	2196.22548	-1.0	1117.5952395996899	3	373.539023	1117.59789827	373.5399092234367	false	0	1				P11974		0	K.GSGTAEVELKK.G	GSGTAEVELKK	GSGTAEVELKK	1117.59789827	126	11					1	1
20180615_KS_CL_9.9577	9577	E:\julian\20190221_CroCo_PK-dataset\20180615_KS_CL_9_HCDFT_msconvertStyle.mgf	2196.14676	-1.0	2442.13478613292	4	611.540973	2442.1386229699997	611.5419322092699	false	0	1				P11974		0	R.MoxNFSHGTHEYHAETIKbs3ohNVR.T	MNFSHGTHEYHAETIKNVR	MoxNFSHGTHEYHAETIKbs3ohNVR	2442.1386229699997	74	19					1	1	Mox;Kbs3oh	1;16	15.994910000000004;156.0786347
20180615_KS_CL_9.9590	9590	E:\julian\20190221_CroCo_PK-dataset\20180615_KS_CL_9_HCDFT_msconvertStyle.mgf	2198.03748	-1.0	2442.13564959969	3	815.052493	2442.1386229699997	815.0534841234365	false	0	1				P11974		0	R.MoxNFSHGTHEYHAETIKbs3ohNVR.T	MNFSHGTHEYHAETIKNVR	MoxNFSHGTHEYHAETIKbs3ohNVR	2442.1386229699997	74	19					1	1	Mox;Kbs3oh	1;16	15.994910000000004;156.0786347
20180615_KS_CL_9.9598	9598	E:\julian\20190221_CroCo_PK-dataset\20180615_KS_CL_9_HCDFT_msconvertStyle.mgf	2199.52836	-1.0	2365.9646475996897	3	789.662159	2365.97120827	789.6643458901033	false	0	1				P11974		0	R.SSSHSTDLMoxEAMoxAMoxGSVEASYK.Ccm	SSSHSTDLMEAMAMGSVEASYK	SSSHSTDLMoxEAMoxAMoxGSVEASYK	2365.97120827	401	22					1	1	Mox;Mox;Mox	9;14;12	15.994910000000004;15.994910000000004;15.994910000000004
20180615_KS_CL_9.9599	9599	E:\julian\20190221_CroCo_PK-dataset\20180615_KS_CL_9_HCDFT_msconvertStyle.mgf	2199.6327	-1.0	989.50202906646	2	495.758291	989.5029352700001	495.75874410177005	false	0	1				P11974		0	K.GSGTAEVELK.K	GSGTAEVELK	GSGTAEVELK	989.5029352700001	126	10					1	1
20180615_KS_CL_9.9603	9603	E:\julian\20190221_CroCo_PK-dataset\20180615_KS_CL_9_HCDFT_msconvertStyle.mgf	2200.27308	-1.0	1464.82879359969	3	489.283541	1464.8300242700002	489.28395122343676	false	0	1				P11974		0	R.PVAVALDTKGPEIR.T	PVAVALDTKGPEIR	PVAVALDTKGPEIR	1464.8300242700002	107	14					1	1
20180615_KS_CL_9.9609	9609	E:\julian\20190221_CroCo_PK-dataset\20180615_KS_CL_9_HCDFT_msconvertStyle.mgf	2200.96806	-1.0	2393.36204213292	4	599.347787	2393.3641895399996	599.3483238517699	false	0	1	BS3	138.06807	0	P11974		0	R.TGLIKGSGTAEVELK.K	TGLIKGSGTAEVELK	TGLIK(1.00)GSGTAEVELK	1501.8351682699997	121	15	5	K	YRPVAVALDTKGPEIRTGLIKGSGTAEVELKKGATLKITLD	125	1	1							P11974		0	K.KPRPTR.A	KPRPTR	K(1.00)PRPTR	753.46095127	337	6	1	K	CNRAGKPVICATQMLESMIKKPRPTRAEGSDVANAVLDGAD	337
20180615_KS_CL_9.9614	9614	E:\julian\20190221_CroCo_PK-dataset\20180615_KS_CL_9_HCDFT_msconvertStyle.mgf	2201.58258	-1.0	1916.8400775996902	3	639.953969	1916.84753627	639.9564552234367	false	0	1				P11974		0	R.MoxNFSHGTHEYHAETIK.N	MNFSHGTHEYHAETIK	MoxNFSHGTHEYHAETIK	1916.84753627	74	16					1	1	Mox	1	15.994910000000004
20180615_KS_CL_9.9616	9616	E:\julian\20190221_CroCo_PK-dataset\20180615_KS_CL_9_HCDFT_msconvertStyle.mgf	2202.0612	-1.0	989.50212106646	2	495.758337	989.5029352700001	495.75874410177005	false	0	1				P11974		0	K.GSGTAEVELK.K	GSGTAEVELK	GSGTAEVELK	989.5029352700001	126	10					1	1
20180615_KS_CL_9.9625	9625	E:\julian\20190221_CroCo_PK-dataset\20180615_KS_CL_9_HCDFT_msconvertStyle.mgf	2203.72056	-1.0	1192.63566759969	3	398.552499	1192.6373152700003	398.55304822343675	false	0	1				P11974		0	R.SVETLKEMoxIK.S	SVETLKEMIK	SVETLKEMoxIK	1192.6373152700003	57	10					1	1	Mox	8	15.994910000000004
20180615_KS_CL_9.9618	9618	E:\julian\20190221_CroCo_PK-dataset\20180615_KS_CL_9_HCDFT_msconvertStyle.mgf	2202.52446	-1.0	1972.09987813292	4	494.032246	1972.10268054	494.03294660177	false	0	1	BS3	138.06807	0	P11974		0	K.NICcmKVVDVGSK.V	NICKVVDVGSK	NICcmK(1.00)VVDVGSK	1217.64380427	163	11	4	K	NAYMEKCDENILWLDYKNICKVVDVGSKVYVDDGLISLQVK	166	1	1							P11974		0	K.KGATLK.I	KGATLK	K(1.00)GATLK	616.39080627	136	6	1	K	GPEIRTGLIKGSGTAEVELKKGATLKITLDNAYMEKCDENI	136
20180615_KS_CL_9.9638	9638	E:\julian\20190221_CroCo_PK-dataset\20180615_KS_CL_9_HCDFT_msconvertStyle.mgf	2206.0797	-1.0	2442.13486659969	3	815.052232	2442.1386229699997	815.0534841234365	false	0	1				P11974		0	R.MoxNFSHGTHEYHAETIKbs3ohNVR.T	MNFSHGTHEYHAETIKNVR	MoxNFSHGTHEYHAETIKbs3ohNVR	2442.1386229699997	74	19					1	1	Mox;Kbs3oh	1;16	15.994910000000004;156.0786347
20180615_KS_CL_9.9649	9649	E:\julian\20190221_CroCo_PK-dataset\20180615_KS_CL_9_HCDFT_msconvertStyle.mgf	2208.15906	-1.0	2393.36214613292	4	599.347813	2393.3641895399996	599.3483238517699	false	0	1	BS3	138.06807	0	P11974		0	R.TGLIKGSGTAEVELK.K	TGLIKGSGTAEVELK	TGLIK(1.00)GSGTAEVELK	1501.8351682699997	121	15	5	K	YRPVAVALDTKGPEIRTGLIKGSGTAEVELKKGATLKITLD	125	1	1							P11974		0	K.KPRPTR.A	KPRPTR	K(1.00)PRPTR	753.46095127	337	6	1	K	CNRAGKPVICATQMLESMIKKPRPTRAEGSDVANAVLDGAD	337
20180615_KS_CL_9.9651	9651	E:\julian\20190221_CroCo_PK-dataset\20180615_KS_CL_9_HCDFT_msconvertStyle.mgf	2208.31854	-1.0	960.5059970664599	2	481.260275	960.50624227	481.26039760177	false	0	1				P11974		0	R.VNLAMoxNVGK.A	VNLAMNVGK	VNLAMoxNVGK	960.50624227	490	9					1	1	Mox	5	15.994910000000004
20180615_KS_CL_9.9651	9651	E:\julian\20190221_CroCo_PK-dataset\20180615_KS_CL_9_HCDFT_msconvertStyle.mgf	2208.31854	-1.0	1916.8480061329199	4	480.219278	1916.84753627	480.21916053427003	false	0	1				P11974		0	R.MoxNFSHGTHEYHAETIK.N	MNFSHGTHEYHAETIK	MoxNFSHGTHEYHAETIK	1916.84753627	74	16					1	1	Mox	1	15.994910000000004
20180615_KS_CL_9.9651	9651	E:\julian\20190221_CroCo_PK-dataset\20180615_KS_CL_9_HCDFT_msconvertStyle.mgf	2208.31854	-1.0	2393.36355266615	5	479.679987	2393.3641895399996	479.6801143747699	false	0	1	BS3	138.06807	0	P11974		0	R.TGLIKGSGTAEVELK.K	TGLIKGSGTAEVELK	TGLIK(1.00)GSGTAEVELK	1501.8351682699997	121	15	5	K	YRPVAVALDTKGPEIRTGLIKGSGTAEVELKKGATLKITLD	125	1	1							P11974		0	K.KPRPTR.A	KPRPTR	K(1.00)PRPTR	753.46095127	337	6	1	K	CNRAGKPVICATQMLESMIKKPRPTRAEGSDVANAVLDGAD	337
20180615_KS_CL_9.9656	9656	E:\julian\20190221_CroCo_PK-dataset\20180615_KS_CL_9_HCDFT_msconvertStyle.mgf	2209.25352	-1.0	1916.84182059969	3	639.95455	1916.84753627	639.9564552234367	false	0	1				P11974		0	R.MoxNFSHGTHEYHAETIK.N	MNFSHGTHEYHAETIK	MoxNFSHGTHEYHAETIK	1916.84753627	74	16					1	1	Mox	1	15.994910000000004
20180615_KS_CL_9.9672	9672	E:\julian\20190221_CroCo_PK-dataset\20180615_KS_CL_9_HCDFT_msconvertStyle.mgf	2212.3209	-1.0	1176.64333106646	2	589.328942	1176.6424052700002	589.3284791017701	false	0	1				P11974		0	R.SVETLKEMIK.S	SVETLKEMIK	SVETLKEMIK	1176.6424052700002	57	10					1	1
20180615_KS_CL_9.9676	9676	E:\julian\20190221_CroCo_PK-dataset\20180615_KS_CL_9_HCDFT_msconvertStyle.mgf	2212.90902	-1.0	1176.64111059969	3	393.22098	1176.6424052700002	393.2214115567701	false	0	1				P11974		0	R.SVETLKEMIK.S	SVETLKEMIK	SVETLKEMIK	1176.6424052700002	57	10					1	1
20180615_KS_CL_9.9681	9681	E:\julian\20190221_CroCo_PK-dataset\20180615_KS_CL_9_HCDFT_msconvertStyle.mgf	2213.63124	-1.0	2442.13586259969	3	815.052564	2442.1386229699997	815.0534841234365	false	0	1				P11974		0	R.MoxNFSHGTHEYHAETIKbs3ohNVR.T	MNFSHGTHEYHAETIKNVR	MoxNFSHGTHEYHAETIKbs3ohNVR	2442.1386229699997	74	19					1	1	Mox;Kbs3oh	1;16	15.994910000000004;156.0786347
20180615_KS_CL_9.9682	9682	E:\julian\20190221_CroCo_PK-dataset\20180615_KS_CL_9_HCDFT_msconvertStyle.mgf	2213.71002	-1.0	1916.84817013292	4	480.219319	1916.84753627	480.21916053427003	false	0	1				P11974		0	R.MoxNFSHGTHEYHAETIK.N	MNFSHGTHEYHAETIK	MoxNFSHGTHEYHAETIK	1916.84753627	74	16					1	1	Mox	1	15.994910000000004
20180615_KS_CL_9.9675	9675	E:\julian\20190221_CroCo_PK-dataset\20180615_KS_CL_9_HCDFT_msconvertStyle.mgf	2212.80474	-1.0	1972.1007795996898	3	658.374203	1972.10268054	658.37483664677	false	0	1	BS3	138.06807	0	P11974		0	K.NICcmKVVDVGSK.V	NICKVVDVGSK	NICcmK(1.00)VVDVGSK	1217.64380427	163	11	4	K	NAYMEKCDENILWLDYKNICKVVDVGSKVYVDDGLISLQVK	166	1	1							P11974		0	K.KGATLK.I	KGATLK	K(1.00)GATLK	616.39080627	136	6	1	K	GPEIRTGLIKGSGTAEVELKKGATLKITLDNAYMEKCDENI	136
20180615_KS_CL_9.9687	9687	E:\julian\20190221_CroCo_PK-dataset\20180615_KS_CL_9_HCDFT_msconvertStyle.mgf	2214.64776	-1.0	2442.13623759969	3	815.052689	2442.1386229699997	815.0534841234365	false	0	1				P11974		0	R.MoxNFSHGTHEYHAETIKbs3ohNVR.T	MNFSHGTHEYHAETIKNVR	MoxNFSHGTHEYHAETIKbs3ohNVR	2442.1386229699997	74	19					1	1	Mox;Kbs3oh	1;16	15.994910000000004;156.0786347
20180615_KS_CL_9.9682	9682	E:\julian\20190221_CroCo_PK-dataset\20180615_KS_CL_9_HCDFT_msconvertStyle.mgf	2213.71002	-1.0	2393.36353766615	5	479.679984	2393.3641895399996	479.6801143747699	false	0	1	BS3	138.06807	0	P11974		0	R.TGLIKGSGTAEVELK.K	TGLIKGSGTAEVELK	TGLIK(1.00)GSGTAEVELK	1501.8351682699997	121	15	5	K	YRPVAVALDTKGPEIRTGLIKGSGTAEVELKKGATLKITLD	125	1	1							P11974		0	K.KPRPTR.A	KPRPTR	K(1.00)PRPTR	753.46095127	337	6	1	K	CNRAGKPVICATQMLESMIKKPRPTRAEGSDVANAVLDGAD	337
20180615_KS_CL_9.9695	9695	E:\julian\20190221_CroCo_PK-dataset\20180615_KS_CL_9_HCDFT_msconvertStyle.mgf	2215.84974	-1.0	1060.47498459969	3	354.498938	1060.47601027	354.4992798901033	false	0	1				P11974		0	R.EAEAAMFHR.K	EAEAAMFHR	EAEAAMFHR	1060.47601027	384	9					1	1
20180615_KS_CL_9.9694	9694	E:\julian\20190221_CroCo_PK-dataset\20180615_KS_CL_9_HCDFT_msconvertStyle.mgf	2215.74612	-1.0	2393.36139759969	3	798.794409	2393.3641895399996	798.7953396467699	false	0	1	BS3	138.06807	0	P11974		0	R.TGLIKGSGTAEVELK.K	TGLIKGSGTAEVELK	TGLIK(1.00)GSGTAEVELK	1501.8351682699997	121	15	5	K	YRPVAVALDTKGPEIRTGLIKGSGTAEVELKKGATLKITLD	125	1	1							P11974		0	K.KPRPTR.A	KPRPTR	K(1.00)PRPTR	753.46095127	337	6	1	K	CNRAGKPVICATQMLESMIKKPRPTRAEGSDVANAVLDGAD	337
20180615_KS_CL_9.9698	9698	E:\julian\20190221_CroCo_PK-dataset\20180615_KS_CL_9_HCDFT_msconvertStyle.mgf	2216.30136	-1.0	1212.56781506646	2	607.291184	1212.5696302699998	607.2920916017699	false	0	1				P11974		0	K.ITLDNAYMoxEK.Ccm	ITLDNAYMEK	ITLDNAYMoxEK	1212.5696302699998	142	10					1	1	Mox	8	15.994910000000004
20180615_KS_CL_9.9703	9703	E:\julian\20190221_CroCo_PK-dataset\20180615_KS_CL_9_HCDFT_msconvertStyle.mgf	2217.51474	-1.0	1192.63662106646	2	597.325587	1192.6373152700003	597.3259341017701	false	0	1				P11974		0	R.SVETLKEMoxIK.S	SVETLKEMIK	SVETLKEMoxIK	1192.6373152700003	57	10					1	1	Mox	8	15.994910000000004
20180615_KS_CL_9.9700	9700	E:\julian\20190221_CroCo_PK-dataset\20180615_KS_CL_9_HCDFT_msconvertStyle.mgf	2216.6772	-1.0	2349.97337559969	3	784.331735	2349.97629827	784.3327092234366	false	0	1				P11974		0	R.SSSHSTDLMEAMoxAMoxGSVEASYK.Ccm	SSSHSTDLMEAMAMGSVEASYK	SSSHSTDLMEAMoxAMoxGSVEASYK	2349.97629827	401	22					1	1	Mox;Mox	14;12	15.994910000000004;15.994910000000004
20180615_KS_CL_9.9708	9708	E:\julian\20190221_CroCo_PK-dataset\20180615_KS_CL_9_HCDFT_msconvertStyle.mgf	2218.44306	-1.0	1900.85217013292	4	476.220319	1900.85262627	476.22043303427	false	0	1				P11974		0	R.MNFSHGTHEYHAETIK.N	MNFSHGTHEYHAETIK	MNFSHGTHEYHAETIK	1900.85262627	74	16					1	1
20180615_KS_CL_9.9706	9706	E:\julian\20190221_CroCo_PK-dataset\20180615_KS_CL_9_HCDFT_msconvertStyle.mgf	2217.97146	-1.0	2646.22985013292	4	662.564739	2646.2345732700005	662.5659197842701	false	0	1				P11974		0	K.ITLDNAYMEKCcmDENILWLDYK.N	ITLDNAYMEKCDENILWLDYK	ITLDNAYMEKCcmDENILWLDYK	2646.2345732700005	142	21					1	1
20180615_KS_CL_9.9714	9714	E:\julian\20190221_CroCo_PK-dataset\20180615_KS_CL_9_HCDFT_msconvertStyle.mgf	2219.21556	-1.0	2393.36352213292	4	599.348157	2393.3641895399996	599.3483238517699	false	0	1	BS3	138.06807	0	P11974		0	R.TGLIKGSGTAEVELK.K	TGLIKGSGTAEVELK	TGLIK(1.00)GSGTAEVELK	1501.8351682699997	121	15	5	K	YRPVAVALDTKGPEIRTGLIKGSGTAEVELKKGATLKITLD	125	1	1							P11974		0	K.KPRPTR.A	KPRPTR	K(1.00)PRPTR	753.46095127	337	6	1	K	CNRAGKPVICATQMLESMIKKPRPTRAEGSDVANAVLDGAD	337
20180615_KS_CL_9.9729	9729	E:\julian\20190221_CroCo_PK-dataset\20180615_KS_CL_9_HCDFT_msconvertStyle.mgf	2221.61334	-1.0	1341.7829805996898	3	448.26827	1341.7768662699998	448.26623189010326	false	0	1				P11974		0	K.KGDVVIVLTGWR.P	KGDVVIVLTGWR	KGDVVIVLTGWR	1341.7768662699998	505	12					1	1
20180615_KS_CL_9.9749	9749	E:\julian\20190221_CroCo_PK-dataset\20180615_KS_CL_9_HCDFT_msconvertStyle.mgf	2225.22564	-1.0	1212.56741106646	2	607.290982	1212.5696302700003	607.2920916017702	false	1	1				REVERSE_P11974		1	K.EMoxYANDLTIK.L	EMYANDLTIK	EMoxYANDLTIK	1212.5696302700003	382	10					1	1	Mox	2	15.994910000000004
20180615_KS_CL_9.9757	9757	E:\julian\20190221_CroCo_PK-dataset\20180615_KS_CL_9_HCDFT_msconvertStyle.mgf	2226.29604	-1.0	2333.97834759969	3	779.000059	2333.98138827	779.00107255677	false	0	1				P11974		0	R.SSSHSTDLMEAMAMoxGSVEASYK.Ccm	SSSHSTDLMEAMAMGSVEASYK	SSSHSTDLMEAMAMoxGSVEASYK	2333.98138827	401	22					1	1	Mox	14	15.994910000000004
20180615_KS_CL_9.9759	9759	E:\julian\20190221_CroCo_PK-dataset\20180615_KS_CL_9_HCDFT_msconvertStyle.mgf	2226.67038	-1.0	2442.13421813292	4	611.540831	2442.1386229699997	611.5419322092699	false	0	1				P11974		0	R.MoxNFSHGTHEYHAETIKbs3ohNVR.T	MNFSHGTHEYHAETIKNVR	MoxNFSHGTHEYHAETIKbs3ohNVR	2442.1386229699997	74	19					1	1	Mox;Kbs3oh	1;16	15.994910000000004;156.0786347
20180615_KS_CL_9.9765	9765	E:\julian\20190221_CroCo_PK-dataset\20180615_KS_CL_9_HCDFT_msconvertStyle.mgf	2227.36092	-1.0	2646.22969413292	4	662.5647	2646.23457327	662.56591978427	false	1	1				REVERSE_P11974		1	K.YDLWLINEDCcmKEMYANDLTIK.L	YDLWLINEDCKEMYANDLTIK	YDLWLINEDCcmKEMYANDLTIK	2646.23457327	371	21					1	1
20180615_KS_CL_9.9774	9774	E:\julian\20190221_CroCo_PK-dataset\20180615_KS_CL_9_HCDFT_msconvertStyle.mgf	2229.33828	-1.0	1464.8278455996901	3	489.283225	1464.8300242700002	489.28395122343676	false	0	1				P11974		0	R.PVAVALDTKGPEIR.T	PVAVALDTKGPEIR	PVAVALDTKGPEIR	1464.8300242700002	107	14					1	1
20180615_KS_CL_9.9777	9777	E:\julian\20190221_CroCo_PK-dataset\20180615_KS_CL_9_HCDFT_msconvertStyle.mgf	2229.79152	-1.0	2365.9689945996897	3	789.663608	2365.97120827	789.6643458901033	false	0	1				P11974		0	R.SSSHSTDLMoxEAMoxAMoxGSVEASYK.Ccm	SSSHSTDLMEAMAMGSVEASYK	SSSHSTDLMoxEAMoxAMoxGSVEASYK	2365.97120827	401	22					1	1	Mox;Mox;Mox	9;14;12	15.994910000000004;15.994910000000004;15.994910000000004
20180615_KS_CL_9.9790	9790	E:\julian\20190221_CroCo_PK-dataset\20180615_KS_CL_9_HCDFT_msconvertStyle.mgf	2231.58012	-1.0	2393.35945413292	4	599.34714	2393.3641895399996	599.3483238517699	false	0	1	BS3	138.06807	0	P11974		0	R.TGLIKGSGTAEVELK.K	TGLIKGSGTAEVELK	TGLIK(1.00)GSGTAEVELK	1501.8351682699997	121	15	5	K	YRPVAVALDTKGPEIRTGLIKGSGTAEVELKKGATLKITLD	125	1	1							P11974		0	K.KPRPTR.A	KPRPTR	K(1.00)PRPTR	753.46095127	337	6	1	K	CNRAGKPVICATQMLESMIKKPRPTRAEGSDVANAVLDGAD	337
20180615_KS_CL_9.9796	9796	E:\julian\20190221_CroCo_PK-dataset\20180615_KS_CL_9_HCDFT_msconvertStyle.mgf	2232.71934	-1.0	867.47332906646	2	434.743941	867.4748882700001	434.74472060177004	false	0	1				P11974		0	R.MQHLIAR.E	MQHLIAR	MQHLIAR	867.4748882700001	377	7					1	1
20180615_KS_CL_9.9802	9802	E:\julian\20190221_CroCo_PK-dataset\20180615_KS_CL_9_HCDFT_msconvertStyle.mgf	2234.01132	-1.0	1192.6341435996899	3	398.551991	1192.6373152700003	398.55304822343675	false	0	1				P11974		0	R.SVETLKEMoxIK.S	SVETLKEMIK	SVETLKEMoxIK	1192.6373152700003	57	10					1	1	Mox	8	15.994910000000004
20180615_KS_CL_9.9822	9822	E:\julian\20190221_CroCo_PK-dataset\20180615_KS_CL_9_HCDFT_msconvertStyle.mgf	2237.52396	-1.0	2349.9712635996902	3	784.331031	2349.97629827	784.3327092234366	false	0	1				P11974		0	R.SSSHSTDLMEAMoxAMoxGSVEASYK.Ccm	SSSHSTDLMEAMAMGSVEASYK	SSSHSTDLMEAMoxAMoxGSVEASYK	2349.97629827	401	22					1	1	Mox;Mox	14;12	15.994910000000004;15.994910000000004
20180615_KS_CL_9.9823	9823	E:\julian\20190221_CroCo_PK-dataset\20180615_KS_CL_9_HCDFT_msconvertStyle.mgf	2237.60454	-1.0	2189.23735659969	3	730.753062	2189.24194124	730.7545902134367	false	1	1	BS3	138.06807	0	REVERSE_P11974		1	R.VEHVDAAKR.I	VEHVDAAKR	VEHVDAAK(1.00)R	1023.5461382699999	278	9	8	K	IKINKGKEGLIKRVEHVDAAKRIFSAFVMDVDQEVGFKLDQ	285	1	1							P11974		0	R.KILGEKbs3ohGK.N	KILGEKGK	K(1.00)ILGEKbs3ohGK	1027.6277329700001	256	8	1	K	DVDMVFASFIRKAADVHEVRKILGEKGKNIKIISKIENHEG	256
20180615_KS_CL_9.9826	9826	E:\julian\20190221_CroCo_PK-dataset\20180615_KS_CL_9_HCDFT_msconvertStyle.mgf	2238.08442	-1.0	2189.24165413292	4	548.31769	2189.24194124	548.31776177677	true	0	1	BS3	138.06807	0	P11974		0	R.KAADVHEVR.K	KAADVHEVR	K(1.00)AADVHEVR	1023.5461382699999	247	9	1	K	QDLKFGVEQDVDMVFASFIRKAADVHEVRKILGEKGKNIKI	247	1	1							P11974		0	R.KILGEKbs3ohGK.N	KILGEKGK	K(1.00)ILGEKbs3ohGK	1027.6277329700001	256	8	1	K	DVDMVFASFIRKAADVHEVRKILGEKGKNIKIISKIENHEG	256
20180615_KS_CL_9.9832	9832	E:\julian\20190221_CroCo_PK-dataset\20180615_KS_CL_9_HCDFT_msconvertStyle.mgf	2239.19958	-1.0	2189.23950266615	5	438.855177	2189.24194124	438.85566471477	false	0	1	BS3	138.06807	0	P11974		0	R.KAADVHEVR.K	KAADVHEVR	K(1.00)AADVHEVR	1023.5461382699999	247	9	1	K	QDLKFGVEQDVDMVFASFIRKAADVHEVRKILGEKGKNIKI	247	1	1							P11974		0	R.KILGEKbs3ohGK.N	KILGEKGK	K(1.00)ILGEKbs3ohGK	1027.6277329700001	256	8	1	K	DVDMVFASFIRKAADVHEVRKILGEKGKNIKIISKIENHEG	256
20180615_KS_CL_9.9840	9840	E:\julian\20190221_CroCo_PK-dataset\20180615_KS_CL_9_HCDFT_msconvertStyle.mgf	2240.75202	-1.0	1907.95045359969	3	636.990761	1907.9518652699999	636.99123155677	false	0	1				P11974		0	R.AGKPVICcmATQMoxLESMoxIK.K	AGKPVICATQMLESMIK	AGKPVICcmATQMoxLESMoxIK	1907.9518652699999	320	17					1	1	Mox;Mox	11;15	15.994910000000004;15.994910000000004
20180615_KS_CL_9.9844	9844	E:\julian\20190221_CroCo_PK-dataset\20180615_KS_CL_9_HCDFT_msconvertStyle.mgf	2241.28518	-1.0	1192.63389706646	2	597.324225	1192.6373152700003	597.3259341017701	false	0	1				P11974		0	R.SVETLKEMoxIK.S	SVETLKEMIK	SVETLKEMoxIK	1192.6373152700003	57	10					1	1	Mox	8	15.994910000000004
20180615_KS_CL_9.9844	9844	E:\julian\20190221_CroCo_PK-dataset\20180615_KS_CL_9_HCDFT_msconvertStyle.mgf	2241.28518	-1.0	2393.35640213292	4	599.346377	2393.3641895399996	599.3483238517699	false	0	1	BS3	138.06807	0	P11974		0	R.TGLIKGSGTAEVELK.K	TGLIKGSGTAEVELK	TGLIK(1.00)GSGTAEVELK	1501.8351682699997	121	15	5	K	YRPVAVALDTKGPEIRTGLIKGSGTAEVELKKGATLKITLD	125	1	1							P11974		0	K.KPRPTR.A	KPRPTR	K(1.00)PRPTR	753.46095127	337	6	1	K	CNRAGKPVICATQMLESMIKKPRPTRAEGSDVANAVLDGAD	337
20180615_KS_CL_9.9857	9857	E:\julian\20190221_CroCo_PK-dataset\20180615_KS_CL_9_HCDFT_msconvertStyle.mgf	2243.60352	-1.0	1176.64073259969	3	393.220854	1176.6424052700002	393.2214115567701	false	0	1				P11974		0	R.SVETLKEMIK.S	SVETLKEMIK	SVETLKEMIK	1176.6424052700002	57	10					1	1
20180615_KS_CL_9.9862	9862	E:\julian\20190221_CroCo_PK-dataset\20180615_KS_CL_9_HCDFT_msconvertStyle.mgf	2244.24588	-1.0	2442.1343625996897	3	815.052064	2442.1386229699997	815.0534841234365	false	0	1				P11974		0	R.MoxNFSHGTHEYHAETIKbs3ohNVR.T	MNFSHGTHEYHAETIKNVR	MoxNFSHGTHEYHAETIKbs3ohNVR	2442.1386229699997	74	19					1	1	Mox;Kbs3oh	1;16	15.994910000000004;156.0786347
20180615_KS_CL_9.9863	9863	E:\julian\20190221_CroCo_PK-dataset\20180615_KS_CL_9_HCDFT_msconvertStyle.mgf	2244.34824	-1.0	1916.84676613292	4	480.218968	1916.84753627	480.21916053427003	false	0	1				P11974		0	R.MoxNFSHGTHEYHAETIK.N	MNFSHGTHEYHAETIK	MoxNFSHGTHEYHAETIK	1916.84753627	74	16					1	1	Mox	1	15.994910000000004
20180615_KS_CL_9.9863	9863	E:\julian\20190221_CroCo_PK-dataset\20180615_KS_CL_9_HCDFT_msconvertStyle.mgf	2244.34824	-1.0	2393.36307266615	5	479.679891	2393.3641895399996	479.6801143747699	false	0	1	BS3	138.06807	0	P11974		0	R.TGLIKGSGTAEVELK.K	TGLIKGSGTAEVELK	TGLIK(1.00)GSGTAEVELK	1501.8351682699997	121	15	5	K	YRPVAVALDTKGPEIRTGLIKGSGTAEVELKKGATLKITLD	125	1	1							P11974		0	K.KPRPTR.A	KPRPTR	K(1.00)PRPTR	753.46095127	337	6	1	K	CNRAGKPVICATQMLESMIKKPRPTRAEGSDVANAVLDGAD	337
20180615_KS_CL_9.9875	9875	E:\julian\20190221_CroCo_PK-dataset\20180615_KS_CL_9_HCDFT_msconvertStyle.mgf	2246.97624	-1.0	1212.56659906646	2	607.290576	1212.5696302699998	607.2920916017699	false	0	1				P11974		0	K.ITLDNAYMoxEK.Ccm	ITLDNAYMEK	ITLDNAYMoxEK	1212.5696302699998	142	10					1	1	Mox	8	15.994910000000004
20180615_KS_CL_9.9885	9885	E:\julian\20190221_CroCo_PK-dataset\20180615_KS_CL_9_HCDFT_msconvertStyle.mgf	2249.32776	-1.0	1060.4743935996898	3	354.498741	1060.47601027	354.4992798901033	false	0	1				P11974		0	R.EAEAAMFHR.K	EAEAAMFHR	EAEAAMFHR	1060.47601027	384	9					1	1
20180615_KS_CL_9.9880	9880	E:\julian\20190221_CroCo_PK-dataset\20180615_KS_CL_9_HCDFT_msconvertStyle.mgf	2248.29096	-1.0	2189.23698459969	3	730.752938	2189.24194124	730.7545902134367	false	0	1	BS3	138.06807	0	P11974		0	R.KAADVHEVR.K	KAADVHEVR	K(1.00)AADVHEVR	1023.5461382699999	247	9	1	K	QDLKFGVEQDVDMVFASFIRKAADVHEVRKILGEKGKNIKI	247	1	1							P11974		0	R.KILGEKbs3ohGK.N	KILGEKGK	K(1.00)ILGEKbs3ohGK	1027.6277329700001	256	8	1	K	DVDMVFASFIRKAADVHEVRKILGEKGKNIKIISKIENHEG	256
20180615_KS_CL_9.9892	9892	E:\julian\20190221_CroCo_PK-dataset\20180615_KS_CL_9_HCDFT_msconvertStyle.mgf	2250.7236	-1.0	899.53200706646	2	450.77328	899.5327699700001	450.77366145177007	false	0	1				P11974		0	K.ILGEKbs3ohGK.N	ILGEKGK	ILGEKbs3ohGK	899.5327699700001	257	7					1	1	Kbs3oh	5	156.0786347
20180615_KS_CL_9.9893	9893	E:\julian\20190221_CroCo_PK-dataset\20180615_KS_CL_9_HCDFT_msconvertStyle.mgf	2250.80334	-1.0	1900.85022159969	3	634.624017	1900.85262627	634.62481855677	false	0	1				P11974		0	R.MNFSHGTHEYHAETIK.N	MNFSHGTHEYHAETIK	MNFSHGTHEYHAETIK	1900.85262627	74	16					1	1
20180615_KS_CL_9.9915	9915	E:\julian\20190221_CroCo_PK-dataset\20180615_KS_CL_9_HCDFT_msconvertStyle.mgf	2254.98882	-1.0	2070.14944959969	3	691.057093	2070.1506935400002	691.0575076467701	false	1	1	BS3	138.06807	0	REVERSE_P11974		1	K.EGLIKR.V	EGLIKR	EGLIK(1.00)R	714.4388192700001	272	6	5	K	GEHNEIKSIIKINKGKEGLIKRVEHVDAAKRIFSAFVMDVD	276	1	1							P11974		0	K.NICcmKVVDVGSK.V	NICKVVDVGSK	NICcmK(1.00)VVDVGSK	1217.64380427	163	11	4	K	NAYMEKCDENILWLDYKNICKVVDVGSKVYVDDGLISLQVK	166
20180615_KS_CL_9.9915	9915	E:\julian\20190221_CroCo_PK-dataset\20180615_KS_CL_9_HCDFT_msconvertStyle.mgf	2254.98882	-1.0	2070.14944959969	3	691.057093	2070.1506935400002	691.0575076467701	false	1	1	BS3	138.06807	0	REVERSE_P11974		1	K.EGLIKR.V	EGLIKR	EGLIK(1.00)R	714.4388192700001	272	6	5	K	GEHNEIKSIIKINKGKEGLIKRVEHVDAAKRIFSAFVMDVD	276	1	1							REVERSE_P11974		1	K.SGVDVVKCcmINK.Y	SGVDVVKCINK	SGVDVVK(1.00)CcmINK	1217.64380427	360	11	7	K	KVQLSILGDDVYVKSGVDVVKCINKYDLWLINEDCKEMYAN	366
20180615_KS_CL_9.9925	9925	E:\julian\20190221_CroCo_PK-dataset\20180615_KS_CL_9_HCDFT_msconvertStyle.mgf	2256.53616	-1.0	2333.97916659969	3	779.000332	2333.98138827	779.00107255677	false	0	1				P11974		0	R.SSSHSTDLMEAMAMoxGSVEASYK.Ccm	SSSHSTDLMEAMAMGSVEASYK	SSSHSTDLMEAMAMoxGSVEASYK	2333.98138827	401	22					1	1	Mox	14	15.994910000000004
20180615_KS_CL_9.9927	9927	E:\julian\20190221_CroCo_PK-dataset\20180615_KS_CL_9_HCDFT_msconvertStyle.mgf	2256.68754	-1.0	2349.97519359969	3	784.332341	2349.97629827	784.3327092234366	false	0	1				P11974		0	R.SSSHSTDLMEAMoxAMoxGSVEASYK.Ccm	SSSHSTDLMEAMAMGSVEASYK	SSSHSTDLMEAMoxAMoxGSVEASYK	2349.97629827	401	22					1	1	Mox;Mox	14;12	15.994910000000004;15.994910000000004
20180615_KS_CL_9.9930	9930	E:\julian\20190221_CroCo_PK-dataset\20180615_KS_CL_9_HCDFT_msconvertStyle.mgf	2257.14306	-1.0	2442.13571413292	4	611.541205	2442.1386229699997	611.5419322092699	false	0	1				P11974		0	R.MoxNFSHGTHEYHAETIKbs3ohNVR.T	MNFSHGTHEYHAETIKNVR	MoxNFSHGTHEYHAETIKbs3ohNVR	2442.1386229699997	74	19					1	1	Mox;Kbs3oh	1;16	15.994910000000004;156.0786347
20180615_KS_CL_9.9931	9931	E:\julian\20190221_CroCo_PK-dataset\20180615_KS_CL_9_HCDFT_msconvertStyle.mgf	2257.22178	-1.0	1117.59729159969	3	373.539707	1117.59789827	373.5399092234367	false	0	1				P11974		0	K.GSGTAEVELKK.G	GSGTAEVELKK	GSGTAEVELKK	1117.59789827	126	11					1	1
20180615_KS_CL_9.9945	9945	E:\julian\20190221_CroCo_PK-dataset\20180615_KS_CL_9_HCDFT_msconvertStyle.mgf	2259.7134	-1.0	1464.8297025996899	3	489.283844	1464.8300242700002	489.28395122343676	false	0	1				P11974		0	R.PVAVALDTKGPEIR.T	PVAVALDTKGPEIR	PVAVALDTKGPEIR	1464.8300242700002	107	14					1	1
20180615_KS_CL_9.9958	9958	E:\julian\20190221_CroCo_PK-dataset\20180615_KS_CL_9_HCDFT_msconvertStyle.mgf	2261.87178	-1.0	2393.36245013292	4	599.347889	2393.3641895399996	599.3483238517699	false	0	1	BS3	138.06807	0	P11974		0	R.TGLIKGSGTAEVELK.K	TGLIKGSGTAEVELK	TGLIK(1.00)GSGTAEVELK	1501.8351682699997	121	15	5	K	YRPVAVALDTKGPEIRTGLIKGSGTAEVELKKGATLKITLD	125	1	1							P11974		0	K.KPRPTR.A	KPRPTR	K(1.00)PRPTR	753.46095127	337	6	1	K	CNRAGKPVICATQMLESMIKKPRPTRAEGSDVANAVLDGAD	337
20180615_KS_CL_9.9961	9961	E:\julian\20190221_CroCo_PK-dataset\20180615_KS_CL_9_HCDFT_msconvertStyle.mgf	2262.11298	-1.0	2365.97126559969	3	789.664365	2365.97120827	789.6643458901033	false	0	1				P11974		0	R.SSSHSTDLMoxEAMoxAMoxGSVEASYK.Ccm	SSSHSTDLMEAMAMGSVEASYK	SSSHSTDLMoxEAMoxAMoxGSVEASYK	2365.97120827	401	22					1	1	Mox;Mox;Mox	9;14;12	15.994910000000004;15.994910000000004;15.994910000000004
20180615_KS_CL_9.9963	9963	E:\julian\20190221_CroCo_PK-dataset\20180615_KS_CL_9_HCDFT_msconvertStyle.mgf	2262.48786	-1.0	883.46848506646	2	442.741519	883.4697982700001	442.74217560177004	false	0	1				P11974		0	R.MoxQHLIAR.E	MQHLIAR	MoxQHLIAR	883.4697982700001	377	7					1	1	Mox	1	15.994910000000004
20180615_KS_CL_9.9966	9966	E:\julian\20190221_CroCo_PK-dataset\20180615_KS_CL_9_HCDFT_msconvertStyle.mgf	2262.71916	-1.0	3278.7819631993802	6	547.470937	3278.77773654	547.47023255677	false	0	1	BS3	138.06807	0	P11974		0	K.PVICcmATQMoxLESMoxIKKPRPTR.A	PVICATQMLESMIKKPRPTR	PVICcmATQMoxLESMoxIK(0.50)K(0.50)PRPTR	2387.24871527	323	20	15	K	CNRAGKPVICATQMLESMIKKPRPTRAEGSDVANAVLDGAD	337	1	1	Mox;Mox	8;12	15.994910000000004;15.994910000000004				P11974		0	K.KPRPTR.A	KPRPTR	K(1.00)PRPTR	753.46095127	337	6	1	K	CNRAGKPVICATQMLESMIKKPRPTRAEGSDVANAVLDGAD	337
20180615_KS_CL_9.9975	9975	E:\julian\20190221_CroCo_PK-dataset\20180615_KS_CL_9_HCDFT_msconvertStyle.mgf	2264.61252	-1.0	1192.6363155996899	3	398.552715	1192.6373152700003	398.55304822343675	false	0	1				P11974		0	R.SVETLKEMoxIK.S	SVETLKEMIK	SVETLKEMoxIK	1192.6373152700003	57	10					1	1	Mox	8	15.994910000000004
20180615_KS_CL_9.9979	9979	E:\julian\20190221_CroCo_PK-dataset\20180615_KS_CL_9_HCDFT_msconvertStyle.mgf	2265.19776	-1.0	3278.78002766615	5	656.763282	3278.77773654	656.76282377477	false	0	1	BS3	138.06807	0	P11974		0	K.PVICcmATQMoxLESMoxIKKPRPTR.A	PVICATQMLESMIKKPRPTR	PVICcmATQMoxLESMoxIK(0.50)K(0.50)PRPTR	2387.24871527	323	20	15	K	CNRAGKPVICATQMLESMIKKPRPTRAEGSDVANAVLDGAD	337	1	1	Mox;Mox	8;12	15.994910000000004;15.994910000000004				P11974		0	K.KPRPTR.A	KPRPTR	K(1.00)PRPTR	753.46095127	337	6	1	K	CNRAGKPVICATQMLESMIKKPRPTRAEGSDVANAVLDGAD	337
20180615_KS_CL_9.9990	9990	E:\julian\20190221_CroCo_PK-dataset\20180615_KS_CL_9_HCDFT_msconvertStyle.mgf	2267.16024	-1.0	989.50344306646	2	495.758998	989.5029352700001	495.75874410177005	false	0	1				P11974		0	K.GSGTAEVELK.K	GSGTAEVELK	GSGTAEVELK	989.5029352700001	126	10					1	1
20180615_KS_CL_9.10000	10000	E:\julian\20190221_CroCo_PK-dataset\20180615_KS_CL_9_HCDFT_msconvertStyle.mgf	2268.84084	-1.0	1900.85295759969	3	634.624929	1900.85262627	634.62481855677	false	0	1				P11974		0	R.MNFSHGTHEYHAETIK.N	MNFSHGTHEYHAETIK	MNFSHGTHEYHAETIK	1900.85262627	74	16					1	1
20180615_KS_CL_9.10003	10003	E:\julian\20190221_CroCo_PK-dataset\20180615_KS_CL_9_HCDFT_msconvertStyle.mgf	2269.67946	-1.0	1907.95043559969	3	636.990755	1907.9518652699999	636.99123155677	false	0	1				P11974		0	R.AGKPVICcmATQMoxLESMoxIK.K	AGKPVICATQMLESMIK	AGKPVICcmATQMoxLESMoxIK	1907.9518652699999	320	17					1	1	Mox;Mox	11;15	15.994910000000004;15.994910000000004
20180615_KS_CL_9.10008	10008	E:\julian\20190221_CroCo_PK-dataset\20180615_KS_CL_9_HCDFT_msconvertStyle.mgf	2270.72034	-1.0	1117.59698259969	3	373.539604	1117.59789827	373.5399092234367	false	0	1				P11974		0	K.GSGTAEVELKK.G	GSGTAEVELKK	GSGTAEVELKK	1117.59789827	126	11					1	1
20180615_KS_CL_9.10026	10026	E:\julian\20190221_CroCo_PK-dataset\20180615_KS_CL_9_HCDFT_msconvertStyle.mgf	2273.9943	-1.0	1176.64163559969	3	393.221155	1176.6424052700002	393.2214115567701	false	0	1				P11974		0	R.SVETLKEMIK.S	SVETLKEMIK	SVETLKEMIK	1176.6424052700002	57	10					1	1
20180615_KS_CL_9.10031	10031	E:\julian\20190221_CroCo_PK-dataset\20180615_KS_CL_9_HCDFT_msconvertStyle.mgf	2274.89352	-1.0	2442.13440159969	3	815.052077	2442.1386229699997	815.0534841234365	false	0	1				P11974		0	R.MoxNFSHGTHEYHAETIKbs3ohNVR.T	MNFSHGTHEYHAETIKNVR	MoxNFSHGTHEYHAETIKbs3ohNVR	2442.1386229699997	74	19					1	1	Mox;Kbs3oh	1;16	15.994910000000004;156.0786347
20180615_KS_CL_9.10046	10046	E:\julian\20190221_CroCo_PK-dataset\20180615_KS_CL_9_HCDFT_msconvertStyle.mgf	2277.14316	-1.0	1212.56723106646	2	607.290892	1212.5696302699998	607.2920916017699	false	0	1				P11974		0	K.ITLDNAYMoxEK.Ccm	ITLDNAYMEK	ITLDNAYMoxEK	1212.5696302699998	142	10					1	1	Mox	8	15.994910000000004
20180615_KS_CL_9.10048	10048	E:\julian\20190221_CroCo_PK-dataset\20180615_KS_CL_9_HCDFT_msconvertStyle.mgf	2277.58578	-1.0	1176.64226106646	2	589.328407	1176.6424052700002	589.3284791017701	false	0	1				P11974		0	R.SVETLKEMIK.S	SVETLKEMIK	SVETLKEMIK	1176.6424052700002	57	10					1	1
20180615_KS_CL_9.10063	10063	E:\julian\20190221_CroCo_PK-dataset\20180615_KS_CL_9_HCDFT_msconvertStyle.mgf	2279.96598	-1.0	2442.13312659969	3	815.051652	2442.1386229699997	815.0534841234365	false	0	1				P11974		0	R.MoxNFSHGTHEYHAETIKbs3ohNVR.T	MNFSHGTHEYHAETIKNVR	MoxNFSHGTHEYHAETIKbs3ohNVR	2442.1386229699997	74	19					1	1	Mox;Kbs3oh	1;16	15.994910000000004;156.0786347
20180615_KS_CL_9.10072	10072	E:\julian\20190221_CroCo_PK-dataset\20180615_KS_CL_9_HCDFT_msconvertStyle.mgf	2281.56636	-1.0	1907.9509275996897	3	636.990919	1907.9518652699999	636.99123155677	false	0	1				P11974		0	R.AGKPVICcmATQMoxLESMoxIK.K	AGKPVICATQMLESMIK	AGKPVICcmATQMoxLESMoxIK	1907.9518652699999	320	17					1	1	Mox;Mox	11;15	15.994910000000004;15.994910000000004
20180615_KS_CL_9.10080	10080	E:\julian\20190221_CroCo_PK-dataset\20180615_KS_CL_9_HCDFT_msconvertStyle.mgf	2283.04008	-1.0	1192.63474506646	2	597.324649	1192.6373152700003	597.3259341017701	false	0	1				P11974		0	R.SVETLKEMoxIK.S	SVETLKEMIK	SVETLKEMoxIK	1192.6373152700003	57	10					1	1	Mox	8	15.994910000000004
20180615_KS_CL_9.10080	10080	E:\julian\20190221_CroCo_PK-dataset\20180615_KS_CL_9_HCDFT_msconvertStyle.mgf	2283.04008	-1.0	2393.36019413292	4	599.347325	2393.3641895399996	599.3483238517699	false	0	1	BS3	138.06807	0	P11974		0	R.TGLIKGSGTAEVELK.K	TGLIKGSGTAEVELK	TGLIK(1.00)GSGTAEVELK	1501.8351682699997	121	15	5	K	YRPVAVALDTKGPEIRTGLIKGSGTAEVELKKGATLKITLD	125	1	1							P11974		0	K.KPRPTR.A	KPRPTR	K(1.00)PRPTR	753.46095127	337	6	1	K	CNRAGKPVICATQMLESMIKKPRPTRAEGSDVANAVLDGAD	337
20180615_KS_CL_9.10104	10104	E:\julian\20190221_CroCo_PK-dataset\20180615_KS_CL_9_HCDFT_msconvertStyle.mgf	2287.34718	-1.0	2349.96979059969	3	784.33054	2349.97629827	784.3327092234366	false	0	1				P11974		0	R.SSSHSTDLMEAMoxAMoxGSVEASYK.Ccm	SSSHSTDLMEAMAMGSVEASYK	SSSHSTDLMEAMoxAMoxGSVEASYK	2349.97629827	401	22					1	1	Mox;Mox	14;12	15.994910000000004;15.994910000000004
20180615_KS_CL_9.10101	10101	E:\julian\20190221_CroCo_PK-dataset\20180615_KS_CL_9_HCDFT_msconvertStyle.mgf	2286.89256	-1.0	2333.97663459969	3	778.999488	2333.98138827	779.00107255677	false	0	1				P11974		0	R.SSSHSTDLMEAMAMoxGSVEASYK.Ccm	SSSHSTDLMEAMAMGSVEASYK	SSSHSTDLMEAMAMoxGSVEASYK	2333.98138827	401	22					1	1	Mox	14	15.994910000000004
20180615_KS_CL_9.10105	10105	E:\julian\20190221_CroCo_PK-dataset\20180615_KS_CL_9_HCDFT_msconvertStyle.mgf	2287.42692	-1.0	2442.1316421329198	4	611.540187	2442.1386229699997	611.5419322092699	false	0	1				P11974		0	R.MoxNFSHGTHEYHAETIKbs3ohNVR.T	MNFSHGTHEYHAETIKNVR	MoxNFSHGTHEYHAETIKbs3ohNVR	2442.1386229699997	74	19					1	1	Mox;Kbs3oh	1;16	15.994910000000004;156.0786347
20180615_KS_CL_9.10113	10113	E:\julian\20190221_CroCo_PK-dataset\20180615_KS_CL_9_HCDFT_msconvertStyle.mgf	2288.94072	-1.0	1916.8492661329199	4	480.219593	1916.84753627	480.21916053427003	false	0	1				P11974		0	R.MoxNFSHGTHEYHAETIK.N	MNFSHGTHEYHAETIK	MoxNFSHGTHEYHAETIK	1916.84753627	74	16					1	1	Mox	1	15.994910000000004
20180615_KS_CL_9.10132	10132	E:\julian\20190221_CroCo_PK-dataset\20180615_KS_CL_9_HCDFT_msconvertStyle.mgf	2293.1868	-1.0	1900.8521501329199	4	476.220314	1900.85262627	476.22043303427	false	0	1				P11974		0	R.MNFSHGTHEYHAETIK.N	MNFSHGTHEYHAETIK	MNFSHGTHEYHAETIK	1900.85262627	74	16					1	1
20180615_KS_CL_9.10117	10117	E:\julian\20190221_CroCo_PK-dataset\20180615_KS_CL_9_HCDFT_msconvertStyle.mgf	2289.57618	-1.0	2218.27410159969	3	740.431977	2218.268489645	740.4301063484367	false	0	1	BS3	138.06807	0	P11974		0	R.KAADVHEVRKbs3nh2ILGEK.G	KAADVHEVRKILGEK	K(1.00)AADVHEVRKbs3nh2ILGEK	1847.062868375	247	15	1	K	QDLKFGVEQDVDMVFASFIRKAADVHEVRKILGEKGKNIKI	247	1	1	Kbs3nh2	10	155.09461910500005				P11974		0	-.SK.S	SK	S(1.00)K	233.13755127000002	2	2	1	S	...................MSKSHSEAGSAFIQTQQLHAAM	2
20180615_KS_CL_9.10133	10133	E:\julian\20190221_CroCo_PK-dataset\20180615_KS_CL_9_HCDFT_msconvertStyle.mgf	2293.26654	-1.0	960.50554306646	2	481.260048	960.50624227	481.26039760177	false	0	1				P11974		0	R.VNLAMoxNVGK.A	VNLAMNVGK	VNLAMoxNVGK	960.50624227	490	9					1	1	Mox	5	15.994910000000004
20180615_KS_CL_9.10140	10140	E:\julian\20190221_CroCo_PK-dataset\20180615_KS_CL_9_HCDFT_msconvertStyle.mgf	2294.63292	-1.0	2218.26405159969	3	740.428627	2218.268489645	740.4301063484367	false	0	1	BS3	138.06807	0	P11974		0	R.KAADVHEVRKbs3nh2ILGEK.G	KAADVHEVRKILGEK	K(1.00)AADVHEVRKbs3nh2ILGEK	1847.062868375	247	15	1	K	QDLKFGVEQDVDMVFASFIRKAADVHEVRKILGEKGKNIKI	247	1	1	Kbs3nh2	10	155.09461910500005				P11974		0	-.SK.S	SK	S(1.00)K	233.13755127000002	2	2	1	S	...................MSKSHSEAGSAFIQTQQLHAAM	2
20180615_KS_CL_9.10194	10194	E:\julian\20190221_CroCo_PK-dataset\20180615_KS_CL_9_HCDFT_msconvertStyle.mgf	2304.1596	-1.0	1176.64033659969	3	393.220722	1176.6424052700002	393.2214115567701	false	0	1				P11974		0	R.SVETLKEMIK.S	SVETLKEMIK	SVETLKEMIK	1176.6424052700002	57	10					1	1
20180615_KS_CL_9.10211	10211	E:\julian\20190221_CroCo_PK-dataset\20180615_KS_CL_9_HCDFT_msconvertStyle.mgf	2306.66256	-1.0	1117.59501159969	3	373.538947	1117.59789827	373.5399092234367	false	0	1				P11974		0	K.GSGTAEVELKK.G	GSGTAEVELKK	GSGTAEVELKK	1117.59789827	126	11					1	1
20180615_KS_CL_9.10216	10216	E:\julian\20190221_CroCo_PK-dataset\20180615_KS_CL_9_HCDFT_msconvertStyle.mgf	2307.62142	-1.0	960.50659906646	2	481.260576	960.50624227	481.26039760177	false	0	1				P11974		0	R.VNLAMoxNVGK.A	VNLAMNVGK	VNLAMoxNVGK	960.50624227	490	9					1	1	Mox	5	15.994910000000004
20180615_KS_CL_9.10215	10215	E:\julian\20190221_CroCo_PK-dataset\20180615_KS_CL_9_HCDFT_msconvertStyle.mgf	2307.51582	-1.0	1212.56700106646	2	607.290777	1212.5696302699998	607.2920916017699	false	0	1				P11974		0	K.ITLDNAYMoxEK.Ccm	ITLDNAYMEK	ITLDNAYMoxEK	1212.5696302699998	142	10					1	1	Mox	8	15.994910000000004
20180615_KS_CL_9.10215	10215	E:\julian\20190221_CroCo_PK-dataset\20180615_KS_CL_9_HCDFT_msconvertStyle.mgf	2307.51582	-1.0	2426.13909813292	4	607.542051	2426.14371297	607.54320470927	false	0	1				P11974		0	R.MNFSHGTHEYHAETIKbs3ohNVR.T	MNFSHGTHEYHAETIKNVR	MNFSHGTHEYHAETIKbs3ohNVR	2426.14371297	74	19					1	1	Kbs3oh	16	156.0786347
20180615_KS_CL_9.10225	10225	E:\julian\20190221_CroCo_PK-dataset\20180615_KS_CL_9_HCDFT_msconvertStyle.mgf	2308.77054	-1.0	1060.4746185996898	3	354.498816	1060.47601027	354.4992798901033	false	0	1				P11974		0	R.EAEAAMFHR.K	EAEAAMFHR	EAEAAMFHR	1060.47601027	384	9					1	1
20180615_KS_CL_9.10226	10226	E:\julian\20190221_CroCo_PK-dataset\20180615_KS_CL_9_HCDFT_msconvertStyle.mgf	2308.85016	-1.0	1900.85000213292	4	476.219777	1900.85262627	476.22043303427	false	0	1				P11974		0	R.MNFSHGTHEYHAETIK.N	MNFSHGTHEYHAETIK	MNFSHGTHEYHAETIK	1900.85262627	74	16					1	1
20180615_KS_CL_9.10227	10227	E:\julian\20190221_CroCo_PK-dataset\20180615_KS_CL_9_HCDFT_msconvertStyle.mgf	2308.9299	-1.0	899.53172906646	2	450.773141	899.5327699700001	450.77366145177007	false	0	1				P11974		0	K.ILGEKbs3ohGK.N	ILGEKGK	ILGEKbs3ohGK	899.5327699700001	257	7					1	1	Kbs3oh	5	156.0786347
20180615_KS_CL_9.10238	10238	E:\julian\20190221_CroCo_PK-dataset\20180615_KS_CL_9_HCDFT_msconvertStyle.mgf	2310.26628	-1.0	1192.63546959969	3	398.552433	1192.6373152700003	398.55304822343675	false	0	1				P11974		0	R.SVETLKEMoxIK.S	SVETLKEMIK	SVETLKEMoxIK	1192.6373152700003	57	10					1	1	Mox	8	15.994910000000004
20180615_KS_CL_9.10250	10250	E:\julian\20190221_CroCo_PK-dataset\20180615_KS_CL_9_HCDFT_msconvertStyle.mgf	2312.0058	-1.0	2317.97513559969	3	773.665655	2317.98647827	773.6694358901034	false	0	1				P11974		0	R.SSSHSTDLMEAMAMGSVEASYK.Ccm	SSSHSTDLMEAMAMGSVEASYK	SSSHSTDLMEAMAMGSVEASYK	2317.98647827	401	22					1	1
20180615_KS_CL_9.10259	10259	E:\julian\20190221_CroCo_PK-dataset\20180615_KS_CL_9_HCDFT_msconvertStyle.mgf	2313.18636	-1.0	960.50614306646	2	481.260348	960.50624227	481.26039760177	false	0	1				P11974		0	R.VNLAMoxNVGK.A	VNLAMNVGK	VNLAMoxNVGK	960.50624227	490	9					1	1	Mox	5	15.994910000000004
20180615_KS_CL_9.10260	10260	E:\julian\20190221_CroCo_PK-dataset\20180615_KS_CL_9_HCDFT_msconvertStyle.mgf	2313.26526	-1.0	2281.2549751993797	6	381.216439	2281.24388154	381.21459005677	false	0	1	BS3	138.06807	0	P11974		0	R.VNLAMNVGKARGFFKK.G	VNLAMNVGKARGFFKK	VNLAMNVGK(0.68)ARGFFK(0.32)K	1778.99777527	490	16	9	K	VQEAWAEDVDLRVNLAMNVGKARGFFKKGDVVIVLTGWRPG	498	1	1							P11974		0	-.MSK.S	MSK	M(1.00)SK	364.17803626999995	1	3	1	M	....................MSKSHSEAGSAFIQTQQLHAA	1
20180615_KS_CL_9.10259	10259	E:\julian\20190221_CroCo_PK-dataset\20180615_KS_CL_9_HCDFT_msconvertStyle.mgf	2313.18636	-1.0	1916.84735813292	4	480.219116	1916.84753627	480.21916053427003	false	0	1				P11974		0	R.MoxNFSHGTHEYHAETIK.N	MNFSHGTHEYHAETIK	MoxNFSHGTHEYHAETIK	1916.84753627	74	16					1	1	Mox	1	15.994910000000004
20180615_KS_CL_9.10287	10287	E:\julian\20190221_CroCo_PK-dataset\20180615_KS_CL_9_HCDFT_msconvertStyle.mgf	2317.00662	-1.0	2426.13856959969	3	809.720133	2426.14371297	809.72184745677	false	0	1				P11974		0	R.MNFSHGTHEYHAETIKbs3ohNVR.T	MNFSHGTHEYHAETIKNVR	MNFSHGTHEYHAETIKbs3ohNVR	2426.14371297	74	19					1	1	Kbs3oh	16	156.0786347
20180615_KS_CL_9.10291	10291	E:\julian\20190221_CroCo_PK-dataset\20180615_KS_CL_9_HCDFT_msconvertStyle.mgf	2317.54488	-1.0	2333.98140759969	3	779.001079	2333.98138827	779.00107255677	false	0	1				P11974		0	R.SSSHSTDLMEAMoxAMGSVEASYK.Ccm	SSSHSTDLMEAMAMGSVEASYK	SSSHSTDLMEAMoxAMGSVEASYK	2333.98138827	401	22					1	1	Mox	12	15.994910000000004
20180615_KS_CL_9.10297	10297	E:\julian\20190221_CroCo_PK-dataset\20180615_KS_CL_9_HCDFT_msconvertStyle.mgf	2318.2437	-1.0	2442.13696613292	4	611.541518	2442.1386229699997	611.5419322092699	false	0	1				P11974		0	R.MoxNFSHGTHEYHAETIKbs3ohNVR.T	MNFSHGTHEYHAETIKNVR	MoxNFSHGTHEYHAETIKbs3ohNVR	2442.1386229699997	74	19					1	1	Mox;Kbs3oh	1;16	15.994910000000004;156.0786347
20180615_KS_CL_9.10296	10296	E:\julian\20190221_CroCo_PK-dataset\20180615_KS_CL_9_HCDFT_msconvertStyle.mgf	2318.16396	-1.0	2349.97303359969	3	784.331621	2349.97629827	784.3327092234366	false	0	1				P11974		0	R.SSSHSTDLMEAMoxAMoxGSVEASYK.Ccm	SSSHSTDLMEAMAMGSVEASYK	SSSHSTDLMEAMoxAMoxGSVEASYK	2349.97629827	401	22					1	1	Mox;Mox	14;12	15.994910000000004;15.994910000000004
20180615_KS_CL_9.10299	10299	E:\julian\20190221_CroCo_PK-dataset\20180615_KS_CL_9_HCDFT_msconvertStyle.mgf	2318.40324	-1.0	876.47081706646	2	439.242685	876.4705132700001	439.24253310177005	false	0	1				P11974		0	K.LFEELAR.S	LFEELAR	LFEELAR	876.4705132700001	394	7					1	1
20180615_KS_CL_9.10298	10298	E:\julian\20190221_CroCo_PK-dataset\20180615_KS_CL_9_HCDFT_msconvertStyle.mgf	2318.32434	-1.0	2442.13704759969	3	815.052959	2442.1386229699997	815.0534841234365	false	0	1				P11974		0	R.MoxNFSHGTHEYHAETIKbs3ohNVR.T	MNFSHGTHEYHAETIKNVR	MoxNFSHGTHEYHAETIKbs3ohNVR	2442.1386229699997	74	19					1	1	Mox;Kbs3oh	1;16	15.994910000000004;156.0786347
20180615_KS_CL_9.10305	10305	E:\julian\20190221_CroCo_PK-dataset\20180615_KS_CL_9_HCDFT_msconvertStyle.mgf	2319.44322	-1.0	969.62194506646	2	485.818249	969.6222523750001	485.8184026542701	false	0	1				P11974		0	K.NIKbs3nh2IISK.I	NIKIISK	NIKbs3nh2IISK	969.6222523750001	264	7					1	1	Kbs3nh2	3	155.09461910500005
20180615_KS_CL_9.10324	10324	E:\julian\20190221_CroCo_PK-dataset\20180615_KS_CL_9_HCDFT_msconvertStyle.mgf	2322.96084	-1.0	1393.7677935996899	3	465.596541	1393.76775727	465.59652889010334	false	0	1				P11974		0	K.IISKIENHEGVR.R	IISKIENHEGVR	IISKIENHEGVR	1393.76775727	267	12					1	1
20180615_KS_CL_9.10322	10322	E:\julian\20190221_CroCo_PK-dataset\20180615_KS_CL_9_HCDFT_msconvertStyle.mgf	2322.58584	-1.0	1900.8520005996897	3	634.62461	1900.85262627	634.62481855677	false	0	1				P11974		0	R.MNFSHGTHEYHAETIK.N	MNFSHGTHEYHAETIK	MNFSHGTHEYHAETIK	1900.85262627	74	16					1	1
20180615_KS_CL_9.10335	10335	E:\julian\20190221_CroCo_PK-dataset\20180615_KS_CL_9_HCDFT_msconvertStyle.mgf	2324.72742	-1.0	2426.14156059969	3	809.72113	2426.14371297	809.72184745677	false	0	1				P11974		0	R.MNFSHGTHEYHAETIKbs3ohNVR.T	MNFSHGTHEYHAETIKNVR	MNFSHGTHEYHAETIKbs3ohNVR	2426.14371297	74	19					1	1	Kbs3oh	16	156.0786347
20180615_KS_CL_9.10349	10349	E:\julian\20190221_CroCo_PK-dataset\20180615_KS_CL_9_HCDFT_msconvertStyle.mgf	2326.5483	-1.0	2426.14297266615	5	486.235871	2426.14371297	486.23601906077	false	0	1				P11974		0	R.MNFSHGTHEYHAETIKbs3ohNVR.T	MNFSHGTHEYHAETIKNVR	MNFSHGTHEYHAETIKbs3ohNVR	2426.14371297	74	19					1	1	Kbs3oh	16	156.0786347
20180615_KS_CL_9.10361	10361	E:\julian\20190221_CroCo_PK-dataset\20180615_KS_CL_9_HCDFT_msconvertStyle.mgf	2328.98688	-1.0	1900.8509076661499	5	381.177458	1900.85262627	381.17780172077	false	0	1				P11974		0	R.MNFSHGTHEYHAETIK.N	MNFSHGTHEYHAETIK	MNFSHGTHEYHAETIK	1900.85262627	74	16					1	1
20180615_KS_CL_9.10375	10375	E:\julian\20190221_CroCo_PK-dataset\20180615_KS_CL_9_HCDFT_msconvertStyle.mgf	2331.66252	-1.0	2501.16626259969	3	834.729364	2501.1640335399998	834.7286209801033	false	1	1	BS3	138.06807	0	P11974		0	-.MoxSK.S	MSK	Mox(1.00)SK	380.17294626999995	1	3	1	Mox	....................MSKSHSEAGSAFIQTQQLHAA	1	1	1	Mox	1	15.994910000000004				REVERSE_P11974		1	K.CcmINKYDLWLINEDCcmK.E	CINKYDLWLINEDCK	CcmINK(1.00)YDLWLINEDCcmK	1982.92301727	367	15	4	K	SILGDDVYVKSGVDVVKCINKYDLWLINEDCKEMYANDLTI	370
20180615_KS_CL_9.10375	10375	E:\julian\20190221_CroCo_PK-dataset\20180615_KS_CL_9_HCDFT_msconvertStyle.mgf	2331.66252	-1.0	2501.16626259969	3	834.729364	2501.1640335399998	834.7286209801033	false	0	1	BS3	138.06807	0	P11974		0	-.MoxSK.S	MSK	Mox(1.00)SK	380.17294626999995	1	3	1	Mox	....................MSKSHSEAGSAFIQTQQLHAA	1	1	1	Mox	1	15.994910000000004				P11974		0	K.CcmDENILWLDYKNICcmK.V	CDENILWLDYKNICK	CcmDENILWLDYK(1.00)NICcmK	1982.92301727	152	15	11	K	ITLDNAYMEKCDENILWLDYKNICKVVDVGSKVYVDDGLIS	162
20180615_KS_CL_9.10394	10394	E:\julian\20190221_CroCo_PK-dataset\20180615_KS_CL_9_HCDFT_msconvertStyle.mgf	2334.78096	-1.0	1176.64082559969	3	393.220885	1176.6424052700002	393.2214115567701	false	0	1				P11974		0	R.SVETLKEMIK.S	SVETLKEMIK	SVETLKEMIK	1176.6424052700002	57	10					1	1
20180615_KS_CL_9.10399	10399	E:\julian\20190221_CroCo_PK-dataset\20180615_KS_CL_9_HCDFT_msconvertStyle.mgf	2335.39884	-1.0	1170.62438906646	2	586.319471	1170.6244472699998	586.3195001017699	false	0	1				P11974		0	R.LDIDSAPITAR.N	LDIDSAPITAR	LDIDSAPITAR	1170.6244472699998	33	11					1	1
20180615_KS_CL_9.10399	10399	E:\julian\20190221_CroCo_PK-dataset\20180615_KS_CL_9_HCDFT_msconvertStyle.mgf	2335.39884	-1.0	2924.57413766615	5	585.922104	2924.57618354	585.92251317477	false	0	1	BS3	138.06807	0	P11974		0	K.PVICcmATQMoxLESMoxIKKPRPTR.A	PVICATQMLESMIKKPRPTR	PVICcmATQMoxLESMoxIK(0.47)K(0.53)PRPTR	2387.24871527	323	20	15	K	CNRAGKPVICATQMLESMIKKPRPTRAEGSDVANAVLDGAD	337	1	1	Mox;Mox	8;12	15.994910000000004;15.994910000000004				P11974		0	K.KPR.P	KPR	K(1.00)PR	399.25939826999996	337	3	1	K	CNRAGKPVICATQMLESMIKKPRPTRAEGSDVANAVLDGAD	337
20180615_KS_CL_9.10401	10401	E:\julian\20190221_CroCo_PK-dataset\20180615_KS_CL_9_HCDFT_msconvertStyle.mgf	2335.87722	-1.0	1916.84786613292	4	480.219243	1916.84753627	480.21916053427003	false	0	1				P11974		0	R.MoxNFSHGTHEYHAETIK.N	MNFSHGTHEYHAETIK	MoxNFSHGTHEYHAETIK	1916.84753627	74	16					1	1	Mox	1	15.994910000000004
20180615_KS_CL_9.10399	10399	E:\julian\20190221_CroCo_PK-dataset\20180615_KS_CL_9_HCDFT_msconvertStyle.mgf	2335.39884	-1.0	2925.57782766615	5	586.122842	2925.59235354	586.12574717477	false	1	1	BS3	138.06807	0	REVERSE_P11974		1	R.VEHVDAAKR.I	VEHVDAAKR	VEHVDAAK(1.00)R	1023.5461382699999	278	9	8	K	IKINKGKEGLIKRVEHVDAAKRIFSAFVMDVDQEVGFKLDQ	285	1	1							REVERSE_P11974		1	K.ESVAPLDVAAGPLNVGKK.S	ESVAPLDVAAGPLNVGKK	ESVAPLDVAAGPLNVGK(1.00)K	1763.9781452700004	309	18	17	K	QIDKESVAPLDVAAGPLNVGKKSGLFGGNEVETVLFDPGKQ	325
20180615_KS_CL_9.10416	10416	E:\julian\20190221_CroCo_PK-dataset\20180615_KS_CL_9_HCDFT_msconvertStyle.mgf	2337.72408	-1.0	2426.14300613292	4	607.543028	2426.14371297	607.54320470927	false	0	1				P11974		0	R.MNFSHGTHEYHAETIKbs3ohNVR.T	MNFSHGTHEYHAETIKNVR	MNFSHGTHEYHAETIKbs3ohNVR	2426.14371297	74	19					1	1	Kbs3oh	16	156.0786347
20180615_KS_CL_9.10410	10410	E:\julian\20190221_CroCo_PK-dataset\20180615_KS_CL_9_HCDFT_msconvertStyle.mgf	2337.0297	-1.0	2663.45063813292	4	666.869936	2663.44937654	666.86962060177	false	0	1	BS3	138.06807	0	P11974		0	R.KAADVHEVR.K	KAADVHEVR	K(1.00)AADVHEVR	1023.5461382699999	247	9	1	K	QDLKFGVEQDVDMVFASFIRKAADVHEVRKILGEKGKNIKI	247	1	1							P11974		0	R.TGLIKGSGTAEVELK.K	TGLIKGSGTAEVELK	TGLIK(1.00)GSGTAEVELK	1501.8351682699997	121	15	5	K	YRPVAVALDTKGPEIRTGLIKGSGTAEVELKKGATLKITLD	125
20180615_KS_CL_9.10436	10436	E:\julian\20190221_CroCo_PK-dataset\20180615_KS_CL_9_HCDFT_msconvertStyle.mgf	2340.98316	-1.0	1192.63642659969	3	398.552752	1192.6373152700003	398.55304822343675	false	0	1				P11974		0	R.SVETLKEMoxIK.S	SVETLKEMIK	SVETLKEMoxIK	1192.6373152700003	57	10					1	1	Mox	8	15.994910000000004
20180615_KS_CL_9.10437	10437	E:\julian\20190221_CroCo_PK-dataset\20180615_KS_CL_9_HCDFT_msconvertStyle.mgf	2341.0884	-1.0	960.50561106646	2	481.260082	960.50624227	481.26039760177	false	0	1				P11974		0	R.VNLAMoxNVGK.A	VNLAMNVGK	VNLAMoxNVGK	960.50624227	490	9					1	1	Mox	5	15.994910000000004
20180615_KS_CL_9.10442	10442	E:\julian\20190221_CroCo_PK-dataset\20180615_KS_CL_9_HCDFT_msconvertStyle.mgf	2341.70178	-1.0	1916.84573259969	3	639.955854	1916.84753627	639.9564552234367	false	0	1				P11974		0	R.MoxNFSHGTHEYHAETIK.N	MNFSHGTHEYHAETIK	MoxNFSHGTHEYHAETIK	1916.84753627	74	16					1	1	Mox	1	15.994910000000004
20180615_KS_CL_9.10441	10441	E:\julian\20190221_CroCo_PK-dataset\20180615_KS_CL_9_HCDFT_msconvertStyle.mgf	2341.62144	-1.0	2442.13557459969	3	815.052468	2442.1386229699997	815.0534841234365	false	0	1				P11974		0	R.MoxNFSHGTHEYHAETIKbs3ohNVR.T	MNFSHGTHEYHAETIKNVR	MoxNFSHGTHEYHAETIKbs3ohNVR	2442.1386229699997	74	19					1	1	Mox;Kbs3oh	1;16	15.994910000000004;156.0786347
20180615_KS_CL_9.10444	10444	E:\julian\20190221_CroCo_PK-dataset\20180615_KS_CL_9_HCDFT_msconvertStyle.mgf	2341.86066	-1.0	989.50233706646	2	495.758445	989.5029352700001	495.75874410177005	false	0	1				P11974		0	K.GSGTAEVELK.K	GSGTAEVELK	GSGTAEVELK	989.5029352700001	126	10					1	1
20180615_KS_CL_9.10434	10434	E:\julian\20190221_CroCo_PK-dataset\20180615_KS_CL_9_HCDFT_msconvertStyle.mgf	2340.60858	-1.0	2663.45088759969	3	888.824239	2663.44937654	888.8237353134366	false	0	1	BS3	138.06807	0	P11974		0	R.KAADVHEVR.K	KAADVHEVR	K(1.00)AADVHEVR	1023.5461382699999	247	9	1	K	QDLKFGVEQDVDMVFASFIRKAADVHEVRKILGEKGKNIKI	247	1	1							P11974		0	R.TGLIKGSGTAEVELK.K	TGLIKGSGTAEVELK	TGLIK(1.00)GSGTAEVELK	1501.8351682699997	121	15	5	K	YRPVAVALDTKGPEIRTGLIKGSGTAEVELKKGATLKITLD	125
20180615_KS_CL_9.10469	10469	E:\julian\20190221_CroCo_PK-dataset\20180615_KS_CL_9_HCDFT_msconvertStyle.mgf	2345.34462	-1.0	1900.85163159969	3	634.624487	1900.85262627	634.62481855677	false	0	1				P11974		0	R.MNFSHGTHEYHAETIK.N	MNFSHGTHEYHAETIK	MNFSHGTHEYHAETIK	1900.85262627	74	16					1	1
20180615_KS_CL_9.10487	10487	E:\julian\20190221_CroCo_PK-dataset\20180615_KS_CL_9_HCDFT_msconvertStyle.mgf	2348.1555	-1.0	733.35373506646	2	367.684144	733.35410327	367.68432810177	false	0	1				P11974		0	K.SGMNVAR.M	SGMNVAR	SGMNVAR	733.35410327	67	7					1	1
20180615_KS_CL_9.10485	10485	E:\julian\20190221_CroCo_PK-dataset\20180615_KS_CL_9_HCDFT_msconvertStyle.mgf	2347.96926	-1.0	2333.98035459969	3	779.000728	2333.98138827	779.00107255677	false	0	1				P11974		0	R.SSSHSTDLMEAMoxAMGSVEASYK.Ccm	SSSHSTDLMEAMAMGSVEASYK	SSSHSTDLMEAMoxAMGSVEASYK	2333.98138827	401	22					1	1	Mox	12	15.994910000000004
20180615_KS_CL_9.10489	10489	E:\julian\20190221_CroCo_PK-dataset\20180615_KS_CL_9_HCDFT_msconvertStyle.mgf	2348.53122	-1.0	2349.97494759969	3	784.332259	2349.97629827	784.3327092234366	false	0	1				P11974		0	R.SSSHSTDLMEAMoxAMoxGSVEASYK.Ccm	SSSHSTDLMEAMAMGSVEASYK	SSSHSTDLMEAMoxAMoxGSVEASYK	2349.97629827	401	22					1	1	Mox;Mox	14;12	15.994910000000004;15.994910000000004
20180615_KS_CL_9.10493	10493	E:\julian\20190221_CroCo_PK-dataset\20180615_KS_CL_9_HCDFT_msconvertStyle.mgf	2349.06774	-1.0	2442.13289013292	4	611.540499	2442.1386229699997	611.5419322092699	false	0	1				P11974		0	R.MoxNFSHGTHEYHAETIKbs3ohNVR.T	MNFSHGTHEYHAETIKNVR	MoxNFSHGTHEYHAETIKbs3ohNVR	2442.1386229699997	74	19					1	1	Mox;Kbs3oh	1;16	15.994910000000004;156.0786347
20180615_KS_CL_9.10509	10509	E:\julian\20190221_CroCo_PK-dataset\20180615_KS_CL_9_HCDFT_msconvertStyle.mgf	2351.85324	-1.0	1176.64253906646	2	589.328546	1176.6424052700002	589.3284791017701	false	0	1				P11974		0	R.SVETLKEMIK.S	SVETLKEMIK	SVETLKEMIK	1176.6424052700002	57	10					1	1
20180615_KS_CL_9.10502	10502	E:\julian\20190221_CroCo_PK-dataset\20180615_KS_CL_9_HCDFT_msconvertStyle.mgf	2350.37634	-1.0	2693.37584613292	4	674.351238	2693.3875536449996	674.3541648780199	false	0	1	BS3	138.06807	0	P11974		0	R.AGKPVICcmATQMoxLESMoxIKK.P	AGKPVICATQMLESMIKK	AGK(0.78)PVICcmATQMoxLESMoxIK(0.22)K	2036.0468282699997	320	18	3	K	PAEKVFLAQKMIIGRCNRAGKPVICATQMLESMIKKPRPTR	322	1	1	Mox;Mox	11;15	15.994910000000004;15.994910000000004				P11974		0	-.MSKbs3nh2.S	MSK	M(1.00)SKbs3nh2	519.2726553750001	1	3	1	M	....................MSKSHSEAGSAFIQTQQLHAA	1
20180615_KS_CL_9.10525	10525	E:\julian\20190221_CroCo_PK-dataset\20180615_KS_CL_9_HCDFT_msconvertStyle.mgf	2354.96796	-1.0	2426.14157559969	3	809.721135	2426.14371297	809.72184745677	false	0	1				P11974		0	R.MNFSHGTHEYHAETIKbs3ohNVR.T	MNFSHGTHEYHAETIKNVR	MNFSHGTHEYHAETIKbs3ohNVR	2426.14371297	74	19					1	1	Kbs3oh	16	156.0786347
20180615_KS_CL_9.10535	10535	E:\julian\20190221_CroCo_PK-dataset\20180615_KS_CL_9_HCDFT_msconvertStyle.mgf	2356.54794	-1.0	1900.85191813292	4	476.220256	1900.85262627	476.22043303427	false	0	1				P11974		0	R.MNFSHGTHEYHAETIK.N	MNFSHGTHEYHAETIK	MNFSHGTHEYHAETIK	1900.85262627	74	16					1	1
20180615_KS_CL_9.10543	10543	E:\julian\20190221_CroCo_PK-dataset\20180615_KS_CL_9_HCDFT_msconvertStyle.mgf	2357.74668	-1.0	1060.4752935996898	3	354.499041	1060.47601027	354.4992798901033	false	0	1				P11974		0	R.EAEAAMFHR.K	EAEAAMFHR	EAEAAMFHR	1060.47601027	384	9					1	1
20180615_KS_CL_9.10538	10538	E:\julian\20190221_CroCo_PK-dataset\20180615_KS_CL_9_HCDFT_msconvertStyle.mgf	2357.0028	-1.0	2426.14242266615	5	486.235761	2426.14371297	486.23601906077	false	0	1				P11974		0	R.MNFSHGTHEYHAETIKbs3ohNVR.T	MNFSHGTHEYHAETIKNVR	MNFSHGTHEYHAETIKbs3ohNVR	2426.14371297	74	19					1	1	Kbs3oh	16	156.0786347
20180615_KS_CL_9.10546	10546	E:\julian\20190221_CroCo_PK-dataset\20180615_KS_CL_9_HCDFT_msconvertStyle.mgf	2358.22692	-1.0	1467.6754365996899	3	490.232422	1467.6704132700002	490.23074755677004	false	0	1				P11974		0	K.CcmDENILWLDYK.N	CDENILWLDYK	CcmDENILWLDYK	1467.6704132700002	152	11					1	1
20180615_KS_CL_9.10558	10558	E:\julian\20190221_CroCo_PK-dataset\20180615_KS_CL_9_HCDFT_msconvertStyle.mgf	2360.8758	-1.0	1549.8461655996898	3	517.622665	1549.84639197	517.62274045677	false	0	1				P11974		0	K.IISKbs3ohIENHEGVR.R	IISKIENHEGVR	IISKbs3ohIENHEGVR	1549.84639197	267	12					1	1	Kbs3oh	4	156.0786347
20180615_KS_CL_9.10571	10571	E:\julian\20190221_CroCo_PK-dataset\20180615_KS_CL_9_HCDFT_msconvertStyle.mgf	2363.57916	-1.0	704.42090106646	2	353.217727	704.42210727	353.21833010177	false	0	1				P11974		0	K.VFLAQK.M	VFLAQK	VFLAQK	704.42210727	306	6					1	1
20180615_KS_CL_9.10572	10572	E:\julian\20190221_CroCo_PK-dataset\20180615_KS_CL_9_HCDFT_msconvertStyle.mgf	2363.65998	-1.0	2442.13044159969	3	815.050757	2442.1386229699997	815.0534841234365	false	0	1				P11974		0	R.MoxNFSHGTHEYHAETIKbs3ohNVR.T	MNFSHGTHEYHAETIKNVR	MoxNFSHGTHEYHAETIKbs3ohNVR	2442.1386229699997	74	19					1	1	Mox;Kbs3oh	1;16	15.994910000000004;156.0786347
20180615_KS_CL_9.10586	10586	E:\julian\20190221_CroCo_PK-dataset\20180615_KS_CL_9_HCDFT_msconvertStyle.mgf	2366.457	-1.0	3180.72613766615	5	637.152504	3180.72972454	637.15322137477	false	0	1	BS3	138.06807	0	P11974		0	R.AGKPVICcmATQMoxLESMoxIKKPR.P	AGKPVICATQMLESMIKKPR	AGK(0.26)PVICcmATQMoxLESMoxIK(0.37)K(0.37)PR	2289.20070327	320	20	18	K	CNRAGKPVICATQMLESMIKKPRPTRAEGSDVANAVLDGAD	337	1	1	Mox;Mox	11;15	15.994910000000004;15.994910000000004				P11974		0	K.KPRPTR.A	KPRPTR	K(1.00)PRPTR	753.46095127	337	6	1	K	CNRAGKPVICATQMLESMIKKPRPTRAEGSDVANAVLDGAD	337
20180615_KS_CL_9.10596	10596	E:\julian\20190221_CroCo_PK-dataset\20180615_KS_CL_9_HCDFT_msconvertStyle.mgf	2368.03512	-1.0	2426.14423813292	4	607.543336	2426.14371297	607.54320470927	false	0	1				P11974		0	R.MNFSHGTHEYHAETIKbs3ohNVR.T	MNFSHGTHEYHAETIKNVR	MNFSHGTHEYHAETIKbs3ohNVR	2426.14371297	74	19					1	1	Kbs3oh	16	156.0786347
20180615_KS_CL_9.10593	10593	E:\julian\20190221_CroCo_PK-dataset\20180615_KS_CL_9_HCDFT_msconvertStyle.mgf	2367.57948	-1.0	2663.45608213292	4	666.871297	2663.44937654	666.86962060177	false	0	1	BS3	138.06807	0	P11974		0	R.KAADVHEVR.K	KAADVHEVR	K(1.00)AADVHEVR	1023.5461382699999	247	9	1	K	QDLKFGVEQDVDMVFASFIRKAADVHEVRKILGEKGKNIKI	247	1	1							P11974		0	R.TGLIKGSGTAEVELK.K	TGLIKGSGTAEVELK	TGLIK(1.00)GSGTAEVELK	1501.8351682699997	121	15	5	K	YRPVAVALDTKGPEIRTGLIKGSGTAEVELKKGATLKITLD	125
20180615_KS_CL_9.10599	10599	E:\julian\20190221_CroCo_PK-dataset\20180615_KS_CL_9_HCDFT_msconvertStyle.mgf	2368.27524	-1.0	1916.84688213292	4	480.218997	1916.84753627	480.21916053427003	false	0	1				P11974		0	R.MoxNFSHGTHEYHAETIK.N	MNFSHGTHEYHAETIK	MoxNFSHGTHEYHAETIK	1916.84753627	74	16					1	1	Mox	1	15.994910000000004
20180615_KS_CL_9.10601	10601	E:\julian\20190221_CroCo_PK-dataset\20180615_KS_CL_9_HCDFT_msconvertStyle.mgf	2368.65108	-1.0	1176.64368106646	2	589.329117	1176.6424052700002	589.3284791017701	false	0	1				P11974		0	R.SVETLKEMIK.S	SVETLKEMIK	SVETLKEMIK	1176.6424052700002	57	10					1	1
20180615_KS_CL_9.10606	10606	E:\julian\20190221_CroCo_PK-dataset\20180615_KS_CL_9_HCDFT_msconvertStyle.mgf	2369.36946	-1.0	876.47066706646	2	439.24261	876.4705132700001	439.24253310177005	false	0	1				P11974		0	K.LFEELAR.S	LFEELAR	LFEELAR	876.4705132700001	394	7					1	1
20180615_KS_CL_9.10603	10603	E:\julian\20190221_CroCo_PK-dataset\20180615_KS_CL_9_HCDFT_msconvertStyle.mgf	2368.81098	-1.0	3290.77611766615	5	659.1625	3290.7665135400002	659.1605791747701	false	0	1	BS3	138.06807	0	P11974		0	K.PVICcmATQMLESMIKKPR.P	PVICATQMLESMIKKPR	PVICcmATQMLESMIK(0.50)K(0.50)PR	2001.05734227	323	17	15	K	CNRAGKPVICATQMLESMIKKPRPTRAEGSDVANAVLDGAD	337	1	1							P11974		0	R.KAADVHEVRK.I	KAADVHEVRK	K(1.00)AADVHEVRK	1151.64110127	247	10	1	K	QDLKFGVEQDVDMVFASFIRKAADVHEVRKILGEKGKNIKI	247
20180615_KS_CL_9.10621	10621	E:\julian\20190221_CroCo_PK-dataset\20180615_KS_CL_9_HCDFT_msconvertStyle.mgf	2371.88958	-1.0	1117.59771759969	3	373.539849	1117.59789827	373.5399092234367	false	0	1				P11974		0	K.GSGTAEVELKK.G	GSGTAEVELKK	GSGTAEVELKK	1117.59789827	126	11					1	1
20180615_KS_CL_9.10615	10615	E:\julian\20190221_CroCo_PK-dataset\20180615_KS_CL_9_HCDFT_msconvertStyle.mgf	2370.97446	-1.0	3290.7775976661496	5	659.162796	3290.76651354	659.16057917477	false	0	1	BS3	138.06807	0	P11974		0	R.KAADVHEVRK.I	KAADVHEVRK	K(1.00)AADVHEVRK	1151.64110127	247	10	1	K	QDLKFGVEQDVDMVFASFIRKAADVHEVRKILGEKGKNIKI	247	1	1							P11974		0	K.PVICcmATQMLESMIKKPR.P	PVICATQMLESMIKKPR	PVICcmATQMLESMIK(0.50)K(0.50)PR	2001.05734227	323	17	15	K	CNRAGKPVICATQMLESMIKKPRPTRAEGSDVANAVLDGAD	337
20180615_KS_CL_9.10629	10629	E:\julian\20190221_CroCo_PK-dataset\20180615_KS_CL_9_HCDFT_msconvertStyle.mgf	2373.01896	-1.0	2442.1377075996897	3	815.053179	2442.1386229699997	815.0534841234365	false	0	1				P11974		0	R.MoxNFSHGTHEYHAETIKbs3ohNVR.T	MNFSHGTHEYHAETIKNVR	MoxNFSHGTHEYHAETIKbs3ohNVR	2442.1386229699997	74	19					1	1	Mox;Kbs3oh	1;16	15.994910000000004;156.0786347
20180615_KS_CL_9.10631	10631	E:\julian\20190221_CroCo_PK-dataset\20180615_KS_CL_9_HCDFT_msconvertStyle.mgf	2373.20466	-1.0	2442.1377075996897	3	815.053179	2442.1386229699997	815.0534841234365	false	0	1				P11974		0	R.MoxNFSHGTHEYHAETIKbs3ohNVR.T	MNFSHGTHEYHAETIKNVR	MoxNFSHGTHEYHAETIKbs3ohNVR	2442.1386229699997	74	19					1	1	Mox;Kbs3oh	1;16	15.994910000000004;156.0786347
20180615_KS_CL_9.10661	10661	E:\julian\20190221_CroCo_PK-dataset\20180615_KS_CL_9_HCDFT_msconvertStyle.mgf	2378.61414	-1.0	2349.97737459969	3	784.333068	2349.97629827	784.3327092234366	false	0	1				P11974		0	R.SSSHSTDLMEAMoxAMoxGSVEASYK.Ccm	SSSHSTDLMEAMAMGSVEASYK	SSSHSTDLMEAMoxAMoxGSVEASYK	2349.97629827	401	22					1	1	Mox;Mox	14;12	15.994910000000004;15.994910000000004
20180615_KS_CL_9.10659	10659	E:\julian\20190221_CroCo_PK-dataset\20180615_KS_CL_9_HCDFT_msconvertStyle.mgf	2378.23692	-1.0	2333.9824215996896	3	779.001417	2333.98138827	779.00107255677	false	0	1				P11974		0	R.SSSHSTDLMEAMoxAMGSVEASYK.Ccm	SSSHSTDLMEAMAMGSVEASYK	SSSHSTDLMEAMoxAMGSVEASYK	2333.98138827	401	22					1	1	Mox	12	15.994910000000004
20180615_KS_CL_9.10667	10667	E:\julian\20190221_CroCo_PK-dataset\20180615_KS_CL_9_HCDFT_msconvertStyle.mgf	2379.57828	-1.0	2442.13475013292	4	611.540964	2442.1386229699997	611.5419322092699	false	0	1				P11974		0	R.MoxNFSHGTHEYHAETIKbs3ohNVR.T	MNFSHGTHEYHAETIKNVR	MoxNFSHGTHEYHAETIKbs3ohNVR	2442.1386229699997	74	19					1	1	Mox;Kbs3oh	1;16	15.994910000000004;156.0786347
20180615_KS_CL_9.10669	10669	E:\julian\20190221_CroCo_PK-dataset\20180615_KS_CL_9_HCDFT_msconvertStyle.mgf	2379.73914	-1.0	1944.8578275996902	3	649.293219	1944.8536842699998	649.2918378901032	false	1	1				REVERSE_P11974		1	K.ITEAHYEHTGHSFNMoxR.A	ITEAHYEHTGHSFNMR	ITEAHYEHTGHSFNMoxR	1944.8536842699998	444	16					1	1	Mox	15	15.994910000000004
20180615_KS_CL_9.10671	10671	E:\julian\20190221_CroCo_PK-dataset\20180615_KS_CL_9_HCDFT_msconvertStyle.mgf	2380.2204	-1.0	1639.02896213292	4	410.764517	1639.0283745400002	410.76437010177006	false	0	1	BS3	138.06807	0	P11974		0	R.KILGEK.G	KILGEK	K(1.00)ILGEK	686.43267127	256	6	1	K	DVDMVFASFIRKAADVHEVRKILGEKGKNIKIISKIENHEG	256	1	1							P11974		0	K.NIKIISK.I	NIKIISK	NIK(1.00)IISK	814.52763327	264	7	3	K	RKAADVHEVRKILGEKGKNIKIISKIENHEGVRRFDEILEA	266
20180615_KS_CL_9.10683	10683	E:\julian\20190221_CroCo_PK-dataset\20180615_KS_CL_9_HCDFT_msconvertStyle.mgf	2382.62886	-1.0	1060.47646706646	2	531.24551	1060.47601027	531.24528160177	false	0	1				P11974		0	R.EAEAAMFHR.K	EAEAAMFHR	EAEAAMFHR	1060.47601027	384	9					1	1
20180615_KS_CL_9.10683	10683	E:\julian\20190221_CroCo_PK-dataset\20180615_KS_CL_9_HCDFT_msconvertStyle.mgf	2382.62886	-1.0	3180.72974719938	6	531.128901	3180.72972454	531.1288972234366	false	0	1	BS3	138.06807	0	P11974		0	R.AGKPVICcmATQMoxLESMoxIKKPR.P	AGKPVICATQMLESMIKKPR	AGK(0.20)PVICcmATQMoxLESMoxIK(0.40)K(0.40)PR	2289.20070327	320	20	18	K	CNRAGKPVICATQMLESMIKKPRPTRAEGSDVANAVLDGAD	337	1	1	Mox;Mox	11;15	15.994910000000004;15.994910000000004				P11974		0	K.KPRPTR.A	KPRPTR	K(1.00)PRPTR	753.46095127	337	6	1	K	CNRAGKPVICATQMLESMIKKPRPTRAEGSDVANAVLDGAD	337
20180615_KS_CL_9.10688	10688	E:\julian\20190221_CroCo_PK-dataset\20180615_KS_CL_9_HCDFT_msconvertStyle.mgf	2383.2735	-1.0	1900.8535005996898	3	634.62511	1900.85262627	634.62481855677	false	0	1				P11974		0	R.MNFSHGTHEYHAETIK.N	MNFSHGTHEYHAETIK	MNFSHGTHEYHAETIK	1900.85262627	74	16					1	1
20180615_KS_CL_9.10690	10690	E:\julian\20190221_CroCo_PK-dataset\20180615_KS_CL_9_HCDFT_msconvertStyle.mgf	2383.7535	-1.0	1176.64245759969	3	393.221429	1176.6424052700002	393.2214115567701	false	0	1				P11974		0	R.SVETLKEMIK.S	SVETLKEMIK	SVETLKEMIK	1176.6424052700002	57	10					1	1
20180615_KS_CL_9.10692	10692	E:\julian\20190221_CroCo_PK-dataset\20180615_KS_CL_9_HCDFT_msconvertStyle.mgf	2384.23464	-1.0	1639.02824859969	3	547.350026	1639.0283745400002	547.3500679801034	false	0	1	BS3	138.06807	0	P11974		0	K.NIKIISK.I	NIKIISK	NIK(1.00)IISK	814.52763327	264	7	3	K	RKAADVHEVRKILGEKGKNIKIISKIENHEGVRRFDEILEA	266	1	1							P11974		0	R.KILGEK.G	KILGEK	K(1.00)ILGEK	686.43267127	256	6	1	K	DVDMVFASFIRKAADVHEVRKILGEKGKNIKIISKIENHEG	256
20180615_KS_CL_9.10696	10696	E:\julian\20190221_CroCo_PK-dataset\20180615_KS_CL_9_HCDFT_msconvertStyle.mgf	2385.05472	-1.0	2426.14243959969	3	809.721423	2426.14371297	809.72184745677	false	0	1				P11974		0	R.MNFSHGTHEYHAETIKbs3ohNVR.T	MNFSHGTHEYHAETIKNVR	MNFSHGTHEYHAETIKbs3ohNVR	2426.14371297	74	19					1	1	Kbs3oh	16	156.0786347
20180615_KS_CL_9.10702	10702	E:\julian\20190221_CroCo_PK-dataset\20180615_KS_CL_9_HCDFT_msconvertStyle.mgf	2386.09908	-1.0	960.5068570664599	2	481.260705	960.50624227	481.26039760177	false	0	1				P11974		0	R.VNLAMoxNVGK.A	VNLAMNVGK	VNLAMoxNVGK	960.50624227	490	9					1	1	Mox	5	15.994910000000004
20180615_KS_CL_9.10708	10708	E:\julian\20190221_CroCo_PK-dataset\20180615_KS_CL_9_HCDFT_msconvertStyle.mgf	2387.03622	-1.0	1900.85158613292	4	476.220173	1900.85262627	476.22043303427	false	0	1				P11974		0	R.MNFSHGTHEYHAETIK.N	MNFSHGTHEYHAETIK	MNFSHGTHEYHAETIK	1900.85262627	74	16					1	1
20180615_KS_CL_9.10710	10710	E:\julian\20190221_CroCo_PK-dataset\20180615_KS_CL_9_HCDFT_msconvertStyle.mgf	2387.41248	-1.0	2426.14790266615	5	486.236857	2426.14371297	486.23601906077	false	0	1				P11974		0	R.MNFSHGTHEYHAETIKbs3ohNVR.T	MNFSHGTHEYHAETIKNVR	MNFSHGTHEYHAETIKbs3ohNVR	2426.14371297	74	19					1	1	Kbs3oh	16	156.0786347
20180615_KS_CL_9.10715	10715	E:\julian\20190221_CroCo_PK-dataset\20180615_KS_CL_9_HCDFT_msconvertStyle.mgf	2388.05406	-1.0	1779.89105259969	3	594.304294	1779.89328727	594.3050388901033	false	1	1				REVERSE_P11974		1	K.KIMoxSELMoxQTACcmIVPK.G	KIMSELMQTACIVPK	KIMoxSELMoxQTACcmIVPK	1779.89328727	196	15					1	1	Mox;Mox	3;7	15.994910000000004;15.994910000000004
20180615_KS_CL_9.10727	10727	E:\julian\20190221_CroCo_PK-dataset\20180615_KS_CL_9_HCDFT_msconvertStyle.mgf	2390.24166	-1.0	1896.0930026661501	5	380.225877	1896.0944975400002	380.22617597477006	false	0	1	BS3	138.06807	0	P11974		0	R.KLFEELAR.S	KLFEELAR	K(1.00)LFEELAR	1004.5654762700001	393	8	1	K	EAVRMQHLIAREAEAAMFHRKLFEELARSSSHSTDLMEAMA	393	1	1							P11974		0	K.KPRPTR.A	KPRPTR	K(1.00)PRPTR	753.46095127	337	6	1	K	CNRAGKPVICATQMLESMIKKPRPTRAEGSDVANAVLDGAD	337
20180615_KS_CL_9.10725	10725	E:\julian\20190221_CroCo_PK-dataset\20180615_KS_CL_9_HCDFT_msconvertStyle.mgf	2389.76232	-1.0	2426.1490326661497	5	486.237083	2426.14371297	486.23601906077	false	0	1				P11974		0	R.MNFSHGTHEYHAETIKbs3ohNVR.T	MNFSHGTHEYHAETIKNVR	MNFSHGTHEYHAETIKbs3ohNVR	2426.14371297	74	19					1	1	Kbs3oh	16	156.0786347
20180615_KS_CL_9.10733	10733	E:\julian\20190221_CroCo_PK-dataset\20180615_KS_CL_9_HCDFT_msconvertStyle.mgf	2391.2832	-1.0	2442.13231413292	4	611.540355	2442.1386229699997	611.5419322092699	false	0	1				P11974		0	R.MoxNFSHGTHEYHAETIKbs3ohNVR.T	MNFSHGTHEYHAETIKNVR	MoxNFSHGTHEYHAETIKbs3ohNVR	2442.1386229699997	74	19					1	1	Mox;Kbs3oh	1;16	15.994910000000004;156.0786347
20180615_KS_CL_9.10736	10736	E:\julian\20190221_CroCo_PK-dataset\20180615_KS_CL_9_HCDFT_msconvertStyle.mgf	2391.73842	-1.0	1549.84671159969	3	517.622847	1549.84639197	517.62274045677	false	0	1				P11974		0	K.IISKbs3ohIENHEGVR.R	IISKIENHEGVR	IISKbs3ohIENHEGVR	1549.84639197	267	12					1	1	Kbs3oh	4	156.0786347
20180615_KS_CL_9.10740	10740	E:\julian\20190221_CroCo_PK-dataset\20180615_KS_CL_9_HCDFT_msconvertStyle.mgf	2392.40406	-1.0	1196.5768970664599	2	599.295725	1196.5747202699997	599.2946366017699	false	0	1				P11974		0	K.ITLDNAYMEK.Ccm	ITLDNAYMEK	ITLDNAYMEK	1196.5747202699997	142	10					1	1
20180615_KS_CL_9.10750	10750	E:\julian\20190221_CroCo_PK-dataset\20180615_KS_CL_9_HCDFT_msconvertStyle.mgf	2393.6388	-1.0	1076.47041759969	3	359.830749	1076.47092027	359.83091655677003	false	0	1				P11974		0	R.EAEAAMoxFHR.K	EAEAAMFHR	EAEAAMoxFHR	1076.47092027	384	9					1	1	Mox	6	15.994910000000004
20180615_KS_CL_9.10756	10756	E:\julian\20190221_CroCo_PK-dataset\20180615_KS_CL_9_HCDFT_msconvertStyle.mgf	2394.654	-1.0	1896.09311266615	5	380.225899	1896.0944975400002	380.22617597477006	false	0	1	BS3	138.06807	0	P11974		0	R.KLFEELAR.S	KLFEELAR	K(1.00)LFEELAR	1004.5654762700001	393	8	1	K	EAVRMQHLIAREAEAAMFHRKLFEELARSSSHSTDLMEAMA	393	1	1							P11974		0	K.KPRPTR.A	KPRPTR	K(1.00)PRPTR	753.46095127	337	6	1	K	CNRAGKPVICATQMLESMIKKPRPTRAEGSDVANAVLDGAD	337
20180615_KS_CL_9.10759	10759	E:\julian\20190221_CroCo_PK-dataset\20180615_KS_CL_9_HCDFT_msconvertStyle.mgf	2395.21302	-1.0	1018.51006506646	2	510.262309	1018.5083562700001	510.2614546017701	false	0	1				P11974		0	K.GDYPLEAVR.M	GDYPLEAVR	GDYPLEAVR	1018.5083562700001	368	9					1	1
20180615_KS_CL_9.10769	10769	E:\julian\20190221_CroCo_PK-dataset\20180615_KS_CL_9_HCDFT_msconvertStyle.mgf	2396.5494	-1.0	944.51071106646	2	473.262632	944.5113322699999	473.26294260176996	false	0	1				P11974		0	R.VNLAMNVGK.A	VNLAMNVGK	VNLAMNVGK	944.5113322699999	490	9					1	1
20180615_KS_CL_9.10769	10769	E:\julian\20190221_CroCo_PK-dataset\20180615_KS_CL_9_HCDFT_msconvertStyle.mgf	2396.5494	-1.0	1896.09287813292	4	475.030496	1896.0944975400002	475.03090085177007	false	0	1	BS3	138.06807	0	P11974		0	R.KLFEELAR.S	KLFEELAR	K(1.00)LFEELAR	1004.5654762700001	393	8	1	K	EAVRMQHLIAREAEAAMFHRKLFEELARSSSHSTDLMEAMA	393	1	1							P11974		0	K.KPRPTR.A	KPRPTR	K(1.00)PRPTR	753.46095127	337	6	1	K	CNRAGKPVICATQMLESMIKKPRPTRAEGSDVANAVLDGAD	337
20180615_KS_CL_9.10772	10772	E:\julian\20190221_CroCo_PK-dataset\20180615_KS_CL_9_HCDFT_msconvertStyle.mgf	2397.00186	-1.0	3181.73325266615	5	637.353927	3181.732156969999	637.3537078607698	false	1	1				REVERSE_P11974		1	-.PVPVVRMoxTNTFGSGPRWGTLVIVVDGKbs3ohK.F	PVPVVRMTNTFGSGPRWGTLVIVVDGKK	PVPVVRMoxTNTFGSGPRWGTLVIVVDGKbs3ohK	3181.732156969999	1	28					1	1	Mox;Kbs3oh	7;27	15.994910000000004;156.0786347
20180615_KS_CL_9.10772	10772	E:\julian\20190221_CroCo_PK-dataset\20180615_KS_CL_9_HCDFT_msconvertStyle.mgf	2397.00186	-1.0	3180.72583766615	5	637.152444	3180.72972454	637.15322137477	false	0	1	BS3	138.06807	0	P11974		0	R.AGKPVICcmATQMoxLESMoxIKKPR.P	AGKPVICATQMLESMIKKPR	AGK(0.18)PVICcmATQMoxLESMoxIK(0.41)K(0.41)PR	2289.20070327	320	20	18	K	CNRAGKPVICATQMLESMIKKPRPTRAEGSDVANAVLDGAD	337	1	1	Mox;Mox	11;15	15.994910000000004;15.994910000000004				P11974		0	K.KPRPTR.A	KPRPTR	K(1.00)PRPTR	753.46095127	337	6	1	K	CNRAGKPVICATQMLESMIKKPRPTRAEGSDVANAVLDGAD	337
20180615_KS_CL_9.10783	10783	E:\julian\20190221_CroCo_PK-dataset\20180615_KS_CL_9_HCDFT_msconvertStyle.mgf	2398.34028	-1.0	2426.1384821329198	4	607.541897	2426.14371297	607.54320470927	false	0	1				P11974		0	R.MNFSHGTHEYHAETIKbs3ohNVR.T	MNFSHGTHEYHAETIKNVR	MNFSHGTHEYHAETIKbs3ohNVR	2426.14371297	74	19					1	1	Kbs3oh	16	156.0786347
20180615_KS_CL_9.10796	10796	E:\julian\20190221_CroCo_PK-dataset\20180615_KS_CL_9_HCDFT_msconvertStyle.mgf	2399.86476	-1.0	1639.02430659969	3	547.348712	1639.0283745400002	547.3500679801034	false	0	1	BS3	138.06807	0	P11974		0	K.NIKIISK.I	NIKIISK	NIK(1.00)IISK	814.52763327	264	7	3	K	RKAADVHEVRKILGEKGKNIKIISKIENHEGVRRFDEILEA	266	1	1							P11974		0	R.KILGEK.G	KILGEK	K(1.00)ILGEK	686.43267127	256	6	1	K	DVDMVFASFIRKAADVHEVRKILGEKGKNIKIISKIENHEG	256
20180615_KS_CL_9.10803	10803	E:\julian\20190221_CroCo_PK-dataset\20180615_KS_CL_9_HCDFT_msconvertStyle.mgf	2400.96096	-1.0	4128.98177013292	4	1033.252719	4128.964180540001	1033.2483216017702	false	1	1	BS3	138.06807	0	P11974		0	-.MSKSHSEAGSAFIQTQQLHAAMADTFLEHMCcmR.L	MSKSHSEAGSAFIQTQQLHAAMADTFLEHMCR	M(0.50)SK(0.50)SHSEAGSAFIQTQQLHAAMADTFLEHMCcmR	3619.6428602700007	1	32	3	K	..................MSKSHSEAGSAFIQTQQLHAAMA	3	1	1							REVERSE_P11974		1	R.PKK.I	PKK	PK(1.00)K	371.25325027	194	3	2	K	DAGDLVANAVDSGEARTPRPKKIMSELMQTACIVPKGARNC	195
20180615_KS_CL_9.10803	10803	E:\julian\20190221_CroCo_PK-dataset\20180615_KS_CL_9_HCDFT_msconvertStyle.mgf	2400.96096	-1.0	4129.99098613292	4	1033.505023	4130.0023260749995	1033.5078579855199	false	1	1				REVERSE_P11974		1	K.ITEAHYEHTGHSFNMRAVNMGSKbs3nh2IMoxEKbs3ohLTEVSR.S	ITEAHYEHTGHSFNMRAVNMGSKIMEKLTEVSR	ITEAHYEHTGHSFNMRAVNMGSKbs3nh2IMoxEKbs3ohLTEVSR	4130.0023260749995	444	33					1	1	Mox;Kbs3nh2;Kbs3oh	25;23;27	15.994910000000004;155.09461910500005;156.0786347
20180615_KS_CL_9.10801	10801	E:\julian\20190221_CroCo_PK-dataset\20180615_KS_CL_9_HCDFT_msconvertStyle.mgf	2400.48414	-1.0	2910.5527395996896	3	971.191523	2910.55379954	971.1918763134366	false	1	1	BS3	138.06807	0	REVERSE_P11974		1	R.ALEEFLKRHFMAAEAER.A	ALEEFLKRHFMAAEAER	ALEEFLK(1.00)RHFMAAEAER	2047.0309262699998	133	17	7	K	AMAEMLDTSHSSSRALEEFLKRHFMAAEAERAILHQMRVAE	139	1	1							REVERSE_P11974		1	R.TPRPKK.I	TPRPKK	TPRPK(1.00)K	725.4548032700001	191	6	5	K	DAGDLVANAVDSGEARTPRPKKIMSELMQTACIVPKGARNC	195
20180615_KS_CL_9.10817	10817	E:\julian\20190221_CroCo_PK-dataset\20180615_KS_CL_9_HCDFT_msconvertStyle.mgf	2402.73222	-1.0	1358.6928225996899	3	453.904884	1358.6976302699998	453.90648655676995	false	0	1				P11974		0	R.NTGIICcmTIGPASR.S	NTGIICTIGPASR	NTGIICcmTIGPASR	1358.6976302699998	44	13					1	1
20180615_KS_CL_9.10800	10800	E:\julian\20190221_CroCo_PK-dataset\20180615_KS_CL_9_HCDFT_msconvertStyle.mgf	2400.40248	-1.0	4077.08418613292	4	1020.278323	4077.0981827500004	1020.2818221542701	false	0	1	BS3	138.06807	0	P11974		0	R.NTGIICcmTIGPASRSVETLKEMoxIKbs3nh2SGMNVAR.M	NTGIICTIGPASRSVETLKEMIKSGMNVAR	NTGIICcmTIGPASRSVETLK(1.00)EMoxIKbs3nh2SGMNVAR	3403.7625473750004	44	30	19	K	ARNTGIICTIGPASRSVETLKEMIKSGMNVARMNFSHGTHE	62	1	1	Mox;Kbs3nh2	21;23	15.994910000000004;155.09461910500005				P11974		0	-.MoxSKbs3nh2.S	MSK	Mox(1.00)SKbs3nh2	535.2675653750001	1	3	1	Mox	....................MSKSHSEAGSAFIQTQQLHAA	1
20180615_KS_CL_9.10833	10833	E:\julian\20190221_CroCo_PK-dataset\20180615_KS_CL_9_HCDFT_msconvertStyle.mgf	2406.07044	-1.0	5273.65942213292	4	1319.422132	5273.681453539999	1319.4276398517698	false	0	1	BS3	138.06807	0	P11974		0	K.GATLKITLDNAYMEK.Ccm	GATLKITLDNAYMEK	GATLK(1.00)ITLDNAYMEK	1666.8600032699994	137	15	5	K	TGLIKGSGTAEVELKKGATLKITLDNAYMEKCDENILWLDY	141	1	1							P11974		0	R.GIFPVVCcmKDPVQEAWAEDVDLRVNLAMNVGK.A	GIFPVVCKDPVQEAWAEDVDLRVNLAMNVGK	GIFPVVCcmK(1.00)DPVQEAWAEDVDLRVNLAMNVGK	3468.7533802699995	468	31	8	K	RNHQTARQAHLYRGIFPVVCKDPVQEAWAEDVDLRVNLAMN	475
20180615_KS_CL_9.10849	10849	E:\julian\20190221_CroCo_PK-dataset\20180615_KS_CL_9_HCDFT_msconvertStyle.mgf	2408.9034	-1.0	2349.96931059969	3	784.33038	2349.97629827	784.3327092234366	false	0	1				P11974		0	R.SSSHSTDLMEAMoxAMoxGSVEASYK.Ccm	SSSHSTDLMEAMAMGSVEASYK	SSSHSTDLMEAMoxAMoxGSVEASYK	2349.97629827	401	22					1	1	Mox;Mox	14;12	15.994910000000004;15.994910000000004
20180615_KS_CL_9.10848	10848	E:\julian\20190221_CroCo_PK-dataset\20180615_KS_CL_9_HCDFT_msconvertStyle.mgf	2408.8227	-1.0	2333.97276459969	3	778.998198	2333.98138827	779.00107255677	false	0	1				P11974		0	R.SSSHSTDLMEAMAMoxGSVEASYK.Ccm	SSSHSTDLMEAMAMGSVEASYK	SSSHSTDLMEAMAMoxGSVEASYK	2333.98138827	401	22					1	1	Mox	14	15.994910000000004
20180615_KS_CL_9.10846	10846	E:\julian\20190221_CroCo_PK-dataset\20180615_KS_CL_9_HCDFT_msconvertStyle.mgf	2408.44992	-1.0	4176.010309599689	3	1393.010713	4176.001271645001	1393.007700348437	false	0	1	BS3	138.06807	0	P11974		0	K.EMoxIKSGMNVARMNFSHGTHEYHAETIKNVR.T	EMIKSGMNVARMNFSHGTHEYHAETIKNVR	EMoxIK(0.99)SGMNVARMNFSHGTHEYHAETIK(0.01)NVR	3502.6656362700005	63	30	4	K	GIICTIGPASRSVETLKEMIKSGMNVARMNFSHGTHEYHAE	66	1	1	Mox	2	15.994910000000004				P11974		0	-.MoxSKbs3nh2.S	MSK	Mox(1.00)SKbs3nh2	535.2675653750001	1	3	1	Mox	....................MSKSHSEAGSAFIQTQQLHAA	1
20180615_KS_CL_9.10846	10846	E:\julian\20190221_CroCo_PK-dataset\20180615_KS_CL_9_HCDFT_msconvertStyle.mgf	2408.44992	-1.0	4176.010309599689	3	1393.010713	4176.001271645	1393.0077003484366	false	0	1	BS3	138.06807	0	P11974		0	K.EMIKSGMoxNVARMoxNFSHGTHEYHAETIKNVR.T	EMIKSGMNVARMNFSHGTHEYHAETIKNVR	EMIK(0.99)SGMoxNVARMoxNFSHGTHEYHAETIK(0.01)NVR	3518.6605462700004	63	30	4	K	GIICTIGPASRSVETLKEMIKSGMNVARMNFSHGTHEYHAE	66	1	1	Mox;Mox	7;12	15.994910000000004;15.994910000000004				P11974		0	-.MSKbs3nh2.S	MSK	M(1.00)SKbs3nh2	519.2726553750001	1	3	1	M	....................MSKSHSEAGSAFIQTQQLHAA	1
20180615_KS_CL_9.10846	10846	E:\julian\20190221_CroCo_PK-dataset\20180615_KS_CL_9_HCDFT_msconvertStyle.mgf	2408.44992	-1.0	4176.010309599689	3	1393.010713	4176.001271645001	1393.007700348437	false	0	1	BS3	138.06807	0	P11974		0	K.EMIKSGMoxNVARMNFSHGTHEYHAETIKNVR.T	EMIKSGMNVARMNFSHGTHEYHAETIKNVR	EMIK(0.99)SGMoxNVARMNFSHGTHEYHAETIK(0.01)NVR	3502.6656362700005	63	30	4	K	GIICTIGPASRSVETLKEMIKSGMNVARMNFSHGTHEYHAE	66	1	1	Mox	7	15.994910000000004				P11974		0	-.MoxSKbs3nh2.S	MSK	Mox(1.00)SKbs3nh2	535.2675653750001	1	3	1	Mox	....................MSKSHSEAGSAFIQTQQLHAA	1
20180615_KS_CL_9.10846	10846	E:\julian\20190221_CroCo_PK-dataset\20180615_KS_CL_9_HCDFT_msconvertStyle.mgf	2408.44992	-1.0	4176.010309599689	3	1393.010713	4176.001271645001	1393.007700348437	false	0	1	BS3	138.06807	0	P11974		0	K.EMIKSGMNVARMoxNFSHGTHEYHAETIKNVR.T	EMIKSGMNVARMNFSHGTHEYHAETIKNVR	EMIK(0.99)SGMNVARMoxNFSHGTHEYHAETIK(0.01)NVR	3502.6656362700005	63	30	4	K	GIICTIGPASRSVETLKEMIKSGMNVARMNFSHGTHEYHAE	66	1	1	Mox	12	15.994910000000004				P11974		0	-.MoxSKbs3nh2.S	MSK	Mox(1.00)SKbs3nh2	535.2675653750001	1	3	1	Mox	....................MSKSHSEAGSAFIQTQQLHAA	1
20180615_KS_CL_9.10868	10868	E:\julian\20190221_CroCo_PK-dataset\20180615_KS_CL_9_HCDFT_msconvertStyle.mgf	2412.81264	-1.0	4129.98953013292	4	1033.504659	4130.0023260749995	1033.5078579855199	false	1	1				REVERSE_P11974		1	K.ITEAHYEHTGHSFNMRAVNMGSKbs3nh2IMoxEKbs3ohLTEVSR.S	ITEAHYEHTGHSFNMRAVNMGSKIMEKLTEVSR	ITEAHYEHTGHSFNMRAVNMGSKbs3nh2IMoxEKbs3ohLTEVSR	4130.0023260749995	444	33					1	1	Mox;Kbs3nh2;Kbs3oh	25;23;27	15.994910000000004;155.09461910500005;156.0786347
20180615_KS_CL_9.10883	10883	E:\julian\20190221_CroCo_PK-dataset\20180615_KS_CL_9_HCDFT_msconvertStyle.mgf	2415.789	-1.0	2038.03561706646	2	1020.025085	2038.0353012699998	1020.0249271017699	false	0	1				P11974		0	R.MQHLIAREAEAAMFHRK.L	MQHLIAREAEAAMFHRK	MQHLIAREAEAAMFHRK	2038.0353012699998	377	17					1	1
20180615_KS_CL_9.10887	10887	E:\julian\20190221_CroCo_PK-dataset\20180615_KS_CL_9_HCDFT_msconvertStyle.mgf	2416.74114	-1.0	3914.96669413292	4	979.74895	3914.968558540001	979.7494161017703	false	1	1	BS3	138.06807	0	P11974		0	K.NICcmKVVDVGSK.V	NICKVVDVGSK	NICcmK(1.00)VVDVGSK	1217.64380427	163	11	4	K	NAYMEKCDENILWLDYKNICKVVDVGSKVYVDDGLISLQVK	166	1	1							REVERSE_P11974		1	R.IFSAFVMoxDVDQEVGFKLDQIDK.E	IFSAFVMDVDQEVGFKLDQIDK	IFSAFVMoxDVDQEVGFK(1.00)LDQIDK	2559.256684270001	287	22	16	K	DAAKRIFSAFVMDVDQEVGFKLDQIDKESVAPLDVAAGPLN	302
20180615_KS_CL_9.10883	10883	E:\julian\20190221_CroCo_PK-dataset\20180615_KS_CL_9_HCDFT_msconvertStyle.mgf	2415.789	-1.0	4076.07123413292	4	1020.025085	4076.089002240001	1020.0295270267702	false	1	1	BS3	138.06807	0	P11974		0	K.GATLKbs3ohITLDNAYMEKCcmDENILWLDYK.N	GATLKITLDNAYMEKCDENILWLDYK	GATLKbs3ohITLDNAYMEK(1.00)CcmDENILWLDYK	3272.5984909700005	137	26	15	K	EVELKKGATLKITLDNAYMEKCDENILWLDYKNICKVVDVG	151	1	1	Kbs3oh	5	156.0786347				REVERSE_P11974		1	-.PVPVVR.M	PVPVVR	P(1.00)VPVVR	665.42244127	1	6	1	P	....................PVPVVRMTNTFGSGPRWGTLV	1
20180615_KS_CL_9.10897	10897	E:\julian\20190221_CroCo_PK-dataset\20180615_KS_CL_9_HCDFT_msconvertStyle.mgf	2419.58058	-1.0	2742.35540559969	3	915.125745	2742.3574513750004	915.1264269251035	false	0	1				P11974		0	K.DIQDLKbs3nh2FGVEQDVDMoxVFASFIR.K	DIQDLKFGVEQDVDMVFASFIR	DIQDLKbs3nh2FGVEQDVDMoxVFASFIR	2742.3574513750004	225	22					1	1	Kbs3nh2;Mox	6;15	155.09461910500005;15.994910000000004
20180615_KS_CL_9.10909	10909	E:\julian\20190221_CroCo_PK-dataset\20180615_KS_CL_9_HCDFT_msconvertStyle.mgf	2422.31496	-1.0	1549.8417255996899	3	517.621185	1549.84639197	517.62274045677	false	0	1				P11974		0	K.IISKbs3ohIENHEGVR.R	IISKIENHEGVR	IISKbs3ohIENHEGVR	1549.84639197	267	12					1	1	Kbs3oh	4	156.0786347
20180615_KS_CL_9.10883	10883	E:\julian\20190221_CroCo_PK-dataset\20180615_KS_CL_9_HCDFT_msconvertStyle.mgf	2415.789	-1.0	4077.08378213292	4	1020.278222	4077.08494454	1020.27851260177	false	1	1	BS3	138.06807	0	REVERSE_P11974		1	R.AVNMGSKIMEKLTEVSR.S	AVNMGSKIMEKLTEVSR	AVNMGSK(0.62)IMEK(0.38)LTEVSR	1891.98594827	460	17	7	K	EAHYEHTGHSFNMRAVNMGSKIMEKLTEVSRSAPGITCIIG	466	1	1							REVERSE_P11974		1	R.ALEEFLKRHFMAAEAER.A	ALEEFLKRHFMAAEAER	ALEEFLK(1.00)RHFMAAEAER	2047.0309262699998	133	17	7	K	AMAEMLDTSHSSSRALEEFLKRHFMAAEAERAILHQMRVAE	139
20180615_KS_CL_9.10931	10931	E:\julian\20190221_CroCo_PK-dataset\20180615_KS_CL_9_HCDFT_msconvertStyle.mgf	2426.74806	-1.0	2365.96369359969	3	789.661841	2365.97120827	789.6643458901033	false	0	1				P11974		0	R.SSSHSTDLMoxEAMoxAMoxGSVEASYK.Ccm	SSSHSTDLMEAMAMGSVEASYK	SSSHSTDLMoxEAMoxAMoxGSVEASYK	2365.97120827	401	22					1	1	Mox;Mox;Mox	9;14;12	15.994910000000004;15.994910000000004;15.994910000000004
20180615_KS_CL_9.10926	10926	E:\julian\20190221_CroCo_PK-dataset\20180615_KS_CL_9_HCDFT_msconvertStyle.mgf	2426.14182	-1.0	4100.05629413292	4	1026.02135	4100.03601954	1026.01628135177	false	1	1	BS3	138.06807	0	REVERSE_P11974		1	R.ALEEFLKR.H	ALEEFLKR	ALEEFLK(1.00)R	1004.5654762700001	133	8	7	K	AMAEMLDTSHSSSRALEEFLKRHFMAAEAERAILHQMRVAE	139	1	1							REVERSE_P11974		1	R.VNKITEAHYEHTGHSFNMRAVNMGSK.I	VNKITEAHYEHTGHSFNMRAVNMGSK	VNK(1.00)ITEAHYEHTGHSFNMRAVNMGSK	2957.40247327	441	26	3	K	AVPRYLIPDSAFSETATRVNKITEAHYEHTGHSFNMRAVNM	443
20180615_KS_CL_9.10947	10947	E:\julian\20190221_CroCo_PK-dataset\20180615_KS_CL_9_HCDFT_msconvertStyle.mgf	2429.0145	-1.0	2426.13283413292	4	607.540485	2426.14371297	607.54320470927	false	0	1				P11974		0	R.MNFSHGTHEYHAETIKbs3ohNVR.T	MNFSHGTHEYHAETIKNVR	MNFSHGTHEYHAETIKbs3ohNVR	2426.14371297	74	19					1	1	Kbs3oh	16	156.0786347
20180615_KS_CL_9.10964	10964	E:\julian\20190221_CroCo_PK-dataset\20180615_KS_CL_9_HCDFT_msconvertStyle.mgf	2431.81578	-1.0	2365.96679859969	3	789.662876	2365.97120827	789.6643458901033	false	0	1				P11974		0	R.SSSHSTDLMoxEAMoxAMoxGSVEASYK.Ccm	SSSHSTDLMEAMAMGSVEASYK	SSSHSTDLMoxEAMoxAMoxGSVEASYK	2365.97120827	401	22					1	1	Mox;Mox;Mox	9;14;12	15.994910000000004;15.994910000000004;15.994910000000004
20180615_KS_CL_9.10978	10978	E:\julian\20190221_CroCo_PK-dataset\20180615_KS_CL_9_HCDFT_msconvertStyle.mgf	2433.93996	-1.0	1916.83881013292	4	480.216979	1916.84753627	480.21916053427003	false	0	1				P11974		0	R.MoxNFSHGTHEYHAETIK.N	MNFSHGTHEYHAETIK	MoxNFSHGTHEYHAETIK	1916.84753627	74	16					1	1	Mox	1	15.994910000000004
20180615_KS_CL_9.10997	10997	E:\julian\20190221_CroCo_PK-dataset\20180615_KS_CL_9_HCDFT_msconvertStyle.mgf	2436.86586	-1.0	1358.69456859969	3	453.905466	1358.6976302699998	453.90648655676995	false	0	1				P11974		0	R.NTGIICcmTIGPASR.S	NTGIICTIGPASR	NTGIICcmTIGPASR	1358.6976302699998	44	13					1	1
20180615_KS_CL_9.11000	11000	E:\julian\20190221_CroCo_PK-dataset\20180615_KS_CL_9_HCDFT_msconvertStyle.mgf	2437.3431	-1.0	2632.36429359969	3	878.462041	2632.3750245399997	878.4656179801033	false	1	1	BS3	138.06807	0	REVERSE_P11974		1	K.IMoxSELMoxQTACcmIVPKGAR.N	IMSELMQTACIVPKGAR	IMoxSELMoxQTACcmIVPK(1.00)GAR	1935.9580132699996	197	17	14	K	RTPRPKKIMSELMQTACIVPKGARNCRGIIMKQALFVKEAP	210	1	1	Mox;Mox	2;6	15.994910000000004;15.994910000000004				REVERSE_P11974		1	K.INKGK.E	INKGK	INK(1.00)GK	558.3489412700001	267	5	3	K	IEDFRRVGEHNEIKSIIKINKGKEGLIKRVEHVDAAKRIFS	269
20180615_KS_CL_9.11000	11000	E:\julian\20190221_CroCo_PK-dataset\20180615_KS_CL_9_HCDFT_msconvertStyle.mgf	2437.3431	-1.0	2632.36429359969	3	878.462041	2632.3750245399997	878.4656179801033	false	1	1	BS3	138.06807	0	REVERSE_P11974		1	K.IMoxSELMoxQTACcmIVPKGAR.N	IMSELMQTACIVPKGAR	IMoxSELMoxQTACcmIVPK(1.00)GAR	1935.9580132699996	197	17	14	K	RTPRPKKIMSELMQTACIVPKGARNCRGIIMKQALFVKEAP	210	1	1	Mox;Mox	2;6	15.994910000000004;15.994910000000004				P11974		0	K.GKNIK.I	GKNIK	GK(1.00)NIK	558.3489412700001	262	5	2	K	SFIRKAADVHEVRKILGEKGKNIKIISKIENHEGVRRFDEI	263
20180615_KS_CL_9.11010	11010	E:\julian\20190221_CroCo_PK-dataset\20180615_KS_CL_9_HCDFT_msconvertStyle.mgf	2439.30522	-1.0	2333.97618459969	3	778.999338	2333.98138827	779.00107255677	false	0	1				P11974		0	R.SSSHSTDLMEAMAMoxGSVEASYK.Ccm	SSSHSTDLMEAMAMGSVEASYK	SSSHSTDLMEAMAMoxGSVEASYK	2333.98138827	401	22					1	1	Mox	14	15.994910000000004
20180615_KS_CL_9.11020	11020	E:\julian\20190221_CroCo_PK-dataset\20180615_KS_CL_9_HCDFT_msconvertStyle.mgf	2440.93692	-1.0	876.46900906646	2	439.241781	876.4705132700001	439.24253310177005	false	0	1				P11974		0	K.LFEELAR.S	LFEELAR	LFEELAR	876.4705132700001	394	7					1	1
20180615_KS_CL_9.11011	11011	E:\julian\20190221_CroCo_PK-dataset\20180615_KS_CL_9_HCDFT_msconvertStyle.mgf	2439.3858	-1.0	2349.97185159969	3	784.331227	2349.97629827	784.3327092234366	false	0	1				P11974		0	R.SSSHSTDLMoxEAMAMoxGSVEASYK.Ccm	SSSHSTDLMEAMAMGSVEASYK	SSSHSTDLMoxEAMAMoxGSVEASYK	2349.97629827	401	22					1	1	Mox;Mox	9;14	15.994910000000004;15.994910000000004
20180615_KS_CL_9.11051	11051	E:\julian\20190221_CroCo_PK-dataset\20180615_KS_CL_9_HCDFT_msconvertStyle.mgf	2446.19442	-1.0	1060.47480706646	2	531.24468	1060.47601027	531.24528160177	false	0	1				P11974		0	R.EAEAAMFHR.K	EAEAAMFHR	EAEAAMFHR	1060.47601027	384	9					1	1
20180615_KS_CL_9.11051	11051	E:\julian\20190221_CroCo_PK-dataset\20180615_KS_CL_9_HCDFT_msconvertStyle.mgf	2446.19442	-1.0	3181.73358919938	6	531.296208	3181.732156969999	531.2959692951032	false	1	1				REVERSE_P11974		1	-.PVPVVRMoxTNTFGSGPRWGTLVIVVDGKbs3ohK.F	PVPVVRMTNTFGSGPRWGTLVIVVDGKK	PVPVVRMoxTNTFGSGPRWGTLVIVVDGKbs3ohK	3181.732156969999	1	28					1	1	Mox;Kbs3oh	7;27	15.994910000000004;156.0786347
20180615_KS_CL_9.11056	11056	E:\julian\20190221_CroCo_PK-dataset\20180615_KS_CL_9_HCDFT_msconvertStyle.mgf	2447.18802	-1.0	1176.64036659969	3	393.220732	1176.6424052700002	393.2214115567701	false	0	1				P11974		0	R.SVETLKEMIK.S	SVETLKEMIK	SVETLKEMIK	1176.6424052700002	57	10					1	1
20180615_KS_CL_9.11063	11063	E:\julian\20190221_CroCo_PK-dataset\20180615_KS_CL_9_HCDFT_msconvertStyle.mgf	2448.38226	-1.0	1273.67395059969	3	425.56526	1273.67653297	425.5661207901033	false	0	1				P11974		0	K.GSGTAEVELKbs3ohK.G	GSGTAEVELKK	GSGTAEVELKbs3ohK	1273.67653297	126	11					1	1	Kbs3oh	10	156.0786347
20180615_KS_CL_9.11051	11051	E:\julian\20190221_CroCo_PK-dataset\20180615_KS_CL_9_HCDFT_msconvertStyle.mgf	2446.19442	-1.0	3180.7218391993797	6	531.127583	3180.72972454	531.1288972234366	false	0	1	BS3	138.06807	0	P11974		0	R.AGKPVICcmATQMoxLESMoxIKKPR.P	AGKPVICATQMLESMIKKPR	AGK(0.19)PVICcmATQMoxLESMoxIK(0.40)K(0.40)PR	2289.20070327	320	20	18	K	CNRAGKPVICATQMLESMIKKPRPTRAEGSDVANAVLDGAD	337	1	1	Mox;Mox	11;15	15.994910000000004;15.994910000000004				P11974		0	K.KPRPTR.A	KPRPTR	K(1.00)PRPTR	753.46095127	337	6	1	K	CNRAGKPVICATQMLESMIKKPRPTRAEGSDVANAVLDGAD	337
20180615_KS_CL_9.11076	11076	E:\julian\20190221_CroCo_PK-dataset\20180615_KS_CL_9_HCDFT_msconvertStyle.mgf	2450.92764	-1.0	1117.59670359969	3	373.539511	1117.59789827	373.5399092234367	false	1	1				REVERSE_P11974		1	K.KLEVEATGSGK.I	KLEVEATGSGK	KLEVEATGSGK	1117.59789827	397	11					1	1
20180615_KS_CL_9.11085	11085	E:\julian\20190221_CroCo_PK-dataset\20180615_KS_CL_9_HCDFT_msconvertStyle.mgf	2452.77	-1.0	1549.8448485996898	3	517.622226	1549.84639197	517.62274045677	false	0	1				P11974		0	K.IISKbs3ohIENHEGVR.R	IISKIENHEGVR	IISKbs3ohIENHEGVR	1549.84639197	267	12					1	1	Kbs3oh	4	156.0786347
20180615_KS_CL_9.11089	11089	E:\julian\20190221_CroCo_PK-dataset\20180615_KS_CL_9_HCDFT_msconvertStyle.mgf	2453.43234	-1.0	2451.24816459969	3	818.089998	2451.26002424	818.0939512134366	false	0	1	BS3	138.06807	0	P11974		0	-.SK.S	SK	S(1.00)K	233.13755127000002	2	2	1	S	...................MSKSHSEAGSAFIQTQQLHAAM	2	1	1							P11974		0	R.SVETLKEMoxIKbs3ohSGMoxNVAR.M	SVETLKEMIKSGMNVAR	SVETLK(1.00)EMoxIKbs3ohSGMoxNVAR	2080.05440297	57	17	6	K	ARNTGIICTIGPASRSVETLKEMIKSGMNVARMNFSHGTHE	62
20180615_KS_CL_9.11131	11131	E:\julian\20190221_CroCo_PK-dataset\20180615_KS_CL_9_HCDFT_msconvertStyle.mgf	2460.2118	-1.0	1785.02343159969	3	596.015087	1785.0247503749997	596.0155265917699	false	0	1				P11974		0	R.TGLIKbs3nh2GSGTAEVELKK.G	TGLIKGSGTAEVELKK	TGLIKbs3nh2GSGTAEVELKK	1785.0247503749997	121	16					1	1	Kbs3nh2	5	155.09461910500005
20180615_KS_CL_9.11154	11154	E:\julian\20190221_CroCo_PK-dataset\20180615_KS_CL_9_HCDFT_msconvertStyle.mgf	2464.37424	-1.0	1196.57340306646	2	599.293978	1196.5747202699997	599.2946366017699	false	0	1				P11974		0	K.ITLDNAYMEK.Ccm	ITLDNAYMEK	ITLDNAYMEK	1196.5747202699997	142	10					1	1
20180615_KS_CL_9.11163	11163	E:\julian\20190221_CroCo_PK-dataset\20180615_KS_CL_9_HCDFT_msconvertStyle.mgf	2465.63478	-1.0	944.5103650664599	2	473.262459	944.5113322699999	473.26294260176996	false	0	1				P11974		0	R.VNLAMNVGK.A	VNLAMNVGK	VNLAMNVGK	944.5113322699999	490	9					1	1
20180615_KS_CL_9.11186	11186	E:\julian\20190221_CroCo_PK-dataset\20180615_KS_CL_9_HCDFT_msconvertStyle.mgf	2468.4342	-1.0	1192.63473459969	3	398.552188	1192.6373152700003	398.55304822343675	false	0	1				P11974		0	R.SVETLKEMoxIK.S	SVETLKEMIK	SVETLKEMoxIK	1192.6373152700003	57	10					1	1	Mox	8	15.994910000000004
20180615_KS_CL_9.11194	11194	E:\julian\20190221_CroCo_PK-dataset\20180615_KS_CL_9_HCDFT_msconvertStyle.mgf	2469.846	-1.0	2333.97815859969	3	778.999996	2333.98138827	779.00107255677	false	0	1				P11974		0	R.SSSHSTDLMEAMoxAMGSVEASYK.Ccm	SSSHSTDLMEAMAMGSVEASYK	SSSHSTDLMEAMoxAMGSVEASYK	2333.98138827	401	22					1	1	Mox	12	15.994910000000004
20180615_KS_CL_9.11195	11195	E:\julian\20190221_CroCo_PK-dataset\20180615_KS_CL_9_HCDFT_msconvertStyle.mgf	2469.9267	-1.0	2349.9749775996897	3	784.332269	2349.97629827	784.3327092234366	false	0	1				P11974		0	R.SSSHSTDLMEAMoxAMoxGSVEASYK.Ccm	SSSHSTDLMEAMAMGSVEASYK	SSSHSTDLMEAMoxAMoxGSVEASYK	2349.97629827	401	22					1	1	Mox;Mox	14;12	15.994910000000004;15.994910000000004
20180615_KS_CL_9.11231	11231	E:\julian\20190221_CroCo_PK-dataset\20180615_KS_CL_9_HCDFT_msconvertStyle.mgf	2476.5732	-1.0	1060.47667306646	2	531.245613	1060.47601027	531.24528160177	false	0	1				P11974		0	R.EAEAAMFHR.K	EAEAAMFHR	EAEAAMFHR	1060.47601027	384	9					1	1
20180615_KS_CL_9.11231	11231	E:\julian\20190221_CroCo_PK-dataset\20180615_KS_CL_9_HCDFT_msconvertStyle.mgf	2476.5732	-1.0	3180.7274851993798	6	531.128524	3180.72972454	531.1288972234366	false	0	1	BS3	138.06807	0	P11974		0	R.AGKPVICcmATQMoxLESMoxIKKPR.P	AGKPVICATQMLESMIKKPR	AGK(0.13)PVICcmATQMoxLESMoxIK(0.43)K(0.43)PR	2289.20070327	320	20	18	K	CNRAGKPVICATQMLESMIKKPRPTRAEGSDVANAVLDGAD	337	1	1	Mox;Mox	11;15	15.994910000000004;15.994910000000004				P11974		0	K.KPRPTR.A	KPRPTR	K(1.00)PRPTR	753.46095127	337	6	1	K	CNRAGKPVICATQMLESMIKKPRPTRAEGSDVANAVLDGAD	337
20180615_KS_CL_9.11239	11239	E:\julian\20190221_CroCo_PK-dataset\20180615_KS_CL_9_HCDFT_msconvertStyle.mgf	2477.8533	-1.0	1176.64124559969	3	393.221025	1176.6424052700002	393.2214115567701	false	0	1				P11974		0	R.SVETLKEMIK.S	SVETLKEMIK	SVETLKEMIK	1176.6424052700002	57	10					1	1
20180615_KS_CL_9.11237	11237	E:\julian\20190221_CroCo_PK-dataset\20180615_KS_CL_9_HCDFT_msconvertStyle.mgf	2477.37678	-1.0	1004.5635010664599	2	503.289027	1004.5654762700001	503.29001460177005	false	0	1				P11974		0	R.KLFEELAR.S	KLFEELAR	KLFEELAR	1004.5654762700001	393	8					1	1
20180615_KS_CL_9.11250	11250	E:\julian\20190221_CroCo_PK-dataset\20180615_KS_CL_9_HCDFT_msconvertStyle.mgf	2479.80252	-1.0	1192.63516959969	3	398.552333	1192.6373152700003	398.55304822343675	false	0	1				P11974		0	R.SVETLKEMoxIK.S	SVETLKEMIK	SVETLKEMoxIK	1192.6373152700003	57	10					1	1	Mox	8	15.994910000000004
20180615_KS_CL_9.11264	11264	E:\julian\20190221_CroCo_PK-dataset\20180615_KS_CL_9_HCDFT_msconvertStyle.mgf	2482.4124	-1.0	1117.59627759969	3	373.539369	1117.59789827	373.5399092234367	false	0	1				P11974		0	K.GSGTAEVELKK.G	GSGTAEVELKK	GSGTAEVELKK	1117.59789827	126	11					1	1
20180615_KS_CL_9.11268	11268	E:\julian\20190221_CroCo_PK-dataset\20180615_KS_CL_9_HCDFT_msconvertStyle.mgf	2483.22714	-1.0	1549.84666059969	3	517.62283	1549.84639197	517.62274045677	false	0	1				P11974		0	K.IISKbs3ohIENHEGVR.R	IISKIENHEGVR	IISKbs3ohIENHEGVR	1549.84639197	267	12					1	1	Kbs3oh	4	156.0786347
20180615_KS_CL_9.11297	11297	E:\julian\20190221_CroCo_PK-dataset\20180615_KS_CL_9_HCDFT_msconvertStyle.mgf	2488.25232	-1.0	2927.57209413292	4	732.9003	2927.5803475399994	732.9023633517698	false	0	1	BS3	138.06807	0	P11974		0	K.KGDVVIVLTGWRPGSGFTNTMR.V	KGDVVIVLTGWRPGSGFTNTMR	K(1.00)GDVVIVLTGWRPGSGFTNTMR	2390.2528792699995	505	22	1	K	DVDLRVNLAMNVGKARGFFKKGDVVIVLTGWRPGSGFTNTM	505	1	1							P11974		0	K.KPR.P	KPR	K(1.00)PR	399.25939826999996	337	3	1	K	CNRAGKPVICATQMLESMIKKPRPTRAEGSDVANAVLDGAD	337
20180615_KS_CL_9.11319	11319	E:\julian\20190221_CroCo_PK-dataset\20180615_KS_CL_9_HCDFT_msconvertStyle.mgf	2492.66058	-1.0	2426.13969413292	4	607.5422	2426.14371297	607.54320470927	false	0	1				P11974		0	R.MNFSHGTHEYHAETIKbs3ohNVR.T	MNFSHGTHEYHAETIKNVR	MNFSHGTHEYHAETIKbs3ohNVR	2426.14371297	74	19					1	1	Kbs3oh	16	156.0786347
20180615_KS_CL_9.11333	11333	E:\julian\20190221_CroCo_PK-dataset\20180615_KS_CL_9_HCDFT_msconvertStyle.mgf	2495.14518	-1.0	1196.57502106646	2	599.294787	1196.5747202699997	599.2946366017699	false	0	1				P11974		0	K.ITLDNAYMEK.Ccm	ITLDNAYMEK	ITLDNAYMEK	1196.5747202699997	142	10					1	1
20180615_KS_CL_9.11358	11358	E:\julian\20190221_CroCo_PK-dataset\20180615_KS_CL_9_HCDFT_msconvertStyle.mgf	2499.16326	-1.0	2426.1320535996897	3	809.717961	2426.14371297	809.72184745677	false	0	1				P11974		0	R.MNFSHGTHEYHAETIKbs3ohNVR.T	MNFSHGTHEYHAETIKNVR	MNFSHGTHEYHAETIKbs3ohNVR	2426.14371297	74	19					1	1	Kbs3oh	16	156.0786347
20180615_KS_CL_9.11359	11359	E:\julian\20190221_CroCo_PK-dataset\20180615_KS_CL_9_HCDFT_msconvertStyle.mgf	2499.243	-1.0	1900.84843659969	3	634.623422	1900.85262627	634.62481855677	false	0	1				P11974		0	R.MNFSHGTHEYHAETIK.N	MNFSHGTHEYHAETIK	MNFSHGTHEYHAETIK	1900.85262627	74	16					1	1
20180615_KS_CL_9.11366	11366	E:\julian\20190221_CroCo_PK-dataset\20180615_KS_CL_9_HCDFT_msconvertStyle.mgf	2500.2366	-1.0	2333.9816145996897	3	779.001148	2333.98138827	779.00107255677	false	0	1				P11974		0	R.SSSHSTDLMEAMoxAMGSVEASYK.Ccm	SSSHSTDLMEAMAMGSVEASYK	SSSHSTDLMEAMoxAMGSVEASYK	2333.98138827	401	22					1	1	Mox	12	15.994910000000004
20180615_KS_CL_9.11367	11367	E:\julian\20190221_CroCo_PK-dataset\20180615_KS_CL_9_HCDFT_msconvertStyle.mgf	2500.31736	-1.0	2349.9768555996898	3	784.332895	2349.97629827	784.3327092234366	false	0	1				P11974		0	R.SSSHSTDLMEAMoxAMoxGSVEASYK.Ccm	SSSHSTDLMEAMAMGSVEASYK	SSSHSTDLMEAMoxAMoxGSVEASYK	2349.97629827	401	22					1	1	Mox;Mox	14;12	15.994910000000004;15.994910000000004
20180615_KS_CL_9.11370	11370	E:\julian\20190221_CroCo_PK-dataset\20180615_KS_CL_9_HCDFT_msconvertStyle.mgf	2500.87686	-1.0	1549.84750659969	3	517.623112	1549.84639197	517.62274045677	false	0	1				P11974		0	K.IISKbs3ohIENHEGVR.R	IISKIENHEGVR	IISKbs3ohIENHEGVR	1549.84639197	267	12					1	1	Kbs3oh	4	156.0786347
20180615_KS_CL_9.11376	11376	E:\julian\20190221_CroCo_PK-dataset\20180615_KS_CL_9_HCDFT_msconvertStyle.mgf	2501.99886	-1.0	944.5118530664599	2	473.263203	944.5113322699999	473.26294260176996	false	0	1				P11974		0	R.VNLAMNVGK.A	VNLAMNVGK	VNLAMNVGK	944.5113322699999	490	9					1	1
20180615_KS_CL_9.11386	11386	E:\julian\20190221_CroCo_PK-dataset\20180615_KS_CL_9_HCDFT_msconvertStyle.mgf	2503.98186	-1.0	1060.47673506646	2	531.245644	1060.47601027	531.24528160177	false	0	1				P11974		0	R.EAEAAMFHR.K	EAEAAMFHR	EAEAAMFHR	1060.47601027	384	9					1	1
20180615_KS_CL_9.11392	11392	E:\julian\20190221_CroCo_PK-dataset\20180615_KS_CL_9_HCDFT_msconvertStyle.mgf	2505.28074	-1.0	2840.51247766615	5	569.109772	2840.52316854	569.11191017477	false	1	1	BS3	138.06807	0	P11974		0	R.KAADVHEVR.K	KAADVHEVR	K(1.00)AADVHEVR	1023.5461382699999	247	9	1	K	QDLKFGVEQDVDMVFASFIRKAADVHEVRKILGEKGKNIKI	247	1	1							REVERSE_P11974		1	K.FFGRAKGVNMALNVR.L	FFGRAKGVNMALNVR	FFGRAK(1.00)GVNMALNVR	1678.90896027	29	15	6	K	GPRWGTLVIVVDGKKFFGRAKGVNMALNVRLDVDEAWAEQV	34
20180615_KS_CL_9.11393	11393	E:\julian\20190221_CroCo_PK-dataset\20180615_KS_CL_9_HCDFT_msconvertStyle.mgf	2505.36048	-1.0	1573.78522959969	3	525.602353	1573.79225327	525.6046942234367	false	0	1				P11974		0	R.PGSGFTNTMoxRVVPVP.-	PGSGFTNTMRVVPVP	PGSGFTNTMoxRVVPVP	1573.79225327	517	15					1	1	Mox	9	15.994910000000004
20180615_KS_CL_9.11394	11394	E:\julian\20190221_CroCo_PK-dataset\20180615_KS_CL_9_HCDFT_msconvertStyle.mgf	2505.44022	-1.0	2442.1377621329198	4	611.541717	2442.1386229699997	611.5419322092699	false	0	1				P11974		0	R.MoxNFSHGTHEYHAETIKbs3ohNVR.T	MNFSHGTHEYHAETIKNVR	MoxNFSHGTHEYHAETIKbs3ohNVR	2442.1386229699997	74	19					1	1	Mox;Kbs3oh	1;16	15.994910000000004;156.0786347
20180615_KS_CL_9.11407	11407	E:\julian\20190221_CroCo_PK-dataset\20180615_KS_CL_9_HCDFT_msconvertStyle.mgf	2507.91072	-1.0	1004.56601906646	2	503.290286	1004.5654762700001	503.29001460177005	false	0	1				P11974		0	R.KLFEELAR.S	KLFEELAR	KLFEELAR	1004.5654762700001	393	8					1	1
20180615_KS_CL_9.11410	11410	E:\julian\20190221_CroCo_PK-dataset\20180615_KS_CL_9_HCDFT_msconvertStyle.mgf	2508.3663	-1.0	1176.64295259969	3	393.221594	1176.6424052700002	393.2214115567701	false	0	1				P11974		0	R.SVETLKEMIK.S	SVETLKEMIK	SVETLKEMIK	1176.6424052700002	57	10					1	1
20180615_KS_CL_9.11420	11420	E:\julian\20190221_CroCo_PK-dataset\20180615_KS_CL_9_HCDFT_msconvertStyle.mgf	2510.3508	-1.0	1192.63789659969	3	398.553242	1192.6373152700003	398.55304822343675	false	0	1				P11974		0	R.SVETLKEMoxIK.S	SVETLKEMIK	SVETLKEMoxIK	1192.6373152700003	57	10					1	1	Mox	8	15.994910000000004
20180615_KS_CL_9.11432	11432	E:\julian\20190221_CroCo_PK-dataset\20180615_KS_CL_9_HCDFT_msconvertStyle.mgf	2512.5084	-1.0	2826.51799266615	5	566.310875	2826.5281715399997	566.31291077477	false	0	1	BS3	138.06807	0	P11974		0	R.AGKPVICcmATQMoxLESMoxIKKPR.P	AGKPVICATQMLESMIKKPR	AGK(0.21)PVICcmATQMoxLESMoxIK(0.39)K(0.39)PR	2289.20070327	320	20	18	K	CNRAGKPVICATQMLESMIKKPRPTRAEGSDVANAVLDGAD	337	1	1	Mox;Mox	11;15	15.994910000000004;15.994910000000004				P11974		0	K.KPR.P	KPR	K(1.00)PR	399.25939826999996	337	3	1	K	CNRAGKPVICATQMLESMIKKPRPTRAEGSDVANAVLDGAD	337
20180615_KS_CL_9.11434	11434	E:\julian\20190221_CroCo_PK-dataset\20180615_KS_CL_9_HCDFT_msconvertStyle.mgf	2512.99104	-1.0	1993.0065525996902	3	665.342794	1993.01565227	665.3458272234367	false	1	1				REVERSE_P11974		1	K.KSGLFGGNEVETVLFDPGK.Q	KSGLFGGNEVETVLFDPGK	KSGLFGGNEVETVLFDPGK	1993.01565227	326	19					1	1
20180615_KS_CL_9.11462	11462	E:\julian\20190221_CroCo_PK-dataset\20180615_KS_CL_9_HCDFT_msconvertStyle.mgf	2518.824	-1.0	842.5107270664599	2	422.26264	842.51130597	422.26292945177	false	0	1				P11974		0	R.Kbs3ohILGEK.G	KILGEK	Kbs3ohILGEK	842.51130597	256	6					1	1	Kbs3oh	1	156.0786347
20180615_KS_CL_9.11464	11464	E:\julian\20190221_CroCo_PK-dataset\20180615_KS_CL_9_HCDFT_msconvertStyle.mgf	2518.98546	-1.0	2565.27399266615	5	514.062075	2565.27194254	514.06166497477	false	0	1	BS3	138.06807	0	P11974		0	R.EAEAAMoxFHRKLFEELAR.S	EAEAAMFHRKLFEELAR	EAEAAMoxFHRK(1.00)LFEELAR	2063.02583627	384	17	10	K	EAVRMQHLIAREAEAAMFHRKLFEELARSSSHSTDLMEAMA	393	1	1	Mox	6	15.994910000000004				P11974		0	-.MSK.S	MSK	M(1.00)SK	364.17803626999995	1	3	1	M	....................MSKSHSEAGSAFIQTQQLHAA	1
20180615_KS_CL_9.11485	11485	E:\julian\20190221_CroCo_PK-dataset\20180615_KS_CL_9_HCDFT_msconvertStyle.mgf	2523.1932	-1.0	2426.14299813292	4	607.543026	2426.14371297	607.54320470927	false	0	1				P11974		0	R.MNFSHGTHEYHAETIKbs3ohNVR.T	MNFSHGTHEYHAETIKNVR	MNFSHGTHEYHAETIKbs3ohNVR	2426.14371297	74	19					1	1	Kbs3oh	16	156.0786347
20180615_KS_CL_9.11488	11488	E:\julian\20190221_CroCo_PK-dataset\20180615_KS_CL_9_HCDFT_msconvertStyle.mgf	2523.78258	-1.0	1204.56867706646	2	603.291615	1204.56588327	603.29021810177	false	0	1				P11974		0	R.EAEAAMoxFHRK.L	EAEAAMFHRK	EAEAAMoxFHRK	1204.56588327	384	10					1	1	Mox	6	15.994910000000004
20180615_KS_CL_9.11494	11494	E:\julian\20190221_CroCo_PK-dataset\20180615_KS_CL_9_HCDFT_msconvertStyle.mgf	2524.82796	-1.0	1907.9462475996902	3	636.989359	1907.9518652699999	636.99123155677	false	0	1				P11974		0	R.AGKPVICcmATQMoxLESMoxIK.K	AGKPVICATQMLESMIK	AGKPVICcmATQMoxLESMoxIK	1907.9518652699999	320	17					1	1	Mox;Mox	11;15	15.994910000000004;15.994910000000004
20180615_KS_CL_9.11500	11500	E:\julian\20190221_CroCo_PK-dataset\20180615_KS_CL_9_HCDFT_msconvertStyle.mgf	2525.8464	-1.0	1900.8522675996899	3	634.624699	1900.85262627	634.62481855677	false	0	1				P11974		0	R.MNFSHGTHEYHAETIK.N	MNFSHGTHEYHAETIK	MNFSHGTHEYHAETIK	1900.85262627	74	16					1	1
20180615_KS_CL_9.11505	11505	E:\julian\20190221_CroCo_PK-dataset\20180615_KS_CL_9_HCDFT_msconvertStyle.mgf	2526.88404	-1.0	1192.6368555996899	3	398.552895	1192.6373152700003	398.55304822343675	false	0	1				P11974		0	R.SVETLKEMoxIK.S	SVETLKEMIK	SVETLKEMoxIK	1192.6373152700003	57	10					1	1	Mox	8	15.994910000000004
20180615_KS_CL_9.11528	11528	E:\julian\20190221_CroCo_PK-dataset\20180615_KS_CL_9_HCDFT_msconvertStyle.mgf	2530.0629	-1.0	2426.14079859969	3	809.720876	2426.14371297	809.72184745677	false	0	1				P11974		0	R.MNFSHGTHEYHAETIKbs3ohNVR.T	MNFSHGTHEYHAETIKNVR	MNFSHGTHEYHAETIKbs3ohNVR	2426.14371297	74	19					1	1	Kbs3oh	16	156.0786347
20180615_KS_CL_9.11531	11531	E:\julian\20190221_CroCo_PK-dataset\20180615_KS_CL_9_HCDFT_msconvertStyle.mgf	2530.5174	-1.0	2333.97934359969	3	779.000391	2333.98138827	779.00107255677	false	0	1				P11974		0	R.SSSHSTDLMEAMoxAMGSVEASYK.Ccm	SSSHSTDLMEAMAMGSVEASYK	SSSHSTDLMEAMoxAMGSVEASYK	2333.98138827	401	22					1	1	Mox	12	15.994910000000004
20180615_KS_CL_9.11533	11533	E:\julian\20190221_CroCo_PK-dataset\20180615_KS_CL_9_HCDFT_msconvertStyle.mgf	2530.70976	-1.0	2341.24751559969	3	781.423115	2341.2398495400003	781.4205596467701	false	1	1	BS3	138.06807	0	REVERSE_P11974		1	K.KFFGRAKGVNMoxALNVR.L	KFFGRAKGVNMALNVR	K(0.88)FFGRAK(0.12)GVNMoxALNVR	1822.9988332700002	28	16	1	K	TNTFGSGPRWGTLVIVVDGKKFFGRAKGVNMALNVRLDVDE	28	1	1	Mox	11	15.994910000000004				P11974		0	-.MoxSK.S	MSK	Mox(1.00)SK	380.17294626999995	1	3	1	Mox	....................MSKSHSEAGSAFIQTQQLHAA	1
20180615_KS_CL_9.11545	11545	E:\julian\20190221_CroCo_PK-dataset\20180615_KS_CL_9_HCDFT_msconvertStyle.mgf	2533.21152	-1.0	2121.07788459969	3	708.033238	2121.0742302699996	708.0320198901032	false	1	1				REVERSE_P11974		1	K.SGLFGGNEVETVLFDPGKQK.V	SGLFGGNEVETVLFDPGKQK	SGLFGGNEVETVLFDPGKQK	2121.0742302699996	327	20					1	1
20180615_KS_CL_9.11560	11560	E:\julian\20190221_CroCo_PK-dataset\20180615_KS_CL_9_HCDFT_msconvertStyle.mgf	2536.14408	-1.0	1170.62196459969	3	391.214598	1170.6244472699998	391.21542555676996	false	0	1				P11974		0	R.LDIDSAPITAR.N	LDIDSAPITAR	LDIDSAPITAR	1170.6244472699998	33	11					1	1
20180615_KS_CL_9.11571	11571	E:\julian\20190221_CroCo_PK-dataset\20180615_KS_CL_9_HCDFT_msconvertStyle.mgf	2538.06696	-1.0	1196.57867106646	2	599.296612	1196.5747202699997	599.2946366017699	false	0	1				P11974		0	K.ITLDNAYMEK.Ccm	ITLDNAYMEK	ITLDNAYMEK	1196.5747202699997	142	10					1	1
20180615_KS_CL_9.11569	11569	E:\julian\20190221_CroCo_PK-dataset\20180615_KS_CL_9_HCDFT_msconvertStyle.mgf	2537.62596	-1.0	4682.45940759969	3	1561.827079	4682.46023954	1561.8273563134367	false	0	1	BS3	138.06807	0	P11974		0	K.NIKIISKIENHEGVR.R	NIKIISKIENHEGVR	NIK(0.97)IISK(0.03)IENHEGVR	1748.9897112699998	264	15	3	K	RKAADVHEVRKILGEKGKNIKIISKIENHEGVRRFDEILEA	266	1	1							P11974		0	K.DPVQEAWAEDVDLRVNLAMNVGKAR.G	DPVQEAWAEDVDLRVNLAMNVGKAR	DPVQEAWAEDVDLRVNLAMNVGK(1.00)AR	2795.4024582700004	476	25	23	K	VQEAWAEDVDLRVNLAMNVGKARGFFKKGDVVIVLTGWRPG	498
20180615_KS_CL_9.11582	11582	E:\julian\20190221_CroCo_PK-dataset\20180615_KS_CL_9_HCDFT_msconvertStyle.mgf	2540.12172	-1.0	4683.50173059969	3	1562.17452	4683.505787540001	1562.175872313437	false	1	1	BS3	138.06807	0	P11974		0	R.VNLAMoxNVGKAR.G	VNLAMNVGKAR	VNLAMoxNVGK(1.00)AR	1187.6444672700002	490	11	9	K	VQEAWAEDVDLRVNLAMNVGKARGFFKKGDVVIVLTGWRPG	498	1	1	Mox	5	15.994910000000004				REVERSE_P11974		1	R.IEPGKTDLAVAVPRYLIPDSAFSETATRVNK.I	IEPGKTDLAVAVPRYLIPDSAFSETATRVNK	IEPGK(1.00)TDLAVAVPRYLIPDSAFSETATRVNK	3357.7932502700005	413	31	5	K	KLEVEATGSGKILGTRIEPGKTDLAVAVPRYLIPDSAFSET	417
20180615_KS_CL_9.11582	11582	E:\julian\20190221_CroCo_PK-dataset\20180615_KS_CL_9_HCDFT_msconvertStyle.mgf	2540.12172	-1.0	4683.50173059969	3	1562.17452	4683.505787540001	1562.175872313437	false	1	1	BS3	138.06807	0	REVERSE_P11974		1	R.AKGVNMoxALNVR.L	AKGVNMALNVR	AK(1.00)GVNMoxALNVR	1187.6444672700002	33	11	2	K	GPRWGTLVIVVDGKKFFGRAKGVNMALNVRLDVDEAWAEQV	34	1	1	Mox	6	15.994910000000004				REVERSE_P11974		1	R.IEPGKTDLAVAVPRYLIPDSAFSETATRVNK.I	IEPGKTDLAVAVPRYLIPDSAFSETATRVNK	IEPGK(1.00)TDLAVAVPRYLIPDSAFSETATRVNK	3357.7932502700005	413	31	5	K	KLEVEATGSGKILGTRIEPGKTDLAVAVPRYLIPDSAFSET	417
20180615_KS_CL_9.11580	11580	E:\julian\20190221_CroCo_PK-dataset\20180615_KS_CL_9_HCDFT_msconvertStyle.mgf	2539.9542	-1.0	5853.09497813292	4	1464.281021	5853.06983254	1464.27473460177	false	1	1	BS3	138.06807	0	REVERSE_P11974		1	K.IMEKLTEVSRSAPGITCcmIIGTNRATIPASDIDLR.Ccm	IMEKLTEVSRSAPGITCIIGTNRATIPASDIDLR	IMEK(1.00)LTEVSRSAPGITCcmIIGTNRATIPASDIDLR	3697.9495102700002	467	34	4	K	EHTGHSFNMRAVNMGSKIMEKLTEVSRSAPGITCIIGTNRA	470	1	1							P11974		0	K.PVICcmATQMoxLESMIKKPR.P	PVICATQMLESMIKKPR	PVICcmATQMoxLESMIK(0.50)K(0.50)PR	2017.0522522699998	323	17	15	K	CNRAGKPVICATQMLESMIKKPRPTRAEGSDVANAVLDGAD	337
20180615_KS_CL_9.11594	11594	E:\julian\20190221_CroCo_PK-dataset\20180615_KS_CL_9_HCDFT_msconvertStyle.mgf	2542.8507	-1.0	3534.83834259969	3	1179.286724	3534.84208624	1179.2879718801032	false	1	1	BS3	138.06807	0	REVERSE_P11974		1	K.KIMoxSELMQTACcmIVPKbs3ohGAR.N	KIMSELMQTACIVPKGAR	K(1.00)IMoxSELMQTACcmIVPKbs3ohGAR	2204.1367009699998	196	18	1	K	AGDLVANAVDSGEARTPRPKKIMSELMQTACIVPKGARNCR	196	1	1	Mox;Kbs3oh	3;15	15.994910000000004;156.0786347				P11974		0	R.SVETLKEMoxIK.S	SVETLKEMIK	SVETLK(1.00)EMoxIK	1192.6373152700003	57	10	6	K	ARNTGIICTIGPASRSVETLKEMIKSGMNVARMNFSHGTHE	62
20180615_KS_CL_9.11594	11594	E:\julian\20190221_CroCo_PK-dataset\20180615_KS_CL_9_HCDFT_msconvertStyle.mgf	2542.8507	-1.0	3534.83834259969	3	1179.286724	3534.84208624	1179.2879718801032	false	1	1	BS3	138.06807	0	REVERSE_P11974		1	K.KIMSELMoxQTACcmIVPKbs3ohGAR.N	KIMSELMQTACIVPKGAR	K(1.00)IMSELMoxQTACcmIVPKbs3ohGAR	2204.1367009699998	196	18	1	K	AGDLVANAVDSGEARTPRPKKIMSELMQTACIVPKGARNCR	196	1	1	Mox;Kbs3oh	7;15	15.994910000000004;156.0786347				P11974		0	R.SVETLKEMoxIK.S	SVETLKEMIK	SVETLK(1.00)EMoxIK	1192.6373152700003	57	10	6	K	ARNTGIICTIGPASRSVETLKEMIKSGMNVARMNFSHGTHE	62
20180615_KS_CL_9.11586	11586	E:\julian\20190221_CroCo_PK-dataset\20180615_KS_CL_9_HCDFT_msconvertStyle.mgf	2541.30558	-1.0	4683.497965599689	3	1562.173265	4683.495893540001	1562.172574313437	false	1	1	BS3	138.06807	0	P11974		0	K.DPVQEAWAEDVDLRVNLAMoxNVGKARGFFK.K	DPVQEAWAEDVDLRVNLAMNVGKARGFFK	DPVQEAWAEDVDLRVNLAMoxNVGK(1.00)ARGFFK	3290.6506232700003	476	29	23	K	VQEAWAEDVDLRVNLAMNVGKARGFFKKGDVVIVLTGWRPG	498	1	1	Mox	19	15.994910000000004				REVERSE_P11974		1	K.INKGKEGLIKR.V	INKGKEGLIKR	INK(0.33)GK(0.33)EGLIK(0.33)R	1254.77720027	267	11	10	K	GEHNEIKSIIKINKGKEGLIKRVEHVDAAKRIFSAFVMDVD	276
20180615_KS_CL_9.11607	11607	E:\julian\20190221_CroCo_PK-dataset\20180615_KS_CL_9_HCDFT_msconvertStyle.mgf	2545.79106	-1.0	7025.74111766615	5	1406.1555	7025.725846540001	1406.1524457747703	false	1	1	BS3	138.06807	0	P11974		0	R.GDLGIEIPAEKVFLAQKMoxIIGRCcmNR.A	GDLGIEIPAEKVFLAQKMIIGRCNR	GDLGIEIPAEK(0.93)VFLAQK(0.07)MoxIIGRCcmNR	2843.5149832700004	295	25	11	K	EASDGIMVARGDLGIEIPAEKVFLAQKMIIGRCNRAGKPVI	305	1	1	Mox	18	15.994910000000004				REVERSE_P11974		1	R.GIIMKQALFVKEAPIEIGLDGRAVMIGDSAELIEDFR.R	GIIMKQALFVKEAPIEIGLDGRAVMIGDSAELIEDFR	GIIMK(0.57)QALFVK(0.43)EAPIEIGLDGRAVMIGDSAELIEDFR	4044.1427932700008	217	37	5	K	LMQTACIVPKGARNCRGIIMKQALFVKEAPIEIGLDGRAVM	221
20180615_KS_CL_9.11597	11597	E:\julian\20190221_CroCo_PK-dataset\20180615_KS_CL_9_HCDFT_msconvertStyle.mgf	2543.4087	-1.0	7024.74593766615	5	1405.956464	7024.722507240001	1405.9517779147702	false	1	1	BS3	138.06807	0	REVERSE_P11974		1	R.GIIMoxKbs3ohQALFVKEAPIEIGLDGR.A	GIIMKQALFVKEAPIEIGLDGR	GIIMoxKbs3ohQALFVK(1.00)EAPIEIGLDGR	2569.41892997	217	22	11	K	IVPKGARNCRGIIMKQALFVKEAPIEIGLDGRAVMIGDSAE	227	1	1	Kbs3oh;Mox	5;4	156.0786347;15.994910000000004				P11974		0	K.KGVNLPGAAVDLPAVSEKDIQDLKFGVEQDVDMVFASFIR.K	KGVNLPGAAVDLPAVSEKDIQDLKFGVEQDVDMVFASFIR	K(0.06)GVNLPGAAVDLPAVSEK(0.06)DIQDLK(0.89)FGVEQDVDMVFASFIR	4317.23550727	207	40	24	K	NLPGAAVDLPAVSEKDIQDLKFGVEQDVDMVFASFIRKAAD	230
20180615_KS_CL_9.11646	11646	E:\julian\20190221_CroCo_PK-dataset\20180615_KS_CL_9_HCDFT_msconvertStyle.mgf	2555.45808	-1.0	2256.29339259969	3	753.105074	2256.29404454	753.1052913134366	false	0	1	BS3	138.06807	0	P11974		0	R.TGLIKGSGTAEVELK.K	TGLIKGSGTAEVELK	TGLIK(1.00)GSGTAEVELK	1501.8351682699997	121	15	5	K	YRPVAVALDTKGPEIRTGLIKGSGTAEVELKKGATLKITLD	125	1	1							P11974		0	K.KGATLK.I	KGATLK	K(1.00)GATLK	616.39080627	136	6	1	K	GPEIRTGLIKGSGTAEVELKKGATLKITLDNAYMEKCDENI	136
20180615_KS_CL_9.11639	11639	E:\julian\20190221_CroCo_PK-dataset\20180615_KS_CL_9_HCDFT_msconvertStyle.mgf	2553.72396	-1.0	4735.42379813292	4	1184.863226	4735.43195654	1184.86526560177	false	0	1	BS3	138.06807	0	P11974		0	R.KLFEELAR.S	KLFEELAR	K(1.00)LFEELAR	1004.5654762700001	393	8	1	K	EAVRMQHLIAREAEAAMFHRKLFEELARSSSHSTDLMEAMA	393	1	1							P11974		0	K.DIQDLKFGVEQDVDMoxVFASFIRKAADVHEVR.K	DIQDLKFGVEQDVDMVFASFIRKAADVHEVR	DIQDLK(0.52)FGVEQDVDMoxVFASFIRK(0.48)AADVHEVR	3592.7984102699997	225	31	6	K	NLPGAAVDLPAVSEKDIQDLKFGVEQDVDMVFASFIRKAAD	230
20180615_KS_CL_9.11633	11633	E:\julian\20190221_CroCo_PK-dataset\20180615_KS_CL_9_HCDFT_msconvertStyle.mgf	2552.68422	-1.0	7030.74611766615	5	1407.1565	7030.75082924	1407.15744231477	false	1	1	BS3	138.06807	0	P11974		0	K.GPDFLVTEVENGGFLGSKKGVNLPGAAVDLPAVSEKDIQDLK.F	GPDFLVTEVENGGFLGSKKGVNLPGAAVDLPAVSEKDIQDLK	GPDFLVTEVENGGFLGSK(0.49)K(0.49)GVNLPGAAVDLPAVSEK(0.02)DIQDLK	4323.263829269999	189	42	19	K	QKGPDFLVTEVENGGFLGSKKGVNLPGAAVDLPAVSEKDIQ	207	1	1							REVERSE_P11974		1	R.GIIMoxKbs3ohQALFVKEAPIEIGLDGR.A	GIIMKQALFVKEAPIEIGLDGR	GIIMoxKbs3ohQALFVK(1.00)EAPIEIGLDGR	2569.41892997	217	22	11	K	IVPKGARNCRGIIMKQALFVKEAPIEIGLDGRAVMIGDSAE	227
20180615_KS_CL_9.11629	11629	E:\julian\20190221_CroCo_PK-dataset\20180615_KS_CL_9_HCDFT_msconvertStyle.mgf	2551.50222	-1.0	5878.05248213292	4	1470.520397	5878.07830754	1470.5268533517701	false	1	1	BS3	138.06807	0	REVERSE_P11974		1	R.NCcmRGIIMoxKQALFVKEAPIEIGLDGR.A	NCRGIIMKQALFVKEAPIEIGLDGR	NCcmRGIIMoxK(0.13)QALFVK(0.87)EAPIEIGLDGR	2843.5149832700004	214	25	14	K	IVPKGARNCRGIIMKQALFVKEAPIEIGLDGRAVMIGDSAE	227	1	1	Mox	7	15.994910000000004				P11974		0	R.MQHLIAREAEAAMFHRKLFEELAR.S	MQHLIAREAEAAMFHRKLFEELAR	MQHLIAREAEAAMFHRK(1.00)LFEELAR	2896.4952542700003	377	24	17	K	EAVRMQHLIAREAEAAMFHRKLFEELARSSSHSTDLMEAMA	393
20180615_KS_CL_9.11671	11671	E:\julian\20190221_CroCo_PK-dataset\20180615_KS_CL_9_HCDFT_msconvertStyle.mgf	2560.11018	-1.0	2257.28063813292	4	565.327436	2257.29063054	565.32993410177	false	1	1	BS3	138.06807	0	P11974		0	K.KPRPTR.A	KPRPTR	K(1.00)PRPTR	753.46095127	337	6	1	K	CNRAGKPVICATQMLESMIKKPRPTRAEGSDVANAVLDGAD	337	1	1							REVERSE_P11974		1	R.VGEHNEIKSIIK.I	VGEHNEIKSIIK	VGEHNEIK(1.00)SIIK	1365.7616092700002	255	12	8	K	IGDSAELIEDFRRVGEHNEIKSIIKINKGKEGLIKRVEHVD	262
20180615_KS_CL_9.11670	11670	E:\julian\20190221_CroCo_PK-dataset\20180615_KS_CL_9_HCDFT_msconvertStyle.mgf	2560.03044	-1.0	2349.97758159969	3	784.333137	2349.97629827	784.3327092234366	false	0	1				P11974		0	R.SSSHSTDLMEAMoxAMoxGSVEASYK.Ccm	SSSHSTDLMEAMAMGSVEASYK	SSSHSTDLMEAMoxAMoxGSVEASYK	2349.97629827	401	22					1	1	Mox;Mox	14;12	15.994910000000004;15.994910000000004
20180615_KS_CL_9.11663	11663	E:\julian\20190221_CroCo_PK-dataset\20180615_KS_CL_9_HCDFT_msconvertStyle.mgf	2558.91294	-1.0	3534.84361959969	3	1179.288483	3534.84208624	1179.2879718801032	false	1	1	BS3	138.06807	0	REVERSE_P11974		1	K.KIMoxSELMQTACcmIVPKbs3ohGAR.N	KIMSELMQTACIVPKGAR	K(1.00)IMoxSELMQTACcmIVPKbs3ohGAR	2204.1367009699998	196	18	1	K	AGDLVANAVDSGEARTPRPKKIMSELMQTACIVPKGARNCR	196	1	1	Mox;Kbs3oh	3;15	15.994910000000004;156.0786347				P11974		0	R.SVETLKEMoxIK.S	SVETLKEMIK	SVETLK(1.00)EMoxIK	1192.6373152700003	57	10	6	K	ARNTGIICTIGPASRSVETLKEMIKSGMNVARMNFSHGTHE	62
20180615_KS_CL_9.11663	11663	E:\julian\20190221_CroCo_PK-dataset\20180615_KS_CL_9_HCDFT_msconvertStyle.mgf	2558.91294	-1.0	3534.84361959969	3	1179.288483	3534.84208624	1179.2879718801032	false	1	1	BS3	138.06807	0	REVERSE_P11974		1	K.KIMSELMoxQTACcmIVPKbs3ohGAR.N	KIMSELMQTACIVPKGAR	K(1.00)IMSELMoxQTACcmIVPKbs3ohGAR	2204.1367009699998	196	18	1	K	AGDLVANAVDSGEARTPRPKKIMSELMQTACIVPKGARNCR	196	1	1	Mox;Kbs3oh	7;15	15.994910000000004;156.0786347				P11974		0	R.SVETLKEMoxIK.S	SVETLKEMIK	SVETLK(1.00)EMoxIK	1192.6373152700003	57	10	6	K	ARNTGIICTIGPASRSVETLKEMIKSGMNVARMNFSHGTHE	62
20180615_KS_CL_9.11677	11677	E:\julian\20190221_CroCo_PK-dataset\20180615_KS_CL_9_HCDFT_msconvertStyle.mgf	2561.11806	-1.0	2342.24558559969	3	781.755805	2342.2523944799996	781.7580746267698	false	1	1				REVERSE_P11974		1	K.Kbs3nh2IMSELMQTACcmIVPKbs3nh2GAR.N	KIMSELMQTACIVPKGAR	Kbs3nh2IMSELMQTACcmIVPKbs3nh2GAR	2342.2523944799996	196	18					1	1	Kbs3nh2;Kbs3nh2	1;15	155.09461910500005;155.09461910500005
20180615_KS_CL_9.11671	11671	E:\julian\20190221_CroCo_PK-dataset\20180615_KS_CL_9_HCDFT_msconvertStyle.mgf	2560.11018	-1.0	2256.29980213292	4	565.082227	2256.29404454	565.08078760177	false	0	1	BS3	138.06807	0	P11974		0	R.TGLIKGSGTAEVELK.K	TGLIKGSGTAEVELK	TGLIK(1.00)GSGTAEVELK	1501.8351682699997	121	15	5	K	YRPVAVALDTKGPEIRTGLIKGSGTAEVELKKGATLKITLD	125	1	1							P11974		0	K.KGATLK.I	KGATLK	K(1.00)GATLK	616.39080627	136	6	1	K	GPEIRTGLIKGSGTAEVELKKGATLKITLDNAYMEKCDENI	136
20180615_KS_CL_9.11675	11675	E:\julian\20190221_CroCo_PK-dataset\20180615_KS_CL_9_HCDFT_msconvertStyle.mgf	2560.74492	-1.0	2257.29678159969	3	753.439537	2257.29063054	753.43748664677	false	1	1	BS3	138.06807	0	P11974		0	K.KPRPTR.A	KPRPTR	K(1.00)PRPTR	753.46095127	337	6	1	K	CNRAGKPVICATQMLESMIKKPRPTRAEGSDVANAVLDGAD	337	1	1							REVERSE_P11974		1	R.VGEHNEIKSIIK.I	VGEHNEIKSIIK	VGEHNEIK(1.00)SIIK	1365.7616092700002	255	12	8	K	IGDSAELIEDFRRVGEHNEIKSIIKINKGKEGLIKRVEHVD	262
20180615_KS_CL_9.11675	11675	E:\julian\20190221_CroCo_PK-dataset\20180615_KS_CL_9_HCDFT_msconvertStyle.mgf	2560.74492	-1.0	2256.29652459969	3	753.106118	2256.29404454	753.1052913134366	false	0	1	BS3	138.06807	0	P11974		0	R.TGLIKGSGTAEVELK.K	TGLIKGSGTAEVELK	TGLIK(1.00)GSGTAEVELK	1501.8351682699997	121	15	5	K	YRPVAVALDTKGPEIRTGLIKGSGTAEVELKKGATLKITLD	125	1	1							P11974		0	K.KGATLK.I	KGATLK	K(1.00)GATLK	616.39080627	136	6	1	K	GPEIRTGLIKGSGTAEVELKKGATLKITLDNAYMEKCDENI	136
20180615_KS_CL_9.11681	11681	E:\julian\20190221_CroCo_PK-dataset\20180615_KS_CL_9_HCDFT_msconvertStyle.mgf	2561.73468	-1.0	2333.97554559969	3	778.999125	2333.98138827	779.00107255677	false	0	1				P11974		0	R.SSSHSTDLMEAMoxAMGSVEASYK.Ccm	SSSHSTDLMEAMAMGSVEASYK	SSSHSTDLMEAMoxAMGSVEASYK	2333.98138827	401	22					1	1	Mox	12	15.994910000000004
20180615_KS_CL_9.11707	11707	E:\julian\20190221_CroCo_PK-dataset\20180615_KS_CL_9_HCDFT_msconvertStyle.mgf	2566.701	-1.0	1900.84772213292	4	476.219207	1900.85262627	476.22043303427	false	0	1				P11974		0	R.MNFSHGTHEYHAETIK.N	MNFSHGTHEYHAETIK	MNFSHGTHEYHAETIK	1900.85262627	74	16					1	1
20180615_KS_CL_9.11710	11710	E:\julian\20190221_CroCo_PK-dataset\20180615_KS_CL_9_HCDFT_msconvertStyle.mgf	2567.17626	-1.0	1170.6228855996899	3	391.214905	1170.6244472699998	391.21542555676996	false	0	1				P11974		0	R.LDIDSAPITAR.N	LDIDSAPITAR	LDIDSAPITAR	1170.6244472699998	33	11					1	1
20180615_KS_CL_9.11702	11702	E:\julian\20190221_CroCo_PK-dataset\20180615_KS_CL_9_HCDFT_msconvertStyle.mgf	2565.98574	-1.0	2425.14839813292	4	607.294376	2425.1596973749997	607.2972008105199	false	0	1				P11974		0	R.MNFSHGTHEYHAETIKbs3nh2NVR.T	MNFSHGTHEYHAETIKNVR	MNFSHGTHEYHAETIKbs3nh2NVR	2425.1596973749997	74	19					1	1	Kbs3nh2	16	155.09461910500005
20180615_KS_CL_9.11758	11758	E:\julian\20190221_CroCo_PK-dataset\20180615_KS_CL_9_HCDFT_msconvertStyle.mgf	2575.48116	-1.0	704.42050906646	2	353.217531	704.42210727	353.21833010177	false	0	1				P11974		0	K.VFLAQK.M	VFLAQK	VFLAQK	704.42210727	306	6					1	1
20180615_KS_CL_9.11770	11770	E:\julian\20190221_CroCo_PK-dataset\20180615_KS_CL_9_HCDFT_msconvertStyle.mgf	2577.29118	-1.0	1176.64167159969	3	393.221167	1176.6424052700002	393.2214115567701	false	0	1				P11974		0	R.SVETLKEMIK.S	SVETLKEMIK	SVETLKEMIK	1176.6424052700002	57	10					1	1
20180615_KS_CL_9.11759	11759	E:\julian\20190221_CroCo_PK-dataset\20180615_KS_CL_9_HCDFT_msconvertStyle.mgf	2575.5612	-1.0	1907.9475765996901	3	636.989802	1907.9518652699999	636.99123155677	false	0	1				P11974		0	R.AGKPVICcmATQMoxLESMoxIK.K	AGKPVICATQMLESMIK	AGKPVICcmATQMoxLESMoxIK	1907.9518652699999	320	17					1	1	Mox;Mox	11;15	15.994910000000004;15.994910000000004
20180615_KS_CL_9.11776	11776	E:\julian\20190221_CroCo_PK-dataset\20180615_KS_CL_9_HCDFT_msconvertStyle.mgf	2578.4049	-1.0	1117.59704259969	3	373.539624	1117.59789827	373.5399092234367	false	1	1				REVERSE_P11974		1	K.KLEVEATGSGK.I	KLEVEATGSGK	KLEVEATGSGK	1117.59789827	397	11					1	1
20180615_KS_CL_9.11782	11782	E:\julian\20190221_CroCo_PK-dataset\20180615_KS_CL_9_HCDFT_msconvertStyle.mgf	2579.4153	-1.0	1004.5641310664599	2	503.289342	1004.5654762700001	503.29001460177005	false	0	1				P11974		0	R.KLFEELAR.S	KLFEELAR	KLFEELAR	1004.5654762700001	393	8					1	1
20180615_KS_CL_9.11787	11787	E:\julian\20190221_CroCo_PK-dataset\20180615_KS_CL_9_HCDFT_msconvertStyle.mgf	2580.13176	-1.0	1004.56404706646	2	503.2893	1004.5654762700001	503.29001460177005	false	0	1				P11974		0	R.KLFEELAR.S	KLFEELAR	KLFEELAR	1004.5654762700001	393	8					1	1
20180615_KS_CL_9.11612	11612	E:\julian\20190221_CroCo_PK-dataset\20180615_KS_CL_9_HCDFT_msconvertStyle.mgf	2546.74452	-1.0	7029.740117666151	5	1406.9553	7029.716036344999	1406.95048373577	false	1	1	BS3	138.06807	0	REVERSE_P11974		1	R.PKKbs3nh2IMSELMQTACcmIVPKbs3ohGAR.N	PKKIMSELMQTACIVPKGAR	PK(1.00)Kbs3nh2IMSELMQTACcmIVPKbs3ohGAR	2568.3841370749997	194	20	2	K	DAGDLVANAVDSGEARTPRPKKIMSELMQTACIVPKGARNC	195	1	1	Kbs3oh;Kbs3nh2	17;3	156.0786347;155.09461910500005				P11974		0	K.GPDFLVTEVENGGFLGSKKGVNLPGAAVDLPAVSEKDIQDLK.F	GPDFLVTEVENGGFLGSKKGVNLPGAAVDLPAVSEKDIQDLK	GPDFLVTEVENGGFLGSK(0.44)K(0.44)GVNLPGAAVDLPAVSEK(0.13)DIQDLK	4323.263829269999	189	42	19	K	QKGPDFLVTEVENGGFLGSKKGVNLPGAAVDLPAVSEKDIQ	207
20180615_KS_CL_9.11791	11791	E:\julian\20190221_CroCo_PK-dataset\20180615_KS_CL_9_HCDFT_msconvertStyle.mgf	2581.0299	-1.0	2532.3279705996897	3	845.1166	2532.32259754	845.1148089801034	false	1	1	BS3	138.06807	0	REVERSE_P11974		1	R.AKGVNMALNVR.L	AKGVNMALNVR	AK(1.00)GVNMALNVR	1171.64955727	33	11	2	K	GPRWGTLVIVVDGKKFFGRAKGVNMALNVRLDVDEAWAEQV	34	1	1							REVERSE_P11974		1	R.AVNMoxGSKIMEK.L	AVNMGSKIMEK	AVNMoxGSK(1.00)IMEK	1222.6049702700002	460	11	7	K	EAHYEHTGHSFNMRAVNMGSKIMEKLTEVSRSAPGITCIIG	466
20180615_KS_CL_9.11794	11794	E:\julian\20190221_CroCo_PK-dataset\20180615_KS_CL_9_HCDFT_msconvertStyle.mgf	2581.58574	-1.0	2635.4866976661497	5	528.104616	2635.49083724	528.10544391477	false	0	1	BS3	138.06807	0	P11974		0	K.GSGTAEVELKKbs3ohGATLK.I	GSGTAEVELKKGATLK	GSGTAEVELK(1.00)Kbs3ohGATLK	1743.96181597	126	16	10	K	KGPEIRTGLIKGSGTAEVELKKGATLKITLDNAYMEKCDEN	135	1	1	Kbs3oh	11	156.0786347				P11974		0	K.KPRPTR.A	KPRPTR	K(1.00)PRPTR	753.46095127	337	6	1	K	CNRAGKPVICATQMLESMIKKPRPTRAEGSDVANAVLDGAD	337
20180615_KS_CL_9.11800	11800	E:\julian\20190221_CroCo_PK-dataset\20180615_KS_CL_9_HCDFT_msconvertStyle.mgf	2582.91102	-1.0	2635.48939013292	4	659.879624	2635.49083724	659.87998577677	false	0	1	BS3	138.06807	0	P11974		0	K.GSGTAEVELKKbs3ohGATLK.I	GSGTAEVELKKGATLK	GSGTAEVELK(1.00)Kbs3ohGATLK	1743.96181597	126	16	10	K	KGPEIRTGLIKGSGTAEVELKKGATLKITLDNAYMEKCDEN	135	1	1	Kbs3oh	11	156.0786347				P11974		0	K.KPRPTR.A	KPRPTR	K(1.00)PRPTR	753.46095127	337	6	1	K	CNRAGKPVICATQMLESMIKKPRPTRAEGSDVANAVLDGAD	337
20180615_KS_CL_9.11827	11827	E:\julian\20190221_CroCo_PK-dataset\20180615_KS_CL_9_HCDFT_msconvertStyle.mgf	2588.0751	-1.0	1900.85157013292	4	476.220169	1900.85262627	476.22043303427	false	0	1				P11974		0	R.MNFSHGTHEYHAETIK.N	MNFSHGTHEYHAETIK	MNFSHGTHEYHAETIK	1900.85262627	74	16					1	1
20180615_KS_CL_9.11840	11840	E:\julian\20190221_CroCo_PK-dataset\20180615_KS_CL_9_HCDFT_msconvertStyle.mgf	2590.58472	-1.0	2257.29271013292	4	565.330454	2257.29063054	565.32993410177	false	1	1	BS3	138.06807	0	REVERSE_P11974		1	R.VGEHNEIKSIIK.I	VGEHNEIKSIIK	VGEHNEIK(1.00)SIIK	1365.7616092700002	255	12	8	K	IGDSAELIEDFRRVGEHNEIKSIIKINKGKEGLIKRVEHVD	262	1	1							P11974		0	K.KPRPTR.A	KPRPTR	K(1.00)PRPTR	753.46095127	337	6	1	K	CNRAGKPVICATQMLESMIKKPRPTRAEGSDVANAVLDGAD	337
20180615_KS_CL_9.11840	11840	E:\julian\20190221_CroCo_PK-dataset\20180615_KS_CL_9_HCDFT_msconvertStyle.mgf	2590.58472	-1.0	2256.28973813292	4	565.079711	2256.29404454	565.08078760177	false	0	1	BS3	138.06807	0	P11974		0	R.TGLIKGSGTAEVELK.K	TGLIKGSGTAEVELK	TGLIK(1.00)GSGTAEVELK	1501.8351682699997	121	15	5	K	YRPVAVALDTKGPEIRTGLIKGSGTAEVELKKGATLKITLD	125	1	1							P11974		0	K.KGATLK.I	KGATLK	K(1.00)GATLK	616.39080627	136	6	1	K	GPEIRTGLIKGSGTAEVELKKGATLKITLDNAYMEKCDENI	136
20180615_KS_CL_9.11841	11841	E:\julian\20190221_CroCo_PK-dataset\20180615_KS_CL_9_HCDFT_msconvertStyle.mgf	2590.66542	-1.0	2349.9712905996903	3	784.33104	2349.97629827	784.3327092234366	false	0	1				P11974		0	R.SSSHSTDLMEAMoxAMoxGSVEASYK.Ccm	SSSHSTDLMEAMAMGSVEASYK	SSSHSTDLMEAMoxAMoxGSVEASYK	2349.97629827	401	22					1	1	Mox;Mox	14;12	15.994910000000004;15.994910000000004
20180615_KS_CL_9.11846	11846	E:\julian\20190221_CroCo_PK-dataset\20180615_KS_CL_9_HCDFT_msconvertStyle.mgf	2591.2806	-1.0	2257.29205359969	3	753.437961	2257.29063054	753.43748664677	false	1	1	BS3	138.06807	0	P11974		0	K.KPRPTR.A	KPRPTR	K(1.00)PRPTR	753.46095127	337	6	1	K	CNRAGKPVICATQMLESMIKKPRPTRAEGSDVANAVLDGAD	337	1	1							REVERSE_P11974		1	R.VGEHNEIKSIIK.I	VGEHNEIKSIIK	VGEHNEIK(1.00)SIIK	1365.7616092700002	255	12	8	K	IGDSAELIEDFRRVGEHNEIKSIIKINKGKEGLIKRVEHVD	262
20180615_KS_CL_9.11846	11846	E:\julian\20190221_CroCo_PK-dataset\20180615_KS_CL_9_HCDFT_msconvertStyle.mgf	2591.2806	-1.0	2256.2894535996898	3	753.103761	2256.29404454	753.1052913134366	false	0	1	BS3	138.06807	0	P11974		0	R.TGLIKGSGTAEVELK.K	TGLIKGSGTAEVELK	TGLIK(1.00)GSGTAEVELK	1501.8351682699997	121	15	5	K	YRPVAVALDTKGPEIRTGLIKGSGTAEVELKKGATLKITLD	125	1	1							P11974		0	K.KGATLK.I	KGATLK	K(1.00)GATLK	616.39080627	136	6	1	K	GPEIRTGLIKGSGTAEVELKKGATLKITLDNAYMEKCDENI	136
20180615_KS_CL_9.11847	11847	E:\julian\20190221_CroCo_PK-dataset\20180615_KS_CL_9_HCDFT_msconvertStyle.mgf	2591.3613	-1.0	2341.2475275996903	3	781.423119	2341.2398495400003	781.4205596467701	false	1	1	BS3	138.06807	0	REVERSE_P11974		1	K.KFFGRAKGVNMoxALNVR.L	KFFGRAKGVNMALNVR	K(0.72)FFGRAK(0.28)GVNMoxALNVR	1822.9988332700002	28	16	1	K	TNTFGSGPRWGTLVIVVDGKKFFGRAKGVNMALNVRLDVDE	28	1	1	Mox	11	15.994910000000004				P11974		0	-.MoxSK.S	MSK	Mox(1.00)SK	380.17294626999995	1	3	1	Mox	....................MSKSHSEAGSAFIQTQQLHAA	1
20180615_KS_CL_9.11850	11850	E:\julian\20190221_CroCo_PK-dataset\20180615_KS_CL_9_HCDFT_msconvertStyle.mgf	2592.09246	-1.0	2333.9755755996903	3	778.999135	2333.98138827	779.00107255677	false	0	1				P11974		0	R.SSSHSTDLMEAMAMoxGSVEASYK.Ccm	SSSHSTDLMEAMAMGSVEASYK	SSSHSTDLMEAMAMoxGSVEASYK	2333.98138827	401	22					1	1	Mox	14	15.994910000000004
20180615_KS_CL_9.11855	11855	E:\julian\20190221_CroCo_PK-dataset\20180615_KS_CL_9_HCDFT_msconvertStyle.mgf	2593.12554	-1.0	1947.0923865996901	3	650.038072	1947.0961915400003	650.0393403134368	false	1	1	BS3	138.06807	0	P11974		0	R.SVETLKEMoxIK.S	SVETLKEMIK	SVETLK(1.00)EMoxIK	1192.6373152700003	57	10	6	K	ARNTGIICTIGPASRSVETLKEMIKSGMNVARMNFSHGTHE	62	1	1	Mox	8	15.994910000000004				REVERSE_P11974		1	K.LTAGKK.L	LTAGKK	LTAGK(1.00)K	616.3908062700001	392	6	5	K	INEDCKEMYANDLTIKLTAGKKLEVEATGSGKILGTRIEPG	396
20180615_KS_CL_9.11862	11862	E:\julian\20190221_CroCo_PK-dataset\20180615_KS_CL_9_HCDFT_msconvertStyle.mgf	2595.01818	-1.0	1947.09217659969	3	650.038002	1947.0961915400003	650.0393403134368	false	1	1	BS3	138.06807	0	P11974		0	R.SVETLKEMoxIK.S	SVETLKEMIK	SVETLK(1.00)EMoxIK	1192.6373152700003	57	10	6	K	ARNTGIICTIGPASRSVETLKEMIKSGMNVARMNFSHGTHE	62	1	1	Mox	8	15.994910000000004				REVERSE_P11974		1	K.LTAGKK.L	LTAGKK	LTAGK(1.00)K	616.3908062700001	392	6	5	K	INEDCKEMYANDLTIKLTAGKKLEVEATGSGKILGTRIEPG	396
20180615_KS_CL_9.11871	11871	E:\julian\20190221_CroCo_PK-dataset\20180615_KS_CL_9_HCDFT_msconvertStyle.mgf	2596.8819	-1.0	1212.56531106646	2	607.289932	1212.5696302699998	607.2920916017699	false	0	1				P11974		0	K.ITLDNAYMoxEK.Ccm	ITLDNAYMEK	ITLDNAYMoxEK	1212.5696302699998	142	10					1	1	Mox	8	15.994910000000004
20180615_KS_CL_9.11880	11880	E:\julian\20190221_CroCo_PK-dataset\20180615_KS_CL_9_HCDFT_msconvertStyle.mgf	2598.66966	-1.0	1939.9392225996899	3	647.653684	1939.941663645	647.6544976817701	false	0	1	BS3	138.06807	0	P11974		0	K.EMoxIKSGMoxNVAR.M	EMIKSGMNVAR	EMoxIK(1.00)SGMoxNVAR	1266.60602827	63	11	4	K	GIICTIGPASRSVETLKEMIKSGMNVARMNFSHGTHEYHAE	66	1	1	Mox;Mox	2;7	15.994910000000004;15.994910000000004				P11974		0	-.MoxSKbs3nh2.S	MSK	Mox(1.00)SKbs3nh2	535.2675653750001	1	3	1	Mox	....................MSKSHSEAGSAFIQTQQLHAA	1
20180615_KS_CL_9.11894	11894	E:\julian\20190221_CroCo_PK-dataset\20180615_KS_CL_9_HCDFT_msconvertStyle.mgf	2600.77974	-1.0	1179.62287106646	2	590.818712	1179.6247729699999	590.8196629517699	false	0	1				P11974		0	R.Kbs3ohAADVHEVR.K	KAADVHEVR	Kbs3ohAADVHEVR	1179.6247729699999	247	9					1	1	Kbs3oh	1	156.0786347
20180615_KS_CL_9.11922	11922	E:\julian\20190221_CroCo_PK-dataset\20180615_KS_CL_9_HCDFT_msconvertStyle.mgf	2606.02356	-1.0	2365.9703295996896	3	789.664053	2365.97120827	789.6643458901033	false	0	1				P11974		0	R.SSSHSTDLMoxEAMoxAMoxGSVEASYK.Ccm	SSSHSTDLMEAMAMGSVEASYK	SSSHSTDLMoxEAMoxAMoxGSVEASYK	2365.97120827	401	22					1	1	Mox;Mox;Mox	9;14;12	15.994910000000004;15.994910000000004;15.994910000000004
20180615_KS_CL_9.11921	11921	E:\julian\20190221_CroCo_PK-dataset\20180615_KS_CL_9_HCDFT_msconvertStyle.mgf	2605.91682	-1.0	1907.9500515996901	3	636.990627	1907.9518652699999	636.99123155677	false	0	1				P11974		0	R.AGKPVICcmATQMoxLESMoxIK.K	AGKPVICATQMLESMIK	AGKPVICcmATQMoxLESMoxIK	1907.9518652699999	320	17					1	1	Mox;Mox	11;15	15.994910000000004;15.994910000000004
20180615_KS_CL_9.11949	11949	E:\julian\20190221_CroCo_PK-dataset\20180615_KS_CL_9_HCDFT_msconvertStyle.mgf	2611.17528	-1.0	1947.09691413292	4	487.781505	1947.0961915400003	487.7813243517701	false	0	1	BS3	138.06807	0	P11974		0	R.SVETLKEMoxIK.S	SVETLKEMIK	SVETLK(1.00)EMoxIK	1192.6373152700003	57	10	6	K	ARNTGIICTIGPASRSVETLKEMIKSGMNVARMNFSHGTHE	62	1	1	Mox	8	15.994910000000004				P11974		0	K.KGATLK.I	KGATLK	K(1.00)GATLK	616.39080627	136	6	1	K	GPEIRTGLIKGSGTAEVELKKGATLKITLDNAYMEKCDENI	136
20180615_KS_CL_9.11960	11960	E:\julian\20190221_CroCo_PK-dataset\20180615_KS_CL_9_HCDFT_msconvertStyle.mgf	2612.93664	-1.0	1916.84767059969	3	639.9565	1916.84753627	639.9564552234367	false	0	1				P11974		0	R.MoxNFSHGTHEYHAETIK.N	MNFSHGTHEYHAETIK	MoxNFSHGTHEYHAETIK	1916.84753627	74	16					1	1	Mox	1	15.994910000000004
20180615_KS_CL_9.11962	11962	E:\julian\20190221_CroCo_PK-dataset\20180615_KS_CL_9_HCDFT_msconvertStyle.mgf	2613.41466	-1.0	867.47521306646	2	434.744883	867.4748882700001	434.74472060177004	false	0	1				P11974		0	R.MQHLIAR.E	MQHLIAR	MQHLIAR	867.4748882700001	377	7					1	1
20180615_KS_CL_9.11962	11962	E:\julian\20190221_CroCo_PK-dataset\20180615_KS_CL_9_HCDFT_msconvertStyle.mgf	2613.41466	-1.0	2166.18484266615	5	434.244245	2166.17968454	434.24321337477	false	0	1	BS3	138.06807	0	P11974		0	R.KAADVHEVR.K	KAADVHEVR	K(1.00)AADVHEVR	1023.5461382699999	247	9	1	K	QDLKFGVEQDVDMVFASFIRKAADVHEVRKILGEKGKNIKI	247	1	1							P11974		0	R.KLFEELAR.S	KLFEELAR	K(1.00)LFEELAR	1004.5654762700001	393	8	1	K	EAVRMQHLIAREAEAAMFHRKLFEELARSSSHSTDLMEAMA	393
20180615_KS_CL_9.11966	11966	E:\julian\20190221_CroCo_PK-dataset\20180615_KS_CL_9_HCDFT_msconvertStyle.mgf	2614.16514	-1.0	1947.0960945996899	3	650.039308	1947.0961915400003	650.0393403134368	false	0	1	BS3	138.06807	0	P11974		0	R.SVETLKEMoxIK.S	SVETLKEMIK	SVETLK(1.00)EMoxIK	1192.6373152700003	57	10	6	K	ARNTGIICTIGPASRSVETLKEMIKSGMNVARMNFSHGTHE	62	1	1	Mox	8	15.994910000000004				P11974		0	K.KGATLK.I	KGATLK	K(1.00)GATLK	616.39080627	136	6	1	K	GPEIRTGLIKGSGTAEVELKKGATLKITLDNAYMEKCDENI	136
20180615_KS_CL_9.11981	11981	E:\julian\20190221_CroCo_PK-dataset\20180615_KS_CL_9_HCDFT_msconvertStyle.mgf	2617.08228	-1.0	1176.64421559969	3	393.222015	1176.6424052700002	393.2214115567701	false	0	1				P11974		0	R.SVETLKEMIK.S	SVETLKEMIK	SVETLKEMIK	1176.6424052700002	57	10					1	1
20180615_KS_CL_9.11978	11978	E:\julian\20190221_CroCo_PK-dataset\20180615_KS_CL_9_HCDFT_msconvertStyle.mgf	2616.24726	-1.0	944.51173506646	2	473.263144	944.5113322699999	473.26294260176996	false	0	1				P11974		0	R.VNLAMNVGK.A	VNLAMNVGK	VNLAMNVGK	944.5113322699999	490	9					1	1
20180615_KS_CL_9.11989	11989	E:\julian\20190221_CroCo_PK-dataset\20180615_KS_CL_9_HCDFT_msconvertStyle.mgf	2618.5749	-1.0	1900.84959013292	4	476.219674	1900.85262627	476.22043303427	false	0	1				P11974		0	R.MNFSHGTHEYHAETIK.N	MNFSHGTHEYHAETIK	MNFSHGTHEYHAETIK	1900.85262627	74	16					1	1
20180615_KS_CL_9.11990	11990	E:\julian\20190221_CroCo_PK-dataset\20180615_KS_CL_9_HCDFT_msconvertStyle.mgf	2618.65374	-1.0	1192.63716759969	3	398.552999	1192.6373152700003	398.55304822343675	false	0	1				P11974		0	R.SVETLKEMoxIK.S	SVETLKEMIK	SVETLKEMoxIK	1192.6373152700003	57	10					1	1	Mox	8	15.994910000000004
20180615_KS_CL_9.11993	11993	E:\julian\20190221_CroCo_PK-dataset\20180615_KS_CL_9_HCDFT_msconvertStyle.mgf	2618.89176	-1.0	2166.18314213292	4	542.553062	2166.17968454	542.55219760177	true	0	1	BS3	138.06807	0	P11974		0	R.KAADVHEVR.K	KAADVHEVR	K(1.00)AADVHEVR	1023.5461382699999	247	9	1	K	QDLKFGVEQDVDMVFASFIRKAADVHEVRKILGEKGKNIKI	247	1	1							P11974		0	R.KLFEELAR.S	KLFEELAR	K(1.00)LFEELAR	1004.5654762700001	393	8	1	K	EAVRMQHLIAREAEAAMFHRKLFEELARSSSHSTDLMEAMA	393
20180615_KS_CL_9.12000	12000	E:\julian\20190221_CroCo_PK-dataset\20180615_KS_CL_9_HCDFT_msconvertStyle.mgf	2619.88134	-1.0	1900.84943413292	4	476.219635	1900.85262627	476.22043303427	false	0	1				P11974		0	R.MNFSHGTHEYHAETIK.N	MNFSHGTHEYHAETIK	MNFSHGTHEYHAETIK	1900.85262627	74	16					1	1
20180615_KS_CL_9.12006	12006	E:\julian\20190221_CroCo_PK-dataset\20180615_KS_CL_9_HCDFT_msconvertStyle.mgf	2620.79472	-1.0	2257.29597013292	4	565.331269	2257.3018655399997	565.3327428517699	false	1	1	BS3	138.06807	0	P11974		0	K.KPR.P	KPR	K(1.00)PR	399.25939826999996	337	3	1	K	CNRAGKPVICATQMLESMIKKPRPTRAEGSDVANAVLDGAD	337	1	1							REVERSE_P11974		1	K.EGLIKRVEHVDAAKR.I	EGLIKRVEHVDAAKR	EGLIK(0.53)RVEHVDAAK(0.47)R	1719.9743972699998	272	15	5	K	GEHNEIKSIIKINKGKEGLIKRVEHVDAAKRIFSAFVMDVD	276
20180615_KS_CL_9.12006	12006	E:\julian\20190221_CroCo_PK-dataset\20180615_KS_CL_9_HCDFT_msconvertStyle.mgf	2620.79472	-1.0	2256.29583813292	4	565.081236	2256.29404454	565.08078760177	false	0	1	BS3	138.06807	0	P11974		0	R.TGLIKGSGTAEVELK.K	TGLIKGSGTAEVELK	TGLIK(1.00)GSGTAEVELK	1501.8351682699997	121	15	5	K	YRPVAVALDTKGPEIRTGLIKGSGTAEVELKKGATLKITLD	125	1	1							P11974		0	K.KGATLK.I	KGATLK	K(1.00)GATLK	616.39080627	136	6	1	K	GPEIRTGLIKGSGTAEVELKKGATLKITLDNAYMEKCDENI	136
20180615_KS_CL_9.12008	12008	E:\julian\20190221_CroCo_PK-dataset\20180615_KS_CL_9_HCDFT_msconvertStyle.mgf	2621.17038	-1.0	2349.97602759969	3	784.332619	2349.97629827	784.3327092234366	false	0	1				P11974		0	R.SSSHSTDLMEAMoxAMoxGSVEASYK.Ccm	SSSHSTDLMEAMAMGSVEASYK	SSSHSTDLMEAMoxAMoxGSVEASYK	2349.97629827	401	22					1	1	Mox;Mox	14;12	15.994910000000004;15.994910000000004
20180615_KS_CL_9.12010	12010	E:\julian\20190221_CroCo_PK-dataset\20180615_KS_CL_9_HCDFT_msconvertStyle.mgf	2621.35362	-1.0	1449.85910213292	4	363.472052	1449.85951954	363.47215635177	false	0	1	BS3	138.06807	0	P11974		0	R.KILGEK.G	KILGEK	K(1.00)ILGEK	686.43267127	256	6	1	K	DVDMVFASFIRKAADVHEVRKILGEKGKNIKIISKIENHEG	256	1	1							P11974		0	R.GFFKK.G	GFFKK	GFFK(1.00)K	625.35877827	501	5	4	K	EDVDLRVNLAMNVGKARGFFKKGDVVIVLTGWRPGSGFTNT	504
20180615_KS_CL_9.12013	12013	E:\julian\20190221_CroCo_PK-dataset\20180615_KS_CL_9_HCDFT_msconvertStyle.mgf	2621.91486	-1.0	2256.29667759969	3	753.106169	2256.29404454	753.1052913134366	false	0	1	BS3	138.06807	0	P11974		0	R.TGLIKGSGTAEVELK.K	TGLIKGSGTAEVELK	TGLIK(1.00)GSGTAEVELK	1501.8351682699997	121	15	5	K	YRPVAVALDTKGPEIRTGLIKGSGTAEVELKKGATLKITLD	125	1	1							P11974		0	K.KGATLK.I	KGATLK	K(1.00)GATLK	616.39080627	136	6	1	K	GPEIRTGLIKGSGTAEVELKKGATLKITLDNAYMEKCDENI	136
20180615_KS_CL_9.12016	12016	E:\julian\20190221_CroCo_PK-dataset\20180615_KS_CL_9_HCDFT_msconvertStyle.mgf	2622.36924	-1.0	2333.98042959969	3	779.000753	2333.98138827	779.00107255677	false	0	1				P11974		0	R.SSSHSTDLMEAMoxAMGSVEASYK.Ccm	SSSHSTDLMEAMAMGSVEASYK	SSSHSTDLMEAMoxAMGSVEASYK	2333.98138827	401	22					1	1	Mox	12	15.994910000000004
20180615_KS_CL_9.12017	12017	E:\julian\20190221_CroCo_PK-dataset\20180615_KS_CL_9_HCDFT_msconvertStyle.mgf	2622.47472	-1.0	2856.53445266615	5	572.314167	2856.5320005400004	572.31367657477	false	1	1	BS3	138.06807	0	REVERSE_P11974		1	-.PVPVVRMTNTFGSGPR.W	PVPVVRMTNTFGSGPR	P(1.00)VPVVRMTNTFGSGPR	1713.8984542700002	1	16	1	P	....................PVPVVRMTNTFGSGPRWGTLV	1	1	1							REVERSE_P11974		1	R.ALEEFLKR.H	ALEEFLKR	ALEEFLK(1.00)R	1004.5654762700001	133	8	7	K	AMAEMLDTSHSSSRALEEFLKRHFMAAEAERAILHQMRVAE	139
20180615_KS_CL_9.12021	12021	E:\julian\20190221_CroCo_PK-dataset\20180615_KS_CL_9_HCDFT_msconvertStyle.mgf	2623.4352	-1.0	1947.09699459969	3	650.039608	1947.0961915400003	650.0393403134368	false	0	1	BS3	138.06807	0	P11974		0	K.KGATLK.I	KGATLK	K(1.00)GATLK	616.39080627	136	6	1	K	GPEIRTGLIKGSGTAEVELKKGATLKITLDNAYMEKCDENI	136	1	1							P11974		0	R.SVETLKEMoxIK.S	SVETLKEMIK	SVETLK(1.00)EMoxIK	1192.6373152700003	57	10	6	K	ARNTGIICTIGPASRSVETLKEMIKSGMNVARMNFSHGTHE	62
20180615_KS_CL_9.12030	12030	E:\julian\20190221_CroCo_PK-dataset\20180615_KS_CL_9_HCDFT_msconvertStyle.mgf	2624.79822	-1.0	2473.30693659969	3	825.442922	2473.3097725400003	825.4438673134367	false	1	1	BS3	138.06807	0	P11974		0	K.NICcmKVVDVGSK.V	NICKVVDVGSK	NICcmK(1.00)VVDVGSK	1217.64380427	163	11	4	K	NAYMEKCDENILWLDYKNICKVVDVGSKVYVDDGLISLQVK	166	1	1							REVERSE_P11974		1	K.KLEVEATGSGK.I	KLEVEATGSGK	K(1.00)LEVEATGSGK	1117.59789827	397	11	1	K	NEDCKEMYANDLTIKLTAGKKLEVEATGSGKILGTRIEPGK	397
20180615_KS_CL_9.12033	12033	E:\julian\20190221_CroCo_PK-dataset\20180615_KS_CL_9_HCDFT_msconvertStyle.mgf	2625.27846	-1.0	1947.09758859969	3	650.039806	1947.0961915400003	650.0393403134368	false	0	1	BS3	138.06807	0	P11974		0	R.SVETLKEMoxIK.S	SVETLKEMIK	SVETLK(1.00)EMoxIK	1192.6373152700003	57	10	6	K	ARNTGIICTIGPASRSVETLKEMIKSGMNVARMNFSHGTHE	62	1	1	Mox	8	15.994910000000004				P11974		0	K.KGATLK.I	KGATLK	K(1.00)GATLK	616.39080627	136	6	1	K	GPEIRTGLIKGSGTAEVELKKGATLKITLDNAYMEKCDENI	136
20180615_KS_CL_9.12041	12041	E:\julian\20190221_CroCo_PK-dataset\20180615_KS_CL_9_HCDFT_msconvertStyle.mgf	2626.5423	-1.0	989.50120706646	2	495.75788	989.5029352700001	495.75874410177005	false	0	1				P11974		0	K.GSGTAEVELK.K	GSGTAEVELK	GSGTAEVELK	989.5029352700001	126	10					1	1
20180615_KS_CL_9.12045	12045	E:\julian\20190221_CroCo_PK-dataset\20180615_KS_CL_9_HCDFT_msconvertStyle.mgf	2627.12592	-1.0	1192.63613559969	3	398.552655	1192.6373152700003	398.55304822343675	false	0	1				P11974		0	R.SVETLKEMoxIK.S	SVETLKEMIK	SVETLKEMoxIK	1192.6373152700003	57	10					1	1	Mox	8	15.994910000000004
20180615_KS_CL_9.12048	12048	E:\julian\20190221_CroCo_PK-dataset\20180615_KS_CL_9_HCDFT_msconvertStyle.mgf	2627.6838	-1.0	3262.7929471993803	6	544.806101	3262.7886645399994	544.8053872234366	false	1	1	BS3	138.06807	0	P11974		0	K.KGATLKITLDNAYMoxEK.Ccm	KGATLKITLDNAYMEK	K(0.38)GATLK(0.62)ITLDNAYMoxEK	1810.9498762699995	136	16	6	K	TGLIKGSGTAEVELKKGATLKITLDNAYMEKCDENILWLDY	141	1	1	Mox	14	15.994910000000004				REVERSE_P11974		1	R.WGTLVIVVDGKK.F	WGTLVIVVDGKK	WGTLVIVVDGK(1.00)K	1313.7707182699999	17	12	11	K	MTNTFGSGPRWGTLVIVVDGKKFFGRAKGVNMALNVRLDVD	27
20180615_KS_CL_9.12051	12051	E:\julian\20190221_CroCo_PK-dataset\20180615_KS_CL_9_HCDFT_msconvertStyle.mgf	2628.2427	-1.0	2473.30945659969	3	825.443762	2473.3097725400003	825.4438673134367	false	1	1	BS3	138.06807	0	P11974		0	K.NICcmKVVDVGSK.V	NICKVVDVGSK	NICcmK(1.00)VVDVGSK	1217.64380427	163	11	4	K	NAYMEKCDENILWLDYKNICKVVDVGSKVYVDDGLISLQVK	166	1	1							REVERSE_P11974		1	K.KLEVEATGSGK.I	KLEVEATGSGK	K(1.00)LEVEATGSGK	1117.59789827	397	11	1	K	NEDCKEMYANDLTIKLTAGKKLEVEATGSGKILGTRIEPGK	397
20180615_KS_CL_9.12069	12069	E:\julian\20190221_CroCo_PK-dataset\20180615_KS_CL_9_HCDFT_msconvertStyle.mgf	2631.5109	-1.0	2473.31001413292	4	619.33478	2473.3097725400003	619.3347196017701	false	0	1	BS3	138.06807	0	P11974		0	K.NICcmKVVDVGSK.V	NICKVVDVGSK	NICcmK(1.00)VVDVGSK	1217.64380427	163	11	4	K	NAYMEKCDENILWLDYKNICKVVDVGSKVYVDDGLISLQVK	166	1	1							P11974		0	K.GSGTAEVELKK.G	GSGTAEVELKK	GSGTAEVELK(1.00)K	1117.59789827	126	11	10	K	KGPEIRTGLIKGSGTAEVELKKGATLKITLDNAYMEKCDEN	135
20180615_KS_CL_9.12083	12083	E:\julian\20190221_CroCo_PK-dataset\20180615_KS_CL_9_HCDFT_msconvertStyle.mgf	2634.03888	-1.0	1900.85064213292	4	476.219937	1900.85262627	476.22043303427	false	0	1				P11974		0	R.MNFSHGTHEYHAETIK.N	MNFSHGTHEYHAETIK	MNFSHGTHEYHAETIK	1900.85262627	74	16					1	1
20180615_KS_CL_9.12080	12080	E:\julian\20190221_CroCo_PK-dataset\20180615_KS_CL_9_HCDFT_msconvertStyle.mgf	2633.7975	-1.0	2256.29759813292	4	565.081676	2256.29404454	565.08078760177	false	0	1	BS3	138.06807	0	P11974		0	R.TGLIKGSGTAEVELK.K	TGLIKGSGTAEVELK	TGLIK(1.00)GSGTAEVELK	1501.8351682699997	121	15	5	K	YRPVAVALDTKGPEIRTGLIKGSGTAEVELKKGATLKITLD	125	1	1							P11974		0	K.KGATLK.I	KGATLK	K(1.00)GATLK	616.39080627	136	6	1	K	GPEIRTGLIKGSGTAEVELKKGATLKITLDNAYMEKCDENI	136
20180615_KS_CL_9.12096	12096	E:\julian\20190221_CroCo_PK-dataset\20180615_KS_CL_9_HCDFT_msconvertStyle.mgf	2636.2746	-1.0	1900.85254213292	4	476.220412	1900.85262627	476.22043303427	false	0	1				P11974		0	R.MNFSHGTHEYHAETIK.N	MNFSHGTHEYHAETIK	MNFSHGTHEYHAETIK	1900.85262627	74	16					1	1
20180615_KS_CL_9.12095	12095	E:\julian\20190221_CroCo_PK-dataset\20180615_KS_CL_9_HCDFT_msconvertStyle.mgf	2636.16936	-1.0	1907.95220859969	3	636.991346	1907.9518652699999	636.99123155677	false	0	1				P11974		0	R.AGKPVICcmATQMoxLESMoxIK.K	AGKPVICATQMLESMIK	AGKPVICcmATQMoxLESMoxIK	1907.9518652699999	320	17					1	1	Mox;Mox	11;15	15.994910000000004;15.994910000000004
20180615_KS_CL_9.12089	12089	E:\julian\20190221_CroCo_PK-dataset\20180615_KS_CL_9_HCDFT_msconvertStyle.mgf	2635.15302	-1.0	2256.29760213292	4	565.081677	2256.29404454	565.08078760177	false	0	1	BS3	138.06807	0	P11974		0	R.TGLIKGSGTAEVELK.K	TGLIKGSGTAEVELK	TGLIK(1.00)GSGTAEVELK	1501.8351682699997	121	15	5	K	YRPVAVALDTKGPEIRTGLIKGSGTAEVELKKGATLKITLD	125	1	1							P11974		0	K.KGATLK.I	KGATLK	K(1.00)GATLK	616.39080627	136	6	1	K	GPEIRTGLIKGSGTAEVELKKGATLKITLDNAYMEKCDENI	136
20180615_KS_CL_9.12135	12135	E:\julian\20190221_CroCo_PK-dataset\20180615_KS_CL_9_HCDFT_msconvertStyle.mgf	2644.3587	-1.0	1004.5634090664599	2	503.288981	1004.5654762700001	503.29001460177005	false	0	1				P11974		0	R.KLFEELAR.S	KLFEELAR	KLFEELAR	1004.5654762700001	393	8					1	1
20180615_KS_CL_9.12154	12154	E:\julian\20190221_CroCo_PK-dataset\20180615_KS_CL_9_HCDFT_msconvertStyle.mgf	2647.46016	-1.0	1176.64168659969	3	393.221172	1176.6424052700002	393.2214115567701	false	0	1				P11974		0	R.SVETLKEMIK.S	SVETLKEMIK	SVETLKEMIK	1176.6424052700002	57	10					1	1
20180615_KS_CL_9.12171	12171	E:\julian\20190221_CroCo_PK-dataset\20180615_KS_CL_9_HCDFT_msconvertStyle.mgf	2650.5414	-1.0	1117.59677259969	3	373.539534	1117.59789827	373.5399092234367	false	1	1				REVERSE_P11974		1	K.KLEVEATGSGK.I	KLEVEATGSGK	KLEVEATGSGK	1117.59789827	397	11					1	1
20180615_KS_CL_9.12175	12175	E:\julian\20190221_CroCo_PK-dataset\20180615_KS_CL_9_HCDFT_msconvertStyle.mgf	2651.17848	-1.0	1900.85334613292	4	476.220613	1900.85262627	476.22043303427	false	0	1				P11974		0	R.MNFSHGTHEYHAETIK.N	MNFSHGTHEYHAETIK	MNFSHGTHEYHAETIK	1900.85262627	74	16					1	1
20180615_KS_CL_9.12180	12180	E:\julian\20190221_CroCo_PK-dataset\20180615_KS_CL_9_HCDFT_msconvertStyle.mgf	2652.03402	-1.0	2317.99273959969	3	773.671523	2317.98647827	773.6694358901034	false	0	1				P11974		0	R.SSSHSTDLMEAMAMGSVEASYK.Ccm	SSSHSTDLMEAMAMGSVEASYK	SSSHSTDLMEAMAMGSVEASYK	2317.98647827	401	22					1	1
20180615_KS_CL_9.12177	12177	E:\julian\20190221_CroCo_PK-dataset\20180615_KS_CL_9_HCDFT_msconvertStyle.mgf	2651.55324	-1.0	2349.9754125996897	3	784.332414	2349.97629827	784.3327092234366	false	0	1				P11974		0	R.SSSHSTDLMEAMoxAMoxGSVEASYK.Ccm	SSSHSTDLMEAMAMGSVEASYK	SSSHSTDLMEAMoxAMoxGSVEASYK	2349.97629827	401	22					1	1	Mox;Mox	14;12	15.994910000000004;15.994910000000004
20180615_KS_CL_9.12190	12190	E:\julian\20190221_CroCo_PK-dataset\20180615_KS_CL_9_HCDFT_msconvertStyle.mgf	2653.73922	-1.0	1343.72501906646	2	672.869786	1343.72310197	672.86882745177	false	0	1				P11974		0	R.VNLAMoxNVGKbs3ohAR.G	VNLAMNVGKAR	VNLAMoxNVGKbs3ohAR	1343.72310197	490	11					1	1	Mox;Kbs3oh	5;9	15.994910000000004;156.0786347
20180615_KS_CL_9.12184	12184	E:\julian\20190221_CroCo_PK-dataset\20180615_KS_CL_9_HCDFT_msconvertStyle.mgf	2652.59598	-1.0	2333.97921159969	3	779.000347	2333.98138827	779.00107255677	false	0	1				P11974		0	R.SSSHSTDLMEAMAMoxGSVEASYK.Ccm	SSSHSTDLMEAMAMGSVEASYK	SSSHSTDLMEAMAMoxGSVEASYK	2333.98138827	401	22					1	1	Mox	14	15.994910000000004
20180615_KS_CL_9.12191	12191	E:\julian\20190221_CroCo_PK-dataset\20180615_KS_CL_9_HCDFT_msconvertStyle.mgf	2653.81998	-1.0	2317.98680259969	3	773.669544	2317.98647827	773.6694358901034	false	0	1				P11974		0	R.SSSHSTDLMEAMAMGSVEASYK.Ccm	SSSHSTDLMEAMAMGSVEASYK	SSSHSTDLMEAMAMGSVEASYK	2317.98647827	401	22					1	1
20180615_KS_CL_9.12212	12212	E:\julian\20190221_CroCo_PK-dataset\20180615_KS_CL_9_HCDFT_msconvertStyle.mgf	2657.85006	-1.0	1192.63544259969	3	398.552424	1192.6373152700003	398.55304822343675	false	0	1				P11974		0	R.SVETLKEMoxIK.S	SVETLKEMIK	SVETLKEMoxIK	1192.6373152700003	57	10					1	1	Mox	8	15.994910000000004
20180615_KS_CL_9.12214	12214	E:\julian\20190221_CroCo_PK-dataset\20180615_KS_CL_9_HCDFT_msconvertStyle.mgf	2658.32808	-1.0	1916.84439013292	4	480.218374	1916.84753627	480.21916053427003	false	0	1				P11974		0	R.MoxNFSHGTHEYHAETIK.N	MNFSHGTHEYHAETIK	MoxNFSHGTHEYHAETIK	1916.84753627	74	16					1	1	Mox	1	15.994910000000004
20180615_KS_CL_9.12242	12242	E:\julian\20190221_CroCo_PK-dataset\20180615_KS_CL_9_HCDFT_msconvertStyle.mgf	2662.95594	-1.0	2317.98982959969	3	773.670553	2317.98647827	773.6694358901034	false	0	1				P11974		0	R.SSSHSTDLMEAMAMGSVEASYK.Ccm	SSSHSTDLMEAMAMGSVEASYK	SSSHSTDLMEAMAMGSVEASYK	2317.98647827	401	22					1	1
20180615_KS_CL_9.12270	12270	E:\julian\20190221_CroCo_PK-dataset\20180615_KS_CL_9_HCDFT_msconvertStyle.mgf	2667.5829	-1.0	1160.64307506646	2	581.328814	1160.6441109700002	581.3293319517701	false	0	1				P11974		0	R.Kbs3ohLFEELAR.S	KLFEELAR	Kbs3ohLFEELAR	1160.6441109700002	393	8					1	1	Kbs3oh	1	156.0786347
20180615_KS_CL_9.12263	12263	E:\julian\20190221_CroCo_PK-dataset\20180615_KS_CL_9_HCDFT_msconvertStyle.mgf	2666.46126	-1.0	1907.9522745996899	3	636.991368	1907.9518652699999	636.99123155677	false	0	1				P11974		0	R.AGKPVICcmATQMoxLESMoxIK.K	AGKPVICATQMLESMIK	AGKPVICcmATQMoxLESMoxIK	1907.9518652699999	320	17					1	1	Mox;Mox	11;15	15.994910000000004;15.994910000000004
20180615_KS_CL_9.12289	12289	E:\julian\20190221_CroCo_PK-dataset\20180615_KS_CL_9_HCDFT_msconvertStyle.mgf	2671.20846	-1.0	3616.76705266615	5	724.360687	3616.7653735400004	724.3603511747701	false	0	1	BS3	138.06807	0	P11974		0	R.SVETLKEMoxIK.S	SVETLKEMIK	SVETLK(1.00)EMoxIK	1192.6373152700003	57	10	6	K	ARNTGIICTIGPASRSVETLKEMIKSGMNVARMNFSHGTHE	62	1	1	Mox	8	15.994910000000004				P11974		0	R.MoxNFSHGTHEYHAETIKNVR.T	MNFSHGTHEYHAETIKNVR	MoxNFSHGTHEYHAETIK(1.00)NVR	2286.0599882700003	74	19	16	K	MNVARMNFSHGTHEYHAETIKNVRTATESFASDPILYRPVA	89
20180615_KS_CL_9.12296	12296	E:\julian\20190221_CroCo_PK-dataset\20180615_KS_CL_9_HCDFT_msconvertStyle.mgf	2672.29524	-1.0	1934.98537659969	3	646.002402	1934.987906375	646.0032452584367	false	1	1				REVERSE_P11974		1	K.Kbs3nh2IMoxSELMoxQTACcmIVPK.G	KIMSELMQTACIVPK	Kbs3nh2IMoxSELMoxQTACcmIVPK	1934.987906375	196	15					1	1	Kbs3nh2;Mox;Mox	1;3;7	155.09461910500005;15.994910000000004;15.994910000000004
20180615_KS_CL_9.12297	12297	E:\julian\20190221_CroCo_PK-dataset\20180615_KS_CL_9_HCDFT_msconvertStyle.mgf	2672.37498	-1.0	1993.00678613292	4	499.258973	1993.01565227	499.26118953427	false	1	1				REVERSE_P11974		1	K.KSGLFGGNEVETVLFDPGK.Q	KSGLFGGNEVETVLFDPGK	KSGLFGGNEVETVLFDPGK	1993.01565227	326	19					1	1
20180615_KS_CL_9.12294	12294	E:\julian\20190221_CroCo_PK-dataset\20180615_KS_CL_9_HCDFT_msconvertStyle.mgf	2672.13222	-1.0	3616.76451266615	5	724.360179	3616.7653735400004	724.3603511747701	false	0	1	BS3	138.06807	0	P11974		0	R.SVETLKEMoxIK.S	SVETLKEMIK	SVETLK(1.00)EMoxIK	1192.6373152700003	57	10	6	K	ARNTGIICTIGPASRSVETLKEMIKSGMNVARMNFSHGTHE	62	1	1	Mox	8	15.994910000000004				P11974		0	R.MoxNFSHGTHEYHAETIKNVR.T	MNFSHGTHEYHAETIKNVR	MoxNFSHGTHEYHAETIK(1.00)NVR	2286.0599882700003	74	19	16	K	MNVARMNFSHGTHEYHAETIKNVRTATESFASDPILYRPVA	89
20180615_KS_CL_9.12311	12311	E:\julian\20190221_CroCo_PK-dataset\20180615_KS_CL_9_HCDFT_msconvertStyle.mgf	2674.87158	-1.0	1004.56475106646	2	503.289652	1004.5654762700001	503.29001460177005	false	0	1				P11974		0	R.KLFEELAR.S	KLFEELAR	KLFEELAR	1004.5654762700001	393	8					1	1
20180615_KS_CL_9.12319	12319	E:\julian\20190221_CroCo_PK-dataset\20180615_KS_CL_9_HCDFT_msconvertStyle.mgf	2676.04884	-1.0	3053.68517813292	4	764.428571	3053.68731654	764.4291056017701	false	0	1	BS3	138.06807	0	P11974		0	K.KGVNLPGAAVDLPAVSEK.D	KGVNLPGAAVDLPAVSEK	K(1.00)GVNLPGAAVDLPAVSEK	1763.97814527	207	18	1	K	QKGPDFLVTEVENGGFLGSKKGVNLPGAAVDLPAVSEKDIQ	207	1	1							P11974		0	R.KAADVHEVRK.I	KAADVHEVRK	K(1.00)AADVHEVRK	1151.64110127	247	10	1	K	QDLKFGVEQDVDMVFASFIRKAADVHEVRKILGEKGKNIKI	247
20180615_KS_CL_9.12329	12329	E:\julian\20190221_CroCo_PK-dataset\20180615_KS_CL_9_HCDFT_msconvertStyle.mgf	2677.90446	-1.0	2349.97566759969	3	784.332499	2349.97629827	784.3327092234366	false	0	1				P11974		0	R.SSSHSTDLMEAMoxAMoxGSVEASYK.Ccm	SSSHSTDLMEAMAMGSVEASYK	SSSHSTDLMEAMoxAMoxGSVEASYK	2349.97629827	401	22					1	1	Mox;Mox	14;12	15.994910000000004;15.994910000000004
20180615_KS_CL_9.12352	12352	E:\julian\20190221_CroCo_PK-dataset\20180615_KS_CL_9_HCDFT_msconvertStyle.mgf	2681.93928	-1.0	1900.84901413292	4	476.21953	1900.85262627	476.22043303427	false	0	1				P11974		0	R.MNFSHGTHEYHAETIK.N	MNFSHGTHEYHAETIK	MNFSHGTHEYHAETIK	1900.85262627	74	16					1	1
20180615_KS_CL_9.12348	12348	E:\julian\20190221_CroCo_PK-dataset\20180615_KS_CL_9_HCDFT_msconvertStyle.mgf	2681.2983	-1.0	2433.35615813292	4	609.346316	2433.36783654	609.34923560177	false	1	1	BS3	138.06807	0	REVERSE_P11974		1	K.LTAGKK.L	LTAGKK	LTAGK(1.00)K	616.3908062700001	392	6	5	K	INEDCKEMYANDLTIKLTAGKKLEVEATGSGKILGTRIEPG	396	1	1							REVERSE_P11974		1	K.FFGRAKGVNMALNVR.L	FFGRAKGVNMALNVR	FFGRAK(1.00)GVNMALNVR	1678.90896027	29	15	6	K	GPRWGTLVIVVDGKKFFGRAKGVNMALNVRLDVDEAWAEQV	34
20180615_KS_CL_9.12369	12369	E:\julian\20190221_CroCo_PK-dataset\20180615_KS_CL_9_HCDFT_msconvertStyle.mgf	2685.00252	-1.0	1934.98438659969	3	646.002072	1934.987906375	646.0032452584367	false	1	1				REVERSE_P11974		1	K.Kbs3nh2IMoxSELMoxQTACcmIVPK.G	KIMSELMQTACIVPK	Kbs3nh2IMoxSELMoxQTACcmIVPK	1934.987906375	196	15					1	1	Kbs3nh2;Mox;Mox	1;3;7	155.09461910500005;15.994910000000004;15.994910000000004
20180615_KS_CL_9.12356	12356	E:\julian\20190221_CroCo_PK-dataset\20180615_KS_CL_9_HCDFT_msconvertStyle.mgf	2682.7938	-1.0	2333.9793555996903	3	779.000395	2333.98138827	779.00107255677	false	0	1				P11974		0	R.SSSHSTDLMEAMoxAMGSVEASYK.Ccm	SSSHSTDLMEAMAMGSVEASYK	SSSHSTDLMEAMoxAMGSVEASYK	2333.98138827	401	22					1	1	Mox	12	15.994910000000004
20180615_KS_CL_9.12370	12370	E:\julian\20190221_CroCo_PK-dataset\20180615_KS_CL_9_HCDFT_msconvertStyle.mgf	2685.0834	-1.0	2317.99212159969	3	773.671317	2317.98647827	773.6694358901034	false	0	1				P11974		0	R.SSSHSTDLMEAMAMGSVEASYK.Ccm	SSSHSTDLMEAMAMGSVEASYK	SSSHSTDLMEAMAMGSVEASYK	2317.98647827	401	22					1	1
20180615_KS_CL_9.12367	12367	E:\julian\20190221_CroCo_PK-dataset\20180615_KS_CL_9_HCDFT_msconvertStyle.mgf	2684.62764	-1.0	3616.7648431993803	6	603.801417	3616.7653735400004	603.8015053901034	false	0	1	BS3	138.06807	0	P11974		0	R.SVETLKEMoxIK.S	SVETLKEMIK	SVETLK(1.00)EMoxIK	1192.6373152700003	57	10	6	K	ARNTGIICTIGPASRSVETLKEMIKSGMNVARMNFSHGTHE	62	1	1	Mox	8	15.994910000000004				P11974		0	R.MoxNFSHGTHEYHAETIKNVR.T	MNFSHGTHEYHAETIKNVR	MoxNFSHGTHEYHAETIK(1.00)NVR	2286.0599882700003	74	19	16	K	MNVARMNFSHGTHEYHAETIKNVRTATESFASDPILYRPVA	89
20180615_KS_CL_9.12378	12378	E:\julian\20190221_CroCo_PK-dataset\20180615_KS_CL_9_HCDFT_msconvertStyle.mgf	2686.36326	-1.0	1343.72349906646	2	672.869026	1343.72310197	672.86882745177	false	0	1				P11974		0	R.VNLAMoxNVGKbs3ohAR.G	VNLAMNVGKAR	VNLAMoxNVGKbs3ohAR	1343.72310197	490	11					1	1	Mox;Kbs3oh	5;9	15.994910000000004;156.0786347
20180615_KS_CL_9.12386	12386	E:\julian\20190221_CroCo_PK-dataset\20180615_KS_CL_9_HCDFT_msconvertStyle.mgf	2687.48508	-1.0	1343.72326706646	2	672.86891	1343.72310197	672.86882745177	false	0	1				P11974		0	R.VNLAMoxNVGKbs3ohAR.G	VNLAMNVGKAR	VNLAMoxNVGKbs3ohAR	1343.72310197	490	11					1	1	Mox;Kbs3oh	5;9	15.994910000000004;156.0786347
20180615_KS_CL_9.12391	12391	E:\julian\20190221_CroCo_PK-dataset\20180615_KS_CL_9_HCDFT_msconvertStyle.mgf	2688.1251	-1.0	730.38569706646	2	366.200125	730.38611527	366.20033410177	false	0	1				P11974		0	K.DIQDLK.F	DIQDLK	DIQDLK	730.38611527	225	6					1	1
20180615_KS_CL_9.12399	12399	E:\julian\20190221_CroCo_PK-dataset\20180615_KS_CL_9_HCDFT_msconvertStyle.mgf	2689.61712	-1.0	1192.63550259969	3	398.552444	1192.6373152700003	398.55304822343675	false	0	1				P11974		0	R.SVETLKEMoxIK.S	SVETLKEMIK	SVETLKEMoxIK	1192.6373152700003	57	10					1	1	Mox	8	15.994910000000004
20180615_KS_CL_9.12395	12395	E:\julian\20190221_CroCo_PK-dataset\20180615_KS_CL_9_HCDFT_msconvertStyle.mgf	2689.08234	-1.0	3616.76381719938	6	603.801246	3616.7653735400004	603.8015053901034	false	0	1	BS3	138.06807	0	P11974		0	R.SVETLKEMoxIK.S	SVETLKEMIK	SVETLK(1.00)EMoxIK	1192.6373152700003	57	10	6	K	ARNTGIICTIGPASRSVETLKEMIKSGMNVARMNFSHGTHE	62	1	1	Mox	8	15.994910000000004				P11974		0	R.MoxNFSHGTHEYHAETIKNVR.T	MNFSHGTHEYHAETIKNVR	MoxNFSHGTHEYHAETIK(1.00)NVR	2286.0599882700003	74	19	16	K	MNVARMNFSHGTHEYHAETIKNVRTATESFASDPILYRPVA	89
20180615_KS_CL_9.12411	12411	E:\julian\20190221_CroCo_PK-dataset\20180615_KS_CL_9_HCDFT_msconvertStyle.mgf	2691.5412	-1.0	1060.47634106646	2	531.245447	1060.47601027	531.24528160177	false	0	1				P11974		0	R.EAEAAMFHR.K	EAEAAMFHR	EAEAAMFHR	1060.47601027	384	9					1	1
20180615_KS_CL_9.12429	12429	E:\julian\20190221_CroCo_PK-dataset\20180615_KS_CL_9_HCDFT_msconvertStyle.mgf	2694.3297	-1.0	1060.47513459969	3	354.498988	1060.47601027	354.4992798901033	false	0	1				P11974		0	R.EAEAAMFHR.K	EAEAAMFHR	EAEAAMFHR	1060.47601027	384	9					1	1
20180615_KS_CL_9.12430	12430	E:\julian\20190221_CroCo_PK-dataset\20180615_KS_CL_9_HCDFT_msconvertStyle.mgf	2694.40842	-1.0	2068.17017266615	5	414.641311	2068.17142654	414.64156177477	false	0	1	BS3	138.06807	0	P11974		0	R.SVETLKEMIK.S	SVETLKEMIK	SVETLK(1.00)EMIK	1176.6424052700002	57	10	6	K	ARNTGIICTIGPASRSVETLKEMIKSGMNVARMNFSHGTHE	62	1	1							P11974		0	K.KPRPTR.A	KPRPTR	K(1.00)PRPTR	753.46095127	337	6	1	K	CNRAGKPVICATQMLESMIKKPRPTRAEGSDVANAVLDGAD	337
20180615_KS_CL_9.12428	12428	E:\julian\20190221_CroCo_PK-dataset\20180615_KS_CL_9_HCDFT_msconvertStyle.mgf	2694.25092	-1.0	2069.17413159969	3	690.731987	2069.1666725400005	690.7295006467701	false	1	1	BS3	138.06807	0	REVERSE_P11974		1	K.GKEGLIK.R	GKEGLIK	GK(1.00)EGLIK	743.4541352700002	270	7	2	K	DFRRVGEHNEIKSIIKINKGKEGLIKRVEHVDAAKRIFSAF	271	1	1							P11974		0	R.VNLAMoxNVGKAR.G	VNLAMNVGKAR	VNLAMoxNVGK(1.00)AR	1187.6444672700002	490	11	9	K	VQEAWAEDVDLRVNLAMNVGKARGFFKKGDVVIVLTGWRPG	498
20180615_KS_CL_9.12433	12433	E:\julian\20190221_CroCo_PK-dataset\20180615_KS_CL_9_HCDFT_msconvertStyle.mgf	2694.86406	-1.0	1861.96667559969	3	621.662835	1861.9641182400003	621.6619825467701	false	1	1	BS3	138.06807	0	REVERSE_P11974		1	R.AKGVNMoxALNVR.L	AKGVNMALNVR	AK(1.00)GVNMoxALNVR	1187.6444672700002	33	11	2	K	GPRWGTLVIVVDGKKFFGRAKGVNMALNVRLDVDEAWAEQV	34	1	1	Mox	6	15.994910000000004				P11974		0	-.MoxSKbs3oh.S	MSK	Mox(1.00)SKbs3oh	536.2515809700001	1	3	1	Mox	....................MSKSHSEAGSAFIQTQQLHAA	1
20180615_KS_CL_9.12436	12436	E:\julian\20190221_CroCo_PK-dataset\20180615_KS_CL_9_HCDFT_msconvertStyle.mgf	2695.34892	-1.0	2068.1727855996896	3	690.398205	2068.17142654	690.3977519801034	false	0	1	BS3	138.06807	0	P11974		0	R.SVETLKEMIK.S	SVETLKEMIK	SVETLK(1.00)EMIK	1176.6424052700002	57	10	6	K	ARNTGIICTIGPASRSVETLKEMIKSGMNVARMNFSHGTHE	62	1	1							P11974		0	K.KPRPTR.A	KPRPTR	K(1.00)PRPTR	753.46095127	337	6	1	K	CNRAGKPVICATQMLESMIKKPRPTRAEGSDVANAVLDGAD	337
20180615_KS_CL_9.12444	12444	E:\julian\20190221_CroCo_PK-dataset\20180615_KS_CL_9_HCDFT_msconvertStyle.mgf	2696.84514	-1.0	1907.95258059969	3	636.99147	1907.9518652699999	636.99123155677	false	0	1				P11974		0	R.AGKPVICcmATQMoxLESMoxIK.K	AGKPVICATQMLESMIK	AGKPVICcmATQMoxLESMoxIK	1907.9518652699999	320	17					1	1	Mox;Mox	11;15	15.994910000000004;15.994910000000004
20180615_KS_CL_9.12449	12449	E:\julian\20190221_CroCo_PK-dataset\20180615_KS_CL_9_HCDFT_msconvertStyle.mgf	2697.88602	-1.0	2068.17247813292	4	518.050396	2068.17142654	518.05013310177	false	0	1	BS3	138.06807	0	P11974		0	R.SVETLKEMIK.S	SVETLKEMIK	SVETLK(1.00)EMIK	1176.6424052700002	57	10	6	K	ARNTGIICTIGPASRSVETLKEMIKSGMNVARMNFSHGTHE	62	1	1							P11974		0	K.KPRPTR.A	KPRPTR	K(1.00)PRPTR	753.46095127	337	6	1	K	CNRAGKPVICATQMLESMIKKPRPTRAEGSDVANAVLDGAD	337
20180615_KS_CL_9.12453	12453	E:\julian\20190221_CroCo_PK-dataset\20180615_KS_CL_9_HCDFT_msconvertStyle.mgf	2698.84878	-1.0	1951.07098659969	3	651.364272	1951.0713155400003	651.3643816467701	false	0	1	BS3	138.06807	0	P11974		0	R.VNLAMoxNVGKAR.G	VNLAMNVGKAR	VNLAMoxNVGK(1.00)AR	1187.6444672700002	490	11	9	K	VQEAWAEDVDLRVNLAMNVGKARGFFKKGDVVIVLTGWRPG	498	1	1	Mox	5	15.994910000000004				P11974		0	R.GFFKK.G	GFFKK	GFFK(1.00)K	625.35877827	501	5	4	K	EDVDLRVNLAMNVGKARGFFKKGDVVIVLTGWRPGSGFTNT	504
20180615_KS_CL_9.12474	12474	E:\julian\20190221_CroCo_PK-dataset\20180615_KS_CL_9_HCDFT_msconvertStyle.mgf	2702.343	-1.0	3616.7659876661496	5	724.360474	3616.765373540001	724.3603511747701	true	0	1	BS3	138.06807	0	P11974		0	R.MoxNFSHGTHEYHAETIKNVR.T	MNFSHGTHEYHAETIKNVR	MoxNFSHGTHEYHAETIK(1.00)NVR	2286.0599882700003	74	19	16	K	MNVARMNFSHGTHEYHAETIKNVRTATESFASDPILYRPVA	89	1	1	Mox	1	15.994910000000004				P11974		0	R.SVETLKEMoxIK.S	SVETLKEMIK	SVETLK(1.00)EMoxIK	1192.6373152700003	57	10	6	K	ARNTGIICTIGPASRSVETLKEMIKSGMNVARMNFSHGTHE	62
20180615_KS_CL_9.12501	12501	E:\julian\20190221_CroCo_PK-dataset\20180615_KS_CL_9_HCDFT_msconvertStyle.mgf	2707.35336	-1.0	1861.9682775996898	3	621.663369	1861.9641182400003	621.6619825467701	false	1	1	BS3	138.06807	0	REVERSE_P11974		1	R.AKGVNMoxALNVR.L	AKGVNMALNVR	AK(1.00)GVNMoxALNVR	1187.6444672700002	33	11	2	K	GPRWGTLVIVVDGKKFFGRAKGVNMALNVRLDVDEAWAEQV	34	1	1	Mox	6	15.994910000000004				P11974		0	-.MoxSKbs3oh.S	MSK	Mox(1.00)SKbs3oh	536.2515809700001	1	3	1	Mox	....................MSKSHSEAGSAFIQTQQLHAA	1
20180615_KS_CL_9.12494	12494	E:\julian\20190221_CroCo_PK-dataset\20180615_KS_CL_9_HCDFT_msconvertStyle.mgf	2706.19884	-1.0	3616.76613013292	4	905.198809	3616.765373540001	905.1986198517702	false	0	1	BS3	138.06807	0	P11974		0	R.MoxNFSHGTHEYHAETIKNVR.T	MNFSHGTHEYHAETIKNVR	MoxNFSHGTHEYHAETIK(1.00)NVR	2286.0599882700003	74	19	16	K	MNVARMNFSHGTHEYHAETIKNVRTATESFASDPILYRPVA	89	1	1	Mox	1	15.994910000000004				P11974		0	R.SVETLKEMoxIK.S	SVETLKEMIK	SVETLK(1.00)EMoxIK	1192.6373152700003	57	10	6	K	ARNTGIICTIGPASRSVETLKEMIKSGMNVARMNFSHGTHE	62
20180615_KS_CL_9.12524	12524	E:\julian\20190221_CroCo_PK-dataset\20180615_KS_CL_9_HCDFT_msconvertStyle.mgf	2711.14368	-1.0	1192.63702059969	3	398.55295	1192.6373152700003	398.55304822343675	false	0	1				P11974		0	R.SVETLKEMoxIK.S	SVETLKEMIK	SVETLKEMoxIK	1192.6373152700003	57	10					1	1	Mox	8	15.994910000000004
20180615_KS_CL_9.12535	12535	E:\julian\20190221_CroCo_PK-dataset\20180615_KS_CL_9_HCDFT_msconvertStyle.mgf	2713.2354	-1.0	1916.84873813292	4	480.219461	1916.84753627	480.21916053427003	false	0	1				P11974		0	R.MoxNFSHGTHEYHAETIK.N	MNFSHGTHEYHAETIK	MoxNFSHGTHEYHAETIK	1916.84753627	74	16					1	1	Mox	1	15.994910000000004
20180615_KS_CL_9.12547	12547	E:\julian\20190221_CroCo_PK-dataset\20180615_KS_CL_9_HCDFT_msconvertStyle.mgf	2715.58866	-1.0	2317.98937959969	3	773.670403	2317.98647827	773.6694358901034	false	0	1				P11974		0	R.SSSHSTDLMEAMAMGSVEASYK.Ccm	SSSHSTDLMEAMAMGSVEASYK	SSSHSTDLMEAMAMGSVEASYK	2317.98647827	401	22					1	1
20180615_KS_CL_9.12533	12533	E:\julian\20190221_CroCo_PK-dataset\20180615_KS_CL_9_HCDFT_msconvertStyle.mgf	2713.0497	-1.0	2333.98189059969	3	779.00124	2333.98138827	779.00107255677	false	0	1				P11974		0	R.SSSHSTDLMEAMAMoxGSVEASYK.Ccm	SSSHSTDLMEAMAMGSVEASYK	SSSHSTDLMEAMAMoxGSVEASYK	2333.98138827	401	22					1	1	Mox	14	15.994910000000004
20180615_KS_CL_9.12551	12551	E:\julian\20190221_CroCo_PK-dataset\20180615_KS_CL_9_HCDFT_msconvertStyle.mgf	2716.2303	-1.0	1342.7446845996901	3	448.588838	1342.739086375	448.58697192510334	false	0	1				P11974		0	R.VNLAMoxNVGKbs3nh2AR.G	VNLAMNVGKAR	VNLAMoxNVGKbs3nh2AR	1342.739086375	490	11					1	1	Mox;Kbs3nh2	5;9	15.994910000000004;155.09461910500005
20180615_KS_CL_9.12572	12572	E:\julian\20190221_CroCo_PK-dataset\20180615_KS_CL_9_HCDFT_msconvertStyle.mgf	2719.52076	-1.0	2317.98328659969	3	773.668372	2317.98647827	773.6694358901034	false	0	1				P11974		0	R.SSSHSTDLMEAMAMGSVEASYK.Ccm	SSSHSTDLMEAMAMGSVEASYK	SSSHSTDLMEAMAMGSVEASYK	2317.98647827	401	22					1	1
20180615_KS_CL_9.12568	12568	E:\julian\20190221_CroCo_PK-dataset\20180615_KS_CL_9_HCDFT_msconvertStyle.mgf	2719.1979	-1.0	3616.76088319938	6	603.800757	3616.7653735400004	603.8015053901034	false	0	1	BS3	138.06807	0	P11974		0	R.SVETLKEMoxIK.S	SVETLKEMIK	SVETLK(1.00)EMoxIK	1192.6373152700003	57	10	6	K	ARNTGIICTIGPASRSVETLKEMIKSGMNVARMNFSHGTHE	62	1	1	Mox	8	15.994910000000004				P11974		0	R.MoxNFSHGTHEYHAETIKNVR.T	MNFSHGTHEYHAETIKNVR	MoxNFSHGTHEYHAETIK(1.00)NVR	2286.0599882700003	74	19	16	K	MNVARMNFSHGTHEYHAETIKNVRTATESFASDPILYRPVA	89
20180615_KS_CL_9.12583	12583	E:\julian\20190221_CroCo_PK-dataset\20180615_KS_CL_9_HCDFT_msconvertStyle.mgf	2721.70122	-1.0	1951.06912213292	4	488.774557	1951.0713155400003	488.7751053517701	false	0	1	BS3	138.06807	0	P11974		0	R.VNLAMoxNVGKAR.G	VNLAMNVGKAR	VNLAMoxNVGK(1.00)AR	1187.6444672700002	490	11	9	K	VQEAWAEDVDLRVNLAMNVGKARGFFKKGDVVIVLTGWRPG	498	1	1	Mox	5	15.994910000000004				P11974		0	R.GFFKK.G	GFFKK	GFFK(1.00)K	625.35877827	501	5	4	K	EDVDLRVNLAMNVGKARGFFKKGDVVIVLTGWRPGSGFTNT	504
20180615_KS_CL_9.12594	12594	E:\julian\20190221_CroCo_PK-dataset\20180615_KS_CL_9_HCDFT_msconvertStyle.mgf	2723.60784	-1.0	2068.16909013292	4	518.049549	2068.17142654	518.05013310177	false	0	1	BS3	138.06807	0	P11974		0	K.KPRPTR.A	KPRPTR	K(1.00)PRPTR	753.46095127	337	6	1	K	CNRAGKPVICATQMLESMIKKPRPTRAEGSDVANAVLDGAD	337	1	1							P11974		0	R.SVETLKEMIK.S	SVETLKEMIK	SVETLK(1.00)EMIK	1176.6424052700002	57	10	6	K	ARNTGIICTIGPASRSVETLKEMIKSGMNVARMNFSHGTHE	62
20180615_KS_CL_9.12605	12605	E:\julian\20190221_CroCo_PK-dataset\20180615_KS_CL_9_HCDFT_msconvertStyle.mgf	2725.45434	-1.0	2422.24530613292	4	606.568603	2422.25528327	606.57109728427	false	1	1				REVERSE_P11974		1	K.CcmVVPFIGRYLHAQRATQHNR.T	CVVPFIGRYLHAQRATQHNR	CcmVVPFIGRYLHAQRATQHNR	2422.25528327	58	20					1	1
20180615_KS_CL_9.12609	12609	E:\julian\20190221_CroCo_PK-dataset\20180615_KS_CL_9_HCDFT_msconvertStyle.mgf	2725.9908	-1.0	2068.16823459969	3	690.396688	2068.17142654	690.3977519801034	false	0	1	BS3	138.06807	0	P11974		0	R.SVETLKEMIK.S	SVETLKEMIK	SVETLK(1.00)EMIK	1176.6424052700002	57	10	6	K	ARNTGIICTIGPASRSVETLKEMIKSGMNVARMNFSHGTHE	62	1	1							P11974		0	K.KPRPTR.A	KPRPTR	K(1.00)PRPTR	753.46095127	337	6	1	K	CNRAGKPVICATQMLESMIKKPRPTRAEGSDVANAVLDGAD	337
20180615_KS_CL_9.12617	12617	E:\julian\20190221_CroCo_PK-dataset\20180615_KS_CL_9_HCDFT_msconvertStyle.mgf	2727.4488	-1.0	1907.95315359969	3	636.991661	1907.9518652699999	636.99123155677	false	0	1				P11974		0	R.AGKPVICcmATQMoxLESMoxIK.K	AGKPVICATQMLESMIK	AGKPVICcmATQMoxLESMoxIK	1907.9518652699999	320	17					1	1	Mox;Mox	11;15	15.994910000000004;15.994910000000004
20180615_KS_CL_9.12622	12622	E:\julian\20190221_CroCo_PK-dataset\20180615_KS_CL_9_HCDFT_msconvertStyle.mgf	2728.17144	-1.0	960.5077550664599	2	481.261154	960.50624227	481.26039760177	false	0	1				P11974		0	R.VNLAMoxNVGK.A	VNLAMNVGK	VNLAMoxNVGK	960.50624227	490	9					1	1	Mox	5	15.994910000000004
20180615_KS_CL_9.12621	12621	E:\julian\20190221_CroCo_PK-dataset\20180615_KS_CL_9_HCDFT_msconvertStyle.mgf	2728.0917	-1.0	2677.5400176661497	5	536.51528	2677.5377872399995	536.51483391477	false	0	1	BS3	138.06807	0	P11974		0	R.TGLIKGSGTAEVELKbs3ohK.G	TGLIKGSGTAEVELKK	TGLIK(1.00)GSGTAEVELKbs3ohK	1786.0087659699996	121	16	5	K	YRPVAVALDTKGPEIRTGLIKGSGTAEVELKKGATLKITLD	125	1	1	Kbs3oh	15	156.0786347				P11974		0	K.KPRPTR.A	KPRPTR	K(1.00)PRPTR	753.46095127	337	6	1	K	CNRAGKPVICATQMLESMIKKPRPTRAEGSDVANAVLDGAD	337
20180615_KS_CL_9.12625	12625	E:\julian\20190221_CroCo_PK-dataset\20180615_KS_CL_9_HCDFT_msconvertStyle.mgf	2728.73142	-1.0	1176.6433455996898	3	393.221725	1176.6424052700002	393.2214115567701	false	0	1				P11974		0	R.SVETLKEMIK.S	SVETLKEMIK	SVETLKEMIK	1176.6424052700002	57	10					1	1
20180615_KS_CL_9.12627	12627	E:\julian\20190221_CroCo_PK-dataset\20180615_KS_CL_9_HCDFT_msconvertStyle.mgf	2729.10816	-1.0	1951.07197959969	3	651.364603	1951.0713155400003	651.3643816467701	false	0	1	BS3	138.06807	0	P11974		0	R.VNLAMoxNVGKAR.G	VNLAMNVGKAR	VNLAMoxNVGK(1.00)AR	1187.6444672700002	490	11	9	K	VQEAWAEDVDLRVNLAMNVGKARGFFKKGDVVIVLTGWRPG	498	1	1	Mox	5	15.994910000000004				P11974		0	R.GFFKK.G	GFFKK	GFFK(1.00)K	625.35877827	501	5	4	K	EDVDLRVNLAMNVGKARGFFKKGDVVIVLTGWRPGSGFTNT	504
20180615_KS_CL_9.12646	12646	E:\julian\20190221_CroCo_PK-dataset\20180615_KS_CL_9_HCDFT_msconvertStyle.mgf	2732.44428	-1.0	2823.50481813292	4	706.883481	2823.49615254	706.88131460177	false	1	1	BS3	138.06807	0	REVERSE_P11974		1	K.KIMSELMQTACcmIVPKGAR.N	KIMSELMQTACIVPKGAR	K(0.36)IMSELMQTACcmIVPK(0.64)GAR	2032.0631562699998	196	18	15	K	RTPRPKKIMSELMQTACIVPKGARNCRGIIMKQALFVKEAP	210	1	1							REVERSE_P11974		1	K.KFFGR.A	KFFGR	K(1.00)FFGR	653.3649262700001	28	5	1	K	TNTFGSGPRWGTLVIVVDGKKFFGRAKGVNMALNVRLDVDE	28
20180615_KS_CL_9.12650	12650	E:\julian\20190221_CroCo_PK-dataset\20180615_KS_CL_9_HCDFT_msconvertStyle.mgf	2733.006	-1.0	3616.76922766615	5	724.361122	3616.765373540001	724.3603511747701	false	0	1	BS3	138.06807	0	P11974		0	R.MoxNFSHGTHEYHAETIKNVR.T	MNFSHGTHEYHAETIKNVR	MoxNFSHGTHEYHAETIK(1.00)NVR	2286.0599882700003	74	19	16	K	MNVARMNFSHGTHEYHAETIKNVRTATESFASDPILYRPVA	89	1	1	Mox	1	15.994910000000004				P11974		0	R.SVETLKEMoxIK.S	SVETLKEMIK	SVETLK(1.00)EMoxIK	1192.6373152700003	57	10	6	K	ARNTGIICTIGPASRSVETLKEMIKSGMNVARMNFSHGTHE	62
20180615_KS_CL_9.12651	12651	E:\julian\20190221_CroCo_PK-dataset\20180615_KS_CL_9_HCDFT_msconvertStyle.mgf	2733.11202	-1.0	2349.98566659969	3	784.335832	2349.97629827	784.3327092234366	false	0	1				P11974		0	R.SSSHSTDLMEAMoxAMoxGSVEASYK.Ccm	SSSHSTDLMEAMAMGSVEASYK	SSSHSTDLMEAMoxAMoxGSVEASYK	2349.97629827	401	22					1	1	Mox;Mox	14;12	15.994910000000004;15.994910000000004
20180615_KS_CL_9.12659	12659	E:\julian\20190221_CroCo_PK-dataset\20180615_KS_CL_9_HCDFT_msconvertStyle.mgf	2734.61076	-1.0	1951.07305659969	3	651.364962	1951.0713155400003	651.3643816467701	false	0	1	BS3	138.06807	0	P11974		0	R.VNLAMoxNVGKAR.G	VNLAMNVGKAR	VNLAMoxNVGK(1.00)AR	1187.6444672700002	490	11	9	K	VQEAWAEDVDLRVNLAMNVGKARGFFKKGDVVIVLTGWRPG	498	1	1	Mox	5	15.994910000000004				P11974		0	R.GFFKK.G	GFFKK	GFFK(1.00)K	625.35877827	501	5	4	K	EDVDLRVNLAMNVGKARGFFKKGDVVIVLTGWRPGSGFTNT	504
20180615_KS_CL_9.12661	12661	E:\julian\20190221_CroCo_PK-dataset\20180615_KS_CL_9_HCDFT_msconvertStyle.mgf	2735.09202	-1.0	2068.17100613292	4	518.050028	2068.17142654	518.05013310177	false	1	1	BS3	138.06807	0	REVERSE_P11974		1	K.IMEKLTEVSR.S	IMEKLTEVSR	IMEK(1.00)LTEVSR	1204.64855327	467	10	4	K	EHTGHSFNMRAVNMGSKIMEKLTEVSRSAPGITCIIGTNRA	470	1	1							REVERSE_P11974		1	R.TPRPKK.I	TPRPKK	TPRPK(1.00)K	725.4548032700001	191	6	5	K	DAGDLVANAVDSGEARTPRPKKIMSELMQTACIVPKGARNC	195
20180615_KS_CL_9.12666	12666	E:\julian\20190221_CroCo_PK-dataset\20180615_KS_CL_9_HCDFT_msconvertStyle.mgf	2735.7336	-1.0	2677.53970213292	4	670.392202	2677.5377872399995	670.3917232767699	false	0	1	BS3	138.06807	0	P11974		0	R.TGLIKGSGTAEVELKbs3ohK.G	TGLIKGSGTAEVELKK	TGLIK(1.00)GSGTAEVELKbs3ohK	1786.0087659699996	121	16	5	K	YRPVAVALDTKGPEIRTGLIKGSGTAEVELKKGATLKITLD	125	1	1	Kbs3oh	15	156.0786347				P11974		0	K.KPRPTR.A	KPRPTR	K(1.00)PRPTR	753.46095127	337	6	1	K	CNRAGKPVICATQMLESMIKKPRPTRAEGSDVANAVLDGAD	337
20180615_KS_CL_9.12670	12670	E:\julian\20190221_CroCo_PK-dataset\20180615_KS_CL_9_HCDFT_msconvertStyle.mgf	2736.37572	-1.0	2677.5406815996903	3	893.520837	2677.5377872399995	893.5198722134365	false	0	1	BS3	138.06807	0	P11974		0	R.TGLIKGSGTAEVELKbs3ohK.G	TGLIKGSGTAEVELKK	TGLIK(1.00)GSGTAEVELKbs3ohK	1786.0087659699996	121	16	5	K	YRPVAVALDTKGPEIRTGLIKGSGTAEVELKKGATLKITLD	125	1	1	Kbs3oh	15	156.0786347				P11974		0	K.KPRPTR.A	KPRPTR	K(1.00)PRPTR	753.46095127	337	6	1	K	CNRAGKPVICATQMLESMIKKPRPTRAEGSDVANAVLDGAD	337
20180615_KS_CL_9.12673	12673	E:\julian\20190221_CroCo_PK-dataset\20180615_KS_CL_9_HCDFT_msconvertStyle.mgf	2736.8325	-1.0	3616.76447413292	4	905.198395	3616.765373540001	905.1986198517702	false	0	1	BS3	138.06807	0	P11974		0	R.MoxNFSHGTHEYHAETIKNVR.T	MNFSHGTHEYHAETIKNVR	MoxNFSHGTHEYHAETIK(1.00)NVR	2286.0599882700003	74	19	16	K	MNVARMNFSHGTHEYHAETIKNVRTATESFASDPILYRPVA	89	1	1	Mox	1	15.994910000000004				P11974		0	R.SVETLKEMoxIK.S	SVETLKEMIK	SVETLK(1.00)EMoxIK	1192.6373152700003	57	10	6	K	ARNTGIICTIGPASRSVETLKEMIKSGMNVARMNFSHGTHE	62
20180615_KS_CL_9.12677	12677	E:\julian\20190221_CroCo_PK-dataset\20180615_KS_CL_9_HCDFT_msconvertStyle.mgf	2737.50048	-1.0	2857.51713013292	4	715.386559	2857.5050015399997	715.38352685177	false	0	1	BS3	138.06807	0	P11974		0	K.PVICcmATQMLESMIKKPRPTR.A	PVICATQMLESMIKKPRPTR	PVICcmATQMLESMIK(0.50)K(0.50)PRPTR	2355.25889527	323	20	15	K	CNRAGKPVICATQMLESMIKKPRPTRAEGSDVANAVLDGAD	337	1	1							P11974		0	-.MSK.S	MSK	M(1.00)SK	364.17803626999995	1	3	1	M	....................MSKSHSEAGSAFIQTQQLHAA	1
20180615_KS_CL_9.12713	12713	E:\julian\20190221_CroCo_PK-dataset\20180615_KS_CL_9_HCDFT_msconvertStyle.mgf	2744.0637	-1.0	1192.63848759969	3	398.553439	1192.6373152700003	398.55304822343675	false	0	1				P11974		0	R.SVETLKEMoxIK.S	SVETLKEMIK	SVETLKEMoxIK	1192.6373152700003	57	10					1	1	Mox	8	15.994910000000004
20180615_KS_CL_9.12709	12709	E:\julian\20190221_CroCo_PK-dataset\20180615_KS_CL_9_HCDFT_msconvertStyle.mgf	2743.41942	-1.0	2333.98301859969	3	779.001616	2333.98138827	779.00107255677	false	0	1				P11974		0	R.SSSHSTDLMEAMAMoxGSVEASYK.Ccm	SSSHSTDLMEAMAMGSVEASYK	SSSHSTDLMEAMAMoxGSVEASYK	2333.98138827	401	22					1	1	Mox	14	15.994910000000004
20180615_KS_CL_9.12719	12719	E:\julian\20190221_CroCo_PK-dataset\20180615_KS_CL_9_HCDFT_msconvertStyle.mgf	2745.38778	-1.0	1916.84861013292	4	480.219429	1916.84753627	480.21916053427003	false	0	1				P11974		0	R.MoxNFSHGTHEYHAETIK.N	MNFSHGTHEYHAETIK	MoxNFSHGTHEYHAETIK	1916.84753627	74	16					1	1	Mox	1	15.994910000000004
20180615_KS_CL_9.12720	12720	E:\julian\20190221_CroCo_PK-dataset\20180615_KS_CL_9_HCDFT_msconvertStyle.mgf	2745.46758	-1.0	1900.85951813292	4	476.222156	1900.85262627	476.22043303427	false	0	1				P11974		0	R.MNFSHGTHEYHAETIK.N	MNFSHGTHEYHAETIK	MNFSHGTHEYHAETIK	1900.85262627	74	16					1	1
20180615_KS_CL_9.12733	12733	E:\julian\20190221_CroCo_PK-dataset\20180615_KS_CL_9_HCDFT_msconvertStyle.mgf	2748.2358	-1.0	1900.85882213292	4	476.221982	1900.85262627	476.22043303427	false	0	1				P11974		0	R.MNFSHGTHEYHAETIK.N	MNFSHGTHEYHAETIK	MNFSHGTHEYHAETIK	1900.85262627	74	16					1	1
20180615_KS_CL_9.12749	12749	E:\julian\20190221_CroCo_PK-dataset\20180615_KS_CL_9_HCDFT_msconvertStyle.mgf	2750.81052	-1.0	2908.5842626661497	5	582.724129	2908.5812735399995	582.72353117477	false	0	1	BS3	138.06807	0	P11974		0	K.PVICcmATQMLESMoxIKKPRPTR.A	PVICATQMLESMIKKPRPTR	PVICcmATQMLESMoxIK(0.53)K(0.47)PRPTR	2371.2538052699997	323	20	14	K	RCNRAGKPVICATQMLESMIKKPRPTRAEGSDVANAVLDGA	336	1	1	Mox	12	15.994910000000004				P11974		0	K.KPR.P	KPR	K(1.00)PR	399.25939826999996	337	3	1	K	CNRAGKPVICATQMLESMIKKPRPTRAEGSDVANAVLDGAD	337
20180615_KS_CL_9.12759	12759	E:\julian\20190221_CroCo_PK-dataset\20180615_KS_CL_9_HCDFT_msconvertStyle.mgf	2752.25964	-1.0	2980.46768559969	3	994.496505	2980.4788605399995	994.5002299801032	false	1	1	BS3	138.06807	0	REVERSE_P11974		1	K.KIMoxSELMQTACcmIVPKGARNCcmR.G	KIMSELMQTACIVPKGARNCR	K(0.00)IMoxSELMQTACcmIVPK(1.00)GARNCcmR	2478.2327542699995	196	21	15	K	RTPRPKKIMSELMQTACIVPKGARNCRGIIMKQALFVKEAP	210	1	1	Mox	3	15.994910000000004				P11974		0	-.MSK.S	MSK	M(1.00)SK	364.17803626999995	1	3	1	M	....................MSKSHSEAGSAFIQTQQLHAA	1
20180615_KS_CL_9.12762	12762	E:\julian\20190221_CroCo_PK-dataset\20180615_KS_CL_9_HCDFT_msconvertStyle.mgf	2752.71552	-1.0	1951.07237413292	4	488.77537	1951.0713155400003	488.7751053517701	false	0	1	BS3	138.06807	0	P11974		0	R.VNLAMoxNVGKAR.G	VNLAMNVGKAR	VNLAMoxNVGK(1.00)AR	1187.6444672700002	490	11	9	K	VQEAWAEDVDLRVNLAMNVGKARGFFKKGDVVIVLTGWRPG	498	1	1	Mox	5	15.994910000000004				P11974		0	R.GFFKK.G	GFFKK	GFFK(1.00)K	625.35877827	501	5	4	K	EDVDLRVNLAMNVGKARGFFKKGDVVIVLTGWRPGSGFTNT	504
20180615_KS_CL_9.12767	12767	E:\julian\20190221_CroCo_PK-dataset\20180615_KS_CL_9_HCDFT_msconvertStyle.mgf	2753.35752	-1.0	1845.9663675996899	3	616.329399	1845.9692082400002	616.3303458801034	false	1	1	BS3	138.06807	0	REVERSE_P11974		1	R.AKGVNMALNVR.L	AKGVNMALNVR	AK(1.00)GVNMALNVR	1171.64955727	33	11	2	K	GPRWGTLVIVVDGKKFFGRAKGVNMALNVRLDVDEAWAEQV	34	1	1							P11974		0	-.MoxSKbs3oh.S	MSK	Mox(1.00)SKbs3oh	536.2515809700001	1	3	1	Mox	....................MSKSHSEAGSAFIQTQQLHAA	1
20180615_KS_CL_9.12771	12771	E:\julian\20190221_CroCo_PK-dataset\20180615_KS_CL_9_HCDFT_msconvertStyle.mgf	2753.8926	-1.0	1343.72777506646	2	672.871164	1343.72310197	672.86882745177	false	0	1				P11974		0	R.VNLAMoxNVGKbs3ohAR.G	VNLAMNVGKAR	VNLAMoxNVGKbs3ohAR	1343.72310197	490	11					1	1	Mox;Kbs3oh	5;9	15.994910000000004;156.0786347
20180615_KS_CL_9.12782	12782	E:\julian\20190221_CroCo_PK-dataset\20180615_KS_CL_9_HCDFT_msconvertStyle.mgf	2755.94598	-1.0	2422.24321813292	4	606.568081	2422.25528327	606.57109728427	false	1	1				REVERSE_P11974		1	K.CcmVVPFIGRYLHAQRATQHNR.T	CVVPFIGRYLHAQRATQHNR	CcmVVPFIGRYLHAQRATQHNR	2422.25528327	58	20					1	1
20180615_KS_CL_9.12785	12785	E:\julian\20190221_CroCo_PK-dataset\20180615_KS_CL_9_HCDFT_msconvertStyle.mgf	2756.40138	-1.0	2068.1672775996904	3	690.396369	2068.17142654	690.3977519801034	false	0	1	BS3	138.06807	0	P11974		0	K.KPRPTR.A	KPRPTR	K(1.00)PRPTR	753.46095127	337	6	1	K	CNRAGKPVICATQMLESMIKKPRPTRAEGSDVANAVLDGAD	337	1	1							P11974		0	R.SVETLKEMIK.S	SVETLKEMIK	SVETLK(1.00)EMIK	1176.6424052700002	57	10	6	K	ARNTGIICTIGPASRSVETLKEMIKSGMNVARMNFSHGTHE	62
20180615_KS_CL_9.12787	12787	E:\julian\20190221_CroCo_PK-dataset\20180615_KS_CL_9_HCDFT_msconvertStyle.mgf	2756.58798	-1.0	1700.98243413292	4	426.252885	1700.9824875400002	426.25289835177006	false	0	1	BS3	138.06807	0	P11974		0	R.KLFEELAR.S	KLFEELAR	K(1.00)LFEELAR	1004.5654762700001	393	8	1	K	EAVRMQHLIAREAEAAMFHRKLFEELARSSSHSTDLMEAMA	393	1	1							P11974		0	K.GKNIK.I	GKNIK	GK(1.00)NIK	558.3489412700001	262	5	2	K	SFIRKAADVHEVRKILGEKGKNIKIISKIENHEGVRRFDEI	263
20180615_KS_CL_9.12796	12796	E:\julian\20190221_CroCo_PK-dataset\20180615_KS_CL_9_HCDFT_msconvertStyle.mgf	2758.08372	-1.0	1907.95124559969	3	636.991025	1907.9518652699999	636.99123155677	false	0	1				P11974		0	R.AGKPVICcmATQMoxLESMoxIK.K	AGKPVICATQMLESMIK	AGKPVICcmATQMoxLESMoxIK	1907.9518652699999	320	17					1	1	Mox;Mox	11;15	15.994910000000004;15.994910000000004
20180615_KS_CL_9.12798	12798	E:\julian\20190221_CroCo_PK-dataset\20180615_KS_CL_9_HCDFT_msconvertStyle.mgf	2758.26708	-1.0	876.47026306646	2	439.242408	876.4705132700001	439.24253310177005	false	0	1				P11974		0	K.LFEELAR.S	LFEELAR	LFEELAR	876.4705132700001	394	7					1	1
[truncated: 3,058 more rows]
[truncated: 120 more columns]
