# Supplementary material for: The CroCo cross-link converter: a user-centred tool to convert results from cross-linking mass spectrometry experiments
Source: Bioinformatics. 2019 Sep 28;36(4):1296–7. doi: 10.1093/bioinformatics/btz732 (PMC7703748; doi:10.1093/bioinformatics/btz732)
Supplement: btz732_Supplementary_Data [file btz732_supplementary_data.zip › ExampleData/input/xquest/20190228_croco_PK_xquest_results_targetdecoy.xls]

Rank	Id	Protein1	Protein2	Type	XLType	Spectrum	AbsPos1	AbsPos2	deltaAA	Annotation	Mr	Mz	z	Error_rel[ppm]	nseen	mions	MatchOdds	Xcorrx	Xcorrb	TIC	TicA	TicB	WTIC	intsum	deltaS	ld-Score	FDR	uxID	comment
1	KLFEELAR-KLFEELAR-a1-b1	P11974	P11974	xlink	intra-protein xl	20180615_KS_CL_9.22669.22669.4_20180615_KS_CL_9.22669.22669.4	393	393	0	-	2147.197	537.807	4.000	-0.8	1	3	7.86	-0.01	0.53	0.19	0.09	0.09	0.03	191	0.00	30.72	0.000	P11974:393:x:P11974:393
1	GKNIKIISK-K2-156	P11974	-	monolink	monolink	20180615_KS_CL_9.08578.08578.3_20180615_KS_CL_9.08578.08578.3	263	n/a	-	-	1155.720	386.248	3.000	-2.1	1	2	8.29	0.05	0.50	0.14	0.14	0.00	0.08	129	0.00	30.41	0.000	P11974:263
1	MNFSHGTHEYHAETIKNVR-K16-156	P11974	-	monolink	monolink	20180615_KS_CL_9.10416.10416.4_20180615_KS_CL_9.10416.10416.4	89	n/a	-	-	2426.140	607.543	4.000	-1.5	11	5	11.41	0.15	0.17	0.21	0.21	0.00	0.06	176	0.00	30.28	0.000	P11974:89
1	KAADVHEVR-K1-156	P11974	-	monolink	monolink	20180615_KS_CL_9.06108.06108.3_20180615_KS_CL_9.06108.06108.3	247	n/a	-	-	1179.622	394.215	3.000	-2.6	2	3	8.22	0.04	0.38	0.14	0.14	0.00	0.08	169	0.00	28.39	0.000	P11974:247
1	KAADVHEVR-KILGEK-a1-b1	P11974	P11974	xlink	intra-protein xl	20180615_KS_CL_9.06569.06569.4_20180615_KS_CL_9.06569.06569.4	247	256	9	-	1848.040	463.018	4.000	-3.6	1	1	8.03	0.02	0.37	0.17	0.09	0.08	0.03	217	0.73	28.20	0.000	P11974:247:x:P11974:256
1	GDLGIEIPAEKVFLAQKMIIGR-K11-K17	P11974	-	intralink	intralink	20180615_KS_CL_9.23820.23820.3_20180615_KS_CL_9.23820.23820.3	305	311	6	-	2535.411	846.145	3.000	-0.9	1	3	7.89	-0.01	0.35	0.24	0.24	0.00	0.05	184	0.65	26.88	0.000	P11974:305:x:P11974:311
1	VNLAMNVGKARGFFKK-K9-156	P11974	-	monolink	monolink	20180615_KS_CL_9.15240.15240.4_20180615_KS_CL_9.15240.15240.4	498	n/a	-	-	1935.078	484.777	4.000	0.9	3	2	9.64	0.17	0.20	0.16	0.16	0.00	0.05	140	0.00	26.86	0.000	P11974:498
1	GSGTAEVELKKGATLK-K10-K11	P11974	-	intralink	intralink	20180615_KS_CL_9.15692.15692.3_20180615_KS_CL_9.15692.15692.3	135	136	1	-	1725.952	576.325	3.000	0.3	1	2	9.07	0.06	0.28	0.12	0.12	0.00	0.04	125	0.00	26.79	0.000	P11974:135:x:P11974:136
1	KAADVHEVRK-K1-156	P11974	-	monolink	monolink	20180615_KS_CL_9.04344.04344.3_20180615_KS_CL_9.04344.04344.3	247	n/a	-	-	1307.721	436.915	3.000	0.8	2	3	8.10	-0.01	0.35	0.12	0.12	0.00	0.06	140	0.00	26.62	0.000	P11974:247
1	VYVDDGLISLQVKQK-NICKVVDVGSK-a13-b4	P11974	P11974	xlink	intra-protein xl	20180615_KS_CL_9.21001.21001.3_20180615_KS_CL_9.21001.21001.3	186	166	20	-	3059.651	1020.892	3.000	-2.0	1	1	7.55	0.03	0.36	0.17	0.07	0.10	0.03	175	0.00	26.28	0.000	P11974:166:x:P11974:186
1	SVETLKEMIKSGMNVAR-K6-K10	P11974	-	intralink	intralink	20180615_KS_CL_9.23819.23819.3_20180615_KS_CL_9.23819.23819.3	62	66	4	-	2030.060	677.694	3.000	2.8	6	2	7.73	-0.01	0.39	0.12	0.12	0.00	0.04	108	0.00	25.96	0.000	P11974:62:x:P11974:66
1	AEGSDVANAVLDGADCIMLSGETAKGDYPLEAVR-GPDFLVTEVENGGFLGSKK-a25-b18	P11974	P11974	xlink	intra-protein xl	20180615_KS_CL_9.23439.23439.5_20180615_KS_CL_9.23439.23439.5	367	206	161	-	5624.736	1125.955	5.000	3.3	1	2	7.02	0.01	0.28	0.26	0.18	0.08	0.05	299	0.00	25.70	0.000	P11974:206:x:P11974:367
1	IISKIENHEGVR-K4-156	P11974	-	monolink	monolink	20180615_KS_CL_9.10736.10736.3_20180615_KS_CL_9.10736.10736.3	270	n/a	-	-	1549.845	517.623	3.000	-0.9	2	2	9.08	0.14	0.23	0.09	0.09	0.00	0.04	102	0.00	25.51	0.000	P11974:270
1	AEGSDVANAVLDGADCIMLSGETAKGDYPLEAVR-K25-155	P11974	-	monolink	monolink	20180615_KS_CL_9.23498.23498.3_20180615_KS_CL_9.23498.23498.3	367	n/a	-	-	3648.747	1217.257	3.000	4.9	1	4	7.13	-0.01	0.23	0.27	0.27	0.00	0.04	320	0.00	25.27	0.000	P11974:367
1	KLFEELAR-KILGEK-a1-b1	P11974	P11974	xlink	intra-protein xl	20180615_KS_CL_9.16298.16298.4_20180615_KS_CL_9.16298.16298.4	393	256	137	-	1829.059	458.273	4.000	-3.9	1	1	7.74	0.06	0.36	0.09	0.06	0.03	0.02	85	0.00	24.75	0.000	P11974:256:x:P11974:393
1	TGLIKGSGTAEVELKK-K5-156	P11974	-	monolink	monolink	20180615_KS_CL_9.14847.14847.3_20180615_KS_CL_9.14847.14847.3	125	n/a	-	-	1786.011	596.345	3.000	1.1	1	2	10.27	0.02	0.15	0.05	0.05	0.00	0.01	42	0.00	24.52	0.000	P11974:125
1	GDLGIEIPAEKVFLAQKMIIGR-K11-156	P11974	-	monolink	monolink	20180615_KS_CL_9.23566.23566.3_20180615_KS_CL_9.23566.23566.3	305	n/a	-	-	2553.417	852.147	3.000	-2.7	1	3	7.82	-0.02	0.23	0.22	0.22	0.00	0.05	170	0.68	23.96	0.000	P11974:305
1	KILGEKGKNIK-K1-K8	P11974	-	intralink	intralink	20180615_KS_CL_9.08981.08981.3_20180615_KS_CL_9.08981.08981.3	256	263	7	-	1364.836	455.953	3.000	-2.0	1	1	8.44	0.06	0.31	0.03	0.03	0.00	0.01	22	0.00	23.94	0.000	P11974:256:x:P11974:263
1	KGATLK-KILGEK-a1-b1	P11974	P11974	xlink	intra-protein xl	20180615_KS_CL_9.07004.07004.4_20180615_KS_CL_9.07004.07004.4	136	256	120	-	1440.886	361.229	4.000	-3.8	1	1	8.38	0.14	0.21	0.08	0.04	0.04	0.01	110	0.00	23.41	0.000	P11974:136:x:P11974:256
1	TGLIKGSGTAEVELKKGATLK-K5-156	P11974	-	monolink	monolink	20180615_KS_CL_9.12006.12006.4_20180615_KS_CL_9.12006.12006.4	125	n/a	-	-	2256.293	565.081	4.000	-0.5	3	2	8.78	0.01	0.10	0.10	0.10	0.00	0.02	151	0.85	22.58	0.000	P11974:125
1	AEGSDVANAVLDGADCIMLSGETAKGDYPLEAVR-K25-156	P11974	-	monolink	monolink	20180615_KS_CL_9.23818.23818.3_20180615_KS_CL_9.23818.23818.3	367	n/a	-	-	3649.725	1217.583	3.000	3.3	3	3	7.03	0.02	0.23	0.17	0.17	0.00	0.03	186	0.00	22.58	0.000	P11974:367
1	NICKVVDVGSK-KAADVHEVR-a4-b1	P11974	P11974	xlink	intra-protein xl	20180615_KS_CL_9.08630.08630.4_20180615_KS_CL_9.08630.08630.4	166	247	81	-	2379.253	595.821	4.000	-1.9	1	1	7.39	0.06	0.28	0.08	0.05	0.04	0.01	79	0.00	22.25	0.000	P11974:166:x:P11974:247
1	KAADVHEVR-K1-155	P11974	-	monolink	monolink	20180615_KS_CL_9.04638.04638.3_20180615_KS_CL_9.04638.04638.3	247	n/a	-	-	1178.638	393.887	3.000	-2.2	1	1	7.87	0.10	0.23	0.04	0.04	0.00	0.02	45	0.00	21.68	0.000	P11974:247
1	NIKIISKIENHEGVR-K3-K7	P11974	-	intralink	intralink	20180615_KS_CL_9.21750.21750.3_20180615_KS_CL_9.21750.21750.3	266	270	4	-	1887.051	630.025	3.000	-3.8	1	1	6.91	0.06	0.27	0.04	0.04	0.00	0.01	24	0.00	20.07	0.000	P11974:266:x:P11974:270
1	KGATLKITLDNAYMEK-K6-156	P11974	-	monolink	monolink	20180615_KS_CL_9.19696.19696.3_20180615_KS_CL_9.19696.19696.3	141	n/a	-	-	1951.036	651.353	3.000	1.2	1	1	6.25	0.02	0.22	0.07	0.07	0.00	0.02	90	0.00	18.87	0.000	P11974:141
1	KAADVHEVRKILGEK-K10-156	P11974	-	monolink	monolink	20180615_KS_CL_9.06718.06718.5_20180615_KS_CL_9.06718.06718.5	256	n/a	-	-	1848.044	370.617	5.000	-1.6	1	1	7.31	-0.01	0.15	0.04	0.04	0.00	0.01	54	0.00	18.78	0.000	P11974:256
1	GVNLPGAAVDLPAVSEKDIQDLK-K17-155	P11974	-	monolink	monolink	20180615_KS_CL_9.23687.23687.3_20180615_KS_CL_9.23687.23687.3	224	n/a	-	-	2503.369	835.464	3.000	6.1	1	1	6.38	-0.02	0.17	0.03	0.03	0.00	0.01	24	0.00	16.77	0.000	P11974:224
1	GIFPVVCKDPVQEAWAEDVDLR-K8-156	P11974	-	monolink	monolink	20180615_KS_CL_9.23612.23612.3_20180615_KS_CL_9.23612.23612.3	475	n/a	-	-	2698.331	900.451	3.000	-0.2	1	1	5.90	-0.01	0.17	0.07	0.07	0.00	0.01	66	0.00	16.63	0.000	P11974:475
1	SVETLKEMIKSGMNVAR-K6-156	P11974	-	monolink	monolink	20180615_KS_CL_9.22945.22945.3_20180615_KS_CL_9.22945.22945.3	62	n/a	-	-	2048.063	683.696	3.000	-0.6	1	1	6.44	0.04	0.10	0.07	0.07	0.00	0.02	61	0.00	16.35	0.000	P11974:62
1	IMSELMQTACIVPKGAR-K14-155	decoy_P11974	-	monolink	decoy monolink	20180615_KS_CL_9.19834.19834.3_20180615_KS_CL_9.19834.19834.3	210	n/a	-	-	2059.060	687.361	3.000	-1.6	1	1	5.86	0.03	0.08	0.04	0.04	0.00	0.01	28	0.00	14.06	0.043	decoy_P11974:210
1	GSGTAEVELKKGATLKITLDNAYMEK-K16-156	P11974	-	monolink	monolink	20180615_KS_CL_9.18802.18802.4_20180615_KS_CL_9.18802.18802.4	141	n/a	-	-	2922.532	731.641	4.000	2.2	1	1	4.83	0.11	0.11	0.04	0.04	0.00	0.01	43	0.00	12.96	0.043	P11974:141
