# Supplementary material for: The CroCo cross-link converter: a user-centred tool to convert results from cross-linking mass spectrometry experiments
Source: Bioinformatics. 2019 Sep 28;36(4):1296–7. doi: 10.1093/bioinformatics/btz732 (PMC7703748; doi:10.1093/bioinformatics/btz732)
Supplement: btz732_Supplementary_Data [file btz732_supplementary_data.zip › ExampleData/output/all_merged_xTable.csv]

rawfile	scanno	prec_ch	pepseq1	xlink1	pepseq2	xlink2	xtype	modmass1	modpos1	mod1	modmass2	modpos2	mod2	prot1	xpos1	prot2	xpos2	type	score	ID	pos1	pos2	decoy	All linkage positions	Alpha_Evalue	Alpha_Matched	Annotation	Beta_Evalue	Beta_Matched	Calculated Mass	Candidate identifier	Charge	Crosslinker	Decoy1	Decoy2	Description1	Description2	Deviation in ppm	Error_rel[ppm]	Evalue	FDR	FileID	Folder Number	Id	Label	LabelID	Len	LinkFDR	Linker
20180615_KS_CL_9	22884	4	KPRPTR	1.0	AEGSDVANAVLDGADCIMLSGETAKGDYPLEAVR	25.0					57.021460000000005	16	Ccm	P11974	337.0	P11974	367.0	intra	11.909195522059786	P11974-337-P11974-367	337.0	343.0	False									4.0	BS3	0.0	0.0	P11974	P11974											-0.2788461532884616
20180615_KS_CL_9	22853	4	SVETLKEMIKSGMNVAR	10.0	GIFPVVCKDPVQEAWAEDVDLR	8.0		15.994904999999989;15.994904999999989	8;13	Mox;Mox	57.021460000000005	7	Ccm	P11974	66.0	P11974	475.0	intra	11.814808942244994	P11974-66-P11974-475	57.0	468.0	False									4.0	BS3	0.0	0.0	P11974	P11974											-0.2788461532884616
20180615_KS_CL_9	22780	4	TGLIKGSGTAEVELK	5.0	TATESFASDPILYRPVAVALDTKGPEIR	23.0								P11974	125.0	P11974	115.0	intra	11.392385184899053	P11974-115-P11974-125	121.0	93.0	False									4.0	BS3	0.0	0.0	P11974	P11974											-0.2788461532884616
20180615_KS_CL_9	22617	6	TGLIKGSGTAEVELKK	5.0	TATESFASDPILYRPVAVALDTKGPEIR	23.0								P11974	125.0	P11974	115.0	intra	11.369787485236255	P11974-115-P11974-125	121.0	93.0	False									6.0	BS3	0.0	0.0	P11974	P11974											-0.2788461532884616
20180615_KS_CL_9	22363	4	TGLIKGSGTAEVELK	5.0	KGVNLPGAAVDLPAVSEK	1.0								P11974	125.0	P11974	207.0	intra	11.257571100873387	P11974-125-P11974-207	121.0	207.0	False									4.0	BS3	0.0	0.0	P11974	P11974											-0.2788461532884616
20180615_KS_CL_9	23933	3	DIQDLKFGVEQDVDMVFASFIR	6.0	KILGEK	1.0								P11974	230.0	P11974	256.0	intra	10.993564613347793	P11974-230-P11974-256	225.0	256.0	False									3.0	BS3	0.0	0.0	P11974	P11974											-0.2788461532884616
20180615_KS_CL_9	22866	5	KPRPTR	1.0	AEGSDVANAVLDGADCIMLSGETAKGDYPLEAVR	25.0					57.021460000000005	16	Ccm	P11974	337.0	P11974	367.0	intra	10.656097625571519	P11974-337-P11974-367	337.0	343.0	False									5.0	BS3	0.0	0.0	P11974	P11974											-0.2788461532884616
20180615_KS_CL_9	14190	4	KAADVHEVR	1.0	KGVNLPGAAVDLPAVSEK	1.0								P11974	247.0	P11974	207.0	intra	10.486354427984676	P11974-207-P11974-247	247.0	207.0	False									4.0	BS3	0.0	0.0	P11974	P11974											-0.2788461532884616
20180615_KS_CL_9	23037	5	TATESFASDPILYRPVAVALDTKGPEIR	23.0	GPDFLVTEVENGGFLGSKK	18.0								P11974	115.0	P11974	206.0	intra	10.39756403626913	P11974-115-P11974-206	93.0	189.0	False									5.0	BS3	0.0	0.0	P11974	P11974											-0.2788461532884616
20180615_KS_CL_9	14907	5	MNFSHGTHEYHAETIKNVR	16.0	SVETLKEMIK	6.0		15.994904999999989	1	Mox				P11974	89.0	P11974	62.0	intra	10.212249519573085	P11974-62-P11974-89	74.0	57.0	False									5.0	BS3	0.0	0.0	P11974	P11974											-0.2788461532884616
20180615_KS_CL_9	14911	4	MNFSHGTHEYHAETIKNVR	16.0	SVETLKEMIK	6.0		15.994904999999989	1	Mox				P11974	89.0	P11974	62.0	intra	10.159963083349886	P11974-62-P11974-89	74.0	57.0	False									4.0	BS3	0.0	0.0	P11974	P11974											-0.2788461532884616
20180615_KS_CL_9	22932	4	TGLIKGSGTAEVELK	5.0	ITLDNAYMEKCDENILWLDYK	10.0					57.021460000000005	11	Ccm	P11974	125.0	P11974	151.0	intra	9.96885935584078	P11974-125-P11974-151	121.0	142.0	False									4.0	BS3	0.0	0.0	P11974	P11974											-0.2788461532884616
20180615_KS_CL_9	16219	5	SVETLKEMIK	6.0	MNFSHGTHEYHAETIKNVR	16.0								P11974	62.0	P11974	89.0	intra	9.883467262474467	P11974-62-P11974-89	57.0	74.0	False									5.0	BS3	0.0	0.0	P11974	P11974											-0.2788461532884616
20180615_KS_CL_9	8630	4	KAADVHEVR	1.0	NICKVVDVGSK	4.0					57.021460000000005	3	Ccm	P11974	247.0	P11974	166.0	intra	9.8374683444449	P11974-166-P11974-247	247.0	163.0	False									4.0	BS3	0.0	0.0	P11974	P11974											-0.2788461532884616
20180615_KS_CL_9	22764	4	NICKVVDVGSK	4.0	TATESFASDPILYRPVAVALDTKGPEIR	23.0		57.021460000000005	3	Ccm				P11974	166.0	P11974	115.0	intra	9.829424376478515	P11974-115-P11974-166	163.0	93.0	False									4.0	BS3	0.0	0.0	P11974	P11974											-0.2788461532884616
20180615_KS_CL_9	23247	4	SVETLKEMIKSGMNVAR	6.0	AEGSDVANAVLDGADCIMLSGETAKGDYPLEAVR	25.0		15.994904999999989;155.094619105	8;10	Mox;Kbs3nh2	57.021460000000005;15.994904999999989	16;16	Ccm;Mox	P11974	62.0	P11974	367.0	intra	9.825526332815905	P11974-62-P11974-367	57.0	343.0	False									4.0	BS3	0.0	0.0	P11974	P11974											-0.2788461532884616
20180615_KS_CL_9	12474	5	MNFSHGTHEYHAETIKNVR	16.0	SVETLKEMIK	6.0		15.994904999999989	1	Mox	15.994904999999989	8	Mox	P11974	89.0	P11974	62.0	intra	9.822781386189185	P11974-62-P11974-89	74.0	57.0	False									5.0	BS3	0.0	0.0	P11974	P11974											-0.2788461532884616
20180615_KS_CL_9	23174	4	TGLIKGSGTAEVELK	5.0	AEGSDVANAVLDGADCIMLSGETAKGDYPLEAVR	25.0					57.021460000000005	16	Ccm	P11974	125.0	P11974	367.0	intra	9.753292522784626	P11974-125-P11974-367	121.0	343.0	False									4.0	BS3	0.0	0.0	P11974	P11974											-0.2788461532884616
20180615_KS_CL_9	22658	5	NICKVVDVGSK	4.0	QKGPDFLVTEVENGGFLGSKK	2.0		57.021460000000005	3	Ccm				P11974	166.0	P11974	188.0	intra	9.724834354364539	P11974-166-P11974-188	163.0	187.0	False									5.0	BS3	0.0	0.0	P11974	P11974											-0.2788461532884616
20180615_KS_CL_9	23940	4	DIQDLKFGVEQDVDMVFASFIR	6.0	KILGEK	1.0								P11974	230.0	P11974	256.0	intra	9.55178237487328	P11974-230-P11974-256	225.0	256.0	False									4.0	BS3	0.0	0.0	P11974	P11974											-0.2788461532884616
20180615_KS_CL_9	11993	4	KAADVHEVR	1.0	KLFEELAR	1.0								P11974	247.0	P11974	393.0	intra	9.540716127566453	P11974-247-P11974-393	247.0	393.0	False									4.0	BS3	0.0	0.0	P11974	P11974											-0.2788461532884616
20180615_KS_CL_9	7809	5	KAADVHEVR	1.0	IISKIENHEGVR	4.0								P11974	247.0	P11974	270.0	intra	9.523087982255776	P11974-247-P11974-270	247.0	267.0	False									5.0	BS3	0.0	0.0	P11974	P11974											-0.2788461532884616
20180615_KS_CL_9	22839	5	SVETLKEMIKSGMNVAR	10.0	AGKPVICATQMLESMIK	3.0		15.994904999999989	13	Mox	57.021460000000005;15.994904999999989	7;9	Ccm;Mox	P11974	66.0	P11974	322.0	intra	9.5125567088821	P11974-66-P11974-322	57.0	320.0	False									5.0	BS3	0.0	0.0	P11974	P11974											-0.2788461532884616
20180615_KS_CL_9	22926	5	KGVNLPGAAVDLPAVSEK	1.0	TATESFASDPILYRPVAVALDTKGPEIR	23.0								P11974	207.0	P11974	115.0	intra	9.372249922332056	P11974-115-P11974-207	207.0	93.0	False									5.0	BS3	0.0	0.0	P11974	P11974											-0.2788461532884616
20180615_KS_CL_9	23247	4	AEGSDVANAVLDGADCIMLSGETAKGDYPLEAVR	25.0	SVETLKEMIKSGMNVAR	6.0		57.021460000000005;15.994904999999989	16;16	Ccm;Mox	15.994904999999989;156.0786347	8;10	Mox;Kbs3oh	P11974	367.0	P11974	62.0	intra	9.336494611682497	P11974-62-P11974-367	343.0	57.0	False									4.0	BS3	0.0	0.0	P11974	P11974											-0.2788461532884616
20180615_KS_CL_9	14058	5	KAADVHEVR	1.0	KGVNLPGAAVDLPAVSEK	1.0								P11974	247.0	P11974	207.0	intra	9.31896779881933	P11974-207-P11974-247	247.0	207.0	False									5.0	BS3	0.0	0.0	P11974	P11974											-0.2788461532884616
20180615_KS_CL_9	18220	3	KILGEK	1.0	KGVNLPGAAVDLPAVSEK	1.0								P11974	256.0	P11974	207.0	intra	9.27646640026783	P11974-207-P11974-256	256.0	207.0	False									3.0	BS3	0.0	0.0	P11974	P11974											-0.2788461532884616
20180615_KS_CL_9	22786	7	AEGSDVANAVLDGADCIMLSGETAKGDYPLEAVR	25.0	KGVNLPGAAVDLPAVSEKDIQDLK	18.0		57.021460000000005;15.994904999999989	16;16	Ccm;Mox	156.0786347	1	Kbs3oh	P11974	367.0	P11974	224.0	intra	9.226938986112927	P11974-224-P11974-367	343.0	207.0	False									7.0	BS3	0.0	0.0	P11974	P11974											-0.2788461532884616
20180615_KS_CL_9	22796	5	TGLIKGSGTAEVELK	5.0	TATESFASDPILYRPVAVALDTKGPEIR	23.0								P11974	125.0	P11974	115.0	intra	9.16390006588541	P11974-115-P11974-125	121.0	93.0	False									5.0	BS3	0.0	0.0	P11974	P11974											-0.2788461532884616
20180615_KS_CL_9	22880	3	KPRPTR	1.0	AEGSDVANAVLDGADCIMLSGETAKGDYPLEAVR	25.0					57.021460000000005	16	Ccm	P11974	337.0	P11974	367.0	intra	9.081293479540863	P11974-337-P11974-367	337.0	343.0	False									3.0	BS3	0.0	0.0	P11974	P11974											-0.2788461532884616
20180615_KS_CL_9	23537	4	AEGSDVANAVLDGADCIMLSGETAKGDYPLEAVR	25.0	SVETLKEMIKSGMNVAR	6.0		57.021460000000005	16	Ccm	15.994904999999989;156.0786347	8;10	Mox;Kbs3oh	P11974	367.0	P11974	62.0	intra	8.95496588987757	P11974-62-P11974-367	343.0	57.0	False									4.0	BS3	0.0	0.0	P11974	P11974											-0.2788461532884616
20180615_KS_CL_9	16360	4	SVETLKEMIK	6.0	MNFSHGTHEYHAETIKNVR	16.0								P11974	62.0	P11974	89.0	intra	8.839726630022367	P11974-62-P11974-89	57.0	74.0	False									4.0	BS3	0.0	0.0	P11974	P11974											-0.2788461532884616
20180615_KS_CL_9	22157	3	KGATLK	1.0	VVDVGSKVYVDDGLISLQVK	7.0								P11974	136.0	P11974	173.0	intra	8.757156353600504	P11974-136-P11974-173	136.0	167.0	False									3.0	BS3	0.0	0.0	P11974	P11974											-0.2788461532884616
20180615_KS_CL_9	6555	3	KAADVHEVR	1.0	KILGEK	1.0								P11974	247.0	P11974	256.0	intra	8.611273714316294	P11974-247-P11974-256	247.0	256.0	False									3.0	BS3	0.0	0.0	P11974	P11974											-0.2788461532884616
20180615_KS_CL_9	16612	3	KGATLK	1.0	VYVDDGLISLQVKQK	13.0								P11974	136.0	P11974	186.0	intra	8.484955772438541	P11974-136-P11974-186	136.0	174.0	False									3.0	BS3	0.0	0.0	P11974	P11974											-0.2788461532884616
20180615_KS_CL_9	6718	5	KAADVHEVR	1.0	KILGEK	1.0								P11974	247.0	P11974	256.0	intra	8.479954417885555	P11974-247-P11974-256	247.0	256.0	False									5.0	BS3	0.0	0.0	P11974	P11974											-0.2788461532884616
20180615_KS_CL_9	22586	4	IISKIENHEGVR	4.0	TATESFASDPILYRPVAVALDTKGPEIR	23.0								P11974	270.0	P11974	115.0	intra	8.450272762280882	P11974-115-P11974-270	267.0	93.0	False									4.0	BS3	0.0	0.0	P11974	P11974											-0.2788461532884616
20180615_KS_CL_9	13816	5	SVETLKEMIK	6.0	MNFSHGTHEYHAETIKNVR	16.0		15.994904999999989	8	Mox				P11974	62.0	P11974	89.0	intra	8.409562888954554	P11974-62-P11974-89	57.0	74.0	False									5.0	BS3	0.0	0.0	P11974	P11974											-0.2788461532884616
20180615_KS_CL_9	14080	3	KAADVHEVR	1.0	KGVNLPGAAVDLPAVSEK	1.0								P11974	247.0	P11974	207.0	intra	8.281291915639917	P11974-207-P11974-247	247.0	207.0	False									3.0	BS3	0.0	0.0	P11974	P11974											-0.2788461532884616
20180615_KS_CL_9	22973	4	NICKVVDVGSK	4.0	QKGPDFLVTEVENGGFLGSKK	2.0		57.021460000000005	3	Ccm	156.0786347	20	Kbs3oh	P11974	166.0	P11974	188.0	intra	8.17005054847913	P11974-166-P11974-188	163.0	187.0	False									4.0	BS3	0.0	0.0	P11974	P11974											-0.2788461532884616
20180615_KS_CL_9	21428	3	TGLIKGSGTAEVELK	5.0	KGVNLPGAAVDLPAVSEK	1.0								P11974	125.0	P11974	207.0	intra	8.122819074193693	P11974-125-P11974-207	121.0	207.0	False									3.0	BS3	0.0	0.0	P11974	P11974											-0.2788461532884616
20180615_KS_CL_9	23035	4	KLFEELAR	1.0	GDLGIEIPAEKVFLAQK	11.0								P11974	393.0	P11974	305.0	intra	8.122682627413244	P11974-305-P11974-393	393.0	295.0	False									4.0	BS3	0.0	0.0	P11974	P11974											-0.2788461532884616
20180615_KS_CL_9	15419	3	KGATLK	1.0	SVETLKEMIK	6.0								P11974	136.0	P11974	62.0	intra	8.117200198642585	P11974-62-P11974-136	136.0	57.0	False									3.0	BS3	0.0	0.0	P11974	P11974											-0.2788461532884616
20180615_KS_CL_9	2303	4	KPRPTR	1.0	KPRPTR	1.0								P11974	337.0	P11974	337.0	intra	8.104746503920042	P11974-337-P11974-337	337.0	337.0	False									4.0	BS3	0.0	0.0	P11974	P11974											-0.2788461532884616
20180615_KS_CL_9	21729	5	VNLAMNVGKAR	9.0	KGDVVIVLTGWRPGSGFTNTMR	1.0		15.994904999999989	5	Mox	15.994904999999989	21	Mox	P11974	498.0	P11974	505.0	intra	7.996710524122762	P11974-498-P11974-505	490.0	505.0	False									5.0	BS3	0.0	0.0	P11974	P11974											-0.2788461532884616
20180615_KS_CL_9	9826	4	KAADVHEVR	1.0	KILGEKGK	1.0					156.0786347	6	Kbs3oh	P11974	247.0	P11974	256.0	intra	7.9924764588560535	P11974-247-P11974-256	247.0	256.0	False									4.0	BS3	0.0	0.0	P11974	P11974											-0.2788461532884616
20180615_KS_CL_9	22537	5	VNLAMNVGKAR	9.0	KGDVVIVLTGWRPGSGFTNTMR	1.0		15.994904999999989	5	Mox				P11974	498.0	P11974	505.0	intra	7.984363446094856	P11974-498-P11974-505	490.0	505.0	False									5.0	BS3	0.0	0.0	P11974	P11974											-0.2788461532884616
20180615_KS_CL_9	8632	3	KAADVHEVR	1.0	NICKVVDVGSK	4.0					57.021460000000005	3	Ccm	P11974	247.0	P11974	166.0	intra	7.9830353307080495	P11974-166-P11974-247	247.0	163.0	False									3.0	BS3	0.0	0.0	P11974	P11974											-0.2788461532884616
20180615_KS_CL_9	21990	4	KGATLK	1.0	VVDVGSKVYVDDGLISLQVK	7.0								P11974	136.0	P11974	173.0	intra	7.967787487952608	P11974-136-P11974-173	136.0	167.0	False									4.0	BS3	0.0	0.0	P11974	P11974											-0.2788461532884616
20180615_KS_CL_9	22759	5	NICKVVDVGSK	4.0	TATESFASDPILYRPVAVALDTKGPEIR	23.0		57.021460000000005	3	Ccm				P11974	166.0	P11974	115.0	intra	7.940179455132879	P11974-115-P11974-166	163.0	93.0	False									5.0	BS3	0.0	0.0	P11974	P11974											-0.2788461532884616
20180615_KS_CL_9	6569	4	KAADVHEVR	1.0	KILGEK	1.0								P11974	247.0	P11974	256.0	intra	7.905101668992184	P11974-247-P11974-256	247.0	256.0	False									4.0	BS3	0.0	0.0	P11974	P11974											-0.2788461532884616
20180615_KS_CL_9	20010	3	NICKVVDVGSK	4.0	KGVNLPGAAVDLPAVSEK	1.0		57.021460000000005	3	Ccm				P11974	166.0	P11974	207.0	intra	7.874825474559881	P11974-166-P11974-207	163.0	207.0	False									3.0	BS3	0.0	0.0	P11974	P11974											-0.2788461532884616
20180615_KS_CL_9	22305	4	TGLIKGSGTAEVELKK	5.0	GATLKITLDNAYMEK	5.0								P11974	125.0	P11974	141.0	intra	7.819924740919871	P11974-125-P11974-141	121.0	137.0	False									4.0	BS3	0.0	0.0	P11974	P11974											-0.2788461532884616
20180615_KS_CL_9	15721	4	KGATLK	1.0	KGVNLPGAAVDLPAVSEK	1.0								P11974	136.0	P11974	207.0	intra	7.7898888984439685	P11974-136-P11974-207	136.0	207.0	False									4.0	BS3	0.0	0.0	P11974	P11974											-0.2788461532884616
20180615_KS_CL_9	23846	3	KILGEK	1.0	DIQDLKFGVEQDVDMVFASFIR	6.0					15.994904999999989	15	Mox	P11974	256.0	P11974	230.0	intra	7.760385638141968	P11974-230-P11974-256	256.0	225.0	False									3.0	BS3	0.0	0.0	P11974	P11974											-0.2788461532884616
20180615_KS_CL_9	18237	4	KILGEK	1.0	KGVNLPGAAVDLPAVSEK	1.0								P11974	256.0	P11974	207.0	intra	7.731011969916923	P11974-207-P11974-256	256.0	207.0	False									4.0	BS3	0.0	0.0	P11974	P11974											-0.2788461532884616
20180615_KS_CL_9	23430	5	AEGSDVANAVLDGADCIMLSGETAKGDYPLEAVR	25.0	GPDFLVTEVENGGFLGSKK	18.0		57.021460000000005;15.994904999999989	16;16	Ccm;Mox				P11974	367.0	P11974	206.0	intra	7.6753688452022555	P11974-206-P11974-367	343.0	189.0	False									5.0	BS3	0.0	0.0	P11974	P11974											-0.2788461532884616
20180615_KS_CL_9	23074	6	TATESFASDPILYRPVAVALDTKGPEIR	23.0	GPDFLVTEVENGGFLGSKK	18.0								P11974	115.0	P11974	206.0	intra	7.551984059778715	P11974-115-P11974-206	93.0	189.0	False									6.0	BS3	0.0	0.0	P11974	P11974											-0.2788461532884616
20180615_KS_CL_9	19258	5	KPRPTR	1.0	AEGSDVANAVLDGADCIMLSGETAKGDYPLEAVR	25.0					57.021460000000005;15.994904999999989	16;16	Ccm;Mox	P11974	337.0	P11974	367.0	intra	7.53381509132952	P11974-337-P11974-367	337.0	343.0	False									5.0	BS3	0.0	0.0	P11974	P11974											-0.2788461532884616
20180615_KS_CL_9	23023	5	TATESFASDPILYRPVAVALDTKGPEIR	23.0	AEGSDVANAVLDGADCIMLSGETAKGDYPLEAVR	25.0					57.021460000000005;15.994904999999989	16;16	Ccm;Mox	P11974	115.0	P11974	367.0	intra	7.469790274508144	P11974-115-P11974-367	93.0	343.0	False									5.0	BS3	0.0	0.0	P11974	P11974											-0.2788461532884616
20180615_KS_CL_9	22699	3	KLFEELAR	1.0	KLFEELAR	1.0								P11974	393.0	P11974	393.0	intra	7.408460253452198	P11974-393-P11974-393	393.0	393.0	False									3.0	BS3	0.0	0.0	P11974	P11974											-0.2788461532884616
20180615_KS_CL_9	18321	5	TGLIKGSGTAEVELKK	5.0	KGVNLPGAAVDLPAVSEK	1.0								P11974	125.0	P11974	207.0	intra	7.381366510719882	P11974-125-P11974-207	121.0	207.0	False									5.0	BS3	0.0	0.0	P11974	P11974											-0.2788461532884616
20180615_KS_CL_9	15122	3	KILGEK	1.0	GKNIKIISK	2.0					156.0786347	5	Kbs3oh	P11974	256.0	P11974	263.0	intra	7.36030949031368	P11974-256-P11974-263	256.0	262.0	False									3.0	BS3	0.0	0.0	P11974	P11974											-0.2788461532884616
20180615_KS_CL_9	23051	4	GPDFLVTEVENGGFLGSKK	18.0	GVNLPGAAVDLPAVSEKDIQDLK	17.0								P11974	206.0	P11974	224.0	intra	7.340203612109712	P11974-206-P11974-224	189.0	208.0	False									4.0	BS3	0.0	0.0	P11974	P11974											-0.2788461532884616
20180615_KS_CL_9	8615	5	KAADVHEVR	1.0	NICKVVDVGSK	4.0					57.021460000000005	3	Ccm	P11974	247.0	P11974	166.0	intra	7.302473525231393	P11974-166-P11974-247	247.0	163.0	False									5.0	BS3	0.0	0.0	P11974	P11974											-0.2788461532884616
20180615_KS_CL_9	22671	5	VNLAMNVGKAR	9.0	KGDVVIVLTGWRPGSGFTNTMR	1.0								P11974	498.0	P11974	505.0	intra	7.281965745178286	P11974-498-P11974-505	490.0	505.0	False									5.0	BS3	0.0	0.0	P11974	P11974											-0.2788461532884616
20180615_KS_CL_9	20685	6	KPRPTR	1.0	TATESFASDPILYRPVAVALDTKGPEIR	23.0								P11974	337.0	P11974	115.0	intra	7.187410381156128	P11974-115-P11974-337	337.0	93.0	False									6.0	BS3	0.0	0.0	P11974	P11974											-0.2788461532884616
20180615_KS_CL_9	22560	4	IISKIENHEGVR	4.0	GDLGIEIPAEKVFLAQK	11.0								P11974	270.0	P11974	305.0	intra	7.1755836637986805	P11974-270-P11974-305	267.0	295.0	False									4.0	BS3	0.0	0.0	P11974	P11974											-0.2788461532884616
20180615_KS_CL_9	22669	4	KLFEELAR	1.0	KLFEELAR	1.0								P11974	393.0	P11974	393.0	intra	7.142349871100957	P11974-393-P11974-393	393.0	393.0	False									4.0	BS3	0.0	0.0	P11974	P11974											-0.2788461532884616
20180615_KS_CL_9	23875	3	ILGEKGK	5.0	DIQDLKFGVEQDVDMVFASFIR	6.0					15.994904999999989	15	Mox	P11974	261.0	P11974	230.0	intra	7.093888362127633	P11974-230-P11974-261	257.0	225.0	False									3.0	BS3	0.0	0.0	P11974	P11974											-0.2788461532884616
20180615_KS_CL_9	22757	4	KGVNLPGAAVDLPAVSEK	1.0	VYVDDGLISLQVKQK	13.0								P11974	207.0	P11974	186.0	intra	7.084490172407397	P11974-186-P11974-207	207.0	174.0	False									4.0	BS3	0.0	0.0	P11974	P11974											-0.2788461532884616
20180615_KS_CL_9	23042	6	TATESFASDPILYRPVAVALDTKGPEIR	23.0	AEGSDVANAVLDGADCIMLSGETAKGDYPLEAVR	25.0					57.021460000000005;15.994904999999989	16;16	Ccm;Mox	P11974	115.0	P11974	367.0	intra	7.046510050485145	P11974-115-P11974-367	93.0	343.0	False									6.0	BS3	0.0	0.0	P11974	P11974											-0.2788461532884616
20180615_KS_CL_9	10671	4	NIKIISK	3.0	KILGEK	1.0								P11974	266.0	P11974	256.0	intra	7.009596293104634	P11974-256-P11974-266	264.0	256.0	False									4.0	BS3	0.0	0.0	P11974	P11974											-0.2788461532884616
20180615_KS_CL_9	11675	3	KGATLK	1.0	TGLIKGSGTAEVELK	5.0								P11974	136.0	P11974	125.0	intra	7.009159274169666	P11974-125-P11974-136	136.0	121.0	False									3.0	BS3	0.0	0.0	P11974	P11974											-0.2788461532884616
20180615_KS_CL_9	11840	4	KGATLK	1.0	TGLIKGSGTAEVELK	5.0								P11974	136.0	P11974	125.0	intra	6.987495036071956	P11974-125-P11974-136	136.0	121.0	False									4.0	BS3	0.0	0.0	P11974	P11974											-0.2788461532884616
20180615_KS_CL_9	14869	6	MNFSHGTHEYHAETIKNVR	16.0	SVETLKEMIK	6.0		15.994904999999989	1	Mox				P11974	89.0	P11974	62.0	intra	6.965171132637536	P11974-62-P11974-89	74.0	57.0	False									6.0	BS3	0.0	0.0	P11974	P11974											-0.2788461532884616
20180615_KS_CL_9	10410	4	KAADVHEVR	1.0	TGLIKGSGTAEVELK	5.0								P11974	247.0	P11974	125.0	intra	6.9005413194433975	P11974-125-P11974-247	247.0	121.0	False									4.0	BS3	0.0	0.0	P11974	P11974											-0.2788461532884616
20180615_KS_CL_9	10692	3	NIKIISK	3.0	KILGEK	1.0								P11974	266.0	P11974	256.0	intra	6.860691030121973	P11974-256-P11974-266	264.0	256.0	False									3.0	BS3	0.0	0.0	P11974	P11974											-0.2788461532884616
20180615_KS_CL_9	7363	4	NICKVVDVGSK	4.0	KAADVHEVRK	1.0		57.021460000000005	3	Ccm				P11974	166.0	P11974	247.0	intra	6.815825870944978	P11974-166-P11974-247	163.0	247.0	False									4.0	BS3	0.0	0.0	P11974	P11974											-0.2788461532884616
20180615_KS_CL_9	5082	5	KAADVHEVR	1.0	KGATLK	1.0								P11974	247.0	P11974	136.0	intra	6.669582716173585	P11974-136-P11974-247	247.0	136.0	False									5.0	BS3	0.0	0.0	P11974	P11974											-0.2788461532884616
20180615_KS_CL_9	16359	3	KLFEELAR	1.0	KILGEK	1.0								P11974	393.0	P11974	256.0	intra	6.666750827636977	P11974-256-P11974-393	393.0	256.0	False									3.0	BS3	0.0	0.0	P11974	P11974											-0.2788461532884616
20180615_KS_CL_9	22941	6	KPRPTR	1.0	AEGSDVANAVLDGADCIMLSGETAKGDYPLEAVR	25.0					57.021460000000005	16	Ccm	P11974	337.0	P11974	367.0	intra	6.608799368175651	P11974-337-P11974-367	337.0	343.0	False									6.0	BS3	0.0	0.0	P11974	P11974											-0.2788461532884616
20180615_KS_CL_9	22621	4	TGLIKGSGTAEVELKK	5.0	TATESFASDPILYRPVAVALDTKGPEIR	23.0								P11974	125.0	P11974	115.0	intra	6.606328365151181	P11974-115-P11974-125	121.0	93.0	False									4.0	BS3	0.0	0.0	P11974	P11974											-0.2788461532884616
20180615_KS_CL_9	5073	4	KAADVHEVR	1.0	KGATLK	1.0								P11974	247.0	P11974	136.0	intra	6.590813566239121	P11974-136-P11974-247	247.0	136.0	False									4.0	BS3	0.0	0.0	P11974	P11974											-0.2788461532884616
20180615_KS_CL_9	22507	6	KPRPTR	1.0	AEGSDVANAVLDGADCIMLSGETAKGDYPLEAVR	25.0					57.021460000000005;15.994904999999989	16;16	Ccm;Mox	P11974	337.0	P11974	367.0	intra	6.567032708068773	P11974-337-P11974-367	337.0	343.0	False									6.0	BS3	0.0	0.0	P11974	P11974											-0.2788461532884616
20180615_KS_CL_9	22599	5	TGLIKGSGTAEVELKK	5.0	TATESFASDPILYRPVAVALDTKGPEIR	23.0								P11974	125.0	P11974	115.0	intra	6.564394591040545	P11974-115-P11974-125	121.0	93.0	False									5.0	BS3	0.0	0.0	P11974	P11974											-0.2788461532884616
20180615_KS_CL_9	23300	6	AEGSDVANAVLDGADCIMLSGETAKGDYPLEAVR	25.0	QKGPDFLVTEVENGGFLGSKK	20.0		57.021460000000005	16	Ccm				P11974	367.0	P11974	206.0	intra	6.5249538417225805	P11974-206-P11974-367	343.0	187.0	False									6.0	BS3	0.0	0.0	P11974	P11974											-0.2788461532884616
20180615_KS_CL_9	22907	6	ESVAPLDVAAGPLNVGKK	17.0	QALFVKEAPIEIGLDGRAVMIGDSAELIEDFR	6.0								DECOY:REVERSE_P11974	325.0	DECOY:REVERSE_P11974	227.0	intra	6.459179652932964	DECOY:REVERSE_P11974-227-DECOY:REVERSE_P11974-325	309.0	222.0	True									6.0	BS3	1.0	1.0	DECOY:REVERSE_P11974	DECOY:REVERSE_P11974											-0.2788461532884616
20180615_KS_CL_9	21442	5	KILGEK	1.0	KGVNLPGAAVDLPAVSEKDIQDLK	1.0								P11974	256.0	P11974	207.0	intra	6.423822032733438	P11974-207-P11974-256	256.0	207.0	False									5.0	BS3	0.0	0.0	P11974	P11974											-0.2788461532884616
20180615_KS_CL_9	16298	4	KLFEELAR	1.0	KILGEK	1.0								P11974	393.0	P11974	256.0	intra	6.3179102041947095	P11974-256-P11974-393	393.0	256.0	False									4.0	BS3	0.0	0.0	P11974	P11974											-0.2788461532884616
20180615_KS_CL_9	22482	4	KPRPTR	1.0	AEGSDVANAVLDGADCIMLSGETAKGDYPLEAVR	25.0					57.021460000000005;15.994904999999989	16;16	Ccm;Mox	P11974	337.0	P11974	367.0	intra	6.314494356875199	P11974-337-P11974-367	337.0	343.0	False									4.0	BS3	0.0	0.0	P11974	P11974											-0.2788461532884616
20180615_KS_CL_9	9832	5	KAADVHEVR	1.0	KILGEKGK	1.0					156.0786347	6	Kbs3oh	P11974	247.0	P11974	256.0	intra	6.3049523077385565	P11974-247-P11974-256	247.0	256.0	False									5.0	BS3	0.0	0.0	P11974	P11974											-0.2788461532884616
20180615_KS_CL_9	23031	5	TATESFASDPILYRPVAVALDTKGPEIR	23.0	GVNLPGAAVDLPAVSEKDIQDLK	17.0								P11974	115.0	P11974	224.0	intra	6.254729496644738	P11974-115-P11974-224	93.0	208.0	False									5.0	BS3	0.0	0.0	P11974	P11974											-0.2788461532884616
20180615_KS_CL_9	9552	4	GSGTAEVELKK	10.0	KILGEK	1.0								P11974	135.0	P11974	256.0	intra	6.254636813666124	P11974-135-P11974-256	126.0	256.0	False									4.0	BS3	0.0	0.0	P11974	P11974											-0.2788461532884616
20180615_KS_CL_9	22200	5	TGLIKGSGTAEVELK	5.0	KGATLKITLDNAYMEK	6.0								P11974	125.0	P11974	141.0	intra	6.25099321269579	P11974-125-P11974-141	121.0	136.0	False									5.0	BS3	0.0	0.0	P11974	P11974											-0.2788461532884616
20180615_KS_CL_9	23842	4	KILGEK	1.0	DIQDLKFGVEQDVDMVFASFIR	6.0					15.994904999999989	15	Mox	P11974	256.0	P11974	230.0	intra	6.248906028432772	P11974-230-P11974-256	256.0	225.0	False									4.0	BS3	0.0	0.0	P11974	P11974											-0.2788461532884616
20180615_KS_CL_9	16596	4	KGATLK	1.0	VYVDDGLISLQVKQK	13.0								P11974	136.0	P11974	186.0	intra	6.243866910161245	P11974-136-P11974-186	136.0	174.0	False									4.0	BS3	0.0	0.0	P11974	P11974											-0.2788461532884616
20180615_KS_CL_9	13104	5	KPRPTR	1.0	KGVNLPGAAVDLPAVSEK	1.0								P11974	337.0	P11974	207.0	intra	6.241870167302897	P11974-207-P11974-337	337.0	207.0	False									5.0	BS3	0.0	0.0	P11974	P11974											-0.2788461532884616
20180615_KS_CL_9	22889	6	AGKPVICATQMLESMIKKPR	18.0	PTRAEGSDVANAVLDGADCIMLSGETAKGDYPLEAVR	28.0		57.021460000000005;15.994904999999989	7;9	Ccm;Mox	57.021460000000005;15.994904999999989	19;19	Ccm;Mox	P11974	337.0	P11974	367.0	intra	6.1956843282893175	P11974-337-P11974-367	320.0	340.0	False									6.0	BS3	0.0	0.0	P11974	P11974											-0.2788461532884616
20180615_KS_CL_9	15540	4	KGATLK	1.0	SVETLKEMIK	6.0								P11974	136.0	P11974	62.0	intra	6.133702670653774	P11974-62-P11974-136	136.0	57.0	False									4.0	BS3	0.0	0.0	P11974	P11974											-0.2788461532884616
20180615_KS_CL_9	22635	4	KLFEELAR	1.0	VFLAQKMIIGR	6.0					15.994904999999989	7	Mox	P11974	393.0	P11974	311.0	intra	5.975455062250927	P11974-311-P11974-393	393.0	306.0	False									4.0	BS3	0.0	0.0	P11974	P11974											-0.2788461532884616
20180615_KS_CL_9	23017	5	LTAGKKLEVEATGSGK	6.0	VEHVDAAKRIFSAFVMDVDQEVGFKLDQIDK	8.0					15.994904999999989;155.094619105	16;25	Mox;Kbs3nh2	DECOY:REVERSE_P11974	397.0	DECOY:REVERSE_P11974	285.0	intra	5.932122436430538	DECOY:REVERSE_P11974-285-DECOY:REVERSE_P11974-397	392.0	278.0	True									5.0	BS3	1.0	1.0	DECOY:REVERSE_P11974	DECOY:REVERSE_P11974											-0.2788461532884616
20180615_KS_CL_9	22907	6	LDQIDKESVAPLDVAAGPLNVGKK	23.0	KIMSELMQTACIVPKGARNCR	1.0		156.0786347	6	Kbs3oh	15.994904999999989;57.021460000000005;156.0786347;57.021460000000005	3;11;15;15	Mox;Ccm;Kbs3oh;Ccm	DECOY:REVERSE_P11974	325.0	DECOY:REVERSE_P11974	196.0	intra	5.764386214352079	DECOY:REVERSE_P11974-196-DECOY:REVERSE_P11974-325	303.0	196.0	True									6.0	BS3	1.0	1.0	DECOY:REVERSE_P11974	DECOY:REVERSE_P11974											-0.2788461532884616
20180615_KS_CL_9	22638	5	GSGTAEVELKK	10.0	TATESFASDPILYRPVAVALDTKGPEIR	23.0								P11974	135.0	P11974	115.0	intra	5.753256262434994	P11974-115-P11974-135	126.0	93.0	False									5.0	BS3	0.0	0.0	P11974	P11974											-0.2788461532884616
20180615_KS_CL_9	22889	6	KGATLKITLDNAYMEK	6.0	AEGSDVANAVLDGADCIMLSGETAKGDYPLEAVRMQHLIAR	25.0					57.021460000000005	16	Ccm	P11974	141.0	P11974	367.0	intra	5.678887931813276	P11974-141-P11974-367	136.0	343.0	False									6.0	BS3	0.0	0.0	P11974	P11974											-0.2788461532884616
20180615_KS_CL_9	20294	4	SVETLKEMIK	6.0	NICKVVDVGSK	4.0					57.021460000000005	3	Ccm	P11974	62.0	P11974	166.0	intra	5.668445166804355	P11974-62-P11974-166	57.0	163.0	False									4.0	BS3	0.0	0.0	P11974	P11974											-0.2788461532884616
20180615_KS_CL_9	22787	4	TGLIKGSGTAEVELKK	5.0	ITLDNAYMEKCDENILWLDYK	10.0					57.021460000000005	11	Ccm	P11974	125.0	P11974	151.0	intra	5.560762494181082	P11974-125-P11974-151	121.0	142.0	False									4.0	BS3	0.0	0.0	P11974	P11974											-0.2788461532884616
20180615_KS_CL_9	23879	4	KGVNLPGAAVDLPAVSEK	1.0	DIQDLKFGVEQDVDMVFASFIR	6.0					15.994904999999989	15	Mox	P11974	207.0	P11974	230.0	intra	5.407034889613604	P11974-207-P11974-230	207.0	225.0	False									4.0	BS3	0.0	0.0	P11974	P11974											-0.2788461532884616
20180615_KS_CL_9	7460	4	KPRPTR	1.0	NICKVVDVGSK	4.0					57.021460000000005	3	Ccm	P11974	337.0	P11974	166.0	intra	5.3531057040525285	P11974-166-P11974-337	337.0	163.0	False									4.0	BS3	0.0	0.0	P11974	P11974											-0.2788461532884616
20180615_KS_CL_9	9379	3	KGATLK	1.0	EMIKSGMNVAR	4.0								P11974	136.0	P11974	66.0	intra	5.334828457143322	P11974-66-P11974-136	136.0	63.0	False									3.0	BS3	0.0	0.0	P11974	P11974											-0.2788461532884616
20180615_KS_CL_9	9618	4	KGATLK	1.0	NICKVVDVGSK	4.0					57.021460000000005	3	Ccm	P11974	136.0	P11974	166.0	intra	5.281991049735808	P11974-136-P11974-166	136.0	163.0	False									4.0	BS3	0.0	0.0	P11974	P11974											-0.2788461532884616
20180615_KS_CL_9	22544	3	KPRPTR	1.0	AEGSDVANAVLDGADCIMLSGETAKGDYPLEAVR	25.0					57.021460000000005;15.994904999999989	16;16	Ccm;Mox	P11974	337.0	P11974	367.0	intra	5.27823252515266	P11974-337-P11974-367	337.0	343.0	False									3.0	BS3	0.0	0.0	P11974	P11974											-0.2788461532884616
20180615_KS_CL_9	17634	3	KLFEELAR	1.0	NIKIISK	3.0								P11974	393.0	P11974	266.0	intra	5.190264271936284	P11974-266-P11974-393	393.0	264.0	False									3.0	BS3	0.0	0.0	P11974	P11974											-0.2788461532884616
20180615_KS_CL_9	16127	4	NICKVVDVGSK	4.0	TGLIKGSGTAEVELK	5.0		57.021460000000005	3	Ccm				P11974	166.0	P11974	125.0	intra	5.142425324394021	P11974-125-P11974-166	163.0	121.0	False									4.0	BS3	0.0	0.0	P11974	P11974											-0.2788461532884616
20180615_KS_CL_9	22850	3	AGKPVICATQMLESMIK	3.0	PVICATQMLESMIKK	14.0		57.021460000000005	7	Ccm	57.021460000000005	4	Ccm	P11974	322.0	P11974	336.0	intra	5.091213934364963	P11974-322-P11974-336	320.0	323.0	False									3.0	BS3	0.0	0.0	P11974	P11974											-0.2788461532884616
20180615_KS_CL_9	7004	4	KGATLK	1.0	KILGEK	1.0								P11974	136.0	P11974	256.0	intra	5.062201558748362	P11974-136-P11974-256	136.0	256.0	False									4.0	BS3	0.0	0.0	P11974	P11974											-0.2788461532884616
20180615_KS_CL_9	23783	4	DIQDLKFGVEQDVDMVFASFIR	6.0	KILGEKGK	6.0								P11974	230.0	P11974	261.0	intra	5.057921130418972	P11974-230-P11974-261	225.0	256.0	False									4.0	BS3	0.0	0.0	P11974	P11974											-0.2788461532884616
20180615_KS_CL_9	12395	6	MNFSHGTHEYHAETIKNVR	16.0	SVETLKEMIK	6.0		15.994904999999989	1	Mox	15.994904999999989	8	Mox	P11974	89.0	P11974	62.0	intra	5.016755618071673	P11974-62-P11974-89	74.0	57.0	False									6.0	BS3	0.0	0.0	P11974	P11974											-0.2788461532884616
20180615_KS_CL_9	23320	6	AEGSDVANAVLDGADCIMLSGETAKGDYPLEAVR	25.0	GDLGIEIPAEKVFLAQKMIIGRCNR	17.0		57.021460000000005;15.994904999999989	16;16	Ccm;Mox	156.0786347;15.994904999999989;57.021460000000005	11;13;18	Kbs3oh;Mox;Ccm	P11974	367.0	P11974	311.0	intra	5.012853611757036	P11974-311-P11974-367	343.0	295.0	False									6.0	BS3	0.0	0.0	P11974	P11974											-0.2788461532884616
20180615_KS_CL_9	11962	5	KAADVHEVR	1.0	KLFEELAR	1.0								P11974	247.0	P11974	393.0	intra	4.985362319094426	P11974-247-P11974-393	247.0	393.0	False									5.0	BS3	0.0	0.0	P11974	P11974											-0.2788461532884616
20180615_KS_CL_9	7065	3	KAADVHEVR	1.0	GSGTAEVELKK	10.0								P11974	247.0	P11974	135.0	intra	4.96890631624805	P11974-135-P11974-247	247.0	126.0	False									3.0	BS3	0.0	0.0	P11974	P11974											-0.2788461532884616
20180615_KS_CL_9	19971	5	KPRPTR	1.0	GPDFLVTEVENGGFLGSKK	18.0								P11974	337.0	P11974	206.0	intra	4.921867929011733	P11974-206-P11974-337	337.0	189.0	False									5.0	BS3	0.0	0.0	P11974	P11974											-0.2788461532884616
20180615_KS_CL_9	13172	4	KPRPTR	1.0	KGVNLPGAAVDLPAVSEK	1.0								P11974	337.0	P11974	207.0	intra	4.885039170895778	P11974-207-P11974-337	337.0	207.0	False									4.0	BS3	0.0	0.0	P11974	P11974											-0.2788461532884616
20180615_KS_CL_9	22975	4	QKGPDFLVTEVENGGFLGSKK	20.0	GVNLPGAAVDLPAVSEKDIQDLK	17.0								P11974	206.0	P11974	224.0	intra	4.879327403446152	P11974-206-P11974-224	187.0	208.0	False									4.0	BS3	0.0	0.0	P11974	P11974											-0.2788461532884616
20180615_KS_CL_9	22933	6	AGKPVICATQMLESMIKKPR	18.0	PTRAEGSDVANAVLDGADCIMLSGETAKGDYPLEAVR	28.0		57.021460000000005;15.994904999999989	7;13	Ccm;Mox	57.021460000000005	19	Ccm	P11974	337.0	P11974	367.0	intra	4.837095928764136	P11974-337-P11974-367	320.0	340.0	False									6.0	BS3	0.0	0.0	P11974	P11974											-0.2788461532884616
20180615_KS_CL_9	17235	6	KPRPTR	1.0	AGKPVICATQMLESMIKKPR	18.0					57.021460000000005	7	Ccm	P11974	337.0	P11974	337.0	intra	4.800069303520248	P11974-337-P11974-337	337.0	320.0	False									6.0	BS3	0.0	0.0	P11974	P11974											-0.2788461532884616
20180615_KS_CL_9	6216	4	KGATLK	1.0	EMIKSGMNVAR	4.0					15.994904999999989;15.994904999999989	2;7	Mox;Mox	P11974	136.0	P11974	66.0	intra	4.76752857098366	P11974-66-P11974-136	136.0	63.0	False									4.0	BS3	0.0	0.0	P11974	P11974											-0.2788461532884616
20180615_KS_CL_9	23195	5	VEHVDAAKRIFSAFVMDVDQEVGFK	8.0	VEHVDAAKRIFSAFVMDVDQEVGFKLDQIDK	25.0					155.094619105	8	Kbs3nh2	DECOY:REVERSE_P11974	285.0	DECOY:REVERSE_P11974	302.0	intra	4.723810723207187	DECOY:REVERSE_P11974-285-DECOY:REVERSE_P11974-302	278.0	278.0	True									5.0	BS3	1.0	1.0	DECOY:REVERSE_P11974	DECOY:REVERSE_P11974											-0.2788461532884616
20180615_KS_CL_9	22850	3	NICKVVDVGSK	4.0	QKGPDFLVTEVENGGFLGSKK	2.0		57.021460000000005	3	Ccm	156.0786347	20	Kbs3oh	P11974	166.0	P11974	188.0	intra	4.670761446869913	P11974-166-P11974-188	163.0	187.0	False									3.0	BS3	0.0	0.0	P11974	P11974											-0.2788461532884616
20180615_KS_CL_9	7692	4	KAADVHEVR	1.0	NIKIISK	3.0								P11974	247.0	P11974	266.0	intra	4.658024795202387	P11974-247-P11974-266	247.0	264.0	False									4.0	BS3	0.0	0.0	P11974	P11974											-0.2788461532884616
20180615_KS_CL_9	11949	4	KGATLK	1.0	SVETLKEMIK	6.0					15.994904999999989	8	Mox	P11974	136.0	P11974	62.0	intra	4.633766496278809	P11974-62-P11974-136	136.0	57.0	False									4.0	BS3	0.0	0.0	P11974	P11974											-0.2788461532884616
20180615_KS_CL_9	13321	5	KPRPTR	1.0	VYVDDGLISLQVKQK	13.0								P11974	337.0	P11974	186.0	intra	4.633558250017057	P11974-186-P11974-337	337.0	174.0	False									5.0	BS3	0.0	0.0	P11974	P11974											-0.2788461532884616
20180615_KS_CL_9	7736	5	KPRPTR	1.0	TGLIKGSGTAEVELKK	5.0								P11974	337.0	P11974	125.0	intra	4.579364207677308	P11974-125-P11974-337	337.0	121.0	False									5.0	BS3	0.0	0.0	P11974	P11974											-0.2788461532884616
20180615_KS_CL_9	23874	4	ILGEKGK	5.0	DIQDLKFGVEQDVDMVFASFIR	6.0					15.994904999999989	15	Mox	P11974	261.0	P11974	230.0	intra	4.558385754214629	P11974-230-P11974-261	257.0	225.0	False									4.0	BS3	0.0	0.0	P11974	P11974											-0.2788461532884616
20180615_KS_CL_9	14495	5	KAADVHEVR	1.0	VYVDDGLISLQVKQK	13.0								P11974	247.0	P11974	186.0	intra	4.5485023145274335	P11974-186-P11974-247	247.0	174.0	False									5.0	BS3	0.0	0.0	P11974	P11974											-0.2788461532884616
20180615_KS_CL_9	8657	6	KAADVHEVR	1.0	TGLIKGSGTAEVELKK	5.0								P11974	247.0	P11974	125.0	intra	4.526537608599988	P11974-125-P11974-247	247.0	121.0	False									6.0	BS3	0.0	0.0	P11974	P11974											-0.2788461532884616
20180615_KS_CL_9	22785	6	PVICATQMLESMIKKPRPTR	15.0	IISKIENHEGVRRFDEILEASDGIMVAR	4.0		57.021460000000005;156.0786347	4;14	Ccm;Kbs3oh				P11974	337.0	P11974	270.0	intra	4.52563263066674	P11974-270-P11974-337	323.0	267.0	False									6.0	BS3	0.0	0.0	P11974	P11974											-0.2788461532884616
20180615_KS_CL_9	23746	4	KILGEK	1.0	DIQDLKFGVEQDVDMVFASFIRK	6.0								P11974	256.0	P11974	230.0	intra	4.492085198256392	P11974-230-P11974-256	256.0	225.0	False									4.0	BS3	0.0	0.0	P11974	P11974											-0.2788461532884616
20180615_KS_CL_9	23082	6	TATESFASDPILYRPVAVALDTKGPEIR	23.0	KGATLKITLDNAYMEKCDENILWLDYK	16.0					15.994904999999989;57.021460000000005	14;17	Mox;Ccm	P11974	115.0	P11974	151.0	intra	4.472516684509023	P11974-115-P11974-151	93.0	136.0	False									6.0	BS3	0.0	0.0	P11974	P11974											-0.2788461532884616
20180615_KS_CL_9	23286	7	AGKPVICATQMLESMIKKPR	17.0	PRPTRAEGSDVANAVLDGADCIMLSGETAKGDYPLEAVR	30.0		57.021460000000005;156.0786347	7;18	Ccm;Kbs3oh	57.021460000000005	21	Ccm	P11974	336.0	P11974	367.0	intra	4.466614888906203	P11974-336-P11974-367	320.0	338.0	False									7.0	BS3	0.0	0.0	P11974	P11974											-0.2788461532884616
20180615_KS_CL_9	8064	4	KGATLK	1.0	EMIKSGMNVAR	4.0					15.994904999999989	2	Mox	P11974	136.0	P11974	66.0	intra	4.461496771869403	P11974-66-P11974-136	136.0	63.0	False									4.0	BS3	0.0	0.0	P11974	P11974											-0.2788461532884616
20180615_KS_CL_9	23018	5	SVETLKEMIKSGMNVAR	6.0	IISKIENHEGVRRFDEILEASDGIMVAR	4.0		15.994904999999989;155.094619105;15.994904999999989	8;10;7	Mox;Kbs3nh2;Mox	15.994904999999989	25	Mox	P11974	62.0	P11974	270.0	intra	4.4035015768975665	P11974-62-P11974-270	57.0	267.0	False									5.0	BS3	0.0	0.0	P11974	P11974											-0.2788461532884616
20180615_KS_CL_9	23154	4	SVETLKEMIKSGMNVAR	6.0	NTGIICTIGPASRSVETLKEMIK	19.0		155.094619105;15.994904999999989	10;7	Kbs3nh2;Mox	57.021460000000005	6	Ccm	P11974	62.0	P11974	62.0	intra	4.386468911138223	P11974-62-P11974-62	57.0	44.0	False									4.0	BS3	0.0	0.0	P11974	P11974											-0.2788461532884616
20180615_KS_CL_9	12021	3	KGATLK	1.0	SVETLKEMIK	6.0					15.994904999999989	8	Mox	P11974	136.0	P11974	62.0	intra	4.319945966241085	P11974-62-P11974-136	136.0	57.0	False									3.0	BS3	0.0	0.0	P11974	P11974											-0.2788461532884616
20180615_KS_CL_9	9880	3	KAADVHEVR	1.0	KILGEKGK	1.0					156.0786347	6	Kbs3oh	P11974	247.0	P11974	256.0	intra	4.2528367230018596	P11974-247-P11974-256	247.0	256.0	False									3.0	BS3	0.0	0.0	P11974	P11974											-0.2788461532884616
20180615_KS_CL_9	22513	5	KPRPTR	1.0	AGKPVICATQMLESMIKKPR	18.0					57.021460000000005;156.0786347	7;17	Ccm;Kbs3oh	P11974	337.0	P11974	337.0	intra	4.251434501324802	P11974-337-P11974-337	337.0	320.0	False									5.0	BS3	0.0	0.0	P11974	P11974											-0.2788461532884616
20180615_KS_CL_9	22656	4	GSGTAEVELKK	10.0	TATESFASDPILYRPVAVALDTKGPEIR	23.0								P11974	135.0	P11974	115.0	intra	4.1863084282173375	P11974-115-P11974-135	126.0	93.0	False									4.0	BS3	0.0	0.0	P11974	P11974											-0.2788461532884616
20180615_KS_CL_9	12799	4	KPRPTR	1.0	TGLIKGSGTAEVELKK	5.0					156.0786347	15	Kbs3oh	P11974	337.0	P11974	125.0	intra	4.147265020575957	P11974-125-P11974-337	337.0	121.0	False									4.0	BS3	0.0	0.0	P11974	P11974											-0.2788461532884616
20180615_KS_CL_9	23039	6	GATLKITLDNAYMEKCDENILWLDYKNICK	5.0	CDENILWLDYKNICKVVDVGSK	15.0		57.021460000000005;156.0786347;57.021460000000005	16;26;24	Ccm;Kbs3oh;Ccm	57.021460000000005;155.094619105;57.021460000000005	1;11;8	Ccm;Kbs3nh2;Ccm	P11974	141.0	P11974	166.0	intra	4.1034331000070265	P11974-141-P11974-166	137.0	152.0	False									6.0	BS3	0.0	0.0	P11974	P11974											-0.2788461532884616
20180615_KS_CL_9	22628	6	KGATLKITLDNAYMEK	6.0	AEGSDVANAVLDGADCIMLSGETAKGDYPLEAVRMQHLIAR	25.0					57.021460000000005;15.994904999999989	16;33	Ccm;Mox	P11974	141.0	P11974	367.0	intra	4.073099199456332	P11974-141-P11974-367	136.0	343.0	False									6.0	BS3	0.0	0.0	P11974	P11974											-0.2788461532884616
20180615_KS_CL_9	19200	5	KPRPTR	1.0	GDLGIEIPAEKVFLAQK	11.0								P11974	337.0	P11974	305.0	intra	4.000693888934586	P11974-305-P11974-337	337.0	295.0	False									5.0	BS3	0.0	0.0	P11974	P11974											-0.2788461532884616
20180615_KS_CL_9	7042	4	KAADVHEVR	1.0	GSGTAEVELKK	10.0								P11974	247.0	P11974	135.0	intra	3.9708060659198026	P11974-135-P11974-247	247.0	126.0	False									4.0	BS3	0.0	0.0	P11974	P11974											-0.2788461532884616
20180615_KS_CL_9	12801	5	KPRPTR	1.0	TGLIKGSGTAEVELKK	15.0					156.0786347	5	Kbs3oh	P11974	337.0	P11974	135.0	intra	3.9612725559320303	P11974-135-P11974-337	337.0	121.0	False									5.0	BS3	0.0	0.0	P11974	P11974											-0.2788461532884616
20180615_KS_CL_9	16315	3	NICKVVDVGSK	4.0	TGLIKGSGTAEVELK	5.0		57.021460000000005	3	Ccm				P11974	166.0	P11974	125.0	intra	3.9536312090817036	P11974-125-P11974-166	163.0	121.0	False									3.0	BS3	0.0	0.0	P11974	P11974											-0.2788461532884616
20180615_KS_CL_9	22247	4	TGLIKGSGTAEVELKK	5.0	GATLKITLDNAYMEK	5.0					15.994904999999989	13	Mox	P11974	125.0	P11974	141.0	intra	3.940099068366635	P11974-125-P11974-141	121.0	137.0	False									4.0	BS3	0.0	0.0	P11974	P11974											-0.2788461532884616
20180615_KS_CL_9	12494	4	MNFSHGTHEYHAETIKNVR	16.0	SVETLKEMIK	6.0		15.994904999999989	1	Mox	15.994904999999989	8	Mox	P11974	89.0	P11974	62.0	intra	3.9275502275900718	P11974-62-P11974-89	74.0	57.0	False									4.0	BS3	0.0	0.0	P11974	P11974											-0.2788461532884616
20180615_KS_CL_9	21001	3	NICKVVDVGSK	4.0	VYVDDGLISLQVKQK	13.0		57.021460000000005	3	Ccm				P11974	166.0	P11974	186.0	intra	3.9215714372274397	P11974-166-P11974-186	163.0	174.0	False									3.0	BS3	0.0	0.0	P11974	P11974											-0.2788461532884616
20180615_KS_CL_9	20712	4	KPRPTR	1.0	TATESFASDPILYRPVAVALDTKGPEIR	23.0								P11974	337.0	P11974	115.0	intra	3.9102952450694377	P11974-115-P11974-337	337.0	93.0	False									4.0	BS3	0.0	0.0	P11974	P11974											-0.2788461532884616
20180615_KS_CL_9	18387	3	SVETLKEMIK	6.0	KILGEK	1.0								P11974	62.0	P11974	256.0	intra	3.8813404518786174	P11974-62-P11974-256	57.0	256.0	False									3.0	BS3	0.0	0.0	P11974	P11974											-0.2788461532884616
20180615_KS_CL_9	10434	3	KAADVHEVR	1.0	TGLIKGSGTAEVELK	5.0								P11974	247.0	P11974	125.0	intra	3.8614751805407237	P11974-125-P11974-247	247.0	121.0	False									3.0	BS3	0.0	0.0	P11974	P11974											-0.2788461532884616
20180615_KS_CL_9	23042	6	VNKITEAHYEHTGHSFNMRAVNMGSKIMEK	26.0	ALEEFLKRHFMAAEAERAILHQMR	7.0		156.0786347	3	Kbs3oh	15.994904999999989	11	Mox	DECOY:REVERSE_P11974	466.0	DECOY:REVERSE_P11974	139.0	intra	3.8569751585578502	DECOY:REVERSE_P11974-139-DECOY:REVERSE_P11974-466	441.0	133.0	True									6.0	BS3	1.0	1.0	DECOY:REVERSE_P11974	DECOY:REVERSE_P11974											-0.2788461532884616
20180615_KS_CL_9	23439	5	AEGSDVANAVLDGADCIMLSGETAKGDYPLEAVR	25.0	VFLAQKMIIGRCNRAGK	6.0		57.021460000000005;15.994904999999989	16;16	Ccm;Mox	15.994904999999989;57.021460000000005	7;12	Mox;Ccm	P11974	367.0	P11974	311.0	intra	3.778744108725207	P11974-311-P11974-367	343.0	306.0	False									5.0	BS3	0.0	0.0	P11974	P11974											-0.2788461532884616
20180615_KS_CL_9	22645	6	KGATLKITLDNAYMEK	6.0	AEGSDVANAVLDGADCIMLSGETAKGDYPLEAVRMQHLIAR	25.0		15.994904999999989	14	Mox	57.021460000000005	16	Ccm	P11974	141.0	P11974	367.0	intra	3.777299512926664	P11974-141-P11974-367	136.0	343.0	False									6.0	BS3	0.0	0.0	P11974	P11974											-0.2788461532884616
20180615_KS_CL_9	9383	3	KPRPTR	1.0	TGLIKGSGTAEVELK	5.0								P11974	337.0	P11974	125.0	intra	3.6881834388917794	P11974-125-P11974-337	337.0	121.0	False									3.0	BS3	0.0	0.0	P11974	P11974											-0.2788461532884616
20180615_KS_CL_9	23117	5	VNLAMNVGKARGFFKK	9.0	GATLKITLDNAYMEKCDENILWLDYK	15.0		15.994904999999989	5	Mox	155.094619105;57.021460000000005	5;10	Kbs3nh2;Ccm	P11974	498.0	P11974	151.0	intra	3.67935849357322	P11974-151-P11974-498	490.0	137.0	False									5.0	BS3	0.0	0.0	P11974	P11974											-0.2788461532884616
20180615_KS_CL_9	9297	4	KPRPTR	1.0	TGLIKGSGTAEVELK	5.0								P11974	337.0	P11974	125.0	intra	3.6691868252782456	P11974-125-P11974-337	337.0	121.0	False									4.0	BS3	0.0	0.0	P11974	P11974											-0.2788461532884616
20180615_KS_CL_9	23105	5	CDENILWLDYKNICKVVDVGSK	11.0	PVICATQMLESMIKKPRPTR	15.0		57.021460000000005;57.021460000000005;156.0786347	1;14;15	Ccm;Ccm;Kbs3oh	57.021460000000005;15.994904999999989;155.094619105	4;10;14	Ccm;Mox;Kbs3nh2	P11974	162.0	P11974	337.0	intra	3.6559441935438506	P11974-162-P11974-337	152.0	323.0	False									5.0	BS3	0.0	0.0	P11974	P11974											-0.2788461532884616
20180615_KS_CL_9	23105	5	CDENILWLDYKNICKVVDVGSK	11.0	PVICATQMLESMIKKPRPTR	14.0		57.021460000000005;57.021460000000005;156.0786347	1;14;15	Ccm;Ccm;Kbs3oh	57.021460000000005;15.994904999999989;155.094619105	4;10;15	Ccm;Mox;Kbs3nh2	P11974	162.0	P11974	336.0	intra	3.6559441935438506	P11974-162-P11974-336	152.0	323.0	False									5.0	BS3	0.0	0.0	P11974	P11974											-0.2788461532884616
20180615_KS_CL_9	22908	5	LDQIDKESVAPLDVAAGPLNVGKK	23.0	KIMSELMQTACIVPKGARNCR	1.0		156.0786347	6	Kbs3oh	15.994904999999989;57.021460000000005;156.0786347;57.021460000000005	7;11;15;15	Mox;Ccm;Kbs3oh;Ccm	DECOY:REVERSE_P11974	325.0	DECOY:REVERSE_P11974	196.0	intra	3.6419894960282337	DECOY:REVERSE_P11974-196-DECOY:REVERSE_P11974-325	303.0	196.0	True									5.0	BS3	1.0	1.0	DECOY:REVERSE_P11974	DECOY:REVERSE_P11974											-0.2788461532884616
20180615_KS_CL_9	22951	6	QKVQLSILGDDVYVKSGVDVVKCINK	22.0	VEHVDAAKRIFSAFVMDVDQEVGFKLDQIDK	25.0		57.021460000000005	23	Ccm	155.094619105;15.994904999999989	8;10	Kbs3nh2;Mox	DECOY:REVERSE_P11974	366.0	DECOY:REVERSE_P11974	302.0	intra	3.6101285172179836	DECOY:REVERSE_P11974-302-DECOY:REVERSE_P11974-366	345.0	278.0	True									6.0	BS3	1.0	1.0	DECOY:REVERSE_P11974	DECOY:REVERSE_P11974											-0.2788461532884616
20180615_KS_CL_9	3430	3	KPRPTR	1.0	KGATLK	1.0								P11974	337.0	P11974	136.0	intra	3.5969294508416154	P11974-136-P11974-337	337.0	136.0	False									3.0	BS3	0.0	0.0	P11974	P11974											-0.2788461532884616
20180615_KS_CL_9	9675	3	KGATLK	1.0	NICKVVDVGSK	4.0					57.021460000000005	3	Ccm	P11974	136.0	P11974	166.0	intra	3.5835681858609965	P11974-136-P11974-166	136.0	163.0	False									3.0	BS3	0.0	0.0	P11974	P11974											-0.2788461532884616
20180615_KS_CL_9	7653	4	GSGTAEVELKK	10.0	KGATLK	1.0								P11974	135.0	P11974	136.0	intra	3.5813971064383936	P11974-135-P11974-136	126.0	136.0	False									4.0	BS3	0.0	0.0	P11974	P11974											-0.2788461532884616
20180615_KS_CL_9	22975	4	VGEHNEIKSIIK	8.0	AVNMGSKIMEKLTEVSRSAPGITCIIGTNR	11.0					57.021460000000005	24	Ccm	DECOY:REVERSE_P11974	262.0	DECOY:REVERSE_P11974	470.0	intra	3.5728865762067663	DECOY:REVERSE_P11974-262-DECOY:REVERSE_P11974-470	255.0	460.0	True									4.0	BS3	1.0	1.0	DECOY:REVERSE_P11974	DECOY:REVERSE_P11974											-0.2788461532884616
20180615_KS_CL_9	19860	4	KPRPTR	1.0	GPDFLVTEVENGGFLGSKK	18.0								P11974	337.0	P11974	206.0	intra	3.5663590268533705	P11974-206-P11974-337	337.0	189.0	False									4.0	BS3	0.0	0.0	P11974	P11974											-0.2788461532884616
20180615_KS_CL_9	22227	5	TGLIKGSGTAEVELKK	5.0	GATLKITLDNAYMEK	5.0					15.994904999999989	13	Mox	P11974	125.0	P11974	141.0	intra	3.538294320143381	P11974-125-P11974-141	121.0	137.0	False									5.0	BS3	0.0	0.0	P11974	P11974											-0.2788461532884616
20180615_KS_CL_9	14943	4	NIKIISK	3.0	KILGEKGK	1.0					156.0786347	6	Kbs3oh	P11974	266.0	P11974	256.0	intra	3.5227221805985085	P11974-256-P11974-266	264.0	256.0	False									4.0	BS3	0.0	0.0	P11974	P11974											-0.2788461532884616
20180615_KS_CL_9	9352	5	KPRPTR	1.0	TGLIKGSGTAEVELK	5.0								P11974	337.0	P11974	125.0	intra	3.4998696920897383	P11974-125-P11974-337	337.0	121.0	False									5.0	BS3	0.0	0.0	P11974	P11974											-0.2788461532884616
20180615_KS_CL_9	6922	5	KPRPTR	1.0	IISKIENHEGVR	4.0								P11974	337.0	P11974	270.0	intra	3.471037620280243	P11974-270-P11974-337	337.0	267.0	False									5.0	BS3	0.0	0.0	P11974	P11974											-0.2788461532884616
20180615_KS_CL_9	22933	6	AGKPVICATQMLESMIKK	3.0	SVETLKEMIKSGMNVARMNFSHGTHEYHAETIK	6.0		57.021460000000005;15.994904999999989;156.0786347	7;13;17	Ccm;Mox;Kbs3oh	155.094619105;15.994904999999989	10;12	Kbs3nh2;Mox	P11974	322.0	P11974	62.0	intra	3.4698595856299357	P11974-62-P11974-322	320.0	57.0	False									6.0	BS3	0.0	0.0	P11974	P11974											-0.2788461532884616
20180615_KS_CL_9	17947	4	GSGTAEVELKK	10.0	KGVNLPGAAVDLPAVSEK	1.0								P11974	135.0	P11974	207.0	intra	3.4474891627412774	P11974-135-P11974-207	126.0	207.0	False									4.0	BS3	0.0	0.0	P11974	P11974											-0.2788461532884616
20180615_KS_CL_9	23016	4	KPRPTR	1.0	PVICATQMLESMIKKPR	15.0					57.021460000000005;15.994904999999989;15.994904999999989	4;6;10	Ccm;Mox;Mox	P11974	337.0	P11974	337.0	intra	3.4455623408950578	P11974-337-P11974-337	337.0	323.0	False									4.0	BS3	0.0	0.0	P11974	P11974											-0.2788461532884616
20180615_KS_CL_9	23030	4	SVETLKEMIKSGMNVAR	10.0	NVRTATESFASDPILYRPVAVALDTKGPEIR	26.0		15.994904999999989;15.994904999999989	8;13	Mox;Mox				P11974	66.0	P11974	115.0	intra	3.4284222040829344	P11974-66-P11974-115	57.0	90.0	False									4.0	BS3	0.0	0.0	P11974	P11974											-0.2788461532884616
20180615_KS_CL_9	22975	4	SVETLKEMIKSGMNVAR	6.0	NTGIICTIGPASRSVETLKEMIK	19.0		15.994904999999989;155.094619105;15.994904999999989	8;10;7	Mox;Kbs3nh2;Mox	57.021460000000005	6	Ccm	P11974	62.0	P11974	62.0	intra	3.415993104363104	P11974-62-P11974-62	57.0	44.0	False									4.0	BS3	0.0	0.0	P11974	P11974											-0.2788461532884616
20180615_KS_CL_9	17669	6	KPRPTR	1.0	AGKPVICATQMLESMIKKPR	17.0					57.021460000000005	7	Ccm	P11974	337.0	P11974	336.0	intra	3.410740980518133	P11974-336-P11974-337	337.0	320.0	False									6.0	BS3	0.0	0.0	P11974	P11974											-0.2788461532884616
20180615_KS_CL_9	22445	6	TGLIKGSGTAEVELKK	5.0	QKGPDFLVTEVENGGFLGSKK	20.0								P11974	125.0	P11974	206.0	intra	3.3657484463444503	P11974-125-P11974-206	121.0	187.0	False									6.0	BS3	0.0	0.0	P11974	P11974											-0.2788461532884616
20180615_KS_CL_9	7491	5	KPRPTR	1.0	NICKVVDVGSK	4.0					57.021460000000005	3	Ccm	P11974	337.0	P11974	166.0	intra	3.360528895994364	P11974-166-P11974-337	337.0	163.0	False									5.0	BS3	0.0	0.0	P11974	P11974											-0.2788461532884616
20180615_KS_CL_9	12069	4	GSGTAEVELKK	10.0	NICKVVDVGSK	4.0					57.021460000000005	3	Ccm	P11974	135.0	P11974	166.0	intra	3.3298072619148846	P11974-135-P11974-166	126.0	163.0	False									4.0	BS3	0.0	0.0	P11974	P11974											-0.2788461532884616
20180615_KS_CL_9	22146	4	TGLIKGSGTAEVELK	5.0	KGATLKITLDNAYMEK	6.0					15.994904999999989	14	Mox	P11974	125.0	P11974	141.0	intra	3.307462487710388	P11974-125-P11974-141	121.0	136.0	False									4.0	BS3	0.0	0.0	P11974	P11974											-0.2788461532884616
20180615_KS_CL_9	17546	5	KPRPTR	1.0	PVICATQMLESMIKKPR	15.0					57.021460000000005	4	Ccm	P11974	337.0	P11974	337.0	intra	3.293832927948761	P11974-337-P11974-337	337.0	323.0	False									5.0	BS3	0.0	0.0	P11974	P11974											-0.2788461532884616
20180615_KS_CL_9	10769	4	KPRPTR	1.0	KLFEELAR	1.0								P11974	337.0	P11974	393.0	intra	3.2877322221691827	P11974-337-P11974-393	337.0	393.0	False									4.0	BS3	0.0	0.0	P11974	P11974											-0.2788461532884616
20180615_KS_CL_9	23418	5	AEGSDVANAVLDGADCIMLSGETAKGDYPLEAVR	25.0	GDLGIEIPAEKVFLAQKMIIGRCNR	11.0		57.021460000000005;15.994904999999989	16;16	Ccm;Mox	156.0786347;15.994904999999989;57.021460000000005	17;13;18	Kbs3oh;Mox;Ccm	P11974	367.0	P11974	305.0	intra	3.2847253349484187	P11974-305-P11974-367	343.0	295.0	False									5.0	BS3	0.0	0.0	P11974	P11974											-0.2788461532884616
20180615_KS_CL_9	22805	4	IISKIENHEGVR	4.0	NICKVVDVGSK	4.0					57.021460000000005	3	Ccm	P11974	270.0	P11974	166.0	intra	3.269265627266016	P11974-166-P11974-270	267.0	163.0	False									4.0	BS3	0.0	0.0	P11974	P11974											-0.2788461532884616
20180615_KS_CL_9	18433	3	KGVNLPGAAVDLPAVSEK	1.0	ILGEKGKNIK	7.0					156.0786347	5	Kbs3oh	P11974	207.0	P11974	263.0	intra	3.2662273978874152	P11974-207-P11974-263	207.0	257.0	False									3.0	BS3	0.0	0.0	P11974	P11974											-0.2788461532884616
20180615_KS_CL_9	18433	3	KGVNLPGAAVDLPAVSEK	1.0	ILGEKGKNIK	5.0					156.0786347	7	Kbs3oh	P11974	207.0	P11974	261.0	intra	3.2662273978874152	P11974-207-P11974-261	207.0	257.0	False									3.0	BS3	0.0	0.0	P11974	P11974											-0.2788461532884616
20180615_KS_CL_9	13706	4	SVETLKEMIK	6.0	MNFSHGTHEYHAETIKNVR	16.0		15.994904999999989	8	Mox				P11974	62.0	P11974	89.0	intra	3.2634826782050568	P11974-62-P11974-89	57.0	74.0	False									4.0	BS3	0.0	0.0	P11974	P11974											-0.2788461532884616
20180615_KS_CL_9	22468	5	ESVAPLDVAAGPLNVGKK	17.0	KIMSELMQTACIVPKGAR	15.0					15.994904999999989;57.021460000000005	3;11	Mox;Ccm	DECOY:REVERSE_P11974	325.0	DECOY:REVERSE_P11974	210.0	intra	3.2518404060342534	DECOY:REVERSE_P11974-210-DECOY:REVERSE_P11974-325	309.0	196.0	True									5.0	BS3	1.0	1.0	DECOY:REVERSE_P11974	DECOY:REVERSE_P11974											-0.2788461532884616
20180615_KS_CL_9	23052	4	PVICATQMLESMIKKPR	14.0	FGVEQDVDMVFASFIRKAADVHEVRK	17.0		57.021460000000005;15.994904999999989	4;6	Ccm;Mox				P11974	336.0	P11974	247.0	intra	3.246689684078357	P11974-247-P11974-336	323.0	231.0	False									4.0	BS3	0.0	0.0	P11974	P11974											-0.2788461532884616
20180615_KS_CL_9	23155	6	KIMSELMQTACIVPKGAR	15.0	YLIPDSAFSETATRVNKITEAHYEHTGHSFNMRAVNMGSK	17.0		57.021460000000005	11	Ccm				DECOY:REVERSE_P11974	210.0	DECOY:REVERSE_P11974	443.0	intra	3.20915798956548	DECOY:REVERSE_P11974-210-DECOY:REVERSE_P11974-443	196.0	427.0	True									6.0	BS3	1.0	1.0	DECOY:REVERSE_P11974	DECOY:REVERSE_P11974											-0.2788461532884616
20180615_KS_CL_9	11800	4	KPRPTR	1.0	GSGTAEVELKKGATLK	10.0					156.0786347	11	Kbs3oh	P11974	337.0	P11974	135.0	intra	3.178654062453528	P11974-135-P11974-337	337.0	126.0	False									4.0	BS3	0.0	0.0	P11974	P11974											-0.2788461532884616
20180615_KS_CL_9	23009	5	KAADVHEVRKILGEK	10.0	GATLKITLDNAYMEKCDENILWLDYKNICK	15.0					57.021460000000005;57.021460000000005	16;29	Ccm;Ccm	P11974	256.0	P11974	151.0	intra	3.1087665731747216	P11974-151-P11974-256	247.0	137.0	False									5.0	BS3	0.0	0.0	P11974	P11974											-0.2788461532884616
20180615_KS_CL_9	7450	3	KPRPTR	1.0	NICKVVDVGSK	4.0					57.021460000000005	3	Ccm	P11974	337.0	P11974	166.0	intra	3.090204293891881	P11974-166-P11974-337	337.0	163.0	False									3.0	BS3	0.0	0.0	P11974	P11974											-0.2788461532884616
20180615_KS_CL_9	6202	3	KGATLK	1.0	EMIKSGMNVAR	4.0					15.994904999999989;15.994904999999989	2;7	Mox;Mox	P11974	136.0	P11974	66.0	intra	3.085578327643207	P11974-66-P11974-136	136.0	63.0	False									3.0	BS3	0.0	0.0	P11974	P11974											-0.2788461532884616
20180615_KS_CL_9	22615	4	VGEHNEIKSIIK	8.0	QALFVKEAPIEIGLDGR	6.0								DECOY:REVERSE_P11974	262.0	DECOY:REVERSE_P11974	227.0	intra	3.0571874094230664	DECOY:REVERSE_P11974-227-DECOY:REVERSE_P11974-262	255.0	222.0	True									4.0	BS3	1.0	1.0	DECOY:REVERSE_P11974	DECOY:REVERSE_P11974											-0.2788461532884616
20180615_KS_CL_9	23463	4	AEGSDVANAVLDGADCIMLSGETAKGDYPLEAVR	25.0	DIQDLKFGVEQDVDMVFASFIRK	6.0		57.021460000000005	16	Ccm	15.994904999999989	15	Mox	P11974	367.0	P11974	230.0	intra	3.043141075146241	P11974-230-P11974-367	343.0	225.0	False									4.0	BS3	0.0	0.0	P11974	P11974											-0.2788461532884616
20180615_KS_CL_9	16845	4	GSGTAEVELKK	10.0	GATLKITLDNAYMEK	5.0					15.994904999999989	13	Mox	P11974	135.0	P11974	141.0	intra	3.0248402471150717	P11974-135-P11974-141	126.0	137.0	False									4.0	BS3	0.0	0.0	P11974	P11974											-0.2788461532884616
20180615_KS_CL_9	23342	6	AGKPVICATQMLESMIKKPR	18.0	PTRAEGSDVANAVLDGADCIMLSGETAKGDYPLEAVR	28.0		57.021460000000005;156.0786347	7;17	Ccm;Kbs3oh	57.021460000000005	19	Ccm	P11974	337.0	P11974	367.0	intra	3.0155263542231565	P11974-337-P11974-367	320.0	340.0	False									6.0	BS3	0.0	0.0	P11974	P11974											-0.2788461532884616
20180615_KS_CL_9	23342	6	AGKPVICATQMLESMIKKPR	17.0	PTRAEGSDVANAVLDGADCIMLSGETAKGDYPLEAVR	28.0		57.021460000000005;156.0786347	7;18	Ccm;Kbs3oh	57.021460000000005	19	Ccm	P11974	336.0	P11974	367.0	intra	3.0155263542231565	P11974-336-P11974-367	320.0	340.0	False									6.0	BS3	0.0	0.0	P11974	P11974											-0.2788461532884616
20180615_KS_CL_9	16974	5	KPRPTR	1.0	KGVNLPGAAVDLPAVSEKDIQDLK	1.0								P11974	337.0	P11974	207.0	intra	2.95779662989178	P11974-207-P11974-337	337.0	207.0	False									5.0	BS3	0.0	0.0	P11974	P11974											-0.2788461532884616
20180615_KS_CL_9	22816	3	SVETLKEMIKSGMNVAR	6.0	AGKPVICATQMLESMIK	3.0		15.994904999999989;15.994904999999989	8;13	Mox;Mox	57.021460000000005	7	Ccm	P11974	62.0	P11974	322.0	intra	2.9386419442634275	P11974-62-P11974-322	57.0	320.0	False									3.0	BS3	0.0	0.0	P11974	P11974											-0.2788461532884616
20180615_KS_CL_9	23017	5	YDLWLINEDCKEMYANDLTIKLTAGK	11.0	WGTLVIVVDGKKFFGRAK	12.0		57.021460000000005;15.994904999999989	10;11	Ccm;Mox	156.0786347	11	Kbs3oh	DECOY:REVERSE_P11974	381.0	DECOY:REVERSE_P11974	28.0	intra	2.8633691991626287	DECOY:REVERSE_P11974-28-DECOY:REVERSE_P11974-381	371.0	17.0	True									5.0	BS3	1.0	1.0	DECOY:REVERSE_P11974	DECOY:REVERSE_P11974											-0.2788461532884616
20180615_KS_CL_9	23320	6	PTRAEGSDVANAVLDGADCIMLSGETAKGDYPLEAVR	28.0	NICKVVDVGSKVYVDDGLISLQVK	11.0		57.021460000000005;15.994904999999989	19;19	Ccm;Mox	57.021460000000005	3	Ccm	P11974	367.0	P11974	173.0	intra	2.8610158714998075	P11974-173-P11974-367	340.0	163.0	False									6.0	BS3	0.0	0.0	P11974	P11974											-0.2788461532884616
20180615_KS_CL_9	13447	4	KPRPTR	1.0	VYVDDGLISLQVKQK	13.0								P11974	337.0	P11974	186.0	intra	2.833703427106556	P11974-186-P11974-337	337.0	174.0	False									4.0	BS3	0.0	0.0	P11974	P11974											-0.2788461532884616
20180615_KS_CL_9	23079	6	CNRAGKPVICATQMLESMIK	6.0	GPDFLVTEVENGGFLGSKKGVNLPGAAVDLPAVSEK	19.0		57.021460000000005;57.021460000000005;15.994904999999989;15.994904999999989	1;10;10;14	Ccm;Ccm;Mox;Mox	156.0786347	18	Kbs3oh	P11974	322.0	P11974	207.0	intra	2.831227402844353	P11974-207-P11974-322	317.0	189.0	False									6.0	BS3	0.0	0.0	P11974	P11974											-0.2788461532884616
20180615_KS_CL_9	23079	6	CNRAGKPVICATQMLESMIK	6.0	GPDFLVTEVENGGFLGSKKGVNLPGAAVDLPAVSEK	18.0		57.021460000000005;57.021460000000005;15.994904999999989;15.994904999999989	1;10;10;14	Ccm;Ccm;Mox;Mox	156.0786347	19	Kbs3oh	P11974	322.0	P11974	206.0	intra	2.831227402844353	P11974-206-P11974-322	317.0	189.0	False									6.0	BS3	0.0	0.0	P11974	P11974											-0.2788461532884616
20180615_KS_CL_9	21503	4	KILGEK	1.0	KGVNLPGAAVDLPAVSEKDIQDLK	18.0								P11974	256.0	P11974	224.0	intra	2.8023916504809	P11974-224-P11974-256	256.0	207.0	False									4.0	BS3	0.0	0.0	P11974	P11974											-0.2788461532884616
20180615_KS_CL_9	6221	5	KAADVHEVR	1.0	KILGEKGK	6.0								P11974	247.0	P11974	261.0	intra	2.785820037176756	P11974-247-P11974-261	247.0	256.0	False									5.0	BS3	0.0	0.0	P11974	P11974											-0.2788461532884616
20180615_KS_CL_9	22535	7	KGATLKITLDNAYMEK	1.0	MQHLIAREAEAAMFHRKLFEELAR	17.0		156.0786347	6	Kbs3oh	15.994904999999989;15.994904999999989	1;13	Mox;Mox	P11974	136.0	P11974	393.0	intra	2.7832936648694377	P11974-136-P11974-393	136.0	377.0	False									7.0	BS3	0.0	0.0	P11974	P11974											-0.2788461532884616
20180615_KS_CL_9	22509	3	TGLIKGSGTAEVELK	5.0	VYVDDGLISLQVKQK	13.0								P11974	125.0	P11974	186.0	intra	2.7626211307224238	P11974-125-P11974-186	121.0	174.0	False									3.0	BS3	0.0	0.0	P11974	P11974											-0.2788461532884616
20180615_KS_CL_9	12430	5	KPRPTR	1.0	SVETLKEMIK	6.0								P11974	337.0	P11974	62.0	intra	2.7468200302409658	P11974-62-P11974-337	337.0	57.0	False									5.0	BS3	0.0	0.0	P11974	P11974											-0.2788461532884616
20180615_KS_CL_9	23678	4	KILGEK	1.0	DIQDLKFGVEQDVDMVFASFIRK	6.0					15.994904999999989	15	Mox	P11974	256.0	P11974	230.0	intra	2.7390736058741845	P11974-230-P11974-256	256.0	225.0	False									4.0	BS3	0.0	0.0	P11974	P11974											-0.2788461532884616
20180615_KS_CL_9	21566	3	VNLAMNVGKAR	9.0	SVETLKEMIK	6.0		15.994904999999989	5	Mox	15.994904999999989	8	Mox	P11974	498.0	P11974	62.0	intra	2.676323528158462	P11974-62-P11974-498	490.0	57.0	False									3.0	BS3	0.0	0.0	P11974	P11974											-0.2788461532884616
20180615_KS_CL_9	13098	4	KPRPTR	1.0	GATLKITLDNAYMEK	5.0								P11974	337.0	P11974	141.0	intra	2.6678239292288093	P11974-141-P11974-337	337.0	137.0	False									4.0	BS3	0.0	0.0	P11974	P11974											-0.2788461532884616
20180615_KS_CL_9	13093	6	KPRPTR	1.0	AGKPVICATQMLESMIKKPR	18.0					57.021460000000005;15.994904999999989	7;13	Ccm;Mox	P11974	337.0	P11974	337.0	intra	2.6430052166338225	P11974-337-P11974-337	337.0	320.0	False									6.0	BS3	0.0	0.0	P11974	P11974											-0.2788461532884616
20180615_KS_CL_9	2637	3	KPRPTR	1.0	KPRPTR	1.0								P11974	337.0	P11974	337.0	intra	2.6339730650148647	P11974-337-P11974-337	337.0	337.0	False									3.0	BS3	0.0	0.0	P11974	P11974											-0.2788461532884616
20180615_KS_CL_9	23083	5	GSGTAEVELKK	10.0	AEGSDVANAVLDGADCIMLSGETAKGDYPLEAVR	25.0					57.021460000000005	16	Ccm	P11974	135.0	P11974	367.0	intra	2.6223177783097307	P11974-135-P11974-367	126.0	343.0	False									5.0	BS3	0.0	0.0	P11974	P11974											-0.2788461532884616
20180615_KS_CL_9	23038	4	AVNMGSKIMEKLTEVSR	7.0	IMSELMQTACIVPKGARNCR	14.0		15.994904999999989;15.994904999999989	4;9	Mox;Mox	15.994904999999989;15.994904999999989;57.021460000000005;57.021460000000005	2;6;10;19	Mox;Mox;Ccm;Ccm	DECOY:REVERSE_P11974	466.0	DECOY:REVERSE_P11974	210.0	intra	2.6174665706232623	DECOY:REVERSE_P11974-210-DECOY:REVERSE_P11974-466	460.0	197.0	True									4.0	BS3	1.0	1.0	DECOY:REVERSE_P11974	DECOY:REVERSE_P11974											-0.2788461532884616
20180615_KS_CL_9	12449	4	KPRPTR	1.0	SVETLKEMIK	6.0								P11974	337.0	P11974	62.0	intra	2.6167181057345568	P11974-62-P11974-337	337.0	57.0	False									4.0	BS3	0.0	0.0	P11974	P11974											-0.2788461532884616
20180615_KS_CL_9	9386	4	KGATLK	1.0	EMIKSGMNVAR	4.0								P11974	136.0	P11974	66.0	intra	2.6149945974025792	P11974-66-P11974-136	136.0	63.0	False									4.0	BS3	0.0	0.0	P11974	P11974											-0.2788461532884616
20180615_KS_CL_9	22962	5	SGMNVARMNFSHGTHEYHAETIKNVR	23.0	VYVDDGLISLQVKQKGPDFLVTEVENGGFLGSK	15.0		15.994904999999989;15.994904999999989	3;8	Mox;Mox				P11974	89.0	P11974	188.0	intra	2.597709169389087	P11974-89-P11974-188	67.0	174.0	False									5.0	BS3	0.0	0.0	P11974	P11974											-0.2788461532884616
20180615_KS_CL_9	22760	5	AVNMGSKIMEK	7.0	VAELPYDGKATEGSLMICDAGDLVANAVDSGEAR	9.0		15.994904999999989;15.994904999999989	4;9	Mox;Mox	15.994904999999989;57.021460000000005	16;18	Mox;Ccm	DECOY:REVERSE_P11974	466.0	DECOY:REVERSE_P11974	165.0	intra	2.5681011659931143	DECOY:REVERSE_P11974-165-DECOY:REVERSE_P11974-466	460.0	157.0	True									5.0	BS3	1.0	1.0	DECOY:REVERSE_P11974	DECOY:REVERSE_P11974											-0.2788461532884616
20180615_KS_CL_9	23001	5	QKGPDFLVTEVENGGFLGSKK	20.0	GVNLPGAAVDLPAVSEKDIQDLK	17.0								P11974	206.0	P11974	224.0	intra	2.5429153204270847	P11974-206-P11974-224	187.0	208.0	False									5.0	BS3	0.0	0.0	P11974	P11974											-0.2788461532884616
20180615_KS_CL_9	22934	6	KLFEELARSSSHSTDLMEAMAMGSVEASYK	1.0	NICKVVDVGSKVYVDDGLISLQVKQK	4.0		15.994904999999989;15.994904999999989;15.994904999999989	17;20;22	Mox;Mox;Mox	57.021460000000005;156.0786347;155.094619105	3;11;24	Ccm;Kbs3oh;Kbs3nh2	P11974	393.0	P11974	166.0	intra	2.5081908753123336	P11974-166-P11974-393	393.0	163.0	False									6.0	BS3	0.0	0.0	P11974	P11974											-0.2788461532884616
20180615_KS_CL_9	22783	6	VNKITEAHYEHTGHSFNMR	3.0	RVEHVDAAKRIFSAFVMDVDQEVGFK	9.0		15.994904999999989	18	Mox	15.994904999999989	17	Mox	DECOY:REVERSE_P11974	443.0	DECOY:REVERSE_P11974	285.0	intra	2.5075200014425123	DECOY:REVERSE_P11974-285-DECOY:REVERSE_P11974-443	441.0	277.0	True									6.0	BS3	1.0	1.0	DECOY:REVERSE_P11974	DECOY:REVERSE_P11974											-0.2788461532884616
20180615_KS_CL_9	14104	4	KPRPTR	1.0	VFLAQKMIIGR	6.0								P11974	337.0	P11974	311.0	intra	2.4927978660162777	P11974-311-P11974-337	337.0	306.0	False									4.0	BS3	0.0	0.0	P11974	P11974											-0.2788461532884616
20180615_KS_CL_9	22693	5	VNLAMNVGKAR	9.0	KGDVVIVLTGWRPGSGFTNTMR	1.0					15.994904999999989	21	Mox	P11974	498.0	P11974	505.0	intra	2.485311984653062	P11974-498-P11974-505	490.0	505.0	False									5.0	BS3	0.0	0.0	P11974	P11974											-0.2788461532884616
20180615_KS_CL_9	22528	6	SVETLKEMIKSGMNVAR	6.0	AGKPVICATQMLESMIKKPR	3.0		15.994904999999989;155.094619105;15.994904999999989	8;10;7	Mox;Kbs3nh2;Mox	57.021460000000005;155.094619105;155.094619105	7;17;18	Ccm;Kbs3nh2;Kbs3nh2	P11974	62.0	P11974	322.0	intra	2.477073548525486	P11974-62-P11974-322	57.0	320.0	False									6.0	BS3	0.0	0.0	P11974	P11974											-0.2788461532884616
20180615_KS_CL_9	23422	5	AEGSDVANAVLDGADCIMLSGETAKGDYPLEAVR	25.0	NICKVVDVGSKVYVDDGLISLQVKQK	11.0		57.021460000000005;15.994904999999989	16;16	Ccm;Mox	57.021460000000005;155.094619105	3;24	Ccm;Kbs3nh2	P11974	367.0	P11974	173.0	intra	2.461700489887669	P11974-173-P11974-367	343.0	163.0	False									5.0	BS3	0.0	0.0	P11974	P11974											-0.2788461532884616
20180615_KS_CL_9	5984	3	KPRPTR	1.0	GSGTAEVELKK	10.0								P11974	337.0	P11974	135.0	intra	2.450224696548493	P11974-135-P11974-337	337.0	126.0	False									3.0	BS3	0.0	0.0	P11974	P11974											-0.2788461532884616
20180615_KS_CL_9	22912	4	CNRAGKPVICATQMLESMIK	6.0	AADVHEVRKILGEK	9.0		57.021460000000005;57.021460000000005;15.994904999999989	1;10;14	Ccm;Ccm;Mox				P11974	322.0	P11974	256.0	intra	2.437457970707825	P11974-256-P11974-322	317.0	248.0	False									4.0	BS3	0.0	0.0	P11974	P11974											-0.2788461532884616
20180615_KS_CL_9	23573	3	AADVHEVRKILGEK	9.0	EAEAAMFHRKLFEELAR	10.0								P11974	256.0	P11974	393.0	intra	2.4154759227934264	P11974-256-P11974-393	248.0	384.0	False									3.0	BS3	0.0	0.0	P11974	P11974											-0.2788461532884616
20180615_KS_CL_9	17056	6	KPRPTR	1.0	QKGPDFLVTEVENGGFLGSKK	20.0								P11974	337.0	P11974	206.0	intra	2.389568194268488	P11974-206-P11974-337	337.0	187.0	False									6.0	BS3	0.0	0.0	P11974	P11974											-0.2788461532884616
20180615_KS_CL_9	23088	5	PVICATQMLESMIKKPRPTR	15.0	GATLKITLDNAYMEKCDENILWLDYK	5.0		57.021460000000005;15.994904999999989;15.994904999999989	4;6;10	Ccm;Mox;Mox	15.994904999999989;156.0786347;57.021460000000005	13;15;11	Mox;Kbs3oh;Ccm	P11974	337.0	P11974	141.0	intra	2.374803243593727	P11974-141-P11974-337	323.0	137.0	False									5.0	BS3	0.0	0.0	P11974	P11974											-0.2788461532884616
20180615_KS_CL_9	23283	5	CNRAGKPVICATQMLESMIKK	6.0	GDLGIEIPAEKVFLAQKMIIGR	17.0		57.021460000000005;57.021460000000005;15.994904999999989;15.994904999999989	1;10;10;14	Ccm;Ccm;Mox;Mox	155.094619105;15.994904999999989	11;12	Kbs3nh2;Mox	P11974	322.0	P11974	311.0	intra	2.369780896661513	P11974-311-P11974-322	317.0	295.0	False									5.0	BS3	0.0	0.0	P11974	P11974											-0.2788461532884616
20180615_KS_CL_9	22953	3	EMIKSGMNVAR	4.0	PVICATQMLESMIKKPR	14.0		15.994904999999989;15.994904999999989	2;7	Mox;Mox	57.021460000000005;15.994904999999989;15.994904999999989	4;6;10	Ccm;Mox;Mox	P11974	66.0	P11974	336.0	intra	2.347652147551396	P11974-66-P11974-336	63.0	323.0	False									3.0	BS3	0.0	0.0	P11974	P11974											-0.2788461532884616
20180615_KS_CL_9	22833	7	MQHLIAREAEAAMFHRKLFEELAR	17.0	VNLAMNVGKARGFFKK	9.0		15.994904999999989;15.994904999999989	1;13	Mox;Mox	155.094619105	15	Kbs3nh2	P11974	393.0	P11974	498.0	intra	2.302593136621298	P11974-393-P11974-498	377.0	490.0	False									7.0	BS3	0.0	0.0	P11974	P11974											-0.2788461532884616
20180615_KS_CL_9	23018	5	QKGPDFLVTEVENGGFLGSKK	20.0	GFFKKGDVVIVLTGWRPGSGFTNTMR	5.0					156.0786347;15.994904999999989	4;20	Kbs3oh;Mox	P11974	206.0	P11974	505.0	intra	2.295923515789266	P11974-206-P11974-505	187.0	501.0	False									5.0	BS3	0.0	0.0	P11974	P11974											-0.2788461532884616
20180615_KS_CL_9	23018	5	QKGPDFLVTEVENGGFLGSKK	20.0	GFFKKGDVVIVLTGWRPGSGFTNTMR	4.0					156.0786347;15.994904999999989	5;20	Kbs3oh;Mox	P11974	206.0	P11974	504.0	intra	2.295923515789266	P11974-206-P11974-504	187.0	501.0	False									5.0	BS3	0.0	0.0	P11974	P11974											-0.2788461532884616
20180615_KS_CL_9	15674	3	KGATLK	1.0	KGVNLPGAAVDLPAVSEK	1.0								P11974	136.0	P11974	207.0	intra	2.294589461601379	P11974-136-P11974-207	136.0	207.0	False									3.0	BS3	0.0	0.0	P11974	P11974											-0.2788461532884616
20180615_KS_CL_9	14208	6	KPRPTR	1.0	AGKPVICATQMLESMIKKPR	18.0					57.021460000000005;15.994904999999989	7;9	Ccm;Mox	P11974	337.0	P11974	337.0	intra	2.261167935420499	P11974-337-P11974-337	337.0	320.0	False									6.0	BS3	0.0	0.0	P11974	P11974											-0.2788461532884616
20180615_KS_CL_9	20723	4	DIQDLKFGVEQDVDMVFASFIRKAADVHEVR	23.0	VVDVGSKVYVDDGLISLQVK	7.0								P11974	247.0	P11974	173.0	intra	2.260644057618335	P11974-173-P11974-247	225.0	167.0	False									4.0	BS3	0.0	0.0	P11974	P11974											-0.2788461532884616
20180615_KS_CL_9	13358	6	KPRPTR	1.0	AGKPVICATQMLESMIKKPR	17.0					57.021460000000005;15.994904999999989	7;13	Ccm;Mox	P11974	337.0	P11974	336.0	intra	2.2314074645592776	P11974-336-P11974-337	337.0	320.0	False									6.0	BS3	0.0	0.0	P11974	P11974											-0.2788461532884616
20180615_KS_CL_9	7719	4	KPRPTR	1.0	TGLIKGSGTAEVELKK	5.0								P11974	337.0	P11974	125.0	intra	2.22496555757525	P11974-125-P11974-337	337.0	121.0	False									4.0	BS3	0.0	0.0	P11974	P11974											-0.2788461532884616
20180615_KS_CL_9	13175	3	KPRPTR	1.0	KGVNLPGAAVDLPAVSEK	1.0								P11974	337.0	P11974	207.0	intra	2.2030940697401817	P11974-207-P11974-337	337.0	207.0	False									3.0	BS3	0.0	0.0	P11974	P11974											-0.2788461532884616
20180615_KS_CL_9	10772	5	KPRPTR	1.0	AGKPVICATQMLESMIKKPR	18.0					57.021460000000005;15.994904999999989;15.994904999999989	7;9;13	Ccm;Mox;Mox	P11974	337.0	P11974	337.0	intra	2.1656557432799053	P11974-337-P11974-337	337.0	320.0	False									5.0	BS3	0.0	0.0	P11974	P11974											-0.2788461532884616
20180615_KS_CL_9	23320	6	VNKITEAHYEHTGHSFNMRAVNMGSKIMEK	26.0	ALEEFLKRHFMAAEAERAILHQMR	7.0		155.094619105	3	Kbs3nh2				DECOY:REVERSE_P11974	466.0	DECOY:REVERSE_P11974	139.0	intra	2.143549656691252	DECOY:REVERSE_P11974-139-DECOY:REVERSE_P11974-466	441.0	133.0	True									6.0	BS3	1.0	1.0	DECOY:REVERSE_P11974	DECOY:REVERSE_P11974											-0.2788461532884616
20180615_KS_CL_9	17300	5	KPRPTR	1.0	AGKPVICATQMLESMIKKPR	18.0					57.021460000000005	7	Ccm	P11974	337.0	P11974	337.0	intra	2.116088746035511	P11974-337-P11974-337	337.0	320.0	False									5.0	BS3	0.0	0.0	P11974	P11974											-0.2788461532884616
20180615_KS_CL_9	22645	6	KPRPTR	1.0	AEGSDVANAVLDGADCIMLSGETAKGDYPLEAVRMQHLIAREAEAAMFHR	25.0					57.021460000000005;15.994904999999989	16;16	Ccm;Mox	P11974	337.0	P11974	367.0	intra	2.0998126929965766	P11974-337-P11974-367	337.0	343.0	False									6.0	BS3	0.0	0.0	P11974	P11974											-0.2788461532884616
20180615_KS_CL_9	22732	6	AGKPVICATQMLESMIKK	3.0	DPVQEAWAEDVDLRVNLAMNVGKARGFFK	23.0		57.021460000000005;15.994904999999989	7;13	Ccm;Mox				P11974	322.0	P11974	498.0	intra	2.096410453023033	P11974-322-P11974-498	320.0	476.0	False									6.0	BS3	0.0	0.0	P11974	P11974											-0.2788461532884616
20180615_KS_CL_9	22491	4	EMIKSGMNVAR	4.0	VNLAMNVGKARGFFK	9.0		15.994904999999989	7	Mox				P11974	66.0	P11974	498.0	intra	2.087335422706409	P11974-66-P11974-498	63.0	490.0	False									4.0	BS3	0.0	0.0	P11974	P11974											-0.2788461532884616
20180615_KS_CL_9	22917	4	ILGEKGKNIK	5.0	GIFPVVCKDPVQEAWAEDVDLR	8.0					57.021460000000005	7	Ccm	P11974	261.0	P11974	475.0	intra	2.0846460764862296	P11974-261-P11974-475	257.0	468.0	False									4.0	BS3	0.0	0.0	P11974	P11974											-0.2788461532884616
20180615_KS_CL_9	22954	4	PVICATQMLESMIKKPR	14.0	QKGPDFLVTEVENGGFLGSKK	20.0		57.021460000000005;155.094619105	4;15	Ccm;Kbs3nh2	155.094619105	2	Kbs3nh2	P11974	336.0	P11974	206.0	intra	2.073714694481525	P11974-206-P11974-336	323.0	187.0	False									4.0	BS3	0.0	0.0	P11974	P11974											-0.2788461532884616
20180615_KS_CL_9	23117	5	VNLAMNVGKARGFFKK	9.0	GATLKITLDNAYMEKCDENILWLDYK	5.0		15.994904999999989	5	Mox	156.0786347;57.021460000000005	15;11	Kbs3oh;Ccm	P11974	498.0	P11974	141.0	intra	2.063050090820421	P11974-141-P11974-498	490.0	137.0	False									5.0	BS3	0.0	0.0	P11974	P11974											-0.2788461532884616
20180615_KS_CL_9	23074	6	CNRAGKPVICATQMLESMIKK	6.0	QKGPDFLVTEVENGGFLGSKK	2.0		57.021460000000005;57.021460000000005;15.994904999999989;156.0786347	1;10;14;20	Ccm;Ccm;Mox;Kbs3oh	155.094619105	20	Kbs3nh2	P11974	322.0	P11974	188.0	intra	2.0584835732616376	P11974-188-P11974-322	317.0	187.0	False									6.0	BS3	0.0	0.0	P11974	P11974											-0.2788461532884616
20180615_KS_CL_9	19898	5	PVAVALDTKGPEIR	9.0	SVETLKEMIKSGMNVAR	6.0					15.994904999999989	13	Mox	P11974	115.0	P11974	62.0	intra	2.0398608070274804	P11974-62-P11974-115	107.0	57.0	False									5.0	BS3	0.0	0.0	P11974	P11974											-0.2788461532884616
20180615_KS_CL_9	22915	7	PVICATQMLESMIKKPR	15.0	RFDEILEASDGIMVARGDLGIEIPAEKVFLAQK	27.0		57.021460000000005	4	Ccm				P11974	337.0	P11974	305.0	intra	2.020395129451897	P11974-305-P11974-337	323.0	279.0	False									7.0	BS3	0.0	0.0	P11974	P11974											-0.2788461532884616
20180615_KS_CL_9	19884	3	KPRPTR	1.0	GPDFLVTEVENGGFLGSKK	18.0								P11974	337.0	P11974	206.0	intra	2.0184780549969505	P11974-206-P11974-337	337.0	189.0	False									3.0	BS3	0.0	0.0	P11974	P11974											-0.2788461532884616
20180615_KS_CL_9	14935	3	NIKIISK	3.0	KILGEKGK	1.0					156.0786347	6	Kbs3oh	P11974	266.0	P11974	256.0	intra	2.009845264485194	P11974-256-P11974-266	264.0	256.0	False									3.0	BS3	0.0	0.0	P11974	P11974											-0.2788461532884616
20180615_KS_CL_9	23006	4	GATLKITLDNAYMEKCDENILWLDYK	15.0	PVICATQMLESMIKKPR	15.0		15.994904999999989;57.021460000000005	13;16	Mox;Ccm	57.021460000000005;15.994904999999989	4;10	Ccm;Mox	P11974	151.0	P11974	337.0	intra	1.9960984788579592	P11974-151-P11974-337	137.0	323.0	False									4.0	BS3	0.0	0.0	P11974	P11974											-0.2788461532884616
20180615_KS_CL_9	23009	3	CDENILWLDYKNICK	11.0	GKNIKIISK	5.0		57.021460000000005;57.021460000000005	1;14	Ccm;Ccm	155.094619105	2	Kbs3nh2	P11974	162.0	P11974	266.0	intra	1.992116289659623	P11974-162-P11974-266	152.0	262.0	False									3.0	BS3	0.0	0.0	P11974	P11974											-0.2788461532884616
20180615_KS_CL_9	22766	3	CDENILWLDYKNICK	11.0	KGATLKITLDNAYMEK	6.0		57.021460000000005;57.021460000000005	1;14	Ccm;Ccm	15.994904999999989	14	Mox	P11974	162.0	P11974	141.0	intra	1.9706444281216202	P11974-141-P11974-162	152.0	136.0	False									3.0	BS3	0.0	0.0	P11974	P11974											-0.2788461532884616
20180615_KS_CL_9	23025	3	NICKVVDVGSK	4.0	GATLKITLDNAYMEK	5.0		57.021460000000005	3	Ccm	15.994904999999989	13	Mox	P11974	166.0	P11974	141.0	intra	1.9568501438234056	P11974-141-P11974-166	163.0	137.0	False									3.0	BS3	0.0	0.0	P11974	P11974											-0.2788461532884616
20180615_KS_CL_9	20480	5	KPRPTR	1.0	TATESFASDPILYRPVAVALDTKGPEIR	23.0								P11974	337.0	P11974	115.0	intra	1.9310170980712682	P11974-115-P11974-337	337.0	93.0	False									5.0	BS3	0.0	0.0	P11974	P11974											-0.2788461532884616
20180615_KS_CL_9	20542	3	NICKVVDVGSK	4.0	GATLKITLDNAYMEK	5.0		57.021460000000005	3	Ccm				P11974	166.0	P11974	141.0	intra	1.9033275672693	P11974-141-P11974-166	163.0	137.0	False									3.0	BS3	0.0	0.0	P11974	P11974											-0.2788461532884616
20180615_KS_CL_9	14084	5	KPRPTR	1.0	VFLAQKMIIGR	6.0								P11974	337.0	P11974	311.0	intra	1.900652076551221	P11974-311-P11974-337	337.0	306.0	False									5.0	BS3	0.0	0.0	P11974	P11974											-0.2788461532884616
20180615_KS_CL_9	23622	4	EMIKSGMNVARMNFSHGTHEYHAETIK	4.0	CNRAGKPVICATQMLESMIK	6.0					57.021460000000005;57.021460000000005	1;10	Ccm;Ccm	P11974	66.0	P11974	322.0	intra	1.897530801565764	P11974-66-P11974-322	63.0	317.0	False									4.0	BS3	0.0	0.0	P11974	P11974											-0.2788461532884616
20180615_KS_CL_9	23542	4	SVETLKEMIKSGMNVAR	10.0	DIQDLKFGVEQDVDMVFASFIRK	6.0								P11974	66.0	P11974	230.0	intra	1.8941032178467248	P11974-66-P11974-230	57.0	225.0	False									4.0	BS3	0.0	0.0	P11974	P11974											-0.2788461532884616
20180615_KS_CL_9	22509	3	TGLIKGSGTAEVELK	5.0	VFLAQKMIIGRCNR	6.0					57.021460000000005	12	Ccm	P11974	125.0	P11974	311.0	intra	1.8924251207283944	P11974-125-P11974-311	121.0	306.0	False									3.0	BS3	0.0	0.0	P11974	P11974											-0.2788461532884616
20180615_KS_CL_9	17978	4	GSGTAEVELKK	10.0	SVETLKEMIK	6.0								P11974	135.0	P11974	62.0	intra	1.8876845214046505	P11974-62-P11974-135	126.0	57.0	False									4.0	BS3	0.0	0.0	P11974	P11974											-0.2788461532884616
20180615_KS_CL_9	22690	7	DIQDLKFGVEQDVDMVFASFIRK	6.0	KGATLKITLDNAYMEKCDENILWLDYK	6.0		15.994904999999989	15	Mox	15.994904999999989;156.0786347;57.021460000000005	14;16;12	Mox;Kbs3oh;Ccm	P11974	230.0	P11974	141.0	intra	1.864687022928567	P11974-141-P11974-230	225.0	136.0	False									7.0	BS3	0.0	0.0	P11974	P11974											-0.2788461532884616
20180615_KS_CL_9	16978	3	GSGTAEVELKK	10.0	GATLKITLDNAYMEK	5.0					15.994904999999989	13	Mox	P11974	135.0	P11974	141.0	intra	1.8530511100526703	P11974-135-P11974-141	126.0	137.0	False									3.0	BS3	0.0	0.0	P11974	P11974											-0.2788461532884616
20180615_KS_CL_9	16938	5	KPRPTR	1.0	AGKPVICATQMLESMIK	3.0					57.021460000000005;15.994904999999989	7;9	Ccm;Mox	P11974	337.0	P11974	322.0	intra	1.848310498288491	P11974-322-P11974-337	337.0	320.0	False									5.0	BS3	0.0	0.0	P11974	P11974											-0.2788461532884616
20180615_KS_CL_9	22780	4	AGKPVICATQMLESMIKKPR	3.0	KGATLKITLDNAYMEK	6.0		57.021460000000005;156.0786347;156.0786347	7;17;18	Ccm;Kbs3oh;Kbs3oh	155.094619105	1	Kbs3nh2	P11974	322.0	P11974	141.0	intra	1.8174352516289083	P11974-141-P11974-322	320.0	136.0	False									4.0	BS3	0.0	0.0	P11974	P11974											-0.2788461532884616
20180615_KS_CL_9	22800	4	AVNMGSKIMEK	7.0	IEPGKTDLAVAVPR	5.0								DECOY:REVERSE_P11974	466.0	DECOY:REVERSE_P11974	417.0	intra	1.7934659715030818	DECOY:REVERSE_P11974-417-DECOY:REVERSE_P11974-466	460.0	413.0	True									4.0	BS3	1.0	1.0	DECOY:REVERSE_P11974	DECOY:REVERSE_P11974											-0.2788461532884616
20180615_KS_CL_9	7681	3	GSGTAEVELKK	10.0	KGATLK	1.0								P11974	135.0	P11974	136.0	intra	1.7738960675107485	P11974-135-P11974-136	126.0	136.0	False									3.0	BS3	0.0	0.0	P11974	P11974											-0.2788461532884616
20180615_KS_CL_9	21277	4	KILGEK	1.0	KGVNLPGAAVDLPAVSEKDIQDLK	1.0								P11974	256.0	P11974	207.0	intra	1.7540892932819483	P11974-207-P11974-256	256.0	207.0	False									4.0	BS3	0.0	0.0	P11974	P11974											-0.2788461532884616
20180615_KS_CL_9	23038	4	EMIKSGMNVARMNFSHGTHEYHAETIK	4.0	VNLAMNVGKAR	9.0								P11974	66.0	P11974	498.0	intra	1.6866653182865907	P11974-66-P11974-498	63.0	490.0	False									4.0	BS3	0.0	0.0	P11974	P11974											-0.2788461532884616
20180615_KS_CL_9	12785	3	KPRPTR	1.0	SVETLKEMIK	6.0								P11974	337.0	P11974	62.0	intra	1.6597208904869063	P11974-62-P11974-337	337.0	57.0	False									3.0	BS3	0.0	0.0	P11974	P11974											-0.2788461532884616
20180615_KS_CL_9	23496	4	KLFEELAR	1.0	SGMNVARMNFSHGTHEYHAETIKNVRTATESFASDPILYR	23.0								P11974	393.0	P11974	89.0	intra	1.6446136368283442	P11974-89-P11974-393	393.0	67.0	False									4.0	BS3	0.0	0.0	P11974	P11974											-0.2788461532884616
20180615_KS_CL_9	23443	6	GATLKITLDNAYMEKCDENILWLDYK	5.0	NTGIICTIGPASRSVETLKEMIKSGMNVAR	19.0		15.994904999999989;156.0786347;57.021460000000005	13;15;11	Mox;Kbs3oh;Ccm	57.021460000000005;15.994904999999989	6;24	Ccm;Mox	P11974	141.0	P11974	62.0	intra	1.6434080747897777	P11974-62-P11974-141	137.0	44.0	False									6.0	BS3	0.0	0.0	P11974	P11974											-0.2788461532884616
20180615_KS_CL_9	22670	5	VNKITEAHYEHTGHSFNMR	3.0	PKKIMSELMQTACIVPK	3.0		15.994904999999989	18	Mox	15.994904999999989;15.994904999999989;57.021460000000005	5;9;13	Mox;Mox;Ccm	DECOY:REVERSE_P11974	443.0	DECOY:REVERSE_P11974	196.0	intra	1.5977633867139005	DECOY:REVERSE_P11974-196-DECOY:REVERSE_P11974-443	441.0	194.0	True									5.0	BS3	1.0	1.0	DECOY:REVERSE_P11974	DECOY:REVERSE_P11974											-0.2788461532884616
20180615_KS_CL_9	10683	6	KPRPTR	1.0	AGKPVICATQMLESMIKKPR	18.0					57.021460000000005;15.994904999999989;15.994904999999989	7;9;13	Ccm;Mox;Mox	P11974	337.0	P11974	337.0	intra	1.5955548875917247	P11974-337-P11974-337	337.0	320.0	False									6.0	BS3	0.0	0.0	P11974	P11974											-0.2788461532884616
20180615_KS_CL_9	18802	4	GSGTAEVELKK	10.0	GATLKITLDNAYMEK	5.0								P11974	135.0	P11974	141.0	intra	1.5792050786001408	P11974-135-P11974-141	126.0	137.0	False									4.0	BS3	0.0	0.0	P11974	P11974											-0.2788461532884616
20180615_KS_CL_9	12621	5	KPRPTR	1.0	TGLIKGSGTAEVELKK	5.0					156.0786347	15	Kbs3oh	P11974	337.0	P11974	125.0	intra	1.5642791962231637	P11974-125-P11974-337	337.0	121.0	False									5.0	BS3	0.0	0.0	P11974	P11974											-0.2788461532884616
20180615_KS_CL_9	23553	5	SVETLKEMIKSGMNVARMNFSHGTHEYHAETIK	10.0	GPDFLVTEVENGGFLGSKKGVNLPGAAVDLPAVSEK	18.0		15.994904999999989;15.994904999999989	13;18	Mox;Mox	156.0786347	19	Kbs3oh	P11974	66.0	P11974	206.0	intra	1.5595602190744304	P11974-66-P11974-206	57.0	189.0	False									5.0	BS3	0.0	0.0	P11974	P11974											-0.2788461532884616
20180615_KS_CL_9	23553	5	SVETLKEMIKSGMNVARMNFSHGTHEYHAETIK	10.0	GPDFLVTEVENGGFLGSKKGVNLPGAAVDLPAVSEK	19.0		15.994904999999989;15.994904999999989	13;18	Mox;Mox	156.0786347	18	Kbs3oh	P11974	66.0	P11974	207.0	intra	1.5595602190744304	P11974-66-P11974-207	57.0	189.0	False									5.0	BS3	0.0	0.0	P11974	P11974											-0.2788461532884616
20180615_KS_CL_9	12998	5	KPRPTR	1.0	GATLKITLDNAYMEK	5.0								P11974	337.0	P11974	141.0	intra	1.5494610346465252	P11974-141-P11974-337	337.0	137.0	False									5.0	BS3	0.0	0.0	P11974	P11974											-0.2788461532884616
20180615_KS_CL_9	22696	5	VNLAMNVGKARGFFK	9.0	SVETLKEMIKSGMNVAR	10.0		15.994904999999989	5	Mox	155.094619105	6	Kbs3nh2	P11974	498.0	P11974	66.0	intra	1.5127403004568851	P11974-66-P11974-498	490.0	57.0	False									5.0	BS3	0.0	0.0	P11974	P11974											-0.2788461532884616
20180615_KS_CL_9	22781	4	GSGTAEVELKKGATLK	10.0	AGKPVICATQMLESMIK	3.0					57.021460000000005;15.994904999999989;15.994904999999989	7;9;13	Ccm;Mox;Mox	P11974	135.0	P11974	322.0	intra	1.4976161076225698	P11974-135-P11974-322	126.0	320.0	False									4.0	BS3	0.0	0.0	P11974	P11974											-0.2788461532884616
20180615_KS_CL_9	23242	4	GATLKITLDNAYMEK	5.0	KGDVVIVLTGWRPGSGFTNTMRVVPVP	1.0		15.994904999999989	13	Mox	15.994904999999989	21	Mox	P11974	141.0	P11974	505.0	intra	1.4871696425124346	P11974-141-P11974-505	137.0	505.0	False									4.0	BS3	0.0	0.0	P11974	P11974											-0.2788461532884616
20180615_KS_CL_9	22996	3	SVETLKEMIK	6.0	GATLKITLDNAYMEK	5.0		15.994904999999989	8	Mox				P11974	62.0	P11974	141.0	intra	1.4785650849155318	P11974-62-P11974-141	57.0	137.0	False									3.0	BS3	0.0	0.0	P11974	P11974											-0.2788461532884616
20180615_KS_CL_9	22966	3	EMIKSGMNVAR	4.0	AGKPVICATQMLESMIKK	3.0		15.994904999999989	2	Mox	57.021460000000005	7	Ccm	P11974	66.0	P11974	322.0	intra	1.4745985382859728	P11974-66-P11974-322	63.0	320.0	False									3.0	BS3	0.0	0.0	P11974	P11974											-0.2788461532884616
20180615_KS_CL_9	23076	3	EMIKSGMNVAR	4.0	GPDFLVTEVENGGFLGSKK	18.0		15.994904999999989;15.994904999999989	2;7	Mox;Mox				P11974	66.0	P11974	206.0	intra	1.4728931553363172	P11974-66-P11974-206	63.0	189.0	False									3.0	BS3	0.0	0.0	P11974	P11974											-0.2788461532884616
20180615_KS_CL_9	23091	5	NICKVVDVGSK	4.0	SGMNVARMNFSHGTHEYHAETIKNVRTATESFASDPILYR	23.0		57.021460000000005	3	Ccm	15.994904999999989;15.994904999999989	3;8	Mox;Mox	P11974	166.0	P11974	89.0	intra	1.4624155131986438	P11974-89-P11974-166	163.0	67.0	False									5.0	BS3	0.0	0.0	P11974	P11974											-0.2788461532884616
20180615_KS_CL_9	22620	3	VNLAMNVGKAR	9.0	KGDVVIVLTGWRPGSGFTNTMR	1.0					15.994904999999989	21	Mox	P11974	498.0	P11974	505.0	intra	1.4540433260067964	P11974-498-P11974-505	490.0	505.0	False									3.0	BS3	0.0	0.0	P11974	P11974											-0.2788461532884616
20180615_KS_CL_9	23418	5	VNKITEAHYEHTGHSFNMRAVNMGSKIMEK	3.0	ALEEFLKRHFMAAEAERAILHQMR	7.0		155.094619105	26	Kbs3nh2				DECOY:REVERSE_P11974	443.0	DECOY:REVERSE_P11974	139.0	intra	1.4201958309826568	DECOY:REVERSE_P11974-139-DECOY:REVERSE_P11974-443	441.0	133.0	True									5.0	BS3	1.0	1.0	DECOY:REVERSE_P11974	DECOY:REVERSE_P11974											-0.2788461532884616
20180615_KS_CL_9	6228	3	KAADVHEVR	1.0	KILGEKGK	6.0								P11974	247.0	P11974	261.0	intra	1.408492041870997	P11974-247-P11974-261	247.0	256.0	False									3.0	BS3	0.0	0.0	P11974	P11974											-0.2788461532884616
20180615_KS_CL_9	22784	3	KAADVHEVRK	1.0	EMIKSGMNVAR	4.0								P11974	247.0	P11974	66.0	intra	1.4066894397991518	P11974-66-P11974-247	247.0	63.0	False									3.0	BS3	0.0	0.0	P11974	P11974											-0.2788461532884616
20180615_KS_CL_9	22869	5	EAEAAMFHRKLFEELARSSSHSTDLMEAMAMGSVEASYK	10.0	GSGTAEVELKKGATLK	11.0					156.0786347	10	Kbs3oh	P11974	393.0	P11974	136.0	intra	1.3745085164305029	P11974-136-P11974-393	384.0	126.0	False									5.0	BS3	0.0	0.0	P11974	P11974											-0.2788461532884616
20180615_KS_CL_9	23124	4	CDENILWLDYKNICKVVDVGSK	15.0	PVICATQMLESMIKKPR	15.0		57.021460000000005;156.0786347;57.021460000000005	1;11;9	Ccm;Kbs3oh;Ccm	57.021460000000005;15.994904999999989;156.0786347	4;6;14	Ccm;Mox;Kbs3oh	P11974	166.0	P11974	337.0	intra	1.3661723702096809	P11974-166-P11974-337	152.0	323.0	False									4.0	BS3	0.0	0.0	P11974	P11974											-0.2788461532884616
20180615_KS_CL_9	22597	3	GATLKITLDNAYMEK	5.0	GVNLPGAAVDLPAVSEKDIQDLK	17.0		15.994904999999989	13	Mox				P11974	141.0	P11974	224.0	intra	1.3589338118138543	P11974-141-P11974-224	137.0	208.0	False									3.0	BS3	0.0	0.0	P11974	P11974											-0.2788461532884616
20180615_KS_CL_9	23343	5	NHQTARQAHLYRGIFPVVCKDPVQEAWAEDVDLR	20.0	CNRAGKPVICATQMLESMIKK	6.0		57.021460000000005	19	Ccm	57.021460000000005;57.021460000000005;15.994904999999989	1;10;14	Ccm;Ccm;Mox	P11974	475.0	P11974	322.0	intra	1.3588998190405177	P11974-322-P11974-475	456.0	317.0	False									5.0	BS3	0.0	0.0	P11974	P11974											-0.2788461532884616
20180615_KS_CL_9	23031	5	DPVQEAWAEDVDLRVNLAMNVGKAR	23.0	GDLGIEIPAEKVFLAQKMIIGR	17.0					155.094619105;15.994904999999989	11;12	Kbs3nh2;Mox	P11974	498.0	P11974	311.0	intra	1.350082651445029	P11974-311-P11974-498	476.0	295.0	False									5.0	BS3	0.0	0.0	P11974	P11974											-0.2788461532884616
20180615_KS_CL_9	10727	5	KPRPTR	1.0	KLFEELAR	1.0								P11974	337.0	P11974	393.0	intra	1.3394961236276741	P11974-337-P11974-393	337.0	393.0	False									5.0	BS3	0.0	0.0	P11974	P11974											-0.2788461532884616
20180615_KS_CL_9	13774	6	WGTLVIVVDGKK	11.0	PVPVVRMTNTFGSGPR	1.0								DECOY:REVERSE_P11974	27.0	DECOY:REVERSE_P11974	1.0	intra	1.336422351158618	DECOY:REVERSE_P11974-1-DECOY:REVERSE_P11974-27	17.0	1.0	True									6.0	BS3	1.0	1.0	DECOY:REVERSE_P11974	DECOY:REVERSE_P11974											-0.2788461532884616
20180615_KS_CL_9	23308	5	ITLDNAYMEKCDENILWLDYKNICK	10.0	NTGIICTIGPASRSVETLKEMIKSGMNVAR	19.0		57.021460000000005;156.0786347;57.021460000000005	11;21;19	Ccm;Kbs3oh;Ccm	57.021460000000005;15.994904999999989;15.994904999999989	6;19;24	Ccm;Mox;Mox	P11974	151.0	P11974	62.0	intra	1.30962291232077	P11974-62-P11974-151	142.0	44.0	False									5.0	BS3	0.0	0.0	P11974	P11974											-0.2788461532884616
20180615_KS_CL_9	23071	3	IISKIENHEGVR	4.0	GATLKITLDNAYMEK	5.0					15.994904999999989	13	Mox	P11974	270.0	P11974	141.0	intra	1.3056091390916993	P11974-141-P11974-270	267.0	137.0	False									3.0	BS3	0.0	0.0	P11974	P11974											-0.2788461532884616
20180615_KS_CL_9	23232	5	KIMSELMQTACIVPKGARNCR	1.0	LDQIDKESVAPLDVAAGPLNVGKK	6.0		15.994904999999989;57.021460000000005;156.0786347;57.021460000000005	7;11;15;15	Mox;Ccm;Kbs3oh;Ccm	156.0786347	23	Kbs3oh	DECOY:REVERSE_P11974	196.0	DECOY:REVERSE_P11974	308.0	intra	1.3009103262590382	DECOY:REVERSE_P11974-196-DECOY:REVERSE_P11974-308	196.0	303.0	True									5.0	BS3	1.0	1.0	DECOY:REVERSE_P11974	DECOY:REVERSE_P11974											-0.2788461532884616
20180615_KS_CL_9	17378	4	IISKIENHEGVR	4.0	SVETLKEMIK	6.0								P11974	270.0	P11974	62.0	intra	1.2587079125734617	P11974-62-P11974-270	267.0	57.0	False									4.0	BS3	0.0	0.0	P11974	P11974											-0.2788461532884616
20180615_KS_CL_9	23011	5	QKGPDFLVTEVENGGFLGSK	2.0	EMIKSGMNVARMNFSHGTHEYHAETIKNVR	4.0					156.0786347	27	Kbs3oh	P11974	188.0	P11974	66.0	intra	1.2539227561930972	P11974-66-P11974-188	187.0	63.0	False									5.0	BS3	0.0	0.0	P11974	P11974											-0.2788461532884616
20180615_KS_CL_9	19631	5	AVNMGSKIMEK	7.0	PKKIMSELMQTACIVPKGAR	2.0					155.094619105;15.994904999999989;57.021460000000005	3;3;7	Kbs3nh2;Mox;Ccm	DECOY:REVERSE_P11974	466.0	DECOY:REVERSE_P11974	195.0	intra	1.2487084745387014	DECOY:REVERSE_P11974-195-DECOY:REVERSE_P11974-466	460.0	194.0	True									5.0	BS3	1.0	1.0	DECOY:REVERSE_P11974	DECOY:REVERSE_P11974											-0.2788461532884616
20180615_KS_CL_9	18210	5	VNLAMNVGKARGFFKK	15.0	GVNLPGAAVDLPAVSEKDIQDLKFGVEQDVDMVFASFIRK	23.0		155.094619105	9	Kbs3nh2	155.094619105	17	Kbs3nh2	P11974	504.0	P11974	230.0	intra	1.239933598042872	P11974-230-P11974-504	490.0	208.0	False									5.0	BS3	0.0	0.0	P11974	P11974											-0.2788461532884616
20180615_KS_CL_9	12017	5	ALEEFLKR	7.0	PVPVVRMTNTFGSGPR	1.0								DECOY:REVERSE_P11974	139.0	DECOY:REVERSE_P11974	1.0	intra	1.227234611552166	DECOY:REVERSE_P11974-1-DECOY:REVERSE_P11974-139	133.0	1.0	True									5.0	BS3	1.0	1.0	DECOY:REVERSE_P11974	DECOY:REVERSE_P11974											-0.2788461532884616
20180615_KS_CL_9	23159	5	GIIMKQALFVK	5.0	VAELPYDGKATEGSLMICDAGDLVANAVDSGEARTPRPK	9.0					15.994904999999989;57.021460000000005	16;18	Mox;Ccm	DECOY:REVERSE_P11974	221.0	DECOY:REVERSE_P11974	165.0	intra	1.2182297821837589	DECOY:REVERSE_P11974-165-DECOY:REVERSE_P11974-221	217.0	157.0	True									5.0	BS3	1.0	1.0	DECOY:REVERSE_P11974	DECOY:REVERSE_P11974											-0.2788461532884616
20180615_KS_CL_9	23104	5	SVETLKEMIKSGMNVAR	10.0	SSSHSTDLMEAMAMGSVEASYKCLAAALIVLTESGRSAHQVAR	22.0		155.094619105	6	Kbs3nh2	57.021460000000005	23	Ccm	P11974	66.0	P11974	422.0	intra	1.2007081108500393	P11974-66-P11974-422	57.0	401.0	False									5.0	BS3	0.0	0.0	P11974	P11974											-0.2788461532884616
20180615_KS_CL_9	22849	5	AVNMGSKIMEK	7.0	VAELPYDGKATEGSLMICDAGDLVANAVDSGEAR	9.0		15.994904999999989	9	Mox	57.021460000000005	18	Ccm	DECOY:REVERSE_P11974	466.0	DECOY:REVERSE_P11974	165.0	intra	1.1958673462116556	DECOY:REVERSE_P11974-165-DECOY:REVERSE_P11974-466	460.0	157.0	True									5.0	BS3	1.0	1.0	DECOY:REVERSE_P11974	DECOY:REVERSE_P11974											-0.2788461532884616
20180615_KS_CL_9	23553	5	KIMSELMQTACIVPKGAR	15.0	AVQHASRGSETLVILAAALCKYSAEVSGMAMAEMLDTSHSSSRALEEFLK	21.0		156.0786347;57.021460000000005	1;6	Kbs3oh;Ccm	57.021460000000005;15.994904999999989;15.994904999999989	20;27;32	Ccm;Mox;Mox	DECOY:REVERSE_P11974	210.0	DECOY:REVERSE_P11974	110.0	intra	1.1826506042140197	DECOY:REVERSE_P11974-110-DECOY:REVERSE_P11974-210	196.0	90.0	True									5.0	BS3	1.0	1.0	DECOY:REVERSE_P11974	DECOY:REVERSE_P11974											-0.2788461532884616
20180615_KS_CL_9	22822	4	KAADVHEVR	1.0	MSKSHSEAGSAFIQTQQLHAAMADTFLEHMCR	1.0					15.994904999999989;15.994904999999989;15.994904999999989;57.021460000000005	1;22;30;31	Mox;Mox;Mox;Ccm	P11974	247.0	P11974	1.0	intra	1.1789124657733103	P11974-1-P11974-247	247.0	1.0	False									4.0	BS3	0.0	0.0	P11974	P11974											-0.2788461532884616
20180615_KS_CL_9	23247	4	KLFEELAR	1.0	SSSHSTDLMEAMAMGSVEASYKCLAAALIVLTESGRSAHQVAR	22.0					15.994904999999989;15.994904999999989;15.994904999999989;57.021460000000005	9;12;14;23	Mox;Mox;Mox;Ccm	P11974	393.0	P11974	422.0	intra	1.1777648356198829	P11974-393-P11974-422	393.0	401.0	False									4.0	BS3	0.0	0.0	P11974	P11974											-0.2788461532884616
20180615_KS_CL_9	23503	4	EMIKSGMNVAR	4.0	SGMNVARMNFSHGTHEYHAETIKNVRTATESFASDPILYR	23.0		15.994904999999989;15.994904999999989	2;7	Mox;Mox	15.994904999999989;15.994904999999989	3;8	Mox;Mox	P11974	66.0	P11974	89.0	intra	1.1720773270916591	P11974-66-P11974-89	63.0	67.0	False									4.0	BS3	0.0	0.0	P11974	P11974											-0.2788461532884616
20180615_KS_CL_9	22688	5	VNKITEAHYEHTGHSFNMR	3.0	ALEEFLKRHFMAAEAER	7.0								DECOY:REVERSE_P11974	443.0	DECOY:REVERSE_P11974	139.0	intra	1.1665618739401886	DECOY:REVERSE_P11974-139-DECOY:REVERSE_P11974-443	441.0	133.0	True									5.0	BS3	1.0	1.0	DECOY:REVERSE_P11974	DECOY:REVERSE_P11974											-0.2788461532884616
20180615_KS_CL_9	23067	5	EAEAAMFHRKLFEELAR	10.0	NTGIICTIGPASRSVETLKEMIK	19.0		15.994904999999989	6	Mox	57.021460000000005	6	Ccm	P11974	393.0	P11974	62.0	intra	1.1623283506788142	P11974-62-P11974-393	384.0	44.0	False									5.0	BS3	0.0	0.0	P11974	P11974											-0.2788461532884616
20180615_KS_CL_9	23485	4	GATLKITLDNAYMEK	5.0	PTRAEGSDVANAVLDGADCIMLSGETAKGDYPLEAVR	28.0					57.021460000000005;15.994904999999989	19;19	Ccm;Mox	P11974	141.0	P11974	367.0	intra	1.1469829958030249	P11974-141-P11974-367	137.0	340.0	False									4.0	BS3	0.0	0.0	P11974	P11974											-0.2788461532884616
20180615_KS_CL_9	13119	7	KILGEKGK	1.0	PVICATQMLESMIKKPR	14.0		156.0786347	6	Kbs3oh	57.021460000000005	4	Ccm	P11974	256.0	P11974	336.0	intra	1.1443408477074064	P11974-256-P11974-336	256.0	323.0	False									7.0	BS3	0.0	0.0	P11974	P11974											-0.2788461532884616
20180615_KS_CL_9	13801	5	KPRPTR	1.0	AGKPVICATQMLESMIKKPR	18.0					57.021460000000005;15.994904999999989	7;9	Ccm;Mox	P11974	337.0	P11974	337.0	intra	1.1231114694546744	P11974-337-P11974-337	337.0	320.0	False									5.0	BS3	0.0	0.0	P11974	P11974											-0.2788461532884616
20180615_KS_CL_9	7372	5	KPRPTR	1.0	EMIKSGMNVAR	4.0								P11974	337.0	P11974	66.0	intra	1.0913852521967429	P11974-66-P11974-337	337.0	63.0	False									5.0	BS3	0.0	0.0	P11974	P11974											-0.2788461532884616
20180615_KS_CL_9	23069	5	KIMSELMQTACIVPKGAR	15.0	YLIPDSAFSETATRVNKITEAHYEHTGHSFNMRAVNMGSK	17.0		57.021460000000005	11	Ccm				DECOY:REVERSE_P11974	210.0	DECOY:REVERSE_P11974	443.0	intra	1.0770139858975896	DECOY:REVERSE_P11974-210-DECOY:REVERSE_P11974-443	196.0	427.0	True									5.0	BS3	1.0	1.0	DECOY:REVERSE_P11974	DECOY:REVERSE_P11974											-0.2788461532884616
20180615_KS_CL_9	10615	5	KAADVHEVRK	1.0	PVICATQMLESMIKKPR	15.0					57.021460000000005	4	Ccm	P11974	247.0	P11974	337.0	intra	1.0705320403302268	P11974-247-P11974-337	247.0	323.0	False									5.0	BS3	0.0	0.0	P11974	P11974											-0.2788461532884616
20180615_KS_CL_9	23842	4	SVETLKEMIK	6.0	SVETLKEMIKSGMNVAR	6.0		15.994904999999989	8	Mox	15.994904999999989;156.0786347;15.994904999999989	8;10;8	Mox;Kbs3oh;Mox	P11974	62.0	P11974	62.0	intra	1.064027391583492	P11974-62-P11974-62	57.0	57.0	False									4.0	BS3	0.0	0.0	P11974	P11974											-0.2788461532884616
20180615_KS_CL_9	23101	5	KGDVVIVLTGWRPGSGFTNTMR	1.0	CNRAGKPVICATQMLESMIKK	6.0					57.021460000000005;57.021460000000005;15.994904999999989;155.094619105	1;10;14;20	Ccm;Ccm;Mox;Kbs3nh2	P11974	505.0	P11974	322.0	intra	1.0569349564784396	P11974-322-P11974-505	505.0	317.0	False									5.0	BS3	0.0	0.0	P11974	P11974											-0.2788461532884616
20180615_KS_CL_9	17972	3	GSGTAEVELKK	10.0	KGVNLPGAAVDLPAVSEK	1.0								P11974	135.0	P11974	207.0	intra	1.0466599865315311	P11974-135-P11974-207	126.0	207.0	False									3.0	BS3	0.0	0.0	P11974	P11974											-0.2788461532884616
20180615_KS_CL_9	19197	3	KPRPTR	1.0	GDLGIEIPAEKVFLAQK	11.0								P11974	337.0	P11974	305.0	intra	1.019974110110137	P11974-305-P11974-337	337.0	295.0	False									3.0	BS3	0.0	0.0	P11974	P11974											-0.2788461532884616
20180615_KS_CL_9	11794	5	KPRPTR	1.0	GSGTAEVELKKGATLK	10.0					156.0786347	11	Kbs3oh	P11974	337.0	P11974	135.0	intra	1.0128165274485394	P11974-135-P11974-337	337.0	126.0	False									5.0	BS3	0.0	0.0	P11974	P11974											-0.2788461532884616
20180615_KS_CL_9	20266	3	SVETLKEMIK	6.0	NICKVVDVGSK	4.0					57.021460000000005	3	Ccm	P11974	62.0	P11974	166.0	intra	1.007743341259988	P11974-62-P11974-166	57.0	163.0	False									3.0	BS3	0.0	0.0	P11974	P11974											-0.2788461532884616
20180615_KS_CL_9	23006	4	PVICATQMLESMIKK	14.0	KGATLKITLDNAYMEKCDENILWLDYK	16.0		57.021460000000005	4	Ccm	156.0786347;57.021460000000005	6;12	Kbs3oh;Ccm	P11974	336.0	P11974	151.0	intra	0.9898233082189344	P11974-151-P11974-336	323.0	136.0	False									4.0	BS3	0.0	0.0	P11974	P11974											-0.2788461532884616
20180615_KS_CL_9	22418	5	MNFSHGTHEYHAETIKNVR	16.0	GIFPVVCKDPVQEAWAEDVDLR	8.0		15.994904999999989	1	Mox	57.021460000000005	7	Ccm	P11974	89.0	P11974	475.0	intra	0.9839214192026634	P11974-89-P11974-475	74.0	468.0	False									5.0	BS3	0.0	0.0	P11974	P11974											-0.2788461532884616
20180615_KS_CL_9	23283	5	AGKPVICATQMLESMIKK	3.0	TATESFASDPILYRPVAVALDTKGPEIR	23.0		57.021460000000005;15.994904999999989	7;13	Ccm;Mox				P11974	322.0	P11974	115.0	intra	0.9730592554516702	P11974-115-P11974-322	320.0	93.0	False									5.0	BS3	0.0	0.0	P11974	P11974											-0.2788461532884616
20180615_KS_CL_9	23032	4	KAADVHEVR	1.0	MSKSHSEAGSAFIQTQQLHAAMADTFLEHMCR	1.0					15.994904999999989;15.994904999999989;57.021460000000005	22;30;31	Mox;Mox;Ccm	P11974	247.0	P11974	1.0	intra	0.962987193166858	P11974-1-P11974-247	247.0	1.0	False									4.0	BS3	0.0	0.0	P11974	P11974											-0.2788461532884616
20180615_KS_CL_9	23545	4	EMIKSGMNVAR	4.0	EAEAAMFHRKLFEELARSSSHSTDLMEAMAMGSVEASYK	10.0								P11974	66.0	P11974	393.0	intra	0.9405812434427484	P11974-66-P11974-393	63.0	384.0	False									4.0	BS3	0.0	0.0	P11974	P11974											-0.2788461532884616
20180615_KS_CL_9	6697	5	KAADVHEVR	1.0	ILGEKGK	5.0								P11974	247.0	P11974	261.0	intra	0.9368552477396992	P11974-247-P11974-261	247.0	257.0	False									5.0	BS3	0.0	0.0	P11974	P11974											-0.2788461532884616
20180615_KS_CL_9	23513	3	AGKPVICATQMLESMIK	3.0	SVETLKEMIKSGMNVAR	10.0		57.021460000000005	7	Ccm	155.094619105	6	Kbs3nh2	P11974	322.0	P11974	66.0	intra	0.9184682108946068	P11974-66-P11974-322	320.0	57.0	False									3.0	BS3	0.0	0.0	P11974	P11974											-0.2788461532884616
20180615_KS_CL_9	10883	4	AVNMGSKIMEKLTEVSR	7.0	ALEEFLKRHFMAAEAER	7.0								DECOY:REVERSE_P11974	466.0	DECOY:REVERSE_P11974	139.0	intra	0.9174996775489556	DECOY:REVERSE_P11974-139-DECOY:REVERSE_P11974-466	460.0	133.0	True									4.0	BS3	1.0	1.0	DECOY:REVERSE_P11974	DECOY:REVERSE_P11974											-0.2788461532884616
20180615_KS_CL_9	13929	3	NICKVVDVGSK	4.0	EMIKSGMNVAR	4.0		57.021460000000005	3	Ccm				P11974	166.0	P11974	66.0	intra	0.9008261405829032	P11974-66-P11974-166	163.0	63.0	False									3.0	BS3	0.0	0.0	P11974	P11974											-0.2788461532884616
20180615_KS_CL_9	23878	6	CNRAGKPVICATQMLESMIK	6.0	GVNLPGAAVDLPAVSEKDIQDLKFGVEQDVDMVFASFIR	17.0		57.021460000000005;57.021460000000005	1;10	Ccm;Ccm	15.994904999999989	32	Mox	P11974	322.0	P11974	224.0	intra	0.8881637878542621	P11974-224-P11974-322	317.0	208.0	False									6.0	BS3	0.0	0.0	P11974	P11974											-0.2788461532884616
20180615_KS_CL_9	17181	5	KPRPTR	1.0	QKGPDFLVTEVENGGFLGSKK	2.0								P11974	337.0	P11974	188.0	intra	0.8761068930894615	P11974-188-P11974-337	337.0	187.0	False									5.0	BS3	0.0	0.0	P11974	P11974											-0.2788461532884616
20180615_KS_CL_9	22252	4	LTAGKK	5.0	IMSELMQTACIVPKGARNCR	14.0					15.994904999999989;57.021460000000005;57.021460000000005	2;10;19	Mox;Ccm;Ccm	DECOY:REVERSE_P11974	396.0	DECOY:REVERSE_P11974	210.0	intra	0.8640752775349306	DECOY:REVERSE_P11974-210-DECOY:REVERSE_P11974-396	392.0	197.0	True									4.0	BS3	1.0	1.0	DECOY:REVERSE_P11974	DECOY:REVERSE_P11974											-0.2788461532884616
20180615_KS_CL_9	20961	3	SGVDVVKCINK	7.0	AVNMGSKIMEK	7.0		57.021460000000005	8	Ccm	15.994904999999989	9	Mox	DECOY:REVERSE_P11974	366.0	DECOY:REVERSE_P11974	466.0	intra	0.8369563422889472	DECOY:REVERSE_P11974-366-DECOY:REVERSE_P11974-466	360.0	460.0	True									3.0	BS3	1.0	1.0	DECOY:REVERSE_P11974	DECOY:REVERSE_P11974											-0.2788461532884616
20180615_KS_CL_9	23463	4	KSGLFGGNEVETVLFDPGKQK	19.0	GSETLVILAAALCKYSAEVSGMAMAEMLDTSHSSSR	14.0		156.0786347	1	Kbs3oh	57.021460000000005;15.994904999999989;15.994904999999989	13;20;25	Ccm;Mox;Mox	DECOY:REVERSE_P11974	344.0	DECOY:REVERSE_P11974	110.0	intra	0.8041765401487834	DECOY:REVERSE_P11974-110-DECOY:REVERSE_P11974-344	326.0	97.0	True									4.0	BS3	1.0	1.0	DECOY:REVERSE_P11974	DECOY:REVERSE_P11974											-0.2788461532884616
20180615_KS_CL_9	21282	5	VNLAMNVGKAR	9.0	GFFKKGDVVIVLTGWR	4.0		15.994904999999989	5	Mox	155.094619105	5	Kbs3nh2	P11974	498.0	P11974	504.0	intra	0.8002987551771894	P11974-498-P11974-504	490.0	501.0	False									5.0	BS3	0.0	0.0	P11974	P11974											-0.2788461532884616
20180615_KS_CL_9	9966	6	KPRPTR	1.0	PVICATQMLESMIKKPRPTR	15.0					57.021460000000005;15.994904999999989;15.994904999999989	4;6;10	Ccm;Mox;Mox	P11974	337.0	P11974	337.0	intra	0.7860541724687796	P11974-337-P11974-337	337.0	323.0	False									6.0	BS3	0.0	0.0	P11974	P11974											-0.2788461532884616
20180615_KS_CL_9	22099	3	TGLIKGSGTAEVELK	5.0	KGATLKITLDNAYMEK	6.0								P11974	125.0	P11974	141.0	intra	0.7857212711201268	P11974-125-P11974-141	121.0	136.0	False									3.0	BS3	0.0	0.0	P11974	P11974											-0.2788461532884616
20180615_KS_CL_9	18197	5	GVNLPGAAVDLPAVSEKDIQDLKFGVEQDVDMVFASFIRK	23.0	GKNIKIISKIENHEGVR	9.0		155.094619105	17	Kbs3nh2				P11974	230.0	P11974	270.0	intra	0.7833601095157398	P11974-230-P11974-270	208.0	262.0	False									5.0	BS3	0.0	0.0	P11974	P11974											-0.2788461532884616
20180615_KS_CL_9	22926	5	AVNMGSKIMEK	7.0	ILGTRIEPGKTDLAVAVPRYLIPDSAFSETATR	10.0		15.994904999999989	9	Mox				DECOY:REVERSE_P11974	466.0	DECOY:REVERSE_P11974	417.0	intra	0.7804253994249325	DECOY:REVERSE_P11974-417-DECOY:REVERSE_P11974-466	460.0	408.0	True									5.0	BS3	1.0	1.0	DECOY:REVERSE_P11974	DECOY:REVERSE_P11974											-0.2788461532884616
20180615_KS_CL_9	7765	6	KILGEKGKNIK	8.0	NICKVVDVGSK	4.0					57.021460000000005	3	Ccm	P11974	263.0	P11974	166.0	intra	0.7714630444598918	P11974-166-P11974-263	256.0	163.0	False									6.0	BS3	0.0	0.0	P11974	P11974											-0.2788461532884616
20180615_KS_CL_9	23573	3	AGKPVICATQMLESMIK	3.0	VYVDDGLISLQVKQK	13.0		57.021460000000005;15.994904999999989;15.994904999999989	7;9;13	Ccm;Mox;Mox				P11974	322.0	P11974	186.0	intra	0.7654290878621516	P11974-186-P11974-322	320.0	174.0	False									3.0	BS3	0.0	0.0	P11974	P11974											-0.2788461532884616
20180615_KS_CL_9	21837	4	LTAGKKLEVEATGSGK	5.0	RVGEHNEIKSIIK	9.0		156.0786347	6	Kbs3oh				DECOY:REVERSE_P11974	396.0	DECOY:REVERSE_P11974	262.0	intra	0.754205192873586	DECOY:REVERSE_P11974-262-DECOY:REVERSE_P11974-396	392.0	254.0	True									4.0	BS3	1.0	1.0	DECOY:REVERSE_P11974	DECOY:REVERSE_P11974											-0.2788461532884616
20180615_KS_CL_9	22380	4	LEVEATGSGKILGTR	10.0	KIMSELMQTACIVPKGAR	15.0					15.994904999999989;15.994904999999989;57.021460000000005	3;7;11	Mox;Mox;Ccm	DECOY:REVERSE_P11974	407.0	DECOY:REVERSE_P11974	210.0	intra	0.7499631110378641	DECOY:REVERSE_P11974-210-DECOY:REVERSE_P11974-407	398.0	196.0	True									4.0	BS3	1.0	1.0	DECOY:REVERSE_P11974	DECOY:REVERSE_P11974											-0.2788461532884616
20180615_KS_CL_9	23105	5	KGATLKITLDNAYMEKCDENILWLDYK	6.0	VNLAMNVGKARGFFKK	9.0		15.994904999999989;156.0786347;57.021460000000005	14;16;12	Mox;Kbs3oh;Ccm	156.0786347	15	Kbs3oh	P11974	141.0	P11974	498.0	intra	0.7410683680789021	P11974-141-P11974-498	136.0	490.0	False									5.0	BS3	0.0	0.0	P11974	P11974											-0.2788461532884616
20180615_KS_CL_9	22987	5	AKGVNMALNVR	2.0	ITEAHYEHTGHSFNMRAVNMGSKIMEK	23.0								DECOY:REVERSE_P11974	34.0	DECOY:REVERSE_P11974	466.0	intra	0.729229106421485	DECOY:REVERSE_P11974-34-DECOY:REVERSE_P11974-466	33.0	444.0	True									5.0	BS3	1.0	1.0	DECOY:REVERSE_P11974	DECOY:REVERSE_P11974											-0.2788461532884616
20180615_KS_CL_9	15670	5	AKGVNMALNVR	2.0	LTAGKKLEVEATGSGK	5.0					156.0786347	6	Kbs3oh	DECOY:REVERSE_P11974	34.0	DECOY:REVERSE_P11974	396.0	intra	0.6958159337274735	DECOY:REVERSE_P11974-34-DECOY:REVERSE_P11974-396	33.0	392.0	True									5.0	BS3	1.0	1.0	DECOY:REVERSE_P11974	DECOY:REVERSE_P11974											-0.2788461532884616
20180615_KS_CL_9	23071	3	AKGVNMALNVR	2.0	IMSELMQTACIVPKGAR	14.0					57.021460000000005	10	Ccm	DECOY:REVERSE_P11974	34.0	DECOY:REVERSE_P11974	210.0	intra	0.6919233941279899	DECOY:REVERSE_P11974-34-DECOY:REVERSE_P11974-210	33.0	197.0	True									3.0	BS3	1.0	1.0	DECOY:REVERSE_P11974	DECOY:REVERSE_P11974											-0.2788461532884616
20180615_KS_CL_9	23311	3	PVICATQMLESMIKK	14.0	GKNIKIISKIENHEGVR	9.0		57.021460000000005	4	Ccm	156.0786347;156.0786347	2;5	Kbs3oh;Kbs3oh	P11974	336.0	P11974	270.0	intra	0.675886932191177	P11974-270-P11974-336	323.0	262.0	False									3.0	BS3	0.0	0.0	P11974	P11974											-0.2788461532884616
20180615_KS_CL_9	8661	4	KAADVHEVRK	1.0	TGLIKGSGTAEVELK	5.0								P11974	247.0	P11974	125.0	intra	0.670092868618854	P11974-125-P11974-247	247.0	121.0	False									4.0	BS3	0.0	0.0	P11974	P11974											-0.2788461532884616
20180615_KS_CL_9	13765	5	KPRPTR	1.0	AGKPVICATQMLESMIK	3.0					57.021460000000005;15.994904999999989;15.994904999999989	7;9;13	Ccm;Mox;Mox	P11974	337.0	P11974	322.0	intra	0.6538796301076761	P11974-322-P11974-337	337.0	320.0	False									5.0	BS3	0.0	0.0	P11974	P11974											-0.2788461532884616
20180615_KS_CL_9	23241	4	PVICATQMLESMIKKPRPTR	15.0	ITLDNAYMEKCDENILWLDYK	10.0		57.021460000000005	4	Ccm	15.994904999999989;57.021460000000005	8;11	Mox;Ccm	P11974	337.0	P11974	151.0	intra	0.6480105774665592	P11974-151-P11974-337	323.0	142.0	False									4.0	BS3	0.0	0.0	P11974	P11974											-0.2788461532884616
20180615_KS_CL_9	18760	6	KPRPTR	1.0	AGKPVICATQMLESMIKK	17.0					57.021460000000005	7	Ccm	P11974	337.0	P11974	336.0	intra	0.6413557723254592	P11974-336-P11974-337	337.0	320.0	False									6.0	BS3	0.0	0.0	P11974	P11974											-0.2788461532884616
20180615_KS_CL_9	23103	4	NCRGIIMKQALFVK	8.0	VNKITEAHYEHTGHSFNMRAVNMGSKIMEK	3.0		57.021460000000005	2	Ccm	155.094619105	26	Kbs3nh2	DECOY:REVERSE_P11974	221.0	DECOY:REVERSE_P11974	443.0	intra	0.6399400782006198	DECOY:REVERSE_P11974-221-DECOY:REVERSE_P11974-443	214.0	441.0	True									4.0	BS3	1.0	1.0	DECOY:REVERSE_P11974	DECOY:REVERSE_P11974											-0.2788461532884616
20180615_KS_CL_9	23353	3	KFFGRAKGVNMALNVR	7.0	KIMSELMQTACIVPKGAR	15.0		15.994904999999989	11	Mox	155.094619105;15.994904999999989;15.994904999999989;57.021460000000005	1;-3;1;5	Kbs3nh2;Mox;Mox;Ccm	DECOY:REVERSE_P11974	34.0	DECOY:REVERSE_P11974	210.0	intra	0.6271798791226231	DECOY:REVERSE_P11974-34-DECOY:REVERSE_P11974-210	28.0	196.0	True									3.0	BS3	1.0	1.0	DECOY:REVERSE_P11974	DECOY:REVERSE_P11974											-0.2788461532884616
20180615_KS_CL_9	23517	2	EMIKSGMNVAR	4.0	TGLIKGSGTAEVELK	5.0		15.994904999999989	2	Mox				P11974	66.0	P11974	125.0	intra	0.6184036401906614	P11974-66-P11974-125	63.0	121.0	False									2.0	BS3	0.0	0.0	P11974	P11974											-0.2788461532884616
20180615_KS_CL_9	19200	5	LTAGKK	5.0	KFFGRAKGVNMALNVR	1.0					156.0786347	7	Kbs3oh	DECOY:REVERSE_P11974	396.0	DECOY:REVERSE_P11974	28.0	intra	0.6138403829905899	DECOY:REVERSE_P11974-28-DECOY:REVERSE_P11974-396	392.0	28.0	True									5.0	BS3	1.0	1.0	DECOY:REVERSE_P11974	DECOY:REVERSE_P11974											-0.2788461532884616
20180615_KS_CL_9	23510	5	SGMNVARMNFSHGTHEYHAETIKNVR	23.0	VYVDDGLISLQVKQKGPDFLVTEVENGGFLGSK	15.0		15.994904999999989	8	Mox				P11974	89.0	P11974	188.0	intra	0.6096715958495121	P11974-89-P11974-188	67.0	174.0	False									5.0	BS3	0.0	0.0	P11974	P11974											-0.2788461532884616
20180615_KS_CL_9	23419	5	SVETLKEMIKSGMNVAR	6.0	ITLDNAYMEKCDENILWLDYKNICKVVDVGSK	25.0		15.994904999999989;15.994904999999989	8;13	Mox;Mox	15.994904999999989;57.021460000000005;57.021460000000005	8;11;24	Mox;Ccm;Ccm	P11974	62.0	P11974	166.0	intra	0.6095444936781422	P11974-62-P11974-166	57.0	142.0	False									5.0	BS3	0.0	0.0	P11974	P11974											-0.2788461532884616
20180615_KS_CL_9	23481	3	KAADVHEVR	1.0	KAADVHEVRKILGEK	1.0					155.094619105	10	Kbs3nh2	P11974	247.0	P11974	247.0	intra	0.6078677704597161	P11974-247-P11974-247	247.0	247.0	False									3.0	BS3	0.0	0.0	P11974	P11974											-0.2788461532884616
20180615_KS_CL_9	22464	4	KPRPTR	1.0	GVNLPGAAVDLPAVSEKDIQDLKFGVEQDVDMVFASFIRK	17.0					156.0786347	23	Kbs3oh	P11974	337.0	P11974	224.0	intra	0.6021055569962168	P11974-224-P11974-337	337.0	208.0	False									4.0	BS3	0.0	0.0	P11974	P11974											-0.2788461532884616
20180615_KS_CL_9	5000	4	EMIKSGMNVARMNFSHGTHEYHAETIK	4.0	KAADVHEVRKILGEK	10.0								P11974	66.0	P11974	256.0	intra	0.5966790441257748	P11974-66-P11974-256	63.0	247.0	False									4.0	BS3	0.0	0.0	P11974	P11974											-0.2788461532884616
20180615_KS_CL_9	21050	3	KGATLK	1.0	PVICATQMLESMIKK	14.0					57.021460000000005	4	Ccm	P11974	136.0	P11974	336.0	intra	0.5876979769620021	P11974-136-P11974-336	136.0	323.0	False									3.0	BS3	0.0	0.0	P11974	P11974											-0.2788461532884616
20180615_KS_CL_9	12661	4	TPRPKK	5.0	IMEKLTEVSR	4.0								DECOY:REVERSE_P11974	195.0	DECOY:REVERSE_P11974	470.0	intra	0.5814085652024499	DECOY:REVERSE_P11974-195-DECOY:REVERSE_P11974-470	191.0	467.0	True									4.0	BS3	1.0	1.0	DECOY:REVERSE_P11974	DECOY:REVERSE_P11974											-0.2788461532884616
20180615_KS_CL_9	22145	5	KILGEKGK	6.0	SVETLKEMIKSGMNVARMNFSHGTHEYHAETIK	10.0					156.0786347	6	Kbs3oh	P11974	261.0	P11974	66.0	intra	0.5759770817931487	P11974-66-P11974-261	256.0	57.0	False									5.0	BS3	0.0	0.0	P11974	P11974											-0.2788461532884616
20180615_KS_CL_9	23160	4	GATLKITLDNAYMEK	5.0	NVRTATESFASDPILYRPVAVALDTKGPEIR	26.0								P11974	141.0	P11974	115.0	intra	0.5740827931768057	P11974-115-P11974-141	137.0	90.0	False									4.0	BS3	0.0	0.0	P11974	P11974											-0.2788461532884616
20180615_KS_CL_9	21032	5	LTAGKKLEVEATGSGK	5.0	IMSELMQTACIVPKGARNCR	14.0		156.0786347	6	Kbs3oh	15.994904999999989;15.994904999999989;57.021460000000005;57.021460000000005	2;6;10;19	Mox;Mox;Ccm;Ccm	DECOY:REVERSE_P11974	396.0	DECOY:REVERSE_P11974	210.0	intra	0.5527239801768626	DECOY:REVERSE_P11974-210-DECOY:REVERSE_P11974-396	392.0	197.0	True									5.0	BS3	1.0	1.0	DECOY:REVERSE_P11974	DECOY:REVERSE_P11974											-0.2788461532884616
20180615_KS_CL_9	22951	3	VEHVDAAKR	8.0	KIMSELMQTACIVPKGAR	1.0					15.994904999999989;15.994904999999989;57.021460000000005;155.094619105	3;7;11;15	Mox;Mox;Ccm;Kbs3nh2	DECOY:REVERSE_P11974	285.0	DECOY:REVERSE_P11974	196.0	intra	0.539928955531293	DECOY:REVERSE_P11974-196-DECOY:REVERSE_P11974-285	278.0	196.0	True									3.0	BS3	1.0	1.0	DECOY:REVERSE_P11974	DECOY:REVERSE_P11974											-0.2788461532884616
20180615_KS_CL_9	22871	5	VNLAMNVGKAR	9.0	EMIKSGMNVARMNFSHGTHEYHAETIK	4.0					15.994904999999989	12	Mox	P11974	498.0	P11974	66.0	intra	0.5373272401674014	P11974-66-P11974-498	490.0	63.0	False									5.0	BS3	0.0	0.0	P11974	P11974											-0.2788461532884616
20180615_KS_CL_9	15755	4	GKEGLIKR	7.0	GKEGLIKR	7.0								DECOY:REVERSE_P11974	276.0	DECOY:REVERSE_P11974	276.0	intra	0.5232294410931795	DECOY:REVERSE_P11974-276-DECOY:REVERSE_P11974-276	270.0	270.0	True									4.0	BS3	1.0	1.0	DECOY:REVERSE_P11974	DECOY:REVERSE_P11974											-0.2788461532884616
20180615_KS_CL_9	22360	5	SVETLKEMIK	6.0	EMIKSGMNVARMNFSHGTHEYHAETIK	4.0								P11974	62.0	P11974	66.0	intra	0.511462518696182	P11974-62-P11974-66	57.0	63.0	False									5.0	BS3	0.0	0.0	P11974	P11974											-0.2788461532884616
20180615_KS_CL_9	6468	6	KLFEELAR	1.0	VNLAMNVGKARGFFK	9.0								P11974	393.0	P11974	498.0	intra	0.5073248895114274	P11974-393-P11974-498	393.0	490.0	False									6.0	BS3	0.0	0.0	P11974	P11974											-0.2788461532884616
20180615_KS_CL_9	23422	5	KLFEELARSSSHSTDLMEAMAMGSVEASYK	1.0	NICKVVDVGSKVYVDDGLISLQVKQK	4.0		15.994904999999989;15.994904999999989;15.994904999999989	17;20;22	Mox;Mox;Mox	57.021460000000005;156.0786347;155.094619105	3;11;24	Ccm;Kbs3oh;Kbs3nh2	P11974	393.0	P11974	166.0	intra	0.5021463536624813	P11974-166-P11974-393	393.0	163.0	False									5.0	BS3	0.0	0.0	P11974	P11974											-0.2788461532884616
20180615_KS_CL_9	23071	3	AVNMGSKIMEK	7.0	QALFVKEAPIEIGLDGR	6.0		15.994904999999989	4	Mox				DECOY:REVERSE_P11974	466.0	DECOY:REVERSE_P11974	227.0	intra	0.4996937166929066	DECOY:REVERSE_P11974-227-DECOY:REVERSE_P11974-466	460.0	222.0	True									3.0	BS3	1.0	1.0	DECOY:REVERSE_P11974	DECOY:REVERSE_P11974											-0.2788461532884616
20180615_KS_CL_9	23146	3	IISKIENHEGVR	4.0	GATLKITLDNAYMEK	5.0								P11974	270.0	P11974	141.0	intra	0.4980241133880207	P11974-141-P11974-270	267.0	137.0	False									3.0	BS3	0.0	0.0	P11974	P11974											-0.2788461532884616
20180615_KS_CL_9	19016	6	KPRPTR	1.0	AGKPVICATQMLESMIKK	3.0					57.021460000000005	7	Ccm	P11974	337.0	P11974	322.0	intra	0.4955856262176941	P11974-322-P11974-337	337.0	320.0	False									6.0	BS3	0.0	0.0	P11974	P11974											-0.2788461532884616
20180615_KS_CL_9	23728	4	SGMNVARMNFSHGTHEYHAETIKNVR	23.0	ITLDNAYMEKCDENILWLDYK	10.0		15.994904999999989;15.994904999999989	3;8	Mox;Mox	15.994904999999989;57.021460000000005	8;11	Mox;Ccm	P11974	89.0	P11974	151.0	intra	0.4942433507224829	P11974-89-P11974-151	67.0	142.0	False									4.0	BS3	0.0	0.0	P11974	P11974											-0.2788461532884616
20180615_KS_CL_9	18209	3	VEHVDAAKR	8.0	VQLSILGDDVYVKSGVDVVK	13.0								DECOY:REVERSE_P11974	285.0	DECOY:REVERSE_P11974	359.0	intra	0.4935326436290684	DECOY:REVERSE_P11974-285-DECOY:REVERSE_P11974-359	278.0	347.0	True									3.0	BS3	1.0	1.0	DECOY:REVERSE_P11974	DECOY:REVERSE_P11974											-0.2788461532884616
20180615_KS_CL_9	22509	4	AKGVNMALNVR	2.0	ITEAHYEHTGHSFNMRAVNMGSKIMEK	23.0		15.994904999999989	6	Mox	15.994904999999989	15	Mox	DECOY:REVERSE_P11974	34.0	DECOY:REVERSE_P11974	466.0	intra	0.485664317907024	DECOY:REVERSE_P11974-34-DECOY:REVERSE_P11974-466	33.0	444.0	True									4.0	BS3	1.0	1.0	DECOY:REVERSE_P11974	DECOY:REVERSE_P11974											-0.2788461532884616
20180615_KS_CL_9	23101	5	QKGPDFLVTEVENGGFLGSKK	2.0	CNRAGKPVICATQMLESMIKK	20.0		155.094619105	20	Kbs3nh2	57.021460000000005;155.094619105;57.021460000000005	1;6;4	Ccm;Kbs3nh2;Ccm	P11974	188.0	P11974	336.0	intra	0.477380762680409	P11974-188-P11974-336	187.0	317.0	False									5.0	BS3	0.0	0.0	P11974	P11974											-0.2788461532884616
20180615_KS_CL_9	23231	6	EGLIKRVEHVDAAK	5.0	VEHVDAAKRIFSAFVMDVDQEVGFKLDQIDK	25.0					156.0786347	8	Kbs3oh	DECOY:REVERSE_P11974	276.0	DECOY:REVERSE_P11974	302.0	intra	0.4712727487704276	DECOY:REVERSE_P11974-276-DECOY:REVERSE_P11974-302	272.0	278.0	True									6.0	BS3	1.0	1.0	DECOY:REVERSE_P11974	DECOY:REVERSE_P11974											-0.2788461532884616
20180615_KS_CL_9	18255	5	KLEVEATGSGK	1.0	VEHVDAAKRIFSAFVMDVDQEVGFKLDQIDK	8.0					156.0786347	25	Kbs3oh	DECOY:REVERSE_P11974	397.0	DECOY:REVERSE_P11974	285.0	intra	0.4648188429487645	DECOY:REVERSE_P11974-285-DECOY:REVERSE_P11974-397	397.0	278.0	True									5.0	BS3	1.0	1.0	DECOY:REVERSE_P11974	DECOY:REVERSE_P11974											-0.2788461532884616
20180615_KS_CL_9	23064	5	KILGEKGK	6.0	ITLDNAYMEKCDENILWLDYKNICKVVDVGSK	21.0		155.094619105	1	Kbs3nh2	155.094619105;57.021460000000005;57.021460000000005	10;5;18	Kbs3nh2;Ccm;Ccm	P11974	261.0	P11974	162.0	intra	0.44623889045732795	P11974-162-P11974-261	256.0	142.0	False									5.0	BS3	0.0	0.0	P11974	P11974											-0.2788461532884616
20180615_KS_CL_9	23137	3	AVNMGSKIMEK	7.0	KLEVEATGSGK	1.0								DECOY:REVERSE_P11974	466.0	DECOY:REVERSE_P11974	397.0	intra	0.4432124462387227	DECOY:REVERSE_P11974-397-DECOY:REVERSE_P11974-466	460.0	397.0	True									3.0	BS3	1.0	1.0	DECOY:REVERSE_P11974	DECOY:REVERSE_P11974											-0.2788461532884616
20180615_KS_CL_9	19304	4	KGATLK	1.0	PVICATQMLESMIKK	14.0					57.021460000000005;15.994904999999989	4;6	Ccm;Mox	P11974	136.0	P11974	336.0	intra	0.4392029531782883	P11974-136-P11974-336	136.0	323.0	False									4.0	BS3	0.0	0.0	P11974	P11974											-0.2788461532884616
20180615_KS_CL_9	23556	5	SKSHSEAGSAFIQTQQLHAAMADTFLEHMCR	2.0	EMIKSGMNVARMNFSHGTHEYHAETIKNVR	4.0		57.021460000000005	30	Ccm	15.994904999999989;15.994904999999989;155.094619105	7;12;27	Mox;Mox;Kbs3nh2	P11974	3.0	P11974	66.0	intra	0.4364680512351223	P11974-3-P11974-66	2.0	63.0	False									5.0	BS3	0.0	0.0	P11974	P11974											-0.2788461532884616
20180615_KS_CL_9	13265	3	KPRPTR	1.0	VYVDDGLISLQVKQK	13.0								P11974	337.0	P11974	186.0	intra	0.4296674208497527	P11974-186-P11974-337	337.0	174.0	False									3.0	BS3	0.0	0.0	P11974	P11974											-0.2788461532884616
20180615_KS_CL_9	15777	4	AVNMGSKIMEK	7.0	IEPGKTDLAVAVPR	5.0		15.994904999999989;15.994904999999989	4;9	Mox;Mox				DECOY:REVERSE_P11974	466.0	DECOY:REVERSE_P11974	417.0	intra	0.4285230489525366	DECOY:REVERSE_P11974-417-DECOY:REVERSE_P11974-466	460.0	413.0	True									4.0	BS3	1.0	1.0	DECOY:REVERSE_P11974	DECOY:REVERSE_P11974											-0.2788461532884616
20180615_KS_CL_9	22503	5	AKGVNMALNVR	2.0	ITEAHYEHTGHSFNMRAVNMGSKIMEK	23.0		15.994904999999989	6	Mox	15.994904999999989	15	Mox	DECOY:REVERSE_P11974	34.0	DECOY:REVERSE_P11974	466.0	intra	0.4216696373616688	DECOY:REVERSE_P11974-34-DECOY:REVERSE_P11974-466	33.0	444.0	True									5.0	BS3	1.0	1.0	DECOY:REVERSE_P11974	DECOY:REVERSE_P11974											-0.2788461532884616
20180615_KS_CL_9	22947	3	FFGRAKGVNMALNVR	6.0	AVNMGSKIMEK	7.0					15.994904999999989	9	Mox	DECOY:REVERSE_P11974	34.0	DECOY:REVERSE_P11974	466.0	intra	0.4164588541638065	DECOY:REVERSE_P11974-34-DECOY:REVERSE_P11974-466	29.0	460.0	True									3.0	BS3	1.0	1.0	DECOY:REVERSE_P11974	DECOY:REVERSE_P11974											-0.2788461532884616
20180615_KS_CL_9	20561	7	KFFGRAKGVNMALNVR	7.0	EMYANDLTIKLTAGKK	15.0		15.994904999999989	11	Mox	155.094619105	10	Kbs3nh2	DECOY:REVERSE_P11974	34.0	DECOY:REVERSE_P11974	396.0	intra	0.41628839758397534	DECOY:REVERSE_P11974-34-DECOY:REVERSE_P11974-396	28.0	382.0	True									7.0	BS3	1.0	1.0	DECOY:REVERSE_P11974	DECOY:REVERSE_P11974											-0.2788461532884616
20180615_KS_CL_9	21182	5	DIQDLKFGVEQDVDMVFASFIR	6.0	EMIKSGMNVAR	4.0								P11974	230.0	P11974	66.0	intra	0.4088241362544793	P11974-66-P11974-230	225.0	63.0	False									5.0	BS3	0.0	0.0	P11974	P11974											-0.2788461532884616
20180615_KS_CL_9	9318	3	INKGKEGLIK	5.0	VQLSILGDDVYVKSGVDVVK	13.0		155.094619105	3	Kbs3nh2				DECOY:REVERSE_P11974	271.0	DECOY:REVERSE_P11974	359.0	intra	0.3997475789609872	DECOY:REVERSE_P11974-271-DECOY:REVERSE_P11974-359	267.0	347.0	True									3.0	BS3	1.0	1.0	DECOY:REVERSE_P11974	DECOY:REVERSE_P11974											-0.2788461532884616
20180615_KS_CL_9	17643	4	KFFGRAKGVNMALNVR	7.0	NCRGIIMKQALFVK	8.0					57.021460000000005;15.994904999999989	2;5	Ccm;Mox	DECOY:REVERSE_P11974	34.0	DECOY:REVERSE_P11974	221.0	intra	0.3948989571300411	DECOY:REVERSE_P11974-34-DECOY:REVERSE_P11974-221	28.0	214.0	True									4.0	BS3	1.0	1.0	DECOY:REVERSE_P11974	DECOY:REVERSE_P11974											-0.2788461532884616
20180615_KS_CL_9	23958	4	DIQDLKFGVEQDVDMVFASFIR	6.0	ILGEKGK	5.0								P11974	230.0	P11974	261.0	intra	0.387543581478208	P11974-230-P11974-261	225.0	257.0	False									4.0	BS3	0.0	0.0	P11974	P11974											-0.2788461532884616
20180615_KS_CL_9	17567	4	EMIKSGMNVAR	4.0	KGVNLPGAAVDLPAVSEK	1.0		15.994904999999989;15.994904999999989	2;7	Mox;Mox				P11974	66.0	P11974	207.0	intra	0.3866669148925675	P11974-66-P11974-207	63.0	207.0	False									4.0	BS3	0.0	0.0	P11974	P11974											-0.2788461532884616
20180615_KS_CL_9	5940	5	KLFEELAR	1.0	VNLAMNVGKARGFFK	9.0					15.994904999999989	5	Mox	P11974	393.0	P11974	498.0	intra	0.3848201478606445	P11974-393-P11974-498	393.0	490.0	False									5.0	BS3	0.0	0.0	P11974	P11974											-0.2788461532884616
20180615_KS_CL_9	22656	4	AGKPVICATQMLESMIKKPR	3.0	AGKPVICATQMLESMIK	3.0		57.021460000000005	7	Ccm	57.021460000000005	7	Ccm	P11974	322.0	P11974	322.0	intra	0.38319159288355104	P11974-322-P11974-322	320.0	320.0	False									4.0	BS3	0.0	0.0	P11974	P11974											-0.2788461532884616
20180615_KS_CL_9	23485	4	AGKPVICATQMLESMIKK	17.0	AEGSDVANAVLDGADCIMLSGETAKGDYPLEAVR	25.0		57.021460000000005;15.994904999999989	7;9	Ccm;Mox	57.021460000000005;15.994904999999989	16;16	Ccm;Mox	P11974	336.0	P11974	367.0	intra	0.37453565295450736	P11974-336-P11974-367	320.0	343.0	False									4.0	BS3	0.0	0.0	P11974	P11974											-0.2788461532884616
20180615_KS_CL_9	23964	3	MNFSHGTHEYHAETIKNVR	16.0	EMIKSGMNVAR	4.0		15.994904999999989	1	Mox	15.994904999999989;15.994904999999989	2;7	Mox;Mox	P11974	89.0	P11974	66.0	intra	0.3679463493633601	P11974-66-P11974-89	74.0	63.0	False									3.0	BS3	0.0	0.0	P11974	P11974											-0.2788461532884616
20180615_KS_CL_9	22778	3	AVNMGSKIMEK	7.0	AVNMGSKIMEK	7.0		15.994904999999989;15.994904999999989	4;9	Mox;Mox	15.994904999999989	9	Mox	DECOY:REVERSE_P11974	466.0	DECOY:REVERSE_P11974	466.0	intra	0.3567963308909021	DECOY:REVERSE_P11974-466-DECOY:REVERSE_P11974-466	460.0	460.0	True									3.0	BS3	1.0	1.0	DECOY:REVERSE_P11974	DECOY:REVERSE_P11974											-0.2788461532884616
20180615_KS_CL_9	22376	4	KILGEKGK	6.0	CNRAGKPVICATQMLESMIKK	6.0					57.021460000000005;57.021460000000005;15.994904999999989;15.994904999999989	1;10;10;14	Ccm;Ccm;Mox;Mox	P11974	261.0	P11974	322.0	intra	0.3460505961300292	P11974-261-P11974-322	256.0	317.0	False									4.0	BS3	0.0	0.0	P11974	P11974											-0.2788461532884616
20180615_KS_CL_9	23663	4	AGKPVICATQMLESMIK	3.0	VVDVGSKVYVDDGLISLQVK	7.0		57.021460000000005;15.994904999999989	7;13	Ccm;Mox				P11974	322.0	P11974	173.0	intra	0.34054974916759856	P11974-173-P11974-322	320.0	167.0	False									4.0	BS3	0.0	0.0	P11974	P11974											-0.2788461532884616
20180615_KS_CL_9	23332	3	AVNMGSKIMEK	7.0	SGLFGGNEVETVLFDPGKQK	18.0								DECOY:REVERSE_P11974	466.0	DECOY:REVERSE_P11974	344.0	intra	0.3218525024552281	DECOY:REVERSE_P11974-344-DECOY:REVERSE_P11974-466	460.0	327.0	True									3.0	BS3	1.0	1.0	DECOY:REVERSE_P11974	DECOY:REVERSE_P11974											-0.2788461532884616
20180615_KS_CL_9	11791	3	AKGVNMALNVR	2.0	AVNMGSKIMEK	7.0					15.994904999999989	4	Mox	DECOY:REVERSE_P11974	34.0	DECOY:REVERSE_P11974	466.0	intra	0.3146143072361695	DECOY:REVERSE_P11974-34-DECOY:REVERSE_P11974-466	33.0	460.0	True									3.0	BS3	1.0	1.0	DECOY:REVERSE_P11974	DECOY:REVERSE_P11974											-0.2788461532884616
20180615_KS_CL_9	22869	5	VNKITEAHYEHTGHSFNMR	3.0	YLIPDSAFSETATRVNKITEAHYEHTGHSFNMR	17.0								DECOY:REVERSE_P11974	443.0	DECOY:REVERSE_P11974	443.0	intra	0.31452917360287386	DECOY:REVERSE_P11974-443-DECOY:REVERSE_P11974-443	441.0	427.0	True									5.0	BS3	1.0	1.0	DECOY:REVERSE_P11974	DECOY:REVERSE_P11974											-0.2788461532884616
20180615_KS_CL_9	18316	3	KILGEKGKNIK	8.0	KGATLKITLDNAYMEK	6.0								P11974	263.0	P11974	141.0	intra	0.3105881462386333	P11974-141-P11974-263	256.0	136.0	False									3.0	BS3	0.0	0.0	P11974	P11974											-0.2788461532884616
20180615_KS_CL_9	18503	4	PVICATQMLESMIKK	14.0	PVICATQMLESMIKKPR	14.0		57.021460000000005	4	Ccm	57.021460000000005;155.094619105	4;15	Ccm;Kbs3nh2	P11974	336.0	P11974	336.0	intra	0.3105241289945329	P11974-336-P11974-336	323.0	323.0	False									4.0	BS3	0.0	0.0	P11974	P11974											-0.2788461532884616
20180615_KS_CL_9	18503	4	PVICATQMLESMIKK	14.0	PVICATQMLESMIKKPR	15.0		57.021460000000005	4	Ccm	57.021460000000005;155.094619105	4;14	Ccm;Kbs3nh2	P11974	336.0	P11974	337.0	intra	0.3105241289945329	P11974-336-P11974-337	323.0	323.0	False									4.0	BS3	0.0	0.0	P11974	P11974											-0.2788461532884616
20180615_KS_CL_9	23025	3	AVNMGSKIMEK	7.0	FFGRAKGVNMALNVR	6.0					15.994904999999989	10	Mox	DECOY:REVERSE_P11974	466.0	DECOY:REVERSE_P11974	34.0	intra	0.3064074050182069	DECOY:REVERSE_P11974-34-DECOY:REVERSE_P11974-466	460.0	29.0	True									3.0	BS3	1.0	1.0	DECOY:REVERSE_P11974	DECOY:REVERSE_P11974											-0.2788461532884616
20180615_KS_CL_9	20705	5	GIIMKQALFVK	5.0	SGLFGGNEVETVLFDPGKQKVQLSILGDDVYVKSGVDVVK	20.0		15.994904999999989	4	Mox	155.094619105	33	Kbs3nh2	DECOY:REVERSE_P11974	221.0	DECOY:REVERSE_P11974	346.0	intra	0.2929944484535658	DECOY:REVERSE_P11974-221-DECOY:REVERSE_P11974-346	217.0	327.0	True									5.0	BS3	1.0	1.0	DECOY:REVERSE_P11974	DECOY:REVERSE_P11974											-0.2788461532884616
20180615_KS_CL_9	23015	4	KIMSELMQTACIVPKGAR	1.0	LEVEATGSGKILGTR	10.0		15.994904999999989;57.021460000000005;156.0786347	3;11;15	Mox;Ccm;Kbs3oh				DECOY:REVERSE_P11974	196.0	DECOY:REVERSE_P11974	407.0	intra	0.2919444410600365	DECOY:REVERSE_P11974-196-DECOY:REVERSE_P11974-407	196.0	398.0	True									4.0	BS3	1.0	1.0	DECOY:REVERSE_P11974	DECOY:REVERSE_P11974											-0.2788461532884616
20180615_KS_CL_9	20441	5	VNKITEAHYEHTGHSFNMR	3.0	AVNMGSKIMEKLTEVSR	7.0					156.0786347	11	Kbs3oh	DECOY:REVERSE_P11974	443.0	DECOY:REVERSE_P11974	466.0	intra	0.2905699338104535	DECOY:REVERSE_P11974-443-DECOY:REVERSE_P11974-466	441.0	460.0	True									5.0	BS3	1.0	1.0	DECOY:REVERSE_P11974	DECOY:REVERSE_P11974											-0.2788461532884616
20180615_KS_CL_9	20441	5	VNKITEAHYEHTGHSFNMR	3.0	AVNMGSKIMEKLTEVSR	11.0					156.0786347	7	Kbs3oh	DECOY:REVERSE_P11974	443.0	DECOY:REVERSE_P11974	470.0	intra	0.2905699338104535	DECOY:REVERSE_P11974-443-DECOY:REVERSE_P11974-470	441.0	460.0	True									5.0	BS3	1.0	1.0	DECOY:REVERSE_P11974	DECOY:REVERSE_P11974											-0.2788461532884616
20180615_KS_CL_9	23399	5	KGDVVIVLTGWRPGSGFTNTMR	1.0	PRPTRAEGSDVANAVLDGADCIMLSGETAKGDYPLEAVR	30.0		15.994904999999989	21	Mox	57.021460000000005;15.994904999999989	21;21	Ccm;Mox	P11974	505.0	P11974	367.0	intra	0.28783858671879564	P11974-367-P11974-505	505.0	338.0	False									5.0	BS3	0.0	0.0	P11974	P11974											-0.2788461532884616
20180615_KS_CL_9	13780	7	KGATLK	1.0	AGKPVICATQMLESMIKKPR	17.0					57.021460000000005;156.0786347	7;18	Ccm;Kbs3oh	P11974	136.0	P11974	336.0	intra	0.2829562741526657	P11974-136-P11974-336	136.0	320.0	False									7.0	BS3	0.0	0.0	P11974	P11974											-0.2788461532884616
20180615_KS_CL_9	13780	7	KGATLK	1.0	AGKPVICATQMLESMIKKPR	18.0					57.021460000000005;156.0786347	7;17	Ccm;Kbs3oh	P11974	136.0	P11974	337.0	intra	0.2829562741526657	P11974-136-P11974-337	136.0	320.0	False									7.0	BS3	0.0	0.0	P11974	P11974											-0.2788461532884616
20180615_KS_CL_9	13435	4	NCRGIIMKQALFVK	8.0	AKGVNMALNVR	2.0		57.021460000000005	2	Ccm				DECOY:REVERSE_P11974	221.0	DECOY:REVERSE_P11974	34.0	intra	0.28286116021343244	DECOY:REVERSE_P11974-34-DECOY:REVERSE_P11974-221	214.0	33.0	True									4.0	BS3	1.0	1.0	DECOY:REVERSE_P11974	DECOY:REVERSE_P11974											-0.2788461532884616
20180615_KS_CL_9	22197	6	GARNCRGIIMKQALFVK	11.0	SGVDVVKCINKYDLWLINEDCK	7.0		57.021460000000005;15.994904999999989	5;8	Ccm;Mox	57.021460000000005;156.0786347;57.021460000000005	8;11;16	Ccm;Kbs3oh;Ccm	DECOY:REVERSE_P11974	221.0	DECOY:REVERSE_P11974	366.0	intra	0.25963911541118084	DECOY:REVERSE_P11974-221-DECOY:REVERSE_P11974-366	211.0	360.0	True									6.0	BS3	1.0	1.0	DECOY:REVERSE_P11974	DECOY:REVERSE_P11974											-0.2788461532884616
20180615_KS_CL_9	23510	5	AEGSDVANAVLDGADCIMLSGETAKGDYPLEAVRMQHLIAR	25.0	AGKPVICATQMLESMIKK	3.0		57.021460000000005;15.994904999999989;15.994904999999989	16;16;33	Ccm;Mox;Mox	57.021460000000005;15.994904999999989;155.094619105	7;13;17	Ccm;Mox;Kbs3nh2	P11974	367.0	P11974	322.0	intra	0.2536064873867753	P11974-322-P11974-367	343.0	320.0	False									5.0	BS3	0.0	0.0	P11974	P11974											-0.2788461532884616
20180615_KS_CL_9	23470	3	SVETLKEMIK	6.0	VFLAQKMIIGRCNR	6.0		15.994904999999989	8	Mox	15.994904999999989;57.021460000000005	7;12	Mox;Ccm	P11974	62.0	P11974	311.0	intra	0.2477363494139103	P11974-62-P11974-311	57.0	306.0	False									3.0	BS3	0.0	0.0	P11974	P11974											-0.2788461532884616
20180615_KS_CL_9	18376	4	KAADVHEVRKILGEK	1.0	GSGTAEVELKKGATLKITLDNAYMEK	11.0		155.094619105	10	Kbs3nh2	156.0786347	16	Kbs3oh	P11974	247.0	P11974	136.0	intra	0.2464709600716018	P11974-136-P11974-247	247.0	126.0	False									4.0	BS3	0.0	0.0	P11974	P11974											-0.2788461532884616
20180615_KS_CL_9	20997	5	TGLIKGSGTAEVELKK	5.0	KGVNLPGAAVDLPAVSEKDIQDLK	18.0								P11974	125.0	P11974	224.0	intra	0.2438614345926224	P11974-125-P11974-224	121.0	207.0	False									5.0	BS3	0.0	0.0	P11974	P11974											-0.2788461532884616
20180615_KS_CL_9	23280	3	VNLAMNVGKARGFFK	9.0	EMIKSGMNVAR	4.0		15.994904999999989	5	Mox				P11974	498.0	P11974	66.0	intra	0.24156899037631185	P11974-66-P11974-498	490.0	63.0	False									3.0	BS3	0.0	0.0	P11974	P11974											-0.2788461532884616
20180615_KS_CL_9	23243	3	GFFKKGDVVIVLTGWR	5.0	EAEAAMFHRKLFEELAR	10.0								P11974	505.0	P11974	393.0	intra	0.2371862428936027	P11974-393-P11974-505	501.0	384.0	False									3.0	BS3	0.0	0.0	P11974	P11974											-0.2788461532884616
20180615_KS_CL_9	23510	5	AGKPVICATQMLESMIKK	3.0	AEGSDVANAVLDGADCIMLSGETAKGDYPLEAVRMQHLIAR	25.0		57.021460000000005;15.994904999999989;156.0786347	7;13;17	Ccm;Mox;Kbs3oh	57.021460000000005;15.994904999999989;15.994904999999989	16;16;33	Ccm;Mox;Mox	P11974	322.0	P11974	367.0	intra	0.2341828888798449	P11974-322-P11974-367	320.0	343.0	False									5.0	BS3	0.0	0.0	P11974	P11974											-0.2788461532884616
20180615_KS_CL_9	23663	4	KAADVHEVR	1.0	GDLGIEIPAEKVFLAQKMIIGRCNR	17.0					156.0786347;15.994904999999989;57.021460000000005	11;13;18	Kbs3oh;Mox;Ccm	P11974	247.0	P11974	311.0	intra	0.2277148535869257	P11974-247-P11974-311	247.0	295.0	False									4.0	BS3	0.0	0.0	P11974	P11974											-0.2788461532884616
20180615_KS_CL_9	23215	3	PVICATQMLESMIKK	14.0	VFLAQKMIIGRCNR	6.0		57.021460000000005;15.994904999999989	4;10	Ccm;Mox	15.994904999999989;57.021460000000005	7;12	Mox;Ccm	P11974	336.0	P11974	311.0	intra	0.2103552578780472	P11974-311-P11974-336	323.0	306.0	False									3.0	BS3	0.0	0.0	P11974	P11974											-0.2788461532884616
20180615_KS_CL_9	23422	5	ARGFFKKGDVVIVLTGWR	7.0	EAEAAMFHRKLFEELARSSSHSTDLMEAMAMGSVEASYK	10.0		155.094619105	6	Kbs3nh2	15.994904999999989	31	Mox	P11974	505.0	P11974	393.0	intra	0.20677955976235693	P11974-393-P11974-505	499.0	384.0	False									5.0	BS3	0.0	0.0	P11974	P11974											-0.2788461532884616
20180615_KS_CL_9	23422	5	ARGFFKKGDVVIVLTGWR	7.0	EAEAAMFHRKLFEELARSSSHSTDLMEAMAMGSVEASYK	10.0		155.094619105	6	Kbs3nh2	15.994904999999989	29	Mox	P11974	505.0	P11974	393.0	intra	0.20677955976235693	P11974-393-P11974-505	499.0	384.0	False									5.0	BS3	0.0	0.0	P11974	P11974											-0.2788461532884616
20180615_KS_CL_9	23422	5	EAEAAMFHRKLFEELARSSSHSTDLMEAMAMGSVEASYK	10.0	ARGFFKKGDVVIVLTGWR	6.0		15.994904999999989	29	Mox	155.094619105	7	Kbs3nh2	P11974	393.0	P11974	504.0	intra	0.20677955976235693	P11974-393-P11974-504	384.0	499.0	False									5.0	BS3	0.0	0.0	P11974	P11974											-0.2788461532884616
20180615_KS_CL_9	23422	5	EAEAAMFHRKLFEELARSSSHSTDLMEAMAMGSVEASYK	10.0	ARGFFKKGDVVIVLTGWR	6.0		15.994904999999989	31	Mox	155.094619105	7	Kbs3nh2	P11974	393.0	P11974	504.0	intra	0.20677955976235693	P11974-393-P11974-504	384.0	499.0	False									5.0	BS3	0.0	0.0	P11974	P11974											-0.2788461532884616
20180615_KS_CL_9	17700	5	AVNMGSKIMEK	7.0	VNKITEAHYEHTGHSFNMRAVNMGSK	3.0		15.994904999999989;15.994904999999989	4;9	Mox;Mox	15.994904999999989	23	Mox	DECOY:REVERSE_P11974	466.0	DECOY:REVERSE_P11974	443.0	intra	0.20247168449737368	DECOY:REVERSE_P11974-443-DECOY:REVERSE_P11974-466	460.0	441.0	True									5.0	BS3	1.0	1.0	DECOY:REVERSE_P11974	DECOY:REVERSE_P11974											-0.2788461532884616
20180615_KS_CL_9	5704	4	KPRPTR	1.0	EMIKSGMNVAR	4.0					15.994904999999989	7	Mox	P11974	337.0	P11974	66.0	intra	0.19826312048484526	P11974-66-P11974-337	337.0	63.0	False									4.0	BS3	0.0	0.0	P11974	P11974											-0.2788461532884616
20180615_KS_CL_9	22256	6	QKGPDFLVTEVENGGFLGSKK	2.0	SGMNVARMNFSHGTHEYHAETIKNVR	23.0					15.994904999999989;15.994904999999989	3;8	Mox;Mox	P11974	188.0	P11974	89.0	intra	0.19307237739133096	P11974-89-P11974-188	187.0	67.0	False									6.0	BS3	0.0	0.0	P11974	P11974											-0.2788461532884616
20180615_KS_CL_9	23387	3	KIMSELMQTACIVPK	1.0	QKVQLSILGDDVYVKSGVDVVK	15.0		15.994904999999989;15.994904999999989;57.021460000000005	3;7;11	Mox;Mox;Ccm	156.0786347	2	Kbs3oh	DECOY:REVERSE_P11974	196.0	DECOY:REVERSE_P11974	359.0	intra	0.18418007773858447	DECOY:REVERSE_P11974-196-DECOY:REVERSE_P11974-359	196.0	345.0	True									3.0	BS3	1.0	1.0	DECOY:REVERSE_P11974	DECOY:REVERSE_P11974											-0.2788461532884616
20180615_KS_CL_9	23551	5	IFSAFVMDVDQEVGFKLDQIDK	16.0	ITEAHYEHTGHSFNMRAVNMGSKIMEK	23.0		15.994904999999989	7	Mox	15.994904999999989	25	Mox	DECOY:REVERSE_P11974	302.0	DECOY:REVERSE_P11974	466.0	intra	0.18247069857960746	DECOY:REVERSE_P11974-302-DECOY:REVERSE_P11974-466	287.0	444.0	True									5.0	BS3	1.0	1.0	DECOY:REVERSE_P11974	DECOY:REVERSE_P11974											-0.2788461532884616
20180615_KS_CL_9	23718	3	MNFSHGTHEYHAETIKNVR	16.0	PVAVALDTKGPEIR	9.0		15.994904999999989	1	Mox				P11974	89.0	P11974	115.0	intra	0.17168298522566802	P11974-89-P11974-115	74.0	107.0	False									3.0	BS3	0.0	0.0	P11974	P11974											-0.2788461532884616
20180615_KS_CL_9	22930	4	PKKIMSELMQTACIVPKGAR	2.0	SGVDVVKCINKYDLWLINEDCK	11.0		15.994904999999989;15.994904999999989;57.021460000000005;155.094619105	5;9;13;17	Mox;Mox;Ccm;Kbs3nh2	155.094619105;57.021460000000005;57.021460000000005	7;2;15	Kbs3nh2;Ccm;Ccm	DECOY:REVERSE_P11974	195.0	DECOY:REVERSE_P11974	370.0	intra	0.15835080144658473	DECOY:REVERSE_P11974-195-DECOY:REVERSE_P11974-370	194.0	360.0	True									4.0	BS3	1.0	1.0	DECOY:REVERSE_P11974	DECOY:REVERSE_P11974											-0.2788461532884616
20180615_KS_CL_9	23332	3	KPRPTR	1.0	DIQDLKFGVEQDVDMVFASFIR	6.0								P11974	337.0	P11974	230.0	intra	0.1577244518852726	P11974-230-P11974-337	337.0	225.0	False									3.0	BS3	0.0	0.0	P11974	P11974											-0.2788461532884616
20180615_KS_CL_9	23065	5	AEGSDVANAVLDGADCIMLSGETAKGDYPLEAVR	25.0	PVICATQMLESMIKKPR	15.0		57.021460000000005;15.994904999999989	16;16	Ccm;Mox	57.021460000000005;15.994904999999989;15.994904999999989	4;6;10	Ccm;Mox;Mox	P11974	367.0	P11974	337.0	intra	0.14123992634962906	P11974-337-P11974-367	343.0	323.0	False									5.0	BS3	0.0	0.0	P11974	P11974											-0.2788461532884616
20180615_KS_CL_9	14418	6	KPRPTR	1.0	AGKPVICATQMLESMIKKPR	17.0					57.021460000000005;15.994904999999989	7;9	Ccm;Mox	P11974	337.0	P11974	336.0	intra	0.14001647221852595	P11974-336-P11974-337	337.0	320.0	False									6.0	BS3	0.0	0.0	P11974	P11974											-0.2788461532884616
20180615_KS_CL_9	23755	3	MNFSHGTHEYHAETIKNVR	16.0	EMIKSGMNVAR	4.0					15.994904999999989;15.994904999999989	2;7	Mox;Mox	P11974	89.0	P11974	66.0	intra	0.13404539544970714	P11974-66-P11974-89	74.0	63.0	False									3.0	BS3	0.0	0.0	P11974	P11974											-0.2788461532884616
20180615_KS_CL_9	23364	4	PVICATQMLESMIKKPR	14.0	KLFEELARSSSHSTDLMEAMAMGSVEASYK	1.0		57.021460000000005;156.0786347	4;15	Ccm;Kbs3oh	15.994904999999989;15.994904999999989;15.994904999999989	17;20;22	Mox;Mox;Mox	P11974	336.0	P11974	393.0	intra	0.13173676527064185	P11974-336-P11974-393	323.0	393.0	False									4.0	BS3	0.0	0.0	P11974	P11974											-0.2788461532884616
20180615_KS_CL_9	23364	4	KLFEELARSSSHSTDLMEAMAMGSVEASYK	1.0	PVICATQMLESMIKKPR	15.0		15.994904999999989;15.994904999999989;15.994904999999989	17;20;22	Mox;Mox;Mox	57.021460000000005;156.0786347	4;14	Ccm;Kbs3oh	P11974	393.0	P11974	337.0	intra	0.13173676527064185	P11974-337-P11974-393	393.0	323.0	False									4.0	BS3	0.0	0.0	P11974	P11974											-0.2788461532884616
20180615_KS_CL_9	23650	3	VNLAMNVGKAR	9.0	GPEIRTGLIKGSGTAEVELK	10.0		15.994904999999989	5	Mox				P11974	498.0	P11974	125.0	intra	0.12930932949428287	P11974-125-P11974-498	490.0	116.0	False									3.0	BS3	0.0	0.0	P11974	P11974											-0.2788461532884616
20180615_KS_CL_9	17650	3	VEHVDAAKR	8.0	PVPVVR	1.0								DECOY:REVERSE_P11974	285.0	DECOY:REVERSE_P11974	1.0	intra	0.11878429673452827	DECOY:REVERSE_P11974-1-DECOY:REVERSE_P11974-285	278.0	1.0	True									3.0	BS3	1.0	1.0	DECOY:REVERSE_P11974	DECOY:REVERSE_P11974											-0.2788461532884616
20180615_KS_CL_9	23408	4	KGATLKITLDNAYMEK	6.0	IISKIENHEGVRRFDEILEASDGIMVAR	4.0		15.994904999999989	14	Mox				P11974	141.0	P11974	270.0	intra	0.10551016300903854	P11974-141-P11974-270	136.0	267.0	False									4.0	BS3	0.0	0.0	P11974	P11974											-0.2788461532884616
20180615_KS_CL_9	23363	4	GATLKITLDNAYMEK	5.0	MNFSHGTHEYHAETIKNVRTATESFASDPILYR	16.0								P11974	141.0	P11974	89.0	intra	0.06718093684508432	P11974-89-P11974-141	137.0	74.0	False									4.0	BS3	0.0	0.0	P11974	P11974											-0.2788461532884616
20180615_KS_CL_9	9979	5	KPRPTR	1.0	PVICATQMLESMIKKPRPTR	15.0					57.021460000000005;15.994904999999989;15.994904999999989	4;6;10	Ccm;Mox;Mox	P11974	337.0	P11974	337.0	intra	0.06191600160674615	P11974-337-P11974-337	337.0	323.0	False									5.0	BS3	0.0	0.0	P11974	P11974											-0.2788461532884616
20180615_KS_CL_9	19853	5	KFFGRAK	1.0	YSAEVSGMAMAEMLDTSHSSSRALEEFLKR	29.0					15.994904999999989;15.994904999999989;15.994904999999989	8;10;13	Mox;Mox;Mox	DECOY:REVERSE_P11974	28.0	DECOY:REVERSE_P11974	139.0	intra	0.057075383575697185	DECOY:REVERSE_P11974-28-DECOY:REVERSE_P11974-139	28.0	111.0	True									5.0	BS3	1.0	1.0	DECOY:REVERSE_P11974	DECOY:REVERSE_P11974											-0.2788461532884616
20180615_KS_CL_9	23666	3	VEHVDAAKR	8.0	KFFGRAKGVNMALNVR	1.0					156.0786347;15.994904999999989	7;6	Kbs3oh;Mox	DECOY:REVERSE_P11974	285.0	DECOY:REVERSE_P11974	28.0	intra	0.0474411165548906	DECOY:REVERSE_P11974-28-DECOY:REVERSE_P11974-285	278.0	28.0	True									3.0	BS3	1.0	1.0	DECOY:REVERSE_P11974	DECOY:REVERSE_P11974											-0.2788461532884616
20180615_KS_CL_9	23435	5	VVDVGSKVYVDDGLISLQVKQK	20.0	CNRAGKPVICATQMLESMIKK	6.0		156.0786347	7	Kbs3oh	57.021460000000005;57.021460000000005;15.994904999999989;15.994904999999989	1;10;10;14	Ccm;Ccm;Mox;Mox	P11974	186.0	P11974	322.0	intra	0.04514671462967234	P11974-186-P11974-322	167.0	317.0	False									5.0	BS3	0.0	0.0	P11974	P11974											-0.2788461532884616
20180615_KS_CL_9	23657	3	KAADVHEVR	1.0	PVICATQMLESMIKKPRPTR	14.0					57.021460000000005;15.994904999999989;156.0786347	4;10;15	Ccm;Mox;Kbs3oh	P11974	247.0	P11974	336.0	intra	0.03923871613535235	P11974-247-P11974-336	247.0	323.0	False									3.0	BS3	0.0	0.0	P11974	P11974											-0.2788461532884616
20180615_KS_CL_9	23657	3	KAADVHEVR	1.0	PVICATQMLESMIKKPRPTR	15.0					57.021460000000005;15.994904999999989;156.0786347	4;10;14	Ccm;Mox;Kbs3oh	P11974	247.0	P11974	337.0	intra	0.03923871613535235	P11974-247-P11974-337	247.0	323.0	False									3.0	BS3	0.0	0.0	P11974	P11974											-0.2788461532884616
20180615_KS_CL_9	23399	5	CNRAGKPVICATQMLESMIK	6.0	GVNLPGAAVDLPAVSEKDIQDLKFGVEQDVDMVFASFIR	23.0		57.021460000000005;57.021460000000005;15.994904999999989;15.994904999999989	1;10;10;14	Ccm;Ccm;Mox;Mox				P11974	322.0	P11974	230.0	intra	0.037777566345457286	P11974-230-P11974-322	317.0	208.0	False									5.0	BS3	0.0	0.0	P11974	P11974											-0.2788461532884616
20180615_KS_CL_9	8347	4	VNLAMNVGKAR	9.0	KGVNLPGAAVDLPAVSEKDIQDLKFGVEQDVDMVFASFIR	1.0					156.0786347;155.094619105	18;24	Kbs3oh;Kbs3nh2	P11974	498.0	P11974	207.0	intra	0.031212890360944205	P11974-207-P11974-498	490.0	207.0	False									4.0	BS3	0.0	0.0	P11974	P11974											-0.2788461532884616
20180615_KS_CL_9	22490	3	VNLAMNVGKARGFFK	9.0	ILGEKGKNIK	7.0								P11974	498.0	P11974	263.0	intra	0.02802175450343306	P11974-263-P11974-498	490.0	257.0	False									3.0	BS3	0.0	0.0	P11974	P11974											-0.2788461532884616
20180615_KS_CL_9	22233	5	MSKSHSEAGSAFIQTQQLHAAMADTFLEHMCR	1.0	KILGEKGKNIK	6.0		15.994904999999989;15.994904999999989;15.994904999999989;57.021460000000005	1;22;30;31	Mox;Mox;Mox;Ccm	156.0786347	8	Kbs3oh	P11974	1.0	P11974	261.0	intra	0.023858245269558518	P11974-1-P11974-261	1.0	256.0	False									5.0	BS3	0.0	0.0	P11974	P11974											-0.2788461532884616
20180615_KS_CL_9	22233	5	MSKSHSEAGSAFIQTQQLHAAMADTFLEHMCR	1.0	KILGEKGKNIK	8.0		15.994904999999989;15.994904999999989;15.994904999999989;57.021460000000005	1;22;30;31	Mox;Mox;Mox;Ccm	156.0786347	6	Kbs3oh	P11974	1.0	P11974	263.0	intra	0.023858245269558518	P11974-1-P11974-263	1.0	256.0	False									5.0	BS3	0.0	0.0	P11974	P11974											-0.2788461532884616
20180615_KS_CL_9	19699	3	RVEHVDAAKR	9.0	AVNMGSKIMEK	7.0					15.994904999999989	9	Mox	DECOY:REVERSE_P11974	285.0	DECOY:REVERSE_P11974	466.0	intra	0.022864858974404986	DECOY:REVERSE_P11974-285-DECOY:REVERSE_P11974-466	277.0	460.0	True									3.0	BS3	1.0	1.0	DECOY:REVERSE_P11974	DECOY:REVERSE_P11974											-0.2788461532884616
20180615_KS_CL_9	20163	5	EMIKSGMNVAR	4.0	KILGEKGKNIK	8.0		15.994904999999989	2	Mox	156.0786347	6	Kbs3oh	P11974	66.0	P11974	263.0	intra	0.02135596682223737	P11974-66-P11974-263	63.0	256.0	False									5.0	BS3	0.0	0.0	P11974	P11974											-0.2788461532884616
20180615_KS_CL_9	20163	5	EMIKSGMNVAR	4.0	KILGEKGKNIK	6.0		15.994904999999989	2	Mox	156.0786347	8	Kbs3oh	P11974	66.0	P11974	261.0	intra	0.02135596682223737	P11974-66-P11974-261	63.0	256.0	False									5.0	BS3	0.0	0.0	P11974	P11974											-0.2788461532884616
20180615_KS_CL_9	23078	5	VGEHNEIKSIIKINK	8.0	YRAVQHASRGSETLVILAAALCKYSAEVSGMAMAEMLDTSHSSSR	23.0					57.021460000000005;15.994904999999989;15.994904999999989;15.994904999999989	22;29;31;34	Ccm;Mox;Mox;Mox	DECOY:REVERSE_P11974	262.0	DECOY:REVERSE_P11974	110.0	intra	0.019926199455557337	DECOY:REVERSE_P11974-110-DECOY:REVERSE_P11974-262	255.0	88.0	True									5.0	BS3	1.0	1.0	DECOY:REVERSE_P11974	DECOY:REVERSE_P11974											-0.2788461532884616
20180615_KS_CL_9	23365	3	EMIKSGMNVAR	4.0	NICKVVDVGSKVYVDDGLISLQVKQK	24.0		15.994904999999989;15.994904999999989	2;7	Mox;Mox	57.021460000000005;155.094619105	3;4	Ccm;Kbs3nh2	P11974	66.0	P11974	186.0	intra	0.014729006806613591	P11974-66-P11974-186	63.0	163.0	False									3.0	BS3	0.0	0.0	P11974	P11974											-0.2788461532884616
20180615_KS_CL_9	11569	3	NIKIISKIENHEGVR	3.0	DPVQEAWAEDVDLRVNLAMNVGKAR	23.0								P11974	266.0	P11974	498.0	intra	0.0039969265102138465	P11974-266-P11974-498	264.0	476.0	False									3.0	BS3	0.0	0.0	P11974	P11974											-0.2788461532884616
20180615_KS_CL_9	5737	6	KLFEELAR	1.0	VNLAMNVGKARGFFK	9.0					15.994904999999989	5	Mox	P11974	393.0	P11974	498.0	intra	0.002809070523578914	P11974-393-P11974-498	393.0	490.0	False									6.0	BS3	0.0	0.0	P11974	P11974											-0.2788461532884616
20180615_KS_CL_9	23430	5	AEGSDVANAVLDGADCIMLSGETAKGDYPLEAVR	25.0	GPDFLVTEVENGGFLGSKK	18.0	0.0	57.021464;15.994915	16;18	Carbamidomethyl[C];Oxidation[M]				P11974	367.0	P11974	206.0	intra	0.02890892	P11974-206-P11974-367	343.0	189.0	False		1.0	25.0		1.0	12.0			5.0								1.0		1.0				1.0			BS3
20180615_KS_CL_9	19258	5	AEGSDVANAVLDGADCIMLSGETAKGDYPLEAVR	25.0	KPRPTR	1.0	0.0	57.021464;15.994915	16;18	Carbamidomethyl[C];Oxidation[M]				P11974	367.0	P11974	337.0	intra	0.006298846	P11974-337-P11974-367	343.0	337.0	False		1.0	29.5		1.0	3.5			5.0								1.0		1.0				1.0			BS3
20180615_KS_CL_9	22104	5	AEGSDVANAVLDGADCIMLSGETAKGDYPLEAVR	25.0	KPRPTR	1.0	0.0	57.021464	16	Carbamidomethyl[C]				P11974	367.0	P11974	337.0	intra	0.008761483	P11974-337-P11974-367	343.0	337.0	False		1.0	32.5		1.0	3.5			5.0								1.0		1.0				1.0			BS3
20180615_KS_CL_9	22507	6	AEGSDVANAVLDGADCIMLSGETAKGDYPLEAVR	25.0	KPRPTR	1.0	0.0	57.021464;15.994915	16;18	Carbamidomethyl[C];Oxidation[M]				P11974	367.0	P11974	337.0	intra	0.01770908	P11974-337-P11974-367	343.0	337.0	False		1.0	35.5		1.0	4.5			6.0								1.0		1.0				1.0			BS3
20180615_KS_CL_9	22068	4	AEGSDVANAVLDGADCIMLSGETAKGDYPLEAVR	25.0	KPRPTR	1.0	0.0	57.021464	16	Carbamidomethyl[C]				P11974	367.0	P11974	337.0	intra	0.02342563	P11974-337-P11974-367	343.0	337.0	False		1.0	16.5		1.0	2.5			4.0								1.0		1.0				1.0			BS3
20180615_KS_CL_9	22884	4	AEGSDVANAVLDGADCIMLSGETAKGDYPLEAVR	25.0	KPRPTR	1.0	0.0	57.021464	16	Carbamidomethyl[C]				P11974	367.0	P11974	337.0	intra	0.02757268	P11974-337-P11974-367	343.0	337.0	False		1.0	51.5		1.0	7.5			4.0								1.0		1.0				1.0			BS3
20180615_KS_CL_9	22866	5	AEGSDVANAVLDGADCIMLSGETAKGDYPLEAVR	25.0	KPRPTR	1.0	0.0	57.021464	16	Carbamidomethyl[C]				P11974	367.0	P11974	337.0	intra	0.07502189999999999	P11974-337-P11974-367	343.0	337.0	False		1.0	49.5		1.0	6.5			5.0								1.0		1.0				1.0			BS3
20180615_KS_CL_9	22482	4	AEGSDVANAVLDGADCIMLSGETAKGDYPLEAVR	25.0	KPRPTR	1.0	0.0	57.021464;15.994915	16;18	Carbamidomethyl[C];Oxidation[M]				P11974	367.0	P11974	337.0	intra	0.1797488	P11974-337-P11974-367	343.0	337.0	False		1.0	24.5		1.0	2.5			4.0								1.0		1.0				1.0			BS3
20180615_KS_CL_9	22888	3	AEGSDVANAVLDGADCIMLSGETAKGDYPLEAVR	25.0	KPRPTR	1.0	0.0	57.021464	16	Carbamidomethyl[C]				P11974	367.0	P11974	337.0	intra	0.2835671	P11974-337-P11974-367	343.0	337.0	False		1.0	23.5		1.0	3.5			3.0								1.0		1.0				1.0			BS3
20180615_KS_CL_9	22941	6	AEGSDVANAVLDGADCIMLSGETAKGDYPLEAVR	25.0	KPRPTR	1.0	0.0	57.021464	16	Carbamidomethyl[C]				P11974	367.0	P11974	337.0	intra	0.2919066	P11974-337-P11974-367	343.0	337.0	False		1.0	29.5		1.0	3.5			6.0								1.0		1.0				1.0			BS3
20180615_KS_CL_9	22880	3	AEGSDVANAVLDGADCIMLSGETAKGDYPLEAVR	25.0	KPRPTR	1.0	0.0	57.021464	16	Carbamidomethyl[C]				P11974	367.0	P11974	337.0	intra	0.4203858	P11974-337-P11974-367	343.0	337.0	False		1.0	23.5		1.0	3.5			3.0								1.0		1.0				1.0			BS3
20180615_KS_CL_9	22544	3	AEGSDVANAVLDGADCIMLSGETAKGDYPLEAVR	25.0	KPRPTR	1.0	0.0	57.021464;15.994915	16;18	Carbamidomethyl[C];Oxidation[M]				P11974	367.0	P11974	337.0	intra	0.7529578	P11974-337-P11974-367	343.0	337.0	False		1.0	17.5		1.0	3.5			3.0								1.0		1.0				1.0			BS3
20180615_KS_CL_9	23263	6	AEGSDVANAVLDGADCIMLSGETAKGDYPLEAVR	25.0	QKGPDFLVTEVENGGFLGSKK	20.0	0.0	57.021464	16	Carbamidomethyl[C]				P11974	367.0	P11974	206.0	intra	0.004468518	P11974-206-P11974-367	343.0	187.0	False		1.0	21.0		1.0	7.0			6.0								1.0		1.0				1.0			BS3
20180615_KS_CL_9	23300	6	AEGSDVANAVLDGADCIMLSGETAKGDYPLEAVR	25.0	QKGPDFLVTEVENGGFLGSKK	20.0	0.0	57.021464	16	Carbamidomethyl[C]				P11974	367.0	P11974	206.0	intra	0.02809982	P11974-206-P11974-367	343.0	187.0	False		1.0	22.0		1.0	7.0			6.0								1.0		1.0				1.0			BS3
20180615_KS_CL_9	23042	6	AEGSDVANAVLDGADCIMLSGETAKGDYPLEAVR	25.0	TATESFASDPILYRPVAVALDTKGPEIR	23.0	0.0	57.021464;15.994915	16;18	Carbamidomethyl[C];Oxidation[M]				P11974	367.0	P11974	115.0	intra	0.2300746	P11974-115-P11974-367	343.0	93.0	False		1.0	18.0		1.0	8.0			6.0								1.0		1.0				1.0			BS3
20180615_KS_CL_9	23023	5	AEGSDVANAVLDGADCIMLSGETAKGDYPLEAVR	25.0	TATESFASDPILYRPVAVALDTKGPEIR	23.0	0.0	57.021464;15.994915	16;18	Carbamidomethyl[C];Oxidation[M]				P11974	367.0	P11974	115.0	intra	0.2458592	P11974-115-P11974-367	343.0	93.0	False		1.0	20.0		1.0	8.0			5.0								1.0		1.0				1.0			BS3
20180615_KS_CL_9	23174	4	AEGSDVANAVLDGADCIMLSGETAKGDYPLEAVR	25.0	TGLIKGSGTAEVELK	5.0	0.0	57.021464	16	Carbamidomethyl[C]				P11974	367.0	P11974	125.0	intra	0.154477	P11974-125-P11974-367	343.0	121.0	False		1.0	23.5		1.0	10.5			4.0								1.0		1.0				1.0			BS3
20180615_KS_CL_9	23199	4	AEGSDVANAVLDGADCIMLSGETAKGDYPLEAVR	25.0	TGLIKGSGTAEVELK	5.0	0.0	57.021464	16	Carbamidomethyl[C]				P11974	367.0	P11974	125.0	intra	0.6430579000000001	P11974-125-P11974-367	343.0	121.0	False		1.0	17.0		1.0	6.0			4.0								1.0		1.0				1.0			BS3
20180615_KS_CL_9	22889	6	AEGSDVANAVLDGADCIMLSGETAKGDYPLEAVRMQHLIAR	25.0	KGATLKITLDNAYMEK	6.0	0.0	57.021464	16	Carbamidomethyl[C]				P11974	367.0	P11974	141.0	intra	0.05577125	P11974-141-P11974-367	343.0	136.0	False		1.0	13.0		1.0	4.0			6.0								1.0		1.0				1.0			BS3
20180615_KS_CL_9	22628	6	AEGSDVANAVLDGADCIMLSGETAKGDYPLEAVRMQHLIAR	25.0	KGATLKITLDNAYMEK	6.0	0.0	57.021464;15.994915	16;18	Carbamidomethyl[C];Oxidation[M]				P11974	367.0	P11974	141.0	intra	0.1499045	P11974-141-P11974-367	343.0	136.0	False		1.0	17.0		1.0	5.0			6.0								1.0		1.0				1.0			BS3
20180615_KS_CL_9	22645	6	AEGSDVANAVLDGADCIMLSGETAKGDYPLEAVRMQHLIAR	25.0	KGATLKITLDNAYMEK	6.0	0.0	57.021464	16	Carbamidomethyl[C]	15.994915	14	Oxidation[M]	P11974	367.0	P11974	141.0	intra	0.240776	P11974-141-P11974-367	343.0	136.0	False		1.0	13.0		1.0	5.0			6.0								1.0		1.0				1.0			BS3
20180615_KS_CL_9	22578	4	AGKPVICATQMLESMIK	3.0	KPRPTR	1.0	0.0	57.021464	7	Carbamidomethyl[C]				P11974	322.0	P11974	337.0	intra	0.5403395999999999	P11974-322-P11974-337	320.0	337.0	False		1.0	6.0		1.0	9.0			4.0								1.0		1.0				1.0			BS3
20180615_KS_CL_9	22510	4	AGKPVICATQMLESMIK	3.0	KPRPTR	1.0	0.0	57.021464	7	Carbamidomethyl[C]				P11974	322.0	P11974	337.0	intra	0.5667558000000001	P11974-322-P11974-337	320.0	337.0	False		1.0	5.0		1.0	5.0			4.0								1.0		1.0				1.0			BS3
20180615_KS_CL_9	22850	3	AGKPVICATQMLESMIK	3.0	PVICATQMLESMIKK	14.0	0.0	57.021464	7	Carbamidomethyl[C]	57.021464	4	Carbamidomethyl[C]	P11974	322.0	P11974	336.0	homomultimeric	0.7847491	P11974-322-P11974-336	320.0	323.0	False		1.0	8.5		1.0	7.5			3.0								1.0		1.0				1.0			BS3
20180615_KS_CL_9	17900	6	AGKPVICATQMLESMIKKPR	17.0	KPRPTR	1.0	0.0	57.021464	7	Carbamidomethyl[C]				P11974	336.0	P11974	337.0	homomultimeric	0.0005099132	P11974-336-P11974-337	320.0	337.0	False		1.0	12.5		1.0	1.5			6.0								1.0		1.0				1.0			BS3
20180615_KS_CL_9	17669	6	AGKPVICATQMLESMIKKPR	17.0	KPRPTR	1.0	0.0	57.021464	7	Carbamidomethyl[C]				P11974	336.0	P11974	337.0	homomultimeric	0.004199632	P11974-336-P11974-337	320.0	337.0	False		1.0	12.5		1.0	1.5			6.0								1.0		1.0				1.0			BS3
20180615_KS_CL_9	17235	6	AGKPVICATQMLESMIKKPR	17.0	KPRPTR	1.0	0.0	57.021464	7	Carbamidomethyl[C]				P11974	336.0	P11974	337.0	homomultimeric	0.006952964	P11974-336-P11974-337	320.0	337.0	False		1.0	14.5		1.0	3.5			6.0								1.0		1.0				1.0			BS3
20180615_KS_CL_9	13986	6	AGKPVICATQMLESMIKKPR	17.0	KPRPTR	1.0	0.0	57.021464;15.994915	7;15	Carbamidomethyl[C];Oxidation[M]				P11974	336.0	P11974	337.0	homomultimeric	0.0422044	P11974-336-P11974-337	320.0	337.0	False		1.0	7.5		1.0	1.5			6.0								1.0		1.0				1.0			BS3
20180615_KS_CL_9	13358	6	AGKPVICATQMLESMIKKPR	17.0	KPRPTR	1.0	0.0	57.021464;15.994915	7;15	Carbamidomethyl[C];Oxidation[M]				P11974	336.0	P11974	337.0	homomultimeric	0.0690458	P11974-336-P11974-337	320.0	337.0	False		1.0	7.5		1.0	1.5			6.0								1.0		1.0				1.0			BS3
20180615_KS_CL_9	13309	6	AGKPVICATQMLESMIKKPR	17.0	KPRPTR	1.0	0.0	57.021464;15.994915	7;11	Carbamidomethyl[C];Oxidation[M]				P11974	336.0	P11974	337.0	homomultimeric	0.09552471	P11974-336-P11974-337	320.0	337.0	False		1.0	6.5		1.0	2.5			6.0								1.0		1.0				1.0			BS3
20180615_KS_CL_9	10683	6	AGKPVICATQMLESMIKKPR	17.0	KPRPTR	1.0	0.0	57.021464;15.994915;15.994915	7;11;15	Carbamidomethyl[C];Oxidation[M];Oxidation[M]				P11974	336.0	P11974	337.0	homomultimeric	0.1090871	P11974-336-P11974-337	320.0	337.0	False		1.0	12.5		1.0	1.5			6.0								1.0		1.0				1.0			BS3
20180615_KS_CL_9	10586	5	AGKPVICATQMLESMIKKPR	17.0	KPRPTR	1.0	0.0	57.021464;15.994915;15.994915	7;11;15	Carbamidomethyl[C];Oxidation[M];Oxidation[M]				P11974	336.0	P11974	337.0	homomultimeric	0.1119913	P11974-336-P11974-337	320.0	337.0	False		1.0	5.5		1.0	1.5			5.0								1.0		1.0				1.0			BS3
20180615_KS_CL_9	14208	6	AGKPVICATQMLESMIKKPR	17.0	KPRPTR	1.0	0.0	57.021464;15.994915	7;15	Carbamidomethyl[C];Oxidation[M]				P11974	336.0	P11974	337.0	homomultimeric	0.1177263	P11974-336-P11974-337	320.0	337.0	False		1.0	4.5		1.0	1.5			6.0								1.0		1.0				1.0			BS3
20180615_KS_CL_9	13275	6	AGKPVICATQMLESMIKKPR	17.0	KPRPTR	1.0	0.0	57.021464;15.994915	7;15	Carbamidomethyl[C];Oxidation[M]				P11974	336.0	P11974	337.0	homomultimeric	0.1375867	P11974-336-P11974-337	320.0	337.0	False		1.0	7.5		1.0	1.5			6.0								1.0		1.0				1.0			BS3
20180615_KS_CL_9	13774	6	AGKPVICATQMLESMIKKPR	17.0	KPRPTR	1.0	0.0	57.021464;15.994915	7;15	Carbamidomethyl[C];Oxidation[M]				P11974	336.0	P11974	337.0	homomultimeric	0.1525111	P11974-336-P11974-337	320.0	337.0	False		1.0	4.5		1.0	1.5			6.0								1.0		1.0				1.0			BS3
20180615_KS_CL_9	13802	6	AGKPVICATQMLESMIKKPR	17.0	KPRPTR	1.0	0.0	57.021464;15.994915	7;15	Carbamidomethyl[C];Oxidation[M]				P11974	336.0	P11974	337.0	homomultimeric	0.2788118	P11974-336-P11974-337	320.0	337.0	False		1.0	4.5		1.0	1.5			6.0								1.0		1.0				1.0			BS3
20180615_KS_CL_9	10772	5	AGKPVICATQMLESMIKKPR	17.0	KPRPTR	1.0	0.0	57.021464;15.994915;15.994915	7;11;15	Carbamidomethyl[C];Oxidation[M];Oxidation[M]				P11974	336.0	P11974	337.0	homomultimeric	0.2885233	P11974-336-P11974-337	320.0	337.0	False		1.0	15.5		1.0	1.5			5.0								1.0		1.0				1.0			BS3
20180615_KS_CL_9	17300	5	AGKPVICATQMLESMIKKPR	17.0	KPRPTR	1.0	0.0	57.021464	7	Carbamidomethyl[C]				P11974	336.0	P11974	337.0	homomultimeric	0.4028447	P11974-336-P11974-337	320.0	337.0	False		1.0	12.5		1.0	1.5			5.0								1.0		1.0				1.0			BS3
20180615_KS_CL_9	17445	6	AGKPVICATQMLESMIKKPR	18.0	KPRPTR	1.0	0.0	57.021464	7	Carbamidomethyl[C]				P11974	337.0	P11974	337.0	homomultimeric	0.00385735	P11974-337-P11974-337	320.0	337.0	False		1.0	18.5		1.0	3.5			6.0								1.0		1.0				1.0			BS3
20180615_KS_CL_9	23875	3	DIQDLKFGVEQDVDMVFASFIR	6.0	ILGEKGK	5.0	0.0	15.994915	15	Oxidation[M]				P11974	230.0	P11974	261.0	intra	0.01294687	P11974-230-P11974-261	225.0	257.0	False		1.0	18.0		1.0	6.0			3.0								1.0		1.0				1.0			BS3
20180615_KS_CL_9	23874	4	DIQDLKFGVEQDVDMVFASFIR	6.0	ILGEKGK	5.0	0.0	15.994915	15	Oxidation[M]				P11974	230.0	P11974	261.0	intra	0.01782216	P11974-230-P11974-261	225.0	257.0	False		1.0	15.0		1.0	4.0			4.0								1.0		1.0				1.0			BS3
20180615_KS_CL_9	23879	4	DIQDLKFGVEQDVDMVFASFIR	6.0	KGVNLPGAAVDLPAVSEK	1.0	0.0	15.994915	15	Oxidation[M]				P11974	230.0	P11974	207.0	intra	0.01105408	P11974-207-P11974-230	225.0	207.0	False		1.0	12.0		1.0	6.0			4.0								1.0		1.0				1.0			BS3
20180615_KS_CL_9	23933	3	DIQDLKFGVEQDVDMVFASFIR	6.0	KILGEK	1.0	0.0							P11974	230.0	P11974	256.0	intra	0.003922562	P11974-230-P11974-256	225.0	256.0	False		1.0	25.0		1.0	6.0			3.0								1.0		1.0				1.0			BS3
20180615_KS_CL_9	23940	4	DIQDLKFGVEQDVDMVFASFIR	6.0	KILGEK	1.0	0.0							P11974	230.0	P11974	256.0	intra	0.00494412	P11974-230-P11974-256	225.0	256.0	False		1.0	24.0		1.0	6.0			4.0								1.0		1.0				1.0			BS3
20180615_KS_CL_9	23846	3	DIQDLKFGVEQDVDMVFASFIR	6.0	KILGEK	1.0	0.0	15.994915	15	Oxidation[M]				P11974	230.0	P11974	256.0	intra	0.005325865	P11974-230-P11974-256	225.0	256.0	False		1.0	14.0		1.0	5.0			3.0								1.0		1.0				1.0			BS3
20180615_KS_CL_9	23842	4	DIQDLKFGVEQDVDMVFASFIR	6.0	KILGEK	1.0	0.0	15.994915	15	Oxidation[M]				P11974	230.0	P11974	256.0	intra	0.08300128	P11974-230-P11974-256	225.0	256.0	False		1.0	14.0		1.0	4.0			4.0								1.0		1.0				1.0			BS3
20180615_KS_CL_9	23783	4	DIQDLKFGVEQDVDMVFASFIR	6.0	KILGEKGK	6.0	0.0							P11974	230.0	P11974	261.0	intra	0.002403939	P11974-230-P11974-261	225.0	256.0	False		1.0	13.0		1.0	3.0			4.0								1.0		1.0				1.0			BS3
20180615_KS_CL_9	23746	4	DIQDLKFGVEQDVDMVFASFIRK	6.0	KILGEK	1.0	0.0							P11974	230.0	P11974	256.0	intra	0.0009107691	P11974-230-P11974-256	225.0	256.0	False		1.0	11.5		1.0	3.5			4.0								1.0		1.0				1.0			BS3
20180615_KS_CL_9	23678	4	DIQDLKFGVEQDVDMVFASFIRK	6.0	KILGEK	1.0	0.0	15.994915	15	Oxidation[M]				P11974	230.0	P11974	256.0	intra	0.1174866	P11974-230-P11974-256	225.0	256.0	False		1.0	7.5		1.0	2.5			4.0								1.0		1.0				1.0			BS3
20180615_KS_CL_9	7372	5	EMIKSGMNVAR	4.0	KPRPTR	1.0	0.0							P11974	66.0	P11974	337.0	intra	0.28275170000000005	P11974-66-P11974-337	63.0	337.0	False		1.0	5.5		1.0	3.5			5.0								1.0		1.0				1.0			BS3
20180615_KS_CL_9	5704	4	EMIKSGMNVAR	4.0	KPRPTR	1.0	0.0	15.994915	7	Oxidation[M]				P11974	66.0	P11974	337.0	intra	0.6127629	P11974-66-P11974-337	63.0	337.0	False		1.0	8.5		1.0	1.5			4.0								1.0		1.0				1.0			BS3
20180615_KS_CL_9	17050	4	GATLKITLDNAYMEK	5.0	GSGTAEVELKK	10.0	0.0	15.994915	13	Oxidation[M]				P11974	141.0	P11974	135.0	intra	0.2458351	P11974-135-P11974-141	137.0	126.0	False		1.0	4.5		1.0	2.5			4.0								1.0		1.0				1.0			BS3
20180615_KS_CL_9	12957	4	GATLKITLDNAYMEK	5.0	KPRPTR	1.0	0.0							P11974	141.0	P11974	337.0	intra	0.09107411	P11974-141-P11974-337	137.0	337.0	False		1.0	6.0		1.0	2.0			4.0								1.0		1.0				1.0			BS3
20180615_KS_CL_9	13067	4	GATLKITLDNAYMEK	5.0	KPRPTR	1.0	0.0							P11974	141.0	P11974	337.0	intra	0.206553	P11974-141-P11974-337	137.0	337.0	False		1.0	5.0		1.0	2.0			4.0								1.0		1.0				1.0			BS3
20180615_KS_CL_9	13098	4	GATLKITLDNAYMEK	5.0	KPRPTR	1.0	0.0							P11974	141.0	P11974	337.0	intra	0.23606420000000006	P11974-141-P11974-337	137.0	337.0	False		1.0	12.0		1.0	3.0			4.0								1.0		1.0				1.0			BS3
20180615_KS_CL_9	22305	4	GATLKITLDNAYMEK	5.0	TGLIKGSGTAEVELKK	5.0	0.0							P11974	141.0	P11974	125.0	intra	0.01814996	P11974-125-P11974-141	137.0	121.0	False		1.0	12.5		1.0	10.5			4.0								1.0		1.0				1.0			BS3
20180615_KS_CL_9	22200	5	GATLKITLDNAYMEK	5.0	TGLIKGSGTAEVELKK	5.0	0.0							P11974	141.0	P11974	125.0	intra	0.01925805	P11974-125-P11974-141	137.0	121.0	False		1.0	8.5		1.0	7.5			5.0								1.0		1.0				1.0			BS3
20180615_KS_CL_9	22012	4	GATLKITLDNAYMEK	5.0	TGLIKGSGTAEVELKK	5.0	0.0							P11974	141.0	P11974	125.0	intra	0.1993758	P11974-125-P11974-141	137.0	121.0	False		1.0	6.5		1.0	5.5			4.0								1.0		1.0				1.0			BS3
20180615_KS_CL_9	22215	4	GATLKITLDNAYMEK	5.0	TGLIKGSGTAEVELKK	5.0	0.0	15.994915	13	Oxidation[M]				P11974	141.0	P11974	125.0	intra	0.3530377	P11974-125-P11974-141	137.0	121.0	False		1.0	9.5		1.0	3.5			4.0								1.0		1.0				1.0			BS3
20180615_KS_CL_9	22247	4	GATLKITLDNAYMEK	5.0	TGLIKGSGTAEVELKK	5.0	0.0	15.994915	13	Oxidation[M]				P11974	141.0	P11974	125.0	intra	0.7059495	P11974-125-P11974-141	137.0	121.0	False		1.0	7.5		1.0	4.5			4.0								1.0		1.0				1.0			BS3
20180615_KS_CL_9	22560	4	GDLGIEIPAEKVFLAQK	11.0	IISKIENHEGVR	4.0	0.0							P11974	305.0	P11974	270.0	intra	0.3318078	P11974-270-P11974-305	295.0	267.0	False		1.0	17.0		1.0	10.0			4.0								1.0		1.0				1.0			BS3
20180615_KS_CL_9	23035	4	GDLGIEIPAEKVFLAQK	11.0	KLFEELAR	1.0	0.0							P11974	305.0	P11974	393.0	intra	0.0003798706	P11974-305-P11974-393	295.0	393.0	False		1.0	17.0		1.0	7.0			4.0								1.0		1.0				1.0			BS3
20180615_KS_CL_9	19200	5	GDLGIEIPAEKVFLAQK	11.0	KPRPTR	1.0	0.0							P11974	305.0	P11974	337.0	intra	0.000108132	P11974-305-P11974-337	295.0	337.0	False		1.0	17.0		1.0	2.0			5.0								1.0		1.0				1.0			BS3
20180615_KS_CL_9	22917	4	GIFPVVCKDPVQEAWAEDVDLR	8.0	ILGEKGKNIK	7.0	0.0	57.021464	7	Carbamidomethyl[C]				P11974	475.0	P11974	263.0	intra	0.5297132	P11974-263-P11974-475	468.0	257.0	False		1.0	7.0		1.0	3.0			4.0								1.0		1.0				1.0			BS3
20180615_KS_CL_9	22853	4	GIFPVVCKDPVQEAWAEDVDLR	8.0	SVETLKEMIKSGMNVAR	6.0	0.0	57.021464	7	Carbamidomethyl[C]	15.994915;15.994915	8;13	Oxidation[M];Oxidation[M]	P11974	475.0	P11974	62.0	intra	0.2467782	P11974-62-P11974-475	468.0	57.0	False		1.0	27.5		1.0	13.5			4.0								1.0		1.0				1.0			BS3
20180615_KS_CL_9	19971	5	GPDFLVTEVENGGFLGSKK	18.0	KPRPTR	1.0	0.0							P11974	206.0	P11974	337.0	intra	0.001924064	P11974-206-P11974-337	189.0	337.0	False		1.0	22.0		1.0	2.0			5.0								1.0		1.0				1.0			BS3
20180615_KS_CL_9	20062	5	GPDFLVTEVENGGFLGSKK	18.0	KPRPTR	1.0	0.0							P11974	206.0	P11974	337.0	intra	0.002122978	P11974-206-P11974-337	189.0	337.0	False		1.0	12.0		1.0	3.0			5.0								1.0		1.0				1.0			BS3
20180615_KS_CL_9	7065	3	GSGTAEVELKK	10.0	KAADVHEVR	1.0	0.0							P11974	135.0	P11974	247.0	intra	0.002594639	P11974-135-P11974-247	126.0	247.0	False		1.0	4.0		1.0	6.0			3.0								1.0		1.0				1.0			BS3
20180615_KS_CL_9	7042	4	GSGTAEVELKK	10.0	KAADVHEVR	1.0	0.0							P11974	135.0	P11974	247.0	intra	0.02426609	P11974-135-P11974-247	126.0	247.0	False		1.0	3.0		1.0	9.0			4.0								1.0		1.0				1.0			BS3
20180615_KS_CL_9	9541	4	GSGTAEVELKK	10.0	KILGEK	1.0	0.0							P11974	135.0	P11974	256.0	intra	0.02766695	P11974-135-P11974-256	126.0	256.0	False		1.0	8.5		1.0	4.5			4.0								1.0		1.0				1.0			BS3
20180615_KS_CL_9	9552	4	GSGTAEVELKK	10.0	KILGEK	1.0	0.0							P11974	135.0	P11974	256.0	intra	0.04448621	P11974-135-P11974-256	126.0	256.0	False		1.0	9.5		1.0	5.5			4.0								1.0		1.0				1.0			BS3
20180615_KS_CL_9	5984	3	GSGTAEVELKK	10.0	KPRPTR	1.0	0.0							P11974	135.0	P11974	337.0	intra	0.04481723	P11974-135-P11974-337	126.0	337.0	False		1.0	6.0		1.0	2.0			3.0								1.0		1.0				1.0			BS3
20180615_KS_CL_9	5820	5	GSGTAEVELKK	10.0	KPRPTR	1.0	0.0							P11974	135.0	P11974	337.0	intra	0.1162224	P11974-135-P11974-337	126.0	337.0	False		1.0	14.0		1.0	6.0			5.0								1.0		1.0				1.0			BS3
20180615_KS_CL_9	5917	5	GSGTAEVELKK	10.0	KPRPTR	1.0	0.0							P11974	135.0	P11974	337.0	intra	0.2667666	P11974-135-P11974-337	126.0	337.0	False		1.0	8.0		1.0	4.0			5.0								1.0		1.0				1.0			BS3
20180615_KS_CL_9	23051	4	GVNLPGAAVDLPAVSEKDIQDLK	17.0	GPDFLVTEVENGGFLGSKK	18.0	0.0							P11974	224.0	P11974	206.0	intra	0.1317698	P11974-206-P11974-224	208.0	189.0	False		1.0	16.5		1.0	14.5			4.0								1.0		1.0				1.0			BS3
20180615_KS_CL_9	22975	4	GVNLPGAAVDLPAVSEKDIQDLK	17.0	QKGPDFLVTEVENGGFLGSKK	20.0	0.0							P11974	224.0	P11974	206.0	intra	0.30556880000000003	P11974-206-P11974-224	208.0	187.0	False		1.0	15.5		1.0	8.5			4.0								1.0		1.0				1.0			BS3
20180615_KS_CL_9	7809	5	IISKIENHEGVR	4.0	KAADVHEVR	1.0	0.0							P11974	270.0	P11974	247.0	intra	0.003619873	P11974-247-P11974-270	267.0	247.0	False		1.0	12.0		1.0	12.0			5.0								1.0		1.0				1.0			BS3
20180615_KS_CL_9	6922	5	IISKIENHEGVR	4.0	KPRPTR	1.0	0.0							P11974	270.0	P11974	337.0	intra	0.03982847	P11974-270-P11974-337	267.0	337.0	False		1.0	13.5		1.0	2.5			5.0								1.0		1.0				1.0			BS3
20180615_KS_CL_9	17378	4	IISKIENHEGVR	4.0	SVETLKEMIK	6.0	0.0							P11974	270.0	P11974	62.0	intra	0.455069	P11974-62-P11974-270	267.0	57.0	False		1.0	4.0		1.0	4.0			4.0								1.0		1.0				1.0			BS3
20180615_KS_CL_9	22932	4	ITLDNAYMEKCDENILWLDYK	10.0	TGLIKGSGTAEVELK	5.0	0.0	57.021464	11	Carbamidomethyl[C]				P11974	151.0	P11974	125.0	intra	0.008836313	P11974-125-P11974-151	142.0	121.0	False		1.0	12.5		1.0	12.5			4.0								1.0		1.0				1.0			BS3
20180615_KS_CL_9	22787	4	ITLDNAYMEKCDENILWLDYK	10.0	TGLIKGSGTAEVELKK	5.0	0.0	57.021464	11	Carbamidomethyl[C]				P11974	151.0	P11974	125.0	intra	0.6519562	P11974-125-P11974-151	142.0	121.0	False		1.0	8.5		1.0	8.5			4.0								1.0		1.0				1.0			BS3
20180615_KS_CL_9	6555	3	KAADVHEVR	1.0	KILGEK	1.0	0.0							P11974	247.0	P11974	256.0	intra	0.0002415554	P11974-247-P11974-256	247.0	256.0	False		1.0	17.0		1.0	7.0			3.0								1.0		1.0				1.0			BS3
20180615_KS_CL_9	6569	4	KAADVHEVR	1.0	KILGEK	1.0	0.0							P11974	247.0	P11974	256.0	intra	0.0003921006	P11974-247-P11974-256	247.0	256.0	False		1.0	16.0		1.0	7.0			4.0								1.0		1.0				1.0			BS3
20180615_KS_CL_9	6548	5	KAADVHEVR	1.0	KILGEK	1.0	0.0							P11974	247.0	P11974	256.0	intra	0.00141524	P11974-247-P11974-256	247.0	256.0	False		1.0	13.0		1.0	7.0			5.0								1.0		1.0				1.0			BS3
20180615_KS_CL_9	6718	5	KAADVHEVR	1.0	KILGEK	1.0	0.0							P11974	247.0	P11974	256.0	intra	0.004794738	P11974-247-P11974-256	247.0	256.0	False		1.0	12.0		1.0	6.0			5.0								1.0		1.0				1.0			BS3
20180615_KS_CL_9	6221	5	KAADVHEVR	1.0	KILGEKGK	6.0	0.0							P11974	247.0	P11974	261.0	intra	0.08763178	P11974-247-P11974-261	247.0	256.0	False		1.0	8.0		1.0	3.0			5.0								1.0		1.0				1.0			BS3
20180615_KS_CL_9	6228	3	KAADVHEVR	1.0	KILGEKGK	6.0	0.0							P11974	247.0	P11974	261.0	intra	0.09950202	P11974-247-P11974-261	247.0	256.0	False		1.0	3.0		1.0	2.0			3.0								1.0		1.0				1.0			BS3
20180615_KS_CL_9	11993	4	KAADVHEVR	1.0	KLFEELAR	1.0	0.0							P11974	247.0	P11974	393.0	intra	0.0001615652	P11974-247-P11974-393	247.0	393.0	False		1.0	13.5		1.0	7.5			4.0								1.0		1.0				1.0			BS3
20180615_KS_CL_9	11962	5	KAADVHEVR	1.0	KLFEELAR	1.0	0.0							P11974	247.0	P11974	393.0	intra	0.04531082	P11974-247-P11974-393	247.0	393.0	False		1.0	5.5		1.0	5.5			5.0								1.0		1.0				1.0			BS3
20180615_KS_CL_9	7692	4	KAADVHEVR	1.0	NIKIISK	3.0	0.0							P11974	247.0	P11974	266.0	intra	0.1875864	P11974-247-P11974-266	247.0	264.0	False		1.0	8.0		1.0	4.0			4.0								1.0		1.0				1.0			BS3
20180615_KS_CL_9	22227	5	KGATLKITLDNAYMEK	6.0	TGLIKGSGTAEVELK	5.0	0.0	15.994915	14	Oxidation[M]				P11974	141.0	P11974	125.0	intra	0.008316603	P11974-125-P11974-141	136.0	121.0	False		1.0	6.5		1.0	3.5			5.0								1.0		1.0				1.0			BS3
20180615_KS_CL_9	22146	4	KGATLKITLDNAYMEK	6.0	TGLIKGSGTAEVELK	5.0	0.0	15.994915	14	Oxidation[M]				P11974	141.0	P11974	125.0	intra	0.7077706	P11974-125-P11974-141	136.0	121.0	False		1.0	7.5		1.0	5.5			4.0								1.0		1.0				1.0			BS3
20180615_KS_CL_9	21729	5	KGDVVIVLTGWRPGSGFTNTMR	1.0	VNLAMNVGKAR	9.0	0.0	15.994915	21	Oxidation[M]	15.994915	5	Oxidation[M]	P11974	505.0	P11974	498.0	intra	0.02372975	P11974-498-P11974-505	505.0	490.0	False		1.0	7.5		1.0	10.5			5.0								1.0		1.0				1.0			BS3
20180615_KS_CL_9	22537	5	KGDVVIVLTGWRPGSGFTNTMR	1.0	VNLAMNVGKAR	9.0	0.0				15.994915	5	Oxidation[M]	P11974	505.0	P11974	498.0	intra	0.1908757	P11974-498-P11974-505	505.0	490.0	False		1.0	21.5		1.0	15.5			5.0								1.0		1.0				1.0			BS3
20180615_KS_CL_9	22671	5	KGDVVIVLTGWRPGSGFTNTMR	1.0	VNLAMNVGKAR	9.0	0.0							P11974	505.0	P11974	498.0	intra	0.2548045	P11974-498-P11974-505	505.0	490.0	False		1.0	10.5		1.0	11.5			5.0								1.0		1.0				1.0			BS3
20180615_KS_CL_9	21506	5	KGDVVIVLTGWRPGSGFTNTMR	1.0	VNLAMNVGKAR	9.0	0.0	15.994915	21	Oxidation[M]	15.994915	5	Oxidation[M]	P11974	505.0	P11974	498.0	intra	0.2871081	P11974-498-P11974-505	505.0	490.0	False		1.0	5.5		1.0	6.5			5.0								1.0		1.0				1.0			BS3
20180615_KS_CL_9	17947	4	KGVNLPGAAVDLPAVSEK	1.0	GSGTAEVELKK	10.0	0.0							P11974	207.0	P11974	135.0	intra	0.003505641	P11974-135-P11974-207	207.0	126.0	False		1.0	7.5		1.0	4.5			4.0								1.0		1.0				1.0			BS3
20180615_KS_CL_9	14190	4	KGVNLPGAAVDLPAVSEK	1.0	KAADVHEVR	1.0	0.0							P11974	207.0	P11974	247.0	intra	3.310527e-06	P11974-207-P11974-247	207.0	247.0	False		1.0	14.0		1.0	13.0			4.0								1.0		1.0				1.0			BS3
20180615_KS_CL_9	14058	5	KGVNLPGAAVDLPAVSEK	1.0	KAADVHEVR	1.0	0.0							P11974	207.0	P11974	247.0	intra	0.0002407309	P11974-207-P11974-247	207.0	247.0	False		1.0	19.0		1.0	14.0			5.0								1.0		1.0				1.0			BS3
20180615_KS_CL_9	14080	3	KGVNLPGAAVDLPAVSEK	1.0	KAADVHEVR	1.0	0.0							P11974	207.0	P11974	247.0	intra	0.00111814	P11974-207-P11974-247	207.0	247.0	False		1.0	9.0		1.0	7.0			3.0								1.0		1.0				1.0			BS3
20180615_KS_CL_9	18220	3	KGVNLPGAAVDLPAVSEK	1.0	KILGEK	1.0	0.0							P11974	207.0	P11974	256.0	intra	0.0005074271	P11974-207-P11974-256	207.0	256.0	False		1.0	17.0		1.0	6.0			3.0								1.0		1.0				1.0			BS3
20180615_KS_CL_9	18237	4	KGVNLPGAAVDLPAVSEK	1.0	KILGEK	1.0	0.0							P11974	207.0	P11974	256.0	intra	0.000972517	P11974-207-P11974-256	207.0	256.0	False		1.0	21.0		1.0	3.0			4.0								1.0		1.0				1.0			BS3
20180615_KS_CL_9	18024	4	KGVNLPGAAVDLPAVSEK	1.0	KILGEK	1.0	0.0							P11974	207.0	P11974	256.0	intra	0.01254362	P11974-207-P11974-256	207.0	256.0	False		1.0	16.0		1.0	5.0			4.0								1.0		1.0				1.0			BS3
20180615_KS_CL_9	18007	3	KGVNLPGAAVDLPAVSEK	1.0	KILGEK	1.0	0.0							P11974	207.0	P11974	256.0	intra	0.01756424	P11974-207-P11974-256	207.0	256.0	False		1.0	11.0		1.0	4.0			3.0								1.0		1.0				1.0			BS3
20180615_KS_CL_9	18020	4	KGVNLPGAAVDLPAVSEK	1.0	KILGEK	1.0	0.0							P11974	207.0	P11974	256.0	intra	0.01885337	P11974-207-P11974-256	207.0	256.0	False		1.0	18.0		1.0	5.0			4.0								1.0		1.0				1.0			BS3
20180615_KS_CL_9	13172	4	KGVNLPGAAVDLPAVSEK	1.0	KPRPTR	1.0	0.0							P11974	207.0	P11974	337.0	intra	0.001898217	P11974-207-P11974-337	207.0	337.0	False		1.0	21.0		1.0	3.0			4.0								1.0		1.0				1.0			BS3
20180615_KS_CL_9	13104	5	KGVNLPGAAVDLPAVSEK	1.0	KPRPTR	1.0	0.0							P11974	207.0	P11974	337.0	intra	0.008680997	P11974-207-P11974-337	207.0	337.0	False		1.0	31.0		1.0	4.0			5.0								1.0		1.0				1.0			BS3
20180615_KS_CL_9	12994	4	KGVNLPGAAVDLPAVSEK	1.0	KPRPTR	1.0	0.0							P11974	207.0	P11974	337.0	intra	0.02627758	P11974-207-P11974-337	207.0	337.0	False		1.0	13.0		1.0	2.0			4.0								1.0		1.0				1.0			BS3
20180615_KS_CL_9	12973	4	KGVNLPGAAVDLPAVSEK	1.0	KPRPTR	1.0	0.0							P11974	207.0	P11974	337.0	intra	0.03157058	P11974-207-P11974-337	207.0	337.0	False		1.0	14.0		1.0	2.0			4.0								1.0		1.0				1.0			BS3
20180615_KS_CL_9	20010	3	KGVNLPGAAVDLPAVSEK	1.0	NICKVVDVGSK	4.0	0.0				57.021464	3	Carbamidomethyl[C]	P11974	207.0	P11974	166.0	intra	0.0002089953	P11974-166-P11974-207	207.0	163.0	False		1.0	9.5		1.0	6.5			3.0								1.0		1.0				1.0			BS3
20180615_KS_CL_9	19988	3	KGVNLPGAAVDLPAVSEK	1.0	NICKVVDVGSK	4.0	0.0				57.021464	3	Carbamidomethyl[C]	P11974	207.0	P11974	166.0	intra	0.0004717828	P11974-166-P11974-207	207.0	163.0	False		1.0	7.5		1.0	5.5			3.0								1.0		1.0				1.0			BS3
20180615_KS_CL_9	20016	3	KGVNLPGAAVDLPAVSEK	1.0	NICKVVDVGSK	4.0	0.0				57.021464	3	Carbamidomethyl[C]	P11974	207.0	P11974	166.0	intra	0.01685764	P11974-166-P11974-207	207.0	163.0	False		1.0	8.5		1.0	6.5			3.0								1.0		1.0				1.0			BS3
20180615_KS_CL_9	21396	4	KGVNLPGAAVDLPAVSEK	1.0	TGLIKGSGTAEVELK	5.0	0.0							P11974	207.0	P11974	125.0	intra	0.0016306570000000002	P11974-125-P11974-207	207.0	121.0	False		1.0	9.5		1.0	12.5			4.0								1.0		1.0				1.0			BS3
20180615_KS_CL_9	22363	4	KGVNLPGAAVDLPAVSEK	1.0	TGLIKGSGTAEVELK	5.0	0.0							P11974	207.0	P11974	125.0	intra	0.002627478	P11974-125-P11974-207	207.0	121.0	False		1.0	10.5		1.0	13.5			4.0								1.0		1.0				1.0			BS3
20180615_KS_CL_9	21647	3	KGVNLPGAAVDLPAVSEK	1.0	TGLIKGSGTAEVELK	5.0	0.0							P11974	207.0	P11974	125.0	intra	0.003916901	P11974-125-P11974-207	207.0	121.0	False		1.0	5.5		1.0	5.5			3.0								1.0		1.0				1.0			BS3
20180615_KS_CL_9	21347	4	KGVNLPGAAVDLPAVSEK	1.0	TGLIKGSGTAEVELK	5.0	0.0							P11974	207.0	P11974	125.0	intra	0.004950568	P11974-125-P11974-207	207.0	121.0	False		1.0	7.5		1.0	6.5			4.0								1.0		1.0				1.0			BS3
20180615_KS_CL_9	22372	3	KGVNLPGAAVDLPAVSEK	1.0	TGLIKGSGTAEVELK	5.0	0.0							P11974	207.0	P11974	125.0	intra	0.00536233	P11974-125-P11974-207	207.0	121.0	False		1.0	7.5		1.0	6.5			3.0								1.0		1.0				1.0			BS3
20180615_KS_CL_9	21428	3	KGVNLPGAAVDLPAVSEK	1.0	TGLIKGSGTAEVELK	5.0	0.0							P11974	207.0	P11974	125.0	intra	0.006113096	P11974-125-P11974-207	207.0	121.0	False		1.0	9.5		1.0	8.5			3.0								1.0		1.0				1.0			BS3
20180615_KS_CL_9	21526	4	KGVNLPGAAVDLPAVSEK	1.0	TGLIKGSGTAEVELK	5.0	0.0							P11974	207.0	P11974	125.0	intra	0.02049934	P11974-125-P11974-207	207.0	121.0	False		1.0	7.5		1.0	5.5			4.0								1.0		1.0				1.0			BS3
20180615_KS_CL_9	18321	5	KGVNLPGAAVDLPAVSEK	1.0	TGLIKGSGTAEVELKK	5.0	0.0							P11974	207.0	P11974	125.0	intra	0.02616371	P11974-125-P11974-207	207.0	121.0	False		1.0	9.5		1.0	7.5			5.0								1.0		1.0				1.0			BS3
20180615_KS_CL_9	22757	4	KGVNLPGAAVDLPAVSEK	1.0	VYVDDGLISLQVKQK	13.0	0.0							P11974	207.0	P11974	186.0	intra	0.07297119	P11974-186-P11974-207	207.0	174.0	False		1.0	12.5		1.0	10.5			4.0								1.0		1.0				1.0			BS3
20180615_KS_CL_9	21503	4	KGVNLPGAAVDLPAVSEKDIQDLK	1.0	KILGEK	1.0	0.0							P11974	207.0	P11974	256.0	intra	0.01040005	P11974-207-P11974-256	207.0	256.0	False		1.0	7.5		1.0	3.5			4.0								1.0		1.0				1.0			BS3
20180615_KS_CL_9	21277	4	KGVNLPGAAVDLPAVSEKDIQDLK	1.0	KILGEK	1.0	0.0							P11974	207.0	P11974	256.0	intra	0.01931764	P11974-207-P11974-256	207.0	256.0	False		1.0	9.5		1.0	2.5			4.0								1.0		1.0				1.0			BS3
20180615_KS_CL_9	21282	5	KGVNLPGAAVDLPAVSEKDIQDLK	1.0	KILGEK	1.0	0.0							P11974	207.0	P11974	256.0	intra	0.1064392	P11974-207-P11974-256	207.0	256.0	False		1.0	15.5		1.0	5.5			5.0								1.0		1.0				1.0			BS3
20180615_KS_CL_9	21442	5	KGVNLPGAAVDLPAVSEKDIQDLK	1.0	KILGEK	1.0	0.0							P11974	207.0	P11974	256.0	intra	0.115583	P11974-207-P11974-256	207.0	256.0	False		1.0	14.5		1.0	5.5			5.0								1.0		1.0				1.0			BS3
20180615_KS_CL_9	16974	5	KGVNLPGAAVDLPAVSEKDIQDLK	1.0	KPRPTR	1.0	0.0							P11974	207.0	P11974	337.0	intra	0.1261155	P11974-207-P11974-337	207.0	337.0	False		1.0	7.0		1.0	4.0			5.0								1.0		1.0				1.0			BS3
20180615_KS_CL_9	16298	4	KLFEELAR	1.0	KILGEK	1.0	0.0							P11974	393.0	P11974	256.0	intra	0.002833882	P11974-256-P11974-393	393.0	256.0	False		1.0	7.0		1.0	5.0			4.0								1.0		1.0				1.0			BS3
20180615_KS_CL_9	16359	3	KLFEELAR	1.0	KILGEK	1.0	0.0							P11974	393.0	P11974	256.0	intra	0.06483545	P11974-256-P11974-393	393.0	256.0	False		1.0	10.0		1.0	7.0			3.0								1.0		1.0				1.0			BS3
20180615_KS_CL_9	22669	4	KLFEELAR	1.0	KLFEELAR	1.0	0.0							P11974	393.0	P11974	393.0	homomultimeric	0.003045622	P11974-393-P11974-393	393.0	393.0	False		1.0	7.5		1.0	7.5			4.0								1.0		1.0				1.0			BS3
20180615_KS_CL_9	10769	4	KLFEELAR	1.0	KPRPTR	1.0	0.0							P11974	393.0	P11974	337.0	intra	0.04008625	P11974-337-P11974-393	393.0	337.0	False		1.0	8.5		1.0	3.5			4.0								1.0		1.0				1.0			BS3
20180615_KS_CL_9	10727	5	KLFEELAR	1.0	KPRPTR	1.0	0.0							P11974	393.0	P11974	337.0	intra	0.06670198	P11974-337-P11974-393	393.0	337.0	False		1.0	4.5		1.0	2.5			5.0								1.0		1.0				1.0			BS3
20180615_KS_CL_9	17634	3	KLFEELAR	1.0	NIKIISK	3.0	0.0							P11974	393.0	P11974	266.0	intra	0.09195204	P11974-266-P11974-393	393.0	264.0	False		1.0	6.0		1.0	5.0			3.0								1.0		1.0				1.0			BS3
20180615_KS_CL_9	2303	4	KPRPTR	1.0	KPRPTR	1.0	0.0							P11974	337.0	P11974	337.0	homomultimeric	0.03743628	P11974-337-P11974-337	337.0	337.0	False		1.0	6.5		1.0	6.5			4.0								1.0		1.0				1.0			BS3
20180615_KS_CL_9	2619	4	KPRPTR	1.0	KPRPTR	1.0	0.0							P11974	337.0	P11974	337.0	homomultimeric	0.1185587	P11974-337-P11974-337	337.0	337.0	False		1.0	4.0		1.0	4.0			4.0								1.0		1.0				1.0			BS3
20180615_KS_CL_9	2289	3	KPRPTR	1.0	KPRPTR	1.0	0.0							P11974	337.0	P11974	337.0	homomultimeric	0.2789176	P11974-337-P11974-337	337.0	337.0	False		1.0	4.5		1.0	4.5			3.0								1.0		1.0				1.0			BS3
20180615_KS_CL_9	22518	4	MIIGRCNRAGKPVICATQMLESMIK	11.0	KILGEK	1.0	0.0	57.021464;57.021464;15.994915	6;15;1	Carbamidomethyl[C];Carbamidomethyl[C];Oxidation[M]				P11974	322.0	P11974	256.0	intra	0.787851	P11974-256-P11974-322	312.0	256.0	False		1.0	7.5		1.0	1.5			4.0								1.0		1.0				1.0			BS3
20180615_KS_CL_9	12673	4	MNFSHGTHEYHAETIKNVR	16.0	SVETLKEMIK	6.0	0.0	15.994915	1	Oxidation[M]	15.994915	8	Oxidation[M]	P11974	89.0	P11974	62.0	intra	0.002109253	P11974-62-P11974-89	74.0	57.0	False		1.0	5.0		1.0	3.0			4.0								1.0		1.0				1.0			BS3
20180615_KS_CL_9	14911	4	MNFSHGTHEYHAETIKNVR	16.0	SVETLKEMIK	6.0	0.0	15.994915	1	Oxidation[M]				P11974	89.0	P11974	62.0	intra	0.01260147	P11974-62-P11974-89	74.0	57.0	False		1.0	17.0		1.0	8.0			4.0								1.0		1.0				1.0			BS3
20180615_KS_CL_9	13816	5	MNFSHGTHEYHAETIKNVR	16.0	SVETLKEMIK	6.0	0.0				15.994915	8	Oxidation[M]	P11974	89.0	P11974	62.0	intra	0.01600153	P11974-62-P11974-89	74.0	57.0	False		1.0	9.0		1.0	7.0			5.0								1.0		1.0				1.0			BS3
20180615_KS_CL_9	12650	5	MNFSHGTHEYHAETIKNVR	16.0	SVETLKEMIK	6.0	0.0	15.994915	1	Oxidation[M]	15.994915	8	Oxidation[M]	P11974	89.0	P11974	62.0	intra	0.01714879	P11974-62-P11974-89	74.0	57.0	False		1.0	7.0		1.0	6.0			5.0								1.0		1.0				1.0			BS3
20180615_KS_CL_9	12494	4	MNFSHGTHEYHAETIKNVR	16.0	SVETLKEMIK	6.0	0.0	15.994915	1	Oxidation[M]	15.994915	8	Oxidation[M]	P11974	89.0	P11974	62.0	intra	0.02470221	P11974-62-P11974-89	74.0	57.0	False		1.0	6.0		1.0	5.0			4.0								1.0		1.0				1.0			BS3
20180615_KS_CL_9	12474	5	MNFSHGTHEYHAETIKNVR	16.0	SVETLKEMIK	6.0	0.0	15.994915	1	Oxidation[M]	15.994915	8	Oxidation[M]	P11974	89.0	P11974	62.0	intra	0.03518251	P11974-62-P11974-89	74.0	57.0	False		1.0	10.0		1.0	8.0			5.0								1.0		1.0				1.0			BS3
20180615_KS_CL_9	12568	6	MNFSHGTHEYHAETIKNVR	16.0	SVETLKEMIK	6.0	0.0	15.994915	1	Oxidation[M]	15.994915	8	Oxidation[M]	P11974	89.0	P11974	62.0	intra	0.0388109	P11974-62-P11974-89	74.0	57.0	False		1.0	8.0		1.0	8.0			6.0								1.0		1.0				1.0			BS3
20180615_KS_CL_9	15432	5	MNFSHGTHEYHAETIKNVR	16.0	SVETLKEMIK	6.0	0.0	15.994915	1	Oxidation[M]				P11974	89.0	P11974	62.0	intra	0.05125923	P11974-62-P11974-89	74.0	57.0	False		1.0	5.0		1.0	5.0			5.0								1.0		1.0				1.0			BS3
20180615_KS_CL_9	16158	4	MNFSHGTHEYHAETIKNVR	16.0	SVETLKEMIK	6.0	0.0							P11974	89.0	P11974	62.0	intra	0.0625258	P11974-62-P11974-89	74.0	57.0	False		1.0	5.0		1.0	7.0			4.0								1.0		1.0				1.0			BS3
20180615_KS_CL_9	16360	4	MNFSHGTHEYHAETIKNVR	16.0	SVETLKEMIK	6.0	0.0							P11974	89.0	P11974	62.0	intra	0.06581972	P11974-62-P11974-89	74.0	57.0	False		1.0	15.0		1.0	8.0			4.0								1.0		1.0				1.0			BS3
20180615_KS_CL_9	12395	6	MNFSHGTHEYHAETIKNVR	16.0	SVETLKEMIK	6.0	0.0	15.994915	1	Oxidation[M]	15.994915	8	Oxidation[M]	P11974	89.0	P11974	62.0	intra	0.06946091	P11974-62-P11974-89	74.0	57.0	False		1.0	7.0		1.0	7.0			6.0								1.0		1.0				1.0			BS3
20180615_KS_CL_9	16474	5	MNFSHGTHEYHAETIKNVR	16.0	SVETLKEMIK	6.0	0.0							P11974	89.0	P11974	62.0	intra	0.10751689999999997	P11974-62-P11974-89	74.0	57.0	False		1.0	5.0		1.0	7.0			5.0								1.0		1.0				1.0			BS3
20180615_KS_CL_9	16219	5	MNFSHGTHEYHAETIKNVR	16.0	SVETLKEMIK	6.0	0.0							P11974	89.0	P11974	62.0	intra	0.1138071	P11974-62-P11974-89	74.0	57.0	False		1.0	10.0		1.0	8.0			5.0								1.0		1.0				1.0			BS3
20180615_KS_CL_9	16422	5	MNFSHGTHEYHAETIKNVR	16.0	SVETLKEMIK	6.0	0.0							P11974	89.0	P11974	62.0	intra	0.1415652	P11974-62-P11974-89	74.0	57.0	False		1.0	11.0		1.0	7.0			5.0								1.0		1.0				1.0			BS3
20180615_KS_CL_9	14907	5	MNFSHGTHEYHAETIKNVR	16.0	SVETLKEMIK	6.0	0.0	15.994915	1	Oxidation[M]				P11974	89.0	P11974	62.0	intra	0.1972265	P11974-62-P11974-89	74.0	57.0	False		1.0	13.0		1.0	8.0			5.0								1.0		1.0				1.0			BS3
20180615_KS_CL_9	14869	6	MNFSHGTHEYHAETIKNVR	16.0	SVETLKEMIK	6.0	0.0	15.994915	1	Oxidation[M]				P11974	89.0	P11974	62.0	intra	0.299108	P11974-62-P11974-89	74.0	57.0	False		1.0	11.0		1.0	7.0			6.0								1.0		1.0				1.0			BS3
20180615_KS_CL_9	14730	5	MNFSHGTHEYHAETIKNVR	16.0	SVETLKEMIK	6.0	0.0	15.994915	1	Oxidation[M]				P11974	89.0	P11974	62.0	intra	0.3844324	P11974-62-P11974-89	74.0	57.0	False		1.0	6.0		1.0	6.0			5.0								1.0		1.0				1.0			BS3
20180615_KS_CL_9	12069	4	NICKVVDVGSK	4.0	GSGTAEVELKK	10.0	0.0	57.021464	3	Carbamidomethyl[C]				P11974	166.0	P11974	135.0	intra	0.06181854	P11974-135-P11974-166	163.0	126.0	False		1.0	8.5		1.0	3.5			4.0								1.0		1.0				1.0			BS3
20180615_KS_CL_9	8632	3	NICKVVDVGSK	4.0	KAADVHEVR	1.0	0.0	57.021464	3	Carbamidomethyl[C]				P11974	166.0	P11974	247.0	intra	0.001357313	P11974-166-P11974-247	163.0	247.0	False		1.0	10.0		1.0	7.0			3.0								1.0		1.0				1.0			BS3
20180615_KS_CL_9	8630	4	NICKVVDVGSK	4.0	KAADVHEVR	1.0	0.0	57.021464	3	Carbamidomethyl[C]				P11974	166.0	P11974	247.0	intra	0.006466711	P11974-166-P11974-247	163.0	247.0	False		1.0	11.0		1.0	14.0			4.0								1.0		1.0				1.0			BS3
20180615_KS_CL_9	8615	5	NICKVVDVGSK	4.0	KAADVHEVR	1.0	0.0	57.021464	3	Carbamidomethyl[C]				P11974	166.0	P11974	247.0	intra	0.07471989999999999	P11974-166-P11974-247	163.0	247.0	False		1.0	8.0		1.0	10.0			5.0								1.0		1.0				1.0			BS3
20180615_KS_CL_9	7363	4	NICKVVDVGSK	4.0	KAADVHEVRK	1.0	0.0	57.021464	3	Carbamidomethyl[C]				P11974	166.0	P11974	247.0	intra	0.01524937	P11974-166-P11974-247	163.0	247.0	False		1.0	9.5		1.0	6.5			4.0								1.0		1.0				1.0			BS3
20180615_KS_CL_9	7450	3	NICKVVDVGSK	4.0	KPRPTR	1.0	0.0	57.021464	3	Carbamidomethyl[C]				P11974	166.0	P11974	337.0	intra	0.05031438	P11974-166-P11974-337	163.0	337.0	False		1.0	6.0		1.0	2.0			3.0								1.0		1.0				1.0			BS3
20180615_KS_CL_9	7460	4	NICKVVDVGSK	4.0	KPRPTR	1.0	0.0	57.021464	3	Carbamidomethyl[C]				P11974	166.0	P11974	337.0	intra	0.07306256	P11974-166-P11974-337	163.0	337.0	False		1.0	12.0		1.0	3.0			4.0								1.0		1.0				1.0			BS3
20180615_KS_CL_9	7491	5	NICKVVDVGSK	4.0	KPRPTR	1.0	0.0	57.021464	3	Carbamidomethyl[C]				P11974	166.0	P11974	337.0	intra	0.13212839999999998	P11974-166-P11974-337	163.0	337.0	False		1.0	10.0		1.0	4.0			5.0								1.0		1.0				1.0			BS3
20180615_KS_CL_9	20294	4	NICKVVDVGSK	4.0	SVETLKEMIK	6.0	0.0	57.021464	3	Carbamidomethyl[C]				P11974	166.0	P11974	62.0	intra	0.1124945	P11974-62-P11974-166	163.0	57.0	False		1.0	6.5		1.0	5.5			4.0								1.0		1.0				1.0			BS3
20180615_KS_CL_9	20266	3	NICKVVDVGSK	4.0	SVETLKEMIK	6.0	0.0	57.021464	3	Carbamidomethyl[C]				P11974	166.0	P11974	62.0	intra	0.5283757	P11974-62-P11974-166	163.0	57.0	False		1.0	4.5		1.0	2.5			3.0								1.0		1.0				1.0			BS3
20180615_KS_CL_9	10671	4	NIKIISK	3.0	KILGEK	1.0	0.0							P11974	266.0	P11974	256.0	intra	0.004888497	P11974-256-P11974-266	264.0	256.0	False		1.0	4.5		1.0	5.5			4.0								1.0		1.0				1.0			BS3
20180615_KS_CL_9	10692	3	NIKIISK	3.0	KILGEK	1.0	0.0							P11974	266.0	P11974	256.0	intra	0.01848169	P11974-256-P11974-266	264.0	256.0	False		1.0	6.5		1.0	5.5			3.0								1.0		1.0				1.0			BS3
20180615_KS_CL_9	10796	3	NIKIISK	3.0	KILGEK	1.0	0.0							P11974	266.0	P11974	256.0	intra	0.1748438	P11974-256-P11974-266	264.0	256.0	False		1.0	6.5		1.0	5.5			3.0								1.0		1.0				1.0			BS3
20180615_KS_CL_9	22889	6	PRPTRAEGSDVANAVLDGADCIMLSGETAKGDYPLEAVR	30.0	AGKPVICATQMLESMIKK	17.0	0.0	57.021464;15.994915	21;23	Carbamidomethyl[C];Oxidation[M]	57.021464;15.994915	7;11	Carbamidomethyl[C];Oxidation[M]	P11974	367.0	P11974	336.0	intra	0.2520196	P11974-336-P11974-367	338.0	320.0	False		1.0	12.0		1.0	9.0			6.0								1.0		1.0				1.0			BS3
20180615_KS_CL_9	22933	6	PRPTRAEGSDVANAVLDGADCIMLSGETAKGDYPLEAVR	30.0	AGKPVICATQMLESMIKK	17.0	0.0	57.021464;15.994915	21;23	Carbamidomethyl[C];Oxidation[M]	57.021464	7	Carbamidomethyl[C]	P11974	367.0	P11974	336.0	intra	0.3862161	P11974-336-P11974-367	338.0	320.0	False		1.0	11.0		1.0	7.0			6.0								1.0		1.0				1.0			BS3
20180615_KS_CL_9	17725	6	PVICATQMLESMIKKPR	14.0	KPRPTR	1.0	0.0	57.021464	4	Carbamidomethyl[C]				P11974	336.0	P11974	337.0	homomultimeric	0.002547607	P11974-336-P11974-337	323.0	337.0	False		1.0	15.5		1.0	3.5			6.0								1.0		1.0				1.0			BS3
20180615_KS_CL_9	17502	6	PVICATQMLESMIKKPR	14.0	KPRPTR	1.0	0.0	57.021464	4	Carbamidomethyl[C]				P11974	336.0	P11974	337.0	homomultimeric	0.02646167	P11974-336-P11974-337	323.0	337.0	False		1.0	11.5		1.0	2.5			6.0								1.0		1.0				1.0			BS3
20180615_KS_CL_9	17685	5	PVICATQMLESMIKKPR	14.0	KPRPTR	1.0	0.0	57.021464	4	Carbamidomethyl[C]				P11974	336.0	P11974	337.0	homomultimeric	0.06111877	P11974-336-P11974-337	323.0	337.0	False		1.0	16.5		1.0	3.5			5.0								1.0		1.0				1.0			BS3
20180615_KS_CL_9	17546	5	PVICATQMLESMIKKPR	14.0	KPRPTR	1.0	0.0	57.021464	4	Carbamidomethyl[C]				P11974	336.0	P11974	337.0	homomultimeric	0.2424544	P11974-336-P11974-337	323.0	337.0	False		1.0	14.5		1.0	2.5			5.0								1.0		1.0				1.0			BS3
20180615_KS_CL_9	23016	4	PVICATQMLESMIKKPR	14.0	KPRPTR	1.0	0.0	57.021464;15.994915;15.994915	4;8;12	Carbamidomethyl[C];Oxidation[M];Oxidation[M]				P11974	336.0	P11974	337.0	homomultimeric	0.3867472	P11974-336-P11974-337	323.0	337.0	False		1.0	8.5		1.0	2.5			4.0								1.0		1.0				1.0			BS3
20180615_KS_CL_9	13080	5	PVICATQMLESMIKKPR	14.0	KPRPTR	1.0	0.0	57.021464;15.994915	4;12	Carbamidomethyl[C];Oxidation[M]				P11974	336.0	P11974	337.0	homomultimeric	0.5566871999999999	P11974-336-P11974-337	323.0	337.0	False		1.0	6.0		1.0	1.0			5.0								1.0		1.0				1.0			BS3
20180615_KS_CL_9	22973	4	QKGPDFLVTEVENGGFLGSK	2.0	TGLIKGSGTAEVELK	5.0	0.0							P11974	188.0	P11974	125.0	intra	0.5353666	P11974-125-P11974-188	187.0	121.0	False		1.0	8.5		1.0	4.5			4.0								1.0		1.0				1.0			BS3
20180615_KS_CL_9	22658	5	QKGPDFLVTEVENGGFLGSKK	2.0	NICKVVDVGSK	4.0	0.0				57.021464	3	Carbamidomethyl[C]	P11974	188.0	P11974	166.0	intra	0.009039328	P11974-166-P11974-188	187.0	163.0	False		1.0	19.5		1.0	8.5			5.0								1.0		1.0				1.0			BS3
20180615_KS_CL_9	17056	6	QKGPDFLVTEVENGGFLGSKK	20.0	KPRPTR	1.0	0.0							P11974	206.0	P11974	337.0	intra	0.03844142	P11974-206-P11974-337	187.0	337.0	False		1.0	12.0		1.0	2.0			6.0								1.0		1.0				1.0			BS3
20180615_KS_CL_9	17978	4	SVETLKEMIK	6.0	GSGTAEVELKK	10.0	0.0							P11974	62.0	P11974	135.0	intra	0.2972635	P11974-62-P11974-135	57.0	126.0	False		1.0	5.5		1.0	3.5			4.0								1.0		1.0				1.0			BS3
20180615_KS_CL_9	18387	3	SVETLKEMIK	6.0	KILGEK	1.0	0.0							P11974	62.0	P11974	256.0	intra	0.07930629	P11974-62-P11974-256	57.0	256.0	False		1.0	5.5		1.0	3.5			3.0								1.0		1.0				1.0			BS3
20180615_KS_CL_9	12430	5	SVETLKEMIK	6.0	KPRPTR	1.0	0.0							P11974	62.0	P11974	337.0	intra	0.01133332	P11974-62-P11974-337	57.0	337.0	False		1.0	6.0		1.0	3.0			5.0								1.0		1.0				1.0			BS3
20180615_KS_CL_9	12449	4	SVETLKEMIK	6.0	KPRPTR	1.0	0.0							P11974	62.0	P11974	337.0	intra	0.09551003	P11974-62-P11974-337	57.0	337.0	False		1.0	9.0		1.0	2.0			4.0								1.0		1.0				1.0			BS3
20180615_KS_CL_9	12594	4	SVETLKEMIK	6.0	KPRPTR	1.0	0.0							P11974	62.0	P11974	337.0	intra	0.4358168	P11974-62-P11974-337	57.0	337.0	False		1.0	4.0		1.0	2.0			4.0								1.0		1.0				1.0			BS3
20180615_KS_CL_9	22839	5	SVETLKEMIKSGMNVAR	6.0	AGKPVICATQMLESMIK	3.0	0.0	15.994915;15.994915	8;13	Oxidation[M];Oxidation[M]	57.021464	7	Carbamidomethyl[C]	P11974	62.0	P11974	322.0	intra	0.09258355	P11974-62-P11974-322	57.0	320.0	False		1.0	13.0		1.0	16.0			5.0								1.0		1.0				1.0			BS3
20180615_KS_CL_9	19898	5	SVETLKEMIKSGMNVAR	6.0	PVAVALDTKGPEIR	9.0	0.0	15.994915	13	Oxidation[M]				P11974	62.0	P11974	115.0	intra	0.2760331	P11974-62-P11974-115	57.0	107.0	False		1.0	6.5		1.0	3.5			5.0								1.0		1.0				1.0			BS3
20180615_KS_CL_9	23074	6	TATESFASDPILYRPVAVALDTKGPEIR	23.0	GPDFLVTEVENGGFLGSKK	18.0	0.0							P11974	115.0	P11974	206.0	intra	0.03512417	P11974-115-P11974-206	93.0	189.0	False		1.0	11.0		1.0	12.0			6.0								1.0		1.0				1.0			BS3
20180615_KS_CL_9	23037	5	TATESFASDPILYRPVAVALDTKGPEIR	23.0	GPDFLVTEVENGGFLGSKK	18.0	0.0							P11974	115.0	P11974	206.0	intra	0.04737259	P11974-115-P11974-206	93.0	189.0	False		1.0	13.0		1.0	16.0			5.0								1.0		1.0				1.0			BS3
20180615_KS_CL_9	22638	5	TATESFASDPILYRPVAVALDTKGPEIR	23.0	GSGTAEVELKK	10.0	0.0							P11974	115.0	P11974	135.0	intra	0.2393366	P11974-115-P11974-135	93.0	126.0	False		1.0	14.0		1.0	8.0			5.0								1.0		1.0				1.0			BS3
20180615_KS_CL_9	22656	4	TATESFASDPILYRPVAVALDTKGPEIR	23.0	GSGTAEVELKK	10.0	0.0							P11974	115.0	P11974	135.0	intra	0.4162067	P11974-115-P11974-135	93.0	126.0	False		1.0	10.0		1.0	4.0			4.0								1.0		1.0				1.0			BS3
20180615_KS_CL_9	23031	5	TATESFASDPILYRPVAVALDTKGPEIR	23.0	GVNLPGAAVDLPAVSEKDIQDLK	17.0	0.0							P11974	115.0	P11974	224.0	intra	0.1963208	P11974-115-P11974-224	93.0	208.0	False		1.0	12.0		1.0	15.0			5.0								1.0		1.0				1.0			BS3
20180615_KS_CL_9	22586	4	TATESFASDPILYRPVAVALDTKGPEIR	23.0	IISKIENHEGVR	4.0	0.0							P11974	115.0	P11974	270.0	intra	0.03891848	P11974-115-P11974-270	93.0	267.0	False		1.0	14.5		1.0	9.5			4.0								1.0		1.0				1.0			BS3
20180615_KS_CL_9	22926	5	TATESFASDPILYRPVAVALDTKGPEIR	23.0	KGVNLPGAAVDLPAVSEK	1.0	0.0							P11974	115.0	P11974	207.0	intra	0.02286964	P11974-115-P11974-207	93.0	207.0	False		1.0	14.0		1.0	15.0			5.0								1.0		1.0				1.0			BS3
20180615_KS_CL_9	22905	5	TATESFASDPILYRPVAVALDTKGPEIR	23.0	KGVNLPGAAVDLPAVSEK	1.0	0.0							P11974	115.0	P11974	207.0	intra	0.06493617	P11974-115-P11974-207	93.0	207.0	False		1.0	9.0		1.0	14.0			5.0								1.0		1.0				1.0			BS3
20180615_KS_CL_9	20465	6	TATESFASDPILYRPVAVALDTKGPEIR	23.0	KPRPTR	1.0	0.0							P11974	115.0	P11974	337.0	intra	0.01742827	P11974-115-P11974-337	93.0	337.0	False		1.0	12.5		1.0	1.5			6.0								1.0		1.0				1.0			BS3
20180615_KS_CL_9	20685	6	TATESFASDPILYRPVAVALDTKGPEIR	23.0	KPRPTR	1.0	0.0							P11974	115.0	P11974	337.0	intra	0.080638	P11974-115-P11974-337	93.0	337.0	False		1.0	21.5		1.0	4.5			6.0								1.0		1.0				1.0			BS3
20180615_KS_CL_9	20712	4	TATESFASDPILYRPVAVALDTKGPEIR	23.0	KPRPTR	1.0	0.0							P11974	115.0	P11974	337.0	intra	0.3404378	P11974-115-P11974-337	93.0	337.0	False		1.0	13.5		1.0	2.5			4.0								1.0		1.0				1.0			BS3
20180615_KS_CL_9	22764	4	TATESFASDPILYRPVAVALDTKGPEIR	23.0	NICKVVDVGSK	4.0	0.0				57.021464	3	Carbamidomethyl[C]	P11974	115.0	P11974	166.0	intra	0.01723446	P11974-115-P11974-166	93.0	163.0	False		1.0	15.0		1.0	10.0			4.0								1.0		1.0				1.0			BS3
20180615_KS_CL_9	22759	5	TATESFASDPILYRPVAVALDTKGPEIR	23.0	NICKVVDVGSK	4.0	0.0				57.021464	3	Carbamidomethyl[C]	P11974	115.0	P11974	166.0	intra	0.09565439	P11974-115-P11974-166	93.0	163.0	False		1.0	15.0		1.0	9.0			5.0								1.0		1.0				1.0			BS3
20180615_KS_CL_9	22780	4	TATESFASDPILYRPVAVALDTKGPEIR	23.0	TGLIKGSGTAEVELK	5.0	0.0							P11974	115.0	P11974	125.0	intra	0.09095994	P11974-115-P11974-125	93.0	121.0	False		1.0	18.0		1.0	16.0			4.0								1.0		1.0				1.0			BS3
20180615_KS_CL_9	22796	5	TATESFASDPILYRPVAVALDTKGPEIR	23.0	TGLIKGSGTAEVELK	5.0	0.0							P11974	115.0	P11974	125.0	intra	0.3220312	P11974-115-P11974-125	93.0	121.0	False		1.0	15.0		1.0	15.0			5.0								1.0		1.0				1.0			BS3
20180615_KS_CL_9	22617	6	TATESFASDPILYRPVAVALDTKGPEIR	23.0	TGLIKGSGTAEVELKK	5.0	0.0							P11974	115.0	P11974	125.0	intra	0.06301467	P11974-115-P11974-125	93.0	121.0	False		1.0	18.0		1.0	19.0			6.0								1.0		1.0				1.0			BS3
20180615_KS_CL_9	22599	5	TATESFASDPILYRPVAVALDTKGPEIR	23.0	TGLIKGSGTAEVELKK	5.0	0.0							P11974	115.0	P11974	125.0	intra	0.1208453	P11974-115-P11974-125	93.0	121.0	False		1.0	10.0		1.0	16.0			5.0								1.0		1.0				1.0			BS3
20180615_KS_CL_9	22621	4	TATESFASDPILYRPVAVALDTKGPEIR	23.0	TGLIKGSGTAEVELKK	5.0	0.0							P11974	115.0	P11974	125.0	intra	0.244475	P11974-115-P11974-125	93.0	121.0	False		1.0	14.0		1.0	10.0			4.0								1.0		1.0				1.0			BS3
20180615_KS_CL_9	22926	5	TATESFASDPILYRPVAVALDTKGPEIRTGLIK	23.0	EMIKSGMNVAR	4.0	0.0				15.994915	7	Oxidation[M]	P11974	115.0	P11974	66.0	intra	0.5634963000000001	P11974-66-P11974-115	93.0	63.0	False		1.0	10.0		1.0	4.0			5.0								1.0		1.0				1.0			BS3
20180615_KS_CL_9	10434	3	TGLIKGSGTAEVELK	5.0	KAADVHEVR	1.0	0.0							P11974	125.0	P11974	247.0	intra	0.0008007826	P11974-125-P11974-247	121.0	247.0	False		1.0	4.0		1.0	4.0			3.0								1.0		1.0				1.0			BS3
20180615_KS_CL_9	10410	4	TGLIKGSGTAEVELK	5.0	KAADVHEVR	1.0	0.0							P11974	125.0	P11974	247.0	intra	0.01922164	P11974-125-P11974-247	121.0	247.0	False		1.0	7.0		1.0	7.0			4.0								1.0		1.0				1.0			BS3
20180615_KS_CL_9	10593	4	TGLIKGSGTAEVELK	5.0	KAADVHEVR	1.0	0.0							P11974	125.0	P11974	247.0	intra	0.16997839999999995	P11974-125-P11974-247	121.0	247.0	False		1.0	4.0		1.0	7.0			4.0								1.0		1.0				1.0			BS3
20180615_KS_CL_9	22124	5	TGLIKGSGTAEVELK	5.0	KPRPTR	1.0	0.0							P11974	125.0	P11974	337.0	intra	0.01223263	P11974-125-P11974-337	121.0	337.0	False		1.0	7.0		1.0	2.0			5.0								1.0		1.0				1.0			BS3
20180615_KS_CL_9	21908	5	TGLIKGSGTAEVELK	5.0	KPRPTR	1.0	0.0							P11974	125.0	P11974	337.0	intra	0.02275461	P11974-125-P11974-337	121.0	337.0	False		1.0	7.0		1.0	2.0			5.0								1.0		1.0				1.0			BS3
20180615_KS_CL_9	9682	5	TGLIKGSGTAEVELK	5.0	KPRPTR	1.0	0.0							P11974	125.0	P11974	337.0	intra	0.04790112	P11974-125-P11974-337	121.0	337.0	False		1.0	10.0		1.0	2.0			5.0								1.0		1.0				1.0			BS3
20180615_KS_CL_9	9190	5	TGLIKGSGTAEVELK	5.0	KPRPTR	1.0	0.0							P11974	125.0	P11974	337.0	intra	0.06440569	P11974-125-P11974-337	121.0	337.0	False		1.0	10.0		1.0	3.0			5.0								1.0		1.0				1.0			BS3
20180615_KS_CL_9	9863	5	TGLIKGSGTAEVELK	5.0	KPRPTR	1.0	0.0							P11974	125.0	P11974	337.0	intra	0.07302261	P11974-125-P11974-337	121.0	337.0	False		1.0	8.0		1.0	2.0			5.0								1.0		1.0				1.0			BS3
20180615_KS_CL_9	9352	5	TGLIKGSGTAEVELK	5.0	KPRPTR	1.0	0.0							P11974	125.0	P11974	337.0	intra	0.09754896	P11974-125-P11974-337	121.0	337.0	False		1.0	14.0		1.0	4.0			5.0								1.0		1.0				1.0			BS3
20180615_KS_CL_9	9958	4	TGLIKGSGTAEVELK	5.0	KPRPTR	1.0	0.0							P11974	125.0	P11974	337.0	intra	0.1008587	P11974-125-P11974-337	121.0	337.0	False		1.0	11.0		1.0	2.0			4.0								1.0		1.0				1.0			BS3
20180615_KS_CL_9	9510	5	TGLIKGSGTAEVELK	5.0	KPRPTR	1.0	0.0							P11974	125.0	P11974	337.0	intra	0.201554	P11974-125-P11974-337	121.0	337.0	False		1.0	8.0		1.0	3.0			5.0								1.0		1.0				1.0			BS3
20180615_KS_CL_9	10080	4	TGLIKGSGTAEVELK	5.0	KPRPTR	1.0	0.0							P11974	125.0	P11974	337.0	intra	0.203591	P11974-125-P11974-337	121.0	337.0	False		1.0	7.0		1.0	2.0			4.0								1.0		1.0				1.0			BS3
20180615_KS_CL_9	9383	3	TGLIKGSGTAEVELK	5.0	KPRPTR	1.0	0.0							P11974	125.0	P11974	337.0	intra	0.2582412	P11974-125-P11974-337	121.0	337.0	False		1.0	14.0		1.0	3.0			3.0								1.0		1.0				1.0			BS3
20180615_KS_CL_9	9498	5	TGLIKGSGTAEVELK	5.0	KPRPTR	1.0	0.0							P11974	125.0	P11974	337.0	intra	0.28716990000000003	P11974-125-P11974-337	121.0	337.0	False		1.0	8.0		1.0	4.0			5.0								1.0		1.0				1.0			BS3
20180615_KS_CL_9	9714	4	TGLIKGSGTAEVELK	5.0	KPRPTR	1.0	0.0							P11974	125.0	P11974	337.0	intra	0.29752140000000005	P11974-125-P11974-337	121.0	337.0	False		1.0	11.0		1.0	2.0			4.0								1.0		1.0				1.0			BS3
20180615_KS_CL_9	9844	4	TGLIKGSGTAEVELK	5.0	KPRPTR	1.0	0.0							P11974	125.0	P11974	337.0	intra	0.33493890000000004	P11974-125-P11974-337	121.0	337.0	False		1.0	8.0		1.0	2.0			4.0								1.0		1.0				1.0			BS3
20180615_KS_CL_9	9649	4	TGLIKGSGTAEVELK	5.0	KPRPTR	1.0	0.0							P11974	125.0	P11974	337.0	intra	0.3372429	P11974-125-P11974-337	121.0	337.0	False		1.0	12.0		1.0	2.0			4.0								1.0		1.0				1.0			BS3
20180615_KS_CL_9	9297	4	TGLIKGSGTAEVELK	5.0	KPRPTR	1.0	0.0							P11974	125.0	P11974	337.0	intra	0.3717511	P11974-125-P11974-337	121.0	337.0	False		1.0	16.0		1.0	3.0			4.0								1.0		1.0				1.0			BS3
20180615_KS_CL_9	9435	4	TGLIKGSGTAEVELK	5.0	KPRPTR	1.0	0.0							P11974	125.0	P11974	337.0	intra	0.3855331	P11974-125-P11974-337	121.0	337.0	False		1.0	17.0		1.0	3.0			4.0								1.0		1.0				1.0			BS3
20180615_KS_CL_9	9230	3	TGLIKGSGTAEVELK	5.0	KPRPTR	1.0	0.0							P11974	125.0	P11974	337.0	intra	0.3904388	P11974-125-P11974-337	121.0	337.0	False		1.0	11.5		1.0	2.5			3.0								1.0		1.0				1.0			BS3
20180615_KS_CL_9	9790	4	TGLIKGSGTAEVELK	5.0	KPRPTR	1.0	0.0							P11974	125.0	P11974	337.0	intra	0.518688	P11974-125-P11974-337	121.0	337.0	False		1.0	9.0		1.0	2.0			4.0								1.0		1.0				1.0			BS3
20180615_KS_CL_9	9609	4	TGLIKGSGTAEVELK	5.0	KPRPTR	1.0	0.0							P11974	125.0	P11974	337.0	intra	0.614279	P11974-125-P11974-337	121.0	337.0	False		1.0	11.0		1.0	2.0			4.0								1.0		1.0				1.0			BS3
20180615_KS_CL_9	16315	3	TGLIKGSGTAEVELK	5.0	NICKVVDVGSK	4.0	0.0				57.021464	3	Carbamidomethyl[C]	P11974	125.0	P11974	166.0	intra	0.01866287	P11974-125-P11974-166	121.0	163.0	False		1.0	3.5		1.0	5.5			3.0								1.0		1.0				1.0			BS3
20180615_KS_CL_9	16127	4	TGLIKGSGTAEVELK	5.0	NICKVVDVGSK	4.0	0.0				57.021464	3	Carbamidomethyl[C]	P11974	125.0	P11974	166.0	intra	0.04143784	P11974-125-P11974-166	121.0	163.0	False		1.0	5.5		1.0	6.5			4.0								1.0		1.0				1.0			BS3
20180615_KS_CL_9	8657	6	TGLIKGSGTAEVELKK	5.0	KAADVHEVR	1.0	0.0							P11974	125.0	P11974	247.0	intra	0.03133692	P11974-125-P11974-247	121.0	247.0	False		1.0	6.0		1.0	10.0			6.0								1.0		1.0				1.0			BS3
20180615_KS_CL_9	7898	5	TGLIKGSGTAEVELKK	5.0	KPRPTR	1.0	0.0							P11974	125.0	P11974	337.0	intra	0.01800583	P11974-125-P11974-337	121.0	337.0	False		1.0	13.0		1.0	2.0			5.0								1.0		1.0				1.0			BS3
20180615_KS_CL_9	7736	5	TGLIKGSGTAEVELKK	5.0	KPRPTR	1.0	0.0							P11974	125.0	P11974	337.0	intra	0.15333110000000005	P11974-125-P11974-337	121.0	337.0	False		1.0	16.0		1.0	4.0			5.0								1.0		1.0				1.0			BS3
20180615_KS_CL_9	7719	4	TGLIKGSGTAEVELKK	5.0	KPRPTR	1.0	0.0							P11974	125.0	P11974	337.0	intra	0.2819954	P11974-125-P11974-337	121.0	337.0	False		1.0	8.0		1.0	2.0			4.0								1.0		1.0				1.0			BS3
20180615_KS_CL_9	22635	4	VFLAQKMIIGR	6.0	KLFEELAR	1.0	0.0	15.994915	7	Oxidation[M]				P11974	311.0	P11974	393.0	intra	0.6766755999999999	P11974-311-P11974-393	306.0	393.0	False		1.0	8.5		1.0	5.5			4.0								1.0		1.0				1.0			BS3
20180615_KS_CL_9	14104	4	VFLAQKMIIGR	6.0	KPRPTR	1.0	0.0							P11974	311.0	P11974	337.0	intra	0.09570804	P11974-311-P11974-337	306.0	337.0	False		1.0	11.5		1.0	1.5			4.0								1.0		1.0				1.0			BS3
20180615_KS_CL_9	14084	5	VFLAQKMIIGR	6.0	KPRPTR	1.0	0.0							P11974	311.0	P11974	337.0	intra	0.1682431	P11974-311-P11974-337	306.0	337.0	False		1.0	8.5		1.0	1.5			5.0								1.0		1.0				1.0			BS3
20180615_KS_CL_9	14527	5	VYVDDGLISLQVKQK	13.0	KAADVHEVR	1.0	0.0							P11974	186.0	P11974	247.0	intra	0.0003683495	P11974-186-P11974-247	174.0	247.0	False		1.0	4.0		1.0	11.0			5.0								1.0		1.0				1.0			BS3
20180615_KS_CL_9	14495	5	VYVDDGLISLQVKQK	13.0	KAADVHEVR	1.0	0.0							P11974	186.0	P11974	247.0	intra	0.01275594	P11974-186-P11974-247	174.0	247.0	False		1.0	6.0		1.0	8.0			5.0								1.0		1.0				1.0			BS3
20180615_KS_CL_9	13447	4	VYVDDGLISLQVKQK	13.0	KPRPTR	1.0	0.0							P11974	186.0	P11974	337.0	intra	0.01736536	P11974-186-P11974-337	174.0	337.0	False		1.0	19.0		1.0	2.0			4.0								1.0		1.0				1.0			BS3
20180615_KS_CL_9	13257	4	VYVDDGLISLQVKQK	13.0	KPRPTR	1.0	0.0							P11974	186.0	P11974	337.0	intra	0.0268783	P11974-186-P11974-337	174.0	337.0	False		1.0	14.0		1.0	2.0			4.0								1.0		1.0				1.0			BS3
20180615_KS_CL_9	13321	5	VYVDDGLISLQVKQK	13.0	KPRPTR	1.0	0.0							P11974	186.0	P11974	337.0	intra	0.03669605	P11974-186-P11974-337	174.0	337.0	False		1.0	21.0		1.0	4.0			5.0								1.0		1.0				1.0			BS3
20180615_KS_CL_9	20882	3	VYVDDGLISLQVKQK	13.0	NICKVVDVGSK	4.0	0.0				57.021464	3	Carbamidomethyl[C]	P11974	186.0	P11974	166.0	intra	0.0047212	P11974-166-P11974-186	174.0	163.0	False		1.0	3.5		1.0	5.5			3.0								1.0		1.0				1.0			BS3
20180615_KS_CL_9	21001	3	VYVDDGLISLQVKQK	13.0	NICKVVDVGSK	4.0	0.0				57.021464	3	Carbamidomethyl[C]	P11974	186.0	P11974	166.0	intra	0.00606414	P11974-166-P11974-186	174.0	163.0	False		1.0	5.5		1.0	6.5			3.0								1.0		1.0				1.0			BS3
20180615_KS_CL_9	22509	3	VYVDDGLISLQVKQK	13.0	TGLIKGSGTAEVELK	5.0	0.0							P11974	186.0	P11974	125.0	intra	0.0512996	P11974-125-P11974-186	174.0	121.0	False		1.0	5.5		1.0	10.5			3.0								1.0		1.0				1.0			BS3
20180615_KS_CL_9	23134	3	AGKPVICATQMLESMIKKPR	17.0	AGKPVICATQMLESMIKKPR	18.0	0.0	57.021464	7	Carbamidomethyl[C]				P11974	336.0	P11974	337.0	loop	0.07444383	P11974-336	320.0	320.0	False		1.0	18.0		1.0	0.0			3.0								1.0		1.0				1.0			BS3
20180615_KS_CL_9	23461	3	GATLKITLDNAYMEKCDENILWLDYK	5.0	GATLKITLDNAYMEKCDENILWLDYK	15.0	0.0	57.021464	16	Carbamidomethyl[C]				P11974	141.0	P11974	151.0	loop	0.005811894000000001	P11974-141	137.0	137.0	False		1.0	15.0		1.0	0.0			3.0								1.0		1.0				1.0			BS3
20180615_KS_CL_9	23369	3	GATLKITLDNAYMEKCDENILWLDYK	5.0	GATLKITLDNAYMEKCDENILWLDYK	15.0	0.0	57.021464;15.994915	16;13	Carbamidomethyl[C];Oxidation[M]				P11974	141.0	P11974	151.0	loop	0.01604078	P11974-141	137.0	137.0	False		1.0	16.0		1.0	0.0			3.0								1.0		1.0				1.0			BS3
20180615_KS_CL_9	23362	3	GATLKITLDNAYMEKCDENILWLDYK	5.0	GATLKITLDNAYMEKCDENILWLDYK	15.0	0.0	57.021464;15.994915	16;13	Carbamidomethyl[C];Oxidation[M]				P11974	141.0	P11974	151.0	loop	0.02270153	P11974-141	137.0	137.0	False		1.0	12.0		1.0	0.0			3.0								1.0		1.0				1.0			BS3
20180615_KS_CL_9	23566	3	GDLGIEIPAEKVFLAQKMIIGR	11.0	GDLGIEIPAEKVFLAQKMIIGR	17.0	0.0	15.994915	18	Oxidation[M]				P11974	305.0	P11974	311.0	loop	0.003226968	P11974-305	295.0	295.0	False		1.0	13.0		1.0	0.0			3.0								1.0		1.0				1.0			BS3
20180615_KS_CL_9	23577	3	GDLGIEIPAEKVFLAQKMIIGR	11.0	GDLGIEIPAEKVFLAQKMIIGR	17.0	0.0	15.994915	18	Oxidation[M]				P11974	305.0	P11974	311.0	loop	0.004043472	P11974-305	295.0	295.0	False		1.0	16.0		1.0	0.0			3.0								1.0		1.0				1.0			BS3
20180615_KS_CL_9	23820	3	GDLGIEIPAEKVFLAQKMIIGR	11.0	GDLGIEIPAEKVFLAQKMIIGR	17.0	0.0							P11974	305.0	P11974	311.0	loop	0.01187551	P11974-305	295.0	295.0	False		1.0	16.0		1.0	0.0			3.0								1.0		1.0				1.0			BS3
20180615_KS_CL_9	23793	3	GFFKKGDVVIVLTGWR	4.0	GFFKKGDVVIVLTGWR	5.0	0.0							P11974	504.0	P11974	505.0	loop	0.01335802	P11974-504	501.0	501.0	False		1.0	9.0		1.0	0.0			3.0								1.0		1.0				1.0			BS3
20180615_KS_CL_9	23811	3	GFFKKGDVVIVLTGWR	4.0	GFFKKGDVVIVLTGWR	5.0	0.0							P11974	504.0	P11974	505.0	loop	0.015179699999999999	P11974-504	501.0	501.0	False		1.0	8.0		1.0	0.0			3.0								1.0		1.0				1.0			BS3
20180615_KS_CL_9	23481	3	GFFKKGDVVIVLTGWRPGSGFTNTMR	4.0	GFFKKGDVVIVLTGWRPGSGFTNTMR	5.0	0.0							P11974	504.0	P11974	505.0	loop	0.08044915	P11974-504	501.0	501.0	False		1.0	18.0		1.0	0.0			3.0								1.0		1.0				1.0			BS3
20180615_KS_CL_9	23223	3	GFFKKGDVVIVLTGWRPGSGFTNTMR	4.0	GFFKKGDVVIVLTGWRPGSGFTNTMR	5.0	0.0	15.994915	25	Oxidation[M]				P11974	504.0	P11974	505.0	loop	0.3217788	P11974-504	501.0	501.0	False		1.0	14.0		1.0	0.0			3.0								1.0		1.0				1.0			BS3
20180615_KS_CL_9	23441	4	GFFKKGDVVIVLTGWRPGSGFTNTMR	4.0	GFFKKGDVVIVLTGWRPGSGFTNTMR	5.0	0.0	15.994915	25	Oxidation[M]				P11974	504.0	P11974	505.0	loop	0.5035859	P11974-504	501.0	501.0	False		1.0	10.0		1.0	0.0			4.0								1.0		1.0				1.0			BS3
20180615_KS_CL_9	23507	4	GFFKKGDVVIVLTGWRPGSGFTNTMR	4.0	GFFKKGDVVIVLTGWRPGSGFTNTMR	5.0	0.0							P11974	504.0	P11974	505.0	loop	0.5427469	P11974-504	501.0	501.0	False		1.0	8.0		1.0	0.0			4.0								1.0		1.0				1.0			BS3
20180615_KS_CL_9	23573	3	GPDFLVTEVENGGFLGSKKGVNLPGAAVDLPAVSEK	18.0	GPDFLVTEVENGGFLGSKKGVNLPGAAVDLPAVSEK	19.0	0.0							P11974	206.0	P11974	207.0	loop	0.004206789	P11974-206	189.0	189.0	False		1.0	27.0		1.0	0.0			3.0								1.0		1.0				1.0			BS3
20180615_KS_CL_9	23592	3	GPDFLVTEVENGGFLGSKKGVNLPGAAVDLPAVSEK	18.0	GPDFLVTEVENGGFLGSKKGVNLPGAAVDLPAVSEK	19.0	0.0							P11974	206.0	P11974	207.0	loop	0.009278625	P11974-206	189.0	189.0	False		1.0	27.0		1.0	0.0			3.0								1.0		1.0				1.0			BS3
20180615_KS_CL_9	23452	3	GPDFLVTEVENGGFLGSKKGVNLPGAAVDLPAVSEKDIQDLK	18.0	GPDFLVTEVENGGFLGSKKGVNLPGAAVDLPAVSEKDIQDLK	19.0	0.0							P11974	206.0	P11974	207.0	loop	0.01377839	P11974-206	189.0	189.0	False		1.0	21.0		1.0	0.0			3.0								1.0		1.0				1.0			BS3
20180615_KS_CL_9	15692	3	GSGTAEVELKKGATLK	10.0	GSGTAEVELKKGATLK	11.0	0.0							P11974	135.0	P11974	136.0	loop	0.005005749	P11974-135	126.0	126.0	False		1.0	21.0		1.0	0.0			3.0								1.0		1.0				1.0			BS3
20180615_KS_CL_9	12069	2	ILGEKGKNIK	5.0	ILGEKGKNIK	7.0	0.0							P11974	261.0	P11974	263.0	loop	0.06489914	P11974-261	257.0	257.0	False		1.0	11.0		1.0	0.0			2.0								1.0		1.0				1.0			BS3
20180615_KS_CL_9	23173	3	KGATLKITLDNAYMEKCDENILWLDYK	6.0	KGATLKITLDNAYMEKCDENILWLDYK	16.0	0.0	57.021464	17	Carbamidomethyl[C]				P11974	141.0	P11974	151.0	loop	0.05274597	P11974-141	136.0	136.0	False		1.0	13.0		1.0	0.0			3.0								1.0		1.0				1.0			BS3
20180615_KS_CL_9	23076	3	KGATLKITLDNAYMEKCDENILWLDYK	6.0	KGATLKITLDNAYMEKCDENILWLDYK	16.0	0.0	57.021464;15.994915	17;14	Carbamidomethyl[C];Oxidation[M]				P11974	141.0	P11974	151.0	loop	0.1097009	P11974-141	136.0	136.0	False		1.0	15.0		1.0	0.0			3.0								1.0		1.0				1.0			BS3
20180615_KS_CL_9	10062	2	KILGEKGK	1.0	KILGEKGK	6.0	0.0							P11974	256.0	P11974	261.0	loop	0.6065559	P11974-256	256.0	256.0	False		1.0	2.0		1.0	0.0			2.0								1.0		1.0				1.0			BS3
20180615_KS_CL_9	13167	3	KILGEKGKNIK	1.0	KILGEKGKNIK	6.0	0.0							P11974	256.0	P11974	261.0	loop	0.4953201	P11974-256	256.0	256.0	False		1.0	3.0		1.0	0.0			3.0								1.0		1.0				1.0			BS3
20180615_KS_CL_9	8304	2	KILGEKGKNIK	1.0	KILGEKGKNIK	6.0	0.0							P11974	256.0	P11974	261.0	loop	0.5422036	P11974-256	256.0	256.0	False		1.0	3.0		1.0	0.0			2.0								1.0		1.0				1.0			BS3
20180615_KS_CL_9	8981	3	KILGEKGKNIK	6.0	KILGEKGKNIK	8.0	0.0							P11974	261.0	P11974	263.0	loop	0.01144298	P11974-261	256.0	256.0	False		1.0	20.0		1.0	0.0			3.0								1.0		1.0				1.0			BS3
20180615_KS_CL_9	8805	3	KILGEKGKNIK	6.0	KILGEKGKNIK	8.0	0.0							P11974	261.0	P11974	263.0	loop	0.07180685	P11974-261	256.0	256.0	False		1.0	17.0		1.0	0.0			3.0								1.0		1.0				1.0			BS3
20180615_KS_CL_9	18895	3	KILGEKGKNIK	6.0	KILGEKGKNIK	8.0	0.0							P11974	261.0	P11974	263.0	loop	0.16463329999999998	P11974-261	256.0	256.0	False		1.0	15.0		1.0	0.0			3.0								1.0		1.0				1.0			BS3
20180615_KS_CL_9	8494	3	KILGEKGKNIK	6.0	KILGEKGKNIK	8.0	0.0							P11974	261.0	P11974	263.0	loop	0.2870035	P11974-261	256.0	256.0	False		1.0	10.0		1.0	0.0			3.0								1.0		1.0				1.0			BS3
20180615_KS_CL_9	8332	3	KILGEKGKNIK	6.0	KILGEKGKNIK	8.0	0.0							P11974	261.0	P11974	263.0	loop	0.4415805	P11974-261	256.0	256.0	False		1.0	12.0		1.0	0.0			3.0								1.0		1.0				1.0			BS3
20180615_KS_CL_9	9290	2	KILGEKGKNIK	6.0	KILGEKGKNIK	8.0	0.0							P11974	261.0	P11974	263.0	loop	0.548401	P11974-261	256.0	256.0	False		1.0	4.0		1.0	0.0			2.0								1.0		1.0				1.0			BS3
20180615_KS_CL_9	9631	3	KILGEKGKNIK	6.0	KILGEKGKNIK	8.0	0.0							P11974	261.0	P11974	263.0	loop	0.5668972	P11974-261	256.0	256.0	False		1.0	6.0		1.0	0.0			3.0								1.0		1.0				1.0			BS3
20180615_KS_CL_9	9791	2	KILGEKGKNIK	6.0	KILGEKGKNIK	8.0	0.0							P11974	261.0	P11974	263.0	loop	0.6173112	P11974-261	256.0	256.0	False		1.0	3.0		1.0	0.0			2.0								1.0		1.0				1.0			BS3
20180615_KS_CL_9	9092	2	KILGEKGKNIK	6.0	KILGEKGKNIK	8.0	0.0							P11974	261.0	P11974	263.0	loop	0.6918254	P11974-261	256.0	256.0	False		1.0	10.0		1.0	0.0			2.0								1.0		1.0				1.0			BS3
20180615_KS_CL_9	9740	2	KILGEKGKNIK	6.0	KILGEKGKNIK	8.0	0.0							P11974	261.0	P11974	263.0	loop	0.7238278	P11974-261	256.0	256.0	False		1.0	3.0		1.0	0.0			2.0								1.0		1.0				1.0			BS3
20180615_KS_CL_9	23448	3	NICKVVDVGSKVYVDDGLISLQVK	4.0	NICKVVDVGSKVYVDDGLISLQVK	11.0	0.0	57.021464	3	Carbamidomethyl[C]				P11974	166.0	P11974	173.0	loop	0.003903424	P11974-166	163.0	163.0	False		1.0	16.0		1.0	0.0			3.0								1.0		1.0				1.0			BS3
20180615_KS_CL_9	21750	3	NIKIISKIENHEGVR	3.0	NIKIISKIENHEGVR	7.0	0.0							P11974	266.0	P11974	270.0	loop	0.03435396	P11974-266	264.0	264.0	False		1.0	14.0		1.0	0.0			3.0								1.0		1.0				1.0			BS3
20180615_KS_CL_9	23243	3	QKGPDFLVTEVENGGFLGSKKGVNLPGAAVDLPAVSEK	20.0	QKGPDFLVTEVENGGFLGSKKGVNLPGAAVDLPAVSEK	21.0	0.0							P11974	206.0	P11974	207.0	loop	0.02135339	P11974-206	187.0	187.0	False		1.0	27.0		1.0	0.0			3.0								1.0		1.0				1.0			BS3
20180615_KS_CL_9	24137	3	SVETLKEMIKSGMNVAR	6.0	SVETLKEMIKSGMNVAR	10.0	0.0							P11974	62.0	P11974	66.0	loop	0.004051332	P11974-62	57.0	57.0	False		1.0	11.0		1.0	0.0			3.0								1.0		1.0				1.0			BS3
20180615_KS_CL_9	24037	3	SVETLKEMIKSGMNVAR	6.0	SVETLKEMIKSGMNVAR	10.0	0.0							P11974	62.0	P11974	66.0	loop	0.005448454	P11974-62	57.0	57.0	False		1.0	11.0		1.0	0.0			3.0								1.0		1.0				1.0			BS3
20180615_KS_CL_9	24247	3	SVETLKEMIKSGMNVAR	6.0	SVETLKEMIKSGMNVAR	10.0	0.0							P11974	62.0	P11974	66.0	loop	0.01716734	P11974-62	57.0	57.0	False		1.0	8.0		1.0	0.0			3.0								1.0		1.0				1.0			BS3
20180615_KS_CL_9	23538	3	SVETLKEMIKSGMNVAR	6.0	SVETLKEMIKSGMNVAR	10.0	0.0	15.994915;15.994915	8;13	Oxidation[M];Oxidation[M]				P11974	62.0	P11974	66.0	loop	0.024175099999999998	P11974-62	57.0	57.0	False		1.0	12.0		1.0	0.0			3.0								1.0		1.0				1.0			BS3
20180615_KS_CL_9	23489	3	SVETLKEMIKSGMNVAR	6.0	SVETLKEMIKSGMNVAR	10.0	0.0							P11974	62.0	P11974	66.0	loop	0.03950088	P11974-62	57.0	57.0	False		1.0	16.0		1.0	0.0			3.0								1.0		1.0				1.0			BS3
20180615_KS_CL_9	23129	3	SVETLKEMIKSGMNVAR	6.0	SVETLKEMIKSGMNVAR	10.0	0.0	15.994915	13	Oxidation[M]				P11974	62.0	P11974	66.0	loop	0.05433396	P11974-62	57.0	57.0	False		1.0	29.0		1.0	0.0			3.0								1.0		1.0				1.0			BS3
20180615_KS_CL_9	23904	2	SVETLKEMIKSGMNVAR	6.0	SVETLKEMIKSGMNVAR	10.0	0.0	15.994915	13	Oxidation[M]				P11974	62.0	P11974	66.0	loop	0.06520751	P11974-62	57.0	57.0	False		1.0	13.0		1.0	0.0			2.0								1.0		1.0				1.0			BS3
20180615_KS_CL_9	23180	2	SVETLKEMIKSGMNVAR	6.0	SVETLKEMIKSGMNVAR	10.0	0.0	15.994915;15.994915	8;13	Oxidation[M];Oxidation[M]				P11974	62.0	P11974	66.0	loop	0.08299976	P11974-62	57.0	57.0	False		1.0	10.0		1.0	0.0			2.0								1.0		1.0				1.0			BS3
20180615_KS_CL_9	24088	3	SVETLKEMIKSGMNVAR	6.0	SVETLKEMIKSGMNVAR	10.0	0.0	15.994915	8	Oxidation[M]				P11974	62.0	P11974	66.0	loop	0.08376328	P11974-62	57.0	57.0	False		1.0	7.0		1.0	0.0			3.0								1.0		1.0				1.0			BS3
20180615_KS_CL_9	23140	3	SVETLKEMIKSGMNVAR	6.0	SVETLKEMIKSGMNVAR	10.0	0.0	15.994915;15.994915	8;13	Oxidation[M];Oxidation[M]				P11974	62.0	P11974	66.0	loop	0.09509703	P11974-62	57.0	57.0	False		1.0	16.0		1.0	0.0			3.0								1.0		1.0				1.0			BS3
20180615_KS_CL_9	20387	3	SVETLKEMIKSGMNVAR	6.0	SVETLKEMIKSGMNVAR	10.0	0.0	15.994915;15.994915	8;13	Oxidation[M];Oxidation[M]				P11974	62.0	P11974	66.0	loop	0.1465563	P11974-62	57.0	57.0	False		1.0	12.0		1.0	0.0			3.0								1.0		1.0				1.0			BS3
20180615_KS_CL_9	21951	3	SVETLKEMIKSGMNVAR	6.0	SVETLKEMIKSGMNVAR	10.0	0.0	15.994915;15.994915	8;13	Oxidation[M];Oxidation[M]				P11974	62.0	P11974	66.0	loop	0.1689271	P11974-62	57.0	57.0	False		1.0	6.0		1.0	0.0			3.0								1.0		1.0				1.0			BS3
20180615_KS_CL_9	24015	3	SVETLKEMIKSGMNVAR	6.0	SVETLKEMIKSGMNVAR	10.0	0.0	15.994915;15.994915	8;13	Oxidation[M];Oxidation[M]				P11974	62.0	P11974	66.0	loop	0.2491314	P11974-62	57.0	57.0	False		1.0	7.0		1.0	0.0			3.0								1.0		1.0				1.0			BS3
20180615_KS_CL_9	22805	3	SVETLKEMIKSGMNVAR	6.0	SVETLKEMIKSGMNVAR	10.0	0.0	15.994915;15.994915	8;13	Oxidation[M];Oxidation[M]				P11974	62.0	P11974	66.0	loop	0.3782803	P11974-62	57.0	57.0	False		1.0	20.0		1.0	0.0			3.0								1.0		1.0				1.0			BS3
20180615_KS_CL_9	23967	3	SVETLKEMIKSGMNVAR	6.0	SVETLKEMIKSGMNVAR	10.0	0.0	15.994915	8	Oxidation[M]				P11974	62.0	P11974	66.0	loop	0.4242338	P11974-62	57.0	57.0	False		1.0	8.0		1.0	0.0			3.0								1.0		1.0				1.0			BS3
20180615_KS_CL_9	24158	3	SVETLKEMIKSGMNVAR	6.0	SVETLKEMIKSGMNVAR	10.0	0.0	15.994915;15.994915	8;13	Oxidation[M];Oxidation[M]				P11974	62.0	P11974	66.0	loop	0.4771063	P11974-62	57.0	57.0	False		1.0	5.0		1.0	0.0			3.0								1.0		1.0				1.0			BS3
20180615_KS_CL_9	23121	3	VVDVGSKVYVDDGLISLQVKQK	7.0	VVDVGSKVYVDDGLISLQVKQK	20.0	0.0							P11974	173.0	P11974	186.0	loop	0.05315667	P11974-173	167.0	167.0	False		1.0	7.0		1.0	0.0			3.0								1.0		1.0				1.0			BS3
20180615_KS_CL_9	23657	3	VYVDDGLISLQVKQKGPDFLVTEVENGGFLGSK	13.0	VYVDDGLISLQVKQKGPDFLVTEVENGGFLGSK	15.0	0.0							P11974	186.0	P11974	188.0	loop	0.1303906	P11974-186	174.0	174.0	False		1.0	17.0		1.0	0.0			3.0								1.0		1.0				1.0			BS3
20180615_KS_CL_9	23464	3	VYVDDGLISLQVKQKGPDFLVTEVENGGFLGSKK	13.0	VYVDDGLISLQVKQKGPDFLVTEVENGGFLGSKK	15.0	0.0							P11974	186.0	P11974	188.0	loop	0.05690735	P11974-186	174.0	174.0	False		1.0	17.0		1.0	0.0			3.0								1.0		1.0				1.0			BS3
20180615_KS_CL_9	23633	4	AEGSDVANAVLDGADCIMLSGETAKGDYPLEAVR	25.0			0.0	57.021464	16	Carbamidomethyl[C]				P11974	367.0			mono	0.0001072211	P11974-367	343.0		False		1.0	32.0		1.0	0.0			4.0								1.0		1.0				1.0			BS3
20180615_KS_CL_9	23276	4	AEGSDVANAVLDGADCIMLSGETAKGDYPLEAVR	25.0			0.0	57.021464;15.994915	16;18	Carbamidomethyl[C];Oxidation[M]				P11974	367.0			mono	0.0008183922999999999	P11974-367	343.0		False		1.0	44.0		1.0	0.0			4.0								1.0		1.0				1.0			BS3
20180615_KS_CL_9	23818	3	AEGSDVANAVLDGADCIMLSGETAKGDYPLEAVR	25.0			0.0	57.021464	16	Carbamidomethyl[C]				P11974	367.0			mono	0.0013784720000000002	P11974-367	343.0		False		1.0	28.0		1.0	0.0			3.0								1.0		1.0				1.0			BS3
20180615_KS_CL_9	24034	3	AEGSDVANAVLDGADCIMLSGETAKGDYPLEAVR	25.0			0.0	57.021464	16	Carbamidomethyl[C]				P11974	367.0			mono	0.0021098000000000002	P11974-367	343.0		False		1.0	16.0		1.0	0.0			3.0								1.0		1.0				1.0			BS3
20180615_KS_CL_9	23498	3	AEGSDVANAVLDGADCIMLSGETAKGDYPLEAVR	25.0			0.0	57.021464	16	Carbamidomethyl[C]				P11974	367.0			mono	0.008401899999999999	P11974-367	343.0		False		1.0	33.0		1.0	0.0			3.0								1.0		1.0				1.0			BS3
20180615_KS_CL_9	23131	3	AEGSDVANAVLDGADCIMLSGETAKGDYPLEAVR	25.0			0.0	57.021464;15.994915	16;18	Carbamidomethyl[C];Oxidation[M]				P11974	367.0			mono	0.019117099999999998	P11974-367	343.0		False		1.0	33.0		1.0	0.0			3.0								1.0		1.0				1.0			BS3
20180615_KS_CL_9	23941	4	AEGSDVANAVLDGADCIMLSGETAKGDYPLEAVR	25.0			0.0	57.021464	16	Carbamidomethyl[C]				P11974	367.0			mono	0.027498500000000002	P11974-367	343.0		False		1.0	15.0		1.0	0.0			4.0								1.0		1.0				1.0			BS3
20180615_KS_CL_9	23189	3	AEGSDVANAVLDGADCIMLSGETAKGDYPLEAVR	25.0			0.0	57.021464	16	Carbamidomethyl[C]				P11974	367.0			mono	0.03839229	P11974-367	343.0		False		1.0	16.0		1.0	0.0			3.0								1.0		1.0				1.0			BS3
20180615_KS_CL_9	23906	4	AEGSDVANAVLDGADCIMLSGETAKGDYPLEAVR	25.0			0.0	57.021464;15.994915	16;18	Carbamidomethyl[C];Oxidation[M]				P11974	367.0			mono	0.14839570000000002	P11974-367	343.0		False		1.0	9.0		1.0	0.0			4.0								1.0		1.0				1.0			BS3
20180615_KS_CL_9	23307	4	AEGSDVANAVLDGADCIMLSGETAKGDYPLEAVR	25.0			0.0	57.021464	16	Carbamidomethyl[C]				P11974	367.0			mono	0.1960086	P11974-367	343.0		False		1.0	18.0		1.0	0.0			4.0								1.0		1.0				1.0			BS3
20180615_KS_CL_9	23798	4	AEGSDVANAVLDGADCIMLSGETAKGDYPLEAVR	25.0			0.0	57.021464	16	Carbamidomethyl[C]				P11974	367.0			mono	0.5092967	P11974-367	343.0		False		1.0	9.0		1.0	0.0			4.0								1.0		1.0				1.0			BS3
20180615_KS_CL_9	22818	4	AGKPVICATQMLESMIKKPR	17.0			0.0	57.021464	7	Carbamidomethyl[C]				P11974	336.0			mono	0.0001255602	P11974-336	320.0		False		1.0	41.0		1.0	0.0			4.0								1.0		1.0				1.0			BS3
20180615_KS_CL_9	22851	3	AGKPVICATQMLESMIKKPR	17.0			0.0	57.021464	7	Carbamidomethyl[C]				P11974	336.0			mono	0.03020697	P11974-336	320.0		False		1.0	27.0		1.0	0.0			3.0								1.0		1.0				1.0			BS3
20180615_KS_CL_9	20990	4	AGKPVICATQMLESMIKKPR	17.0			0.0	57.021464;15.994915	7;11	Carbamidomethyl[C];Oxidation[M]				P11974	336.0			mono	0.22321820000000006	P11974-336	320.0		False		1.0	12.0		1.0	0.0			4.0								1.0		1.0				1.0			BS3
20180615_KS_CL_9	16038	4	AGKPVICATQMLESMIKKPR	17.0			0.0	57.021464;15.994915;15.994915	7;11;15	Carbamidomethyl[C];Oxidation[M];Oxidation[M]				P11974	336.0			mono	0.8148805	P11974-336	320.0		False		1.0	10.0		1.0	0.0			4.0								1.0		1.0				1.0			BS3
20180615_KS_CL_9	15904	3	AGKPVICATQMLESMIKKPR	18.0			0.0	57.021464;15.994915;15.994915	7;11;15	Carbamidomethyl[C];Oxidation[M];Oxidation[M]				P11974	337.0			mono	0.8696605	P11974-337	320.0		False		1.0	9.0		1.0	0.0			3.0								1.0		1.0				1.0			BS3
20180615_KS_CL_9	23954	3	DIQDLKFGVEQDVDMVFASFIR	6.0			0.0	15.994915	15	Oxidation[M]				P11974	230.0			mono	0.0004661066	P11974-230	225.0		False		1.0	21.0		1.0	0.0			3.0								1.0		1.0				1.0			BS3
20180615_KS_CL_9	14711	2	EMIKSGMNVAR	4.0			0.0							P11974	66.0			mono	0.07970954	P11974-66	63.0		False		1.0	10.0		1.0	0.0			2.0								1.0		1.0				1.0			BS3
20180615_KS_CL_9	15404	2	EMIKSGMNVAR	4.0			0.0							P11974	66.0			mono	0.2924191	P11974-66	63.0		False		1.0	6.0		1.0	0.0			2.0								1.0		1.0				1.0			BS3
20180615_KS_CL_9	13980	2	EMIKSGMNVAR	4.0			0.0	15.994915	2	Oxidation[M]				P11974	66.0			mono	0.5037784000000001	P11974-66	63.0		False		1.0	6.0		1.0	0.0			2.0								1.0		1.0				1.0			BS3
20180615_KS_CL_9	14990	2	EMIKSGMNVAR	4.0			0.0							P11974	66.0			mono	0.5868871999999999	P11974-66	63.0		False		1.0	8.0		1.0	0.0			2.0								1.0		1.0				1.0			BS3
20180615_KS_CL_9	13975	2	EMIKSGMNVAR	4.0			0.0	15.994915	2	Oxidation[M]				P11974	66.0			mono	0.8127958000000001	P11974-66	63.0		False		1.0	3.0		1.0	0.0			2.0								1.0		1.0				1.0			BS3
20180615_KS_CL_9	14725	3	EMIKSGMNVAR	4.0			0.0	15.994915;15.994915	2;7	Oxidation[M];Oxidation[M]				P11974	66.0			mono	0.947314	P11974-66	63.0		False		1.0	4.0		1.0	0.0			3.0								1.0		1.0				1.0			BS3
20180615_KS_CL_9	23657	3	EMIKSGMNVARMNFSHGTHEYHAETIKNVR	27.0			0.0	15.994915;15.994915;15.994915	2;7;12	Oxidation[M];Oxidation[M];Oxidation[M]				P11974	89.0			mono	0.708635	P11974-89	63.0		False		1.0	8.0		1.0	0.0			3.0								1.0		1.0				1.0			BS3
20180615_KS_CL_9	22936	2	GATLKITLDNAYMEK	5.0			0.0							P11974	141.0			mono	0.08978033	P11974-141	137.0		False		1.0	20.0		1.0	0.0			2.0								1.0		1.0				1.0			BS3
20180615_KS_CL_9	23679	2	GDLGIEIPAEKVFLAQK	11.0			0.0							P11974	305.0			mono	0.009443222	P11974-305	295.0		False		1.0	21.0		1.0	0.0			2.0								1.0		1.0				1.0			BS3
20180615_KS_CL_9	23824	2	GDLGIEIPAEKVFLAQK	11.0			0.0							P11974	305.0			mono	0.04930724	P11974-305	295.0		False		1.0	14.0		1.0	0.0			2.0								1.0		1.0				1.0			BS3
20180615_KS_CL_9	23321	3	GDLGIEIPAEKVFLAQK	11.0			0.0							P11974	305.0			mono	0.6293747	P11974-305	295.0		False		1.0	17.0		1.0	0.0			3.0								1.0		1.0				1.0			BS3
20180615_KS_CL_9	23235	2	GDLGIEIPAEKVFLAQK	11.0			0.0							P11974	305.0			mono	0.8576113000000001	P11974-305	295.0		False		1.0	8.0		1.0	0.0			2.0								1.0		1.0				1.0			BS3
20180615_KS_CL_9	23612	3	GIFPVVCKDPVQEAWAEDVDLR	8.0			0.0	57.021464	7	Carbamidomethyl[C]				P11974	475.0			mono	8.066219e-05	P11974-475	468.0		False		1.0	21.0		1.0	0.0			3.0								1.0		1.0				1.0			BS3
20180615_KS_CL_9	23913	3	GIFPVVCKDPVQEAWAEDVDLR	8.0			0.0	57.021464	7	Carbamidomethyl[C]				P11974	475.0			mono	0.0060885390000000005	P11974-475	468.0		False		1.0	17.0		1.0	0.0			3.0								1.0		1.0				1.0			BS3
20180615_KS_CL_9	8578	3	GKNIKIISK	5.0			0.0							P11974	266.0			mono	0.02369271	P11974-266	262.0		False		1.0	12.0		1.0	0.0			3.0								1.0		1.0				1.0			BS3
20180615_KS_CL_9	7781	5	GKNIKIISKIENHEGVR	2.0			0.0							P11974	263.0			mono	0.01609834	P11974-263	262.0		False		1.0	12.0		1.0	0.0			5.0								1.0		1.0				1.0			BS3
20180615_KS_CL_9	7747	3	GKNIKIISKIENHEGVR	2.0			0.0							P11974	263.0			mono	0.1117727	P11974-263	262.0		False		1.0	6.0		1.0	0.0			3.0								1.0		1.0				1.0			BS3
20180615_KS_CL_9	7749	4	GKNIKIISKIENHEGVR	5.0			0.0							P11974	266.0			mono	0.01546226	P11974-266	262.0		False		1.0	14.0		1.0	0.0			4.0								1.0		1.0				1.0			BS3
20180615_KS_CL_9	23191	3	GPDFLVTEVENGGFLGSKK	18.0			0.0							P11974	206.0			mono	0.005715395	P11974-206	189.0		False		1.0	23.0		1.0	0.0			3.0								1.0		1.0				1.0			BS3
20180615_KS_CL_9	23636	2	GPDFLVTEVENGGFLGSKK	18.0			0.0							P11974	206.0			mono	0.03801347	P11974-206	189.0		False		1.0	16.0		1.0	0.0			2.0								1.0		1.0				1.0			BS3
20180615_KS_CL_9	23825	2	GPDFLVTEVENGGFLGSKK	18.0			0.0							P11974	206.0			mono	0.2043183	P11974-206	189.0		False		1.0	15.0		1.0	0.0			2.0								1.0		1.0				1.0			BS3
20180615_KS_CL_9	23689	3	GPDFLVTEVENGGFLGSKK	18.0			0.0							P11974	206.0			mono	0.5058312	P11974-206	189.0		False		1.0	5.0		1.0	0.0			3.0								1.0		1.0				1.0			BS3
20180615_KS_CL_9	23641	3	GPDFLVTEVENGGFLGSKKGVNLPGAAVDLPAVSEK	19.0			0.0							P11974	207.0			mono	0.05882291	P11974-207	189.0		False		1.0	17.0		1.0	0.0			3.0								1.0		1.0				1.0			BS3
20180615_KS_CL_9	11063	3	GSGTAEVELKK	10.0			0.0							P11974	135.0			mono	0.1456655	P11974-135	126.0		False		1.0	6.0		1.0	0.0			3.0								1.0		1.0				1.0			BS3
20180615_KS_CL_9	18384	4	GSGTAEVELKKGATLKITLDNAYMEK	10.0			0.0							P11974	135.0			mono	0.08462222	P11974-135	126.0		False		1.0	9.0		1.0	0.0			4.0								1.0		1.0				1.0			BS3
20180615_KS_CL_9	16978	3	GSGTAEVELKKGATLKITLDNAYMEK	10.0			0.0	15.994915	24	Oxidation[M]				P11974	135.0			mono	0.0924056	P11974-135	126.0		False		1.0	9.0		1.0	0.0			3.0								1.0		1.0				1.0			BS3
20180615_KS_CL_9	16845	4	GSGTAEVELKKGATLKITLDNAYMEK	16.0			0.0	15.994915	24	Oxidation[M]				P11974	141.0			mono	0.06095886	P11974-141	126.0		False		1.0	9.0		1.0	0.0			4.0								1.0		1.0				1.0			BS3
20180615_KS_CL_9	18802	4	GSGTAEVELKKGATLKITLDNAYMEK	16.0			0.0							P11974	141.0			mono	0.1266632	P11974-141	126.0		False		1.0	7.0		1.0	0.0			4.0								1.0		1.0				1.0			BS3
20180615_KS_CL_9	23120	3	GVNLPGAAVDLPAVSEKDIQDLK	17.0			0.0							P11974	224.0			mono	0.005086428	P11974-224	208.0		False		1.0	17.0		1.0	0.0			3.0								1.0		1.0				1.0			BS3
20180615_KS_CL_9	10736	3	IISKIENHEGVR	4.0			0.0							P11974	270.0			mono	4.399459e-05	P11974-270	267.0		False		1.0	18.0		1.0	0.0			3.0								1.0		1.0				1.0			BS3
20180615_KS_CL_9	11268	3	IISKIENHEGVR	4.0			0.0							P11974	270.0			mono	0.001398731	P11974-270	267.0		False		1.0	14.0		1.0	0.0			3.0								1.0		1.0				1.0			BS3
20180615_KS_CL_9	11085	3	IISKIENHEGVR	4.0			0.0							P11974	270.0			mono	0.002796266	P11974-270	267.0		False		1.0	13.0		1.0	0.0			3.0								1.0		1.0				1.0			BS3
20180615_KS_CL_9	10909	3	IISKIENHEGVR	4.0			0.0							P11974	270.0			mono	0.004055854	P11974-270	267.0		False		1.0	14.0		1.0	0.0			3.0								1.0		1.0				1.0			BS3
20180615_KS_CL_9	11370	3	IISKIENHEGVR	4.0			0.0							P11974	270.0			mono	0.01045536	P11974-270	267.0		False		1.0	11.0		1.0	0.0			3.0								1.0		1.0				1.0			BS3
20180615_KS_CL_9	18952	3	IISKIENHEGVR	4.0			0.0							P11974	270.0			mono	0.0227495	P11974-270	267.0		False		1.0	14.0		1.0	0.0			3.0								1.0		1.0				1.0			BS3
20180615_KS_CL_9	10558	3	IISKIENHEGVR	4.0			0.0							P11974	270.0			mono	0.02826057	P11974-270	267.0		False		1.0	10.0		1.0	0.0			3.0								1.0		1.0				1.0			BS3
20180615_KS_CL_9	8568	4	IISKIENHEGVRR	4.0			0.0							P11974	270.0			mono	0.01797156	P11974-270	267.0		False		1.0	11.0		1.0	0.0			4.0								1.0		1.0				1.0			BS3
20180615_KS_CL_9	8557	3	IISKIENHEGVRR	4.0			0.0							P11974	270.0			mono	0.478491	P11974-270	267.0		False		1.0	6.0		1.0	0.0			3.0								1.0		1.0				1.0			BS3
20180615_KS_CL_9	10227	2	ILGEKGK	5.0			0.0							P11974	261.0			mono	0.6182761999999999	P11974-261	257.0		False		1.0	6.0		1.0	0.0			2.0								1.0		1.0				1.0			BS3
20180615_KS_CL_9	9892	2	ILGEKGK	5.0			0.0							P11974	261.0			mono	0.7783609	P11974-261	257.0		False		1.0	6.0		1.0	0.0			2.0								1.0		1.0				1.0			BS3
20180615_KS_CL_9	6291	3	KAADVHEVR	1.0			0.0							P11974	247.0			mono	0.0003909187000000001	P11974-247	247.0		False		1.0	14.0		1.0	0.0			3.0								1.0		1.0				1.0			BS3
20180615_KS_CL_9	6108	3	KAADVHEVR	1.0			0.0							P11974	247.0			mono	0.0005354968	P11974-247	247.0		False		1.0	17.0		1.0	0.0			3.0								1.0		1.0				1.0			BS3
20180615_KS_CL_9	11894	2	KAADVHEVR	1.0			0.0							P11974	247.0			mono	0.000776234	P11974-247	247.0		False		1.0	14.0		1.0	0.0			2.0								1.0		1.0				1.0			BS3
20180615_KS_CL_9	6100	2	KAADVHEVR	1.0			0.0							P11974	247.0			mono	0.01058978	P11974-247	247.0		False		1.0	13.0		1.0	0.0			2.0								1.0		1.0				1.0			BS3
20180615_KS_CL_9	6393	2	KAADVHEVR	1.0			0.0							P11974	247.0			mono	0.01787475	P11974-247	247.0		False		1.0	11.0		1.0	0.0			2.0								1.0		1.0				1.0			BS3
20180615_KS_CL_9	3058	3	KAADVHEVR	1.0			0.0							P11974	247.0			mono	0.7681955	P11974-247	247.0		False		1.0	4.0		1.0	0.0			3.0								1.0		1.0				1.0			BS3
20180615_KS_CL_9	4344	3	KAADVHEVRK	1.0			0.0							P11974	247.0			mono	0.0009695292	P11974-247	247.0		False		1.0	17.0		1.0	0.0			3.0								1.0		1.0				1.0			BS3
20180615_KS_CL_9	8681	3	KAADVHEVRK	1.0			0.0							P11974	247.0			mono	0.15555629999999998	P11974-247	247.0		False		1.0	7.0		1.0	0.0			3.0								1.0		1.0				1.0			BS3
20180615_KS_CL_9	19696	3	KGATLKITLDNAYMEK	6.0			0.0							P11974	141.0			mono	0.0002508135	P11974-141	136.0		False		1.0	24.0		1.0	0.0			3.0								1.0		1.0				1.0			BS3
20180615_KS_CL_9	19906	3	KGATLKITLDNAYMEK	6.0			0.0							P11974	141.0			mono	0.003293781	P11974-141	136.0		False		1.0	19.0		1.0	0.0			3.0								1.0		1.0				1.0			BS3
20180615_KS_CL_9	17214	3	KGATLKITLDNAYMEK	6.0			0.0	15.994915	14	Oxidation[M]				P11974	141.0			mono	0.01046426	P11974-141	136.0		False		1.0	18.0		1.0	0.0			3.0								1.0		1.0				1.0			BS3
20180615_KS_CL_9	17418	3	KGATLKITLDNAYMEK	6.0			0.0	15.994915	14	Oxidation[M]				P11974	141.0			mono	0.02353271	P11974-141	136.0		False		1.0	19.0		1.0	0.0			3.0								1.0		1.0				1.0			BS3
20180615_KS_CL_9	20291	3	KGATLKITLDNAYMEK	6.0			0.0							P11974	141.0			mono	0.02862951	P11974-141	136.0		False		1.0	11.0		1.0	0.0			3.0								1.0		1.0				1.0			BS3
20180615_KS_CL_9	20281	3	KGATLKITLDNAYMEK	6.0			0.0							P11974	141.0			mono	0.03771873	P11974-141	136.0		False		1.0	14.0		1.0	0.0			3.0								1.0		1.0				1.0			BS3
20180615_KS_CL_9	17920	3	KGATLKITLDNAYMEK	6.0			0.0	15.994915	14	Oxidation[M]				P11974	141.0			mono	0.08019799	P11974-141	136.0		False		1.0	14.0		1.0	0.0			3.0								1.0		1.0				1.0			BS3
20180615_KS_CL_9	17874	3	KGATLKITLDNAYMEK	6.0			0.0	15.994915	14	Oxidation[M]				P11974	141.0			mono	0.10923	P11974-141	136.0		False		1.0	13.0		1.0	0.0			3.0								1.0		1.0				1.0			BS3
20180615_KS_CL_9	17646	3	KGATLKITLDNAYMEK	6.0			0.0	15.994915	14	Oxidation[M]				P11974	141.0			mono	0.1099786	P11974-141	136.0		False		1.0	9.0		1.0	0.0			3.0								1.0		1.0				1.0			BS3
20180615_KS_CL_9	18129	3	KGATLKITLDNAYMEK	6.0			0.0	15.994915	14	Oxidation[M]				P11974	141.0			mono	0.14361300000000002	P11974-141	136.0		False		1.0	13.0		1.0	0.0			3.0								1.0		1.0				1.0			BS3
20180615_KS_CL_9	19487	3	KGATLKITLDNAYMEK	6.0			0.0							P11974	141.0			mono	0.1467365	P11974-141	136.0		False		1.0	14.0		1.0	0.0			3.0								1.0		1.0				1.0			BS3
20180615_KS_CL_9	20142	3	KGATLKITLDNAYMEK	6.0			0.0							P11974	141.0			mono	0.15288759999999998	P11974-141	136.0		False		1.0	8.0		1.0	0.0			3.0								1.0		1.0				1.0			BS3
20180615_KS_CL_9	20070	3	KGATLKITLDNAYMEK	6.0			0.0							P11974	141.0			mono	0.2509504	P11974-141	136.0		False		1.0	9.0		1.0	0.0			3.0								1.0		1.0				1.0			BS3
20180615_KS_CL_9	19578	3	KGATLKITLDNAYMEK	6.0			0.0	15.994915	14	Oxidation[M]				P11974	141.0			mono	0.4131722	P11974-141	136.0		False		1.0	14.0		1.0	0.0			3.0								1.0		1.0				1.0			BS3
20180615_KS_CL_9	18649	3	KGATLKITLDNAYMEK	6.0			0.0	15.994915	14	Oxidation[M]				P11974	141.0			mono	0.4506130999999999	P11974-141	136.0		False		1.0	8.0		1.0	0.0			3.0								1.0		1.0				1.0			BS3
20180615_KS_CL_9	19473	3	KGATLKITLDNAYMEK	6.0			0.0							P11974	141.0			mono	0.7250047	P11974-141	136.0		False		1.0	9.0		1.0	0.0			3.0								1.0		1.0				1.0			BS3
20180615_KS_CL_9	17621	2	KGATLKITLDNAYMEK	6.0			0.0	15.994915	14	Oxidation[M]				P11974	141.0			mono	0.771692	P11974-141	136.0		False		1.0	4.0		1.0	0.0			2.0								1.0		1.0				1.0			BS3
20180615_KS_CL_9	20465	3	KGATLKITLDNAYMEK	6.0			0.0							P11974	141.0			mono	0.8375077	P11974-141	136.0		False		1.0	4.0		1.0	0.0			3.0								1.0		1.0				1.0			BS3
20180615_KS_CL_9	22923	3	KGDVVIVLTGWRPGSGFTNTMR	1.0			0.0	15.994915	21	Oxidation[M]				P11974	505.0			mono	0.05040238	P11974-505	505.0		False		1.0	30.0		1.0	0.0			3.0								1.0		1.0				1.0			BS3
20180615_KS_CL_9	22638	3	KGDVVIVLTGWRPGSGFTNTMR	1.0			0.0	15.994915	21	Oxidation[M]				P11974	505.0			mono	0.3091953	P11974-505	505.0		False		1.0	18.0		1.0	0.0			3.0								1.0		1.0				1.0			BS3
20180615_KS_CL_9	22823	2	KGVNLPGAAVDLPAVSEK	1.0			0.0							P11974	207.0			mono	0.542862	P11974-207	207.0		False		1.0	13.0		1.0	0.0			2.0								1.0		1.0				1.0			BS3
20180615_KS_CL_9	13385	2	KILGEK	1.0			0.0							P11974	256.0			mono	0.008910981	P11974-256	256.0		False		1.0	6.0		1.0	0.0			2.0								1.0		1.0				1.0			BS3
20180615_KS_CL_9	16861	2	KILGEK	1.0			0.0							P11974	256.0			mono	0.06377647	P11974-256	256.0		False		1.0	6.0		1.0	0.0			2.0								1.0		1.0				1.0			BS3
20180615_KS_CL_9	17063	2	KILGEK	1.0			0.0							P11974	256.0			mono	0.08284995	P11974-256	256.0		False		1.0	6.0		1.0	0.0			2.0								1.0		1.0				1.0			BS3
20180615_KS_CL_9	11462	2	KILGEK	1.0			0.0							P11974	256.0			mono	0.1714849	P11974-256	256.0		False		1.0	5.0		1.0	0.0			2.0								1.0		1.0				1.0			BS3
20180615_KS_CL_9	16478	2	KILGEK	1.0			0.0							P11974	256.0			mono	0.6129003000000001	P11974-256	256.0		False		1.0	5.0		1.0	0.0			2.0								1.0		1.0				1.0			BS3
20180615_KS_CL_9	6569	3	KILGEKGKNIK	1.0			0.0							P11974	256.0			mono	0.9121858	P11974-256	256.0		False		1.0	3.0		1.0	0.0			3.0								1.0		1.0				1.0			BS3
20180615_KS_CL_9	6432	3	KILGEKGKNIK	8.0			0.0							P11974	263.0			mono	0.4868685	P11974-263	256.0		False		1.0	6.0		1.0	0.0			3.0								1.0		1.0				1.0			BS3
20180615_KS_CL_9	4473	3	KLFEELAR	1.0			0.0							P11974	393.0			mono	0.8598097	P11974-393	393.0		False		1.0	3.0		1.0	0.0			3.0								1.0		1.0				1.0			BS3
20180615_KS_CL_9	12270	2	KLFEELAR	1.0			0.0							P11974	393.0			mono	0.9055122	P11974-393	393.0		False		1.0	3.0		1.0	0.0			2.0								1.0		1.0				1.0			BS3
20180615_KS_CL_9	4325	2	KPRPTR	1.0			0.0							P11974	337.0			mono	0.9651052	P11974-337	337.0		False		1.0	4.0		1.0	0.0			2.0								1.0		1.0				1.0			BS3
20180615_KS_CL_9	10525	3	MNFSHGTHEYHAETIKNVR	16.0			0.0							P11974	89.0			mono	4.032177e-06	P11974-89	74.0		False		1.0	38.0		1.0	0.0			3.0								1.0		1.0				1.0			BS3
20180615_KS_CL_9	10696	3	MNFSHGTHEYHAETIKNVR	16.0			0.0							P11974	89.0			mono	5.558371e-06	P11974-89	74.0		False		1.0	38.0		1.0	0.0			3.0								1.0		1.0				1.0			BS3
20180615_KS_CL_9	8975	3	MNFSHGTHEYHAETIKNVR	16.0			0.0	15.994915	1	Oxidation[M]				P11974	89.0			mono	7.032871999999999e-05	P11974-89	74.0		False		1.0	39.0		1.0	0.0			3.0								1.0		1.0				1.0			BS3
20180615_KS_CL_9	8798	3	MNFSHGTHEYHAETIKNVR	16.0			0.0	15.994915	1	Oxidation[M]				P11974	89.0			mono	0.000102217	P11974-89	74.0		False		1.0	38.0		1.0	0.0			3.0								1.0		1.0				1.0			BS3
20180615_KS_CL_9	10416	4	MNFSHGTHEYHAETIKNVR	16.0			0.0							P11974	89.0			mono	0.0002037588	P11974-89	74.0		False		1.0	31.0		1.0	0.0			4.0								1.0		1.0				1.0			BS3
20180615_KS_CL_9	10596	4	MNFSHGTHEYHAETIKNVR	16.0			0.0							P11974	89.0			mono	0.00033780629999999995	P11974-89	74.0		False		1.0	30.0		1.0	0.0			4.0								1.0		1.0				1.0			BS3
20180615_KS_CL_9	8915	4	MNFSHGTHEYHAETIKNVR	16.0			0.0	15.994915	1	Oxidation[M]				P11974	89.0			mono	0.001419784	P11974-89	74.0		False		1.0	32.0		1.0	0.0			4.0								1.0		1.0				1.0			BS3
20180615_KS_CL_9	8734	4	MNFSHGTHEYHAETIKNVR	16.0			0.0	15.994915	1	Oxidation[M]				P11974	89.0			mono	0.00159356	P11974-89	74.0		False		1.0	32.0		1.0	0.0			4.0								1.0		1.0				1.0			BS3
20180615_KS_CL_9	11485	4	MNFSHGTHEYHAETIKNVR	16.0			0.0							P11974	89.0			mono	0.001699314	P11974-89	74.0		False		1.0	22.0		1.0	0.0			4.0								1.0		1.0				1.0			BS3
20180615_KS_CL_9	9151	3	MNFSHGTHEYHAETIKNVR	16.0			0.0	15.994915	1	Oxidation[M]				P11974	89.0			mono	0.002123784	P11974-89	74.0		False		1.0	19.0		1.0	0.0			3.0								1.0		1.0				1.0			BS3
20180615_KS_CL_9	9681	3	MNFSHGTHEYHAETIKNVR	16.0			0.0	15.994915	1	Oxidation[M]				P11974	89.0			mono	0.002412804	P11974-89	74.0		False		1.0	10.0		1.0	0.0			3.0								1.0		1.0				1.0			BS3
20180615_KS_CL_9	10783	4	MNFSHGTHEYHAETIKNVR	16.0			0.0							P11974	89.0			mono	0.002813973	P11974-89	74.0		False		1.0	28.0		1.0	0.0			4.0								1.0		1.0				1.0			BS3
20180615_KS_CL_9	9087	4	MNFSHGTHEYHAETIKNVR	16.0			0.0	15.994915	1	Oxidation[M]				P11974	89.0			mono	0.003322135	P11974-89	74.0		False		1.0	50.0		1.0	0.0			4.0								1.0		1.0				1.0			BS3
20180615_KS_CL_9	10493	4	MNFSHGTHEYHAETIKNVR	16.0			0.0	15.994915	1	Oxidation[M]				P11974	89.0			mono	0.005793318	P11974-89	74.0		False		1.0	26.0		1.0	0.0			4.0								1.0		1.0				1.0			BS3
20180615_KS_CL_9	9413	4	MNFSHGTHEYHAETIKNVR	16.0			0.0	15.994915	1	Oxidation[M]				P11974	89.0			mono	0.00735648	P11974-89	74.0		False		1.0	25.0		1.0	0.0			4.0								1.0		1.0				1.0			BS3
20180615_KS_CL_9	10297	4	MNFSHGTHEYHAETIKNVR	16.0			0.0	15.994915	1	Oxidation[M]				P11974	89.0			mono	0.008450191999999999	P11974-89	74.0		False		1.0	14.0		1.0	0.0			4.0								1.0		1.0				1.0			BS3
20180615_KS_CL_9	9577	4	MNFSHGTHEYHAETIKNVR	16.0			0.0	15.994915	1	Oxidation[M]				P11974	89.0			mono	0.008930874	P11974-89	74.0		False		1.0	29.0		1.0	0.0			4.0								1.0		1.0				1.0			BS3
20180615_KS_CL_9	9930	4	MNFSHGTHEYHAETIKNVR	16.0			0.0	15.994915	1	Oxidation[M]				P11974	89.0			mono	0.008981734	P11974-89	74.0		False		1.0	14.0		1.0	0.0			4.0								1.0		1.0				1.0			BS3
20180615_KS_CL_9	10947	4	MNFSHGTHEYHAETIKNVR	16.0			0.0							P11974	89.0			mono	0.01126551	P11974-89	74.0		False		1.0	25.0		1.0	0.0			4.0								1.0		1.0				1.0			BS3
20180615_KS_CL_9	10335	3	MNFSHGTHEYHAETIKNVR	16.0			0.0							P11974	89.0			mono	0.01158387	P11974-89	74.0		False		1.0	15.0		1.0	0.0			3.0								1.0		1.0				1.0			BS3
20180615_KS_CL_9	11319	4	MNFSHGTHEYHAETIKNVR	16.0			0.0							P11974	89.0			mono	0.01334604	P11974-89	74.0		False		1.0	17.0		1.0	0.0			4.0								1.0		1.0				1.0			BS3
20180615_KS_CL_9	11528	3	MNFSHGTHEYHAETIKNVR	16.0			0.0							P11974	89.0			mono	0.01339551	P11974-89	74.0		False		1.0	10.0		1.0	0.0			3.0								1.0		1.0				1.0			BS3
20180615_KS_CL_9	9759	4	MNFSHGTHEYHAETIKNVR	16.0			0.0	15.994915	1	Oxidation[M]				P11974	89.0			mono	0.01510811	P11974-89	74.0		False		1.0	21.0		1.0	0.0			4.0								1.0		1.0				1.0			BS3
20180615_KS_CL_9	9276	4	MNFSHGTHEYHAETIKNVR	16.0			0.0	15.994915	1	Oxidation[M]				P11974	89.0			mono	0.01951201	P11974-89	74.0		False		1.0	32.0		1.0	0.0			4.0								1.0		1.0				1.0			BS3
20180615_KS_CL_9	9324	3	MNFSHGTHEYHAETIKNVR	16.0			0.0	15.994915	1	Oxidation[M]				P11974	89.0			mono	0.02521003	P11974-89	74.0		False		1.0	15.0		1.0	0.0			3.0								1.0		1.0				1.0			BS3
20180615_KS_CL_9	10667	4	MNFSHGTHEYHAETIKNVR	16.0			0.0	15.994915	1	Oxidation[M]				P11974	89.0			mono	0.03464241	P11974-89	74.0		False		1.0	11.0		1.0	0.0			4.0								1.0		1.0				1.0			BS3
20180615_KS_CL_9	10538	5	MNFSHGTHEYHAETIKNVR	16.0			0.0							P11974	89.0			mono	0.03614856	P11974-89	74.0		False		1.0	18.0		1.0	0.0			5.0								1.0		1.0				1.0			BS3
20180615_KS_CL_9	10215	4	MNFSHGTHEYHAETIKNVR	16.0			0.0							P11974	89.0			mono	0.03699841	P11974-89	74.0		False		1.0	12.0		1.0	0.0			4.0								1.0		1.0				1.0			BS3
20180615_KS_CL_9	9457	3	MNFSHGTHEYHAETIKNVR	16.0			0.0	15.994915	1	Oxidation[M]				P11974	89.0			mono	0.04423397	P11974-89	74.0		False		1.0	12.0		1.0	0.0			3.0								1.0		1.0				1.0			BS3
20180615_KS_CL_9	10105	4	MNFSHGTHEYHAETIKNVR	16.0			0.0	15.994915	1	Oxidation[M]				P11974	89.0			mono	0.06271187	P11974-89	74.0		False		1.0	13.0		1.0	0.0			4.0								1.0		1.0				1.0			BS3
20180615_KS_CL_9	11358	3	MNFSHGTHEYHAETIKNVR	16.0			0.0							P11974	89.0			mono	0.07049896	P11974-89	74.0		False		1.0	8.0		1.0	0.0			3.0								1.0		1.0				1.0			BS3
20180615_KS_CL_9	8564	4	MNFSHGTHEYHAETIKNVR	16.0			0.0	15.994915	1	Oxidation[M]				P11974	89.0			mono	0.08774217	P11974-89	74.0		False		1.0	9.0		1.0	0.0			4.0								1.0		1.0				1.0			BS3
20180615_KS_CL_9	10710	5	MNFSHGTHEYHAETIKNVR	16.0			0.0							P11974	89.0			mono	0.1090035	P11974-89	74.0		False		1.0	13.0		1.0	0.0			5.0								1.0		1.0				1.0			BS3
20180615_KS_CL_9	9687	3	MNFSHGTHEYHAETIKNVR	16.0			0.0	15.994915	1	Oxidation[M]				P11974	89.0			mono	0.1167101	P11974-89	74.0		False		1.0	5.0		1.0	0.0			3.0								1.0		1.0				1.0			BS3
20180615_KS_CL_9	9501	3	MNFSHGTHEYHAETIKNVR	16.0			0.0	15.994915	1	Oxidation[M]				P11974	89.0			mono	0.1250897	P11974-89	74.0		False		1.0	9.0		1.0	0.0			3.0								1.0		1.0				1.0			BS3
20180615_KS_CL_9	11394	4	MNFSHGTHEYHAETIKNVR	16.0			0.0	15.994915	1	Oxidation[M]				P11974	89.0			mono	0.1285803	P11974-89	74.0		False		1.0	8.0		1.0	0.0			4.0								1.0		1.0				1.0			BS3
20180615_KS_CL_9	10349	5	MNFSHGTHEYHAETIKNVR	16.0			0.0							P11974	89.0			mono	0.136737	P11974-89	74.0		False		1.0	8.0		1.0	0.0			5.0								1.0		1.0				1.0			BS3
20180615_KS_CL_9	9638	3	MNFSHGTHEYHAETIKNVR	16.0			0.0	15.994915	1	Oxidation[M]				P11974	89.0			mono	0.14844870000000002	P11974-89	74.0		False		1.0	8.0		1.0	0.0			3.0								1.0		1.0				1.0			BS3
20180615_KS_CL_9	8943	5	MNFSHGTHEYHAETIKNVR	16.0			0.0	15.994915	1	Oxidation[M]				P11974	89.0			mono	0.1551142	P11974-89	74.0		False		1.0	17.0		1.0	0.0			5.0								1.0		1.0				1.0			BS3
20180615_KS_CL_9	8771	5	MNFSHGTHEYHAETIKNVR	16.0			0.0	15.994915	1	Oxidation[M]				P11974	89.0			mono	0.1865098	P11974-89	74.0		False		1.0	26.0		1.0	0.0			5.0								1.0		1.0				1.0			BS3
20180615_KS_CL_9	8924	3	MNFSHGTHEYHAETIKNVR	16.0			0.0	15.994915	1	Oxidation[M]				P11974	89.0			mono	0.2564562	P11974-89	74.0		False		1.0	5.0		1.0	0.0			3.0								1.0		1.0				1.0			BS3
20180615_KS_CL_9	9302	3	MNFSHGTHEYHAETIKNVR	16.0			0.0	15.994915	1	Oxidation[M]				P11974	89.0			mono	0.2710466	P11974-89	74.0		False		1.0	7.0		1.0	0.0			3.0								1.0		1.0				1.0			BS3
20180615_KS_CL_9	10287	3	MNFSHGTHEYHAETIKNVR	16.0			0.0							P11974	89.0			mono	0.321893	P11974-89	74.0		False		1.0	6.0		1.0	0.0			3.0								1.0		1.0				1.0			BS3
20180615_KS_CL_9	8616	3	MNFSHGTHEYHAETIKNVR	16.0			0.0	15.994915	1	Oxidation[M]				P11974	89.0			mono	0.3753171	P11974-89	74.0		False		1.0	5.0		1.0	0.0			3.0								1.0		1.0				1.0			BS3
20180615_KS_CL_9	10733	4	MNFSHGTHEYHAETIKNVR	16.0			0.0	15.994915	1	Oxidation[M]				P11974	89.0			mono	0.3840041	P11974-89	74.0		False		1.0	6.0		1.0	0.0			4.0								1.0		1.0				1.0			BS3
20180615_KS_CL_9	10725	5	MNFSHGTHEYHAETIKNVR	16.0			0.0							P11974	89.0			mono	0.4420378	P11974-89	74.0		False		1.0	6.0		1.0	0.0			5.0								1.0		1.0				1.0			BS3
20180615_KS_CL_9	17163	2	NICKVVDVGSK	4.0			0.0	57.021464	3	Carbamidomethyl[C]				P11974	166.0			mono	0.2941506	P11974-166	163.0		False		1.0	7.0		1.0	0.0			2.0								1.0		1.0				1.0			BS3
20180615_KS_CL_9	13413	2	NIKIISK	3.0			0.0							P11974	266.0			mono	0.05937898	P11974-266	264.0		False		1.0	7.0		1.0	0.0			2.0								1.0		1.0				1.0			BS3
20180615_KS_CL_9	18920	2	NIKIISK	3.0			0.0							P11974	266.0			mono	0.8234341999999999	P11974-266	264.0		False		1.0	4.0		1.0	0.0			2.0								1.0		1.0				1.0			BS3
20180615_KS_CL_9	19091	3	PVAVALDTKGPEIR	9.0			0.0							P11974	115.0			mono	0.0002056478	P11974-115	107.0		False		1.0	17.0		1.0	0.0			3.0								1.0		1.0				1.0			BS3
20180615_KS_CL_9	19314	3	PVAVALDTKGPEIR	9.0			0.0							P11974	115.0			mono	0.0002743477	P11974-115	107.0		False		1.0	21.0		1.0	0.0			3.0								1.0		1.0				1.0			BS3
20180615_KS_CL_9	18467	3	PVICATQMLESMIKK	14.0			0.0	57.021464;15.994915	4;12	Carbamidomethyl[C];Oxidation[M]				P11974	336.0			mono	0.5371783	P11974-336	323.0		False		1.0	9.0		1.0	0.0			3.0								1.0		1.0				1.0			BS3
20180615_KS_CL_9	16963	3	PVICATQMLESMIKK	14.0			0.0	57.021464;15.994915;15.994915	4;8;12	Carbamidomethyl[C];Oxidation[M];Oxidation[M]				P11974	336.0			mono	0.7110679	P11974-336	323.0		False		1.0	7.0		1.0	0.0			3.0								1.0		1.0				1.0			BS3
20180615_KS_CL_9	22795	3	PVICATQMLESMIKK	14.0			0.0	57.021464;15.994915;15.994915	4;8;12	Carbamidomethyl[C];Oxidation[M];Oxidation[M]				P11974	336.0			mono	0.8417650999999999	P11974-336	323.0		False		1.0	9.0		1.0	0.0			3.0								1.0		1.0				1.0			BS3
20180615_KS_CL_9	18437	3	PVICATQMLESMIKK	14.0			0.0	57.021464;15.994915	4;12	Carbamidomethyl[C];Oxidation[M]				P11974	336.0			mono	0.8885238000000001	P11974-336	323.0		False		1.0	5.0		1.0	0.0			3.0								1.0		1.0				1.0			BS3
20180615_KS_CL_9	23345	2	QKGPDFLVTEVENGGFLGSK	2.0			0.0							P11974	188.0			mono	0.07030981	P11974-188	187.0		False		1.0	15.0		1.0	0.0			2.0								1.0		1.0				1.0			BS3
20180615_KS_CL_9	23047	3	QKGPDFLVTEVENGGFLGSKK	2.0			0.0							P11974	188.0			mono	0.0002807683	P11974-188	187.0		False		1.0	28.0		1.0	0.0			3.0								1.0		1.0				1.0			BS3
20180615_KS_CL_9	23355	3	QKGPDFLVTEVENGGFLGSKK	20.0			0.0							P11974	206.0			mono	0.01853219	P11974-206	187.0		False		1.0	8.0		1.0	0.0			3.0								1.0		1.0				1.0			BS3
20180615_KS_CL_9	23837	3	SSSHSTDLMEAMAMGSVEASYKCLAAALIVLTESGR	22.0			0.0	57.021464;15.994915	23;12	Carbamidomethyl[C];Oxidation[M]				P11974	422.0			mono	0.001744084	P11974-422	401.0		False		1.0	22.0		1.0	0.0			3.0								1.0		1.0				1.0			BS3
20180615_KS_CL_9	23896	3	SSSHSTDLMEAMAMGSVEASYKCLAAALIVLTESGR	22.0			0.0	57.021464	23	Carbamidomethyl[C]				P11974	422.0			mono	0.00508041	P11974-422	401.0		False		1.0	15.0		1.0	0.0			3.0								1.0		1.0				1.0			BS3
20180615_KS_CL_9	19113	2	SVETLKEMIK	6.0			0.0	15.994915	8	Oxidation[M]				P11974	62.0			mono	0.001752671	P11974-62	57.0		False		1.0	12.0		1.0	0.0			2.0								1.0		1.0				1.0			BS3
20180615_KS_CL_9	20583	2	SVETLKEMIK	6.0			0.0	15.994915	8	Oxidation[M]				P11974	62.0			mono	0.003948985	P11974-62	57.0		False		1.0	12.0		1.0	0.0			2.0								1.0		1.0				1.0			BS3
20180615_KS_CL_9	20330	2	SVETLKEMIK	6.0			0.0	15.994915	8	Oxidation[M]				P11974	62.0			mono	0.03715837	P11974-62	57.0		False		1.0	9.0		1.0	0.0			2.0								1.0		1.0				1.0			BS3
20180615_KS_CL_9	22029	2	SVETLKEMIK	6.0			0.0	15.994915	8	Oxidation[M]				P11974	62.0			mono	0.5810930000000001	P11974-62	57.0		False		1.0	6.0		1.0	0.0			2.0								1.0		1.0				1.0			BS3
20180615_KS_CL_9	18472	3	SVETLKEMIK	6.0			0.0	15.994915	8	Oxidation[M]				P11974	62.0			mono	0.7022433000000001	P11974-62	57.0		False		1.0	5.0		1.0	0.0			3.0								1.0		1.0				1.0			BS3
20180615_KS_CL_9	20374	2	SVETLKEMIK	6.0			0.0	15.994915	8	Oxidation[M]				P11974	62.0			mono	0.9224028	P11974-62	57.0		False		1.0	3.0		1.0	0.0			2.0								1.0		1.0				1.0			BS3
20180615_KS_CL_9	22945	3	SVETLKEMIKSGMNVAR	10.0			0.0							P11974	66.0			mono	0.0001246857	P11974-66	57.0		False		1.0	28.0		1.0	0.0			3.0								1.0		1.0				1.0			BS3
20180615_KS_CL_9	14729	3	SVETLKEMIKSGMNVAR	10.0			0.0	15.994915;15.994915	8;13	Oxidation[M];Oxidation[M]				P11974	66.0			mono	0.00017840779999999998	P11974-66	57.0		False		1.0	29.0		1.0	0.0			3.0								1.0		1.0				1.0			BS3
20180615_KS_CL_9	14906	3	SVETLKEMIKSGMNVAR	10.0			0.0	15.994915;15.994915	8;13	Oxidation[M];Oxidation[M]				P11974	66.0			mono	0.0009285475	P11974-66	57.0		False		1.0	31.0		1.0	0.0			3.0								1.0		1.0				1.0			BS3
20180615_KS_CL_9	20624	3	SVETLKEMIKSGMNVAR	10.0			0.0	15.994915	8	Oxidation[M]				P11974	66.0			mono	0.001143634	P11974-66	57.0		False		1.0	32.0		1.0	0.0			3.0								1.0		1.0				1.0			BS3
20180615_KS_CL_9	21055	3	SVETLKEMIKSGMNVAR	10.0			0.0	15.994915	8	Oxidation[M]				P11974	66.0			mono	0.001188006	P11974-66	57.0		False		1.0	28.0		1.0	0.0			3.0								1.0		1.0				1.0			BS3
20180615_KS_CL_9	20387	3	SVETLKEMIKSGMNVAR	10.0			0.0	15.994915	13	Oxidation[M]				P11974	66.0			mono	0.01223892	P11974-66	57.0		False		1.0	17.0		1.0	0.0			3.0								1.0		1.0				1.0			BS3
20180615_KS_CL_9	14548	3	SVETLKEMIKSGMNVAR	10.0			0.0	15.994915;15.994915	8;13	Oxidation[M];Oxidation[M]				P11974	66.0			mono	0.03799482	P11974-66	57.0		False		1.0	22.0		1.0	0.0			3.0								1.0		1.0				1.0			BS3
20180615_KS_CL_9	20813	3	SVETLKEMIKSGMNVAR	10.0			0.0	15.994915	13	Oxidation[M]				P11974	66.0			mono	0.09388037	P11974-66	57.0		False		1.0	22.0		1.0	0.0			3.0								1.0		1.0				1.0			BS3
20180615_KS_CL_9	21376	3	SVETLKEMIKSGMNVAR	10.0			0.0	15.994915	8	Oxidation[M]				P11974	66.0			mono	0.5381718000000001	P11974-66	57.0		False		1.0	7.0		1.0	0.0			3.0								1.0		1.0				1.0			BS3
20180615_KS_CL_9	21951	3	SVETLKEMIKSGMNVAR	6.0			0.0	15.994915	13	Oxidation[M]				P11974	62.0			mono	0.1993184	P11974-62	57.0		False		1.0	6.0		1.0	0.0			3.0								1.0		1.0				1.0			BS3
20180615_KS_CL_9	21601	3	SVETLKEMIKSGMNVAR	6.0			0.0	15.994915	13	Oxidation[M]				P11974	62.0			mono	0.2952268	P11974-62	57.0		False		1.0	5.0		1.0	0.0			3.0								1.0		1.0				1.0			BS3
20180615_KS_CL_9	23590	3	TATESFASDPILYRPVAVALDTKGPEIR	23.0			0.0							P11974	115.0			mono	0.002919236	P11974-115	93.0		False		1.0	20.0		1.0	0.0			3.0								1.0		1.0				1.0			BS3
20180615_KS_CL_9	24066	3	TATESFASDPILYRPVAVALDTKGPEIR	23.0			0.0							P11974	115.0			mono	0.005850096	P11974-115	93.0		False		1.0	9.0		1.0	0.0			3.0								1.0		1.0				1.0			BS3
20180615_KS_CL_9	23899	3	TATESFASDPILYRPVAVALDTKGPEIR	23.0			0.0							P11974	115.0			mono	0.00797806	P11974-115	93.0		False		1.0	22.0		1.0	0.0			3.0								1.0		1.0				1.0			BS3
20180615_KS_CL_9	22958	4	TATESFASDPILYRPVAVALDTKGPEIR	23.0			0.0							P11974	115.0			mono	0.05104325	P11974-115	93.0		False		1.0	14.0		1.0	0.0			4.0								1.0		1.0				1.0			BS3
20180615_KS_CL_9	22412	2	TGLIKGSGTAEVELK	5.0			0.0							P11974	125.0			mono	0.0001500458	P11974-125	121.0		False		1.0	27.0		1.0	0.0			2.0								1.0		1.0				1.0			BS3
20180615_KS_CL_9	22407	2	TGLIKGSGTAEVELK	5.0			0.0							P11974	125.0			mono	0.0001553647	P11974-125	121.0		False		1.0	26.0		1.0	0.0			2.0								1.0		1.0				1.0			BS3
20180615_KS_CL_9	18196	2	TGLIKGSGTAEVELK	5.0			0.0							P11974	125.0			mono	0.02956853	P11974-125	121.0		False		1.0	20.0		1.0	0.0			2.0								1.0		1.0				1.0			BS3
20180615_KS_CL_9	22605	2	TGLIKGSGTAEVELK	5.0			0.0							P11974	125.0			mono	0.04927537	P11974-125	121.0		False		1.0	18.0		1.0	0.0			2.0								1.0		1.0				1.0			BS3
20180615_KS_CL_9	22450	2	TGLIKGSGTAEVELK	5.0			0.0							P11974	125.0			mono	0.08258211	P11974-125	121.0		False		1.0	18.0		1.0	0.0			2.0								1.0		1.0				1.0			BS3
20180615_KS_CL_9	22089	2	TGLIKGSGTAEVELK	5.0			0.0							P11974	125.0			mono	0.1692151	P11974-125	121.0		False		1.0	15.0		1.0	0.0			2.0								1.0		1.0				1.0			BS3
20180615_KS_CL_9	20506	2	TGLIKGSGTAEVELK	5.0			0.0							P11974	125.0			mono	0.35729390000000005	P11974-125	121.0		False		1.0	12.0		1.0	0.0			2.0								1.0		1.0				1.0			BS3
20180615_KS_CL_9	18107	3	TGLIKGSGTAEVELK	5.0			0.0							P11974	125.0			mono	0.5128936	P11974-125	121.0		False		1.0	7.0		1.0	0.0			3.0								1.0		1.0				1.0			BS3
20180615_KS_CL_9	18122	3	TGLIKGSGTAEVELK	5.0			0.0							P11974	125.0			mono	0.6450143	P11974-125	121.0		False		1.0	5.0		1.0	0.0			3.0								1.0		1.0				1.0			BS3
20180615_KS_CL_9	21822	2	TGLIKGSGTAEVELK	5.0			0.0							P11974	125.0			mono	0.7453018	P11974-125	121.0		False		1.0	5.0		1.0	0.0			2.0								1.0		1.0				1.0			BS3
20180615_KS_CL_9	18190	2	TGLIKGSGTAEVELK	5.0			0.0							P11974	125.0			mono	0.7559256	P11974-125	121.0		False		1.0	4.0		1.0	0.0			2.0								1.0		1.0				1.0			BS3
20180615_KS_CL_9	20336	3	TGLIKGSGTAEVELKK	15.0			0.0							P11974	135.0			mono	0.4118638	P11974-135	121.0		False		1.0	4.0		1.0	0.0			3.0								1.0		1.0				1.0			BS3
20180615_KS_CL_9	18761	3	TGLIKGSGTAEVELKK	15.0			0.0							P11974	135.0			mono	0.6963499	P11974-135	121.0		False		1.0	4.0		1.0	0.0			3.0								1.0		1.0				1.0			BS3
20180615_KS_CL_9	13132	3	TGLIKGSGTAEVELKK	5.0			0.0							P11974	125.0			mono	6.97201e-06	P11974-125	121.0		False		1.0	28.0		1.0	0.0			3.0								1.0		1.0				1.0			BS3
20180615_KS_CL_9	13326	3	TGLIKGSGTAEVELKK	5.0			0.0							P11974	125.0			mono	3.612461e-05	P11974-125	121.0		False		1.0	22.0		1.0	0.0			3.0								1.0		1.0				1.0			BS3
20180615_KS_CL_9	13839	3	TGLIKGSGTAEVELKK	5.0			0.0							P11974	125.0			mono	0.0015811820000000002	P11974-125	121.0		False		1.0	22.0		1.0	0.0			3.0								1.0		1.0				1.0			BS3
20180615_KS_CL_9	14677	3	TGLIKGSGTAEVELKK	5.0			0.0							P11974	125.0			mono	0.003863618	P11974-125	121.0		False		1.0	14.0		1.0	0.0			3.0								1.0		1.0				1.0			BS3
20180615_KS_CL_9	15030	3	TGLIKGSGTAEVELKK	5.0			0.0							P11974	125.0			mono	0.00616557	P11974-125	121.0		False		1.0	11.0		1.0	0.0			3.0								1.0		1.0				1.0			BS3
20180615_KS_CL_9	15780	3	TGLIKGSGTAEVELKK	5.0			0.0							P11974	125.0			mono	0.007689884	P11974-125	121.0		False		1.0	12.0		1.0	0.0			3.0								1.0		1.0				1.0			BS3
20180615_KS_CL_9	14847	3	TGLIKGSGTAEVELKK	5.0			0.0							P11974	125.0			mono	0.01943945	P11974-125	121.0		False		1.0	12.0		1.0	0.0			3.0								1.0		1.0				1.0			BS3
20180615_KS_CL_9	15222	3	TGLIKGSGTAEVELKK	5.0			0.0							P11974	125.0			mono	0.02274127	P11974-125	121.0		False		1.0	12.0		1.0	0.0			3.0								1.0		1.0				1.0			BS3
20180615_KS_CL_9	15578	3	TGLIKGSGTAEVELKK	5.0			0.0							P11974	125.0			mono	0.0365697	P11974-125	121.0		False		1.0	11.0		1.0	0.0			3.0								1.0		1.0				1.0			BS3
20180615_KS_CL_9	15398	3	TGLIKGSGTAEVELKK	5.0			0.0							P11974	125.0			mono	0.05112759	P11974-125	121.0		False		1.0	9.0		1.0	0.0			3.0								1.0		1.0				1.0			BS3
20180615_KS_CL_9	15520	3	TGLIKGSGTAEVELKK	5.0			0.0							P11974	125.0			mono	0.05370593	P11974-125	121.0		False		1.0	11.0		1.0	0.0			3.0								1.0		1.0				1.0			BS3
20180615_KS_CL_9	16723	3	TGLIKGSGTAEVELKK	5.0			0.0							P11974	125.0			mono	0.12353519999999997	P11974-125	121.0		False		1.0	10.0		1.0	0.0			3.0								1.0		1.0				1.0			BS3
20180615_KS_CL_9	20325	3	TGLIKGSGTAEVELKK	5.0			0.0							P11974	125.0			mono	0.1307811	P11974-125	121.0		False		1.0	9.0		1.0	0.0			3.0								1.0		1.0				1.0			BS3
20180615_KS_CL_9	17084	3	TGLIKGSGTAEVELKK	5.0			0.0							P11974	125.0			mono	0.137442	P11974-125	121.0		False		1.0	11.0		1.0	0.0			3.0								1.0		1.0				1.0			BS3
20180615_KS_CL_9	18783	3	TGLIKGSGTAEVELKK	5.0			0.0							P11974	125.0			mono	0.1760619	P11974-125	121.0		False		1.0	7.0		1.0	0.0			3.0								1.0		1.0				1.0			BS3
20180615_KS_CL_9	20115	3	TGLIKGSGTAEVELKK	5.0			0.0							P11974	125.0			mono	0.1898231	P11974-125	121.0		False		1.0	5.0		1.0	0.0			3.0								1.0		1.0				1.0			BS3
20180615_KS_CL_9	19107	3	TGLIKGSGTAEVELKK	5.0			0.0							P11974	125.0			mono	0.4071067	P11974-125	121.0		False		1.0	6.0		1.0	0.0			3.0								1.0		1.0				1.0			BS3
20180615_KS_CL_9	17147	3	TGLIKGSGTAEVELKK	5.0			0.0							P11974	125.0			mono	0.4839048	P11974-125	121.0		False		1.0	9.0		1.0	0.0			3.0								1.0		1.0				1.0			BS3
20180615_KS_CL_9	16885	3	TGLIKGSGTAEVELKK	5.0			0.0							P11974	125.0			mono	0.4907186	P11974-125	121.0		False		1.0	6.0		1.0	0.0			3.0								1.0		1.0				1.0			BS3
20180615_KS_CL_9	13363	4	TGLIKGSGTAEVELKKGATLK	15.0			0.0							P11974	135.0			mono	0.2801768	P11974-135	121.0		False		1.0	6.0		1.0	0.0			4.0								1.0		1.0				1.0			BS3
20180615_KS_CL_9	12089	4	TGLIKGSGTAEVELKKGATLK	15.0			0.0							P11974	135.0			mono	0.5822581	P11974-135	121.0		False		1.0	6.0		1.0	0.0			4.0								1.0		1.0				1.0			BS3
20180615_KS_CL_9	11840	4	TGLIKGSGTAEVELKKGATLK	16.0			0.0							P11974	136.0			mono	0.03797655	P11974-136	121.0		False		1.0	12.0		1.0	0.0			4.0								1.0		1.0				1.0			BS3
20180615_KS_CL_9	12006	4	TGLIKGSGTAEVELKKGATLK	16.0			0.0							P11974	136.0			mono	0.05896535	P11974-136	121.0		False		1.0	9.0		1.0	0.0			4.0								1.0		1.0				1.0			BS3
20180615_KS_CL_9	11675	3	TGLIKGSGTAEVELKKGATLK	16.0			0.0							P11974	136.0			mono	0.06287901	P11974-136	121.0		False		1.0	9.0		1.0	0.0			3.0								1.0		1.0				1.0			BS3
20180615_KS_CL_9	11846	3	TGLIKGSGTAEVELKKGATLK	16.0			0.0							P11974	136.0			mono	0.09435356	P11974-136	121.0		False		1.0	11.0		1.0	0.0			3.0								1.0		1.0				1.0			BS3
20180615_KS_CL_9	12080	4	TGLIKGSGTAEVELKKGATLK	16.0			0.0							P11974	136.0			mono	0.3285406	P11974-136	121.0		False		1.0	8.0		1.0	0.0			4.0								1.0		1.0				1.0			BS3
20180615_KS_CL_9	11646	3	TGLIKGSGTAEVELKKGATLK	5.0			0.0							P11974	125.0			mono	0.04606641	P11974-125	121.0		False		1.0	8.0		1.0	0.0			3.0								1.0		1.0				1.0			BS3
20180615_KS_CL_9	11671	4	TGLIKGSGTAEVELKKGATLK	5.0			0.0							P11974	125.0			mono	0.07611516	P11974-125	121.0		False		1.0	10.0		1.0	0.0			4.0								1.0		1.0				1.0			BS3
20180615_KS_CL_9	12904	4	TGLIKGSGTAEVELKKGATLK	5.0			0.0							P11974	125.0			mono	0.17032579999999994	P11974-125	121.0		False		1.0	6.0		1.0	0.0			4.0								1.0		1.0				1.0			BS3
20180615_KS_CL_9	19121	3	VFLAQKMIIGRCNR	6.0			0.0	57.021464	12	Carbamidomethyl[C]				P11974	311.0			mono	0.5820085	P11974-311	306.0		False		1.0	7.0		1.0	0.0			3.0								1.0		1.0				1.0			BS3
20180615_KS_CL_9	19297	3	VFLAQKMIIGRCNR	6.0			0.0	57.021464	12	Carbamidomethyl[C]				P11974	311.0			mono	0.716608	P11974-311	306.0		False		1.0	6.0		1.0	0.0			3.0								1.0		1.0				1.0			BS3
20180615_KS_CL_9	13145	2	VNLAMNVGKAR	9.0			0.0	15.994915	5	Oxidation[M]				P11974	498.0			mono	0.001646509	P11974-498	490.0		False		1.0	17.0		1.0	0.0			2.0								1.0		1.0				1.0			BS3
20180615_KS_CL_9	12190	2	VNLAMNVGKAR	9.0			0.0	15.994915	5	Oxidation[M]				P11974	498.0			mono	0.003022451	P11974-498	490.0		False		1.0	13.0		1.0	0.0			2.0								1.0		1.0				1.0			BS3
20180615_KS_CL_9	13283	2	VNLAMNVGKAR	9.0			0.0	15.994915	5	Oxidation[M]				P11974	498.0			mono	0.01648211	P11974-498	490.0		False		1.0	14.0		1.0	0.0			2.0								1.0		1.0				1.0			BS3
20180615_KS_CL_9	13687	2	VNLAMNVGKAR	9.0			0.0	15.994915	5	Oxidation[M]				P11974	498.0			mono	0.04826821	P11974-498	490.0		False		1.0	14.0		1.0	0.0			2.0								1.0		1.0				1.0			BS3
20180615_KS_CL_9	14899	2	VNLAMNVGKAR	9.0			0.0	15.994915	5	Oxidation[M]				P11974	498.0			mono	0.06372156	P11974-498	490.0		False		1.0	11.0		1.0	0.0			2.0								1.0		1.0				1.0			BS3
20180615_KS_CL_9	14575	2	VNLAMNVGKAR	9.0			0.0	15.994915	5	Oxidation[M]				P11974	498.0			mono	0.157873	P11974-498	490.0		False		1.0	9.0		1.0	0.0			2.0								1.0		1.0				1.0			BS3
20180615_KS_CL_9	15000	2	VNLAMNVGKAR	9.0			0.0	15.994915	5	Oxidation[M]				P11974	498.0			mono	0.2283714	P11974-498	490.0		False		1.0	8.0		1.0	0.0			2.0								1.0		1.0				1.0			BS3
20180615_KS_CL_9	12386	2	VNLAMNVGKAR	9.0			0.0	15.994915	5	Oxidation[M]				P11974	498.0			mono	0.2818898	P11974-498	490.0		False		1.0	9.0		1.0	0.0			2.0								1.0		1.0				1.0			BS3
20180615_KS_CL_9	13873	2	VNLAMNVGKAR	9.0			0.0	15.994915	5	Oxidation[M]				P11974	498.0			mono	0.4775087000000001	P11974-498	490.0		False		1.0	10.0		1.0	0.0			2.0								1.0		1.0				1.0			BS3
20180615_KS_CL_9	12771	2	VNLAMNVGKAR	9.0			0.0	15.994915	5	Oxidation[M]				P11974	498.0			mono	0.7075507	P11974-498	490.0		False		1.0	9.0		1.0	0.0			2.0								1.0		1.0				1.0			BS3
20180615_KS_CL_9	14429	2	VNLAMNVGKAR	9.0			0.0	15.994915	5	Oxidation[M]				P11974	498.0			mono	0.7434466	P11974-498	490.0		False		1.0	9.0		1.0	0.0			2.0								1.0		1.0				1.0			BS3
20180615_KS_CL_9	12378	2	VNLAMNVGKAR	9.0			0.0	15.994915	5	Oxidation[M]				P11974	498.0			mono	0.7796624	P11974-498	490.0		False		1.0	3.0		1.0	0.0			2.0								1.0		1.0				1.0			BS3
20180615_KS_CL_9	13916	2	VNLAMNVGKAR	9.0			0.0	15.994915	5	Oxidation[M]				P11974	498.0			mono	0.8718896	P11974-498	490.0		False		1.0	3.0		1.0	0.0			2.0								1.0		1.0				1.0			BS3
20180615_KS_CL_9	14523	2	VNLAMNVGKAR	9.0			0.0							P11974	498.0			mono	0.9259678	P11974-498	490.0		False		1.0	3.0		1.0	0.0			2.0								1.0		1.0				1.0			BS3
20180615_KS_CL_9	14506	2	VNLAMNVGKAR	9.0			0.0							P11974	498.0			mono	0.9305469	P11974-498	490.0		False		1.0	3.0		1.0	0.0			2.0								1.0		1.0				1.0			BS3
20180615_KS_CL_9	12583	4	VNLAMNVGKARGFFKK	15.0			0.0	15.994915	5	Oxidation[M]				P11974	504.0			mono	0.01310112	P11974-504	490.0		False		1.0	26.0		1.0	0.0			4.0								1.0		1.0				1.0			BS3
20180615_KS_CL_9	15240	4	VNLAMNVGKARGFFKK	15.0			0.0							P11974	504.0			mono	0.01550906	P11974-504	490.0		False		1.0	18.0		1.0	0.0			4.0								1.0		1.0				1.0			BS3
20180615_KS_CL_9	15081	3	VNLAMNVGKARGFFKK	15.0			0.0							P11974	504.0			mono	0.09414782	P11974-504	490.0		False		1.0	10.0		1.0	0.0			3.0								1.0		1.0				1.0			BS3
20180615_KS_CL_9	12659	3	VNLAMNVGKARGFFKK	15.0			0.0	15.994915	5	Oxidation[M]				P11974	504.0			mono	0.1896217	P11974-504	490.0		False		1.0	10.0		1.0	0.0			3.0								1.0		1.0				1.0			BS3
20180615_KS_CL_9	15064	3	VNLAMNVGKARGFFKK	15.0			0.0							P11974	504.0			mono	0.2532374	P11974-504	490.0		False		1.0	12.0		1.0	0.0			3.0								1.0		1.0				1.0			BS3
20180615_KS_CL_9	15375	3	VNLAMNVGKARGFFKK	15.0			0.0							P11974	504.0			mono	0.3337602	P11974-504	490.0		False		1.0	6.0		1.0	0.0			3.0								1.0		1.0				1.0			BS3
20180615_KS_CL_9	15270	3	VNLAMNVGKARGFFKK	9.0			0.0							P11974	498.0			mono	0.01363562	P11974-498	490.0		False		1.0	17.0		1.0	0.0			3.0								1.0		1.0				1.0			BS3
20180615_KS_CL_9	12627	3	VNLAMNVGKARGFFKK	9.0			0.0	15.994915	5	Oxidation[M]				P11974	498.0			mono	0.01782181	P11974-498	490.0		False		1.0	17.0		1.0	0.0			3.0								1.0		1.0				1.0			BS3
20180615_KS_CL_9	15312	4	VNLAMNVGKARGFFKK	9.0			0.0							P11974	498.0			mono	0.02130976	P11974-498	490.0		False		1.0	12.0		1.0	0.0			4.0								1.0		1.0				1.0			BS3
20180615_KS_CL_9	12453	3	VNLAMNVGKARGFFKK	9.0			0.0	15.994915	5	Oxidation[M]				P11974	498.0			mono	0.04413599	P11974-498	490.0		False		1.0	15.0		1.0	0.0			3.0								1.0		1.0				1.0			BS3
20180615_KS_CL_9	15051	4	VNLAMNVGKARGFFKK	9.0			0.0							P11974	498.0			mono	0.05457854	P11974-498	490.0		False		1.0	9.0		1.0	0.0			4.0								1.0		1.0				1.0			BS3
20180615_KS_CL_9	13272	4	VNLAMNVGKARGFFKK	9.0			0.0	15.994915	5	Oxidation[M]				P11974	498.0			mono	0.2654074	P11974-498	490.0		False		1.0	6.0		1.0	0.0			4.0								1.0		1.0				1.0			BS3
20180615_KS_CL_9	12762	4	VNLAMNVGKARGFFKK	9.0			0.0	15.994915	5	Oxidation[M]				P11974	498.0			mono	0.3616634	P11974-498	490.0		False		1.0	8.0		1.0	0.0			4.0								1.0		1.0				1.0			BS3
20180615_KS_CL_9	23194	3	VVDVGSKVYVDDGLISLQVK	7.0			0.0							P11974	173.0			mono	0.002350697	P11974-173	167.0		False		1.0	22.0		1.0	0.0			3.0								1.0		1.0				1.0			BS3
20180615_KS_CL_9	22669	4	KLFEELAR	1.0	KLFEELAR	1.0								P11974	393.0	P11974	393.0	homomultimeric	30.72	P11974-393-P11974-393	393.0	393.0	False																-0.8		0.0			KLFEELAR-KLFEELAR-a1-b1
20180615_KS_CL_9	8578	3	GKNIKIISK	2.0										P11974	263.0			mono	30.41	P11974-263	262.0		False																-2.1		0.0			GKNIKIISK-K2-156
20180615_KS_CL_9	10416	4	MNFSHGTHEYHAETIKNVR	16.0										P11974	89.0			mono	30.28	P11974-89	74.0		False																-1.5		0.0			MNFSHGTHEYHAETIKNVR-K16-156
20180615_KS_CL_9	6108	3	KAADVHEVR	1.0										P11974	247.0			mono	28.39	P11974-247	247.0		False																-2.6		0.0			KAADVHEVR-K1-156
20180615_KS_CL_9	6569	4	KAADVHEVR	1.0	KILGEK	1.0								P11974	247.0	P11974	256.0	intra	28.2	P11974-247-P11974-256	247.0	256.0	False																-3.6		0.0			KAADVHEVR-KILGEK-a1-b1
20180615_KS_CL_9	23820	3	GDLGIEIPAEKVFLAQKMIIGR	11.0	GDLGIEIPAEKVFLAQKMIIGR	17.0								P11974	305.0		311.0	loop	26.88	P11974-305	295.0	295.0	False																-0.9		0.0			GDLGIEIPAEKVFLAQKMIIGR-K11-K17
20180615_KS_CL_9	15240	4	VNLAMNVGKARGFFKK	9.0										P11974	498.0			mono	26.86	P11974-498	490.0		False																0.9		0.0			VNLAMNVGKARGFFKK-K9-156
20180615_KS_CL_9	15692	3	GSGTAEVELKKGATLK	10.0	GSGTAEVELKKGATLK	11.0								P11974	135.0		136.0	loop	26.79	P11974-135	126.0	126.0	False																0.3		0.0			GSGTAEVELKKGATLK-K10-K11
20180615_KS_CL_9	4344	3	KAADVHEVRK	1.0										P11974	247.0			mono	26.62	P11974-247	247.0		False																0.8		0.0			KAADVHEVRK-K1-156
20180615_KS_CL_9	21001	3	VYVDDGLISLQVKQK	13.0	NICKVVDVGSK	4.0								P11974	186.0	P11974	166.0	intra	26.28	P11974-166-P11974-186	174.0	163.0	False																-2.0		0.0			VYVDDGLISLQVKQK-NICKVVDVGSK-a13-b4
20180615_KS_CL_9	23819	3	SVETLKEMIKSGMNVAR	6.0	SVETLKEMIKSGMNVAR	10.0								P11974	62.0		66.0	loop	25.96	P11974-62	57.0	57.0	False																2.8		0.0			SVETLKEMIKSGMNVAR-K6-K10
20180615_KS_CL_9	23439	5	AEGSDVANAVLDGADCIMLSGETAKGDYPLEAVR	25.0	GPDFLVTEVENGGFLGSKK	18.0								P11974	367.0	P11974	206.0	intra	25.7	P11974-206-P11974-367	343.0	189.0	False																3.3		0.0			AEGSDVANAVLDGADCIMLSGETAKGDYPLEAVR-GPDFLVTEVENGGFLGSKK-a25-b18
20180615_KS_CL_9	10736	3	IISKIENHEGVR	4.0										P11974	270.0			mono	25.51	P11974-270	267.0		False																-0.9		0.0			IISKIENHEGVR-K4-156
20180615_KS_CL_9	23498	3	AEGSDVANAVLDGADCIMLSGETAKGDYPLEAVR	25.0										P11974	367.0			mono	25.27	P11974-367	343.0		False																4.9		0.0			AEGSDVANAVLDGADCIMLSGETAKGDYPLEAVR-K25-155
20180615_KS_CL_9	16298	4	KLFEELAR	1.0	KILGEK	1.0								P11974	393.0	P11974	256.0	intra	24.75	P11974-256-P11974-393	393.0	256.0	False																-3.9		0.0			KLFEELAR-KILGEK-a1-b1
20180615_KS_CL_9	14847	3	TGLIKGSGTAEVELKK	5.0										P11974	125.0			mono	24.52	P11974-125	121.0		False																1.1		0.0			TGLIKGSGTAEVELKK-K5-156
20180615_KS_CL_9	23566	3	GDLGIEIPAEKVFLAQKMIIGR	11.0										P11974	305.0			mono	23.96	P11974-305	295.0		False																-2.7		0.0			GDLGIEIPAEKVFLAQKMIIGR-K11-156
20180615_KS_CL_9	8981	3	KILGEKGKNIK	1.0	KILGEKGKNIK	8.0								P11974	256.0		263.0	loop	23.94	P11974-256	256.0	256.0	False																-2.0		0.0			KILGEKGKNIK-K1-K8
20180615_KS_CL_9	7004	4	KGATLK	1.0	KILGEK	1.0								P11974	136.0	P11974	256.0	intra	23.41	P11974-136-P11974-256	136.0	256.0	False																-3.8		0.0			KGATLK-KILGEK-a1-b1
20180615_KS_CL_9	12006	4	TGLIKGSGTAEVELKKGATLK	5.0										P11974	125.0			mono	22.58	P11974-125	121.0		False																-0.5		0.0			TGLIKGSGTAEVELKKGATLK-K5-156
20180615_KS_CL_9	23818	3	AEGSDVANAVLDGADCIMLSGETAKGDYPLEAVR	25.0										P11974	367.0			mono	22.58	P11974-367	343.0		False																3.3		0.0			AEGSDVANAVLDGADCIMLSGETAKGDYPLEAVR-K25-156
20180615_KS_CL_9	8630	4	NICKVVDVGSK	4.0	KAADVHEVR	1.0								P11974	166.0	P11974	247.0	intra	22.25	P11974-166-P11974-247	163.0	247.0	False																-1.9		0.0			NICKVVDVGSK-KAADVHEVR-a4-b1
20180615_KS_CL_9	4638	3	KAADVHEVR	1.0										P11974	247.0			mono	21.68	P11974-247	247.0		False																-2.2		0.0			KAADVHEVR-K1-155
20180615_KS_CL_9	21750	3	NIKIISKIENHEGVR	3.0	NIKIISKIENHEGVR	7.0								P11974	266.0		270.0	loop	20.07	P11974-266	264.0	264.0	False																-3.8		0.0			NIKIISKIENHEGVR-K3-K7
20180615_KS_CL_9	19696	3	KGATLKITLDNAYMEK	6.0										P11974	141.0			mono	18.87	P11974-141	136.0		False																1.2		0.0			KGATLKITLDNAYMEK-K6-156
20180615_KS_CL_9	6718	5	KAADVHEVRKILGEK	10.0										P11974	256.0			mono	18.78	P11974-256	247.0		False																-1.6		0.0			KAADVHEVRKILGEK-K10-156
20180615_KS_CL_9	23687	3	GVNLPGAAVDLPAVSEKDIQDLK	17.0										P11974	224.0			mono	16.77	P11974-224	208.0		False																6.1		0.0			GVNLPGAAVDLPAVSEKDIQDLK-K17-155
20180615_KS_CL_9	23612	3	GIFPVVCKDPVQEAWAEDVDLR	8.0										P11974	475.0			mono	16.63	P11974-475	468.0		False																-0.2		0.0			GIFPVVCKDPVQEAWAEDVDLR-K8-156
20180615_KS_CL_9	22945	3	SVETLKEMIKSGMNVAR	6.0										P11974	62.0			mono	16.35	P11974-62	57.0		False																-0.6		0.0			SVETLKEMIKSGMNVAR-K6-156
20180615_KS_CL_9	19834	3	IMSELMQTACIVPKGAR	14.0										decoy_P11974	210.0			mono	14.06	decoy_P11974-210	197.0		True																-1.6		0.043			IMSELMQTACIVPKGAR-K14-155
20180615_KS_CL_9	18802	4	GSGTAEVELKKGATLKITLDNAYMEK	16.0										P11974	141.0			mono	12.96	P11974-141	126.0		False																2.2		0.043			GSGTAEVELKKGATLKITLDNAYMEK-K16-156
20180615_KS_CL_9	10692	3	KILGEK	1.0	NIKIISK	3.0								P11974	256.0	P11974	266.0	intra	104.0	P11974-256-P11974-266	256.0	264.0	False	104~K1~K3~50#55~K1~S6~50						1640.03566912	296.0	3.0						-0.08773590430003342
20180615_KS_CL_9	11394	2	MSK	1.0	VVDVGSK	6.0		15.994914600000016	1	Methionine oxidized				P11974	1.0	P11974	172.0	intra	84.0	P11974-1-P11974-172	1.0	167.0	False	84~{0~S6~50#-1~K3~S6~50						1221.63951524	348.0	2.0						1.6390896765875835
20180615_KS_CL_9	12021	3	KGATLK	4.0	SVETLKEMIK	6.0					15.994914600000016	8	Methionine oxidized	P11974	139.0	P11974	62.0	intra	77.0	P11974-62-P11974-139	136.0	57.0	False	56~K1~S1~16#62~K1~T4~16#62~K1~K6~16#28~K1~K10~16#77~T4~K6~16#49~T4~K10~16						1948.1034905	405.0	3.0						0.4007691023052925
20180615_KS_CL_9	12069	4	GSGTAEVELKK	10.0	NICKVVDVGSK	4.0					57.021463689999976	3	Cystein acetamide	P11974	135.0	P11974	166.0	intra	95.0	P11974-135-P11974-166	126.0	163.0	False	33~S2~K4~25#36~T4~K4~25#95~K10~K4~25#18~K10~S10~25						2474.3170648	409.0	4.0						0.09136257535232167
20180615_KS_CL_9	14058	5	KAADVHEVR	1.0	KGVNLPGAAVDLPAVSEK	1.0								P11974	247.0	P11974	207.0	intra	89.0	P11974-207-P11974-247	247.0	207.0	False	89~K1~K1~90#-1~K1~S16~9						2926.59964546	574.0	5.0						0.5309982106414902
20180615_KS_CL_9	15540	4	KGATLK	1.0	SVETLKEMIK	6.0								P11974	136.0	P11974	62.0	intra	82.0	P11974-62-P11974-136	136.0	57.0	False	41~K1~S1~4#45~K1~T4~4#82~K1~K6~45#70~T4~K6~45						1932.1085759	716.0	4.0						1.295453469154783
20180615_KS_CL_9	15721	4	KGATLK	4.0	KGVNLPGAAVDLPAVSEK	1.0								P11974	139.0	P11974	207.0	intra	103.0	P11974-139-P11974-207	136.0	207.0	False	102~K1~K1~47#-1~K1~S16~4#103~T4~K1~47						2519.44431423	735.0	4.0						0.5479895846433367
20180615_KS_CL_9	16596	4	KGATLK	1.0	VYVDDGLISLQVKQK	13.0								P11974	136.0	P11974	186.0	intra	126.0	P11974-136-P11974-186	136.0	174.0	False	-1~K1~Y2~3#76~K1~S9~11#126~K1~K13~42#92~T4~K13~42						2459.41195151	849.0	4.0						-2.8936472350132765
20180615_KS_CL_9	16612	3	KGATLK	1.0	VYVDDGLISLQVKQK	13.0								P11974	136.0	P11974	186.0	intra	114.0	P11974-136-P11974-186	136.0	174.0	False	-1~K1~Y2~3#78~K1~S9~11#114~K1~K13~42#103~T4~K13~42						2459.41195151	850.0	3.0						-1.5118555553360633
20180615_KS_CL_9	18020	4	KILGEK	1.0	KGVNLPGAAVDLPAVSEK	1.0								P11974	256.0	P11974	207.0	intra	78.0	P11974-207-P11974-256	256.0	207.0	False	78~K1~K1~90#39~K1~S16~9						2589.48617901	1163.0	4.0						-3.458671086518295
20180615_KS_CL_9	18024	4	KILGEK	1.0	KGVNLPGAAVDLPAVSEK	1.0								P11974	256.0	P11974	207.0	intra	86.0	P11974-207-P11974-256	256.0	207.0	False	86~K1~K1~90#39~K1~S16~9						2589.48617901	1165.0	4.0						-3.4911101797451507
20180615_KS_CL_9	18220	3	KILGEK	1.0	KGVNLPGAAVDLPAVSEK	1.0								P11974	256.0	P11974	207.0	intra	146.0	P11974-207-P11974-256	256.0	207.0	False	146~K1~K1~90#43~K1~S16~9						2589.48617901	1229.0	3.0						-2.735596519404158
20180615_KS_CL_9	18237	4	KILGEK	1.0	KGVNLPGAAVDLPAVSEK	1.0								P11974	256.0	P11974	207.0	intra	107.0	P11974-207-P11974-256	256.0	207.0	False	107~K1~K1~90#38~K1~S16~9						2589.48617901	1249.0	4.0						-2.124035929246761
20180615_KS_CL_9	18387	3	KILGEK	1.0	SVETLKEMIK	4.0								P11974	256.0	P11974	60.0	intra	84.0	P11974-60-P11974-256	256.0	57.0	False	61~K1~S1~4#84~K1~T4~47#84~K1~K6~47						2002.15044068	1313.0	3.0						-2.8211945618775824
20180615_KS_CL_9	20607	3	MSK	1.0	GSGTAEVELK	4.0								P11974	1.0	P11974	129.0	intra	77.0	P11974-1-P11974-129	1.0	126.0	False	-1~{0~S2~50#77~{0~T4~50						1492.75633575	1806.0	3.0						1.7326910335956065
20180615_KS_CL_9	20821	3	MSK	1.0	GSGTAEVELK	4.0								P11974	1.0	P11974	129.0	intra	77.0	P11974-1-P11974-129	1.0	126.0	False	77~{0~S2~50#77~{0~T4~50						1492.75633575	1882.0	3.0						3.143497124625147
20180615_KS_CL_9	21396	4	TGLIKGSGTAEVELK	5.0	KGVNLPGAAVDLPAVSEK	1.0								P11974	125.0	P11974	207.0	intra	90.0	P11974-125-P11974-207	121.0	207.0	False	88~T1~K1~20#90~K5~K1~20#37~K5~S16~20#83~S7~K1~20#80~T9~K1~20						3404.88867612	2001.0	4.0						-3.001945630508717
20180615_KS_CL_9	21428	3	TGLIKGSGTAEVELK	5.0	KGVNLPGAAVDLPAVSEK	1.0								P11974	125.0	P11974	207.0	intra	87.0	P11974-125-P11974-207	121.0	207.0	False	84~T1~K1~20#87~K5~K1~20#37~K5~S16~20#80~S7~K1~20#80~T9~K1~20						3404.88867612	2013.0	3.0						-4.608653560040701
20180615_KS_CL_9	21990	4	KGATLK	1.0	VVDVGSKVYVDDGLISLQVK	6.0								P11974	136.0	P11974	172.0	intra	105.0	P11974-136-P11974-172	136.0	167.0	False	105~K1~S6~31#105~K1~K7~31#103~K1~Y9~3#54~K1~S16~3#90~T4~K7~31						2887.63905067	2222.0	4.0						0.006991871116324268
20180615_KS_CL_9	22157	3	KGATLK	1.0	VVDVGSKVYVDDGLISLQVK	6.0								P11974	136.0	P11974	172.0	intra	95.0	P11974-136-P11974-172	136.0	167.0	False	95~K1~S6~20#95~K1~K7~20#86~K1~Y9~20#52~K1~S16~20#94~T4~K7~20						2887.63905067	2267.0	3.0						0.6838003695301249
20180615_KS_CL_9	22363	4	TGLIKGSGTAEVELK	5.0	KGVNLPGAAVDLPAVSEK	1.0								P11974	125.0	P11974	207.0	intra	91.0	P11974-125-P11974-207	121.0	207.0	False	89~T1~K1~24#91~K5~K1~24#37~K5~S16~2#75~S7~K1~24#72~T9~K1~24						3404.88867612	2313.0	4.0						0.4014050329562704
20180615_KS_CL_9	22372	3	TGLIKGSGTAEVELK	5.0	KGVNLPGAAVDLPAVSEK	1.0								P11974	125.0	P11974	207.0	intra	86.0	P11974-125-P11974-207	121.0	207.0	False	82~T1~K1~20#86~K5~K1~20#54~K5~S16~20#78~S7~K1~20#78~T9~K1~20						3404.88867612	2320.0	3.0						-1.858766134845461
20180615_KS_CL_9	22490	3	KGATLK	4.0	VVDVGSKVYVDDGLISLQVK	7.0								P11974	139.0	P11974	173.0	intra	90.0	P11974-139-P11974-173	136.0	167.0	False	89~K1~S6~20#89~K1~K7~20#83~K1~Y9~20#54~K1~S16~20#90~T4~K7~20						2887.63905067	2430.0	3.0						-4.154424991470549
20180615_KS_CL_9	22500	4	KGATLK	1.0	VVDVGSKVYVDDGLISLQVK	6.0								P11974	136.0	P11974	172.0	intra	87.0	P11974-136-P11974-172	136.0	167.0	False	87~K1~S6~31#87~K1~K7~31#85~K1~Y9~3#42~K1~S16~3#85~T4~K7~31						2887.63905067	2436.0	4.0						-1.0804028190335797
20180615_KS_CL_9	22537	5	VNLAMNVGKAR	9.0	KGDVVIVLTGWRPGSGFTNTMR	1.0		15.994914600000016	5	Methionine oxidized				P11974	498.0	P11974	505.0	intra	82.0	P11974-498-P11974-505	490.0	505.0	False	82~K9~K1~71#38~K9~T9~7#24~K9~S15~7#24~K9~T18~7#24~K9~T20~7						3716.97271408	2490.0	5.0						-2.647215033383063
20180615_KS_CL_9	22658	5	NICKVVDVGSK	4.0	QKGPDFLVTEVENGGFLGSKK	2.0		57.021463689999976	3	Cystein acetamide				P11974	166.0	P11974	188.0	intra	114.0	P11974-166-P11974-188	163.0	187.0	False	114~K4~K2~16#99~K4~T9~16#33~K4~S19~16#33~K4~K20~16#52~S10~K2~16#-1~S10~K20~16						3605.88835851	2580.0	5.0						-0.97868627732012
20180615_KS_CL_9	22669	4	KLFEELAR	1.0	KLFEELAR	1.0								P11974	393.0	P11974	393.0	intra	175.0	P11974-393-P11974-393	393.0	393.0	False	175~K1~K1~100						2148.20631604	2584.0	4.0						-2.38021466183808
20180615_KS_CL_9	22699	3	KLFEELAR	1.0	KLFEELAR	1.0								P11974	393.0	P11974	393.0	intra	185.0	P11974-393-P11974-393	393.0	393.0	False	185~K1~K1~100						2148.20631604	2599.0	3.0						-2.623497912252472
20180615_KS_CL_9	22839	5	AGKPVICATQMLESMIK	9.0	SVETLKEMIKSGMNVAR	10.0		57.021463689999976	7	Cystein acetamide	15.994914600000016;15.994914600000016	8;13	Methionine oxidized;Methionine oxidized	P11974	328.0	P11974	66.0	intra	108.0	P11974-66-P11974-328	320.0	57.0	False	25~K3~S1~1#90~K3~T4~12#90~K3~K6~12#92~K3~K10~12#82~K3~S11~12#107~T9~K6~12#108~T9~K10~12#96~S14~K6~12#97~S14~K10~12						3939.01318304	2710.0	5.0						-1.4708172459207731
20180615_KS_CL_9	22839	5	AGKPVICATQMLESMIK	9.0	SVETLKEMIKSGMNVAR	6.0		57.021463689999976;15.994914600000016	7;11	Cystein acetamide;Methionine oxidized	15.994914600000016	13	Methionine oxidized	P11974	328.0	P11974	62.0	intra	100.0	P11974-62-P11974-328	320.0	57.0	False	66~K3~S1~0#74~K3~T4~8#74~K3~K6~8#74~K3~K10~8#64~K3~S11~8#100~T9~K6~8#100~T9~K10~8#95~S14~K6~8#95~S14~K10~8#72~K17~S1~0#80~K17~T4~8#80~K17~K6~8#80~K17~K10~8#70~K17~S11~8						3939.01318304	2711.0	5.0						-1.4708172459207731
20180615_KS_CL_9	22839	5	AGKPVICATQMLESMIK	14.0	SVETLKEMIKSGMNVAR	6.0		57.021463689999976;15.994914600000016	7;15	Cystein acetamide;Methionine oxidized	15.994914600000016	13	Methionine oxidized	P11974	333.0	P11974	62.0	intra	93.0	P11974-62-P11974-333	320.0	57.0	False	25~K3~S1~0#32~K3~T4~8#32~K3~K6~8#32~K3~K10~8#27~K3~S11~8#84~T9~K6~8#84~T9~K10~8#93~S14~K6~8#93~S14~K10~8#73~K17~S1~0#81~K17~T4~8#81~K17~K6~8#81~K17~K10~8#71~K17~S11~8						3939.01318304	2713.0	5.0						-1.4708172459207731
20180615_KS_CL_9	22853	4	SVETLKEMIKSGMNVAR	10.0	GIFPVVCKDPVQEAWAEDVDLR	8.0		15.994914600000016;15.994914600000016	8;13	Methionine oxidized;Methionine oxidized	57.021463689999976	7	Cystein acetamide	P11974	66.0	P11974	475.0	intra	112.0	P11974-66-P11974-475	57.0	468.0	False	99~S1~K8~4#103~T4~K8~4#110~K6~K8~4#112~K10~K8~43#107~S11~K8~43						4605.30374526	2724.0	4.0						-1.4796874342778508
20180615_KS_CL_9	2289	3	KPRPTR	1.0	KPRPTR	1.0								P11974	337.0	P11974	337.0	intra	110.0	P11974-337-P11974-337	337.0	337.0	False	110~K1~K1~83#97~K1~T5~8#97~T5~K1~8						1645.99726702	2.0	3.0						-3.8316067052835017
20180615_KS_CL_9	22932	4	TGLIKGSGTAEVELK	5.0	ITLDNAYMEKCDENILWLDYK	7.0					57.021463689999976	11	Cystein acetamide	P11974	125.0	P11974	148.0	intra	110.0	P11974-125-P11974-148	121.0	142.0	False	105~T1~K10~14#103~K5~T2~14#110~K5~Y7~14#110~K5~K10~14#46~K5~Y20~14#98~S7~K10~14#96~T9~K10~14						4287.1451026999985	2821.0	4.0						-1.0589435858525424
20180615_KS_CL_9	2303	4	KPRPTR	1.0	KPRPTR	1.0								P11974	337.0	P11974	337.0	intra	132.0	P11974-337-P11974-337	337.0	337.0	False	132~K1~K1~83#112~K1~T5~8#112~T5~K1~8						1645.99726702	3.0	4.0						-3.980678591199049
20180615_KS_CL_9	23035	4	KLFEELAR	1.0	GDLGIEIPAEKVFLAQK	11.0								P11974	393.0	P11974	305.0	intra	121.0	P11974-305-P11974-393	393.0	295.0	False	121~K1~K11~100						2970.6550351	2942.0	4.0						1.0044104643022722
20180615_KS_CL_9	23133	3	GPDFLVTEVENGGFLGSK	7.0	SVETLKEMIKSGMNVAR	6.0					15.994914600000016	13	Methionine oxidized	P11974	195.0	P11974	62.0	intra	82.0	P11974-62-P11974-195	189.0	57.0	False	82~T7~K6~45#80~T7~K10~4#49~S17~K6~45#46~S17~K10~4						3911.97691535	3121.0	3.0						2.7908778005674892
20180615_KS_CL_9	23235	3	IISKIENHEGVR	4.0	VYVDDGLISLQVK	2.0								P11974	270.0	P11974	175.0	intra	95.0	P11974-175-P11974-270	267.0	174.0	False	95~K4~Y2~50#79~K4~S9~50						2980.63536224	3232.0	3.0						-4.572871442540446
20180615_KS_CL_9	23430	5	GPDFLVTEVENGGFLGSKK	18.0	AEGSDVANAVLDGADCIMLSGETAKGDYPLEAVR	20.0					57.021463689999976;15.994914600000016	16;18	Cystein acetamide;Methionine oxidized	P11974	206.0	P11974	362.0	intra	78.0	P11974-206-P11974-362	189.0	343.0	False	75~T7~K25~2#75~S17~K25~2#65~K18~S4~29#78~K18~S20~29#78~K18~T23~29#75~K18~K25~2#61~K18~Y28~2						5641.72003756	3390.0	5.0						3.108425333339357
20180615_KS_CL_9	23875	3	ILGEKGK	5.0	DIQDLKFGVEQDVDMVFASFIR	6.0					15.994914600000016	15	Methionine oxidized	P11974	261.0	P11974	230.0	intra	84.0	P11974-230-P11974-261	257.0	225.0	False	84~K5~K6~50#50~K5~S19~50						3469.79233295	3814.0	3.0						1.158653013228643
20180615_KS_CL_9	23933	3	KILGEK	1.0	DIQDLKFGVEQDVDMVFASFIR	6.0								P11974	256.0	P11974	230.0	intra	129.0	P11974-230-P11974-256	256.0	225.0	False	129~K1~K6~50#64~K1~S19~50						3396.77595466	3849.0	3.0						-3.6892236633913824
20180615_KS_CL_9	23940	4	KILGEK	1.0	DIQDLKFGVEQDVDMVFASFIR	6.0								P11974	256.0	P11974	230.0	intra	95.0	P11974-230-P11974-256	256.0	225.0	False	95~K1~K6~90#52~K1~S19~9						3396.77595466	3859.0	4.0						-1.6309020991575265
20180615_KS_CL_9	2619	4	KPRPTR	1.0	KPRPTR	1.0								P11974	337.0	P11974	337.0	intra	98.0	P11974-337-P11974-337	337.0	337.0	False	98~K1~K1~83#86~K1~T5~8#86~T5~K1~8						1645.99726702	11.0	4.0						-1.5286561506949403
20180615_KS_CL_9	2702	4	KPRPTR	1.0	KPRPTR	1.0								P11974	337.0	P11974	337.0	intra	100.0	P11974-337-P11974-337	337.0	337.0	False	100~K1~K1~33#92~K1~T5~33#92~T5~K1~33						1645.99726702	17.0	4.0						-1.1957263798360651
20180615_KS_CL_9	3430	3	KGATLK	1.0	KPRPTR	5.0								P11974	136.0	P11974	341.0	intra	116.0	P11974-136-P11974-341	136.0	337.0	False	112~K1~K1~47#116~K1~T5~47#93~T4~K1~4						1508.92712181	23.0	3.0						0.9446636837336241
20180615_KS_CL_9	4628	4	GKNIK	2.0	KAADVHEVR	1.0								P11974	263.0	P11974	247.0	intra	86.0	P11974-247-P11974-263	262.0	247.0	False	86~K2~K1~100						1720.97044305	32.0	4.0						-1.3133246869557569
20180615_KS_CL_9	5073	4	KGATLK	1.0	KAADVHEVR	1.0								P11974	136.0	P11974	247.0	intra	114.0	P11974-136-P11974-247	136.0	247.0	False	114~K1~K1~50#93~T4~K1~50						1779.01230783	47.0	4.0						-3.2090774726595317
20180615_KS_CL_9	5082	5	KGATLK	1.0	KAADVHEVR	1.0								P11974	136.0	P11974	247.0	intra	109.0	P11974-136-P11974-247	136.0	247.0	False	109~K1~K1~50#90~T4~K1~50						1779.01230783	49.0	5.0						-2.168820502848612
20180615_KS_CL_9	7809	5	KAADVHEVR	1.0	IISKIENHEGVR	3.0								P11974	247.0	P11974	269.0	intra	96.0	P11974-247-P11974-269	247.0	267.0	False	96~K1~S3~50#96~K1~K4~50						2556.38925896	124.0	5.0						-2.112155410474737
20180615_KS_CL_9	8630	4	KAADVHEVR	1.0	NICKVVDVGSK	4.0					57.021463689999976	3	Cystein acetamide	P11974	247.0	P11974	166.0	intra	137.0	P11974-166-P11974-247	247.0	163.0	False	137~K1~K4~50#65~K1~S10~50						2380.2653041	162.0	4.0						-0.618939791839556
20180615_KS_CL_9	8632	3	KAADVHEVR	1.0	NICKVVDVGSK	4.0					57.021463689999976	3	Cystein acetamide	P11974	247.0	P11974	166.0	intra	80.0	P11974-166-P11974-247	247.0	163.0	False	80~K1~K4~50#46~K1~S10~50						2380.2653041	163.0	3.0						-1.1981283816215766
20180615_KS_CL_9	9230	3	GFFKK	4.0	TGLIKGSGTAEVELKK	15.0								P11974	504.0	P11974	135.0	intra	77.0	P11974-135-P11974-504	501.0	121.0	False	72~K4~T1~20#77~K4~K5~20#77~K4~S7~20#77~K4~T9~20#77~K4~K15~20						2394.3642731	205.0	3.0						-0.3958714160064124
20180615_KS_CL_9	9370	3	KPRPTR	5.0	TGLIKGSGTAEVELK	5.0								P11974	341.0	P11974	125.0	intra	79.0	P11974-125-P11974-341	337.0	121.0	False	74~K1~T1~20#74~K1~K5~20#74~K1~S7~20#74~K1~T9~20#79~T5~K5~20						2394.3714837	216.0	3.0						-2.8836293605016983
20180615_KS_CL_9	9383	3	KPRPTR	5.0	TGLIKGSGTAEVELK	5.0								P11974	341.0	P11974	125.0	intra	82.0	P11974-125-P11974-341	337.0	121.0	False	73~K1~T1~20#78~K1~K5~20#78~K1~S7~20#78~K1~T9~20#82~T5~K5~20						2394.3714837	219.0	3.0						-2.956300212590369
20180615_KS_CL_9	9383	3	GFFKK	4.0	TGLIKGSGTAEVELKK	15.0								P11974	504.0	P11974	135.0	intra	78.0	P11974-135-P11974-504	501.0	121.0	False	73~K4~T1~20#78~K4~K5~20#78~K4~S7~20#78~K4~T9~20#78~K4~K15~20						2394.3642731	218.0	3.0						0.05518792365772755
20180615_KS_CL_9	23439	5	AEGSDVANAVLDGADCIMLSGETAKGDYPLEAVR	25.0	GPDFLVTEVENGGFLGSKK	18.0								P11974	367.0	P11974	206.0	intra	6.09	P11974-206-P11974-367	343.0	189.0	False																						1.0
20180615_KS_CL_9	22866	5	AEGSDVANAVLDGADCIMLSGETAKGDYPLEAVR	25.0	KPRPTR	1.0								P11974	367.0	P11974	337.0	intra	10.565	P11974-337-P11974-367	343.0	337.0	False																						1.0
20180615_KS_CL_9	23940	4	DIQDLKFGVEQDVDMVFASFIR	6.0	KILGEK	1.0								P11974	230.0	P11974	256.0	intra	4.595	P11974-230-P11974-256	225.0	256.0	False																						1.0
20180615_KS_CL_9	20465	6	KPRPTR	1.0	TATESFASDPILYRPVAVALDTKGPEIR	23.0								P11974	337.0	P11974	115.0	intra	4.7	P11974-115-P11974-337	337.0	93.0	False																						1.0
20180615_KS_CL_9	23035	4	GDLGIEIPAEKVFLAQK	11.0	KLFEELAR	1.0								P11974	305.0	P11974	393.0	intra	3.87	P11974-305-P11974-393	295.0	393.0	False																						1.0
20180615_KS_CL_9	22586	4	IISKIENHEGVR	4.0	TATESFASDPILYRPVAVALDTKGPEIR	23.0								P11974	270.0	P11974	115.0	intra	5.41	P11974-115-P11974-270	267.0	93.0	False																						1.0
20180615_KS_CL_9	22781	4	GPDFLVTEVENGGFLGSKK	18.0	TGLIKGSGTAEVELK	5.0								P11974	206.0	P11974	125.0	intra	4.205	P11974-125-P11974-206	189.0	121.0	False																						1.0
20180615_KS_CL_9	23418	5	AEGSDVANAVLDGADCIMLSGETAKGDYPLEAVR	25.0	TATESFASDPILYRPVAVALDTKGPEIR	23.0								P11974	367.0	P11974	115.0	intra	5.605	P11974-115-P11974-367	343.0	93.0	False																						1.0
20180615_KS_CL_9	23174	4	AEGSDVANAVLDGADCIMLSGETAKGDYPLEAVR	25.0	TGLIKGSGTAEVELK	5.0								P11974	367.0	P11974	125.0	intra	6.17	P11974-125-P11974-367	343.0	121.0	False																						1.0
20180615_KS_CL_9	19860	4	GPDFLVTEVENGGFLGSKK	18.0	KPRPTR	1.0								P11974	206.0	P11974	337.0	intra	5.515	P11974-206-P11974-337	189.0	337.0	False																						1.0
20180615_KS_CL_9	15081	3	GFFKK	4.0	VNLAMNVGKAR	9.0								P11974	504.0	P11974	498.0	intra	3.275	P11974-498-P11974-504	501.0	490.0	False																						1.0
20180615_KS_CL_9	22780	4	TATESFASDPILYRPVAVALDTKGPEIR	23.0	TGLIKGSGTAEVELK	5.0								P11974	115.0	P11974	125.0	intra	7.375	P11974-115-P11974-125	93.0	121.0	False																						1.0
20180615_KS_CL_9	23037	5	GPDFLVTEVENGGFLGSKK	18.0	TATESFASDPILYRPVAVALDTKGPEIR	23.0								P11974	206.0	P11974	115.0	intra	3.425	P11974-115-P11974-206	189.0	93.0	False																						1.0
20180615_KS_CL_9	5073	4	KAADVHEVR	1.0	KGATLK	1.0								P11974	247.0	P11974	136.0	intra	2.92	P11974-136-P11974-247	247.0	136.0	False																						1.0
20180615_KS_CL_9	8615	5	KAADVHEVR	1.0	NICKVVDVGSK	4.0								P11974	247.0	P11974	166.0	intra	2.815	P11974-166-P11974-247	247.0	163.0	False																						1.0
20180615_KS_CL_9	11671	4	KGATLK	1.0	TGLIKGSGTAEVELK	5.0								P11974	136.0	P11974	125.0	intra	3.205	P11974-125-P11974-136	136.0	121.0	False																						1.0
20180615_KS_CL_9	10593	4	KAADVHEVR	1.0	TGLIKGSGTAEVELK	5.0								P11974	247.0	P11974	125.0	intra	2.75	P11974-125-P11974-247	247.0	121.0	False																						1.0
20180615_KS_CL_9	22930	4	QKGPDFLVTEVENGGFLGSKK	20.0	TATESFASDPILYRPVAVALDTKGPEIR	23.0								P11974	206.0	P11974	115.0	intra	5.66	P11974-115-P11974-206	187.0	93.0	False																						1.0
20180615_KS_CL_9	22656	4	GSGTAEVELKK	10.0	TATESFASDPILYRPVAVALDTKGPEIR	23.0								P11974	135.0	P11974	115.0	intra	3.54	P11974-115-P11974-135	126.0	93.0	False																						1.0
20180615_KS_CL_9	18237	4	KGVNLPGAAVDLPAVSEK	1.0	KILGEK	1.0								P11974	207.0	P11974	256.0	intra	4.485	P11974-207-P11974-256	207.0	256.0	False																						1.0
20180615_KS_CL_9	23247	4	AEGSDVANAVLDGADCIMLSGETAKGDYPLEAVRMQHLIAR	25.0	EMIKSGMNVAR	4.0								P11974	367.0	P11974	66.0	intra	5.28	P11974-66-P11974-367	343.0	63.0	False																						1.0
20180615_KS_CL_9	7363	4	KAADVHEVRK	1.0	NICKVVDVGSK	4.0								P11974	247.0	P11974	166.0	intra	3.145	P11974-166-P11974-247	247.0	163.0	False																						1.0
20180615_KS_CL_9	16219	5	MNFSHGTHEYHAETIKNVR	16.0	SVETLKEMIK	6.0								P11974	89.0	P11974	62.0	intra	2.6	P11974-62-P11974-89	74.0	57.0	False																						1.0
20180615_KS_CL_9	21396	4	KGVNLPGAAVDLPAVSEK	1.0	TGLIKGSGTAEVELK	5.0								P11974	207.0	P11974	125.0	intra	4.265	P11974-125-P11974-207	207.0	121.0	False																						1.0
20180615_KS_CL_9	6569	4	KAADVHEVR	1.0	KILGEK	1.0								P11974	247.0	P11974	256.0	intra	3.07	P11974-247-P11974-256	247.0	256.0	False																						1.0
20180615_KS_CL_9	23622	4	CNRAGKPVICATQMLESMIK	6.0	EMIKSGMNVARMNFSHGTHEYHAETIK	4.0								P11974	322.0	P11974	66.0	intra	2.555	P11974-66-P11974-322	317.0	63.0	False																						1.0
20180615_KS_CL_9	6922	5	IISKIENHEGVR	4.0	KPRPTR	1.0								P11974	270.0	P11974	337.0	intra	2.17	P11974-270-P11974-337	267.0	337.0	False																						1.0
20180615_KS_CL_9	22764	4	NICKVVDVGSK	4.0	TATESFASDPILYRPVAVALDTKGPEIR	23.0								P11974	166.0	P11974	115.0	intra	5.18	P11974-115-P11974-166	163.0	93.0	False																						1.0
20180615_KS_CL_9	9609	4	KPRPTR	1.0	TGLIKGSGTAEVELK	5.0								P11974	337.0	P11974	125.0	intra	2.845	P11974-125-P11974-337	337.0	121.0	False																						1.0
20180615_KS_CL_9	22560	4	GDLGIEIPAEKVFLAQK	11.0	IISKIENHEGVR	4.0								P11974	305.0	P11974	270.0	intra	3.515	P11974-270-P11974-305	295.0	267.0	False																						1.0
20180615_KS_CL_9	13172	4	KGVNLPGAAVDLPAVSEK	1.0	KPRPTR	1.0								P11974	207.0	P11974	337.0	intra	3.005	P11974-207-P11974-337	207.0	337.0	False																						1.0
20180615_KS_CL_9	21728	3	SHSEAGSAFIQTQQLHAAMADTFLEHMCR											P11974				linear or mono	9.225				False																						1.0		29.0
20180615_KS_CL_9	23258	4	TATESFASDPILYRPVAVALDTKGPEIR											P11974				linear or mono	7.955				False																						1.0		28.0
20180615_KS_CL_9	8798	3	MNFSHGTHEYHAETIKNVR					15.99;156.08	1;16	15.99;156.08				P11974				linear or mono	6.805				False																						1.0		19.0
20180615_KS_CL_9	23093	4	AEGSDVANAVLDGADCIMLSGETAKGDYPLEAVR											P11974				linear or mono	7.57				False																						1.0		34.0
20180615_KS_CL_9	5448	3	MNFSHGTHEYHAETIK											P11974				linear or mono	6.19				False																						1.0		16.0
20180615_KS_CL_9	10525	3	MNFSHGTHEYHAETIKNVR					156.08	16	156.08				P11974				linear or mono	7.865				False																						1.0		19.0
20180615_KS_CL_9	13723	3	SHSEAGSAFIQTQQLHAAMADTFLEHMCR					15.99;15.99	19;27	15.99;15.99				P11974				linear or mono	6.85				False																						1.0		29.0
20180615_KS_CL_9	17207	4	SHSEAGSAFIQTQQLHAAMADTFLEHMCR					15.99	19	15.99				P11974				linear or mono	8.005				False																						1.0		29.0
20180615_KS_CL_9	18438	4	KGVNLPGAAVDLPAVSEKDIQDLK											P11974				linear or mono	6.345				False																						1.0		24.0
20180615_KS_CL_9	17636	4	SHSEAGSAFIQTQQLHAAMADTFLEHMCR					15.99	27	15.99				P11974				linear or mono	7.825				False																						1.0		29.0
20180615_KS_CL_9	23498	3	AEGSDVANAVLDGADCIMLSGETAKGDYPLEAVR					156.08	25	156.08				P11974				linear or mono	6.54				False																						1.0		34.0
20180615_KS_CL_9	5238	3	MNFSHGTHEYHAETIK					15.99	1	15.99				P11974				linear or mono	6.37				False																						1.0		16.0
20180615_KS_CL_9	16957	3	RFDEILEASDGIMVAR					15.99	13	15.99				P11974				linear or mono	5.245				False																						1.0		16.0
20180615_KS_CL_9	22776	3	AEGSDVANAVLDGADCIMLSGETAKGDYPLEAVR					15.99	18	15.99				P11974				linear or mono	7.22				False																						1.0		34.0
20180615_KS_CL_9	23131	3	AEGSDVANAVLDGADCIMLSGETAKGDYPLEAVR					15.99;156.08	18;25	15.99;156.08				P11974				linear or mono	7.035				False																						1.0		34.0
20180615_KS_CL_9	20969	3	KGDVVIVLTGWRPGSGFTNTMR											P11974				linear or mono	5.16				False																						1.0		22.0
20180615_KS_CL_9	22944	3	TATESFASDPILYRPVAVALDTKGPEIR					156.08	23	156.08				P11974				linear or mono	5.57				False																						1.0		28.0
20180615_KS_CL_9	22811	3	TATESFASDPILYRPVAVALDTK											P11974				linear or mono	5.11				False																						1.0		23.0
20180615_KS_CL_9	22578	4	AGKPVICATQMLESMIKKPRPTR					156.08	17	156.08				P11974				linear or mono	6.635				False																						1.0		23.0
20180615_KS_CL_9	22577	3	RFDEILEASDGIMVAR											P11974				linear or mono	5.25				False																						1.0		16.0
20180615_KS_CL_9	5968	4	MNFSHGTHEYHAETIKNVR											P11974				linear or mono	4.89				False																						1.0		19.0
20180615_KS_CL_9	22680	3	ITLDNAYMEKCDENILWLDYK					15.99	8	15.99				P11974				linear or mono	5.795				False																						1.0		21.0
20180615_KS_CL_9	21950	3	GVNLPGAAVDLPAVSEKDIQDLK											P11974				linear or mono	4.925				False																						1.0		23.0
20180615_KS_CL_9	23113	3	AEGSDVANAVLDGADCIMLSGETAK											P11974				linear or mono	5.53				False																						1.0		25.0
20180615_KS_CL_9	13132	3	TGLIKGSGTAEVELKK					156.08	5	156.08				P11974				linear or mono	4.515				False																						1.0		16.0
20180615_KS_CL_9	22814	3	GIFPVVCKDPVQEAWAEDVDLR											P11974				linear or mono	5.615				False																						1.0		22.0
20180615_KS_CL_9	23969	2	FGVEQDVDMVFASFIR											P11974				linear or mono	4.35				False																						1.0		16.0
20180615_KS_CL_9	14211	3	SSSHSTDLMEAMAMGSVEASYK											P11974				linear or mono	4.63				False																						1.0		22.0
20180615_KS_CL_9	13948	3	KGVNLPGAAVDLPAVSEK											P11974				linear or mono	5.22				False																						1.0		18.0
20180615_KS_CL_9	22775	3	AGKPVICATQMLESMIK											P11974				linear or mono	5.115				False																						1.0		17.0
20180615_KS_CL_9	10736	3	IISKIENHEGVR					156.08	4	156.08				P11974				linear or mono	5.02				False																						1.0		12.0
20180615_KS_CL_9	22865	3	ITLDNAYMEKCDENILWLDYK											P11974				linear or mono	5.19				False																						1.0		21.0
20180615_KS_CL_9	12444	3	AGKPVICATQMLESMIK					15.99;15.99	11;15	15.99;15.99				P11974				linear or mono	4.18				False																						1.0		17.0
20180615_KS_CL_9	6108	3	KAADVHEVR					156.08	1	156.08				P11974				linear or mono	3.605				False																						1.0		9.0
20180615_KS_CL_9	19271	3	QKGPDFLVTEVENGGFLGSKK											P11974				linear or mono	4.525				False																						1.0		21.0
20180615_KS_CL_9	20624	3	SVETLKEMIKSGMNVAR					15.99;156.08	8;10	15.99;156.08				P11974				linear or mono	4.17				False																						1.0		17.0
20180615_KS_CL_9	23845	2	FGVEQDVDMVFASFIR					15.99	9	15.99				P11974				linear or mono	4.485				False																						1.0		16.0
20180615_KS_CL_9	23061	4	GIFPVVCKDPVQEAWAEDVDLRVNLAMNVGK											P11974				linear or mono	5.045				False																						1.0		31.0
20180615_KS_CL_9	11194	3	SSSHSTDLMEAMAMGSVEASYK					15.99	14	15.99				P11974				linear or mono	4.09				False																						1.0		22.0
20180615_KS_CL_9	15778	2	LDIDSAPITAR											P11974				linear or mono	3.605				False																						1.0		11.0
20180615_KS_CL_9	15782	3	AGKPVICATQMLESMIK					15.99	15	15.99				P11974				linear or mono	3.825				False																						1.0		17.0
20180615_KS_CL_9	22813	3	GPDFLVTEVENGGFLGSKK											P11974				linear or mono	5.025				False																						1.0		19.0
20180615_KS_CL_9	22412	2	TGLIKGSGTAEVELK					156.08	5	156.08				P11974				linear or mono	3.565				False																						1.0		15.0
20180615_KS_CL_9	18057	4	AGKPVICATQMLESMIKKPRPTR					15.99;156.08	11;17	15.99;156.08				P11974				linear or mono	3.885				False																						1.0		23.0
20180615_KS_CL_9	6987	3	SSSHSTDLMEAMAMGSVEASYK					15.99;15.99	12;14	15.99;15.99				P11974				linear or mono	3.785				False																						1.0		22.0
20180615_KS_CL_9	10026	3	SVETLKEMIK											P11974				linear or mono	3.245				False																						1.0		10.0
20180615_KS_CL_9	5128	2	EAEAAMFHR					15.99	6	15.99				P11974				linear or mono	3.225				False																						1.0		9.0
20180615_KS_CL_9	19733	3	AGKPVICATQMLESMIK					15.99	11	15.99				P11974				linear or mono	3.8				False																						1.0		17.0
20180615_KS_CL_9	17418	3	KGATLKITLDNAYMEK					156.08;15.99	6;14	156.08;15.99				P11974				linear or mono	3.63				False																						1.0		16.0
20180615_KS_CL_9	23837	3	SSSHSTDLMEAMAMGSVEASYKCLAAALIVLTESGR					15.99;156.08	12;22	15.99;156.08				P11974				linear or mono	5.625				False																						1.0		36.0
20180615_KS_CL_9	22945	3	SVETLKEMIKSGMNVAR					156.08	10	156.08				P11974				linear or mono	4.69				False																						1.0		17.0
20180615_KS_CL_9	23321	3	FGVEQDVDMVFASFIRK											P11974				linear or mono	4.68				False																						1.0		17.0
20180615_KS_CL_9	22085	2	NTGIICTIGPASR											P11974				linear or mono	3.46				False																						1.0		13.0
20180615_KS_CL_9	22703	3	FDEILEASDGIMVAR											P11974				linear or mono	3.75				False																						1.0		15.0
20180615_KS_CL_9	23193	3	FGVEQDVDMVFASFIRK					15.99	9	15.99				P11974				linear or mono	4.675				False																						1.0		17.0
20180615_KS_CL_9	11011	3	SSSHSTDLMEAMAMGSVEASYK					15.99;15.99	9;12	15.99;15.99				P11974				linear or mono	3.525				False																						1.0		22.0
20180615_KS_CL_9	22936	2	GATLKITLDNAYMEK					156.08	5	156.08				P11974				linear or mono	3.495				False																						1.0		15.0
20180615_KS_CL_9	23954	3	DIQDLKFGVEQDVDMVFASFIR					156.08;15.99	6;15	156.08;15.99				P11974				linear or mono	3.975				False																						1.0		22.0
20180615_KS_CL_9	23194	3	VVDVGSKVYVDDGLISLQVK					156.08	7	156.08				P11974				linear or mono	4.285				False																						1.0		20.0
20180615_KS_CL_9	6194	3	TGLIKGSGTAEVELKK											P11974				linear or mono	3.73				False																						1.0		16.0
20180615_KS_CL_9	22635	3	GDLGIEIPAEKVFLAQK											P11974				linear or mono	3.835				False																						1.0		17.0
20180615_KS_CL_9	21841	3	DPVQEAWAEDVDLR											P11974				linear or mono	3.63				False																						1.0		14.0
20180615_KS_CL_9	3405	3	EAEAAMFHRK											P11974				linear or mono	2.91				False																						1.0		10.0
20180615_KS_CL_9	13882	3	VFLAQKMIIGR											P11974				linear or mono	2.94				False																						1.0		11.0
20180615_KS_CL_9	3888	3	IISKIENHEGVR											P11974				linear or mono	2.975				False																						1.0		12.0
20180615_KS_CL_9	19303	4	KGDVVIVLTGWRPGSGFTNTMR					15.99	21	15.99				P11974				linear or mono	3.295				False																						1.0		22.0
20180615_KS_CL_9	22679	3	QKGPDFLVTEVENGGFLGSK											P11974				linear or mono	4.155				False																						1.0		20.0
20180615_KS_CL_9	20522	3	LDIDSAPITARNTGIICTIGPASR											P11974				linear or mono	3.59				False																						1.0		24.0
20180615_KS_CL_9	6493	3	VNLAMNVGKAR											P11974				linear or mono	2.655				False																						1.0		11.0
20180615_KS_CL_9	23047	3	QKGPDFLVTEVENGGFLGSKK					156.08	20	156.08				P11974				linear or mono	4.64				False																						1.0		21.0
20180615_KS_CL_9	23612	3	GIFPVVCKDPVQEAWAEDVDLR					156.08	8	156.08				P11974				linear or mono	4.025				False																						1.0		22.0
20180615_KS_CL_9	19696	3	KGATLKITLDNAYMEK					156.08	6	156.08				P11974				linear or mono	3.98				False																						1.0		16.0
20180615_KS_CL_9	4344	3	KAADVHEVRK					156.08	1	156.08				P11974				linear or mono	2.8				False																						1.0		10.0
20180615_KS_CL_9	6682	2	GSGTAEVELK											P11974				linear or mono	2.9				False																						1.0		10.0
20180615_KS_CL_9	3111	3	IISKIENHEGVRR											P11974				linear or mono	3.43				False																						1.0		13.0
20180615_KS_CL_9	22896	3	GDVVIVLTGWRPGSGFTNTMR											P11974				linear or mono	3.42				False																						1.0		21.0
20180615_KS_CL_9	16876	4	AGKPVICATQMLESMIKKPRPTR					15.99;156.08	15;17	15.99;156.08				P11974				linear or mono	3.77				False																						1.0		23.0
20180615_KS_CL_9	9875	2	ITLDNAYMEK					15.99	8	15.99				P11974				linear or mono	2.655				False																						1.0		10.0
20180615_KS_CL_9	2430	3	EAEAAMFHRK					15.99	6	15.99				P11974				linear or mono	2.395				False																						1.0		10.0
20180615_KS_CL_9	23938	3	DIQDLKFGVEQDVDMVFASFIR											P11974				linear or mono	3.075				False																						1.0		22.0
20180615_KS_CL_9	22327	2	FDEILEASDGIMVAR					15.99	12	15.99				P11974				linear or mono	3.05				False																						1.0		15.0
20180615_KS_CL_9	8153	3	TGLIKGSGTAEVELK											P11974				linear or mono	3.535				False																						1.0		15.0
20180615_KS_CL_9	23824	2	GDLGIEIPAEKVFLAQK					156.08	11	156.08				P11974				linear or mono	2.835				False																						1.0		17.0
20180615_KS_CL_9	10485	3	SSSHSTDLMEAMAMGSVEASYK					15.99	12	15.99				P11974				linear or mono	3.61				False																						1.0		22.0
20180615_KS_CL_9	23656	3	GPDFLVTEVENGGFLGSKKGVNLPGAAVDLPAVSEK					156.08;156.08	18;19	156.08;156.08				P11974				linear or mono	3.705				False																						1.0		36.0
20180615_KS_CL_9	18326	3	GVNLPGAAVDLPAVSEK											P11974				linear or mono	3.555				False																						1.0		17.0
20180615_KS_CL_9	23473	3	QKGPDFLVTEVENGGFLGSKK					156.08;156.08	2;20	156.08;156.08				P11974				linear or mono	3.62				False																						1.0		21.0
20180615_KS_CL_9	23152	3	CLAAALIVLTESGR											P11974				linear or mono	2.895				False																						1.0		14.0
20180615_KS_CL_9	9397	3	VFLAQKMIIGR					15.99	7	15.99				P11974				linear or mono	2.195				False																						1.0		11.0
20180615_KS_CL_9	23937	3	GDLGIEIPAEKVFLAQKMIIGR					156.08;156.08	11;17	156.08;156.08				P11974				linear or mono	3.41				False																						1.0		22.0
20180615_KS_CL_9	11376	2	VNLAMNVGK											P11974				linear or mono	2.27				False																						1.0		9.0
20180615_KS_CL_9	20813	3	SVETLKEMIKSGMNVAR					156.08;15.99	10;13	156.08;15.99				P11974				linear or mono	3.77				False																						1.0		17.0
20180615_KS_CL_9	4249	3	GSGTAEVELKK											P11974				linear or mono	2.775				False																						1.0		11.0
20180615_KS_CL_9	23896	3	SSSHSTDLMEAMAMGSVEASYKCLAAALIVLTESGR					156.08	22	156.08				P11974				linear or mono	3.995				False																						1.0		36.0
20180615_KS_CL_9	19113	2	SVETLKEMIK					156.08;15.99	6;8	156.08;15.99				P11974				linear or mono	2.495				False																						1.0		10.0
20180615_KS_CL_9	15603	2	VNLAMNVGKAR					15.99;156.08	5;9	15.99;156.08				P11974				linear or mono	2.485				False																						1.0		11.0
20180615_KS_CL_9	23016	4	AGKPVICATQMLESMIKKPRPTR					156.08;156.08	17;18	156.08;156.08				P11974				linear or mono	3.3				False																						1.0		23.0
20180615_KS_CL_9	20592	3	VVDVGSKVYVDDGLISLQVK											P11974				linear or mono	3.205				False																						1.0		20.0
20180615_KS_CL_9	23218	3	QKGPDFLVTEVENGGFLGSK					156.08	2	156.08				P11974				linear or mono	3.06				False																						1.0		20.0
20180615_KS_CL_9	23120	3	GVNLPGAAVDLPAVSEKDIQDLK					156.08	17	156.08				P11974				linear or mono	2.805				False																						1.0		23.0
20180615_KS_CL_9	5292	3	EAEAAMFHR											P11974				linear or mono	2.425				False																						1.0		9.0
20180615_KS_CL_9	10259	2	VNLAMNVGK					15.99	5	15.99				P11974				linear or mono	1.875				False																						1.0		9.0
20180615_KS_CL_9	9802	3	SVETLKEMIK					15.99	8	15.99				P11974				linear or mono	1.845				False																						1.0		10.0
20180615_KS_CL_9	8828	2	QAHLYR											P11974				linear or mono	2.14				False																						1.0		6.0
20180615_KS_CL_9	18136	2	GDLGIEIPAEK											P11974				linear or mono	2.34				False																						1.0		11.0
20180615_KS_CL_9	23861	4	GVNLPGAAVDLPAVSEKDIQDLKFGVEQDVDMVFASFIR											P11974				linear or mono	2.975				False																						1.0		39.0
20180615_KS_CL_9	13558	2	KLFEELAR											P11974				linear or mono	1.95				False																						1.0		8.0
20180615_KS_CL_9	23032	4	nSKSHSEAGSAFIQTQQLHAAMADTFLEHMCRLDIDSAPITAR					156.08;15.99	1;22	156.08;15.99				P11974				linear or mono	3.035				False																						1.0		42.0
20180615_KS_CL_9	10299	2	LFEELAR											P11974				linear or mono	1.845				False																						1.0		7.0
20180615_KS_CL_9	17842	4	AGKPVICATQMLESMIKKPRPTR					15.99;156.08	11;18	15.99;156.08				P11974				linear or mono	2.32				False																						1.0		23.0
20180615_KS_CL_9	23114	3	AEGSDVANAVLDGADCIMLSGETAK					15.99	18	15.99				P11974				linear or mono	3.455				False																						1.0		25.0
20180615_KS_CL_9	18360	3	SSSHSTDLMEAMAMGSVEASYK					15.99;15.99	9;14	15.99;15.99				P11974				linear or mono	2.285				False																						1.0		22.0
20180615_KS_CL_9	2493	2	SGMNVAR					15.99	3	15.99				P11974				linear or mono	1.385				False																						1.0		7.0
20180615_KS_CL_9	8568	4	IISKIENHEGVRR					156.08	4	156.08				P11974				linear or mono	2.11				False																						1.0		13.0
20180615_KS_CL_9	6556	2	MQHLIAR											P11974				linear or mono	1.22				False																						1.0		7.0
20180615_KS_CL_9	20555	3	VYVDDGLISLQVK											P11974				linear or mono	1.79				False																						1.0		13.0
20180615_KS_CL_9	22082	5	SHSEAGSAFIQTQQLHAAMADTFLEHMCRLDIDSAPITAR					15.99	27	15.99				P11974				linear or mono	2.75				False																						1.0		40.0
20180615_KS_CL_9	22632	3	GDVVIVLTGWRPGSGFTNTMR					15.99	20	15.99				P11974				linear or mono	1.975				False																						1.0		21.0
20180615_KS_CL_9	2259	3	IENHEGVRR											P11974				linear or mono	1.15				False																						1.0		9.0
20180615_KS_CL_9	8578	3	GKNIKIISK					156.08	5	156.08				P11974				linear or mono	1.915				False																						1.0		9.0
20180615_KS_CL_9	16938	5	AGKPVICATQMLESMIKKPRPTR					15.99;156.08	15;18	15.99;156.08				P11974				linear or mono	2.46				False																						1.0		23.0
20180615_KS_CL_9	23381	3	ITLDNAYMEKCDENILWLDYK					156.08	10	156.08				P11974				linear or mono	1.815				False																						1.0		21.0
20180615_KS_CL_9	15311	3	SSSHSTDLMEAMAMGSVEASYK					15.99	9	15.99				P11974				linear or mono	2.25				False																						1.0		22.0
20180615_KS_CL_9	5864	3	NICKVVDVGSK											P11974				linear or mono	1.695				False																						1.0		11.0
20180615_KS_CL_9	2251	3	EAEAAMFHRK					15.99	6	15.99				P11974				linear or mono	2.585				False
20180615_KS_CL_9	2259	3	IENHEGVRR											P11974				linear or mono	1.15				False
20180615_KS_CL_9	2289	3	KPRPTR	1.0	KPRPTR	1.0								P11974	337.0	P11974	337.0	homomultimeric	0.98	P11974-337-P11974-337	337.0	337.0	False
20180615_KS_CL_9	2303	4	KPRPTR	1.0	KPRPTR	1.0								P11974	337.0	P11974	337.0	homomultimeric	0.775	P11974-337-P11974-337	337.0	337.0	False
20180615_KS_CL_9	2374	3	ITEAHYEHTGHSFNMR											decoy_P11974				linear or mono	0.42				True
20180615_KS_CL_9	2378	3	LDIDSAPITAR											P11974				linear or mono	0.565				False
20180615_KS_CL_9	2419	3	LDQIDKESVAPLDVAAGPLNVGKK	6.0	SIIKINK	4.0								decoy_P11974	308.0	decoy_P11974	266.0	intra	0.265	decoy_P11974-266-decoy_P11974-308	303.0	263.0	True
20180615_KS_CL_9	2426	3	SGVDVVKCINKYDLWLINEDCK											decoy_P11974				linear or mono	0.225				True
20180615_KS_CL_9	2430	3	EAEAAMFHRK					15.99	6	15.99				P11974				linear or mono	2.395				False
20180615_KS_CL_9	2479	3	SVETLKEMIK					15.99	8	15.99				P11974				linear or mono	0.5				False
20180615_KS_CL_9	2493	2	SGMNVAR					15.99	3	15.99				P11974				linear or mono	1.385				False
20180615_KS_CL_9	2506	3	CLAAALIVLTESGRSAHQVARYRPR											P11974				linear or mono	0.605				False
20180615_KS_CL_9	2566	3	EAEAAMFHRK					15.99	6	15.99				P11974				linear or mono	1.92				False
20180615_KS_CL_9	2619	4	KPRPTR	1.0	KPRPTR	1.0								P11974	337.0	P11974	337.0	homomultimeric	0.73	P11974-337-P11974-337	337.0	337.0	False
20180615_KS_CL_9	2637	3	KPRPTR	1.0	KPRPTR	1.0								P11974	337.0	P11974	337.0	homomultimeric	0.73	P11974-337-P11974-337	337.0	337.0	False
20180615_KS_CL_9	2651	3	GSGTAEVELKK											P11974				linear or mono	2.705				False
20180615_KS_CL_9	2690	3	VEHVDAAKR					156.08	8	156.08				decoy_P11974				linear or mono	0.375				True
20180615_KS_CL_9	2711	3	EAEAAMFHRK					15.99	6	15.99				P11974				linear or mono	1.895				False
20180615_KS_CL_9	2712	3	RVGEHNEIK											decoy_P11974				linear or mono	0.395				True
20180615_KS_CL_9	2787	3	GSGTAEVELKK											P11974				linear or mono	2.305				False
20180615_KS_CL_9	2868	3	KAADVHEVR					156.08	1	156.08				P11974				linear or mono	0.95				False
20180615_KS_CL_9	2871	3	EAEAAMFHRK					15.99	6	15.99				P11974				linear or mono	1.895				False
20180615_KS_CL_9	2876	3	EAEAAMFHRK											P11974				linear or mono	2.62				False
20180615_KS_CL_9	2910	3	EAEAAMFHR					15.99	6	15.99				P11974				linear or mono	1.67				False
20180615_KS_CL_9	2945	3	GARNCRGIIMK											decoy_P11974				linear or mono	0.44				True
20180615_KS_CL_9	2958	3	GSGTAEVELKK											P11974				linear or mono	2.205				False
20180615_KS_CL_9	3024	3	EAEAAMFHRK											P11974				linear or mono	2.87				False
20180615_KS_CL_9	3051	3	EAEAAMFHR					15.99	6	15.99				P11974				linear or mono	2.07				False
20180615_KS_CL_9	3058	3	KAADVHEVR					156.08	1	156.08				P11974				linear or mono	0.905				False
20180615_KS_CL_9	3079	4	IISKIENHEGVRR											P11974				linear or mono	3.53				False
20180615_KS_CL_9	3094	3	GARNCRGIIMK											decoy_P11974				linear or mono	0.245				True
20180615_KS_CL_9	3104	3	GSGTAEVELKK											P11974				linear or mono	1.225				False
20180615_KS_CL_9	3111	3	IISKIENHEGVRR											P11974				linear or mono	3.43				False
20180615_KS_CL_9	3132	3	MNFSHGTHEYHAETIK					15.99	1	15.99				P11974				linear or mono	1.11				False
20180615_KS_CL_9	3179	2	GVNMALNVR					15.99	4	15.99				decoy_P11974				linear or mono	0.93				True
20180615_KS_CL_9	3186	3	EAEAAMFHRK											P11974				linear or mono	2.915				False
20180615_KS_CL_9	3228	3	EAEAAMFHR					15.99	6	15.99				P11974				linear or mono	2.06				False
20180615_KS_CL_9	3380	3	GSGTAEVELKK											P11974				linear or mono	1.87				False
20180615_KS_CL_9	3405	3	EAEAAMFHRK											P11974				linear or mono	2.91				False
20180615_KS_CL_9	3411	3	MNFSHGTHEYHAETIK					15.99	1	15.99				P11974				linear or mono	4.745				False
20180615_KS_CL_9	3430	3	KGATLK	1.0	KPRPTR	1.0								P11974	136.0	P11974	337.0	intra	2.395	P11974-136-P11974-337	136.0	337.0	False
20180615_KS_CL_9	3441	3	EAEAAMFHR					15.99	6	15.99				P11974				linear or mono	1.85				False
20180615_KS_CL_9	3442	3	RVGEHNEIK											decoy_P11974				linear or mono	0.745				True
20180615_KS_CL_9	3480	4	MNFSHGTHEYHAETIK					15.99	1	15.99				P11974				linear or mono	3.245				False
20180615_KS_CL_9	3576	4	ITEAHYEHTGHSFNMR											decoy_P11974				linear or mono	0.35				True
20180615_KS_CL_9	3582	3	GSGTAEVELKK											P11974				linear or mono	2.175				False
20180615_KS_CL_9	3595	3	MNFSHGTHEYHAETIK					15.99	1	15.99				P11974				linear or mono	4.57				False
20180615_KS_CL_9	3603	5	MNFSHGTHEYHAETIK					15.99	1	15.99				P11974				linear or mono	0.705				False
20180615_KS_CL_9	3619	3	EAEAAMFHR					15.99	6	15.99				P11974				linear or mono	2.45				False
20180615_KS_CL_9	3657	4	MNFSHGTHEYHAETIK					15.99	1	15.99				P11974				linear or mono	2.22				False
20180615_KS_CL_9	3703	4	MNFSHGTHEYHAETIK					15.99	1	15.99				P11974				linear or mono	2.7				False
20180615_KS_CL_9	3739	3	IISKIENHEGVR											P11974				linear or mono	3.68				False
20180615_KS_CL_9	3750	2	MTNTFGSGPR					15.99	1	15.99				decoy_P11974				linear or mono	0.075				True
20180615_KS_CL_9	3756	2	MTNTFGSGPR					15.99	1	15.99				decoy_P11974				linear or mono	0.925				True
20180615_KS_CL_9	3767	3	MNFSHGTHEYHAETIK					15.99	1	15.99				P11974				linear or mono	4.91				False
20180615_KS_CL_9	3779	5	MNFSHGTHEYHAETIK					15.99	1	15.99				P11974				linear or mono	1.335				False
20180615_KS_CL_9	3824	2	GVNMALNVR					15.99	4	15.99				decoy_P11974				linear or mono	0.705				True
20180615_KS_CL_9	3858	4	MNFSHGTHEYHAETIK					15.99	1	15.99				P11974				linear or mono	2.055				False
20180615_KS_CL_9	3876	3	ITEAHYEHTGHSFNMR					15.99	15	15.99				decoy_P11974				linear or mono	0.03				True
20180615_KS_CL_9	3888	3	IISKIENHEGVR											P11974				linear or mono	2.975				False
20180615_KS_CL_9	3897	3	KGATLK	1.0	KIMSELMQTACIVPKGAR	1.0								P11974	136.0	decoy_P11974	196.0	inter	0.19	P11974-136-decoy_P11974-196	136.0	196.0	True
20180615_KS_CL_9	3906	3	KGATLK	1.0	KIMSELMQTACIVPKGAR	1.0								P11974	136.0	decoy_P11974	196.0	inter	0.26	P11974-136-decoy_P11974-196	136.0	196.0	True
20180615_KS_CL_9	3912	3	MNFSHGTHEYHAETIK					15.99	1	15.99				P11974				linear or mono	5.245				False
20180615_KS_CL_9	3925	5	MNFSHGTHEYHAETIK					15.99	1	15.99				P11974				linear or mono	1.495				False
20180615_KS_CL_9	4003	4	MNFSHGTHEYHAETIK					15.99	1	15.99				P11974				linear or mono	2.96				False
20180615_KS_CL_9	4034	3	IISKIENHEGVR											P11974				linear or mono	3.385				False
20180615_KS_CL_9	4061	3	MNFSHGTHEYHAETIK					15.99	1	15.99				P11974				linear or mono	5.265				False
20180615_KS_CL_9	4073	5	MNFSHGTHEYHAETIK					15.99	1	15.99				P11974				linear or mono	1.28				False
20180615_KS_CL_9	4102	3	ITEAHYEHTGHSFNMR											decoy_P11974				linear or mono	0.205				True
20180615_KS_CL_9	4142	2	VVDVGSK											P11974				linear or mono	1.58				False
20180615_KS_CL_9	4166	4	MNFSHGTHEYHAETIK					15.99	1	15.99				P11974				linear or mono	2.545				False
20180615_KS_CL_9	4167	3	IISKIENHEGVR											P11974				linear or mono	2.585				False
20180615_KS_CL_9	4194	3	APIIAVTRNHQTAR											P11974				linear or mono	1.68				False
20180615_KS_CL_9	4200	3	IISKIENHEGVR											P11974				linear or mono	3.03				False
20180615_KS_CL_9	4222	3	MNFSHGTHEYHAETIK					15.99	1	15.99				P11974				linear or mono	4.835				False
20180615_KS_CL_9	4230	3	RHFMAAEAER					15.99	4	15.99				decoy_P11974				linear or mono	0.26				True
20180615_KS_CL_9	4234	5	MNFSHGTHEYHAETIK					15.99	1	15.99				P11974				linear or mono	1.905				False
20180615_KS_CL_9	4249	3	GSGTAEVELKK											P11974				linear or mono	2.775				False
20180615_KS_CL_9	4297	3	EAEAAMFHR					15.99	6	15.99				P11974				linear or mono	1.875				False
20180615_KS_CL_9	4325	3	AVNMGSKIMEK					156.08	7	156.08				decoy_P11974				linear or mono	0.575				True
20180615_KS_CL_9	4329	4	MNFSHGTHEYHAETIK					15.99	1	15.99				P11974				linear or mono	3.45				False
20180615_KS_CL_9	4344	3	KAADVHEVRK					156.08	1	156.08				P11974				linear or mono	2.8				False
20180615_KS_CL_9	4364	3	IISKIENHEGVR											P11974				linear or mono	3.1				False
20180615_KS_CL_9	4382	3	MNFSHGTHEYHAETIK					15.99	1	15.99				P11974				linear or mono	5.48				False
20180615_KS_CL_9	4410	3	GSGTAEVELKK											P11974				linear or mono	2.395				False
20180615_KS_CL_9	4455	2	MTNTFGSGPR					15.99	1	15.99				decoy_P11974				linear or mono	0.625				True
20180615_KS_CL_9	4460	3	ESVAPLDVAAGPLNVGK											decoy_P11974				linear or mono	0.485				True
20180615_KS_CL_9	4467	3	AVNMGSKIMEK											decoy_P11974				linear or mono	0.27				True
20180615_KS_CL_9	4473	3	KLFEELAR					156.08	1	156.08				P11974				linear or mono	0.78				False
20180615_KS_CL_9	4486	4	MNFSHGTHEYHAETIK					15.99	1	15.99				P11974				linear or mono	2.8				False
20180615_KS_CL_9	4521	3	MTNTFGSGPR					15.99	1	15.99				decoy_P11974				linear or mono	1.285				True
20180615_KS_CL_9	4524	3	GARNCRGIIMK											decoy_P11974				linear or mono	0.39				True
20180615_KS_CL_9	4532	5	MNFSHGTHEYHAETIK					15.99	1	15.99				P11974				linear or mono	0.9				False
20180615_KS_CL_9	4540	3	MNFSHGTHEYHAETIK					15.99	1	15.99				P11974				linear or mono	4.8				False
20180615_KS_CL_9	4552	4	MNFSHGTHEYHAETIKNVR					15.99	1	15.99				P11974				linear or mono	1.9				False
20180615_KS_CL_9	4558	3	EAEAAMFHR					15.99	6	15.99				P11974				linear or mono	1.99				False
20180615_KS_CL_9	4567	3	MNFSHGTHEYHAETIKNVR					15.99	1	15.99				P11974				linear or mono	0.4				False
20180615_KS_CL_9	4574	5	MNFSHGTHEYHAETIKNVR					15.99	1	15.99				P11974				linear or mono	1.78				False
20180615_KS_CL_9	4588	3	GSGTAEVELKK											P11974				linear or mono	2.01				False
20180615_KS_CL_9	4596	3	MNFSHGTHEYHAETIKNVR					15.99	1	15.99				P11974				linear or mono	0.225				False
20180615_KS_CL_9	4628	4	EGLIKRVEHVDAAK					156.08	5	156.08				decoy_P11974				linear or mono	0.34				True
20180615_KS_CL_9	4647	4	MNFSHGTHEYHAETIK					15.99	1	15.99				P11974				linear or mono	2.79				False
20180615_KS_CL_9	4685	3	GARNCRGIIMK											decoy_P11974				linear or mono	0.41				True
20180615_KS_CL_9	4688	5	MNFSHGTHEYHAETIK					15.99	1	15.99				P11974				linear or mono	0.87				False
20180615_KS_CL_9	4696	3	MNFSHGTHEYHAETIK					15.99	1	15.99				P11974				linear or mono	6.51				False
20180615_KS_CL_9	4709	4	VNKITEAHYEHTGHSFNMR					15.99	18	15.99				decoy_P11974				linear or mono	0.8				True
20180615_KS_CL_9	4741	3	GSGTAEVELKK											P11974				linear or mono	1.95				False
20180615_KS_CL_9	4747	2	VVDVGSK											P11974				linear or mono	1.435				False
20180615_KS_CL_9	4749	3	MNFSHGTHEYHAETIK											P11974				linear or mono	4.085				False
20180615_KS_CL_9	4805	4	MNFSHGTHEYHAETIK					15.99	1	15.99				P11974				linear or mono	2.745				False
20180615_KS_CL_9	4822	3	KPRPTR	1.0	VNKITEAHYEHTGHSFNMRAVNMGSK	3.0								P11974	337.0	decoy_P11974	443.0	inter	0.27	P11974-337-decoy_P11974-443	337.0	441.0	True
20180615_KS_CL_9	4855	3	MNFSHGTHEYHAETIK					15.99	1	15.99				P11974				linear or mono	4.915				False
20180615_KS_CL_9	4862	4	MNFSHGTHEYHAETIK											P11974				linear or mono	1.845				False
20180615_KS_CL_9	4869	5	MNFSHGTHEYHAETIK											P11974				linear or mono	1.265				False
20180615_KS_CL_9	4908	3	MNFSHGTHEYHAETIK											P11974				linear or mono	3.31				False
20180615_KS_CL_9	4915	3	ITEAHYEHTGHSFNMR											decoy_P11974				linear or mono	0.305				True
20180615_KS_CL_9	4932	3	GSGTAEVELKKGATLK											P11974				linear or mono	0.82				False
20180615_KS_CL_9	4935	3	IISKIENHEGVRR	4.0	MNFSHGTHEYHAETIKNVR	16.0								P11974	270.0	P11974	89.0	intra	0.08	P11974-89-P11974-270	267.0	74.0	False
20180615_KS_CL_9	4938	3	CDENILWLDYKNICKVVDVGSK	11.0	KAADVHEVRK	1.0								P11974	162.0	P11974	247.0	intra	0.64	P11974-162-P11974-247	152.0	247.0	False
20180615_KS_CL_9	4941	3	GSGTAEVELKK											P11974				linear or mono	2.005				False
20180615_KS_CL_9	4946	4	ITLDNAYMEKCDENILWLDYKNICK	10.0	VNLAMNVGKARGFFK	9.0								P11974	151.0	P11974	498.0	intra	0.65	P11974-151-P11974-498	142.0	490.0	False
20180615_KS_CL_9	4950	3	GSGTAEVELKK											P11974				linear or mono	1.65				False
20180615_KS_CL_9	4959	3	ITEAHYEHTGHSFNMR											decoy_P11974				linear or mono	0.35				True
20180615_KS_CL_9	4972	3	EAEAAMFHR					15.99	6	15.99				P11974				linear or mono	2.39				False
20180615_KS_CL_9	4976	4	MNFSHGTHEYHAETIK					15.99	1	15.99				P11974				linear or mono	2.66				False
20180615_KS_CL_9	4992	2	RIFSAFVMDVDQEVGFK					15.99	8	15.99				decoy_P11974				linear or mono	0.245				True
20180615_KS_CL_9	5041	4	MNFSHGTHEYHAETIK											P11974				linear or mono	3.27				False
20180615_KS_CL_9	5050	3	SVETLKEMIK					15.99	8	15.99				P11974				linear or mono	0.74				False
20180615_KS_CL_9	5073	4	KAADVHEVR	1.0	KGATLK	1.0								P11974	247.0	P11974	136.0	intra	2.92	P11974-136-P11974-247	247.0	136.0	False
20180615_KS_CL_9	5082	5	KAADVHEVR	1.0	KGATLK	1.0								P11974	247.0	P11974	136.0	intra	2.365	P11974-136-P11974-247	247.0	136.0	False
20180615_KS_CL_9	5112	5	MNFSHGTHEYHAETIK											P11974				linear or mono	1.91				False
20180615_KS_CL_9	5119	3	MNFSHGTHEYHAETIK											P11974				linear or mono	6.3				False
20180615_KS_CL_9	5128	2	EAEAAMFHR					15.99	6	15.99				P11974				linear or mono	3.225				False
20180615_KS_CL_9	5159	4	ITEAHYEHTGHSFNMR											decoy_P11974				linear or mono	0.06				True
20180615_KS_CL_9	5190	3	EAEAAMFHR					15.99	6	15.99				P11974				linear or mono	1.92				False
20180615_KS_CL_9	5209	3	IISKIENHEGVR					156.08	4	156.08				P11974				linear or mono	0.17				False
20180615_KS_CL_9	5221	3	GSGTAEVELKK											P11974				linear or mono	1.91				False
20180615_KS_CL_9	5232	3	NICKVVDVGSK											P11974				linear or mono	0.63				False
20180615_KS_CL_9	5235	2	MNFSHGTHEYHAETIK					15.99	1	15.99				P11974				linear or mono	3.865				False
20180615_KS_CL_9	5238	3	MNFSHGTHEYHAETIK					15.99	1	15.99				P11974				linear or mono	6.37				False
20180615_KS_CL_9	5242	4	MNFSHGTHEYHAETIK											P11974				linear or mono	3.255				False
20180615_KS_CL_9	5251	3	GSGTAEVELKK											P11974				linear or mono	0.87				False
20180615_KS_CL_9	5292	3	EAEAAMFHR											P11974				linear or mono	2.425				False
20180615_KS_CL_9	5295	5	MNFSHGTHEYHAETIK											P11974				linear or mono	2.77				False
20180615_KS_CL_9	5302	3	MNFSHGTHEYHAETIK											P11974				linear or mono	5.535				False
20180615_KS_CL_9	5340	3	AGKPVICATQMLESMIK											P11974				linear or mono	0.465				False
20180615_KS_CL_9	5370	3	EAEAAMFHR					15.99	6	15.99				P11974				linear or mono	2.135				False
20180615_KS_CL_9	5392	3	MNFSHGTHEYHAETIK					15.99	1	15.99				P11974				linear or mono	4.59				False
20180615_KS_CL_9	5394	4	MNFSHGTHEYHAETIK											P11974				linear or mono	3.355				False
20180615_KS_CL_9	5397	3	AGKPVICATQMLESMIK											P11974				linear or mono	0.33				False
20180615_KS_CL_9	5427	3	ALEEFLKRHFMAAEAER	7.0	WGTLVIVVDGKKFFGR	11.0								decoy_P11974	139.0	decoy_P11974	27.0	intra	0.705	decoy_P11974-27-decoy_P11974-139	133.0	17.0	True
20180615_KS_CL_9	5441	3	EAEAAMFHR											P11974				linear or mono	2.46				False
20180615_KS_CL_9	5443	5	MNFSHGTHEYHAETIK											P11974				linear or mono	2.86				False
20180615_KS_CL_9	5448	3	MNFSHGTHEYHAETIK											P11974				linear or mono	6.19				False
20180615_KS_CL_9	5548	4	MNFSHGTHEYHAETIK											P11974				linear or mono	4.05				False
20180615_KS_CL_9	5557	3	MNFSHGTHEYHAETIK					15.99	1	15.99				P11974				linear or mono	4.265				False
20180615_KS_CL_9	5566	3	SGVDVVKCINK											decoy_P11974				linear or mono	0.395				True
20180615_KS_CL_9	5578	3	ALEEFLKR	7.0	VEHVDAAKR	8.0								decoy_P11974	139.0	decoy_P11974	285.0	intra	0.17	decoy_P11974-139-decoy_P11974-285	133.0	278.0	True
20180615_KS_CL_9	5602	3	MNFSHGTHEYHAETIK											P11974				linear or mono	5.765				False
20180615_KS_CL_9	5652	2	MQHLIAR											P11974				linear or mono	1.635				False
20180615_KS_CL_9	5689	4	MNFSHGTHEYHAETIK											P11974				linear or mono	3.73				False
20180615_KS_CL_9	5697	3	MNFSHGTHEYHAETIK					15.99	1	15.99				P11974				linear or mono	4.215				False
20180615_KS_CL_9	5737	6	AVNMGSKIMEK	7.0	IEPGKTDLAVAVPR	5.0								decoy_P11974	466.0	decoy_P11974	417.0	intra	0.475	decoy_P11974-417-decoy_P11974-466	460.0	413.0	True
20180615_KS_CL_9	5746	3	MNFSHGTHEYHAETIK											P11974				linear or mono	5.73				False
20180615_KS_CL_9	5763	3	EAEAAMFHR					15.99	6	15.99				P11974				linear or mono	1.685				False
20180615_KS_CL_9	5790	3	GARNCRGIIMK											decoy_P11974				linear or mono	0.48				True
20180615_KS_CL_9	5805	3	GSGTAEVELKK	10.0	KPRPTR	1.0								P11974	135.0	P11974	337.0	intra	1.15	P11974-135-P11974-337	126.0	337.0	False
20180615_KS_CL_9	5824	5	AEGSDVANAVLDGADCIMLSGETAKGDYPLEAVRMQHLIAR					15.99	18	15.99				P11974				linear or mono	0.26				False
20180615_KS_CL_9	5841	4	MNFSHGTHEYHAETIK											P11974				linear or mono	3.04				False
20180615_KS_CL_9	5852	3	MNFSHGTHEYHAETIK					15.99	1	15.99				P11974				linear or mono	3.855				False
20180615_KS_CL_9	5856	3	SVETLKEMIK					15.99	8	15.99				P11974				linear or mono	0.925				False
20180615_KS_CL_9	5864	3	NICKVVDVGSK											P11974				linear or mono	1.695				False
20180615_KS_CL_9	5867	3	GSGTAEVELKK											P11974				linear or mono	1.825				False
20180615_KS_CL_9	5878	3	SVETLKEMIK					15.99	8	15.99				P11974				linear or mono	0.855				False
20180615_KS_CL_9	5899	3	SSSHSTDLMEAMAMGSVEASYK					15.99;15.99	9;12	15.99;15.99				P11974				linear or mono	0.19				False
20180615_KS_CL_9	5899	3	SSSHSTDLMEAMAMGSVEASYK					15.99;15.99	9;14	15.99;15.99				P11974				linear or mono	0.19				False
20180615_KS_CL_9	5900	3	MNFSHGTHEYHAETIKNVR											P11974				linear or mono	0.3				False
20180615_KS_CL_9	5903	3	MNFSHGTHEYHAETIK											P11974				linear or mono	5.8				False
20180615_KS_CL_9	5929	5	MNFSHGTHEYHAETIKNVR											P11974				linear or mono	3.105				False
20180615_KS_CL_9	5968	4	MNFSHGTHEYHAETIKNVR											P11974				linear or mono	4.89				False
20180615_KS_CL_9	5984	3	GSGTAEVELKK	10.0	KPRPTR	1.0								P11974	135.0	P11974	337.0	intra	1.78	P11974-135-P11974-337	126.0	337.0	False
20180615_KS_CL_9	5992	3	MNFSHGTHEYHAETIKNVR											P11974				linear or mono	0.955				False
20180615_KS_CL_9	6018	3	SVETLKEMIK					156.08	6	156.08				P11974				linear or mono	0.555				False
20180615_KS_CL_9	6027	4	MNFSHGTHEYHAETIK											P11974				linear or mono	2.145				False
20180615_KS_CL_9	6060	3	SVETLKEMIK					15.99	8	15.99				P11974				linear or mono	2.22				False
20180615_KS_CL_9	6091	3	MNFSHGTHEYHAETIK					15.99	1	15.99				P11974				linear or mono	2.315				False
20180615_KS_CL_9	6108	3	KAADVHEVR					156.08	1	156.08				P11974				linear or mono	3.605				False
20180615_KS_CL_9	6154	3	DIQDLKFGVEQDVDMVFASFIRK					15.99	15	15.99				P11974				linear or mono	0.035				False
20180615_KS_CL_9	6175	3	GSGTAEVELKK											P11974				linear or mono	2.21				False
20180615_KS_CL_9	6194	3	TGLIKGSGTAEVELKK											P11974				linear or mono	3.73				False
20180615_KS_CL_9	6221	4	TGLIKGSGTAEVELKK											P11974				linear or mono	2.65				False
20180615_KS_CL_9	6224	4	GDYPLEAVRMQHLIAR					15.99	10	15.99				P11974				linear or mono	1.0				False
20180615_KS_CL_9	6227	5	YRPRAPIIAVTRNHQTAR											P11974				linear or mono	1.485				False
20180615_KS_CL_9	6228	3	KAADVHEVR	1.0	KILGEKGK	6.0								P11974	247.0	P11974	261.0	intra	1.01	P11974-247-P11974-261	247.0	256.0	False
20180615_KS_CL_9	6230	3	SVETLKEMIK					15.99	8	15.99				P11974				linear or mono	2.265				False
20180615_KS_CL_9	6235	3	ITEAHYEHTGHSFNMR					15.99	15	15.99				decoy_P11974				linear or mono	0.235				True
20180615_KS_CL_9	6238	3	EAEAAMFHR					15.99	6	15.99				P11974				linear or mono	1.87				False
20180615_KS_CL_9	6241	2	TGLIKGSGTAEVELKK											P11974				linear or mono	0.98				False
20180615_KS_CL_9	6259	5	GDYPLEAVRMQHLIAR					15.99	10	15.99				P11974				linear or mono	0.345				False
20180615_KS_CL_9	6271	3	MNFSHGTHEYHAETIK					15.99	1	15.99				P11974				linear or mono	2.565				False
20180615_KS_CL_9	6284	3	IISKIENHEGVR											P11974				linear or mono	1.84				False
20180615_KS_CL_9	6291	3	KAADVHEVR					156.08	1	156.08				P11974				linear or mono	3.44				False
20180615_KS_CL_9	6318	4	MNFSHGTHEYHAETIKNVR											P11974				linear or mono	1.07				False
20180615_KS_CL_9	6331	5	MNFSHGTHEYHAETIKNVR											P11974				linear or mono	1.43				False
20180615_KS_CL_9	6350	3	GSGTAEVELKK											P11974				linear or mono	2.53				False
20180615_KS_CL_9	6359	4	MNFSHGTHEYHAETIK											P11974				linear or mono	3.275				False
20180615_KS_CL_9	6366	3	TGLIKGSGTAEVELKK											P11974				linear or mono	2.835				False
20180615_KS_CL_9	6396	3	SVETLKEMIK					15.99	8	15.99				P11974				linear or mono	2.285				False
20180615_KS_CL_9	6417	3	MNFSHGTHEYHAETIK											P11974				linear or mono	5.895				False
20180615_KS_CL_9	6429	3	MNFSHGTHEYHAETIK					15.99	1	15.99				P11974				linear or mono	3.455				False
20180615_KS_CL_9	6468	6	KLFEELAR	1.0	VNLAMNVGKARGFFK	9.0								P11974	393.0	P11974	498.0	intra	0.63	P11974-393-P11974-498	393.0	490.0	False
20180615_KS_CL_9	6482	7	SGLFGGNEVETVLFDPGKQK	18.0	VGEHNEIKSIIK	8.0								decoy_P11974	344.0	decoy_P11974	262.0	intra	1.195	decoy_P11974-262-decoy_P11974-344	327.0	255.0	True
20180615_KS_CL_9	6493	3	VNLAMNVGKAR											P11974				linear or mono	2.655				False
20180615_KS_CL_9	6500	4	CLAAALIVLTESGRSAHQVARYRPR											P11974				linear or mono	0.185				False
20180615_KS_CL_9	6515	3	GSGTAEVELKK											P11974				linear or mono	1.795				False
20180615_KS_CL_9	6548	5	KAADVHEVR	1.0	KILGEK	1.0								P11974	247.0	P11974	256.0	intra	2.675	P11974-247-P11974-256	247.0	256.0	False
20180615_KS_CL_9	6555	3	KAADVHEVR	1.0	KILGEK	1.0								P11974	247.0	P11974	256.0	intra	3.755	P11974-247-P11974-256	247.0	256.0	False
20180615_KS_CL_9	6556	2	MQHLIAR											P11974				linear or mono	1.22				False
20180615_KS_CL_9	6569	4	KAADVHEVR	1.0	KILGEK	1.0								P11974	247.0	P11974	256.0	intra	3.07	P11974-247-P11974-256	247.0	256.0	False
20180615_KS_CL_9	6594	3	TGLIKGSGTAEVELKK											P11974				linear or mono	1.535				False
20180615_KS_CL_9	6598	3	YSAEVSGMAMAEMLDTSHSSSR					15.99	10	15.99				decoy_P11974				linear or mono	0.035				True
20180615_KS_CL_9	6624	3	SVETLKEMIK					15.99	8	15.99				P11974				linear or mono	1.95				False
20180615_KS_CL_9	6628	3	SSSHSTDLMEAMAMGSVEASYK					15.99;15.99	12;14	15.99;15.99				P11974				linear or mono	1.62				False
20180615_KS_CL_9	6635	3	GARNCRGIIMK											decoy_P11974				linear or mono	0.21				True
20180615_KS_CL_9	6643	3	MNFSHGTHEYHAETIK					15.99	1	15.99				P11974				linear or mono	3.345				False
20180615_KS_CL_9	6681	3	GSGTAEVELKK											P11974				linear or mono	1.92				False
20180615_KS_CL_9	6682	2	GSGTAEVELK											P11974				linear or mono	2.9				False
20180615_KS_CL_9	6712	2	MQHLIAR					15.99	1	15.99				P11974				linear or mono	1.5				False
20180615_KS_CL_9	6718	5	KAADVHEVR	1.0	KILGEK	1.0								P11974	247.0	P11974	256.0	intra	2.235	P11974-247-P11974-256	247.0	256.0	False
20180615_KS_CL_9	6745	3	MNFSHGTHEYHAETIK											P11974				linear or mono	3.965				False
20180615_KS_CL_9	6755	3	SVETLKEMIKSGMNVAR					15.99;15.99	8;13	15.99;15.99				P11974				linear or mono	0.275				False
20180615_KS_CL_9	6757	3	EAEAAMFHR					15.99	6	15.99				P11974				linear or mono	1.785				False
20180615_KS_CL_9	6788	3	SSSHSTDLMEAMAMGSVEASYK					15.99;15.99	9;12	15.99;15.99				P11974				linear or mono	1.57				False
20180615_KS_CL_9	6788	3	SSSHSTDLMEAMAMGSVEASYK					15.99;15.99	9;14	15.99;15.99				P11974				linear or mono	1.57				False
20180615_KS_CL_9	6794	3	SVETLKEMIK					15.99	8	15.99				P11974				linear or mono	1.47				False
20180615_KS_CL_9	6834	3	NIKIISKIENHEGVR	3.0		7.0								P11974	266.0		270.0	loop	0.335	P11974-266	264.0	264.0	False
20180615_KS_CL_9	6839	2	EAEAAMFHR					15.99	6	15.99				P11974				linear or mono	2.025				False
20180615_KS_CL_9	6853	3	GSGTAEVELKK											P11974				linear or mono	1.7				False
20180615_KS_CL_9	6887	3	TVAIIPARPR											decoy_P11974				linear or mono	0.285				True
20180615_KS_CL_9	6893	4	MNFSHGTHEYHAETIK											P11974				linear or mono	2.545				False
20180615_KS_CL_9	6895	3	ITEAHYEHTGHSFNMR					15.99	15	15.99				decoy_P11974				linear or mono	0.36				True
20180615_KS_CL_9	6909	3	nVPVVRMTNTFGSGPR					156.08	1	156.08				decoy_P11974				linear or mono	0.015				True
20180615_KS_CL_9	6922	5	IISKIENHEGVR	4.0	KPRPTR	1.0								P11974	270.0	P11974	337.0	intra	2.17	P11974-270-P11974-337	267.0	337.0	False
20180615_KS_CL_9	6938	4	VNLAMNVGKARGFFK					156.08	9	156.08				P11974				linear or mono	0.325				False
20180615_KS_CL_9	6944	3	MNFSHGTHEYHAETIK											P11974				linear or mono	2.945				False
20180615_KS_CL_9	6968	3	EAEAAMFHR					15.99	6	15.99				P11974				linear or mono	1.345				False
20180615_KS_CL_9	6987	3	SSSHSTDLMEAMAMGSVEASYK					15.99;15.99	12;14	15.99;15.99				P11974				linear or mono	3.785				False
20180615_KS_CL_9	6994	3	SVETLKEMIK					15.99	8	15.99				P11974				linear or mono	1.28				False
20180615_KS_CL_9	7004	4	KGATLK	1.0	KILGEK	1.0								P11974	136.0	P11974	256.0	intra	2.105	P11974-136-P11974-256	136.0	256.0	False
20180615_KS_CL_9	7025	3	ITEAHYEHTGHSFNMR											decoy_P11974				linear or mono	0.34				True
20180615_KS_CL_9	7042	4	KAADVHEVR	1.0	KLEVEATGSGK	1.0								P11974	247.0	decoy_P11974	397.0	inter	1.8	P11974-247-decoy_P11974-397	247.0	397.0	True
20180615_KS_CL_9	7053	3	KAADVHEVR	1.0	KLEVEATGSGK	1.0								P11974	247.0	decoy_P11974	397.0	inter	1.13	P11974-247-decoy_P11974-397	247.0	397.0	True
20180615_KS_CL_9	7065	3	GSGTAEVELKK	10.0	KAADVHEVR	1.0								P11974	135.0	P11974	247.0	intra	2.22	P11974-135-P11974-247	126.0	247.0	False
20180615_KS_CL_9	7067	2	MQHLIAR											P11974				linear or mono	1.645				False
20180615_KS_CL_9	7075	4	MNFSHGTHEYHAETIK											P11974				linear or mono	2.315				False
20180615_KS_CL_9	7080	3	SSSHSTDLMEAMAMGSVEASYK					15.99	9	15.99				P11974				linear or mono	0.44				False
20180615_KS_CL_9	7084	3	NTGIICTIGPASR											P11974				linear or mono	1.36				False
20180615_KS_CL_9	7114	3	MNFSHGTHEYHAETIK											P11974				linear or mono	2.32				False
20180615_KS_CL_9	7120	3	IISKIENHEGVR											P11974				linear or mono	2.035				False
20180615_KS_CL_9	7137	3	GSGTAEVELKK											P11974				linear or mono	1.64				False
20180615_KS_CL_9	7160	3	IMSELMQTACIVPKGAR											decoy_P11974				linear or mono	0.27				True
20180615_KS_CL_9	7162	3	SSSHSTDLMEAMAMGSVEASYK					15.99;15.99	12;14	15.99;15.99				P11974				linear or mono	3.52				False
20180615_KS_CL_9	7174	3	SVETLKEMIK					15.99	8	15.99				P11974				linear or mono	1.995				False
20180615_KS_CL_9	7230	3	MNFSHGTHEYHAETIK											P11974				linear or mono	2.645				False
20180615_KS_CL_9	7279	3	MNFSHGTHEYHAETIK					15.99	1	15.99				P11974				linear or mono	2.29				False
20180615_KS_CL_9	7284	3	MNFSHGTHEYHAETIK					15.99	1	15.99				P11974				linear or mono	1.85				False
20180615_KS_CL_9	7302	4	GPDFLVTEVENGGFLGSK											P11974				linear or mono	0.33				False
20180615_KS_CL_9	7344	3	SSSHSTDLMEAMAMGSVEASYK					15.99;15.99	12;14	15.99;15.99				P11974				linear or mono	3.23				False
20180615_KS_CL_9	7351	3	SVETLKEMIK					15.99	8	15.99				P11974				linear or mono	1.735				False
20180615_KS_CL_9	7363	4	KAADVHEVRK	1.0	NICKVVDVGSK	4.0								P11974	247.0	P11974	166.0	intra	3.145	P11974-166-P11974-247	247.0	163.0	False
20180615_KS_CL_9	7370	3	SSSHSTDLMEAMAMGSVEASYK					15.99	14	15.99				P11974				linear or mono	1.055				False
20180615_KS_CL_9	7405	3	MNFSHGTHEYHAETIK											P11974				linear or mono	2.295				False
20180615_KS_CL_9	7408	4	MNFSHGTHEYHAETIK											P11974				linear or mono	1.36				False
20180615_KS_CL_9	7441	4	EMIKSGMNVAR	4.0	KPRPTR	1.0								P11974	66.0	P11974	337.0	intra	1.29	P11974-66-P11974-337	63.0	337.0	False
20180615_KS_CL_9	7450	3	KPRPTR	1.0	NICKVVDVGSK	4.0								P11974	337.0	P11974	166.0	intra	2.43	P11974-166-P11974-337	337.0	163.0	False
20180615_KS_CL_9	7460	4	KPRPTR	1.0	NICKVVDVGSK	4.0								P11974	337.0	P11974	166.0	intra	2.44	P11974-166-P11974-337	337.0	163.0	False
20180615_KS_CL_9	7468	3	MNFSHGTHEYHAETIK					15.99	1	15.99				P11974				linear or mono	2.78				False
20180615_KS_CL_9	7483	4	KILGEKGK	1.0	KLEVEATGSGK	1.0								P11974	256.0	decoy_P11974	397.0	inter	1.04	P11974-256-decoy_P11974-397	256.0	397.0	True
20180615_KS_CL_9	7491	5	ARGFFKK	6.0	KLEVEATGSGK	1.0								P11974	504.0	decoy_P11974	397.0	inter	0.465	decoy_P11974-397-P11974-504	499.0	397.0	True
20180615_KS_CL_9	7521	3	SSSHSTDLMEAMAMGSVEASYK					15.99;15.99	12;14	15.99;15.99				P11974				linear or mono	3.79				False
20180615_KS_CL_9	7528	3	SVETLKEMIK					15.99	8	15.99				P11974				linear or mono	1.9				False
20180615_KS_CL_9	7555	3	GSGTAEVELKK											P11974				linear or mono	1.35				False
20180615_KS_CL_9	7569	3	MNFSHGTHEYHAETIKNVR					15.99;156.08	1;16	15.99;156.08				P11974				linear or mono	1.61				False
20180615_KS_CL_9	7645	2	EAEAAMFHR					15.99	6	15.99				P11974				linear or mono	1.735				False
20180615_KS_CL_9	7651	3	MNFSHGTHEYHAETIK					15.99	1	15.99				P11974				linear or mono	0.65				False
20180615_KS_CL_9	7653	4	GSGTAEVELKK	10.0	KGATLK	1.0								P11974	135.0	P11974	136.0	homomultimeric	1.785	P11974-135-P11974-136	126.0	136.0	False
20180615_KS_CL_9	7658	3	GARNCRGIIMK											decoy_P11974				linear or mono	0.445				True
20180615_KS_CL_9	7662	4	KPRPTR	1.0	NICKVVDVGSK	4.0								P11974	337.0	P11974	166.0	intra	1.27	P11974-166-P11974-337	337.0	163.0	False
20180615_KS_CL_9	7679	3	MNFSHGTHEYHAETIK											P11974				linear or mono	2.31				False
20180615_KS_CL_9	7681	3	GSGTAEVELKK	10.0	KGATLK	1.0								P11974	135.0	P11974	136.0	homomultimeric	1.52	P11974-135-P11974-136	126.0	136.0	False
20180615_KS_CL_9	7687	3	SSSHSTDLMEAMAMGSVEASYK					15.99;15.99	12;14	15.99;15.99				P11974				linear or mono	3.715				False
20180615_KS_CL_9	7692	2	GSGTAEVELK											P11974				linear or mono	2.31				False
20180615_KS_CL_9	7697	4	MNFSHGTHEYHAETIK											P11974				linear or mono	1.85				False
20180615_KS_CL_9	7710	3	SVETLKEMIK					15.99	8	15.99				P11974				linear or mono	1.61				False
20180615_KS_CL_9	7719	4	KLEVEATGSGKILGTR	1.0	TPRPKK	5.0								decoy_P11974	397.0	decoy_P11974	195.0	intra	0.31	decoy_P11974-195-decoy_P11974-397	397.0	191.0	True
20180615_KS_CL_9	7750	3	KLEVEATGSGKILGTR	11.0	TPRPKK	5.0								decoy_P11974	407.0	decoy_P11974	195.0	intra	0.595	decoy_P11974-195-decoy_P11974-407	397.0	191.0	True
20180615_KS_CL_9	7765	6	GDLGIEIPAEKVFLAQK	11.0	KGATLK	1.0								P11974	305.0	P11974	136.0	intra	1.72	P11974-136-P11974-305	295.0	136.0	False
20180615_KS_CL_9	7770	3	SSSHSTDLMEAMAMGSVEASYK					15.99	9	15.99				P11974				linear or mono	0.76				False
20180615_KS_CL_9	7809	5	IISKIENHEGVR	4.0	KAADVHEVR	1.0								P11974	270.0	P11974	247.0	intra	3.655	P11974-247-P11974-270	267.0	247.0	False
20180615_KS_CL_9	7862	3	SSSHSTDLMEAMAMGSVEASYK					15.99;15.99	12;14	15.99;15.99				P11974				linear or mono	3.385				False
20180615_KS_CL_9	7895	3	YSAEVSGMAMAEMLDTSHSSSR					15.99;15.99	8;10	15.99;15.99				decoy_P11974				linear or mono	0.695				True
20180615_KS_CL_9	7898	5	KLEVEATGSGKILGTR	11.0	TPRPKK	5.0								decoy_P11974	407.0	decoy_P11974	195.0	intra	0.465	decoy_P11974-195-decoy_P11974-407	397.0	191.0	True
20180615_KS_CL_9	8000	3	SSSHSTDLMEAMAMGSVEASYK					15.99;15.99	12;14	15.99;15.99				P11974				linear or mono	3.325				False
20180615_KS_CL_9	8008	3	CINKYDLWLINEDCK	4.0	VNLAMNVGKAR	9.0								decoy_P11974	370.0	P11974	498.0	inter	0.195	decoy_P11974-370-P11974-498	367.0	490.0	True
20180615_KS_CL_9	8019	4	MNFSHGTHEYHAETIK											P11974				linear or mono	1.01				False
20180615_KS_CL_9	8031	2	IENHEGVR											P11974				linear or mono	0.815				False
20180615_KS_CL_9	8082	3	EAEAAMFHR					15.99	6	15.99				P11974				linear or mono	1.5				False
20180615_KS_CL_9	8098	3	MNFSHGTHEYHAETIK											P11974				linear or mono	1.35				False
20180615_KS_CL_9	8144	4	YDLWLINEDCKEMYANDLTIK					15.99	13	15.99				decoy_P11974				linear or mono	0.62				True
20180615_KS_CL_9	8149	2	GSGTAEVELK											P11974				linear or mono	2.775				False
20180615_KS_CL_9	8153	3	TGLIKGSGTAEVELK											P11974				linear or mono	3.535				False
20180615_KS_CL_9	8162	3	ITLDNAYMEKCDENILWLDYK					15.99	8	15.99				P11974				linear or mono	0.57				False
20180615_KS_CL_9	8170	3	SVETLKEMIK					15.99	8	15.99				P11974				linear or mono	1.4				False
20180615_KS_CL_9	8176	3	SSSHSTDLMEAMAMGSVEASYK					15.99;15.99	12;14	15.99;15.99				P11974				linear or mono	4.05				False
20180615_KS_CL_9	8178	3	MNFSHGTHEYHAETIK					15.99	1	15.99				P11974				linear or mono	1.65				False
20180615_KS_CL_9	8200	4	MNFSHGTHEYHAETIK											P11974				linear or mono	1.74				False
20180615_KS_CL_9	8219	3	ITLDNAYMEKCDENILWLDYK					15.99	8	15.99				P11974				linear or mono	0.055				False
20180615_KS_CL_9	8253	3	GSGTAEVELKK											P11974				linear or mono	1.095				False
20180615_KS_CL_9	8263	5	ITLDNAYMEKCDENILWLDYK					15.99	8	15.99				P11974				linear or mono	0.55				False
20180615_KS_CL_9	8266	4	ITEAHYEHTGHSFNMR					15.99	15	15.99				decoy_P11974				linear or mono	1.165				True
20180615_KS_CL_9	8301	3	SSSHSTDLMEAMAMGSVEASYK					15.99	9	15.99				P11974				linear or mono	0.81				False
20180615_KS_CL_9	8301	3	SSSHSTDLMEAMAMGSVEASYK					15.99	12	15.99				P11974				linear or mono	0.81				False
20180615_KS_CL_9	8315	3	GATLKITLDNAYMEK											P11974				linear or mono	0.575				False
20180615_KS_CL_9	8323	3	NIKIISKIENHEGVR	3.0	SVETLKEMIKSGMNVAR	6.0								P11974	266.0	P11974	62.0	intra	0.84	P11974-62-P11974-266	264.0	57.0	False
20180615_KS_CL_9	8335	3	AGKPVICATQMLESMIK	3.0	KIMSELMQTACIVPKGAR	15.0								P11974	322.0	decoy_P11974	210.0	inter	0.705	decoy_P11974-210-P11974-322	320.0	196.0	True
20180615_KS_CL_9	8342	3	PVPVVRMTNTFGSGPRWGTLVIVVDGK	1.0	QKVQLSILGDDVYVK	2.0								decoy_P11974	1.0	decoy_P11974	346.0	intra	1.145	decoy_P11974-1-decoy_P11974-346	1.0	345.0	True
20180615_KS_CL_9	8347	4	QKGPDFLVTEVENGGFLGSKK	20.0	SGLFGGNEVETVLFDPGKQKVQLSILGDDVYVK	18.0								P11974	206.0	decoy_P11974	344.0	inter	0.39	P11974-206-decoy_P11974-344	187.0	327.0	True
20180615_KS_CL_9	8351	3	SSSHSTDLMEAMAMGSVEASYK					15.99;15.99	12;14	15.99;15.99				P11974				linear or mono	3.7				False
20180615_KS_CL_9	8352	3	GFFKK	4.0	YDLWLINEDCKEMYANDLTIKLTAGK	11.0								P11974	504.0	decoy_P11974	381.0	inter	0.17	decoy_P11974-381-P11974-504	501.0	371.0	True
20180615_KS_CL_9	8361	4	PVPVVRMTNTFGSGPRWGTLVIVVDGK	1.0	QKVQLSILGDDVYVK	2.0								decoy_P11974	1.0	decoy_P11974	346.0	intra	0.885	decoy_P11974-1-decoy_P11974-346	1.0	345.0	True
20180615_KS_CL_9	8364	3	AGKPVICATQMLESMIK	3.0	KIMSELMQTACIVPKGAR	15.0								P11974	322.0	decoy_P11974	210.0	inter	0.31	decoy_P11974-210-P11974-322	320.0	196.0	True
20180615_KS_CL_9	8366	3	AEGSDVANAVLDGADCIMLSGETAK					15.99	18	15.99				P11974				linear or mono	0.095				False
20180615_KS_CL_9	8375	3	SVETLKEMIK					15.99	8	15.99				P11974				linear or mono	0.395				False
20180615_KS_CL_9	8420	3	MNFSHGTHEYHAETIK					15.99	1	15.99				P11974				linear or mono	0.56				False
20180615_KS_CL_9	8448	3	ITEAHYEHTGHSFNMR											decoy_P11974				linear or mono	0.11				True
20180615_KS_CL_9	8510	3	nVPVVRMTNTFGSGPR					156.08	1	156.08				decoy_P11974				linear or mono	0.215				True
20180615_KS_CL_9	8514	3	SSSHSTDLMEAMAMGSVEASYK					15.99;15.99	12;14	15.99;15.99				P11974				linear or mono	3.13				False
20180615_KS_CL_9	8527	2	EAEAAMFHR					15.99	6	15.99				P11974				linear or mono	1.26				False
20180615_KS_CL_9	8548	3	EAEAAMFHRK											P11974				linear or mono	0.6				False
20180615_KS_CL_9	8553	3	SVETLKEMIK					15.99	8	15.99				P11974				linear or mono	0.515				False
20180615_KS_CL_9	8557	3	IISKIENHEGVRR					156.08	4	156.08				P11974				linear or mono	1.69				False
20180615_KS_CL_9	8564	4	MNFSHGTHEYHAETIKNVR					15.99;156.08	1;16	15.99;156.08				P11974				linear or mono	1.725				False
20180615_KS_CL_9	8567	3	EAEAAMFHR					15.99	6	15.99				P11974				linear or mono	1.445				False
20180615_KS_CL_9	8568	4	IISKIENHEGVRR					156.08	4	156.08				P11974				linear or mono	2.11				False
20180615_KS_CL_9	8578	3	GKNIKIISK					156.08	5	156.08				P11974				linear or mono	1.915				False
20180615_KS_CL_9	8587	4	NIKIISKIENHEGVR											P11974				linear or mono	1.225				False
20180615_KS_CL_9	8597	4	EMIKSGMNVAR	4.0	SVETLKEMIKSGMNVAR	6.0								P11974	66.0	P11974	62.0	homomultimeric	0.43	P11974-62-P11974-66	63.0	57.0	False
20180615_KS_CL_9	8615	5	KAADVHEVR	1.0	NICKVVDVGSK	4.0								P11974	247.0	P11974	166.0	intra	2.815	P11974-166-P11974-247	247.0	163.0	False
20180615_KS_CL_9	8616	3	MNFSHGTHEYHAETIKNVR					15.99;156.08	1;16	15.99;156.08				P11974				linear or mono	1.125				False
20180615_KS_CL_9	8630	4	KAADVHEVR	1.0	NICKVVDVGSK	4.0								P11974	247.0	P11974	166.0	intra	3.55	P11974-166-P11974-247	247.0	163.0	False
20180615_KS_CL_9	8632	3	KAADVHEVR	1.0	NICKVVDVGSK	4.0								P11974	247.0	P11974	166.0	intra	3.62	P11974-166-P11974-247	247.0	163.0	False
20180615_KS_CL_9	8648	3	QKGPDFLVTEVENGGFLGSK											P11974				linear or mono	0.48				False
20180615_KS_CL_9	8649	6	KAADVHEVR	1.0	TGLIKGSGTAEVELKK	15.0								P11974	247.0	P11974	135.0	intra	2.245	P11974-135-P11974-247	247.0	121.0	False
20180615_KS_CL_9	8657	6	KAADVHEVR	1.0	TGLIKGSGTAEVELKK	15.0								P11974	247.0	P11974	135.0	intra	2.62	P11974-135-P11974-247	247.0	121.0	False
20180615_KS_CL_9	8661	4	KAADVHEVR	1.0	TGLIKGSGTAEVELKK	15.0								P11974	247.0	P11974	135.0	intra	1.18	P11974-135-P11974-247	247.0	121.0	False
20180615_KS_CL_9	8679	3	SSSHSTDLMEAMAMGSVEASYK					15.99;15.99	12;14	15.99;15.99				P11974				linear or mono	3.155				False
20180615_KS_CL_9	8681	3	KAADVHEVRK					156.08	1	156.08				P11974				linear or mono	1.935				False
20180615_KS_CL_9	8719	3	SVETLKEMIK					15.99	8	15.99				P11974				linear or mono	1.085				False
20180615_KS_CL_9	8722	3	MNFSHGTHEYHAETIK					15.99	1	15.99				P11974				linear or mono	1.375				False
20180615_KS_CL_9	8727	2	VNLAMNVGK					15.99	5	15.99				P11974				linear or mono	2.095				False
20180615_KS_CL_9	8734	4	MNFSHGTHEYHAETIKNVR					15.99;156.08	1;16	15.99;156.08				P11974				linear or mono	4.235				False
20180615_KS_CL_9	8745	3	SSSHSTDLMEAMAMGSVEASYK					15.99	9	15.99				P11974				linear or mono	1.07				False
20180615_KS_CL_9	8746	2	NTGIICTIGPASR											P11974				linear or mono	2.37				False
20180615_KS_CL_9	8758	3	SSSHSTDLMEAMAMGSVEASYK					15.99	14	15.99				P11974				linear or mono	0.295				False
20180615_KS_CL_9	8771	5	MNFSHGTHEYHAETIKNVR					15.99;156.08	1;16	15.99;156.08				P11974				linear or mono	3.035				False
20180615_KS_CL_9	8787	5	KLEVEATGSGK	1.0	RVGEHNEIKSIIK	9.0								decoy_P11974	397.0	decoy_P11974	262.0	intra	1.06	decoy_P11974-262-decoy_P11974-397	397.0	254.0	True
20180615_KS_CL_9	8789	6	GSGTAEVELKK	10.0	RVGEHNEIKSIIK	9.0								P11974	135.0	decoy_P11974	262.0	inter	0.14	P11974-135-decoy_P11974-262	126.0	254.0	True
20180615_KS_CL_9	8798	3	MNFSHGTHEYHAETIKNVR					15.99;156.08	1;16	15.99;156.08				P11974				linear or mono	6.805				False
20180615_KS_CL_9	8807	3	ILGEKGK	5.0	KILGEKGK	6.0								P11974	261.0	P11974	261.0	homomultimeric	0.655	P11974-261-P11974-261	257.0	256.0	False
20180615_KS_CL_9	8812	3	MNFSHGTHEYHAETIK											P11974				linear or mono	1.975				False
20180615_KS_CL_9	8816	3	EAEAAMFHR					15.99	6	15.99				P11974				linear or mono	1.49				False
20180615_KS_CL_9	8828	2	QAHLYR											P11974				linear or mono	2.14				False
20180615_KS_CL_9	8848	2	VFLAQK											P11974				linear or mono	1.38				False
20180615_KS_CL_9	8866	3	SSSHSTDLMEAMAMGSVEASYK					15.99;15.99	12;14	15.99;15.99				P11974				linear or mono	3.32				False
20180615_KS_CL_9	8875	2	EMYANDLTIK											decoy_P11974				linear or mono	0.855				True
20180615_KS_CL_9	8915	4	MNFSHGTHEYHAETIKNVR					15.99;156.08	1;16	15.99;156.08				P11974				linear or mono	4.49				False
20180615_KS_CL_9	8936	4	IMEKLTEVSRSAPGITCIIGTNR					15.99;156.08	2;4	15.99;156.08				decoy_P11974				linear or mono	0.87				True
20180615_KS_CL_9	8943	5	MNFSHGTHEYHAETIKNVR					15.99;156.08	1;16	15.99;156.08				P11974				linear or mono	1.655				False
20180615_KS_CL_9	8944	4	MNFSHGTHEYHAETIK											P11974				linear or mono	0.66				False
20180615_KS_CL_9	8955	2	EMIKSGMNVAR					15.99;15.99	2;7	15.99;15.99				P11974				linear or mono	0.53				False
20180615_KS_CL_9	8966	3	SVETLKEMIK					15.99	8	15.99				P11974				linear or mono	1.465				False
20180615_KS_CL_9	8968	6	KLEVEATGSGK	1.0	RVGEHNEIKSIIK	9.0								decoy_P11974	397.0	decoy_P11974	262.0	intra	0.71	decoy_P11974-262-decoy_P11974-397	397.0	254.0	True
20180615_KS_CL_9	8975	3	MNFSHGTHEYHAETIKNVR					15.99;156.08	1;16	15.99;156.08				P11974				linear or mono	6.45				False
20180615_KS_CL_9	8978	3	IISKIENHEGVR											P11974				linear or mono	1.43				False
20180615_KS_CL_9	9039	2	ITLDNAYMEK					15.99	8	15.99				P11974				linear or mono	2.775				False
20180615_KS_CL_9	9043	3	SSSHSTDLMEAMAMGSVEASYK					15.99;15.99	12;14	15.99;15.99				P11974				linear or mono	3.44				False
20180615_KS_CL_9	9072	3	VAELPYDGKATEGSLMICDAGDLVANAVDSGEAR					15.99	16	15.99				decoy_P11974				linear or mono	0.615				True
20180615_KS_CL_9	9087	4	MNFSHGTHEYHAETIKNVR					15.99;156.08	1;16	15.99;156.08				P11974				linear or mono	3.95				False
20180615_KS_CL_9	9110	3	FFGRAKGVNMALNVR	6.0	LDQIDKESVAPLDVAAGPLNVGK	6.0								decoy_P11974	34.0	decoy_P11974	308.0	intra	1.415	decoy_P11974-34-decoy_P11974-308	29.0	303.0	True
20180615_KS_CL_9	9124	3	IEPGKTDLAVAVPR	5.0	KIMSELMQTACIVPK	1.0								decoy_P11974	417.0	decoy_P11974	196.0	intra	0.315	decoy_P11974-196-decoy_P11974-417	413.0	196.0	True
20180615_KS_CL_9	9130	2	EMIKSGMNVAR					15.99;15.99	2;7	15.99;15.99				P11974				linear or mono	1.02				False
20180615_KS_CL_9	9140	4	MNFSHGTHEYHAETIK											P11974				linear or mono	0.315				False
20180615_KS_CL_9	9143	3	GKNIKIISK	2.0	PVPVVRMTNTFGSGPRWGTLVIVVDGK	1.0								P11974	263.0	decoy_P11974	1.0	inter	0.465	decoy_P11974-1-P11974-263	262.0	1.0	True
20180615_KS_CL_9	9145	3	INKGKEGLIK	3.0	VPVVRMTNTFGSGPRWGTLVIVVDGK	1.0								decoy_P11974	269.0	decoy_P11974	2.0	intra	0.31	decoy_P11974-2-decoy_P11974-269	267.0	2.0	True
20180615_KS_CL_9	9149	3	KFFGRAK	1.0	MTNTFGSGPRWGTLVIVVDGKK	21.0								decoy_P11974	28.0	decoy_P11974	27.0	homomultimeric	0.075	decoy_P11974-27-decoy_P11974-28	28.0	7.0	True
20180615_KS_CL_9	9151	3	MNFSHGTHEYHAETIKNVR					15.99;156.08	1;16	15.99;156.08				P11974				linear or mono	4.17				False
20180615_KS_CL_9	9156	3	IMSELMQTACIVPKGAR	14.0	VEHVDAAKR	8.0								decoy_P11974	210.0	decoy_P11974	285.0	intra	0.605	decoy_P11974-210-decoy_P11974-285	197.0	278.0	True
20180615_KS_CL_9	9161	3	IISKIENHEGVR	4.0	WGTLVIVVDGKKFFGR	12.0								P11974	270.0	decoy_P11974	28.0	inter	0.52	decoy_P11974-28-P11974-270	267.0	17.0	True
20180615_KS_CL_9	9163	3	MNFSHGTHEYHAETIKNVR					156.08	16	156.08				P11974				linear or mono	1.94				False
20180615_KS_CL_9	9170	4	ILGTRIEPGKTDLAVAVPR	10.0	PVPVVRMTNTFGSGPRWGTLVIVVDGK	1.0								decoy_P11974	417.0	decoy_P11974	1.0	intra	0.61	decoy_P11974-1-decoy_P11974-417	408.0	1.0	True
20180615_KS_CL_9	9186	3	SVETLKEMIK					15.99	8	15.99				P11974				linear or mono	1.315				False
20180615_KS_CL_9	9190	5	LEVEATGSGKILGTR	10.0	TPRPKK	5.0								decoy_P11974	407.0	decoy_P11974	195.0	intra	0.95	decoy_P11974-195-decoy_P11974-407	398.0	191.0	True
20180615_KS_CL_9	9195	3	GSGTAEVELKK											P11974				linear or mono	1.32				False
20180615_KS_CL_9	9201	3	KGATLKITLDNAYMEK	6.0	RVEHVDAAKR	9.0								P11974	141.0	decoy_P11974	285.0	inter	1.11	P11974-141-decoy_P11974-285	136.0	277.0	True
20180615_KS_CL_9	9209	3	KIMSELMQTACIVPKGAR					15.99;15.99	3;7	15.99;15.99				decoy_P11974				linear or mono	0.43				True
20180615_KS_CL_9	9214	3	SSSHSTDLMEAMAMGSVEASYK					15.99;15.99	12;14	15.99;15.99				P11974				linear or mono	3.61				False
20180615_KS_CL_9	9229	2	ITLDNAYMEK					15.99	8	15.99				P11974				linear or mono	2.42				False
20180615_KS_CL_9	9230	3	KPRPTR	1.0	TGLIKGSGTAEVELK	5.0								P11974	337.0	P11974	125.0	intra	3.075	P11974-125-P11974-337	337.0	121.0	False
20180615_KS_CL_9	9243	3	KGDVVIVLTGWRPGSGFTNTMRVVPVP					156.08	1	156.08				P11974				linear or mono	0.095				False
20180615_KS_CL_9	9276	4	MNFSHGTHEYHAETIKNVR					15.99;156.08	1;16	15.99;156.08				P11974				linear or mono	4.5				False
20180615_KS_CL_9	9288	3	VFLAQKMIIGR					15.99	7	15.99				P11974				linear or mono	1.53				False
20180615_KS_CL_9	9293	3	SGVDVVKCINK											decoy_P11974				linear or mono	1.13				True
20180615_KS_CL_9	9294	3	KIMSELMQTACIVPKGAR											decoy_P11974				linear or mono	0.365				True
20180615_KS_CL_9	9297	4	KPRPTR	1.0	TGLIKGSGTAEVELK	5.0								P11974	337.0	P11974	125.0	intra	2.8	P11974-125-P11974-337	337.0	121.0	False
20180615_KS_CL_9	9306	3	SSSHSTDLMEAMAMGSVEASYK					15.99	9	15.99				P11974				linear or mono	0.125				False
20180615_KS_CL_9	9324	3	MNFSHGTHEYHAETIKNVR					15.99;156.08	1;16	15.99;156.08				P11974				linear or mono	4.325				False
20180615_KS_CL_9	9352	5	LEVEATGSGKILGTR	10.0	TPRPKK	5.0								decoy_P11974	407.0	decoy_P11974	195.0	intra	0.785	decoy_P11974-195-decoy_P11974-407	398.0	191.0	True
20180615_KS_CL_9	9372	3	SSSHSTDLMEAMAMGSVEASYK					15.99;15.99	12;14	15.99;15.99				P11974				linear or mono	2.58				False
20180615_KS_CL_9	9374	3	SSSHSTDLMEAMAMGSVEASYK					15.99	14	15.99				P11974				linear or mono	0.665				False
20180615_KS_CL_9	9379	3	EMIKSGMNVAR	4.0	KGATLK	1.0								P11974	66.0	P11974	136.0	intra	2.055	P11974-66-P11974-136	63.0	136.0	False
20180615_KS_CL_9	9383	3	KPRPTR	1.0	TGLIKGSGTAEVELK	5.0								P11974	337.0	P11974	125.0	intra	2.99	P11974-125-P11974-337	337.0	121.0	False
20180615_KS_CL_9	9386	4	EMIKSGMNVAR	4.0	KGATLK	1.0								P11974	66.0	P11974	136.0	intra	1.56	P11974-66-P11974-136	63.0	136.0	False
20180615_KS_CL_9	9397	3	VFLAQKMIIGR					15.99	7	15.99				P11974				linear or mono	2.195				False
20180615_KS_CL_9	9413	4	MNFSHGTHEYHAETIKNVR					15.99;156.08	1;16	15.99;156.08				P11974				linear or mono	4.045				False
20180615_KS_CL_9	9415	3	SSSHSTDLMEAMAMGSVEASYK					15.99	14	15.99				P11974				linear or mono	1.76				False
20180615_KS_CL_9	9432	3	MNFSHGTHEYHAETIK											P11974				linear or mono	1.27				False
20180615_KS_CL_9	9435	4	KPRPTR	1.0	TGLIKGSGTAEVELK	5.0								P11974	337.0	P11974	125.0	intra	3.185	P11974-125-P11974-337	337.0	121.0	False
20180615_KS_CL_9	9441	3	VNKITEAHYEHTGHSFNMR					156.08	3	156.08				decoy_P11974				linear or mono	0.24				True
20180615_KS_CL_9	9454	3	SVETLKEMIK					15.99	8	15.99				P11974				linear or mono	0.5				False
20180615_KS_CL_9	9457	3	MNFSHGTHEYHAETIKNVR					15.99;156.08	1;16	15.99;156.08				P11974				linear or mono	3.45				False
20180615_KS_CL_9	9498	5	GFFKK	4.0	TGLIKGSGTAEVELKK	5.0								P11974	504.0	P11974	125.0	intra	1.74	P11974-125-P11974-504	501.0	121.0	False
20180615_KS_CL_9	9501	3	MNFSHGTHEYHAETIKNVR					15.99;156.08	1;16	15.99;156.08				P11974				linear or mono	3.36				False
20180615_KS_CL_9	9520	3	KLEVEATGSGK											decoy_P11974				linear or mono	1.445				True
20180615_KS_CL_9	9522	3	SSSHSTDLMEAMAMGSVEASYK					15.99;15.99	12;14	15.99;15.99				P11974				linear or mono	3.085				False
20180615_KS_CL_9	9552	4	GSGTAEVELKK	10.0	KILGEK	1.0								P11974	135.0	P11974	256.0	intra	1.64	P11974-135-P11974-256	126.0	256.0	False
20180615_KS_CL_9	9567	2	EMIKSGMNVAR					156.08	4	156.08				P11974				linear or mono	0.205				False
20180615_KS_CL_9	9576	3	SSSHSTDLMEAMAMGSVEASYK					15.99	14	15.99				P11974				linear or mono	1.9				False
20180615_KS_CL_9	9577	4	MNFSHGTHEYHAETIKNVR					15.99;156.08	1;16	15.99;156.08				P11974				linear or mono	3.78				False
20180615_KS_CL_9	9578	3	GSGTAEVELKK											P11974				linear or mono	1.03				False
20180615_KS_CL_9	9609	4	KPRPTR	1.0	TGLIKGSGTAEVELK	5.0								P11974	337.0	P11974	125.0	intra	2.845	P11974-125-P11974-337	337.0	121.0	False
20180615_KS_CL_9	9614	3	MNFSHGTHEYHAETIK					15.99	1	15.99				P11974				linear or mono	0.3				False
20180615_KS_CL_9	9625	3	SVETLKEMIK					15.99	8	15.99				P11974				linear or mono	0.74				False
20180615_KS_CL_9	9651	2	VNLAMNVGK					15.99	5	15.99				P11974				linear or mono	1.66				False
20180615_KS_CL_9	9658	3	VNKITEAHYEHTGHSFNMR					156.08	3	156.08				decoy_P11974				linear or mono	0.275				True
20180615_KS_CL_9	9676	3	SVETLKEMIK											P11974				linear or mono	3.67				False
20180615_KS_CL_9	9681	3	MNFSHGTHEYHAETIKNVR					15.99;156.08	1;16	15.99;156.08				P11974				linear or mono	2.875				False
20180615_KS_CL_9	9700	3	SSSHSTDLMEAMAMGSVEASYK					15.99;15.99	12;14	15.99;15.99				P11974				linear or mono	3.04				False
20180615_KS_CL_9	9738	3	YDLWLINEDCKEMYANDLTIK											decoy_P11974				linear or mono	0.615				True
20180615_KS_CL_9	9757	3	SSSHSTDLMEAMAMGSVEASYK					15.99	14	15.99				P11974				linear or mono	1.94				False
20180615_KS_CL_9	9759	4	MNFSHGTHEYHAETIKNVR					15.99;156.08	1;16	15.99;156.08				P11974				linear or mono	3.285				False
20180615_KS_CL_9	9760	3	GSGTAEVELKK											P11974				linear or mono	1.04				False
20180615_KS_CL_9	9765	4	YDLWLINEDCKEMYANDLTIK											decoy_P11974				linear or mono	1.385				True
20180615_KS_CL_9	9766	4	MNFSHGTHEYHAETIK					15.99	1	15.99				P11974				linear or mono	0.74				False
20180615_KS_CL_9	9788	3	KLEVEATGSGK											decoy_P11974				linear or mono	0.82				True
20180615_KS_CL_9	9790	4	LEVEATGSGKILGTR	10.0	TPRPKK	5.0								decoy_P11974	407.0	decoy_P11974	195.0	intra	0.24	decoy_P11974-195-decoy_P11974-407	398.0	191.0	True
20180615_KS_CL_9	9794	2	MQHLIAR					15.99	1	15.99				P11974				linear or mono	1.1				False
20180615_KS_CL_9	9796	5	KFFGRAK	1.0	RVEHVDAAKR	9.0								decoy_P11974	28.0	decoy_P11974	285.0	intra	1.225	decoy_P11974-28-decoy_P11974-285	28.0	277.0	True
20180615_KS_CL_9	9802	3	SVETLKEMIK					15.99	8	15.99				P11974				linear or mono	1.845				False
20180615_KS_CL_9	9808	3	YDLWLINEDCKEMYANDLTIK											decoy_P11974				linear or mono	0.465				True
20180615_KS_CL_9	9840	3	AGKPVICATQMLESMIK					15.99;15.99	11;15	15.99;15.99				P11974				linear or mono	2.645				False
20180615_KS_CL_9	9857	3	SVETLKEMIK											P11974				linear or mono	3.215				False
20180615_KS_CL_9	9862	3	MNFSHGTHEYHAETIKNVR					15.99;156.08	1;16	15.99;156.08				P11974				linear or mono	1.09				False
20180615_KS_CL_9	9863	5	GFFKK	4.0	TGLIKGSGTAEVELKK	15.0								P11974	504.0	P11974	135.0	intra	1.075	P11974-135-P11974-504	501.0	121.0	False
20180615_KS_CL_9	9875	2	ITLDNAYMEK					15.99	8	15.99				P11974				linear or mono	2.655				False
20180615_KS_CL_9	9882	3	nPVPVVRMTNTFGSGPR					156.08	1	156.08				decoy_P11974				linear or mono	0.345				True
20180615_KS_CL_9	9893	3	MNFSHGTHEYHAETIK											P11974				linear or mono	0.34				False
20180615_KS_CL_9	9922	3	VNKITEAHYEHTGHSFNMR					156.08	3	156.08				decoy_P11974				linear or mono	0.24				True
20180615_KS_CL_9	9925	3	SSSHSTDLMEAMAMGSVEASYK					15.99	14	15.99				P11974				linear or mono	2.005				False
20180615_KS_CL_9	9927	3	SSSHSTDLMEAMAMGSVEASYK					15.99;15.99	12;14	15.99;15.99				P11974				linear or mono	3.27				False
20180615_KS_CL_9	9930	4	MNFSHGTHEYHAETIKNVR					15.99;156.08	1;16	15.99;156.08				P11974				linear or mono	3.565				False
20180615_KS_CL_9	9973	3	EGLIKR	5.0	NICKVVDVGSK	4.0								decoy_P11974	276.0	P11974	166.0	inter	1.3	P11974-166-decoy_P11974-276	272.0	163.0	True
20180615_KS_CL_9	9975	3	SVETLKEMIK					15.99	8	15.99				P11974				linear or mono	1.76				False
20180615_KS_CL_9	10008	3	GSGTAEVELKK											P11974				linear or mono	1.545				False
20180615_KS_CL_9	10026	3	SVETLKEMIK											P11974				linear or mono	3.245				False
20180615_KS_CL_9	10046	2	ITLDNAYMEK					15.99	8	15.99				P11974				linear or mono	2.615				False
20180615_KS_CL_9	10063	3	MNFSHGTHEYHAETIKNVR					15.99;156.08	1;16	15.99;156.08				P11974				linear or mono	1.005				False
20180615_KS_CL_9	10072	3	AGKPVICATQMLESMIK					15.99;15.99	11;15	15.99;15.99				P11974				linear or mono	2.975				False
20180615_KS_CL_9	10088	3	MNFSHGTHEYHAETIKNVR					156.08	16	156.08				P11974				linear or mono	0.825				False
20180615_KS_CL_9	10096	3	MTNTFGSGPRWGTLVIVVDGK					15.99	1	15.99				decoy_P11974				linear or mono	0.59				True
20180615_KS_CL_9	10101	3	SSSHSTDLMEAMAMGSVEASYK					15.99	14	15.99				P11974				linear or mono	3.31				False
20180615_KS_CL_9	10104	3	SSSHSTDLMEAMAMGSVEASYK					15.99;15.99	12;14	15.99;15.99				P11974				linear or mono	2.975				False
20180615_KS_CL_9	10105	4	MNFSHGTHEYHAETIKNVR					15.99;156.08	1;16	15.99;156.08				P11974				linear or mono	3.19				False
20180615_KS_CL_9	10113	4	MNFSHGTHEYHAETIK					15.99	1	15.99				P11974				linear or mono	0.815				False
20180615_KS_CL_9	10129	3	IISKIENHEGVR	4.0	KLEVEATGSGK	1.0								P11974	270.0	decoy_P11974	397.0	inter	0.355	P11974-270-decoy_P11974-397	267.0	397.0	True
20180615_KS_CL_9	10132	4	MNFSHGTHEYHAETIK											P11974				linear or mono	0.675				False
20180615_KS_CL_9	10140	3	IISKIENHEGVR	4.0	KILGEK	1.0								P11974	270.0	P11974	256.0	intra	0.765	P11974-256-P11974-270	267.0	256.0	False
20180615_KS_CL_9	10194	3	SVETLKEMIK											P11974				linear or mono	3.035				False
20180615_KS_CL_9	10211	3	GSGTAEVELKK											P11974				linear or mono	1.195				False
20180615_KS_CL_9	10215	2	ITLDNAYMEK					15.99	8	15.99				P11974				linear or mono	2.895				False
20180615_KS_CL_9	10238	3	SVETLKEMIK					15.99	8	15.99				P11974				linear or mono	0.75				False
20180615_KS_CL_9	10259	2	VNLAMNVGK					15.99	5	15.99				P11974				linear or mono	1.875				False
20180615_KS_CL_9	10287	3	MNFSHGTHEYHAETIKNVR					156.08	16	156.08				P11974				linear or mono	1.63				False
20180615_KS_CL_9	10291	3	SSSHSTDLMEAMAMGSVEASYK					15.99	12	15.99				P11974				linear or mono	3.465				False
20180615_KS_CL_9	10296	3	SSSHSTDLMEAMAMGSVEASYK					15.99;15.99	12;14	15.99;15.99				P11974				linear or mono	3.735				False
20180615_KS_CL_9	10297	4	MNFSHGTHEYHAETIKNVR					15.99;156.08	1;16	15.99;156.08				P11974				linear or mono	3.45				False
20180615_KS_CL_9	10298	3	MNFSHGTHEYHAETIKNVR					15.99;156.08	1;16	15.99;156.08				P11974				linear or mono	1.41				False
20180615_KS_CL_9	10299	2	LFEELAR											P11974				linear or mono	1.845				False
20180615_KS_CL_9	10324	3	IISKIENHEGVR											P11974				linear or mono	1.225				False
20180615_KS_CL_9	10335	3	MNFSHGTHEYHAETIKNVR					156.08	16	156.08				P11974				linear or mono	4.755				False
20180615_KS_CL_9	10349	5	MNFSHGTHEYHAETIKNVR					156.08	16	156.08				P11974				linear or mono	1.735				False
20180615_KS_CL_9	10361	5	MNFSHGTHEYHAETIK											P11974				linear or mono	1.155				False
20180615_KS_CL_9	10364	3	NICKVVDVGSK					156.08	4	156.08				P11974				linear or mono	0.29				False
20180615_KS_CL_9	10365	4	KPRPTR	1.0	VNLAMNVGKARGFFK	9.0								P11974	337.0	P11974	498.0	intra	0.475	P11974-337-P11974-498	337.0	490.0	False
20180615_KS_CL_9	10394	3	SVETLKEMIK											P11974				linear or mono	3.04				False
20180615_KS_CL_9	10399	2	LDIDSAPITAR											P11974				linear or mono	2.725				False
20180615_KS_CL_9	10401	4	MNFSHGTHEYHAETIK					15.99	1	15.99				P11974				linear or mono	0.105				False
20180615_KS_CL_9	10408	4	KPRPTR	1.0	VNLAMNVGKARGFFK	9.0								P11974	337.0	P11974	498.0	intra	0.47	P11974-337-P11974-498	337.0	490.0	False
20180615_KS_CL_9	10410	4	KAADVHEVR	1.0	TGLIKGSGTAEVELK	5.0								P11974	247.0	P11974	125.0	intra	3.065	P11974-125-P11974-247	247.0	121.0	False
20180615_KS_CL_9	10416	4	MNFSHGTHEYHAETIKNVR					156.08	16	156.08				P11974				linear or mono	5.675				False
20180615_KS_CL_9	10422	3	TGLIKGSGTAEVELK	5.0	VEHVDAAKR	8.0								P11974	125.0	decoy_P11974	285.0	inter	0.98	P11974-125-decoy_P11974-285	121.0	278.0	True
20180615_KS_CL_9	10434	3	KAADVHEVR	1.0	TGLIKGSGTAEVELK	5.0								P11974	247.0	P11974	125.0	intra	1.51	P11974-125-P11974-247	247.0	121.0	False
20180615_KS_CL_9	10436	3	SVETLKEMIK					15.99	8	15.99				P11974				linear or mono	0.775				False
20180615_KS_CL_9	10442	3	MNFSHGTHEYHAETIK					15.99	1	15.99				P11974				linear or mono	0.39				False
20180615_KS_CL_9	10469	3	MNFSHGTHEYHAETIK											P11974				linear or mono	0.295				False
20180615_KS_CL_9	10485	3	SSSHSTDLMEAMAMGSVEASYK					15.99	12	15.99				P11974				linear or mono	3.61				False
20180615_KS_CL_9	10489	3	SSSHSTDLMEAMAMGSVEASYK					15.99;15.99	12;14	15.99;15.99				P11974				linear or mono	3.68				False
20180615_KS_CL_9	10493	4	MNFSHGTHEYHAETIKNVR					15.99;156.08	1;16	15.99;156.08				P11974				linear or mono	3.685				False
20180615_KS_CL_9	10505	3	QKGPDFLVTEVENGGFLGSK											P11974				linear or mono	0.47				False
20180615_KS_CL_9	10525	3	MNFSHGTHEYHAETIKNVR					156.08	16	156.08				P11974				linear or mono	7.865				False
20180615_KS_CL_9	10535	4	MNFSHGTHEYHAETIK											P11974				linear or mono	1.135				False
20180615_KS_CL_9	10538	5	MNFSHGTHEYHAETIKNVR					156.08	16	156.08				P11974				linear or mono	3.205				False
20180615_KS_CL_9	10555	5	MNFSHGTHEYHAETIK											P11974				linear or mono	0.38				False
20180615_KS_CL_9	10558	3	IISKIENHEGVR					156.08	4	156.08				P11974				linear or mono	2.905				False
20180615_KS_CL_9	10571	2	VFLAQK											P11974				linear or mono	1.01				False
20180615_KS_CL_9	10586	5	KFFGR	1.0	VVDVGSKVYVDDGLISLQVKQK	7.0								decoy_P11974	28.0	P11974	173.0	inter	0.725	decoy_P11974-28-P11974-173	28.0	167.0	True
20180615_KS_CL_9	10593	4	KAADVHEVR	1.0	TGLIKGSGTAEVELK	5.0								P11974	247.0	P11974	125.0	intra	2.75	P11974-125-P11974-247	247.0	121.0	False
20180615_KS_CL_9	10596	4	MNFSHGTHEYHAETIKNVR					156.08	16	156.08				P11974				linear or mono	5.08				False
20180615_KS_CL_9	10599	4	MNFSHGTHEYHAETIK					15.99	1	15.99				P11974				linear or mono	0.665				False
20180615_KS_CL_9	10603	5	AGKPVICATQMLESMIK	3.0	VFLAQKMIIGR	6.0								P11974	322.0	P11974	311.0	intra	1.555	P11974-311-P11974-322	320.0	306.0	False
20180615_KS_CL_9	10606	2	LFEELAR											P11974				linear or mono	1.415				False
20180615_KS_CL_9	10625	3	SSSHSTDLMEAMAMGSVEASYK											P11974				linear or mono	1.535				False
20180615_KS_CL_9	10629	3	MNFSHGTHEYHAETIKNVR					15.99;156.08	1;16	15.99;156.08				P11974				linear or mono	1.31				False
20180615_KS_CL_9	10632	4	AKGVNMALNVRLDVDEAWAEQVPDK					156.08	2	156.08				decoy_P11974				linear or mono	0.79				True
20180615_KS_CL_9	10641	3	MNFSHGTHEYHAETIK					15.99	1	15.99				P11974				linear or mono	0.185				False
20180615_KS_CL_9	10659	3	SSSHSTDLMEAMAMGSVEASYK					15.99	14	15.99				P11974				linear or mono	3.215				False
20180615_KS_CL_9	10661	3	SSSHSTDLMEAMAMGSVEASYK					15.99;15.99	12;14	15.99;15.99				P11974				linear or mono	3.685				False
20180615_KS_CL_9	10667	4	MNFSHGTHEYHAETIKNVR					15.99;156.08	1;16	15.99;156.08				P11974				linear or mono	2.94				False
20180615_KS_CL_9	10671	4	KILGEK	1.0	NIKIISK	3.0								P11974	256.0	P11974	266.0	intra	1.335	P11974-256-P11974-266	256.0	264.0	False
20180615_KS_CL_9	10678	3	IISKIENHEGVR											P11974				linear or mono	1.215				False
20180615_KS_CL_9	10683	6	KFFGR	1.0	QKVQLSILGDDVYVKSGVDVVK	15.0								decoy_P11974	28.0	decoy_P11974	359.0	intra	2.57	decoy_P11974-28-decoy_P11974-359	28.0	345.0	True
20180615_KS_CL_9	10688	3	MNFSHGTHEYHAETIK											P11974				linear or mono	1.28				False
20180615_KS_CL_9	10690	3	SVETLKEMIK											P11974				linear or mono	1.86				False
20180615_KS_CL_9	10692	3	KILGEK	1.0	NIKIISK	3.0								P11974	256.0	P11974	266.0	intra	2.12	P11974-256-P11974-266	256.0	264.0	False
20180615_KS_CL_9	10696	3	MNFSHGTHEYHAETIKNVR					156.08	16	156.08				P11974				linear or mono	7.86				False
20180615_KS_CL_9	10708	4	MNFSHGTHEYHAETIK											P11974				linear or mono	0.79				False
20180615_KS_CL_9	10710	5	MNFSHGTHEYHAETIKNVR					156.08	16	156.08				P11974				linear or mono	1.28				False
20180615_KS_CL_9	10712	3	NICKVVDVGSK											P11974				linear or mono	0.6				False
20180615_KS_CL_9	10732	3	TATESFASDPILYRPVAVALDTK											P11974				linear or mono	0.06				False
20180615_KS_CL_9	10736	3	IISKIENHEGVR					156.08	4	156.08				P11974				linear or mono	5.02				False
20180615_KS_CL_9	10750	3	EAEAAMFHR					15.99	6	15.99				P11974				linear or mono	0.895				False
20180615_KS_CL_9	10769	4	KLFEELAR	1.0	KPRPTR	1.0								P11974	393.0	P11974	337.0	intra	1.53	P11974-337-P11974-393	393.0	337.0	False
20180615_KS_CL_9	10770	5	KILGEK	1.0	QKVQLSILGDDVYVK	2.0								P11974	256.0	decoy_P11974	346.0	inter	1.385	P11974-256-decoy_P11974-346	256.0	345.0	True
20180615_KS_CL_9	10773	3	IMEKLTEVSRSAPGITCIIGTNR					15.99;156.08	2;4	15.99;156.08				decoy_P11974				linear or mono	0.65				True
20180615_KS_CL_9	10783	4	MNFSHGTHEYHAETIKNVR					156.08	16	156.08				P11974				linear or mono	5.155				False
20180615_KS_CL_9	10795	3	AVMIGDSAELIEDFRRVGEHNEIK					15.99	3	15.99				decoy_P11974				linear or mono	1.12				True
20180615_KS_CL_9	10800	4	EAEAAMFHRKLFEELAR	10.0	SVETLKEMIKSGMNVAR	6.0								P11974	393.0	P11974	62.0	intra	1.17	P11974-62-P11974-393	384.0	57.0	False
20180615_KS_CL_9	10801	3	EAEAAMFHRKLFEELAR	10.0	TPRPKK	5.0								P11974	393.0	decoy_P11974	195.0	inter	0.695	decoy_P11974-195-P11974-393	384.0	191.0	True
20180615_KS_CL_9	10812	3	GDYPLEAVRMQHLIAREAEAAMFHR					15.99	10	15.99				P11974				linear or mono	0.43				False
20180615_KS_CL_9	10816	3	GDYPLEAVRMQHLIAREAEAAMFHR					15.99	10	15.99				P11974				linear or mono	0.925				False
20180615_KS_CL_9	10817	3	NTGIICTIGPASR											P11974				linear or mono	3.61				False
20180615_KS_CL_9	10830	4	EMIKSGMNVAR	4.0	GIFPVVCKDPVQEAWAEDVDLR	8.0								P11974	66.0	P11974	475.0	intra	0.6	P11974-66-P11974-475	63.0	468.0	False
20180615_KS_CL_9	10833	4	GATLKITLDNAYMEK	5.0	GIFPVVCKDPVQEAWAEDVDLRVNLAMNVGK	8.0								P11974	141.0	P11974	475.0	intra	1.21	P11974-141-P11974-475	137.0	468.0	False
20180615_KS_CL_9	10848	3	SSSHSTDLMEAMAMGSVEASYK					15.99	14	15.99				P11974				linear or mono	3.775				False
20180615_KS_CL_9	10849	3	SSSHSTDLMEAMAMGSVEASYK					15.99;15.99	12;14	15.99;15.99				P11974				linear or mono	2.91				False
20180615_KS_CL_9	10882	3	MNFSHGTHEYHAETIKNVR					156.08	16	156.08				P11974				linear or mono	4.395				False
20180615_KS_CL_9	10887	4	EMIKSGMNVAR	4.0	GIFPVVCKDPVQEAWAEDVDLR	8.0								P11974	66.0	P11974	475.0	intra	0.595	P11974-66-P11974-475	63.0	468.0	False
20180615_KS_CL_9	10893	3	KFFGR	1.0	QAHLYRGIFPVVCKDPVQEAWAEDVDLR	14.0								decoy_P11974	28.0	P11974	475.0	inter	0.61	decoy_P11974-28-P11974-475	28.0	462.0	True
20180615_KS_CL_9	10909	3	IISKIENHEGVR					156.08	4	156.08				P11974				linear or mono	3.68				False
20180615_KS_CL_9	10937	3	IMEKLTEVSRSAPGITCIIGTNR					15.99;156.08	2;4	15.99;156.08				decoy_P11974				linear or mono	0.455				True
20180615_KS_CL_9	10947	4	MNFSHGTHEYHAETIKNVR					156.08	16	156.08				P11974				linear or mono	5.165				False
20180615_KS_CL_9	10965	6	GDLGIEIPAEKVFLAQK	11.0	SGVDVVKCINK	7.0								P11974	305.0	decoy_P11974	366.0	inter	0.92	P11974-305-decoy_P11974-366	295.0	360.0	True
20180615_KS_CL_9	10991	3	GDYPLEAVRMQHLIAREAEAAMFHR					15.99	10	15.99				P11974				linear or mono	0.47				False
20180615_KS_CL_9	10997	3	NTGIICTIGPASR											P11974				linear or mono	1.81				False
20180615_KS_CL_9	11010	3	SSSHSTDLMEAMAMGSVEASYK					15.99	14	15.99				P11974				linear or mono	4.01				False
20180615_KS_CL_9	11011	3	SSSHSTDLMEAMAMGSVEASYK					15.99;15.99	9;12	15.99;15.99				P11974				linear or mono	3.525				False
20180615_KS_CL_9	11020	2	LFEELAR											P11974				linear or mono	1.465				False
20180615_KS_CL_9	11031	3	TATESFASDPILYRPVAVALDTK											P11974				linear or mono	0.33				False
20180615_KS_CL_9	11051	6	ALEEFLKRHFMAAEAER	7.0	GKNIKIISK	2.0								decoy_P11974	139.0	P11974	263.0	inter	2.01	decoy_P11974-139-P11974-263	133.0	262.0	True
20180615_KS_CL_9	11056	3	SVETLKEMIK											P11974				linear or mono	1.675				False
20180615_KS_CL_9	11063	3	GSGTAEVELKK					156.08	10	156.08				P11974				linear or mono	0.725				False
20180615_KS_CL_9	11065	7	GDLGIEIPAEKVFLAQK	11.0	SGVDVVKCINK	7.0								P11974	305.0	decoy_P11974	366.0	inter	0.97	P11974-305-decoy_P11974-366	295.0	360.0	True
20180615_KS_CL_9	11076	3	KLEVEATGSGK											decoy_P11974				linear or mono	1.09				True
20180615_KS_CL_9	11085	3	IISKIENHEGVR					156.08	4	156.08				P11974				linear or mono	3.76				False
20180615_KS_CL_9	11117	3	IMEKLTEVSRSAPGITCIIGTNR					15.99;156.08	2;4	15.99;156.08				decoy_P11974				linear or mono	0.545				True
20180615_KS_CL_9	11141	4	MNFSHGTHEYHAETIKNVR					156.08	16	156.08				P11974				linear or mono	4.435				False
20180615_KS_CL_9	11174	4	CNRAGKPVICATQMLESMIK											P11974				linear or mono	1.28				False
20180615_KS_CL_9	11186	3	SVETLKEMIK					15.99	8	15.99				P11974				linear or mono	0.03				False
20180615_KS_CL_9	11194	3	SSSHSTDLMEAMAMGSVEASYK					15.99	14	15.99				P11974				linear or mono	4.09				False
20180615_KS_CL_9	11195	3	SSSHSTDLMEAMAMGSVEASYK					15.99;15.99	12;14	15.99;15.99				P11974				linear or mono	3.605				False
20180615_KS_CL_9	11231	6	KFFGR	1.0	QKVQLSILGDDVYVKSGVDVVK	15.0								decoy_P11974	28.0	decoy_P11974	359.0	intra	2.82	decoy_P11974-28-decoy_P11974-359	28.0	345.0	True
20180615_KS_CL_9	11239	3	SVETLKEMIK											P11974				linear or mono	0.955				False
20180615_KS_CL_9	11264	3	GSGTAEVELKK											P11974				linear or mono	0.79				False
20180615_KS_CL_9	11278	3	YSAEVSGMAMAEMLDTSHSSSR					15.99	10	15.99				decoy_P11974				linear or mono	1.43				True
20180615_KS_CL_9	11281	4	MNFSHGTHEYHAETIK											P11974				linear or mono	0.83				False
20180615_KS_CL_9	11297	4	ALEEFLKRHFMAAEAER	7.0	GKEGLIK	2.0								decoy_P11974	139.0	decoy_P11974	271.0	intra	0.555	decoy_P11974-139-decoy_P11974-271	133.0	270.0	True
20180615_KS_CL_9	11300	3	IMEKLTEVSRSAPGITCIIGTNR					15.99;156.08	2;4	15.99;156.08				decoy_P11974				linear or mono	0.375				True
20180615_KS_CL_9	11303	3	IMEKLTEVSRSAPGITCIIGTNR					15.99;156.08	2;4	15.99;156.08				decoy_P11974				linear or mono	0.805				True
20180615_KS_CL_9	11319	4	MNFSHGTHEYHAETIKNVR					156.08	16	156.08				P11974				linear or mono	3.92				False
20180615_KS_CL_9	11358	3	MNFSHGTHEYHAETIKNVR					156.08	16	156.08				P11974				linear or mono	2.635				False
20180615_KS_CL_9	11359	3	MNFSHGTHEYHAETIK											P11974				linear or mono	1.645				False
20180615_KS_CL_9	11366	3	SSSHSTDLMEAMAMGSVEASYK					15.99	14	15.99				P11974				linear or mono	3.675				False
20180615_KS_CL_9	11367	3	SSSHSTDLMEAMAMGSVEASYK					15.99;15.99	12;14	15.99;15.99				P11974				linear or mono	3.715				False
20180615_KS_CL_9	11368	3	GATLKITLDNAYMEK					15.99	13	15.99				P11974				linear or mono	0.395				False
20180615_KS_CL_9	11370	3	IISKIENHEGVR					156.08	4	156.08				P11974				linear or mono	3.415				False
20180615_KS_CL_9	11376	2	VNLAMNVGK											P11974				linear or mono	2.27				False
20180615_KS_CL_9	11384	3	IMEKLTEVSRSAPGITCIIGTNR					15.99;156.08	2;4	15.99;156.08				decoy_P11974				linear or mono	0.44				True
20180615_KS_CL_9	11386	4	SGLFGGNEVETVLFDPGKQK											decoy_P11974				linear or mono	0.91				True
20180615_KS_CL_9	11392	5	FFGRAKGVNMALNVR	6.0	VEHVDAAKR	8.0								decoy_P11974	34.0	decoy_P11974	285.0	intra	0.435	decoy_P11974-34-decoy_P11974-285	29.0	278.0	True
20180615_KS_CL_9	11394	4	MNFSHGTHEYHAETIKNVR					15.99;156.08	1;16	15.99;156.08				P11974				linear or mono	2.35				False
20180615_KS_CL_9	11408	5	MNFSHGTHEYHAETIK											P11974				linear or mono	0.425				False
20180615_KS_CL_9	11410	3	SVETLKEMIK											P11974				linear or mono	1.22				False
20180615_KS_CL_9	11420	3	SVETLKEMIK					15.99	8	15.99				P11974				linear or mono	0.4				False
20180615_KS_CL_9	11426	4	KSGLFGGNEVETVLFDPGK											decoy_P11974				linear or mono	1.42				True
20180615_KS_CL_9	11431	3	GSGTAEVELKK											P11974				linear or mono	1.33				False
20180615_KS_CL_9	11432	5	AGKPVICATQMLESMIK	3.0	NIKIISK	3.0								P11974	322.0	P11974	266.0	intra	0.4	P11974-266-P11974-322	320.0	264.0	False
20180615_KS_CL_9	11434	3	KSGLFGGNEVETVLFDPGK											decoy_P11974				linear or mono	0.345				True
20180615_KS_CL_9	11445	3	YSAEVSGMAMAEMLDTSHSSSR					15.99	8	15.99				decoy_P11974				linear or mono	0.855				True
20180615_KS_CL_9	11452	3	GARNCRGIIMK											decoy_P11974				linear or mono	0.69				True
20180615_KS_CL_9	11485	4	MNFSHGTHEYHAETIKNVR					156.08	16	156.08				P11974				linear or mono	4.48				False
20180615_KS_CL_9	11528	3	MNFSHGTHEYHAETIKNVR					156.08	16	156.08				P11974				linear or mono	2.615				False
20180615_KS_CL_9	11531	3	SSSHSTDLMEAMAMGSVEASYK					15.99	14	15.99				P11974				linear or mono	3.895				False
20180615_KS_CL_9	11533	3	RVEHVDAAKR	9.0	VEHVDAAKR	8.0								decoy_P11974	285.0	decoy_P11974	285.0	homomultimeric	0.335	decoy_P11974-285-decoy_P11974-285	277.0	278.0	True
20180615_KS_CL_9	11545	3	SGLFGGNEVETVLFDPGKQK											decoy_P11974				linear or mono	0.98				True
20180615_KS_CL_9	11547	4	FDEILEASDGIMVARGDLGIEIPAEKVFLAQK	26.0	KLEVEATGSGK	1.0								P11974	305.0	decoy_P11974	397.0	inter	0.47	P11974-305-decoy_P11974-397	280.0	397.0	True
20180615_KS_CL_9	11560	3	LDIDSAPITAR											P11974				linear or mono	1.815				False
20180615_KS_CL_9	11569	3	GIFPVVCKDPVQEAWAEDVDLR	8.0	ILGTRIEPGKTDLAVAVPR	10.0								P11974	475.0	decoy_P11974	417.0	inter	0.66	decoy_P11974-417-P11974-475	468.0	408.0	True
20180615_KS_CL_9	11582	3	IFSAFVMDVDQEVGFKLDQIDK	16.0	ILGTRIEPGKTDLAVAVPR	10.0								decoy_P11974	302.0	decoy_P11974	417.0	intra	0.47	decoy_P11974-302-decoy_P11974-417	287.0	408.0	True
20180615_KS_CL_9	11625	3	ITEAHYEHTGHSFNMR					15.99	15	15.99				decoy_P11974				linear or mono	0.09				True
20180615_KS_CL_9	11628	3	HFMAAEAERAILHQMR					15.99	15	15.99				decoy_P11974				linear or mono	0.48				True
20180615_KS_CL_9	11646	3	KGATLK	1.0	TGLIKGSGTAEVELK	5.0								P11974	136.0	P11974	125.0	intra	1.615	P11974-125-P11974-136	136.0	121.0	False
20180615_KS_CL_9	11653	4	ITEAHYEHTGHSFNMR					15.99	15	15.99				decoy_P11974				linear or mono	0.66				True
20180615_KS_CL_9	11670	3	SSSHSTDLMEAMAMGSVEASYK					15.99;15.99	12;14	15.99;15.99				P11974				linear or mono	3.23				False
20180615_KS_CL_9	11671	4	KGATLK	1.0	TGLIKGSGTAEVELK	5.0								P11974	136.0	P11974	125.0	intra	3.205	P11974-125-P11974-136	136.0	121.0	False
20180615_KS_CL_9	11675	3	KGATLK	1.0	TGLIKGSGTAEVELK	5.0								P11974	136.0	P11974	125.0	intra	2.355	P11974-125-P11974-136	136.0	121.0	False
20180615_KS_CL_9	11677	3	RVEHVDAAKR	9.0	VEHVDAAKR	8.0								decoy_P11974	285.0	decoy_P11974	285.0	homomultimeric	0.45	decoy_P11974-285-decoy_P11974-285	277.0	278.0	True
20180615_KS_CL_9	11681	3	SSSHSTDLMEAMAMGSVEASYK					15.99	14	15.99				P11974				linear or mono	3.51				False
20180615_KS_CL_9	11682	3	MNFSHGTHEYHAETIKNVR					156.08	16	156.08				P11974				linear or mono	2.275				False
20180615_KS_CL_9	11707	4	MNFSHGTHEYHAETIK											P11974				linear or mono	0.735				False
20180615_KS_CL_9	11710	3	LDIDSAPITAR											P11974				linear or mono	1.76				False
20180615_KS_CL_9	11755	4	MNFSHGTHEYHAETIK					15.99	1	15.99				P11974				linear or mono	0.245				False
20180615_KS_CL_9	11759	3	AGKPVICATQMLESMIK					15.99;15.99	11;15	15.99;15.99				P11974				linear or mono	2.46				False
20180615_KS_CL_9	11770	3	SVETLKEMIK											P11974				linear or mono	0.42				False
20180615_KS_CL_9	11775	5	GKEGLIK	2.0	MNFSHGTHEYHAETIKNVR	16.0								decoy_P11974	271.0	P11974	89.0	inter	0.47	P11974-89-decoy_P11974-271	270.0	74.0	True
20180615_KS_CL_9	11790	4	ITEAHYEHTGHSFNMR					15.99	15	15.99				decoy_P11974				linear or mono	0.39				True
20180615_KS_CL_9	11821	4	KFFGR	1.0	KLEVEATGSGK	1.0								decoy_P11974	28.0	decoy_P11974	397.0	intra	0.785	decoy_P11974-28-decoy_P11974-397	28.0	397.0	True
20180615_KS_CL_9	11827	4	MNFSHGTHEYHAETIK											P11974				linear or mono	1.08				False
20180615_KS_CL_9	11840	4	KGATLK	1.0	TGLIKGSGTAEVELK	5.0								P11974	136.0	P11974	125.0	intra	3.21	P11974-125-P11974-136	136.0	121.0	False
20180615_KS_CL_9	11841	3	SSSHSTDLMEAMAMGSVEASYK					15.99;15.99	12;14	15.99;15.99				P11974				linear or mono	3.64				False
20180615_KS_CL_9	11846	3	KGATLK	1.0	TGLIKGSGTAEVELK	5.0								P11974	136.0	P11974	125.0	intra	3.0	P11974-125-P11974-136	136.0	121.0	False
20180615_KS_CL_9	11847	3	RVEHVDAAKR	9.0	VEHVDAAKR	8.0								decoy_P11974	285.0	decoy_P11974	285.0	homomultimeric	0.75	decoy_P11974-285-decoy_P11974-285	277.0	278.0	True
20180615_KS_CL_9	11850	3	SSSHSTDLMEAMAMGSVEASYK					15.99	14	15.99				P11974				linear or mono	3.68				False
20180615_KS_CL_9	11871	4	MNFSHGTHEYHAETIKNVR					156.08	16	156.08				P11974				linear or mono	1.06				False
20180615_KS_CL_9	11888	4	ITEAHYEHTGHSFNMR					15.99	15	15.99				decoy_P11974				linear or mono	0.855				True
20180615_KS_CL_9	11891	3	TDLAVAVPRYLIPDSAFSETATR											decoy_P11974				linear or mono	0.59				True
20180615_KS_CL_9	11893	3	YSAEVSGMAMAEMLDTSHSSSR					15.99	8	15.99				decoy_P11974				linear or mono	0.205				True
20180615_KS_CL_9	11895	3	AKGVNMALNVR	2.0	EMIKSGMNVAR	4.0								decoy_P11974	34.0	P11974	66.0	inter	0.745	decoy_P11974-34-P11974-66	33.0	63.0	True
20180615_KS_CL_9	11902	4	FFGRAKGVNMALNVR	6.0	KGATLK	1.0								decoy_P11974	34.0	P11974	136.0	inter	0.625	decoy_P11974-34-P11974-136	29.0	136.0	True
20180615_KS_CL_9	11905	3	IMEKLTEVSRSAPGITCIIGTNR											decoy_P11974				linear or mono	0.295				True
20180615_KS_CL_9	11915	3	KSGLFGGNEVETVLFDPGK											decoy_P11974				linear or mono	0.325				True
20180615_KS_CL_9	11921	3	AGKPVICATQMLESMIK					15.99;15.99	11;15	15.99;15.99				P11974				linear or mono	4.01				False
20180615_KS_CL_9	11942	3	MNFSHGTHEYHAETIKNVR					15.99;156.08	1;16	15.99;156.08				P11974				linear or mono	0.015				False
20180615_KS_CL_9	11960	3	MNFSHGTHEYHAETIK					15.99	1	15.99				P11974				linear or mono	0.83				False
20180615_KS_CL_9	11962	5	KAADVHEVR	1.0	KLFEELAR	1.0								P11974	247.0	P11974	393.0	intra	1.72	P11974-247-P11974-393	247.0	393.0	False
20180615_KS_CL_9	11978	2	VNLAMNVGK											P11974				linear or mono	2.23				False
20180615_KS_CL_9	11981	3	SVETLKEMIK											P11974				linear or mono	0.76				False
20180615_KS_CL_9	11993	4	KAADVHEVR	1.0	KLFEELAR	1.0								P11974	247.0	P11974	393.0	intra	2.645	P11974-247-P11974-393	247.0	393.0	False
20180615_KS_CL_9	12000	4	MNFSHGTHEYHAETIK											P11974				linear or mono	1.465				False
20180615_KS_CL_9	12006	4	KGATLK	1.0	TGLIKGSGTAEVELK	5.0								P11974	136.0	P11974	125.0	intra	2.995	P11974-125-P11974-136	136.0	121.0	False
20180615_KS_CL_9	12008	3	SSSHSTDLMEAMAMGSVEASYK					15.99;15.99	12;14	15.99;15.99				P11974				linear or mono	3.43				False
20180615_KS_CL_9	12010	4	GFFKK	4.0	KILGEK	1.0								P11974	504.0	P11974	256.0	intra	0.865	P11974-256-P11974-504	501.0	256.0	False
20180615_KS_CL_9	12011	3	SSSHSTDLMEAMAMGSVEASYK											P11974				linear or mono	0.255				False
20180615_KS_CL_9	12013	3	KGATLK	1.0	TGLIKGSGTAEVELK	5.0								P11974	136.0	P11974	125.0	intra	0.95	P11974-125-P11974-136	136.0	121.0	False
20180615_KS_CL_9	12016	3	SSSHSTDLMEAMAMGSVEASYK					15.99	14	15.99				P11974				linear or mono	4.045				False
20180615_KS_CL_9	12017	5	KILGEK	1.0	KIMSELMQTACIVPKGAR	1.0								P11974	256.0	decoy_P11974	196.0	inter	0.57	decoy_P11974-196-P11974-256	256.0	196.0	True
20180615_KS_CL_9	12030	3	KLEVEATGSGK	1.0	NICKVVDVGSK	4.0								decoy_P11974	397.0	P11974	166.0	inter	0.805	P11974-166-decoy_P11974-397	397.0	163.0	True
20180615_KS_CL_9	12045	3	SVETLKEMIK					15.99	8	15.99				P11974				linear or mono	0.19				False
20180615_KS_CL_9	12051	3	KLEVEATGSGK	1.0	NICKVVDVGSK	4.0								decoy_P11974	397.0	P11974	166.0	inter	1.29	P11974-166-decoy_P11974-397	397.0	163.0	True
20180615_KS_CL_9	12069	4	KLEVEATGSGK	1.0	NICKVVDVGSK	4.0								decoy_P11974	397.0	P11974	166.0	inter	2.425	P11974-166-decoy_P11974-397	397.0	163.0	True
20180615_KS_CL_9	12074	3	SGVDVVKCINK											decoy_P11974				linear or mono	0.475				True
20180615_KS_CL_9	12090	3	KSGLFGGNEVETVLFDPGK											decoy_P11974				linear or mono	0.285				True
20180615_KS_CL_9	12095	3	AGKPVICATQMLESMIK					15.99;15.99	11;15	15.99;15.99				P11974				linear or mono	3.9				False
20180615_KS_CL_9	12147	3	KIMSELMQTACIVPKGAR					156.08	15	156.08				decoy_P11974				linear or mono	1.08				True
20180615_KS_CL_9	12152	3	KSGLFGGNEVETVLFDPGK											decoy_P11974				linear or mono	0.02				True
20180615_KS_CL_9	12175	4	MNFSHGTHEYHAETIK											P11974				linear or mono	0.945				False
20180615_KS_CL_9	12177	3	SSSHSTDLMEAMAMGSVEASYK					15.99;15.99	12;14	15.99;15.99				P11974				linear or mono	3.295				False
20180615_KS_CL_9	12180	3	SSSHSTDLMEAMAMGSVEASYK											P11974				linear or mono	0.625				False
20180615_KS_CL_9	12184	3	SSSHSTDLMEAMAMGSVEASYK					15.99	14	15.99				P11974				linear or mono	3.71				False
20180615_KS_CL_9	12188	3	EMIKSGMNVAR					15.99	2	15.99				P11974				linear or mono	0.545				False
20180615_KS_CL_9	12191	3	SSSHSTDLMEAMAMGSVEASYK											P11974				linear or mono	0.7				False
20180615_KS_CL_9	12212	3	SVETLKEMIK					15.99	8	15.99				P11974				linear or mono	0.285				False
20180615_KS_CL_9	12214	4	MNFSHGTHEYHAETIK					15.99	1	15.99				P11974				linear or mono	0.515				False
20180615_KS_CL_9	12263	3	AGKPVICATQMLESMIK					15.99;15.99	11;15	15.99;15.99				P11974				linear or mono	3.965				False
20180615_KS_CL_9	12291	2	NICKVVDVGSK											P11974				linear or mono	0.67				False
20180615_KS_CL_9	12297	4	KSGLFGGNEVETVLFDPGK											decoy_P11974				linear or mono	1.25				True
20180615_KS_CL_9	12319	4	ESVAPLDVAAGPLNVGKK	17.0	KAADVHEVRK	1.0								decoy_P11974	325.0	P11974	247.0	inter	0.785	P11974-247-decoy_P11974-325	309.0	247.0	True
20180615_KS_CL_9	12328	3	GPDFLVTEVENGGFLGSKK											P11974				linear or mono	0.095				False
20180615_KS_CL_9	12352	4	MNFSHGTHEYHAETIK											P11974				linear or mono	0.76				False
20180615_KS_CL_9	12356	3	SSSHSTDLMEAMAMGSVEASYK					15.99	14	15.99				P11974				linear or mono	3.54				False
20180615_KS_CL_9	12391	2	DIQDLK											P11974				linear or mono	1.16				False
20180615_KS_CL_9	12399	3	SVETLKEMIK					15.99	8	15.99				P11974				linear or mono	0.31				False
20180615_KS_CL_9	12428	3	KPRPTR	1.0	SVETLKEMIK	6.0								P11974	337.0	P11974	62.0	intra	0.875	P11974-62-P11974-337	337.0	57.0	False
20180615_KS_CL_9	12430	5	KPRPTR	1.0	SVETLKEMIK	6.0								P11974	337.0	P11974	62.0	intra	1.14	P11974-62-P11974-337	337.0	57.0	False
20180615_KS_CL_9	12436	3	KPRPTR	1.0	SVETLKEMIK	6.0								P11974	337.0	P11974	62.0	intra	1.03	P11974-62-P11974-337	337.0	57.0	False
20180615_KS_CL_9	12444	3	AGKPVICATQMLESMIK					15.99;15.99	11;15	15.99;15.99				P11974				linear or mono	4.18				False
20180615_KS_CL_9	12449	4	KPRPTR	1.0	SVETLKEMIK	6.0								P11974	337.0	P11974	62.0	intra	2.105	P11974-62-P11974-337	337.0	57.0	False
20180615_KS_CL_9	12451	3	AVNMGSKIMEK	7.0	KLEVEATGSGK	1.0								decoy_P11974	466.0	decoy_P11974	397.0	intra	0.11	decoy_P11974-397-decoy_P11974-466	460.0	397.0	True
20180615_KS_CL_9	12478	4	KSGLFGGNEVETVLFDPGK											decoy_P11974				linear or mono	0.385				True
20180615_KS_CL_9	12482	4	EMIKSGMNVAR	4.0	LEVEATGSGKILGTR	10.0								P11974	66.0	decoy_P11974	407.0	inter	0.725	P11974-66-decoy_P11974-407	63.0	398.0	True
20180615_KS_CL_9	12524	3	SVETLKEMIK					15.99	8	15.99				P11974				linear or mono	0.39				False
20180615_KS_CL_9	12533	3	SSSHSTDLMEAMAMGSVEASYK					15.99	14	15.99				P11974				linear or mono	3.6				False
20180615_KS_CL_9	12534	4	MNFSHGTHEYHAETIKNVR					156.08	16	156.08				P11974				linear or mono	1.15				False
20180615_KS_CL_9	12537	3	KIMSELMQTACIVPKGAR					156.08	1	156.08				decoy_P11974				linear or mono	0.96				True
20180615_KS_CL_9	12547	3	SSSHSTDLMEAMAMGSVEASYK											P11974				linear or mono	1.29				False
20180615_KS_CL_9	12572	3	SSSHSTDLMEAMAMGSVEASYK											P11974				linear or mono	0.6				False
20180615_KS_CL_9	12605	4	CVVPFIGRYLHAQRATQHNR											decoy_P11974				linear or mono	0.93				True
20180615_KS_CL_9	12609	3	KPRPTR	1.0	SVETLKEMIK	6.0								P11974	337.0	P11974	62.0	intra	1.515	P11974-62-P11974-337	337.0	57.0	False
20180615_KS_CL_9	12617	3	AGKPVICATQMLESMIK					15.99;15.99	11;15	15.99;15.99				P11974				linear or mono	3.985				False
20180615_KS_CL_9	12622	2	VNLAMNVGK					15.99	5	15.99				P11974				linear or mono	1.42				False
20180615_KS_CL_9	12625	3	SVETLKEMIK											P11974				linear or mono	0.465				False
20180615_KS_CL_9	12640	3	ARGFFKK	6.0	VEHVDAAKR	8.0								P11974	504.0	decoy_P11974	285.0	inter	0.285	decoy_P11974-285-P11974-504	499.0	278.0	True
20180615_KS_CL_9	12647	2	VNLAMNVGKAR					15.99;156.08	5;9	15.99;156.08				P11974				linear or mono	1.595				False
[truncated: 1,813 more rows]
[truncated: 101 more columns]
