# Supplementary material for: The CroCo cross-link converter: a user-centred tool to convert results from cross-linking mass spectrometry experiments
Source: Bioinformatics. 2019 Sep 28;36(4):1296–7. doi: 10.1093/bioinformatics/btz732 (PMC7703748; doi:10.1093/bioinformatics/btz732)
Supplement: btz732_Supplementary_Data [file btz732_supplementary_data.zip › ExampleData/output/all_merged_xTable_intra.csv]

rawfile	scanno	prec_ch	pepseq1	xlink1	pepseq2	xlink2	xtype	modmass1	modpos1	mod1	modmass2	modpos2	mod2	prot1	xpos1	prot2	xpos2	type	score	ID	pos1	pos2	decoy	All linkage positions	Alpha_Evalue	Alpha_Matched	Annotation	Beta_Evalue	Beta_Matched	Calculated Mass	Candidate identifier	Charge	Crosslinker	Decoy1	Decoy2	Description1	Description2	Deviation in ppm	Error_rel[ppm]	Evalue	FDR	FileID	Folder Number	Id	Label	LabelID	Len	LinkFDR	Linker
20180615_KS_CL_9	22884	4	KPRPTR	1	AEGSDVANAVLDGADCIMLSGETAKGDYPLEAVR	25					57.02146	16	Ccm	P11974	337	P11974	367	intra	11.90919552	P11974-337-P11974-367	337	343	False									4	BS3	0	0	P11974	P11974											-0.278846153
20180615_KS_CL_9	22853	4	SVETLKEMIKSGMNVAR	10	GIFPVVCKDPVQEAWAEDVDLR	8		15.994904999999989;15.994904999999989	8;13	Mox;Mox	57.02146	7	Ccm	P11974	66	P11974	475	intra	11.81480894	P11974-66-P11974-475	57	468	False									4	BS3	0	0	P11974	P11974											-0.278846153
20180615_KS_CL_9	22780	4	TGLIKGSGTAEVELK	5	TATESFASDPILYRPVAVALDTKGPEIR	23								P11974	125	P11974	115	intra	11.39238518	P11974-115-P11974-125	121	93	False									4	BS3	0	0	P11974	P11974											-0.278846153
20180615_KS_CL_9	22617	6	TGLIKGSGTAEVELKK	5	TATESFASDPILYRPVAVALDTKGPEIR	23								P11974	125	P11974	115	intra	11.36978749	P11974-115-P11974-125	121	93	False									6	BS3	0	0	P11974	P11974											-0.278846153
20180615_KS_CL_9	22363	4	TGLIKGSGTAEVELK	5	KGVNLPGAAVDLPAVSEK	1								P11974	125	P11974	207	intra	11.2575711	P11974-125-P11974-207	121	207	False									4	BS3	0	0	P11974	P11974											-0.278846153
20180615_KS_CL_9	23933	3	DIQDLKFGVEQDVDMVFASFIR	6	KILGEK	1								P11974	230	P11974	256	intra	10.99356461	P11974-230-P11974-256	225	256	False									3	BS3	0	0	P11974	P11974											-0.278846153
20180615_KS_CL_9	22866	5	KPRPTR	1	AEGSDVANAVLDGADCIMLSGETAKGDYPLEAVR	25					57.02146	16	Ccm	P11974	337	P11974	367	intra	10.65609763	P11974-337-P11974-367	337	343	False									5	BS3	0	0	P11974	P11974											-0.278846153
20180615_KS_CL_9	14190	4	KAADVHEVR	1	KGVNLPGAAVDLPAVSEK	1								P11974	247	P11974	207	intra	10.48635443	P11974-207-P11974-247	247	207	False									4	BS3	0	0	P11974	P11974											-0.278846153
20180615_KS_CL_9	23037	5	TATESFASDPILYRPVAVALDTKGPEIR	23	GPDFLVTEVENGGFLGSKK	18								P11974	115	P11974	206	intra	10.39756404	P11974-115-P11974-206	93	189	False									5	BS3	0	0	P11974	P11974											-0.278846153
20180615_KS_CL_9	14907	5	MNFSHGTHEYHAETIKNVR	16	SVETLKEMIK	6		15.994905	1	Mox				P11974	89	P11974	62	intra	10.21224952	P11974-62-P11974-89	74	57	False									5	BS3	0	0	P11974	P11974											-0.278846153
20180615_KS_CL_9	14911	4	MNFSHGTHEYHAETIKNVR	16	SVETLKEMIK	6		15.994905	1	Mox				P11974	89	P11974	62	intra	10.15996308	P11974-62-P11974-89	74	57	False									4	BS3	0	0	P11974	P11974											-0.278846153
20180615_KS_CL_9	22932	4	TGLIKGSGTAEVELK	5	ITLDNAYMEKCDENILWLDYK	10					57.02146	11	Ccm	P11974	125	P11974	151	intra	9.968859356	P11974-125-P11974-151	121	142	False									4	BS3	0	0	P11974	P11974											-0.278846153
20180615_KS_CL_9	16219	5	SVETLKEMIK	6	MNFSHGTHEYHAETIKNVR	16								P11974	62	P11974	89	intra	9.883467262	P11974-62-P11974-89	57	74	False									5	BS3	0	0	P11974	P11974											-0.278846153
20180615_KS_CL_9	8630	4	KAADVHEVR	1	NICKVVDVGSK	4					57.02146	3	Ccm	P11974	247	P11974	166	intra	9.837468344	P11974-166-P11974-247	247	163	False									4	BS3	0	0	P11974	P11974											-0.278846153
20180615_KS_CL_9	22764	4	NICKVVDVGSK	4	TATESFASDPILYRPVAVALDTKGPEIR	23		57.02146	3	Ccm				P11974	166	P11974	115	intra	9.829424376	P11974-115-P11974-166	163	93	False									4	BS3	0	0	P11974	P11974											-0.278846153
20180615_KS_CL_9	23247	4	SVETLKEMIKSGMNVAR	6	AEGSDVANAVLDGADCIMLSGETAKGDYPLEAVR	25		15.994904999999989;155.094619105	8;10	Mox;Kbs3nh2	57.021460000000005;15.994904999999989	16;16	Ccm;Mox	P11974	62	P11974	367	intra	9.825526333	P11974-62-P11974-367	57	343	False									4	BS3	0	0	P11974	P11974											-0.278846153
20180615_KS_CL_9	12474	5	MNFSHGTHEYHAETIKNVR	16	SVETLKEMIK	6		15.994905	1	Mox	15.994905	8	Mox	P11974	89	P11974	62	intra	9.822781386	P11974-62-P11974-89	74	57	False									5	BS3	0	0	P11974	P11974											-0.278846153
20180615_KS_CL_9	23174	4	TGLIKGSGTAEVELK	5	AEGSDVANAVLDGADCIMLSGETAKGDYPLEAVR	25					57.02146	16	Ccm	P11974	125	P11974	367	intra	9.753292523	P11974-125-P11974-367	121	343	False									4	BS3	0	0	P11974	P11974											-0.278846153
20180615_KS_CL_9	22658	5	NICKVVDVGSK	4	QKGPDFLVTEVENGGFLGSKK	2		57.02146	3	Ccm				P11974	166	P11974	188	intra	9.724834354	P11974-166-P11974-188	163	187	False									5	BS3	0	0	P11974	P11974											-0.278846153
20180615_KS_CL_9	23940	4	DIQDLKFGVEQDVDMVFASFIR	6	KILGEK	1								P11974	230	P11974	256	intra	9.551782375	P11974-230-P11974-256	225	256	False									4	BS3	0	0	P11974	P11974											-0.278846153
20180615_KS_CL_9	11993	4	KAADVHEVR	1	KLFEELAR	1								P11974	247	P11974	393	intra	9.540716128	P11974-247-P11974-393	247	393	False									4	BS3	0	0	P11974	P11974											-0.278846153
20180615_KS_CL_9	7809	5	KAADVHEVR	1	IISKIENHEGVR	4								P11974	247	P11974	270	intra	9.523087982	P11974-247-P11974-270	247	267	False									5	BS3	0	0	P11974	P11974											-0.278846153
20180615_KS_CL_9	22839	5	SVETLKEMIKSGMNVAR	10	AGKPVICATQMLESMIK	3		15.994905	13	Mox	57.021460000000005;15.994904999999989	7;9	Ccm;Mox	P11974	66	P11974	322	intra	9.512556709	P11974-66-P11974-322	57	320	False									5	BS3	0	0	P11974	P11974											-0.278846153
20180615_KS_CL_9	22926	5	KGVNLPGAAVDLPAVSEK	1	TATESFASDPILYRPVAVALDTKGPEIR	23								P11974	207	P11974	115	intra	9.372249922	P11974-115-P11974-207	207	93	False									5	BS3	0	0	P11974	P11974											-0.278846153
20180615_KS_CL_9	23247	4	AEGSDVANAVLDGADCIMLSGETAKGDYPLEAVR	25	SVETLKEMIKSGMNVAR	6		57.021460000000005;15.994904999999989	16;16	Ccm;Mox	15.994904999999989;156.0786347	8;10	Mox;Kbs3oh	P11974	367	P11974	62	intra	9.336494612	P11974-62-P11974-367	343	57	False									4	BS3	0	0	P11974	P11974											-0.278846153
20180615_KS_CL_9	14058	5	KAADVHEVR	1	KGVNLPGAAVDLPAVSEK	1								P11974	247	P11974	207	intra	9.318967799	P11974-207-P11974-247	247	207	False									5	BS3	0	0	P11974	P11974											-0.278846153
20180615_KS_CL_9	18220	3	KILGEK	1	KGVNLPGAAVDLPAVSEK	1								P11974	256	P11974	207	intra	9.2764664	P11974-207-P11974-256	256	207	False									3	BS3	0	0	P11974	P11974											-0.278846153
20180615_KS_CL_9	22786	7	AEGSDVANAVLDGADCIMLSGETAKGDYPLEAVR	25	KGVNLPGAAVDLPAVSEKDIQDLK	18		57.021460000000005;15.994904999999989	16;16	Ccm;Mox	156.0786347	1	Kbs3oh	P11974	367	P11974	224	intra	9.226938986	P11974-224-P11974-367	343	207	False									7	BS3	0	0	P11974	P11974											-0.278846153
20180615_KS_CL_9	22796	5	TGLIKGSGTAEVELK	5	TATESFASDPILYRPVAVALDTKGPEIR	23								P11974	125	P11974	115	intra	9.163900066	P11974-115-P11974-125	121	93	False									5	BS3	0	0	P11974	P11974											-0.278846153
20180615_KS_CL_9	22880	3	KPRPTR	1	AEGSDVANAVLDGADCIMLSGETAKGDYPLEAVR	25					57.02146	16	Ccm	P11974	337	P11974	367	intra	9.08129348	P11974-337-P11974-367	337	343	False									3	BS3	0	0	P11974	P11974											-0.278846153
20180615_KS_CL_9	23537	4	AEGSDVANAVLDGADCIMLSGETAKGDYPLEAVR	25	SVETLKEMIKSGMNVAR	6		57.02146	16	Ccm	15.994904999999989;156.0786347	8;10	Mox;Kbs3oh	P11974	367	P11974	62	intra	8.95496589	P11974-62-P11974-367	343	57	False									4	BS3	0	0	P11974	P11974											-0.278846153
20180615_KS_CL_9	16360	4	SVETLKEMIK	6	MNFSHGTHEYHAETIKNVR	16								P11974	62	P11974	89	intra	8.83972663	P11974-62-P11974-89	57	74	False									4	BS3	0	0	P11974	P11974											-0.278846153
20180615_KS_CL_9	22157	3	KGATLK	1	VVDVGSKVYVDDGLISLQVK	7								P11974	136	P11974	173	intra	8.757156354	P11974-136-P11974-173	136	167	False									3	BS3	0	0	P11974	P11974											-0.278846153
20180615_KS_CL_9	6555	3	KAADVHEVR	1	KILGEK	1								P11974	247	P11974	256	intra	8.611273714	P11974-247-P11974-256	247	256	False									3	BS3	0	0	P11974	P11974											-0.278846153
20180615_KS_CL_9	16612	3	KGATLK	1	VYVDDGLISLQVKQK	13								P11974	136	P11974	186	intra	8.484955772	P11974-136-P11974-186	136	174	False									3	BS3	0	0	P11974	P11974											-0.278846153
20180615_KS_CL_9	6718	5	KAADVHEVR	1	KILGEK	1								P11974	247	P11974	256	intra	8.479954418	P11974-247-P11974-256	247	256	False									5	BS3	0	0	P11974	P11974											-0.278846153
20180615_KS_CL_9	22586	4	IISKIENHEGVR	4	TATESFASDPILYRPVAVALDTKGPEIR	23								P11974	270	P11974	115	intra	8.450272762	P11974-115-P11974-270	267	93	False									4	BS3	0	0	P11974	P11974											-0.278846153
20180615_KS_CL_9	13816	5	SVETLKEMIK	6	MNFSHGTHEYHAETIKNVR	16		15.994905	8	Mox				P11974	62	P11974	89	intra	8.409562889	P11974-62-P11974-89	57	74	False									5	BS3	0	0	P11974	P11974											-0.278846153
20180615_KS_CL_9	14080	3	KAADVHEVR	1	KGVNLPGAAVDLPAVSEK	1								P11974	247	P11974	207	intra	8.281291916	P11974-207-P11974-247	247	207	False									3	BS3	0	0	P11974	P11974											-0.278846153
20180615_KS_CL_9	22973	4	NICKVVDVGSK	4	QKGPDFLVTEVENGGFLGSKK	2		57.02146	3	Ccm	156.0786347	20	Kbs3oh	P11974	166	P11974	188	intra	8.170050548	P11974-166-P11974-188	163	187	False									4	BS3	0	0	P11974	P11974											-0.278846153
20180615_KS_CL_9	21428	3	TGLIKGSGTAEVELK	5	KGVNLPGAAVDLPAVSEK	1								P11974	125	P11974	207	intra	8.122819074	P11974-125-P11974-207	121	207	False									3	BS3	0	0	P11974	P11974											-0.278846153
20180615_KS_CL_9	23035	4	KLFEELAR	1	GDLGIEIPAEKVFLAQK	11								P11974	393	P11974	305	intra	8.122682627	P11974-305-P11974-393	393	295	False									4	BS3	0	0	P11974	P11974											-0.278846153
20180615_KS_CL_9	15419	3	KGATLK	1	SVETLKEMIK	6								P11974	136	P11974	62	intra	8.117200199	P11974-62-P11974-136	136	57	False									3	BS3	0	0	P11974	P11974											-0.278846153
20180615_KS_CL_9	2303	4	KPRPTR	1	KPRPTR	1								P11974	337	P11974	337	intra	8.104746504	P11974-337-P11974-337	337	337	False									4	BS3	0	0	P11974	P11974											-0.278846153
20180615_KS_CL_9	21729	5	VNLAMNVGKAR	9	KGDVVIVLTGWRPGSGFTNTMR	1		15.994905	5	Mox	15.994905	21	Mox	P11974	498	P11974	505	intra	7.996710524	P11974-498-P11974-505	490	505	False									5	BS3	0	0	P11974	P11974											-0.278846153
20180615_KS_CL_9	9826	4	KAADVHEVR	1	KILGEKGK	1					156.0786347	6	Kbs3oh	P11974	247	P11974	256	intra	7.992476459	P11974-247-P11974-256	247	256	False									4	BS3	0	0	P11974	P11974											-0.278846153
20180615_KS_CL_9	22537	5	VNLAMNVGKAR	9	KGDVVIVLTGWRPGSGFTNTMR	1		15.994905	5	Mox				P11974	498	P11974	505	intra	7.984363446	P11974-498-P11974-505	490	505	False									5	BS3	0	0	P11974	P11974											-0.278846153
20180615_KS_CL_9	8632	3	KAADVHEVR	1	NICKVVDVGSK	4					57.02146	3	Ccm	P11974	247	P11974	166	intra	7.983035331	P11974-166-P11974-247	247	163	False									3	BS3	0	0	P11974	P11974											-0.278846153
20180615_KS_CL_9	21990	4	KGATLK	1	VVDVGSKVYVDDGLISLQVK	7								P11974	136	P11974	173	intra	7.967787488	P11974-136-P11974-173	136	167	False									4	BS3	0	0	P11974	P11974											-0.278846153
20180615_KS_CL_9	22759	5	NICKVVDVGSK	4	TATESFASDPILYRPVAVALDTKGPEIR	23		57.02146	3	Ccm				P11974	166	P11974	115	intra	7.940179455	P11974-115-P11974-166	163	93	False									5	BS3	0	0	P11974	P11974											-0.278846153
20180615_KS_CL_9	6569	4	KAADVHEVR	1	KILGEK	1								P11974	247	P11974	256	intra	7.905101669	P11974-247-P11974-256	247	256	False									4	BS3	0	0	P11974	P11974											-0.278846153
20180615_KS_CL_9	20010	3	NICKVVDVGSK	4	KGVNLPGAAVDLPAVSEK	1		57.02146	3	Ccm				P11974	166	P11974	207	intra	7.874825475	P11974-166-P11974-207	163	207	False									3	BS3	0	0	P11974	P11974											-0.278846153
20180615_KS_CL_9	22305	4	TGLIKGSGTAEVELKK	5	GATLKITLDNAYMEK	5								P11974	125	P11974	141	intra	7.819924741	P11974-125-P11974-141	121	137	False									4	BS3	0	0	P11974	P11974											-0.278846153
20180615_KS_CL_9	15721	4	KGATLK	1	KGVNLPGAAVDLPAVSEK	1								P11974	136	P11974	207	intra	7.789888898	P11974-136-P11974-207	136	207	False									4	BS3	0	0	P11974	P11974											-0.278846153
20180615_KS_CL_9	23846	3	KILGEK	1	DIQDLKFGVEQDVDMVFASFIR	6					15.994905	15	Mox	P11974	256	P11974	230	intra	7.760385638	P11974-230-P11974-256	256	225	False									3	BS3	0	0	P11974	P11974											-0.278846153
20180615_KS_CL_9	18237	4	KILGEK	1	KGVNLPGAAVDLPAVSEK	1								P11974	256	P11974	207	intra	7.73101197	P11974-207-P11974-256	256	207	False									4	BS3	0	0	P11974	P11974											-0.278846153
20180615_KS_CL_9	23430	5	AEGSDVANAVLDGADCIMLSGETAKGDYPLEAVR	25	GPDFLVTEVENGGFLGSKK	18		57.021460000000005;15.994904999999989	16;16	Ccm;Mox				P11974	367	P11974	206	intra	7.675368845	P11974-206-P11974-367	343	189	False									5	BS3	0	0	P11974	P11974											-0.278846153
20180615_KS_CL_9	23074	6	TATESFASDPILYRPVAVALDTKGPEIR	23	GPDFLVTEVENGGFLGSKK	18								P11974	115	P11974	206	intra	7.55198406	P11974-115-P11974-206	93	189	False									6	BS3	0	0	P11974	P11974											-0.278846153
20180615_KS_CL_9	19258	5	KPRPTR	1	AEGSDVANAVLDGADCIMLSGETAKGDYPLEAVR	25					57.021460000000005;15.994904999999989	16;16	Ccm;Mox	P11974	337	P11974	367	intra	7.533815091	P11974-337-P11974-367	337	343	False									5	BS3	0	0	P11974	P11974											-0.278846153
20180615_KS_CL_9	23023	5	TATESFASDPILYRPVAVALDTKGPEIR	23	AEGSDVANAVLDGADCIMLSGETAKGDYPLEAVR	25					57.021460000000005;15.994904999999989	16;16	Ccm;Mox	P11974	115	P11974	367	intra	7.469790275	P11974-115-P11974-367	93	343	False									5	BS3	0	0	P11974	P11974											-0.278846153
20180615_KS_CL_9	22699	3	KLFEELAR	1	KLFEELAR	1								P11974	393	P11974	393	intra	7.408460253	P11974-393-P11974-393	393	393	False									3	BS3	0	0	P11974	P11974											-0.278846153
20180615_KS_CL_9	18321	5	TGLIKGSGTAEVELKK	5	KGVNLPGAAVDLPAVSEK	1								P11974	125	P11974	207	intra	7.381366511	P11974-125-P11974-207	121	207	False									5	BS3	0	0	P11974	P11974											-0.278846153
20180615_KS_CL_9	15122	3	KILGEK	1	GKNIKIISK	2					156.0786347	5	Kbs3oh	P11974	256	P11974	263	intra	7.36030949	P11974-256-P11974-263	256	262	False									3	BS3	0	0	P11974	P11974											-0.278846153
20180615_KS_CL_9	23051	4	GPDFLVTEVENGGFLGSKK	18	GVNLPGAAVDLPAVSEKDIQDLK	17								P11974	206	P11974	224	intra	7.340203612	P11974-206-P11974-224	189	208	False									4	BS3	0	0	P11974	P11974											-0.278846153
20180615_KS_CL_9	8615	5	KAADVHEVR	1	NICKVVDVGSK	4					57.02146	3	Ccm	P11974	247	P11974	166	intra	7.302473525	P11974-166-P11974-247	247	163	False									5	BS3	0	0	P11974	P11974											-0.278846153
20180615_KS_CL_9	22671	5	VNLAMNVGKAR	9	KGDVVIVLTGWRPGSGFTNTMR	1								P11974	498	P11974	505	intra	7.281965745	P11974-498-P11974-505	490	505	False									5	BS3	0	0	P11974	P11974											-0.278846153
20180615_KS_CL_9	20685	6	KPRPTR	1	TATESFASDPILYRPVAVALDTKGPEIR	23								P11974	337	P11974	115	intra	7.187410381	P11974-115-P11974-337	337	93	False									6	BS3	0	0	P11974	P11974											-0.278846153
20180615_KS_CL_9	22560	4	IISKIENHEGVR	4	GDLGIEIPAEKVFLAQK	11								P11974	270	P11974	305	intra	7.175583664	P11974-270-P11974-305	267	295	False									4	BS3	0	0	P11974	P11974											-0.278846153
20180615_KS_CL_9	22669	4	KLFEELAR	1	KLFEELAR	1								P11974	393	P11974	393	intra	7.142349871	P11974-393-P11974-393	393	393	False									4	BS3	0	0	P11974	P11974											-0.278846153
20180615_KS_CL_9	23875	3	ILGEKGK	5	DIQDLKFGVEQDVDMVFASFIR	6					15.994905	15	Mox	P11974	261	P11974	230	intra	7.093888362	P11974-230-P11974-261	257	225	False									3	BS3	0	0	P11974	P11974											-0.278846153
20180615_KS_CL_9	22757	4	KGVNLPGAAVDLPAVSEK	1	VYVDDGLISLQVKQK	13								P11974	207	P11974	186	intra	7.084490172	P11974-186-P11974-207	207	174	False									4	BS3	0	0	P11974	P11974											-0.278846153
20180615_KS_CL_9	23042	6	TATESFASDPILYRPVAVALDTKGPEIR	23	AEGSDVANAVLDGADCIMLSGETAKGDYPLEAVR	25					57.021460000000005;15.994904999999989	16;16	Ccm;Mox	P11974	115	P11974	367	intra	7.04651005	P11974-115-P11974-367	93	343	False									6	BS3	0	0	P11974	P11974											-0.278846153
20180615_KS_CL_9	10671	4	NIKIISK	3	KILGEK	1								P11974	266	P11974	256	intra	7.009596293	P11974-256-P11974-266	264	256	False									4	BS3	0	0	P11974	P11974											-0.278846153
20180615_KS_CL_9	11675	3	KGATLK	1	TGLIKGSGTAEVELK	5								P11974	136	P11974	125	intra	7.009159274	P11974-125-P11974-136	136	121	False									3	BS3	0	0	P11974	P11974											-0.278846153
20180615_KS_CL_9	11840	4	KGATLK	1	TGLIKGSGTAEVELK	5								P11974	136	P11974	125	intra	6.987495036	P11974-125-P11974-136	136	121	False									4	BS3	0	0	P11974	P11974											-0.278846153
20180615_KS_CL_9	14869	6	MNFSHGTHEYHAETIKNVR	16	SVETLKEMIK	6		15.994905	1	Mox				P11974	89	P11974	62	intra	6.965171133	P11974-62-P11974-89	74	57	False									6	BS3	0	0	P11974	P11974											-0.278846153
20180615_KS_CL_9	10410	4	KAADVHEVR	1	TGLIKGSGTAEVELK	5								P11974	247	P11974	125	intra	6.900541319	P11974-125-P11974-247	247	121	False									4	BS3	0	0	P11974	P11974											-0.278846153
20180615_KS_CL_9	10692	3	NIKIISK	3	KILGEK	1								P11974	266	P11974	256	intra	6.86069103	P11974-256-P11974-266	264	256	False									3	BS3	0	0	P11974	P11974											-0.278846153
20180615_KS_CL_9	7363	4	NICKVVDVGSK	4	KAADVHEVRK	1		57.02146	3	Ccm				P11974	166	P11974	247	intra	6.815825871	P11974-166-P11974-247	163	247	False									4	BS3	0	0	P11974	P11974											-0.278846153
20180615_KS_CL_9	5082	5	KAADVHEVR	1	KGATLK	1								P11974	247	P11974	136	intra	6.669582716	P11974-136-P11974-247	247	136	False									5	BS3	0	0	P11974	P11974											-0.278846153
20180615_KS_CL_9	16359	3	KLFEELAR	1	KILGEK	1								P11974	393	P11974	256	intra	6.666750828	P11974-256-P11974-393	393	256	False									3	BS3	0	0	P11974	P11974											-0.278846153
20180615_KS_CL_9	22941	6	KPRPTR	1	AEGSDVANAVLDGADCIMLSGETAKGDYPLEAVR	25					57.02146	16	Ccm	P11974	337	P11974	367	intra	6.608799368	P11974-337-P11974-367	337	343	False									6	BS3	0	0	P11974	P11974											-0.278846153
20180615_KS_CL_9	22621	4	TGLIKGSGTAEVELKK	5	TATESFASDPILYRPVAVALDTKGPEIR	23								P11974	125	P11974	115	intra	6.606328365	P11974-115-P11974-125	121	93	False									4	BS3	0	0	P11974	P11974											-0.278846153
20180615_KS_CL_9	5073	4	KAADVHEVR	1	KGATLK	1								P11974	247	P11974	136	intra	6.590813566	P11974-136-P11974-247	247	136	False									4	BS3	0	0	P11974	P11974											-0.278846153
20180615_KS_CL_9	22507	6	KPRPTR	1	AEGSDVANAVLDGADCIMLSGETAKGDYPLEAVR	25					57.021460000000005;15.994904999999989	16;16	Ccm;Mox	P11974	337	P11974	367	intra	6.567032708	P11974-337-P11974-367	337	343	False									6	BS3	0	0	P11974	P11974											-0.278846153
20180615_KS_CL_9	22599	5	TGLIKGSGTAEVELKK	5	TATESFASDPILYRPVAVALDTKGPEIR	23								P11974	125	P11974	115	intra	6.564394591	P11974-115-P11974-125	121	93	False									5	BS3	0	0	P11974	P11974											-0.278846153
20180615_KS_CL_9	23300	6	AEGSDVANAVLDGADCIMLSGETAKGDYPLEAVR	25	QKGPDFLVTEVENGGFLGSKK	20		57.02146	16	Ccm				P11974	367	P11974	206	intra	6.524953842	P11974-206-P11974-367	343	187	False									6	BS3	0	0	P11974	P11974											-0.278846153
20180615_KS_CL_9	22907	6	ESVAPLDVAAGPLNVGKK	17	QALFVKEAPIEIGLDGRAVMIGDSAELIEDFR	6								DECOY:REVERSE_P11974	325	DECOY:REVERSE_P11974	227	intra	6.459179653	DECOY:REVERSE_P11974-227-DECOY:REVERSE_P11974-325	309	222	True									6	BS3	1	1	DECOY:REVERSE_P11974	DECOY:REVERSE_P11974											-0.278846153
20180615_KS_CL_9	21442	5	KILGEK	1	KGVNLPGAAVDLPAVSEKDIQDLK	1								P11974	256	P11974	207	intra	6.423822033	P11974-207-P11974-256	256	207	False									5	BS3	0	0	P11974	P11974											-0.278846153
20180615_KS_CL_9	16298	4	KLFEELAR	1	KILGEK	1								P11974	393	P11974	256	intra	6.317910204	P11974-256-P11974-393	393	256	False									4	BS3	0	0	P11974	P11974											-0.278846153
20180615_KS_CL_9	22482	4	KPRPTR	1	AEGSDVANAVLDGADCIMLSGETAKGDYPLEAVR	25					57.021460000000005;15.994904999999989	16;16	Ccm;Mox	P11974	337	P11974	367	intra	6.314494357	P11974-337-P11974-367	337	343	False									4	BS3	0	0	P11974	P11974											-0.278846153
20180615_KS_CL_9	9832	5	KAADVHEVR	1	KILGEKGK	1					156.0786347	6	Kbs3oh	P11974	247	P11974	256	intra	6.304952308	P11974-247-P11974-256	247	256	False									5	BS3	0	0	P11974	P11974											-0.278846153
20180615_KS_CL_9	23031	5	TATESFASDPILYRPVAVALDTKGPEIR	23	GVNLPGAAVDLPAVSEKDIQDLK	17								P11974	115	P11974	224	intra	6.254729497	P11974-115-P11974-224	93	208	False									5	BS3	0	0	P11974	P11974											-0.278846153
20180615_KS_CL_9	9552	4	GSGTAEVELKK	10	KILGEK	1								P11974	135	P11974	256	intra	6.254636814	P11974-135-P11974-256	126	256	False									4	BS3	0	0	P11974	P11974											-0.278846153
20180615_KS_CL_9	22200	5	TGLIKGSGTAEVELK	5	KGATLKITLDNAYMEK	6								P11974	125	P11974	141	intra	6.250993213	P11974-125-P11974-141	121	136	False									5	BS3	0	0	P11974	P11974											-0.278846153
20180615_KS_CL_9	23842	4	KILGEK	1	DIQDLKFGVEQDVDMVFASFIR	6					15.994905	15	Mox	P11974	256	P11974	230	intra	6.248906028	P11974-230-P11974-256	256	225	False									4	BS3	0	0	P11974	P11974											-0.278846153
20180615_KS_CL_9	16596	4	KGATLK	1	VYVDDGLISLQVKQK	13								P11974	136	P11974	186	intra	6.24386691	P11974-136-P11974-186	136	174	False									4	BS3	0	0	P11974	P11974											-0.278846153
20180615_KS_CL_9	13104	5	KPRPTR	1	KGVNLPGAAVDLPAVSEK	1								P11974	337	P11974	207	intra	6.241870167	P11974-207-P11974-337	337	207	False									5	BS3	0	0	P11974	P11974											-0.278846153
20180615_KS_CL_9	22889	6	AGKPVICATQMLESMIKKPR	18	PTRAEGSDVANAVLDGADCIMLSGETAKGDYPLEAVR	28		57.021460000000005;15.994904999999989	7;9	Ccm;Mox	57.021460000000005;15.994904999999989	19;19	Ccm;Mox	P11974	337	P11974	367	intra	6.195684328	P11974-337-P11974-367	320	340	False									6	BS3	0	0	P11974	P11974											-0.278846153
20180615_KS_CL_9	15540	4	KGATLK	1	SVETLKEMIK	6								P11974	136	P11974	62	intra	6.133702671	P11974-62-P11974-136	136	57	False									4	BS3	0	0	P11974	P11974											-0.278846153
20180615_KS_CL_9	22635	4	KLFEELAR	1	VFLAQKMIIGR	6					15.994905	7	Mox	P11974	393	P11974	311	intra	5.975455062	P11974-311-P11974-393	393	306	False									4	BS3	0	0	P11974	P11974											-0.278846153
20180615_KS_CL_9	23017	5	LTAGKKLEVEATGSGK	6	VEHVDAAKRIFSAFVMDVDQEVGFKLDQIDK	8					15.994904999999989;155.094619105	16;25	Mox;Kbs3nh2	DECOY:REVERSE_P11974	397	DECOY:REVERSE_P11974	285	intra	5.932122436	DECOY:REVERSE_P11974-285-DECOY:REVERSE_P11974-397	392	278	True									5	BS3	1	1	DECOY:REVERSE_P11974	DECOY:REVERSE_P11974											-0.278846153
20180615_KS_CL_9	22907	6	LDQIDKESVAPLDVAAGPLNVGKK	23	KIMSELMQTACIVPKGARNCR	1		156.0786347	6	Kbs3oh	15.994904999999989;57.021460000000005;156.0786347;57.021460000000005	3;11;15;15	Mox;Ccm;Kbs3oh;Ccm	DECOY:REVERSE_P11974	325	DECOY:REVERSE_P11974	196	intra	5.764386214	DECOY:REVERSE_P11974-196-DECOY:REVERSE_P11974-325	303	196	True									6	BS3	1	1	DECOY:REVERSE_P11974	DECOY:REVERSE_P11974											-0.278846153
20180615_KS_CL_9	22638	5	GSGTAEVELKK	10	TATESFASDPILYRPVAVALDTKGPEIR	23								P11974	135	P11974	115	intra	5.753256262	P11974-115-P11974-135	126	93	False									5	BS3	0	0	P11974	P11974											-0.278846153
20180615_KS_CL_9	22889	6	KGATLKITLDNAYMEK	6	AEGSDVANAVLDGADCIMLSGETAKGDYPLEAVRMQHLIAR	25					57.02146	16	Ccm	P11974	141	P11974	367	intra	5.678887932	P11974-141-P11974-367	136	343	False									6	BS3	0	0	P11974	P11974											-0.278846153
20180615_KS_CL_9	20294	4	SVETLKEMIK	6	NICKVVDVGSK	4					57.02146	3	Ccm	P11974	62	P11974	166	intra	5.668445167	P11974-62-P11974-166	57	163	False									4	BS3	0	0	P11974	P11974											-0.278846153
20180615_KS_CL_9	22787	4	TGLIKGSGTAEVELKK	5	ITLDNAYMEKCDENILWLDYK	10					57.02146	11	Ccm	P11974	125	P11974	151	intra	5.560762494	P11974-125-P11974-151	121	142	False									4	BS3	0	0	P11974	P11974											-0.278846153
20180615_KS_CL_9	23879	4	KGVNLPGAAVDLPAVSEK	1	DIQDLKFGVEQDVDMVFASFIR	6					15.994905	15	Mox	P11974	207	P11974	230	intra	5.40703489	P11974-207-P11974-230	207	225	False									4	BS3	0	0	P11974	P11974											-0.278846153
20180615_KS_CL_9	7460	4	KPRPTR	1	NICKVVDVGSK	4					57.02146	3	Ccm	P11974	337	P11974	166	intra	5.353105704	P11974-166-P11974-337	337	163	False									4	BS3	0	0	P11974	P11974											-0.278846153
20180615_KS_CL_9	9379	3	KGATLK	1	EMIKSGMNVAR	4								P11974	136	P11974	66	intra	5.334828457	P11974-66-P11974-136	136	63	False									3	BS3	0	0	P11974	P11974											-0.278846153
20180615_KS_CL_9	9618	4	KGATLK	1	NICKVVDVGSK	4					57.02146	3	Ccm	P11974	136	P11974	166	intra	5.28199105	P11974-136-P11974-166	136	163	False									4	BS3	0	0	P11974	P11974											-0.278846153
20180615_KS_CL_9	22544	3	KPRPTR	1	AEGSDVANAVLDGADCIMLSGETAKGDYPLEAVR	25					57.021460000000005;15.994904999999989	16;16	Ccm;Mox	P11974	337	P11974	367	intra	5.278232525	P11974-337-P11974-367	337	343	False									3	BS3	0	0	P11974	P11974											-0.278846153
20180615_KS_CL_9	17634	3	KLFEELAR	1	NIKIISK	3								P11974	393	P11974	266	intra	5.190264272	P11974-266-P11974-393	393	264	False									3	BS3	0	0	P11974	P11974											-0.278846153
20180615_KS_CL_9	16127	4	NICKVVDVGSK	4	TGLIKGSGTAEVELK	5		57.02146	3	Ccm				P11974	166	P11974	125	intra	5.142425324	P11974-125-P11974-166	163	121	False									4	BS3	0	0	P11974	P11974											-0.278846153
20180615_KS_CL_9	22850	3	AGKPVICATQMLESMIK	3	PVICATQMLESMIKK	14		57.02146	7	Ccm	57.02146	4	Ccm	P11974	322	P11974	336	intra	5.091213934	P11974-322-P11974-336	320	323	False									3	BS3	0	0	P11974	P11974											-0.278846153
20180615_KS_CL_9	7004	4	KGATLK	1	KILGEK	1								P11974	136	P11974	256	intra	5.062201559	P11974-136-P11974-256	136	256	False									4	BS3	0	0	P11974	P11974											-0.278846153
20180615_KS_CL_9	23783	4	DIQDLKFGVEQDVDMVFASFIR	6	KILGEKGK	6								P11974	230	P11974	261	intra	5.05792113	P11974-230-P11974-261	225	256	False									4	BS3	0	0	P11974	P11974											-0.278846153
20180615_KS_CL_9	12395	6	MNFSHGTHEYHAETIKNVR	16	SVETLKEMIK	6		15.994905	1	Mox	15.994905	8	Mox	P11974	89	P11974	62	intra	5.016755618	P11974-62-P11974-89	74	57	False									6	BS3	0	0	P11974	P11974											-0.278846153
20180615_KS_CL_9	23320	6	AEGSDVANAVLDGADCIMLSGETAKGDYPLEAVR	25	GDLGIEIPAEKVFLAQKMIIGRCNR	17		57.021460000000005;15.994904999999989	16;16	Ccm;Mox	156.0786347;15.994904999999989;57.021460000000005	11;13;18	Kbs3oh;Mox;Ccm	P11974	367	P11974	311	intra	5.012853612	P11974-311-P11974-367	343	295	False									6	BS3	0	0	P11974	P11974											-0.278846153
20180615_KS_CL_9	11962	5	KAADVHEVR	1	KLFEELAR	1								P11974	247	P11974	393	intra	4.985362319	P11974-247-P11974-393	247	393	False									5	BS3	0	0	P11974	P11974											-0.278846153
20180615_KS_CL_9	7065	3	KAADVHEVR	1	GSGTAEVELKK	10								P11974	247	P11974	135	intra	4.968906316	P11974-135-P11974-247	247	126	False									3	BS3	0	0	P11974	P11974											-0.278846153
20180615_KS_CL_9	19971	5	KPRPTR	1	GPDFLVTEVENGGFLGSKK	18								P11974	337	P11974	206	intra	4.921867929	P11974-206-P11974-337	337	189	False									5	BS3	0	0	P11974	P11974											-0.278846153
20180615_KS_CL_9	13172	4	KPRPTR	1	KGVNLPGAAVDLPAVSEK	1								P11974	337	P11974	207	intra	4.885039171	P11974-207-P11974-337	337	207	False									4	BS3	0	0	P11974	P11974											-0.278846153
20180615_KS_CL_9	22975	4	QKGPDFLVTEVENGGFLGSKK	20	GVNLPGAAVDLPAVSEKDIQDLK	17								P11974	206	P11974	224	intra	4.879327403	P11974-206-P11974-224	187	208	False									4	BS3	0	0	P11974	P11974											-0.278846153
20180615_KS_CL_9	22933	6	AGKPVICATQMLESMIKKPR	18	PTRAEGSDVANAVLDGADCIMLSGETAKGDYPLEAVR	28		57.021460000000005;15.994904999999989	7;13	Ccm;Mox	57.02146	19	Ccm	P11974	337	P11974	367	intra	4.837095929	P11974-337-P11974-367	320	340	False									6	BS3	0	0	P11974	P11974											-0.278846153
20180615_KS_CL_9	17235	6	KPRPTR	1	AGKPVICATQMLESMIKKPR	18					57.02146	7	Ccm	P11974	337	P11974	337	intra	4.800069304	P11974-337-P11974-337	337	320	False									6	BS3	0	0	P11974	P11974											-0.278846153
20180615_KS_CL_9	6216	4	KGATLK	1	EMIKSGMNVAR	4					15.994904999999989;15.994904999999989	2;7	Mox;Mox	P11974	136	P11974	66	intra	4.767528571	P11974-66-P11974-136	136	63	False									4	BS3	0	0	P11974	P11974											-0.278846153
20180615_KS_CL_9	23195	5	VEHVDAAKRIFSAFVMDVDQEVGFK	8	VEHVDAAKRIFSAFVMDVDQEVGFKLDQIDK	25					155.0946191	8	Kbs3nh2	DECOY:REVERSE_P11974	285	DECOY:REVERSE_P11974	302	intra	4.723810723	DECOY:REVERSE_P11974-285-DECOY:REVERSE_P11974-302	278	278	True									5	BS3	1	1	DECOY:REVERSE_P11974	DECOY:REVERSE_P11974											-0.278846153
20180615_KS_CL_9	22850	3	NICKVVDVGSK	4	QKGPDFLVTEVENGGFLGSKK	2		57.02146	3	Ccm	156.0786347	20	Kbs3oh	P11974	166	P11974	188	intra	4.670761447	P11974-166-P11974-188	163	187	False									3	BS3	0	0	P11974	P11974											-0.278846153
20180615_KS_CL_9	7692	4	KAADVHEVR	1	NIKIISK	3								P11974	247	P11974	266	intra	4.658024795	P11974-247-P11974-266	247	264	False									4	BS3	0	0	P11974	P11974											-0.278846153
20180615_KS_CL_9	11949	4	KGATLK	1	SVETLKEMIK	6					15.994905	8	Mox	P11974	136	P11974	62	intra	4.633766496	P11974-62-P11974-136	136	57	False									4	BS3	0	0	P11974	P11974											-0.278846153
20180615_KS_CL_9	13321	5	KPRPTR	1	VYVDDGLISLQVKQK	13								P11974	337	P11974	186	intra	4.63355825	P11974-186-P11974-337	337	174	False									5	BS3	0	0	P11974	P11974											-0.278846153
20180615_KS_CL_9	7736	5	KPRPTR	1	TGLIKGSGTAEVELKK	5								P11974	337	P11974	125	intra	4.579364208	P11974-125-P11974-337	337	121	False									5	BS3	0	0	P11974	P11974											-0.278846153
20180615_KS_CL_9	23874	4	ILGEKGK	5	DIQDLKFGVEQDVDMVFASFIR	6					15.994905	15	Mox	P11974	261	P11974	230	intra	4.558385754	P11974-230-P11974-261	257	225	False									4	BS3	0	0	P11974	P11974											-0.278846153
20180615_KS_CL_9	14495	5	KAADVHEVR	1	VYVDDGLISLQVKQK	13								P11974	247	P11974	186	intra	4.548502315	P11974-186-P11974-247	247	174	False									5	BS3	0	0	P11974	P11974											-0.278846153
20180615_KS_CL_9	8657	6	KAADVHEVR	1	TGLIKGSGTAEVELKK	5								P11974	247	P11974	125	intra	4.526537609	P11974-125-P11974-247	247	121	False									6	BS3	0	0	P11974	P11974											-0.278846153
20180615_KS_CL_9	22785	6	PVICATQMLESMIKKPRPTR	15	IISKIENHEGVRRFDEILEASDGIMVAR	4		57.021460000000005;156.0786347	4;14	Ccm;Kbs3oh				P11974	337	P11974	270	intra	4.525632631	P11974-270-P11974-337	323	267	False									6	BS3	0	0	P11974	P11974											-0.278846153
20180615_KS_CL_9	23746	4	KILGEK	1	DIQDLKFGVEQDVDMVFASFIRK	6								P11974	256	P11974	230	intra	4.492085198	P11974-230-P11974-256	256	225	False									4	BS3	0	0	P11974	P11974											-0.278846153
20180615_KS_CL_9	23082	6	TATESFASDPILYRPVAVALDTKGPEIR	23	KGATLKITLDNAYMEKCDENILWLDYK	16					15.994904999999989;57.021460000000005	14;17	Mox;Ccm	P11974	115	P11974	151	intra	4.472516685	P11974-115-P11974-151	93	136	False									6	BS3	0	0	P11974	P11974											-0.278846153
20180615_KS_CL_9	23286	7	AGKPVICATQMLESMIKKPR	17	PRPTRAEGSDVANAVLDGADCIMLSGETAKGDYPLEAVR	30		57.021460000000005;156.0786347	7;18	Ccm;Kbs3oh	57.02146	21	Ccm	P11974	336	P11974	367	intra	4.466614889	P11974-336-P11974-367	320	338	False									7	BS3	0	0	P11974	P11974											-0.278846153
20180615_KS_CL_9	8064	4	KGATLK	1	EMIKSGMNVAR	4					15.994905	2	Mox	P11974	136	P11974	66	intra	4.461496772	P11974-66-P11974-136	136	63	False									4	BS3	0	0	P11974	P11974											-0.278846153
20180615_KS_CL_9	23018	5	SVETLKEMIKSGMNVAR	6	IISKIENHEGVRRFDEILEASDGIMVAR	4		15.994904999999989;155.094619105;15.994904999999989	8;10;7	Mox;Kbs3nh2;Mox	15.994905	25	Mox	P11974	62	P11974	270	intra	4.403501577	P11974-62-P11974-270	57	267	False									5	BS3	0	0	P11974	P11974											-0.278846153
20180615_KS_CL_9	23154	4	SVETLKEMIKSGMNVAR	6	NTGIICTIGPASRSVETLKEMIK	19		155.094619105;15.994904999999989	10;7	Kbs3nh2;Mox	57.02146	6	Ccm	P11974	62	P11974	62	intra	4.386468911	P11974-62-P11974-62	57	44	False									4	BS3	0	0	P11974	P11974											-0.278846153
20180615_KS_CL_9	12021	3	KGATLK	1	SVETLKEMIK	6					15.994905	8	Mox	P11974	136	P11974	62	intra	4.319945966	P11974-62-P11974-136	136	57	False									3	BS3	0	0	P11974	P11974											-0.278846153
20180615_KS_CL_9	9880	3	KAADVHEVR	1	KILGEKGK	1					156.0786347	6	Kbs3oh	P11974	247	P11974	256	intra	4.252836723	P11974-247-P11974-256	247	256	False									3	BS3	0	0	P11974	P11974											-0.278846153
20180615_KS_CL_9	22513	5	KPRPTR	1	AGKPVICATQMLESMIKKPR	18					57.021460000000005;156.0786347	7;17	Ccm;Kbs3oh	P11974	337	P11974	337	intra	4.251434501	P11974-337-P11974-337	337	320	False									5	BS3	0	0	P11974	P11974											-0.278846153
20180615_KS_CL_9	22656	4	GSGTAEVELKK	10	TATESFASDPILYRPVAVALDTKGPEIR	23								P11974	135	P11974	115	intra	4.186308428	P11974-115-P11974-135	126	93	False									4	BS3	0	0	P11974	P11974											-0.278846153
20180615_KS_CL_9	12799	4	KPRPTR	1	TGLIKGSGTAEVELKK	5					156.0786347	15	Kbs3oh	P11974	337	P11974	125	intra	4.147265021	P11974-125-P11974-337	337	121	False									4	BS3	0	0	P11974	P11974											-0.278846153
20180615_KS_CL_9	23039	6	GATLKITLDNAYMEKCDENILWLDYKNICK	5	CDENILWLDYKNICKVVDVGSK	15		57.021460000000005;156.0786347;57.021460000000005	16;26;24	Ccm;Kbs3oh;Ccm	57.021460000000005;155.094619105;57.021460000000005	1;11;8	Ccm;Kbs3nh2;Ccm	P11974	141	P11974	166	intra	4.1034331	P11974-141-P11974-166	137	152	False									6	BS3	0	0	P11974	P11974											-0.278846153
20180615_KS_CL_9	22628	6	KGATLKITLDNAYMEK	6	AEGSDVANAVLDGADCIMLSGETAKGDYPLEAVRMQHLIAR	25					57.021460000000005;15.994904999999989	16;33	Ccm;Mox	P11974	141	P11974	367	intra	4.073099199	P11974-141-P11974-367	136	343	False									6	BS3	0	0	P11974	P11974											-0.278846153
20180615_KS_CL_9	19200	5	KPRPTR	1	GDLGIEIPAEKVFLAQK	11								P11974	337	P11974	305	intra	4.000693889	P11974-305-P11974-337	337	295	False									5	BS3	0	0	P11974	P11974											-0.278846153
20180615_KS_CL_9	7042	4	KAADVHEVR	1	GSGTAEVELKK	10								P11974	247	P11974	135	intra	3.970806066	P11974-135-P11974-247	247	126	False									4	BS3	0	0	P11974	P11974											-0.278846153
20180615_KS_CL_9	12801	5	KPRPTR	1	TGLIKGSGTAEVELKK	15					156.0786347	5	Kbs3oh	P11974	337	P11974	135	intra	3.961272556	P11974-135-P11974-337	337	121	False									5	BS3	0	0	P11974	P11974											-0.278846153
20180615_KS_CL_9	16315	3	NICKVVDVGSK	4	TGLIKGSGTAEVELK	5		57.02146	3	Ccm				P11974	166	P11974	125	intra	3.953631209	P11974-125-P11974-166	163	121	False									3	BS3	0	0	P11974	P11974											-0.278846153
20180615_KS_CL_9	22247	4	TGLIKGSGTAEVELKK	5	GATLKITLDNAYMEK	5					15.994905	13	Mox	P11974	125	P11974	141	intra	3.940099068	P11974-125-P11974-141	121	137	False									4	BS3	0	0	P11974	P11974											-0.278846153
20180615_KS_CL_9	12494	4	MNFSHGTHEYHAETIKNVR	16	SVETLKEMIK	6		15.994905	1	Mox	15.994905	8	Mox	P11974	89	P11974	62	intra	3.927550228	P11974-62-P11974-89	74	57	False									4	BS3	0	0	P11974	P11974											-0.278846153
20180615_KS_CL_9	21001	3	NICKVVDVGSK	4	VYVDDGLISLQVKQK	13		57.02146	3	Ccm				P11974	166	P11974	186	intra	3.921571437	P11974-166-P11974-186	163	174	False									3	BS3	0	0	P11974	P11974											-0.278846153
20180615_KS_CL_9	20712	4	KPRPTR	1	TATESFASDPILYRPVAVALDTKGPEIR	23								P11974	337	P11974	115	intra	3.910295245	P11974-115-P11974-337	337	93	False									4	BS3	0	0	P11974	P11974											-0.278846153
20180615_KS_CL_9	18387	3	SVETLKEMIK	6	KILGEK	1								P11974	62	P11974	256	intra	3.881340452	P11974-62-P11974-256	57	256	False									3	BS3	0	0	P11974	P11974											-0.278846153
20180615_KS_CL_9	10434	3	KAADVHEVR	1	TGLIKGSGTAEVELK	5								P11974	247	P11974	125	intra	3.861475181	P11974-125-P11974-247	247	121	False									3	BS3	0	0	P11974	P11974											-0.278846153
20180615_KS_CL_9	23042	6	VNKITEAHYEHTGHSFNMRAVNMGSKIMEK	26	ALEEFLKRHFMAAEAERAILHQMR	7		156.0786347	3	Kbs3oh	15.994905	11	Mox	DECOY:REVERSE_P11974	466	DECOY:REVERSE_P11974	139	intra	3.856975159	DECOY:REVERSE_P11974-139-DECOY:REVERSE_P11974-466	441	133	True									6	BS3	1	1	DECOY:REVERSE_P11974	DECOY:REVERSE_P11974											-0.278846153
20180615_KS_CL_9	23439	5	AEGSDVANAVLDGADCIMLSGETAKGDYPLEAVR	25	VFLAQKMIIGRCNRAGK	6		57.021460000000005;15.994904999999989	16;16	Ccm;Mox	15.994904999999989;57.021460000000005	7;12	Mox;Ccm	P11974	367	P11974	311	intra	3.778744109	P11974-311-P11974-367	343	306	False									5	BS3	0	0	P11974	P11974											-0.278846153
20180615_KS_CL_9	22645	6	KGATLKITLDNAYMEK	6	AEGSDVANAVLDGADCIMLSGETAKGDYPLEAVRMQHLIAR	25		15.994905	14	Mox	57.02146	16	Ccm	P11974	141	P11974	367	intra	3.777299513	P11974-141-P11974-367	136	343	False									6	BS3	0	0	P11974	P11974											-0.278846153
20180615_KS_CL_9	9383	3	KPRPTR	1	TGLIKGSGTAEVELK	5								P11974	337	P11974	125	intra	3.688183439	P11974-125-P11974-337	337	121	False									3	BS3	0	0	P11974	P11974											-0.278846153
20180615_KS_CL_9	23117	5	VNLAMNVGKARGFFKK	9	GATLKITLDNAYMEKCDENILWLDYK	15		15.994905	5	Mox	155.094619105;57.021460000000005	5;10	Kbs3nh2;Ccm	P11974	498	P11974	151	intra	3.679358494	P11974-151-P11974-498	490	137	False									5	BS3	0	0	P11974	P11974											-0.278846153
20180615_KS_CL_9	9297	4	KPRPTR	1	TGLIKGSGTAEVELK	5								P11974	337	P11974	125	intra	3.669186825	P11974-125-P11974-337	337	121	False									4	BS3	0	0	P11974	P11974											-0.278846153
20180615_KS_CL_9	23105	5	CDENILWLDYKNICKVVDVGSK	11	PVICATQMLESMIKKPRPTR	15		57.021460000000005;57.021460000000005;156.0786347	1;14;15	Ccm;Ccm;Kbs3oh	57.021460000000005;15.994904999999989;155.094619105	4;10;14	Ccm;Mox;Kbs3nh2	P11974	162	P11974	337	intra	3.655944194	P11974-162-P11974-337	152	323	False									5	BS3	0	0	P11974	P11974											-0.278846153
20180615_KS_CL_9	23105	5	CDENILWLDYKNICKVVDVGSK	11	PVICATQMLESMIKKPRPTR	14		57.021460000000005;57.021460000000005;156.0786347	1;14;15	Ccm;Ccm;Kbs3oh	57.021460000000005;15.994904999999989;155.094619105	4;10;15	Ccm;Mox;Kbs3nh2	P11974	162	P11974	336	intra	3.655944194	P11974-162-P11974-336	152	323	False									5	BS3	0	0	P11974	P11974											-0.278846153
20180615_KS_CL_9	22908	5	LDQIDKESVAPLDVAAGPLNVGKK	23	KIMSELMQTACIVPKGARNCR	1		156.0786347	6	Kbs3oh	15.994904999999989;57.021460000000005;156.0786347;57.021460000000005	7;11;15;15	Mox;Ccm;Kbs3oh;Ccm	DECOY:REVERSE_P11974	325	DECOY:REVERSE_P11974	196	intra	3.641989496	DECOY:REVERSE_P11974-196-DECOY:REVERSE_P11974-325	303	196	True									5	BS3	1	1	DECOY:REVERSE_P11974	DECOY:REVERSE_P11974											-0.278846153
20180615_KS_CL_9	22951	6	QKVQLSILGDDVYVKSGVDVVKCINK	22	VEHVDAAKRIFSAFVMDVDQEVGFKLDQIDK	25		57.02146	23	Ccm	155.094619105;15.994904999999989	8;10	Kbs3nh2;Mox	DECOY:REVERSE_P11974	366	DECOY:REVERSE_P11974	302	intra	3.610128517	DECOY:REVERSE_P11974-302-DECOY:REVERSE_P11974-366	345	278	True									6	BS3	1	1	DECOY:REVERSE_P11974	DECOY:REVERSE_P11974											-0.278846153
20180615_KS_CL_9	3430	3	KPRPTR	1	KGATLK	1								P11974	337	P11974	136	intra	3.596929451	P11974-136-P11974-337	337	136	False									3	BS3	0	0	P11974	P11974											-0.278846153
20180615_KS_CL_9	9675	3	KGATLK	1	NICKVVDVGSK	4					57.02146	3	Ccm	P11974	136	P11974	166	intra	3.583568186	P11974-136-P11974-166	136	163	False									3	BS3	0	0	P11974	P11974											-0.278846153
20180615_KS_CL_9	7653	4	GSGTAEVELKK	10	KGATLK	1								P11974	135	P11974	136	intra	3.581397106	P11974-135-P11974-136	126	136	False									4	BS3	0	0	P11974	P11974											-0.278846153
20180615_KS_CL_9	22975	4	VGEHNEIKSIIK	8	AVNMGSKIMEKLTEVSRSAPGITCIIGTNR	11					57.02146	24	Ccm	DECOY:REVERSE_P11974	262	DECOY:REVERSE_P11974	470	intra	3.572886576	DECOY:REVERSE_P11974-262-DECOY:REVERSE_P11974-470	255	460	True									4	BS3	1	1	DECOY:REVERSE_P11974	DECOY:REVERSE_P11974											-0.278846153
20180615_KS_CL_9	19860	4	KPRPTR	1	GPDFLVTEVENGGFLGSKK	18								P11974	337	P11974	206	intra	3.566359027	P11974-206-P11974-337	337	189	False									4	BS3	0	0	P11974	P11974											-0.278846153
20180615_KS_CL_9	22227	5	TGLIKGSGTAEVELKK	5	GATLKITLDNAYMEK	5					15.994905	13	Mox	P11974	125	P11974	141	intra	3.53829432	P11974-125-P11974-141	121	137	False									5	BS3	0	0	P11974	P11974											-0.278846153
20180615_KS_CL_9	14943	4	NIKIISK	3	KILGEKGK	1					156.0786347	6	Kbs3oh	P11974	266	P11974	256	intra	3.522722181	P11974-256-P11974-266	264	256	False									4	BS3	0	0	P11974	P11974											-0.278846153
20180615_KS_CL_9	9352	5	KPRPTR	1	TGLIKGSGTAEVELK	5								P11974	337	P11974	125	intra	3.499869692	P11974-125-P11974-337	337	121	False									5	BS3	0	0	P11974	P11974											-0.278846153
20180615_KS_CL_9	6922	5	KPRPTR	1	IISKIENHEGVR	4								P11974	337	P11974	270	intra	3.47103762	P11974-270-P11974-337	337	267	False									5	BS3	0	0	P11974	P11974											-0.278846153
20180615_KS_CL_9	22933	6	AGKPVICATQMLESMIKK	3	SVETLKEMIKSGMNVARMNFSHGTHEYHAETIK	6		57.021460000000005;15.994904999999989;156.0786347	7;13;17	Ccm;Mox;Kbs3oh	155.094619105;15.994904999999989	10;12	Kbs3nh2;Mox	P11974	322	P11974	62	intra	3.469859586	P11974-62-P11974-322	320	57	False									6	BS3	0	0	P11974	P11974											-0.278846153
20180615_KS_CL_9	17947	4	GSGTAEVELKK	10	KGVNLPGAAVDLPAVSEK	1								P11974	135	P11974	207	intra	3.447489163	P11974-135-P11974-207	126	207	False									4	BS3	0	0	P11974	P11974											-0.278846153
20180615_KS_CL_9	23016	4	KPRPTR	1	PVICATQMLESMIKKPR	15					57.021460000000005;15.994904999999989;15.994904999999989	4;6;10	Ccm;Mox;Mox	P11974	337	P11974	337	intra	3.445562341	P11974-337-P11974-337	337	323	False									4	BS3	0	0	P11974	P11974											-0.278846153
20180615_KS_CL_9	23030	4	SVETLKEMIKSGMNVAR	10	NVRTATESFASDPILYRPVAVALDTKGPEIR	26		15.994904999999989;15.994904999999989	8;13	Mox;Mox				P11974	66	P11974	115	intra	3.428422204	P11974-66-P11974-115	57	90	False									4	BS3	0	0	P11974	P11974											-0.278846153
20180615_KS_CL_9	22975	4	SVETLKEMIKSGMNVAR	6	NTGIICTIGPASRSVETLKEMIK	19		15.994904999999989;155.094619105;15.994904999999989	8;10;7	Mox;Kbs3nh2;Mox	57.02146	6	Ccm	P11974	62	P11974	62	intra	3.415993104	P11974-62-P11974-62	57	44	False									4	BS3	0	0	P11974	P11974											-0.278846153
20180615_KS_CL_9	17669	6	KPRPTR	1	AGKPVICATQMLESMIKKPR	17					57.02146	7	Ccm	P11974	337	P11974	336	intra	3.410740981	P11974-336-P11974-337	337	320	False									6	BS3	0	0	P11974	P11974											-0.278846153
20180615_KS_CL_9	22445	6	TGLIKGSGTAEVELKK	5	QKGPDFLVTEVENGGFLGSKK	20								P11974	125	P11974	206	intra	3.365748446	P11974-125-P11974-206	121	187	False									6	BS3	0	0	P11974	P11974											-0.278846153
20180615_KS_CL_9	7491	5	KPRPTR	1	NICKVVDVGSK	4					57.02146	3	Ccm	P11974	337	P11974	166	intra	3.360528896	P11974-166-P11974-337	337	163	False									5	BS3	0	0	P11974	P11974											-0.278846153
20180615_KS_CL_9	12069	4	GSGTAEVELKK	10	NICKVVDVGSK	4					57.02146	3	Ccm	P11974	135	P11974	166	intra	3.329807262	P11974-135-P11974-166	126	163	False									4	BS3	0	0	P11974	P11974											-0.278846153
20180615_KS_CL_9	22146	4	TGLIKGSGTAEVELK	5	KGATLKITLDNAYMEK	6					15.994905	14	Mox	P11974	125	P11974	141	intra	3.307462488	P11974-125-P11974-141	121	136	False									4	BS3	0	0	P11974	P11974											-0.278846153
20180615_KS_CL_9	17546	5	KPRPTR	1	PVICATQMLESMIKKPR	15					57.02146	4	Ccm	P11974	337	P11974	337	intra	3.293832928	P11974-337-P11974-337	337	323	False									5	BS3	0	0	P11974	P11974											-0.278846153
20180615_KS_CL_9	10769	4	KPRPTR	1	KLFEELAR	1								P11974	337	P11974	393	intra	3.287732222	P11974-337-P11974-393	337	393	False									4	BS3	0	0	P11974	P11974											-0.278846153
20180615_KS_CL_9	23418	5	AEGSDVANAVLDGADCIMLSGETAKGDYPLEAVR	25	GDLGIEIPAEKVFLAQKMIIGRCNR	11		57.021460000000005;15.994904999999989	16;16	Ccm;Mox	156.0786347;15.994904999999989;57.021460000000005	17;13;18	Kbs3oh;Mox;Ccm	P11974	367	P11974	305	intra	3.284725335	P11974-305-P11974-367	343	295	False									5	BS3	0	0	P11974	P11974											-0.278846153
20180615_KS_CL_9	22805	4	IISKIENHEGVR	4	NICKVVDVGSK	4					57.02146	3	Ccm	P11974	270	P11974	166	intra	3.269265627	P11974-166-P11974-270	267	163	False									4	BS3	0	0	P11974	P11974											-0.278846153
20180615_KS_CL_9	18433	3	KGVNLPGAAVDLPAVSEK	1	ILGEKGKNIK	7					156.0786347	5	Kbs3oh	P11974	207	P11974	263	intra	3.266227398	P11974-207-P11974-263	207	257	False									3	BS3	0	0	P11974	P11974											-0.278846153
20180615_KS_CL_9	18433	3	KGVNLPGAAVDLPAVSEK	1	ILGEKGKNIK	5					156.0786347	7	Kbs3oh	P11974	207	P11974	261	intra	3.266227398	P11974-207-P11974-261	207	257	False									3	BS3	0	0	P11974	P11974											-0.278846153
20180615_KS_CL_9	13706	4	SVETLKEMIK	6	MNFSHGTHEYHAETIKNVR	16		15.994905	8	Mox				P11974	62	P11974	89	intra	3.263482678	P11974-62-P11974-89	57	74	False									4	BS3	0	0	P11974	P11974											-0.278846153
20180615_KS_CL_9	22468	5	ESVAPLDVAAGPLNVGKK	17	KIMSELMQTACIVPKGAR	15					15.994904999999989;57.021460000000005	3;11	Mox;Ccm	DECOY:REVERSE_P11974	325	DECOY:REVERSE_P11974	210	intra	3.251840406	DECOY:REVERSE_P11974-210-DECOY:REVERSE_P11974-325	309	196	True									5	BS3	1	1	DECOY:REVERSE_P11974	DECOY:REVERSE_P11974											-0.278846153
20180615_KS_CL_9	23052	4	PVICATQMLESMIKKPR	14	FGVEQDVDMVFASFIRKAADVHEVRK	17		57.021460000000005;15.994904999999989	4;6	Ccm;Mox				P11974	336	P11974	247	intra	3.246689684	P11974-247-P11974-336	323	231	False									4	BS3	0	0	P11974	P11974											-0.278846153
20180615_KS_CL_9	23155	6	KIMSELMQTACIVPKGAR	15	YLIPDSAFSETATRVNKITEAHYEHTGHSFNMRAVNMGSK	17		57.02146	11	Ccm				DECOY:REVERSE_P11974	210	DECOY:REVERSE_P11974	443	intra	3.20915799	DECOY:REVERSE_P11974-210-DECOY:REVERSE_P11974-443	196	427	True									6	BS3	1	1	DECOY:REVERSE_P11974	DECOY:REVERSE_P11974											-0.278846153
20180615_KS_CL_9	11800	4	KPRPTR	1	GSGTAEVELKKGATLK	10					156.0786347	11	Kbs3oh	P11974	337	P11974	135	intra	3.178654062	P11974-135-P11974-337	337	126	False									4	BS3	0	0	P11974	P11974											-0.278846153
20180615_KS_CL_9	23009	5	KAADVHEVRKILGEK	10	GATLKITLDNAYMEKCDENILWLDYKNICK	15					57.021460000000005;57.021460000000005	16;29	Ccm;Ccm	P11974	256	P11974	151	intra	3.108766573	P11974-151-P11974-256	247	137	False									5	BS3	0	0	P11974	P11974											-0.278846153
20180615_KS_CL_9	7450	3	KPRPTR	1	NICKVVDVGSK	4					57.02146	3	Ccm	P11974	337	P11974	166	intra	3.090204294	P11974-166-P11974-337	337	163	False									3	BS3	0	0	P11974	P11974											-0.278846153
20180615_KS_CL_9	6202	3	KGATLK	1	EMIKSGMNVAR	4					15.994904999999989;15.994904999999989	2;7	Mox;Mox	P11974	136	P11974	66	intra	3.085578328	P11974-66-P11974-136	136	63	False									3	BS3	0	0	P11974	P11974											-0.278846153
20180615_KS_CL_9	22615	4	VGEHNEIKSIIK	8	QALFVKEAPIEIGLDGR	6								DECOY:REVERSE_P11974	262	DECOY:REVERSE_P11974	227	intra	3.057187409	DECOY:REVERSE_P11974-227-DECOY:REVERSE_P11974-262	255	222	True									4	BS3	1	1	DECOY:REVERSE_P11974	DECOY:REVERSE_P11974											-0.278846153
20180615_KS_CL_9	23463	4	AEGSDVANAVLDGADCIMLSGETAKGDYPLEAVR	25	DIQDLKFGVEQDVDMVFASFIRK	6		57.02146	16	Ccm	15.994905	15	Mox	P11974	367	P11974	230	intra	3.043141075	P11974-230-P11974-367	343	225	False									4	BS3	0	0	P11974	P11974											-0.278846153
20180615_KS_CL_9	16845	4	GSGTAEVELKK	10	GATLKITLDNAYMEK	5					15.994905	13	Mox	P11974	135	P11974	141	intra	3.024840247	P11974-135-P11974-141	126	137	False									4	BS3	0	0	P11974	P11974											-0.278846153
20180615_KS_CL_9	23342	6	AGKPVICATQMLESMIKKPR	18	PTRAEGSDVANAVLDGADCIMLSGETAKGDYPLEAVR	28		57.021460000000005;156.0786347	7;17	Ccm;Kbs3oh	57.02146	19	Ccm	P11974	337	P11974	367	intra	3.015526354	P11974-337-P11974-367	320	340	False									6	BS3	0	0	P11974	P11974											-0.278846153
20180615_KS_CL_9	23342	6	AGKPVICATQMLESMIKKPR	17	PTRAEGSDVANAVLDGADCIMLSGETAKGDYPLEAVR	28		57.021460000000005;156.0786347	7;18	Ccm;Kbs3oh	57.02146	19	Ccm	P11974	336	P11974	367	intra	3.015526354	P11974-336-P11974-367	320	340	False									6	BS3	0	0	P11974	P11974											-0.278846153
20180615_KS_CL_9	16974	5	KPRPTR	1	KGVNLPGAAVDLPAVSEKDIQDLK	1								P11974	337	P11974	207	intra	2.95779663	P11974-207-P11974-337	337	207	False									5	BS3	0	0	P11974	P11974											-0.278846153
20180615_KS_CL_9	22816	3	SVETLKEMIKSGMNVAR	6	AGKPVICATQMLESMIK	3		15.994904999999989;15.994904999999989	8;13	Mox;Mox	57.02146	7	Ccm	P11974	62	P11974	322	intra	2.938641944	P11974-62-P11974-322	57	320	False									3	BS3	0	0	P11974	P11974											-0.278846153
20180615_KS_CL_9	23017	5	YDLWLINEDCKEMYANDLTIKLTAGK	11	WGTLVIVVDGKKFFGRAK	12		57.021460000000005;15.994904999999989	10;11	Ccm;Mox	156.0786347	11	Kbs3oh	DECOY:REVERSE_P11974	381	DECOY:REVERSE_P11974	28	intra	2.863369199	DECOY:REVERSE_P11974-28-DECOY:REVERSE_P11974-381	371	17	True									5	BS3	1	1	DECOY:REVERSE_P11974	DECOY:REVERSE_P11974											-0.278846153
20180615_KS_CL_9	23320	6	PTRAEGSDVANAVLDGADCIMLSGETAKGDYPLEAVR	28	NICKVVDVGSKVYVDDGLISLQVK	11		57.021460000000005;15.994904999999989	19;19	Ccm;Mox	57.02146	3	Ccm	P11974	367	P11974	173	intra	2.861015871	P11974-173-P11974-367	340	163	False									6	BS3	0	0	P11974	P11974											-0.278846153
20180615_KS_CL_9	13447	4	KPRPTR	1	VYVDDGLISLQVKQK	13								P11974	337	P11974	186	intra	2.833703427	P11974-186-P11974-337	337	174	False									4	BS3	0	0	P11974	P11974											-0.278846153
20180615_KS_CL_9	23079	6	CNRAGKPVICATQMLESMIK	6	GPDFLVTEVENGGFLGSKKGVNLPGAAVDLPAVSEK	19		57.021460000000005;57.021460000000005;15.994904999999989;15.994904999999989	1;10;10;14	Ccm;Ccm;Mox;Mox	156.0786347	18	Kbs3oh	P11974	322	P11974	207	intra	2.831227403	P11974-207-P11974-322	317	189	False									6	BS3	0	0	P11974	P11974											-0.278846153
20180615_KS_CL_9	23079	6	CNRAGKPVICATQMLESMIK	6	GPDFLVTEVENGGFLGSKKGVNLPGAAVDLPAVSEK	18		57.021460000000005;57.021460000000005;15.994904999999989;15.994904999999989	1;10;10;14	Ccm;Ccm;Mox;Mox	156.0786347	19	Kbs3oh	P11974	322	P11974	206	intra	2.831227403	P11974-206-P11974-322	317	189	False									6	BS3	0	0	P11974	P11974											-0.278846153
20180615_KS_CL_9	21503	4	KILGEK	1	KGVNLPGAAVDLPAVSEKDIQDLK	18								P11974	256	P11974	224	intra	2.80239165	P11974-224-P11974-256	256	207	False									4	BS3	0	0	P11974	P11974											-0.278846153
20180615_KS_CL_9	6221	5	KAADVHEVR	1	KILGEKGK	6								P11974	247	P11974	261	intra	2.785820037	P11974-247-P11974-261	247	256	False									5	BS3	0	0	P11974	P11974											-0.278846153
20180615_KS_CL_9	22535	7	KGATLKITLDNAYMEK	1	MQHLIAREAEAAMFHRKLFEELAR	17		156.0786347	6	Kbs3oh	15.994904999999989;15.994904999999989	1;13	Mox;Mox	P11974	136	P11974	393	intra	2.783293665	P11974-136-P11974-393	136	377	False									7	BS3	0	0	P11974	P11974											-0.278846153
20180615_KS_CL_9	22509	3	TGLIKGSGTAEVELK	5	VYVDDGLISLQVKQK	13								P11974	125	P11974	186	intra	2.762621131	P11974-125-P11974-186	121	174	False									3	BS3	0	0	P11974	P11974											-0.278846153
20180615_KS_CL_9	12430	5	KPRPTR	1	SVETLKEMIK	6								P11974	337	P11974	62	intra	2.74682003	P11974-62-P11974-337	337	57	False									5	BS3	0	0	P11974	P11974											-0.278846153
20180615_KS_CL_9	23678	4	KILGEK	1	DIQDLKFGVEQDVDMVFASFIRK	6					15.994905	15	Mox	P11974	256	P11974	230	intra	2.739073606	P11974-230-P11974-256	256	225	False									4	BS3	0	0	P11974	P11974											-0.278846153
20180615_KS_CL_9	21566	3	VNLAMNVGKAR	9	SVETLKEMIK	6		15.994905	5	Mox	15.994905	8	Mox	P11974	498	P11974	62	intra	2.676323528	P11974-62-P11974-498	490	57	False									3	BS3	0	0	P11974	P11974											-0.278846153
20180615_KS_CL_9	13098	4	KPRPTR	1	GATLKITLDNAYMEK	5								P11974	337	P11974	141	intra	2.667823929	P11974-141-P11974-337	337	137	False									4	BS3	0	0	P11974	P11974											-0.278846153
20180615_KS_CL_9	13093	6	KPRPTR	1	AGKPVICATQMLESMIKKPR	18					57.021460000000005;15.994904999999989	7;13	Ccm;Mox	P11974	337	P11974	337	intra	2.643005217	P11974-337-P11974-337	337	320	False									6	BS3	0	0	P11974	P11974											-0.278846153
20180615_KS_CL_9	2637	3	KPRPTR	1	KPRPTR	1								P11974	337	P11974	337	intra	2.633973065	P11974-337-P11974-337	337	337	False									3	BS3	0	0	P11974	P11974											-0.278846153
20180615_KS_CL_9	23083	5	GSGTAEVELKK	10	AEGSDVANAVLDGADCIMLSGETAKGDYPLEAVR	25					57.02146	16	Ccm	P11974	135	P11974	367	intra	2.622317778	P11974-135-P11974-367	126	343	False									5	BS3	0	0	P11974	P11974											-0.278846153
20180615_KS_CL_9	23038	4	AVNMGSKIMEKLTEVSR	7	IMSELMQTACIVPKGARNCR	14		15.994904999999989;15.994904999999989	4;9	Mox;Mox	15.994904999999989;15.994904999999989;57.021460000000005;57.021460000000005	2;6;10;19	Mox;Mox;Ccm;Ccm	DECOY:REVERSE_P11974	466	DECOY:REVERSE_P11974	210	intra	2.617466571	DECOY:REVERSE_P11974-210-DECOY:REVERSE_P11974-466	460	197	True									4	BS3	1	1	DECOY:REVERSE_P11974	DECOY:REVERSE_P11974											-0.278846153
20180615_KS_CL_9	12449	4	KPRPTR	1	SVETLKEMIK	6								P11974	337	P11974	62	intra	2.616718106	P11974-62-P11974-337	337	57	False									4	BS3	0	0	P11974	P11974											-0.278846153
20180615_KS_CL_9	9386	4	KGATLK	1	EMIKSGMNVAR	4								P11974	136	P11974	66	intra	2.614994597	P11974-66-P11974-136	136	63	False									4	BS3	0	0	P11974	P11974											-0.278846153
20180615_KS_CL_9	22962	5	SGMNVARMNFSHGTHEYHAETIKNVR	23	VYVDDGLISLQVKQKGPDFLVTEVENGGFLGSK	15		15.994904999999989;15.994904999999989	3;8	Mox;Mox				P11974	89	P11974	188	intra	2.597709169	P11974-89-P11974-188	67	174	False									5	BS3	0	0	P11974	P11974											-0.278846153
20180615_KS_CL_9	22760	5	AVNMGSKIMEK	7	VAELPYDGKATEGSLMICDAGDLVANAVDSGEAR	9		15.994904999999989;15.994904999999989	4;9	Mox;Mox	15.994904999999989;57.021460000000005	16;18	Mox;Ccm	DECOY:REVERSE_P11974	466	DECOY:REVERSE_P11974	165	intra	2.568101166	DECOY:REVERSE_P11974-165-DECOY:REVERSE_P11974-466	460	157	True									5	BS3	1	1	DECOY:REVERSE_P11974	DECOY:REVERSE_P11974											-0.278846153
20180615_KS_CL_9	23001	5	QKGPDFLVTEVENGGFLGSKK	20	GVNLPGAAVDLPAVSEKDIQDLK	17								P11974	206	P11974	224	intra	2.54291532	P11974-206-P11974-224	187	208	False									5	BS3	0	0	P11974	P11974											-0.278846153
20180615_KS_CL_9	22934	6	KLFEELARSSSHSTDLMEAMAMGSVEASYK	1	NICKVVDVGSKVYVDDGLISLQVKQK	4		15.994904999999989;15.994904999999989;15.994904999999989	17;20;22	Mox;Mox;Mox	57.021460000000005;156.0786347;155.094619105	3;11;24	Ccm;Kbs3oh;Kbs3nh2	P11974	393	P11974	166	intra	2.508190875	P11974-166-P11974-393	393	163	False									6	BS3	0	0	P11974	P11974											-0.278846153
20180615_KS_CL_9	22783	6	VNKITEAHYEHTGHSFNMR	3	RVEHVDAAKRIFSAFVMDVDQEVGFK	9		15.994905	18	Mox	15.994905	17	Mox	DECOY:REVERSE_P11974	443	DECOY:REVERSE_P11974	285	intra	2.507520001	DECOY:REVERSE_P11974-285-DECOY:REVERSE_P11974-443	441	277	True									6	BS3	1	1	DECOY:REVERSE_P11974	DECOY:REVERSE_P11974											-0.278846153
20180615_KS_CL_9	14104	4	KPRPTR	1	VFLAQKMIIGR	6								P11974	337	P11974	311	intra	2.492797866	P11974-311-P11974-337	337	306	False									4	BS3	0	0	P11974	P11974											-0.278846153
20180615_KS_CL_9	22693	5	VNLAMNVGKAR	9	KGDVVIVLTGWRPGSGFTNTMR	1					15.994905	21	Mox	P11974	498	P11974	505	intra	2.485311985	P11974-498-P11974-505	490	505	False									5	BS3	0	0	P11974	P11974											-0.278846153
20180615_KS_CL_9	22528	6	SVETLKEMIKSGMNVAR	6	AGKPVICATQMLESMIKKPR	3		15.994904999999989;155.094619105;15.994904999999989	8;10;7	Mox;Kbs3nh2;Mox	57.021460000000005;155.094619105;155.094619105	7;17;18	Ccm;Kbs3nh2;Kbs3nh2	P11974	62	P11974	322	intra	2.477073549	P11974-62-P11974-322	57	320	False									6	BS3	0	0	P11974	P11974											-0.278846153
20180615_KS_CL_9	23422	5	AEGSDVANAVLDGADCIMLSGETAKGDYPLEAVR	25	NICKVVDVGSKVYVDDGLISLQVKQK	11		57.021460000000005;15.994904999999989	16;16	Ccm;Mox	57.021460000000005;155.094619105	3;24	Ccm;Kbs3nh2	P11974	367	P11974	173	intra	2.46170049	P11974-173-P11974-367	343	163	False									5	BS3	0	0	P11974	P11974											-0.278846153
20180615_KS_CL_9	5984	3	KPRPTR	1	GSGTAEVELKK	10								P11974	337	P11974	135	intra	2.450224697	P11974-135-P11974-337	337	126	False									3	BS3	0	0	P11974	P11974											-0.278846153
20180615_KS_CL_9	22912	4	CNRAGKPVICATQMLESMIK	6	AADVHEVRKILGEK	9		57.021460000000005;57.021460000000005;15.994904999999989	1;10;14	Ccm;Ccm;Mox				P11974	322	P11974	256	intra	2.437457971	P11974-256-P11974-322	317	248	False									4	BS3	0	0	P11974	P11974											-0.278846153
20180615_KS_CL_9	23573	3	AADVHEVRKILGEK	9	EAEAAMFHRKLFEELAR	10								P11974	256	P11974	393	intra	2.415475923	P11974-256-P11974-393	248	384	False									3	BS3	0	0	P11974	P11974											-0.278846153
20180615_KS_CL_9	17056	6	KPRPTR	1	QKGPDFLVTEVENGGFLGSKK	20								P11974	337	P11974	206	intra	2.389568194	P11974-206-P11974-337	337	187	False									6	BS3	0	0	P11974	P11974											-0.278846153
20180615_KS_CL_9	23088	5	PVICATQMLESMIKKPRPTR	15	GATLKITLDNAYMEKCDENILWLDYK	5		57.021460000000005;15.994904999999989;15.994904999999989	4;6;10	Ccm;Mox;Mox	15.994904999999989;156.0786347;57.021460000000005	13;15;11	Mox;Kbs3oh;Ccm	P11974	337	P11974	141	intra	2.374803244	P11974-141-P11974-337	323	137	False									5	BS3	0	0	P11974	P11974											-0.278846153
20180615_KS_CL_9	23283	5	CNRAGKPVICATQMLESMIKK	6	GDLGIEIPAEKVFLAQKMIIGR	17		57.021460000000005;57.021460000000005;15.994904999999989;15.994904999999989	1;10;10;14	Ccm;Ccm;Mox;Mox	155.094619105;15.994904999999989	11;12	Kbs3nh2;Mox	P11974	322	P11974	311	intra	2.369780897	P11974-311-P11974-322	317	295	False									5	BS3	0	0	P11974	P11974											-0.278846153
20180615_KS_CL_9	22953	3	EMIKSGMNVAR	4	PVICATQMLESMIKKPR	14		15.994904999999989;15.994904999999989	2;7	Mox;Mox	57.021460000000005;15.994904999999989;15.994904999999989	4;6;10	Ccm;Mox;Mox	P11974	66	P11974	336	intra	2.347652148	P11974-66-P11974-336	63	323	False									3	BS3	0	0	P11974	P11974											-0.278846153
20180615_KS_CL_9	22833	7	MQHLIAREAEAAMFHRKLFEELAR	17	VNLAMNVGKARGFFKK	9		15.994904999999989;15.994904999999989	1;13	Mox;Mox	155.0946191	15	Kbs3nh2	P11974	393	P11974	498	intra	2.302593137	P11974-393-P11974-498	377	490	False									7	BS3	0	0	P11974	P11974											-0.278846153
20180615_KS_CL_9	23018	5	QKGPDFLVTEVENGGFLGSKK	20	GFFKKGDVVIVLTGWRPGSGFTNTMR	5					156.0786347;15.994904999999989	4;20	Kbs3oh;Mox	P11974	206	P11974	505	intra	2.295923516	P11974-206-P11974-505	187	501	False									5	BS3	0	0	P11974	P11974											-0.278846153
20180615_KS_CL_9	23018	5	QKGPDFLVTEVENGGFLGSKK	20	GFFKKGDVVIVLTGWRPGSGFTNTMR	4					156.0786347;15.994904999999989	5;20	Kbs3oh;Mox	P11974	206	P11974	504	intra	2.295923516	P11974-206-P11974-504	187	501	False									5	BS3	0	0	P11974	P11974											-0.278846153
20180615_KS_CL_9	15674	3	KGATLK	1	KGVNLPGAAVDLPAVSEK	1								P11974	136	P11974	207	intra	2.294589462	P11974-136-P11974-207	136	207	False									3	BS3	0	0	P11974	P11974											-0.278846153
20180615_KS_CL_9	14208	6	KPRPTR	1	AGKPVICATQMLESMIKKPR	18					57.021460000000005;15.994904999999989	7;9	Ccm;Mox	P11974	337	P11974	337	intra	2.261167935	P11974-337-P11974-337	337	320	False									6	BS3	0	0	P11974	P11974											-0.278846153
20180615_KS_CL_9	20723	4	DIQDLKFGVEQDVDMVFASFIRKAADVHEVR	23	VVDVGSKVYVDDGLISLQVK	7								P11974	247	P11974	173	intra	2.260644058	P11974-173-P11974-247	225	167	False									4	BS3	0	0	P11974	P11974											-0.278846153
20180615_KS_CL_9	13358	6	KPRPTR	1	AGKPVICATQMLESMIKKPR	17					57.021460000000005;15.994904999999989	7;13	Ccm;Mox	P11974	337	P11974	336	intra	2.231407465	P11974-336-P11974-337	337	320	False									6	BS3	0	0	P11974	P11974											-0.278846153
20180615_KS_CL_9	7719	4	KPRPTR	1	TGLIKGSGTAEVELKK	5								P11974	337	P11974	125	intra	2.224965558	P11974-125-P11974-337	337	121	False									4	BS3	0	0	P11974	P11974											-0.278846153
20180615_KS_CL_9	13175	3	KPRPTR	1	KGVNLPGAAVDLPAVSEK	1								P11974	337	P11974	207	intra	2.20309407	P11974-207-P11974-337	337	207	False									3	BS3	0	0	P11974	P11974											-0.278846153
20180615_KS_CL_9	10772	5	KPRPTR	1	AGKPVICATQMLESMIKKPR	18					57.021460000000005;15.994904999999989;15.994904999999989	7;9;13	Ccm;Mox;Mox	P11974	337	P11974	337	intra	2.165655743	P11974-337-P11974-337	337	320	False									5	BS3	0	0	P11974	P11974											-0.278846153
20180615_KS_CL_9	23320	6	VNKITEAHYEHTGHSFNMRAVNMGSKIMEK	26	ALEEFLKRHFMAAEAERAILHQMR	7		155.0946191	3	Kbs3nh2				DECOY:REVERSE_P11974	466	DECOY:REVERSE_P11974	139	intra	2.143549657	DECOY:REVERSE_P11974-139-DECOY:REVERSE_P11974-466	441	133	True									6	BS3	1	1	DECOY:REVERSE_P11974	DECOY:REVERSE_P11974											-0.278846153
20180615_KS_CL_9	17300	5	KPRPTR	1	AGKPVICATQMLESMIKKPR	18					57.02146	7	Ccm	P11974	337	P11974	337	intra	2.116088746	P11974-337-P11974-337	337	320	False									5	BS3	0	0	P11974	P11974											-0.278846153
20180615_KS_CL_9	22645	6	KPRPTR	1	AEGSDVANAVLDGADCIMLSGETAKGDYPLEAVRMQHLIAREAEAAMFHR	25					57.021460000000005;15.994904999999989	16;16	Ccm;Mox	P11974	337	P11974	367	intra	2.099812693	P11974-337-P11974-367	337	343	False									6	BS3	0	0	P11974	P11974											-0.278846153
20180615_KS_CL_9	22732	6	AGKPVICATQMLESMIKK	3	DPVQEAWAEDVDLRVNLAMNVGKARGFFK	23		57.021460000000005;15.994904999999989	7;13	Ccm;Mox				P11974	322	P11974	498	intra	2.096410453	P11974-322-P11974-498	320	476	False									6	BS3	0	0	P11974	P11974											-0.278846153
20180615_KS_CL_9	22491	4	EMIKSGMNVAR	4	VNLAMNVGKARGFFK	9		15.994905	7	Mox				P11974	66	P11974	498	intra	2.087335423	P11974-66-P11974-498	63	490	False									4	BS3	0	0	P11974	P11974											-0.278846153
20180615_KS_CL_9	22917	4	ILGEKGKNIK	5	GIFPVVCKDPVQEAWAEDVDLR	8					57.02146	7	Ccm	P11974	261	P11974	475	intra	2.084646076	P11974-261-P11974-475	257	468	False									4	BS3	0	0	P11974	P11974											-0.278846153
20180615_KS_CL_9	22954	4	PVICATQMLESMIKKPR	14	QKGPDFLVTEVENGGFLGSKK	20		57.021460000000005;155.094619105	4;15	Ccm;Kbs3nh2	155.0946191	2	Kbs3nh2	P11974	336	P11974	206	intra	2.073714694	P11974-206-P11974-336	323	187	False									4	BS3	0	0	P11974	P11974											-0.278846153
20180615_KS_CL_9	23117	5	VNLAMNVGKARGFFKK	9	GATLKITLDNAYMEKCDENILWLDYK	5		15.994905	5	Mox	156.0786347;57.021460000000005	15;11	Kbs3oh;Ccm	P11974	498	P11974	141	intra	2.063050091	P11974-141-P11974-498	490	137	False									5	BS3	0	0	P11974	P11974											-0.278846153
20180615_KS_CL_9	23074	6	CNRAGKPVICATQMLESMIKK	6	QKGPDFLVTEVENGGFLGSKK	2		57.021460000000005;57.021460000000005;15.994904999999989;156.0786347	1;10;14;20	Ccm;Ccm;Mox;Kbs3oh	155.0946191	20	Kbs3nh2	P11974	322	P11974	188	intra	2.058483573	P11974-188-P11974-322	317	187	False									6	BS3	0	0	P11974	P11974											-0.278846153
20180615_KS_CL_9	19898	5	PVAVALDTKGPEIR	9	SVETLKEMIKSGMNVAR	6					15.994905	13	Mox	P11974	115	P11974	62	intra	2.039860807	P11974-62-P11974-115	107	57	False									5	BS3	0	0	P11974	P11974											-0.278846153
20180615_KS_CL_9	22915	7	PVICATQMLESMIKKPR	15	RFDEILEASDGIMVARGDLGIEIPAEKVFLAQK	27		57.02146	4	Ccm				P11974	337	P11974	305	intra	2.020395129	P11974-305-P11974-337	323	279	False									7	BS3	0	0	P11974	P11974											-0.278846153
20180615_KS_CL_9	19884	3	KPRPTR	1	GPDFLVTEVENGGFLGSKK	18								P11974	337	P11974	206	intra	2.018478055	P11974-206-P11974-337	337	189	False									3	BS3	0	0	P11974	P11974											-0.278846153
20180615_KS_CL_9	14935	3	NIKIISK	3	KILGEKGK	1					156.0786347	6	Kbs3oh	P11974	266	P11974	256	intra	2.009845264	P11974-256-P11974-266	264	256	False									3	BS3	0	0	P11974	P11974											-0.278846153
20180615_KS_CL_9	23006	4	GATLKITLDNAYMEKCDENILWLDYK	15	PVICATQMLESMIKKPR	15		15.994904999999989;57.021460000000005	13;16	Mox;Ccm	57.021460000000005;15.994904999999989	4;10	Ccm;Mox	P11974	151	P11974	337	intra	1.996098479	P11974-151-P11974-337	137	323	False									4	BS3	0	0	P11974	P11974											-0.278846153
20180615_KS_CL_9	23009	3	CDENILWLDYKNICK	11	GKNIKIISK	5		57.021460000000005;57.021460000000005	1;14	Ccm;Ccm	155.0946191	2	Kbs3nh2	P11974	162	P11974	266	intra	1.99211629	P11974-162-P11974-266	152	262	False									3	BS3	0	0	P11974	P11974											-0.278846153
20180615_KS_CL_9	22766	3	CDENILWLDYKNICK	11	KGATLKITLDNAYMEK	6		57.021460000000005;57.021460000000005	1;14	Ccm;Ccm	15.994905	14	Mox	P11974	162	P11974	141	intra	1.970644428	P11974-141-P11974-162	152	136	False									3	BS3	0	0	P11974	P11974											-0.278846153
20180615_KS_CL_9	23025	3	NICKVVDVGSK	4	GATLKITLDNAYMEK	5		57.02146	3	Ccm	15.994905	13	Mox	P11974	166	P11974	141	intra	1.956850144	P11974-141-P11974-166	163	137	False									3	BS3	0	0	P11974	P11974											-0.278846153
20180615_KS_CL_9	20480	5	KPRPTR	1	TATESFASDPILYRPVAVALDTKGPEIR	23								P11974	337	P11974	115	intra	1.931017098	P11974-115-P11974-337	337	93	False									5	BS3	0	0	P11974	P11974											-0.278846153
20180615_KS_CL_9	20542	3	NICKVVDVGSK	4	GATLKITLDNAYMEK	5		57.02146	3	Ccm				P11974	166	P11974	141	intra	1.903327567	P11974-141-P11974-166	163	137	False									3	BS3	0	0	P11974	P11974											-0.278846153
20180615_KS_CL_9	14084	5	KPRPTR	1	VFLAQKMIIGR	6								P11974	337	P11974	311	intra	1.900652077	P11974-311-P11974-337	337	306	False									5	BS3	0	0	P11974	P11974											-0.278846153
20180615_KS_CL_9	23622	4	EMIKSGMNVARMNFSHGTHEYHAETIK	4	CNRAGKPVICATQMLESMIK	6					57.021460000000005;57.021460000000005	1;10	Ccm;Ccm	P11974	66	P11974	322	intra	1.897530802	P11974-66-P11974-322	63	317	False									4	BS3	0	0	P11974	P11974											-0.278846153
20180615_KS_CL_9	23542	4	SVETLKEMIKSGMNVAR	10	DIQDLKFGVEQDVDMVFASFIRK	6								P11974	66	P11974	230	intra	1.894103218	P11974-66-P11974-230	57	225	False									4	BS3	0	0	P11974	P11974											-0.278846153
20180615_KS_CL_9	22509	3	TGLIKGSGTAEVELK	5	VFLAQKMIIGRCNR	6					57.02146	12	Ccm	P11974	125	P11974	311	intra	1.892425121	P11974-125-P11974-311	121	306	False									3	BS3	0	0	P11974	P11974											-0.278846153
20180615_KS_CL_9	17978	4	GSGTAEVELKK	10	SVETLKEMIK	6								P11974	135	P11974	62	intra	1.887684521	P11974-62-P11974-135	126	57	False									4	BS3	0	0	P11974	P11974											-0.278846153
20180615_KS_CL_9	22690	7	DIQDLKFGVEQDVDMVFASFIRK	6	KGATLKITLDNAYMEKCDENILWLDYK	6		15.994905	15	Mox	15.994904999999989;156.0786347;57.021460000000005	14;16;12	Mox;Kbs3oh;Ccm	P11974	230	P11974	141	intra	1.864687023	P11974-141-P11974-230	225	136	False									7	BS3	0	0	P11974	P11974											-0.278846153
20180615_KS_CL_9	16978	3	GSGTAEVELKK	10	GATLKITLDNAYMEK	5					15.994905	13	Mox	P11974	135	P11974	141	intra	1.85305111	P11974-135-P11974-141	126	137	False									3	BS3	0	0	P11974	P11974											-0.278846153
20180615_KS_CL_9	16938	5	KPRPTR	1	AGKPVICATQMLESMIK	3					57.021460000000005;15.994904999999989	7;9	Ccm;Mox	P11974	337	P11974	322	intra	1.848310498	P11974-322-P11974-337	337	320	False									5	BS3	0	0	P11974	P11974											-0.278846153
20180615_KS_CL_9	22780	4	AGKPVICATQMLESMIKKPR	3	KGATLKITLDNAYMEK	6		57.021460000000005;156.0786347;156.0786347	7;17;18	Ccm;Kbs3oh;Kbs3oh	155.0946191	1	Kbs3nh2	P11974	322	P11974	141	intra	1.817435252	P11974-141-P11974-322	320	136	False									4	BS3	0	0	P11974	P11974											-0.278846153
20180615_KS_CL_9	22800	4	AVNMGSKIMEK	7	IEPGKTDLAVAVPR	5								DECOY:REVERSE_P11974	466	DECOY:REVERSE_P11974	417	intra	1.793465972	DECOY:REVERSE_P11974-417-DECOY:REVERSE_P11974-466	460	413	True									4	BS3	1	1	DECOY:REVERSE_P11974	DECOY:REVERSE_P11974											-0.278846153
20180615_KS_CL_9	7681	3	GSGTAEVELKK	10	KGATLK	1								P11974	135	P11974	136	intra	1.773896068	P11974-135-P11974-136	126	136	False									3	BS3	0	0	P11974	P11974											-0.278846153
20180615_KS_CL_9	21277	4	KILGEK	1	KGVNLPGAAVDLPAVSEKDIQDLK	1								P11974	256	P11974	207	intra	1.754089293	P11974-207-P11974-256	256	207	False									4	BS3	0	0	P11974	P11974											-0.278846153
20180615_KS_CL_9	23038	4	EMIKSGMNVARMNFSHGTHEYHAETIK	4	VNLAMNVGKAR	9								P11974	66	P11974	498	intra	1.686665318	P11974-66-P11974-498	63	490	False									4	BS3	0	0	P11974	P11974											-0.278846153
20180615_KS_CL_9	12785	3	KPRPTR	1	SVETLKEMIK	6								P11974	337	P11974	62	intra	1.65972089	P11974-62-P11974-337	337	57	False									3	BS3	0	0	P11974	P11974											-0.278846153
20180615_KS_CL_9	23496	4	KLFEELAR	1	SGMNVARMNFSHGTHEYHAETIKNVRTATESFASDPILYR	23								P11974	393	P11974	89	intra	1.644613637	P11974-89-P11974-393	393	67	False									4	BS3	0	0	P11974	P11974											-0.278846153
20180615_KS_CL_9	23443	6	GATLKITLDNAYMEKCDENILWLDYK	5	NTGIICTIGPASRSVETLKEMIKSGMNVAR	19		15.994904999999989;156.0786347;57.021460000000005	13;15;11	Mox;Kbs3oh;Ccm	57.021460000000005;15.994904999999989	6;24	Ccm;Mox	P11974	141	P11974	62	intra	1.643408075	P11974-62-P11974-141	137	44	False									6	BS3	0	0	P11974	P11974											-0.278846153
20180615_KS_CL_9	22670	5	VNKITEAHYEHTGHSFNMR	3	PKKIMSELMQTACIVPK	3		15.994905	18	Mox	15.994904999999989;15.994904999999989;57.021460000000005	5;9;13	Mox;Mox;Ccm	DECOY:REVERSE_P11974	443	DECOY:REVERSE_P11974	196	intra	1.597763387	DECOY:REVERSE_P11974-196-DECOY:REVERSE_P11974-443	441	194	True									5	BS3	1	1	DECOY:REVERSE_P11974	DECOY:REVERSE_P11974											-0.278846153
20180615_KS_CL_9	10683	6	KPRPTR	1	AGKPVICATQMLESMIKKPR	18					57.021460000000005;15.994904999999989;15.994904999999989	7;9;13	Ccm;Mox;Mox	P11974	337	P11974	337	intra	1.595554888	P11974-337-P11974-337	337	320	False									6	BS3	0	0	P11974	P11974											-0.278846153
20180615_KS_CL_9	18802	4	GSGTAEVELKK	10	GATLKITLDNAYMEK	5								P11974	135	P11974	141	intra	1.579205079	P11974-135-P11974-141	126	137	False									4	BS3	0	0	P11974	P11974											-0.278846153
20180615_KS_CL_9	12621	5	KPRPTR	1	TGLIKGSGTAEVELKK	5					156.0786347	15	Kbs3oh	P11974	337	P11974	125	intra	1.564279196	P11974-125-P11974-337	337	121	False									5	BS3	0	0	P11974	P11974											-0.278846153
20180615_KS_CL_9	23553	5	SVETLKEMIKSGMNVARMNFSHGTHEYHAETIK	10	GPDFLVTEVENGGFLGSKKGVNLPGAAVDLPAVSEK	18		15.994904999999989;15.994904999999989	13;18	Mox;Mox	156.0786347	19	Kbs3oh	P11974	66	P11974	206	intra	1.559560219	P11974-66-P11974-206	57	189	False									5	BS3	0	0	P11974	P11974											-0.278846153
20180615_KS_CL_9	23553	5	SVETLKEMIKSGMNVARMNFSHGTHEYHAETIK	10	GPDFLVTEVENGGFLGSKKGVNLPGAAVDLPAVSEK	19		15.994904999999989;15.994904999999989	13;18	Mox;Mox	156.0786347	18	Kbs3oh	P11974	66	P11974	207	intra	1.559560219	P11974-66-P11974-207	57	189	False									5	BS3	0	0	P11974	P11974											-0.278846153
20180615_KS_CL_9	12998	5	KPRPTR	1	GATLKITLDNAYMEK	5								P11974	337	P11974	141	intra	1.549461035	P11974-141-P11974-337	337	137	False									5	BS3	0	0	P11974	P11974											-0.278846153
20180615_KS_CL_9	22696	5	VNLAMNVGKARGFFK	9	SVETLKEMIKSGMNVAR	10		15.994905	5	Mox	155.0946191	6	Kbs3nh2	P11974	498	P11974	66	intra	1.5127403	P11974-66-P11974-498	490	57	False									5	BS3	0	0	P11974	P11974											-0.278846153
20180615_KS_CL_9	22781	4	GSGTAEVELKKGATLK	10	AGKPVICATQMLESMIK	3					57.021460000000005;15.994904999999989;15.994904999999989	7;9;13	Ccm;Mox;Mox	P11974	135	P11974	322	intra	1.497616108	P11974-135-P11974-322	126	320	False									4	BS3	0	0	P11974	P11974											-0.278846153
20180615_KS_CL_9	23242	4	GATLKITLDNAYMEK	5	KGDVVIVLTGWRPGSGFTNTMRVVPVP	1		15.994905	13	Mox	15.994905	21	Mox	P11974	141	P11974	505	intra	1.487169643	P11974-141-P11974-505	137	505	False									4	BS3	0	0	P11974	P11974											-0.278846153
20180615_KS_CL_9	22996	3	SVETLKEMIK	6	GATLKITLDNAYMEK	5		15.994905	8	Mox				P11974	62	P11974	141	intra	1.478565085	P11974-62-P11974-141	57	137	False									3	BS3	0	0	P11974	P11974											-0.278846153
20180615_KS_CL_9	22966	3	EMIKSGMNVAR	4	AGKPVICATQMLESMIKK	3		15.994905	2	Mox	57.02146	7	Ccm	P11974	66	P11974	322	intra	1.474598538	P11974-66-P11974-322	63	320	False									3	BS3	0	0	P11974	P11974											-0.278846153
20180615_KS_CL_9	23076	3	EMIKSGMNVAR	4	GPDFLVTEVENGGFLGSKK	18		15.994904999999989;15.994904999999989	2;7	Mox;Mox				P11974	66	P11974	206	intra	1.472893155	P11974-66-P11974-206	63	189	False									3	BS3	0	0	P11974	P11974											-0.278846153
20180615_KS_CL_9	23091	5	NICKVVDVGSK	4	SGMNVARMNFSHGTHEYHAETIKNVRTATESFASDPILYR	23		57.02146	3	Ccm	15.994904999999989;15.994904999999989	3;8	Mox;Mox	P11974	166	P11974	89	intra	1.462415513	P11974-89-P11974-166	163	67	False									5	BS3	0	0	P11974	P11974											-0.278846153
20180615_KS_CL_9	22620	3	VNLAMNVGKAR	9	KGDVVIVLTGWRPGSGFTNTMR	1					15.994905	21	Mox	P11974	498	P11974	505	intra	1.454043326	P11974-498-P11974-505	490	505	False									3	BS3	0	0	P11974	P11974											-0.278846153
20180615_KS_CL_9	23418	5	VNKITEAHYEHTGHSFNMRAVNMGSKIMEK	3	ALEEFLKRHFMAAEAERAILHQMR	7		155.0946191	26	Kbs3nh2				DECOY:REVERSE_P11974	443	DECOY:REVERSE_P11974	139	intra	1.420195831	DECOY:REVERSE_P11974-139-DECOY:REVERSE_P11974-443	441	133	True									5	BS3	1	1	DECOY:REVERSE_P11974	DECOY:REVERSE_P11974											-0.278846153
20180615_KS_CL_9	6228	3	KAADVHEVR	1	KILGEKGK	6								P11974	247	P11974	261	intra	1.408492042	P11974-247-P11974-261	247	256	False									3	BS3	0	0	P11974	P11974											-0.278846153
20180615_KS_CL_9	22784	3	KAADVHEVRK	1	EMIKSGMNVAR	4								P11974	247	P11974	66	intra	1.40668944	P11974-66-P11974-247	247	63	False									3	BS3	0	0	P11974	P11974											-0.278846153
20180615_KS_CL_9	22869	5	EAEAAMFHRKLFEELARSSSHSTDLMEAMAMGSVEASYK	10	GSGTAEVELKKGATLK	11					156.0786347	10	Kbs3oh	P11974	393	P11974	136	intra	1.374508516	P11974-136-P11974-393	384	126	False									5	BS3	0	0	P11974	P11974											-0.278846153
20180615_KS_CL_9	23124	4	CDENILWLDYKNICKVVDVGSK	15	PVICATQMLESMIKKPR	15		57.021460000000005;156.0786347;57.021460000000005	1;11;9	Ccm;Kbs3oh;Ccm	57.021460000000005;15.994904999999989;156.0786347	4;6;14	Ccm;Mox;Kbs3oh	P11974	166	P11974	337	intra	1.36617237	P11974-166-P11974-337	152	323	False									4	BS3	0	0	P11974	P11974											-0.278846153
20180615_KS_CL_9	22597	3	GATLKITLDNAYMEK	5	GVNLPGAAVDLPAVSEKDIQDLK	17		15.994905	13	Mox				P11974	141	P11974	224	intra	1.358933812	P11974-141-P11974-224	137	208	False									3	BS3	0	0	P11974	P11974											-0.278846153
20180615_KS_CL_9	23343	5	NHQTARQAHLYRGIFPVVCKDPVQEAWAEDVDLR	20	CNRAGKPVICATQMLESMIKK	6		57.02146	19	Ccm	57.021460000000005;57.021460000000005;15.994904999999989	1;10;14	Ccm;Ccm;Mox	P11974	475	P11974	322	intra	1.358899819	P11974-322-P11974-475	456	317	False									5	BS3	0	0	P11974	P11974											-0.278846153
20180615_KS_CL_9	23031	5	DPVQEAWAEDVDLRVNLAMNVGKAR	23	GDLGIEIPAEKVFLAQKMIIGR	17					155.094619105;15.994904999999989	11;12	Kbs3nh2;Mox	P11974	498	P11974	311	intra	1.350082651	P11974-311-P11974-498	476	295	False									5	BS3	0	0	P11974	P11974											-0.278846153
20180615_KS_CL_9	10727	5	KPRPTR	1	KLFEELAR	1								P11974	337	P11974	393	intra	1.339496124	P11974-337-P11974-393	337	393	False									5	BS3	0	0	P11974	P11974											-0.278846153
20180615_KS_CL_9	13774	6	WGTLVIVVDGKK	11	PVPVVRMTNTFGSGPR	1								DECOY:REVERSE_P11974	27	DECOY:REVERSE_P11974	1	intra	1.336422351	DECOY:REVERSE_P11974-1-DECOY:REVERSE_P11974-27	17	1	True									6	BS3	1	1	DECOY:REVERSE_P11974	DECOY:REVERSE_P11974											-0.278846153
20180615_KS_CL_9	23308	5	ITLDNAYMEKCDENILWLDYKNICK	10	NTGIICTIGPASRSVETLKEMIKSGMNVAR	19		57.021460000000005;156.0786347;57.021460000000005	11;21;19	Ccm;Kbs3oh;Ccm	57.021460000000005;15.994904999999989;15.994904999999989	6;19;24	Ccm;Mox;Mox	P11974	151	P11974	62	intra	1.309622912	P11974-62-P11974-151	142	44	False									5	BS3	0	0	P11974	P11974											-0.278846153
20180615_KS_CL_9	23071	3	IISKIENHEGVR	4	GATLKITLDNAYMEK	5					15.994905	13	Mox	P11974	270	P11974	141	intra	1.305609139	P11974-141-P11974-270	267	137	False									3	BS3	0	0	P11974	P11974											-0.278846153
20180615_KS_CL_9	23232	5	KIMSELMQTACIVPKGARNCR	1	LDQIDKESVAPLDVAAGPLNVGKK	6		15.994904999999989;57.021460000000005;156.0786347;57.021460000000005	7;11;15;15	Mox;Ccm;Kbs3oh;Ccm	156.0786347	23	Kbs3oh	DECOY:REVERSE_P11974	196	DECOY:REVERSE_P11974	308	intra	1.300910326	DECOY:REVERSE_P11974-196-DECOY:REVERSE_P11974-308	196	303	True									5	BS3	1	1	DECOY:REVERSE_P11974	DECOY:REVERSE_P11974											-0.278846153
20180615_KS_CL_9	17378	4	IISKIENHEGVR	4	SVETLKEMIK	6								P11974	270	P11974	62	intra	1.258707913	P11974-62-P11974-270	267	57	False									4	BS3	0	0	P11974	P11974											-0.278846153
20180615_KS_CL_9	23011	5	QKGPDFLVTEVENGGFLGSK	2	EMIKSGMNVARMNFSHGTHEYHAETIKNVR	4					156.0786347	27	Kbs3oh	P11974	188	P11974	66	intra	1.253922756	P11974-66-P11974-188	187	63	False									5	BS3	0	0	P11974	P11974											-0.278846153
20180615_KS_CL_9	19631	5	AVNMGSKIMEK	7	PKKIMSELMQTACIVPKGAR	2					155.094619105;15.994904999999989;57.021460000000005	3;3;7	Kbs3nh2;Mox;Ccm	DECOY:REVERSE_P11974	466	DECOY:REVERSE_P11974	195	intra	1.248708475	DECOY:REVERSE_P11974-195-DECOY:REVERSE_P11974-466	460	194	True									5	BS3	1	1	DECOY:REVERSE_P11974	DECOY:REVERSE_P11974											-0.278846153
20180615_KS_CL_9	18210	5	VNLAMNVGKARGFFKK	15	GVNLPGAAVDLPAVSEKDIQDLKFGVEQDVDMVFASFIRK	23		155.0946191	9	Kbs3nh2	155.0946191	17	Kbs3nh2	P11974	504	P11974	230	intra	1.239933598	P11974-230-P11974-504	490	208	False									5	BS3	0	0	P11974	P11974											-0.278846153
20180615_KS_CL_9	12017	5	ALEEFLKR	7	PVPVVRMTNTFGSGPR	1								DECOY:REVERSE_P11974	139	DECOY:REVERSE_P11974	1	intra	1.227234612	DECOY:REVERSE_P11974-1-DECOY:REVERSE_P11974-139	133	1	True									5	BS3	1	1	DECOY:REVERSE_P11974	DECOY:REVERSE_P11974											-0.278846153
20180615_KS_CL_9	23159	5	GIIMKQALFVK	5	VAELPYDGKATEGSLMICDAGDLVANAVDSGEARTPRPK	9					15.994904999999989;57.021460000000005	16;18	Mox;Ccm	DECOY:REVERSE_P11974	221	DECOY:REVERSE_P11974	165	intra	1.218229782	DECOY:REVERSE_P11974-165-DECOY:REVERSE_P11974-221	217	157	True									5	BS3	1	1	DECOY:REVERSE_P11974	DECOY:REVERSE_P11974											-0.278846153
20180615_KS_CL_9	23104	5	SVETLKEMIKSGMNVAR	10	SSSHSTDLMEAMAMGSVEASYKCLAAALIVLTESGRSAHQVAR	22		155.0946191	6	Kbs3nh2	57.02146	23	Ccm	P11974	66	P11974	422	intra	1.200708111	P11974-66-P11974-422	57	401	False									5	BS3	0	0	P11974	P11974											-0.278846153
20180615_KS_CL_9	22849	5	AVNMGSKIMEK	7	VAELPYDGKATEGSLMICDAGDLVANAVDSGEAR	9		15.994905	9	Mox	57.02146	18	Ccm	DECOY:REVERSE_P11974	466	DECOY:REVERSE_P11974	165	intra	1.195867346	DECOY:REVERSE_P11974-165-DECOY:REVERSE_P11974-466	460	157	True									5	BS3	1	1	DECOY:REVERSE_P11974	DECOY:REVERSE_P11974											-0.278846153
20180615_KS_CL_9	23553	5	KIMSELMQTACIVPKGAR	15	AVQHASRGSETLVILAAALCKYSAEVSGMAMAEMLDTSHSSSRALEEFLK	21		156.0786347;57.021460000000005	1;6	Kbs3oh;Ccm	57.021460000000005;15.994904999999989;15.994904999999989	20;27;32	Ccm;Mox;Mox	DECOY:REVERSE_P11974	210	DECOY:REVERSE_P11974	110	intra	1.182650604	DECOY:REVERSE_P11974-110-DECOY:REVERSE_P11974-210	196	90	True									5	BS3	1	1	DECOY:REVERSE_P11974	DECOY:REVERSE_P11974											-0.278846153
20180615_KS_CL_9	22822	4	KAADVHEVR	1	MSKSHSEAGSAFIQTQQLHAAMADTFLEHMCR	1					15.994904999999989;15.994904999999989;15.994904999999989;57.021460000000005	1;22;30;31	Mox;Mox;Mox;Ccm	P11974	247	P11974	1	intra	1.178912466	P11974-1-P11974-247	247	1	False									4	BS3	0	0	P11974	P11974											-0.278846153
20180615_KS_CL_9	23247	4	KLFEELAR	1	SSSHSTDLMEAMAMGSVEASYKCLAAALIVLTESGRSAHQVAR	22					15.994904999999989;15.994904999999989;15.994904999999989;57.021460000000005	9;12;14;23	Mox;Mox;Mox;Ccm	P11974	393	P11974	422	intra	1.177764836	P11974-393-P11974-422	393	401	False									4	BS3	0	0	P11974	P11974											-0.278846153
20180615_KS_CL_9	23503	4	EMIKSGMNVAR	4	SGMNVARMNFSHGTHEYHAETIKNVRTATESFASDPILYR	23		15.994904999999989;15.994904999999989	2;7	Mox;Mox	15.994904999999989;15.994904999999989	3;8	Mox;Mox	P11974	66	P11974	89	intra	1.172077327	P11974-66-P11974-89	63	67	False									4	BS3	0	0	P11974	P11974											-0.278846153
20180615_KS_CL_9	22688	5	VNKITEAHYEHTGHSFNMR	3	ALEEFLKRHFMAAEAER	7								DECOY:REVERSE_P11974	443	DECOY:REVERSE_P11974	139	intra	1.166561874	DECOY:REVERSE_P11974-139-DECOY:REVERSE_P11974-443	441	133	True									5	BS3	1	1	DECOY:REVERSE_P11974	DECOY:REVERSE_P11974											-0.278846153
20180615_KS_CL_9	23067	5	EAEAAMFHRKLFEELAR	10	NTGIICTIGPASRSVETLKEMIK	19		15.994905	6	Mox	57.02146	6	Ccm	P11974	393	P11974	62	intra	1.162328351	P11974-62-P11974-393	384	44	False									5	BS3	0	0	P11974	P11974											-0.278846153
20180615_KS_CL_9	23485	4	GATLKITLDNAYMEK	5	PTRAEGSDVANAVLDGADCIMLSGETAKGDYPLEAVR	28					57.021460000000005;15.994904999999989	19;19	Ccm;Mox	P11974	141	P11974	367	intra	1.146982996	P11974-141-P11974-367	137	340	False									4	BS3	0	0	P11974	P11974											-0.278846153
20180615_KS_CL_9	13119	7	KILGEKGK	1	PVICATQMLESMIKKPR	14		156.0786347	6	Kbs3oh	57.02146	4	Ccm	P11974	256	P11974	336	intra	1.144340848	P11974-256-P11974-336	256	323	False									7	BS3	0	0	P11974	P11974											-0.278846153
20180615_KS_CL_9	13801	5	KPRPTR	1	AGKPVICATQMLESMIKKPR	18					57.021460000000005;15.994904999999989	7;9	Ccm;Mox	P11974	337	P11974	337	intra	1.123111469	P11974-337-P11974-337	337	320	False									5	BS3	0	0	P11974	P11974											-0.278846153
20180615_KS_CL_9	7372	5	KPRPTR	1	EMIKSGMNVAR	4								P11974	337	P11974	66	intra	1.091385252	P11974-66-P11974-337	337	63	False									5	BS3	0	0	P11974	P11974											-0.278846153
20180615_KS_CL_9	23069	5	KIMSELMQTACIVPKGAR	15	YLIPDSAFSETATRVNKITEAHYEHTGHSFNMRAVNMGSK	17		57.02146	11	Ccm				DECOY:REVERSE_P11974	210	DECOY:REVERSE_P11974	443	intra	1.077013986	DECOY:REVERSE_P11974-210-DECOY:REVERSE_P11974-443	196	427	True									5	BS3	1	1	DECOY:REVERSE_P11974	DECOY:REVERSE_P11974											-0.278846153
20180615_KS_CL_9	10615	5	KAADVHEVRK	1	PVICATQMLESMIKKPR	15					57.02146	4	Ccm	P11974	247	P11974	337	intra	1.07053204	P11974-247-P11974-337	247	323	False									5	BS3	0	0	P11974	P11974											-0.278846153
20180615_KS_CL_9	23842	4	SVETLKEMIK	6	SVETLKEMIKSGMNVAR	6		15.994905	8	Mox	15.994904999999989;156.0786347;15.994904999999989	8;10;8	Mox;Kbs3oh;Mox	P11974	62	P11974	62	intra	1.064027392	P11974-62-P11974-62	57	57	False									4	BS3	0	0	P11974	P11974											-0.278846153
20180615_KS_CL_9	23101	5	KGDVVIVLTGWRPGSGFTNTMR	1	CNRAGKPVICATQMLESMIKK	6					57.021460000000005;57.021460000000005;15.994904999999989;155.094619105	1;10;14;20	Ccm;Ccm;Mox;Kbs3nh2	P11974	505	P11974	322	intra	1.056934956	P11974-322-P11974-505	505	317	False									5	BS3	0	0	P11974	P11974											-0.278846153
20180615_KS_CL_9	17972	3	GSGTAEVELKK	10	KGVNLPGAAVDLPAVSEK	1								P11974	135	P11974	207	intra	1.046659987	P11974-135-P11974-207	126	207	False									3	BS3	0	0	P11974	P11974											-0.278846153
20180615_KS_CL_9	19197	3	KPRPTR	1	GDLGIEIPAEKVFLAQK	11								P11974	337	P11974	305	intra	1.01997411	P11974-305-P11974-337	337	295	False									3	BS3	0	0	P11974	P11974											-0.278846153
20180615_KS_CL_9	11794	5	KPRPTR	1	GSGTAEVELKKGATLK	10					156.0786347	11	Kbs3oh	P11974	337	P11974	135	intra	1.012816527	P11974-135-P11974-337	337	126	False									5	BS3	0	0	P11974	P11974											-0.278846153
20180615_KS_CL_9	20266	3	SVETLKEMIK	6	NICKVVDVGSK	4					57.02146	3	Ccm	P11974	62	P11974	166	intra	1.007743341	P11974-62-P11974-166	57	163	False									3	BS3	0	0	P11974	P11974											-0.278846153
20180615_KS_CL_9	23006	4	PVICATQMLESMIKK	14	KGATLKITLDNAYMEKCDENILWLDYK	16		57.02146	4	Ccm	156.0786347;57.021460000000005	6;12	Kbs3oh;Ccm	P11974	336	P11974	151	intra	0.989823308	P11974-151-P11974-336	323	136	False									4	BS3	0	0	P11974	P11974											-0.278846153
20180615_KS_CL_9	22418	5	MNFSHGTHEYHAETIKNVR	16	GIFPVVCKDPVQEAWAEDVDLR	8		15.994905	1	Mox	57.02146	7	Ccm	P11974	89	P11974	475	intra	0.983921419	P11974-89-P11974-475	74	468	False									5	BS3	0	0	P11974	P11974											-0.278846153
20180615_KS_CL_9	23283	5	AGKPVICATQMLESMIKK	3	TATESFASDPILYRPVAVALDTKGPEIR	23		57.021460000000005;15.994904999999989	7;13	Ccm;Mox				P11974	322	P11974	115	intra	0.973059255	P11974-115-P11974-322	320	93	False									5	BS3	0	0	P11974	P11974											-0.278846153
20180615_KS_CL_9	23032	4	KAADVHEVR	1	MSKSHSEAGSAFIQTQQLHAAMADTFLEHMCR	1					15.994904999999989;15.994904999999989;57.021460000000005	22;30;31	Mox;Mox;Ccm	P11974	247	P11974	1	intra	0.962987193	P11974-1-P11974-247	247	1	False									4	BS3	0	0	P11974	P11974											-0.278846153
20180615_KS_CL_9	23545	4	EMIKSGMNVAR	4	EAEAAMFHRKLFEELARSSSHSTDLMEAMAMGSVEASYK	10								P11974	66	P11974	393	intra	0.940581243	P11974-66-P11974-393	63	384	False									4	BS3	0	0	P11974	P11974											-0.278846153
20180615_KS_CL_9	6697	5	KAADVHEVR	1	ILGEKGK	5								P11974	247	P11974	261	intra	0.936855248	P11974-247-P11974-261	247	257	False									5	BS3	0	0	P11974	P11974											-0.278846153
20180615_KS_CL_9	23513	3	AGKPVICATQMLESMIK	3	SVETLKEMIKSGMNVAR	10		57.02146	7	Ccm	155.0946191	6	Kbs3nh2	P11974	322	P11974	66	intra	0.918468211	P11974-66-P11974-322	320	57	False									3	BS3	0	0	P11974	P11974											-0.278846153
20180615_KS_CL_9	10883	4	AVNMGSKIMEKLTEVSR	7	ALEEFLKRHFMAAEAER	7								DECOY:REVERSE_P11974	466	DECOY:REVERSE_P11974	139	intra	0.917499678	DECOY:REVERSE_P11974-139-DECOY:REVERSE_P11974-466	460	133	True									4	BS3	1	1	DECOY:REVERSE_P11974	DECOY:REVERSE_P11974											-0.278846153
20180615_KS_CL_9	13929	3	NICKVVDVGSK	4	EMIKSGMNVAR	4		57.02146	3	Ccm				P11974	166	P11974	66	intra	0.900826141	P11974-66-P11974-166	163	63	False									3	BS3	0	0	P11974	P11974											-0.278846153
20180615_KS_CL_9	23878	6	CNRAGKPVICATQMLESMIK	6	GVNLPGAAVDLPAVSEKDIQDLKFGVEQDVDMVFASFIR	17		57.021460000000005;57.021460000000005	1;10	Ccm;Ccm	15.994905	32	Mox	P11974	322	P11974	224	intra	0.888163788	P11974-224-P11974-322	317	208	False									6	BS3	0	0	P11974	P11974											-0.278846153
20180615_KS_CL_9	17181	5	KPRPTR	1	QKGPDFLVTEVENGGFLGSKK	2								P11974	337	P11974	188	intra	0.876106893	P11974-188-P11974-337	337	187	False									5	BS3	0	0	P11974	P11974											-0.278846153
20180615_KS_CL_9	22252	4	LTAGKK	5	IMSELMQTACIVPKGARNCR	14					15.994904999999989;57.021460000000005;57.021460000000005	2;10;19	Mox;Ccm;Ccm	DECOY:REVERSE_P11974	396	DECOY:REVERSE_P11974	210	intra	0.864075278	DECOY:REVERSE_P11974-210-DECOY:REVERSE_P11974-396	392	197	True									4	BS3	1	1	DECOY:REVERSE_P11974	DECOY:REVERSE_P11974											-0.278846153
20180615_KS_CL_9	20961	3	SGVDVVKCINK	7	AVNMGSKIMEK	7		57.02146	8	Ccm	15.994905	9	Mox	DECOY:REVERSE_P11974	366	DECOY:REVERSE_P11974	466	intra	0.836956342	DECOY:REVERSE_P11974-366-DECOY:REVERSE_P11974-466	360	460	True									3	BS3	1	1	DECOY:REVERSE_P11974	DECOY:REVERSE_P11974											-0.278846153
20180615_KS_CL_9	23463	4	KSGLFGGNEVETVLFDPGKQK	19	GSETLVILAAALCKYSAEVSGMAMAEMLDTSHSSSR	14		156.0786347	1	Kbs3oh	57.021460000000005;15.994904999999989;15.994904999999989	13;20;25	Ccm;Mox;Mox	DECOY:REVERSE_P11974	344	DECOY:REVERSE_P11974	110	intra	0.80417654	DECOY:REVERSE_P11974-110-DECOY:REVERSE_P11974-344	326	97	True									4	BS3	1	1	DECOY:REVERSE_P11974	DECOY:REVERSE_P11974											-0.278846153
20180615_KS_CL_9	21282	5	VNLAMNVGKAR	9	GFFKKGDVVIVLTGWR	4		15.994905	5	Mox	155.0946191	5	Kbs3nh2	P11974	498	P11974	504	intra	0.800298755	P11974-498-P11974-504	490	501	False									5	BS3	0	0	P11974	P11974											-0.278846153
20180615_KS_CL_9	9966	6	KPRPTR	1	PVICATQMLESMIKKPRPTR	15					57.021460000000005;15.994904999999989;15.994904999999989	4;6;10	Ccm;Mox;Mox	P11974	337	P11974	337	intra	0.786054172	P11974-337-P11974-337	337	323	False									6	BS3	0	0	P11974	P11974											-0.278846153
20180615_KS_CL_9	22099	3	TGLIKGSGTAEVELK	5	KGATLKITLDNAYMEK	6								P11974	125	P11974	141	intra	0.785721271	P11974-125-P11974-141	121	136	False									3	BS3	0	0	P11974	P11974											-0.278846153
20180615_KS_CL_9	18197	5	GVNLPGAAVDLPAVSEKDIQDLKFGVEQDVDMVFASFIRK	23	GKNIKIISKIENHEGVR	9		155.0946191	17	Kbs3nh2				P11974	230	P11974	270	intra	0.78336011	P11974-230-P11974-270	208	262	False									5	BS3	0	0	P11974	P11974											-0.278846153
20180615_KS_CL_9	22926	5	AVNMGSKIMEK	7	ILGTRIEPGKTDLAVAVPRYLIPDSAFSETATR	10		15.994905	9	Mox				DECOY:REVERSE_P11974	466	DECOY:REVERSE_P11974	417	intra	0.780425399	DECOY:REVERSE_P11974-417-DECOY:REVERSE_P11974-466	460	408	True									5	BS3	1	1	DECOY:REVERSE_P11974	DECOY:REVERSE_P11974											-0.278846153
20180615_KS_CL_9	7765	6	KILGEKGKNIK	8	NICKVVDVGSK	4					57.02146	3	Ccm	P11974	263	P11974	166	intra	0.771463044	P11974-166-P11974-263	256	163	False									6	BS3	0	0	P11974	P11974											-0.278846153
20180615_KS_CL_9	23573	3	AGKPVICATQMLESMIK	3	VYVDDGLISLQVKQK	13		57.021460000000005;15.994904999999989;15.994904999999989	7;9;13	Ccm;Mox;Mox				P11974	322	P11974	186	intra	0.765429088	P11974-186-P11974-322	320	174	False									3	BS3	0	0	P11974	P11974											-0.278846153
20180615_KS_CL_9	21837	4	LTAGKKLEVEATGSGK	5	RVGEHNEIKSIIK	9		156.0786347	6	Kbs3oh				DECOY:REVERSE_P11974	396	DECOY:REVERSE_P11974	262	intra	0.754205193	DECOY:REVERSE_P11974-262-DECOY:REVERSE_P11974-396	392	254	True									4	BS3	1	1	DECOY:REVERSE_P11974	DECOY:REVERSE_P11974											-0.278846153
20180615_KS_CL_9	22380	4	LEVEATGSGKILGTR	10	KIMSELMQTACIVPKGAR	15					15.994904999999989;15.994904999999989;57.021460000000005	3;7;11	Mox;Mox;Ccm	DECOY:REVERSE_P11974	407	DECOY:REVERSE_P11974	210	intra	0.749963111	DECOY:REVERSE_P11974-210-DECOY:REVERSE_P11974-407	398	196	True									4	BS3	1	1	DECOY:REVERSE_P11974	DECOY:REVERSE_P11974											-0.278846153
20180615_KS_CL_9	23105	5	KGATLKITLDNAYMEKCDENILWLDYK	6	VNLAMNVGKARGFFKK	9		15.994904999999989;156.0786347;57.021460000000005	14;16;12	Mox;Kbs3oh;Ccm	156.0786347	15	Kbs3oh	P11974	141	P11974	498	intra	0.741068368	P11974-141-P11974-498	136	490	False									5	BS3	0	0	P11974	P11974											-0.278846153
20180615_KS_CL_9	22987	5	AKGVNMALNVR	2	ITEAHYEHTGHSFNMRAVNMGSKIMEK	23								DECOY:REVERSE_P11974	34	DECOY:REVERSE_P11974	466	intra	0.729229106	DECOY:REVERSE_P11974-34-DECOY:REVERSE_P11974-466	33	444	True									5	BS3	1	1	DECOY:REVERSE_P11974	DECOY:REVERSE_P11974											-0.278846153
20180615_KS_CL_9	15670	5	AKGVNMALNVR	2	LTAGKKLEVEATGSGK	5					156.0786347	6	Kbs3oh	DECOY:REVERSE_P11974	34	DECOY:REVERSE_P11974	396	intra	0.695815934	DECOY:REVERSE_P11974-34-DECOY:REVERSE_P11974-396	33	392	True									5	BS3	1	1	DECOY:REVERSE_P11974	DECOY:REVERSE_P11974											-0.278846153
20180615_KS_CL_9	23071	3	AKGVNMALNVR	2	IMSELMQTACIVPKGAR	14					57.02146	10	Ccm	DECOY:REVERSE_P11974	34	DECOY:REVERSE_P11974	210	intra	0.691923394	DECOY:REVERSE_P11974-34-DECOY:REVERSE_P11974-210	33	197	True									3	BS3	1	1	DECOY:REVERSE_P11974	DECOY:REVERSE_P11974											-0.278846153
20180615_KS_CL_9	23311	3	PVICATQMLESMIKK	14	GKNIKIISKIENHEGVR	9		57.02146	4	Ccm	156.0786347;156.0786347	2;5	Kbs3oh;Kbs3oh	P11974	336	P11974	270	intra	0.675886932	P11974-270-P11974-336	323	262	False									3	BS3	0	0	P11974	P11974											-0.278846153
20180615_KS_CL_9	8661	4	KAADVHEVRK	1	TGLIKGSGTAEVELK	5								P11974	247	P11974	125	intra	0.670092869	P11974-125-P11974-247	247	121	False									4	BS3	0	0	P11974	P11974											-0.278846153
20180615_KS_CL_9	13765	5	KPRPTR	1	AGKPVICATQMLESMIK	3					57.021460000000005;15.994904999999989;15.994904999999989	7;9;13	Ccm;Mox;Mox	P11974	337	P11974	322	intra	0.65387963	P11974-322-P11974-337	337	320	False									5	BS3	0	0	P11974	P11974											-0.278846153
20180615_KS_CL_9	23241	4	PVICATQMLESMIKKPRPTR	15	ITLDNAYMEKCDENILWLDYK	10		57.02146	4	Ccm	15.994904999999989;57.021460000000005	8;11	Mox;Ccm	P11974	337	P11974	151	intra	0.648010577	P11974-151-P11974-337	323	142	False									4	BS3	0	0	P11974	P11974											-0.278846153
20180615_KS_CL_9	18760	6	KPRPTR	1	AGKPVICATQMLESMIKK	17					57.02146	7	Ccm	P11974	337	P11974	336	intra	0.641355772	P11974-336-P11974-337	337	320	False									6	BS3	0	0	P11974	P11974											-0.278846153
20180615_KS_CL_9	23103	4	NCRGIIMKQALFVK	8	VNKITEAHYEHTGHSFNMRAVNMGSKIMEK	3		57.02146	2	Ccm	155.0946191	26	Kbs3nh2	DECOY:REVERSE_P11974	221	DECOY:REVERSE_P11974	443	intra	0.639940078	DECOY:REVERSE_P11974-221-DECOY:REVERSE_P11974-443	214	441	True									4	BS3	1	1	DECOY:REVERSE_P11974	DECOY:REVERSE_P11974											-0.278846153
20180615_KS_CL_9	23353	3	KFFGRAKGVNMALNVR	7	KIMSELMQTACIVPKGAR	15		15.994905	11	Mox	155.094619105;15.994904999999989;15.994904999999989;57.021460000000005	1;-3;1;5	Kbs3nh2;Mox;Mox;Ccm	DECOY:REVERSE_P11974	34	DECOY:REVERSE_P11974	210	intra	0.627179879	DECOY:REVERSE_P11974-34-DECOY:REVERSE_P11974-210	28	196	True									3	BS3	1	1	DECOY:REVERSE_P11974	DECOY:REVERSE_P11974											-0.278846153
20180615_KS_CL_9	23517	2	EMIKSGMNVAR	4	TGLIKGSGTAEVELK	5		15.994905	2	Mox				P11974	66	P11974	125	intra	0.61840364	P11974-66-P11974-125	63	121	False									2	BS3	0	0	P11974	P11974											-0.278846153
20180615_KS_CL_9	19200	5	LTAGKK	5	KFFGRAKGVNMALNVR	1					156.0786347	7	Kbs3oh	DECOY:REVERSE_P11974	396	DECOY:REVERSE_P11974	28	intra	0.613840383	DECOY:REVERSE_P11974-28-DECOY:REVERSE_P11974-396	392	28	True									5	BS3	1	1	DECOY:REVERSE_P11974	DECOY:REVERSE_P11974											-0.278846153
20180615_KS_CL_9	23510	5	SGMNVARMNFSHGTHEYHAETIKNVR	23	VYVDDGLISLQVKQKGPDFLVTEVENGGFLGSK	15		15.994905	8	Mox				P11974	89	P11974	188	intra	0.609671596	P11974-89-P11974-188	67	174	False									5	BS3	0	0	P11974	P11974											-0.278846153
20180615_KS_CL_9	23419	5	SVETLKEMIKSGMNVAR	6	ITLDNAYMEKCDENILWLDYKNICKVVDVGSK	25		15.994904999999989;15.994904999999989	8;13	Mox;Mox	15.994904999999989;57.021460000000005;57.021460000000005	8;11;24	Mox;Ccm;Ccm	P11974	62	P11974	166	intra	0.609544494	P11974-62-P11974-166	57	142	False									5	BS3	0	0	P11974	P11974											-0.278846153
20180615_KS_CL_9	23481	3	KAADVHEVR	1	KAADVHEVRKILGEK	1					155.0946191	10	Kbs3nh2	P11974	247	P11974	247	intra	0.60786777	P11974-247-P11974-247	247	247	False									3	BS3	0	0	P11974	P11974											-0.278846153
20180615_KS_CL_9	22464	4	KPRPTR	1	GVNLPGAAVDLPAVSEKDIQDLKFGVEQDVDMVFASFIRK	17					156.0786347	23	Kbs3oh	P11974	337	P11974	224	intra	0.602105557	P11974-224-P11974-337	337	208	False									4	BS3	0	0	P11974	P11974											-0.278846153
20180615_KS_CL_9	5000	4	EMIKSGMNVARMNFSHGTHEYHAETIK	4	KAADVHEVRKILGEK	10								P11974	66	P11974	256	intra	0.596679044	P11974-66-P11974-256	63	247	False									4	BS3	0	0	P11974	P11974											-0.278846153
20180615_KS_CL_9	21050	3	KGATLK	1	PVICATQMLESMIKK	14					57.02146	4	Ccm	P11974	136	P11974	336	intra	0.587697977	P11974-136-P11974-336	136	323	False									3	BS3	0	0	P11974	P11974											-0.278846153
20180615_KS_CL_9	12661	4	TPRPKK	5	IMEKLTEVSR	4								DECOY:REVERSE_P11974	195	DECOY:REVERSE_P11974	470	intra	0.581408565	DECOY:REVERSE_P11974-195-DECOY:REVERSE_P11974-470	191	467	True									4	BS3	1	1	DECOY:REVERSE_P11974	DECOY:REVERSE_P11974											-0.278846153
20180615_KS_CL_9	22145	5	KILGEKGK	6	SVETLKEMIKSGMNVARMNFSHGTHEYHAETIK	10					156.0786347	6	Kbs3oh	P11974	261	P11974	66	intra	0.575977082	P11974-66-P11974-261	256	57	False									5	BS3	0	0	P11974	P11974											-0.278846153
20180615_KS_CL_9	23160	4	GATLKITLDNAYMEK	5	NVRTATESFASDPILYRPVAVALDTKGPEIR	26								P11974	141	P11974	115	intra	0.574082793	P11974-115-P11974-141	137	90	False									4	BS3	0	0	P11974	P11974											-0.278846153
20180615_KS_CL_9	21032	5	LTAGKKLEVEATGSGK	5	IMSELMQTACIVPKGARNCR	14		156.0786347	6	Kbs3oh	15.994904999999989;15.994904999999989;57.021460000000005;57.021460000000005	2;6;10;19	Mox;Mox;Ccm;Ccm	DECOY:REVERSE_P11974	396	DECOY:REVERSE_P11974	210	intra	0.55272398	DECOY:REVERSE_P11974-210-DECOY:REVERSE_P11974-396	392	197	True									5	BS3	1	1	DECOY:REVERSE_P11974	DECOY:REVERSE_P11974											-0.278846153
20180615_KS_CL_9	22951	3	VEHVDAAKR	8	KIMSELMQTACIVPKGAR	1					15.994904999999989;15.994904999999989;57.021460000000005;155.094619105	3;7;11;15	Mox;Mox;Ccm;Kbs3nh2	DECOY:REVERSE_P11974	285	DECOY:REVERSE_P11974	196	intra	0.539928956	DECOY:REVERSE_P11974-196-DECOY:REVERSE_P11974-285	278	196	True									3	BS3	1	1	DECOY:REVERSE_P11974	DECOY:REVERSE_P11974											-0.278846153
20180615_KS_CL_9	22871	5	VNLAMNVGKAR	9	EMIKSGMNVARMNFSHGTHEYHAETIK	4					15.994905	12	Mox	P11974	498	P11974	66	intra	0.53732724	P11974-66-P11974-498	490	63	False									5	BS3	0	0	P11974	P11974											-0.278846153
20180615_KS_CL_9	15755	4	GKEGLIKR	7	GKEGLIKR	7								DECOY:REVERSE_P11974	276	DECOY:REVERSE_P11974	276	intra	0.523229441	DECOY:REVERSE_P11974-276-DECOY:REVERSE_P11974-276	270	270	True									4	BS3	1	1	DECOY:REVERSE_P11974	DECOY:REVERSE_P11974											-0.278846153
20180615_KS_CL_9	22360	5	SVETLKEMIK	6	EMIKSGMNVARMNFSHGTHEYHAETIK	4								P11974	62	P11974	66	intra	0.511462519	P11974-62-P11974-66	57	63	False									5	BS3	0	0	P11974	P11974											-0.278846153
20180615_KS_CL_9	6468	6	KLFEELAR	1	VNLAMNVGKARGFFK	9								P11974	393	P11974	498	intra	0.50732489	P11974-393-P11974-498	393	490	False									6	BS3	0	0	P11974	P11974											-0.278846153
20180615_KS_CL_9	23422	5	KLFEELARSSSHSTDLMEAMAMGSVEASYK	1	NICKVVDVGSKVYVDDGLISLQVKQK	4		15.994904999999989;15.994904999999989;15.994904999999989	17;20;22	Mox;Mox;Mox	57.021460000000005;156.0786347;155.094619105	3;11;24	Ccm;Kbs3oh;Kbs3nh2	P11974	393	P11974	166	intra	0.502146354	P11974-166-P11974-393	393	163	False									5	BS3	0	0	P11974	P11974											-0.278846153
20180615_KS_CL_9	23071	3	AVNMGSKIMEK	7	QALFVKEAPIEIGLDGR	6		15.994905	4	Mox				DECOY:REVERSE_P11974	466	DECOY:REVERSE_P11974	227	intra	0.499693717	DECOY:REVERSE_P11974-227-DECOY:REVERSE_P11974-466	460	222	True									3	BS3	1	1	DECOY:REVERSE_P11974	DECOY:REVERSE_P11974											-0.278846153
20180615_KS_CL_9	23146	3	IISKIENHEGVR	4	GATLKITLDNAYMEK	5								P11974	270	P11974	141	intra	0.498024113	P11974-141-P11974-270	267	137	False									3	BS3	0	0	P11974	P11974											-0.278846153
20180615_KS_CL_9	19016	6	KPRPTR	1	AGKPVICATQMLESMIKK	3					57.02146	7	Ccm	P11974	337	P11974	322	intra	0.495585626	P11974-322-P11974-337	337	320	False									6	BS3	0	0	P11974	P11974											-0.278846153
20180615_KS_CL_9	23728	4	SGMNVARMNFSHGTHEYHAETIKNVR	23	ITLDNAYMEKCDENILWLDYK	10		15.994904999999989;15.994904999999989	3;8	Mox;Mox	15.994904999999989;57.021460000000005	8;11	Mox;Ccm	P11974	89	P11974	151	intra	0.494243351	P11974-89-P11974-151	67	142	False									4	BS3	0	0	P11974	P11974											-0.278846153
20180615_KS_CL_9	18209	3	VEHVDAAKR	8	VQLSILGDDVYVKSGVDVVK	13								DECOY:REVERSE_P11974	285	DECOY:REVERSE_P11974	359	intra	0.493532644	DECOY:REVERSE_P11974-285-DECOY:REVERSE_P11974-359	278	347	True									3	BS3	1	1	DECOY:REVERSE_P11974	DECOY:REVERSE_P11974											-0.278846153
20180615_KS_CL_9	22509	4	AKGVNMALNVR	2	ITEAHYEHTGHSFNMRAVNMGSKIMEK	23		15.994905	6	Mox	15.994905	15	Mox	DECOY:REVERSE_P11974	34	DECOY:REVERSE_P11974	466	intra	0.485664318	DECOY:REVERSE_P11974-34-DECOY:REVERSE_P11974-466	33	444	True									4	BS3	1	1	DECOY:REVERSE_P11974	DECOY:REVERSE_P11974											-0.278846153
20180615_KS_CL_9	23101	5	QKGPDFLVTEVENGGFLGSKK	2	CNRAGKPVICATQMLESMIKK	20		155.0946191	20	Kbs3nh2	57.021460000000005;155.094619105;57.021460000000005	1;6;4	Ccm;Kbs3nh2;Ccm	P11974	188	P11974	336	intra	0.477380763	P11974-188-P11974-336	187	317	False									5	BS3	0	0	P11974	P11974											-0.278846153
20180615_KS_CL_9	23231	6	EGLIKRVEHVDAAK	5	VEHVDAAKRIFSAFVMDVDQEVGFKLDQIDK	25					156.0786347	8	Kbs3oh	DECOY:REVERSE_P11974	276	DECOY:REVERSE_P11974	302	intra	0.471272749	DECOY:REVERSE_P11974-276-DECOY:REVERSE_P11974-302	272	278	True									6	BS3	1	1	DECOY:REVERSE_P11974	DECOY:REVERSE_P11974											-0.278846153
20180615_KS_CL_9	18255	5	KLEVEATGSGK	1	VEHVDAAKRIFSAFVMDVDQEVGFKLDQIDK	8					156.0786347	25	Kbs3oh	DECOY:REVERSE_P11974	397	DECOY:REVERSE_P11974	285	intra	0.464818843	DECOY:REVERSE_P11974-285-DECOY:REVERSE_P11974-397	397	278	True									5	BS3	1	1	DECOY:REVERSE_P11974	DECOY:REVERSE_P11974											-0.278846153
20180615_KS_CL_9	23064	5	KILGEKGK	6	ITLDNAYMEKCDENILWLDYKNICKVVDVGSK	21		155.0946191	1	Kbs3nh2	155.094619105;57.021460000000005;57.021460000000005	10;5;18	Kbs3nh2;Ccm;Ccm	P11974	261	P11974	162	intra	0.44623889	P11974-162-P11974-261	256	142	False									5	BS3	0	0	P11974	P11974											-0.278846153
20180615_KS_CL_9	23137	3	AVNMGSKIMEK	7	KLEVEATGSGK	1								DECOY:REVERSE_P11974	466	DECOY:REVERSE_P11974	397	intra	0.443212446	DECOY:REVERSE_P11974-397-DECOY:REVERSE_P11974-466	460	397	True									3	BS3	1	1	DECOY:REVERSE_P11974	DECOY:REVERSE_P11974											-0.278846153
20180615_KS_CL_9	19304	4	KGATLK	1	PVICATQMLESMIKK	14					57.021460000000005;15.994904999999989	4;6	Ccm;Mox	P11974	136	P11974	336	intra	0.439202953	P11974-136-P11974-336	136	323	False									4	BS3	0	0	P11974	P11974											-0.278846153
20180615_KS_CL_9	23556	5	SKSHSEAGSAFIQTQQLHAAMADTFLEHMCR	2	EMIKSGMNVARMNFSHGTHEYHAETIKNVR	4		57.02146	30	Ccm	15.994904999999989;15.994904999999989;155.094619105	7;12;27	Mox;Mox;Kbs3nh2	P11974	3	P11974	66	intra	0.436468051	P11974-3-P11974-66	2	63	False									5	BS3	0	0	P11974	P11974											-0.278846153
20180615_KS_CL_9	13265	3	KPRPTR	1	VYVDDGLISLQVKQK	13								P11974	337	P11974	186	intra	0.429667421	P11974-186-P11974-337	337	174	False									3	BS3	0	0	P11974	P11974											-0.278846153
20180615_KS_CL_9	15777	4	AVNMGSKIMEK	7	IEPGKTDLAVAVPR	5		15.994904999999989;15.994904999999989	4;9	Mox;Mox				DECOY:REVERSE_P11974	466	DECOY:REVERSE_P11974	417	intra	0.428523049	DECOY:REVERSE_P11974-417-DECOY:REVERSE_P11974-466	460	413	True									4	BS3	1	1	DECOY:REVERSE_P11974	DECOY:REVERSE_P11974											-0.278846153
20180615_KS_CL_9	22503	5	AKGVNMALNVR	2	ITEAHYEHTGHSFNMRAVNMGSKIMEK	23		15.994905	6	Mox	15.994905	15	Mox	DECOY:REVERSE_P11974	34	DECOY:REVERSE_P11974	466	intra	0.421669637	DECOY:REVERSE_P11974-34-DECOY:REVERSE_P11974-466	33	444	True									5	BS3	1	1	DECOY:REVERSE_P11974	DECOY:REVERSE_P11974											-0.278846153
20180615_KS_CL_9	22947	3	FFGRAKGVNMALNVR	6	AVNMGSKIMEK	7					15.994905	9	Mox	DECOY:REVERSE_P11974	34	DECOY:REVERSE_P11974	466	intra	0.416458854	DECOY:REVERSE_P11974-34-DECOY:REVERSE_P11974-466	29	460	True									3	BS3	1	1	DECOY:REVERSE_P11974	DECOY:REVERSE_P11974											-0.278846153
20180615_KS_CL_9	20561	7	KFFGRAKGVNMALNVR	7	EMYANDLTIKLTAGKK	15		15.994905	11	Mox	155.0946191	10	Kbs3nh2	DECOY:REVERSE_P11974	34	DECOY:REVERSE_P11974	396	intra	0.416288398	DECOY:REVERSE_P11974-34-DECOY:REVERSE_P11974-396	28	382	True									7	BS3	1	1	DECOY:REVERSE_P11974	DECOY:REVERSE_P11974											-0.278846153
20180615_KS_CL_9	21182	5	DIQDLKFGVEQDVDMVFASFIR	6	EMIKSGMNVAR	4								P11974	230	P11974	66	intra	0.408824136	P11974-66-P11974-230	225	63	False									5	BS3	0	0	P11974	P11974											-0.278846153
20180615_KS_CL_9	9318	3	INKGKEGLIK	5	VQLSILGDDVYVKSGVDVVK	13		155.0946191	3	Kbs3nh2				DECOY:REVERSE_P11974	271	DECOY:REVERSE_P11974	359	intra	0.399747579	DECOY:REVERSE_P11974-271-DECOY:REVERSE_P11974-359	267	347	True									3	BS3	1	1	DECOY:REVERSE_P11974	DECOY:REVERSE_P11974											-0.278846153
20180615_KS_CL_9	17643	4	KFFGRAKGVNMALNVR	7	NCRGIIMKQALFVK	8					57.021460000000005;15.994904999999989	2;5	Ccm;Mox	DECOY:REVERSE_P11974	34	DECOY:REVERSE_P11974	221	intra	0.394898957	DECOY:REVERSE_P11974-34-DECOY:REVERSE_P11974-221	28	214	True									4	BS3	1	1	DECOY:REVERSE_P11974	DECOY:REVERSE_P11974											-0.278846153
20180615_KS_CL_9	23958	4	DIQDLKFGVEQDVDMVFASFIR	6	ILGEKGK	5								P11974	230	P11974	261	intra	0.387543581	P11974-230-P11974-261	225	257	False									4	BS3	0	0	P11974	P11974											-0.278846153
20180615_KS_CL_9	17567	4	EMIKSGMNVAR	4	KGVNLPGAAVDLPAVSEK	1		15.994904999999989;15.994904999999989	2;7	Mox;Mox				P11974	66	P11974	207	intra	0.386666915	P11974-66-P11974-207	63	207	False									4	BS3	0	0	P11974	P11974											-0.278846153
20180615_KS_CL_9	5940	5	KLFEELAR	1	VNLAMNVGKARGFFK	9					15.994905	5	Mox	P11974	393	P11974	498	intra	0.384820148	P11974-393-P11974-498	393	490	False									5	BS3	0	0	P11974	P11974											-0.278846153
20180615_KS_CL_9	22656	4	AGKPVICATQMLESMIKKPR	3	AGKPVICATQMLESMIK	3		57.02146	7	Ccm	57.02146	7	Ccm	P11974	322	P11974	322	intra	0.383191593	P11974-322-P11974-322	320	320	False									4	BS3	0	0	P11974	P11974											-0.278846153
20180615_KS_CL_9	23485	4	AGKPVICATQMLESMIKK	17	AEGSDVANAVLDGADCIMLSGETAKGDYPLEAVR	25		57.021460000000005;15.994904999999989	7;9	Ccm;Mox	57.021460000000005;15.994904999999989	16;16	Ccm;Mox	P11974	336	P11974	367	intra	0.374535653	P11974-336-P11974-367	320	343	False									4	BS3	0	0	P11974	P11974											-0.278846153
20180615_KS_CL_9	23964	3	MNFSHGTHEYHAETIKNVR	16	EMIKSGMNVAR	4		15.994905	1	Mox	15.994904999999989;15.994904999999989	2;7	Mox;Mox	P11974	89	P11974	66	intra	0.367946349	P11974-66-P11974-89	74	63	False									3	BS3	0	0	P11974	P11974											-0.278846153
20180615_KS_CL_9	22778	3	AVNMGSKIMEK	7	AVNMGSKIMEK	7		15.994904999999989;15.994904999999989	4;9	Mox;Mox	15.994905	9	Mox	DECOY:REVERSE_P11974	466	DECOY:REVERSE_P11974	466	intra	0.356796331	DECOY:REVERSE_P11974-466-DECOY:REVERSE_P11974-466	460	460	True									3	BS3	1	1	DECOY:REVERSE_P11974	DECOY:REVERSE_P11974											-0.278846153
20180615_KS_CL_9	22376	4	KILGEKGK	6	CNRAGKPVICATQMLESMIKK	6					57.021460000000005;57.021460000000005;15.994904999999989;15.994904999999989	1;10;10;14	Ccm;Ccm;Mox;Mox	P11974	261	P11974	322	intra	0.346050596	P11974-261-P11974-322	256	317	False									4	BS3	0	0	P11974	P11974											-0.278846153
20180615_KS_CL_9	23663	4	AGKPVICATQMLESMIK	3	VVDVGSKVYVDDGLISLQVK	7		57.021460000000005;15.994904999999989	7;13	Ccm;Mox				P11974	322	P11974	173	intra	0.340549749	P11974-173-P11974-322	320	167	False									4	BS3	0	0	P11974	P11974											-0.278846153
20180615_KS_CL_9	23332	3	AVNMGSKIMEK	7	SGLFGGNEVETVLFDPGKQK	18								DECOY:REVERSE_P11974	466	DECOY:REVERSE_P11974	344	intra	0.321852502	DECOY:REVERSE_P11974-344-DECOY:REVERSE_P11974-466	460	327	True									3	BS3	1	1	DECOY:REVERSE_P11974	DECOY:REVERSE_P11974											-0.278846153
20180615_KS_CL_9	11791	3	AKGVNMALNVR	2	AVNMGSKIMEK	7					15.994905	4	Mox	DECOY:REVERSE_P11974	34	DECOY:REVERSE_P11974	466	intra	0.314614307	DECOY:REVERSE_P11974-34-DECOY:REVERSE_P11974-466	33	460	True									3	BS3	1	1	DECOY:REVERSE_P11974	DECOY:REVERSE_P11974											-0.278846153
20180615_KS_CL_9	22869	5	VNKITEAHYEHTGHSFNMR	3	YLIPDSAFSETATRVNKITEAHYEHTGHSFNMR	17								DECOY:REVERSE_P11974	443	DECOY:REVERSE_P11974	443	intra	0.314529174	DECOY:REVERSE_P11974-443-DECOY:REVERSE_P11974-443	441	427	True									5	BS3	1	1	DECOY:REVERSE_P11974	DECOY:REVERSE_P11974											-0.278846153
20180615_KS_CL_9	18316	3	KILGEKGKNIK	8	KGATLKITLDNAYMEK	6								P11974	263	P11974	141	intra	0.310588146	P11974-141-P11974-263	256	136	False									3	BS3	0	0	P11974	P11974											-0.278846153
20180615_KS_CL_9	18503	4	PVICATQMLESMIKK	14	PVICATQMLESMIKKPR	14		57.02146	4	Ccm	57.021460000000005;155.094619105	4;15	Ccm;Kbs3nh2	P11974	336	P11974	336	intra	0.310524129	P11974-336-P11974-336	323	323	False									4	BS3	0	0	P11974	P11974											-0.278846153
20180615_KS_CL_9	18503	4	PVICATQMLESMIKK	14	PVICATQMLESMIKKPR	15		57.02146	4	Ccm	57.021460000000005;155.094619105	4;14	Ccm;Kbs3nh2	P11974	336	P11974	337	intra	0.310524129	P11974-336-P11974-337	323	323	False									4	BS3	0	0	P11974	P11974											-0.278846153
20180615_KS_CL_9	23025	3	AVNMGSKIMEK	7	FFGRAKGVNMALNVR	6					15.994905	10	Mox	DECOY:REVERSE_P11974	466	DECOY:REVERSE_P11974	34	intra	0.306407405	DECOY:REVERSE_P11974-34-DECOY:REVERSE_P11974-466	460	29	True									3	BS3	1	1	DECOY:REVERSE_P11974	DECOY:REVERSE_P11974											-0.278846153
20180615_KS_CL_9	20705	5	GIIMKQALFVK	5	SGLFGGNEVETVLFDPGKQKVQLSILGDDVYVKSGVDVVK	20		15.994905	4	Mox	155.0946191	33	Kbs3nh2	DECOY:REVERSE_P11974	221	DECOY:REVERSE_P11974	346	intra	0.292994448	DECOY:REVERSE_P11974-221-DECOY:REVERSE_P11974-346	217	327	True									5	BS3	1	1	DECOY:REVERSE_P11974	DECOY:REVERSE_P11974											-0.278846153
20180615_KS_CL_9	23015	4	KIMSELMQTACIVPKGAR	1	LEVEATGSGKILGTR	10		15.994904999999989;57.021460000000005;156.0786347	3;11;15	Mox;Ccm;Kbs3oh				DECOY:REVERSE_P11974	196	DECOY:REVERSE_P11974	407	intra	0.291944441	DECOY:REVERSE_P11974-196-DECOY:REVERSE_P11974-407	196	398	True									4	BS3	1	1	DECOY:REVERSE_P11974	DECOY:REVERSE_P11974											-0.278846153
20180615_KS_CL_9	20441	5	VNKITEAHYEHTGHSFNMR	3	AVNMGSKIMEKLTEVSR	7					156.0786347	11	Kbs3oh	DECOY:REVERSE_P11974	443	DECOY:REVERSE_P11974	466	intra	0.290569934	DECOY:REVERSE_P11974-443-DECOY:REVERSE_P11974-466	441	460	True									5	BS3	1	1	DECOY:REVERSE_P11974	DECOY:REVERSE_P11974											-0.278846153
20180615_KS_CL_9	20441	5	VNKITEAHYEHTGHSFNMR	3	AVNMGSKIMEKLTEVSR	11					156.0786347	7	Kbs3oh	DECOY:REVERSE_P11974	443	DECOY:REVERSE_P11974	470	intra	0.290569934	DECOY:REVERSE_P11974-443-DECOY:REVERSE_P11974-470	441	460	True									5	BS3	1	1	DECOY:REVERSE_P11974	DECOY:REVERSE_P11974											-0.278846153
20180615_KS_CL_9	23399	5	KGDVVIVLTGWRPGSGFTNTMR	1	PRPTRAEGSDVANAVLDGADCIMLSGETAKGDYPLEAVR	30		15.994905	21	Mox	57.021460000000005;15.994904999999989	21;21	Ccm;Mox	P11974	505	P11974	367	intra	0.287838587	P11974-367-P11974-505	505	338	False									5	BS3	0	0	P11974	P11974											-0.278846153
20180615_KS_CL_9	13780	7	KGATLK	1	AGKPVICATQMLESMIKKPR	17					57.021460000000005;156.0786347	7;18	Ccm;Kbs3oh	P11974	136	P11974	336	intra	0.282956274	P11974-136-P11974-336	136	320	False									7	BS3	0	0	P11974	P11974											-0.278846153
20180615_KS_CL_9	13780	7	KGATLK	1	AGKPVICATQMLESMIKKPR	18					57.021460000000005;156.0786347	7;17	Ccm;Kbs3oh	P11974	136	P11974	337	intra	0.282956274	P11974-136-P11974-337	136	320	False									7	BS3	0	0	P11974	P11974											-0.278846153
20180615_KS_CL_9	13435	4	NCRGIIMKQALFVK	8	AKGVNMALNVR	2		57.02146	2	Ccm				DECOY:REVERSE_P11974	221	DECOY:REVERSE_P11974	34	intra	0.28286116	DECOY:REVERSE_P11974-34-DECOY:REVERSE_P11974-221	214	33	True									4	BS3	1	1	DECOY:REVERSE_P11974	DECOY:REVERSE_P11974											-0.278846153
20180615_KS_CL_9	22197	6	GARNCRGIIMKQALFVK	11	SGVDVVKCINKYDLWLINEDCK	7		57.021460000000005;15.994904999999989	5;8	Ccm;Mox	57.021460000000005;156.0786347;57.021460000000005	8;11;16	Ccm;Kbs3oh;Ccm	DECOY:REVERSE_P11974	221	DECOY:REVERSE_P11974	366	intra	0.259639115	DECOY:REVERSE_P11974-221-DECOY:REVERSE_P11974-366	211	360	True									6	BS3	1	1	DECOY:REVERSE_P11974	DECOY:REVERSE_P11974											-0.278846153
20180615_KS_CL_9	23510	5	AEGSDVANAVLDGADCIMLSGETAKGDYPLEAVRMQHLIAR	25	AGKPVICATQMLESMIKK	3		57.021460000000005;15.994904999999989;15.994904999999989	16;16;33	Ccm;Mox;Mox	57.021460000000005;15.994904999999989;155.094619105	7;13;17	Ccm;Mox;Kbs3nh2	P11974	367	P11974	322	intra	0.253606487	P11974-322-P11974-367	343	320	False									5	BS3	0	0	P11974	P11974											-0.278846153
20180615_KS_CL_9	23470	3	SVETLKEMIK	6	VFLAQKMIIGRCNR	6		15.994905	8	Mox	15.994904999999989;57.021460000000005	7;12	Mox;Ccm	P11974	62	P11974	311	intra	0.247736349	P11974-62-P11974-311	57	306	False									3	BS3	0	0	P11974	P11974											-0.278846153
20180615_KS_CL_9	18376	4	KAADVHEVRKILGEK	1	GSGTAEVELKKGATLKITLDNAYMEK	11		155.0946191	10	Kbs3nh2	156.0786347	16	Kbs3oh	P11974	247	P11974	136	intra	0.24647096	P11974-136-P11974-247	247	126	False									4	BS3	0	0	P11974	P11974											-0.278846153
20180615_KS_CL_9	20997	5	TGLIKGSGTAEVELKK	5	KGVNLPGAAVDLPAVSEKDIQDLK	18								P11974	125	P11974	224	intra	0.243861435	P11974-125-P11974-224	121	207	False									5	BS3	0	0	P11974	P11974											-0.278846153
20180615_KS_CL_9	23280	3	VNLAMNVGKARGFFK	9	EMIKSGMNVAR	4		15.994905	5	Mox				P11974	498	P11974	66	intra	0.24156899	P11974-66-P11974-498	490	63	False									3	BS3	0	0	P11974	P11974											-0.278846153
20180615_KS_CL_9	23243	3	GFFKKGDVVIVLTGWR	5	EAEAAMFHRKLFEELAR	10								P11974	505	P11974	393	intra	0.237186243	P11974-393-P11974-505	501	384	False									3	BS3	0	0	P11974	P11974											-0.278846153
20180615_KS_CL_9	23510	5	AGKPVICATQMLESMIKK	3	AEGSDVANAVLDGADCIMLSGETAKGDYPLEAVRMQHLIAR	25		57.021460000000005;15.994904999999989;156.0786347	7;13;17	Ccm;Mox;Kbs3oh	57.021460000000005;15.994904999999989;15.994904999999989	16;16;33	Ccm;Mox;Mox	P11974	322	P11974	367	intra	0.234182889	P11974-322-P11974-367	320	343	False									5	BS3	0	0	P11974	P11974											-0.278846153
20180615_KS_CL_9	23663	4	KAADVHEVR	1	GDLGIEIPAEKVFLAQKMIIGRCNR	17					156.0786347;15.994904999999989;57.021460000000005	11;13;18	Kbs3oh;Mox;Ccm	P11974	247	P11974	311	intra	0.227714854	P11974-247-P11974-311	247	295	False									4	BS3	0	0	P11974	P11974											-0.278846153
20180615_KS_CL_9	23215	3	PVICATQMLESMIKK	14	VFLAQKMIIGRCNR	6		57.021460000000005;15.994904999999989	4;10	Ccm;Mox	15.994904999999989;57.021460000000005	7;12	Mox;Ccm	P11974	336	P11974	311	intra	0.210355258	P11974-311-P11974-336	323	306	False									3	BS3	0	0	P11974	P11974											-0.278846153
20180615_KS_CL_9	23422	5	ARGFFKKGDVVIVLTGWR	7	EAEAAMFHRKLFEELARSSSHSTDLMEAMAMGSVEASYK	10		155.0946191	6	Kbs3nh2	15.994905	31	Mox	P11974	505	P11974	393	intra	0.20677956	P11974-393-P11974-505	499	384	False									5	BS3	0	0	P11974	P11974											-0.278846153
20180615_KS_CL_9	23422	5	ARGFFKKGDVVIVLTGWR	7	EAEAAMFHRKLFEELARSSSHSTDLMEAMAMGSVEASYK	10		155.0946191	6	Kbs3nh2	15.994905	29	Mox	P11974	505	P11974	393	intra	0.20677956	P11974-393-P11974-505	499	384	False									5	BS3	0	0	P11974	P11974											-0.278846153
20180615_KS_CL_9	23422	5	EAEAAMFHRKLFEELARSSSHSTDLMEAMAMGSVEASYK	10	ARGFFKKGDVVIVLTGWR	6		15.994905	29	Mox	155.0946191	7	Kbs3nh2	P11974	393	P11974	504	intra	0.20677956	P11974-393-P11974-504	384	499	False									5	BS3	0	0	P11974	P11974											-0.278846153
20180615_KS_CL_9	23422	5	EAEAAMFHRKLFEELARSSSHSTDLMEAMAMGSVEASYK	10	ARGFFKKGDVVIVLTGWR	6		15.994905	31	Mox	155.0946191	7	Kbs3nh2	P11974	393	P11974	504	intra	0.20677956	P11974-393-P11974-504	384	499	False									5	BS3	0	0	P11974	P11974											-0.278846153
20180615_KS_CL_9	17700	5	AVNMGSKIMEK	7	VNKITEAHYEHTGHSFNMRAVNMGSK	3		15.994904999999989;15.994904999999989	4;9	Mox;Mox	15.994905	23	Mox	DECOY:REVERSE_P11974	466	DECOY:REVERSE_P11974	443	intra	0.202471684	DECOY:REVERSE_P11974-443-DECOY:REVERSE_P11974-466	460	441	True									5	BS3	1	1	DECOY:REVERSE_P11974	DECOY:REVERSE_P11974											-0.278846153
20180615_KS_CL_9	5704	4	KPRPTR	1	EMIKSGMNVAR	4					15.994905	7	Mox	P11974	337	P11974	66	intra	0.19826312	P11974-66-P11974-337	337	63	False									4	BS3	0	0	P11974	P11974											-0.278846153
20180615_KS_CL_9	22256	6	QKGPDFLVTEVENGGFLGSKK	2	SGMNVARMNFSHGTHEYHAETIKNVR	23					15.994904999999989;15.994904999999989	3;8	Mox;Mox	P11974	188	P11974	89	intra	0.193072377	P11974-89-P11974-188	187	67	False									6	BS3	0	0	P11974	P11974											-0.278846153
20180615_KS_CL_9	23387	3	KIMSELMQTACIVPK	1	QKVQLSILGDDVYVKSGVDVVK	15		15.994904999999989;15.994904999999989;57.021460000000005	3;7;11	Mox;Mox;Ccm	156.0786347	2	Kbs3oh	DECOY:REVERSE_P11974	196	DECOY:REVERSE_P11974	359	intra	0.184180078	DECOY:REVERSE_P11974-196-DECOY:REVERSE_P11974-359	196	345	True									3	BS3	1	1	DECOY:REVERSE_P11974	DECOY:REVERSE_P11974											-0.278846153
20180615_KS_CL_9	23551	5	IFSAFVMDVDQEVGFKLDQIDK	16	ITEAHYEHTGHSFNMRAVNMGSKIMEK	23		15.994905	7	Mox	15.994905	25	Mox	DECOY:REVERSE_P11974	302	DECOY:REVERSE_P11974	466	intra	0.182470699	DECOY:REVERSE_P11974-302-DECOY:REVERSE_P11974-466	287	444	True									5	BS3	1	1	DECOY:REVERSE_P11974	DECOY:REVERSE_P11974											-0.278846153
20180615_KS_CL_9	23718	3	MNFSHGTHEYHAETIKNVR	16	PVAVALDTKGPEIR	9		15.994905	1	Mox				P11974	89	P11974	115	intra	0.171682985	P11974-89-P11974-115	74	107	False									3	BS3	0	0	P11974	P11974											-0.278846153
20180615_KS_CL_9	22930	4	PKKIMSELMQTACIVPKGAR	2	SGVDVVKCINKYDLWLINEDCK	11		15.994904999999989;15.994904999999989;57.021460000000005;155.094619105	5;9;13;17	Mox;Mox;Ccm;Kbs3nh2	155.094619105;57.021460000000005;57.021460000000005	7;2;15	Kbs3nh2;Ccm;Ccm	DECOY:REVERSE_P11974	195	DECOY:REVERSE_P11974	370	intra	0.158350801	DECOY:REVERSE_P11974-195-DECOY:REVERSE_P11974-370	194	360	True									4	BS3	1	1	DECOY:REVERSE_P11974	DECOY:REVERSE_P11974											-0.278846153
20180615_KS_CL_9	23332	3	KPRPTR	1	DIQDLKFGVEQDVDMVFASFIR	6								P11974	337	P11974	230	intra	0.157724452	P11974-230-P11974-337	337	225	False									3	BS3	0	0	P11974	P11974											-0.278846153
20180615_KS_CL_9	23065	5	AEGSDVANAVLDGADCIMLSGETAKGDYPLEAVR	25	PVICATQMLESMIKKPR	15		57.021460000000005;15.994904999999989	16;16	Ccm;Mox	57.021460000000005;15.994904999999989;15.994904999999989	4;6;10	Ccm;Mox;Mox	P11974	367	P11974	337	intra	0.141239926	P11974-337-P11974-367	343	323	False									5	BS3	0	0	P11974	P11974											-0.278846153
20180615_KS_CL_9	14418	6	KPRPTR	1	AGKPVICATQMLESMIKKPR	17					57.021460000000005;15.994904999999989	7;9	Ccm;Mox	P11974	337	P11974	336	intra	0.140016472	P11974-336-P11974-337	337	320	False									6	BS3	0	0	P11974	P11974											-0.278846153
20180615_KS_CL_9	23755	3	MNFSHGTHEYHAETIKNVR	16	EMIKSGMNVAR	4					15.994904999999989;15.994904999999989	2;7	Mox;Mox	P11974	89	P11974	66	intra	0.134045395	P11974-66-P11974-89	74	63	False									3	BS3	0	0	P11974	P11974											-0.278846153
20180615_KS_CL_9	23364	4	PVICATQMLESMIKKPR	14	KLFEELARSSSHSTDLMEAMAMGSVEASYK	1		57.021460000000005;156.0786347	4;15	Ccm;Kbs3oh	15.994904999999989;15.994904999999989;15.994904999999989	17;20;22	Mox;Mox;Mox	P11974	336	P11974	393	intra	0.131736765	P11974-336-P11974-393	323	393	False									4	BS3	0	0	P11974	P11974											-0.278846153
20180615_KS_CL_9	23364	4	KLFEELARSSSHSTDLMEAMAMGSVEASYK	1	PVICATQMLESMIKKPR	15		15.994904999999989;15.994904999999989;15.994904999999989	17;20;22	Mox;Mox;Mox	57.021460000000005;156.0786347	4;14	Ccm;Kbs3oh	P11974	393	P11974	337	intra	0.131736765	P11974-337-P11974-393	393	323	False									4	BS3	0	0	P11974	P11974											-0.278846153
20180615_KS_CL_9	23650	3	VNLAMNVGKAR	9	GPEIRTGLIKGSGTAEVELK	10		15.994905	5	Mox				P11974	498	P11974	125	intra	0.129309329	P11974-125-P11974-498	490	116	False									3	BS3	0	0	P11974	P11974											-0.278846153
20180615_KS_CL_9	17650	3	VEHVDAAKR	8	PVPVVR	1								DECOY:REVERSE_P11974	285	DECOY:REVERSE_P11974	1	intra	0.118784297	DECOY:REVERSE_P11974-1-DECOY:REVERSE_P11974-285	278	1	True									3	BS3	1	1	DECOY:REVERSE_P11974	DECOY:REVERSE_P11974											-0.278846153
20180615_KS_CL_9	23408	4	KGATLKITLDNAYMEK	6	IISKIENHEGVRRFDEILEASDGIMVAR	4		15.994905	14	Mox				P11974	141	P11974	270	intra	0.105510163	P11974-141-P11974-270	136	267	False									4	BS3	0	0	P11974	P11974											-0.278846153
20180615_KS_CL_9	23363	4	GATLKITLDNAYMEK	5	MNFSHGTHEYHAETIKNVRTATESFASDPILYR	16								P11974	141	P11974	89	intra	0.067180937	P11974-89-P11974-141	137	74	False									4	BS3	0	0	P11974	P11974											-0.278846153
20180615_KS_CL_9	9979	5	KPRPTR	1	PVICATQMLESMIKKPRPTR	15					57.021460000000005;15.994904999999989;15.994904999999989	4;6;10	Ccm;Mox;Mox	P11974	337	P11974	337	intra	0.061916002	P11974-337-P11974-337	337	323	False									5	BS3	0	0	P11974	P11974											-0.278846153
20180615_KS_CL_9	19853	5	KFFGRAK	1	YSAEVSGMAMAEMLDTSHSSSRALEEFLKR	29					15.994904999999989;15.994904999999989;15.994904999999989	8;10;13	Mox;Mox;Mox	DECOY:REVERSE_P11974	28	DECOY:REVERSE_P11974	139	intra	0.057075384	DECOY:REVERSE_P11974-28-DECOY:REVERSE_P11974-139	28	111	True									5	BS3	1	1	DECOY:REVERSE_P11974	DECOY:REVERSE_P11974											-0.278846153
20180615_KS_CL_9	23666	3	VEHVDAAKR	8	KFFGRAKGVNMALNVR	1					156.0786347;15.994904999999989	7;6	Kbs3oh;Mox	DECOY:REVERSE_P11974	285	DECOY:REVERSE_P11974	28	intra	0.047441117	DECOY:REVERSE_P11974-28-DECOY:REVERSE_P11974-285	278	28	True									3	BS3	1	1	DECOY:REVERSE_P11974	DECOY:REVERSE_P11974											-0.278846153
20180615_KS_CL_9	23435	5	VVDVGSKVYVDDGLISLQVKQK	20	CNRAGKPVICATQMLESMIKK	6		156.0786347	7	Kbs3oh	57.021460000000005;57.021460000000005;15.994904999999989;15.994904999999989	1;10;10;14	Ccm;Ccm;Mox;Mox	P11974	186	P11974	322	intra	0.045146715	P11974-186-P11974-322	167	317	False									5	BS3	0	0	P11974	P11974											-0.278846153
20180615_KS_CL_9	23657	3	KAADVHEVR	1	PVICATQMLESMIKKPRPTR	14					57.021460000000005;15.994904999999989;156.0786347	4;10;15	Ccm;Mox;Kbs3oh	P11974	247	P11974	336	intra	0.039238716	P11974-247-P11974-336	247	323	False									3	BS3	0	0	P11974	P11974											-0.278846153
20180615_KS_CL_9	23657	3	KAADVHEVR	1	PVICATQMLESMIKKPRPTR	15					57.021460000000005;15.994904999999989;156.0786347	4;10;14	Ccm;Mox;Kbs3oh	P11974	247	P11974	337	intra	0.039238716	P11974-247-P11974-337	247	323	False									3	BS3	0	0	P11974	P11974											-0.278846153
20180615_KS_CL_9	23399	5	CNRAGKPVICATQMLESMIK	6	GVNLPGAAVDLPAVSEKDIQDLKFGVEQDVDMVFASFIR	23		57.021460000000005;57.021460000000005;15.994904999999989;15.994904999999989	1;10;10;14	Ccm;Ccm;Mox;Mox				P11974	322	P11974	230	intra	0.037777566	P11974-230-P11974-322	317	208	False									5	BS3	0	0	P11974	P11974											-0.278846153
20180615_KS_CL_9	8347	4	VNLAMNVGKAR	9	KGVNLPGAAVDLPAVSEKDIQDLKFGVEQDVDMVFASFIR	1					156.0786347;155.094619105	18;24	Kbs3oh;Kbs3nh2	P11974	498	P11974	207	intra	0.03121289	P11974-207-P11974-498	490	207	False									4	BS3	0	0	P11974	P11974											-0.278846153
20180615_KS_CL_9	22490	3	VNLAMNVGKARGFFK	9	ILGEKGKNIK	7								P11974	498	P11974	263	intra	0.028021755	P11974-263-P11974-498	490	257	False									3	BS3	0	0	P11974	P11974											-0.278846153
20180615_KS_CL_9	22233	5	MSKSHSEAGSAFIQTQQLHAAMADTFLEHMCR	1	KILGEKGKNIK	6		15.994904999999989;15.994904999999989;15.994904999999989;57.021460000000005	1;22;30;31	Mox;Mox;Mox;Ccm	156.0786347	8	Kbs3oh	P11974	1	P11974	261	intra	0.023858245	P11974-1-P11974-261	1	256	False									5	BS3	0	0	P11974	P11974											-0.278846153
20180615_KS_CL_9	22233	5	MSKSHSEAGSAFIQTQQLHAAMADTFLEHMCR	1	KILGEKGKNIK	8		15.994904999999989;15.994904999999989;15.994904999999989;57.021460000000005	1;22;30;31	Mox;Mox;Mox;Ccm	156.0786347	6	Kbs3oh	P11974	1	P11974	263	intra	0.023858245	P11974-1-P11974-263	1	256	False									5	BS3	0	0	P11974	P11974											-0.278846153
20180615_KS_CL_9	19699	3	RVEHVDAAKR	9	AVNMGSKIMEK	7					15.994905	9	Mox	DECOY:REVERSE_P11974	285	DECOY:REVERSE_P11974	466	intra	0.022864859	DECOY:REVERSE_P11974-285-DECOY:REVERSE_P11974-466	277	460	True									3	BS3	1	1	DECOY:REVERSE_P11974	DECOY:REVERSE_P11974											-0.278846153
20180615_KS_CL_9	20163	5	EMIKSGMNVAR	4	KILGEKGKNIK	8		15.994905	2	Mox	156.0786347	6	Kbs3oh	P11974	66	P11974	263	intra	0.021355967	P11974-66-P11974-263	63	256	False									5	BS3	0	0	P11974	P11974											-0.278846153
20180615_KS_CL_9	20163	5	EMIKSGMNVAR	4	KILGEKGKNIK	6		15.994905	2	Mox	156.0786347	8	Kbs3oh	P11974	66	P11974	261	intra	0.021355967	P11974-66-P11974-261	63	256	False									5	BS3	0	0	P11974	P11974											-0.278846153
20180615_KS_CL_9	23078	5	VGEHNEIKSIIKINK	8	YRAVQHASRGSETLVILAAALCKYSAEVSGMAMAEMLDTSHSSSR	23					57.021460000000005;15.994904999999989;15.994904999999989;15.994904999999989	22;29;31;34	Ccm;Mox;Mox;Mox	DECOY:REVERSE_P11974	262	DECOY:REVERSE_P11974	110	intra	0.019926199	DECOY:REVERSE_P11974-110-DECOY:REVERSE_P11974-262	255	88	True									5	BS3	1	1	DECOY:REVERSE_P11974	DECOY:REVERSE_P11974											-0.278846153
20180615_KS_CL_9	23365	3	EMIKSGMNVAR	4	NICKVVDVGSKVYVDDGLISLQVKQK	24		15.994904999999989;15.994904999999989	2;7	Mox;Mox	57.021460000000005;155.094619105	3;4	Ccm;Kbs3nh2	P11974	66	P11974	186	intra	0.014729007	P11974-66-P11974-186	63	163	False									3	BS3	0	0	P11974	P11974											-0.278846153
20180615_KS_CL_9	11569	3	NIKIISKIENHEGVR	3	DPVQEAWAEDVDLRVNLAMNVGKAR	23								P11974	266	P11974	498	intra	0.003996927	P11974-266-P11974-498	264	476	False									3	BS3	0	0	P11974	P11974											-0.278846153
20180615_KS_CL_9	5737	6	KLFEELAR	1	VNLAMNVGKARGFFK	9					15.994905	5	Mox	P11974	393	P11974	498	intra	0.002809071	P11974-393-P11974-498	393	490	False									6	BS3	0	0	P11974	P11974											-0.278846153
20180615_KS_CL_9	23430	5	AEGSDVANAVLDGADCIMLSGETAKGDYPLEAVR	25	GPDFLVTEVENGGFLGSKK	18	0	57.021464;15.994915	16;18	Carbamidomethyl[C];Oxidation[M]				P11974	367	P11974	206	intra	0.02890892	P11974-206-P11974-367	343	189	False		1	25		1	12			5								1		1				1			BS3
20180615_KS_CL_9	19258	5	AEGSDVANAVLDGADCIMLSGETAKGDYPLEAVR	25	KPRPTR	1	0	57.021464;15.994915	16;18	Carbamidomethyl[C];Oxidation[M]				P11974	367	P11974	337	intra	0.006298846	P11974-337-P11974-367	343	337	False		1	29.5		1	3.5			5								1		1				1			BS3
20180615_KS_CL_9	22104	5	AEGSDVANAVLDGADCIMLSGETAKGDYPLEAVR	25	KPRPTR	1	0	57.021464	16	Carbamidomethyl[C]				P11974	367	P11974	337	intra	0.008761483	P11974-337-P11974-367	343	337	False		1	32.5		1	3.5			5								1		1				1			BS3
20180615_KS_CL_9	22507	6	AEGSDVANAVLDGADCIMLSGETAKGDYPLEAVR	25	KPRPTR	1	0	57.021464;15.994915	16;18	Carbamidomethyl[C];Oxidation[M]				P11974	367	P11974	337	intra	0.01770908	P11974-337-P11974-367	343	337	False		1	35.5		1	4.5			6								1		1				1			BS3
20180615_KS_CL_9	22068	4	AEGSDVANAVLDGADCIMLSGETAKGDYPLEAVR	25	KPRPTR	1	0	57.021464	16	Carbamidomethyl[C]				P11974	367	P11974	337	intra	0.02342563	P11974-337-P11974-367	343	337	False		1	16.5		1	2.5			4								1		1				1			BS3
20180615_KS_CL_9	22884	4	AEGSDVANAVLDGADCIMLSGETAKGDYPLEAVR	25	KPRPTR	1	0	57.021464	16	Carbamidomethyl[C]				P11974	367	P11974	337	intra	0.02757268	P11974-337-P11974-367	343	337	False		1	51.5		1	7.5			4								1		1				1			BS3
20180615_KS_CL_9	22866	5	AEGSDVANAVLDGADCIMLSGETAKGDYPLEAVR	25	KPRPTR	1	0	57.021464	16	Carbamidomethyl[C]				P11974	367	P11974	337	intra	0.0750219	P11974-337-P11974-367	343	337	False		1	49.5		1	6.5			5								1		1				1			BS3
20180615_KS_CL_9	22482	4	AEGSDVANAVLDGADCIMLSGETAKGDYPLEAVR	25	KPRPTR	1	0	57.021464;15.994915	16;18	Carbamidomethyl[C];Oxidation[M]				P11974	367	P11974	337	intra	0.1797488	P11974-337-P11974-367	343	337	False		1	24.5		1	2.5			4								1		1				1			BS3
20180615_KS_CL_9	22888	3	AEGSDVANAVLDGADCIMLSGETAKGDYPLEAVR	25	KPRPTR	1	0	57.021464	16	Carbamidomethyl[C]				P11974	367	P11974	337	intra	0.2835671	P11974-337-P11974-367	343	337	False		1	23.5		1	3.5			3								1		1				1			BS3
20180615_KS_CL_9	22941	6	AEGSDVANAVLDGADCIMLSGETAKGDYPLEAVR	25	KPRPTR	1	0	57.021464	16	Carbamidomethyl[C]				P11974	367	P11974	337	intra	0.2919066	P11974-337-P11974-367	343	337	False		1	29.5		1	3.5			6								1		1				1			BS3
20180615_KS_CL_9	22880	3	AEGSDVANAVLDGADCIMLSGETAKGDYPLEAVR	25	KPRPTR	1	0	57.021464	16	Carbamidomethyl[C]				P11974	367	P11974	337	intra	0.4203858	P11974-337-P11974-367	343	337	False		1	23.5		1	3.5			3								1		1				1			BS3
20180615_KS_CL_9	22544	3	AEGSDVANAVLDGADCIMLSGETAKGDYPLEAVR	25	KPRPTR	1	0	57.021464;15.994915	16;18	Carbamidomethyl[C];Oxidation[M]				P11974	367	P11974	337	intra	0.7529578	P11974-337-P11974-367	343	337	False		1	17.5		1	3.5			3								1		1				1			BS3
20180615_KS_CL_9	23263	6	AEGSDVANAVLDGADCIMLSGETAKGDYPLEAVR	25	QKGPDFLVTEVENGGFLGSKK	20	0	57.021464	16	Carbamidomethyl[C]				P11974	367	P11974	206	intra	0.004468518	P11974-206-P11974-367	343	187	False		1	21		1	7			6								1		1				1			BS3
20180615_KS_CL_9	23300	6	AEGSDVANAVLDGADCIMLSGETAKGDYPLEAVR	25	QKGPDFLVTEVENGGFLGSKK	20	0	57.021464	16	Carbamidomethyl[C]				P11974	367	P11974	206	intra	0.02809982	P11974-206-P11974-367	343	187	False		1	22		1	7			6								1		1				1			BS3
20180615_KS_CL_9	23042	6	AEGSDVANAVLDGADCIMLSGETAKGDYPLEAVR	25	TATESFASDPILYRPVAVALDTKGPEIR	23	0	57.021464;15.994915	16;18	Carbamidomethyl[C];Oxidation[M]				P11974	367	P11974	115	intra	0.2300746	P11974-115-P11974-367	343	93	False		1	18		1	8			6								1		1				1			BS3
20180615_KS_CL_9	23023	5	AEGSDVANAVLDGADCIMLSGETAKGDYPLEAVR	25	TATESFASDPILYRPVAVALDTKGPEIR	23	0	57.021464;15.994915	16;18	Carbamidomethyl[C];Oxidation[M]				P11974	367	P11974	115	intra	0.2458592	P11974-115-P11974-367	343	93	False		1	20		1	8			5								1		1				1			BS3
20180615_KS_CL_9	23174	4	AEGSDVANAVLDGADCIMLSGETAKGDYPLEAVR	25	TGLIKGSGTAEVELK	5	0	57.021464	16	Carbamidomethyl[C]				P11974	367	P11974	125	intra	0.154477	P11974-125-P11974-367	343	121	False		1	23.5		1	10.5			4								1		1				1			BS3
20180615_KS_CL_9	23199	4	AEGSDVANAVLDGADCIMLSGETAKGDYPLEAVR	25	TGLIKGSGTAEVELK	5	0	57.021464	16	Carbamidomethyl[C]				P11974	367	P11974	125	intra	0.6430579	P11974-125-P11974-367	343	121	False		1	17		1	6			4								1		1				1			BS3
20180615_KS_CL_9	22889	6	AEGSDVANAVLDGADCIMLSGETAKGDYPLEAVRMQHLIAR	25	KGATLKITLDNAYMEK	6	0	57.021464	16	Carbamidomethyl[C]				P11974	367	P11974	141	intra	0.05577125	P11974-141-P11974-367	343	136	False		1	13		1	4			6								1		1				1			BS3
20180615_KS_CL_9	22628	6	AEGSDVANAVLDGADCIMLSGETAKGDYPLEAVRMQHLIAR	25	KGATLKITLDNAYMEK	6	0	57.021464;15.994915	16;18	Carbamidomethyl[C];Oxidation[M]				P11974	367	P11974	141	intra	0.1499045	P11974-141-P11974-367	343	136	False		1	17		1	5			6								1		1				1			BS3
20180615_KS_CL_9	22645	6	AEGSDVANAVLDGADCIMLSGETAKGDYPLEAVRMQHLIAR	25	KGATLKITLDNAYMEK	6	0	57.021464	16	Carbamidomethyl[C]	15.994915	14	Oxidation[M]	P11974	367	P11974	141	intra	0.240776	P11974-141-P11974-367	343	136	False		1	13		1	5			6								1		1				1			BS3
20180615_KS_CL_9	22578	4	AGKPVICATQMLESMIK	3	KPRPTR	1	0	57.021464	7	Carbamidomethyl[C]				P11974	322	P11974	337	intra	0.5403396	P11974-322-P11974-337	320	337	False		1	6		1	9			4								1		1				1			BS3
20180615_KS_CL_9	22510	4	AGKPVICATQMLESMIK	3	KPRPTR	1	0	57.021464	7	Carbamidomethyl[C]				P11974	322	P11974	337	intra	0.5667558	P11974-322-P11974-337	320	337	False		1	5		1	5			4								1		1				1			BS3
20180615_KS_CL_9	23875	3	DIQDLKFGVEQDVDMVFASFIR	6	ILGEKGK	5	0	15.994915	15	Oxidation[M]				P11974	230	P11974	261	intra	0.01294687	P11974-230-P11974-261	225	257	False		1	18		1	6			3								1		1				1			BS3
20180615_KS_CL_9	23874	4	DIQDLKFGVEQDVDMVFASFIR	6	ILGEKGK	5	0	15.994915	15	Oxidation[M]				P11974	230	P11974	261	intra	0.01782216	P11974-230-P11974-261	225	257	False		1	15		1	4			4								1		1				1			BS3
20180615_KS_CL_9	23879	4	DIQDLKFGVEQDVDMVFASFIR	6	KGVNLPGAAVDLPAVSEK	1	0	15.994915	15	Oxidation[M]				P11974	230	P11974	207	intra	0.01105408	P11974-207-P11974-230	225	207	False		1	12		1	6			4								1		1				1			BS3
20180615_KS_CL_9	23933	3	DIQDLKFGVEQDVDMVFASFIR	6	KILGEK	1	0							P11974	230	P11974	256	intra	0.003922562	P11974-230-P11974-256	225	256	False		1	25		1	6			3								1		1				1			BS3
20180615_KS_CL_9	23940	4	DIQDLKFGVEQDVDMVFASFIR	6	KILGEK	1	0							P11974	230	P11974	256	intra	0.00494412	P11974-230-P11974-256	225	256	False		1	24		1	6			4								1		1				1			BS3
20180615_KS_CL_9	23846	3	DIQDLKFGVEQDVDMVFASFIR	6	KILGEK	1	0	15.994915	15	Oxidation[M]				P11974	230	P11974	256	intra	0.005325865	P11974-230-P11974-256	225	256	False		1	14		1	5			3								1		1				1			BS3
20180615_KS_CL_9	23842	4	DIQDLKFGVEQDVDMVFASFIR	6	KILGEK	1	0	15.994915	15	Oxidation[M]				P11974	230	P11974	256	intra	0.08300128	P11974-230-P11974-256	225	256	False		1	14		1	4			4								1		1				1			BS3
20180615_KS_CL_9	23783	4	DIQDLKFGVEQDVDMVFASFIR	6	KILGEKGK	6	0							P11974	230	P11974	261	intra	0.002403939	P11974-230-P11974-261	225	256	False		1	13		1	3			4								1		1				1			BS3
20180615_KS_CL_9	23746	4	DIQDLKFGVEQDVDMVFASFIRK	6	KILGEK	1	0							P11974	230	P11974	256	intra	0.000910769	P11974-230-P11974-256	225	256	False		1	11.5		1	3.5			4								1		1				1			BS3
20180615_KS_CL_9	23678	4	DIQDLKFGVEQDVDMVFASFIRK	6	KILGEK	1	0	15.994915	15	Oxidation[M]				P11974	230	P11974	256	intra	0.1174866	P11974-230-P11974-256	225	256	False		1	7.5		1	2.5			4								1		1				1			BS3
20180615_KS_CL_9	7372	5	EMIKSGMNVAR	4	KPRPTR	1	0							P11974	66	P11974	337	intra	0.2827517	P11974-66-P11974-337	63	337	False		1	5.5		1	3.5			5								1		1				1			BS3
20180615_KS_CL_9	5704	4	EMIKSGMNVAR	4	KPRPTR	1	0	15.994915	7	Oxidation[M]				P11974	66	P11974	337	intra	0.6127629	P11974-66-P11974-337	63	337	False		1	8.5		1	1.5			4								1		1				1			BS3
20180615_KS_CL_9	17050	4	GATLKITLDNAYMEK	5	GSGTAEVELKK	10	0	15.994915	13	Oxidation[M]				P11974	141	P11974	135	intra	0.2458351	P11974-135-P11974-141	137	126	False		1	4.5		1	2.5			4								1		1				1			BS3
20180615_KS_CL_9	12957	4	GATLKITLDNAYMEK	5	KPRPTR	1	0							P11974	141	P11974	337	intra	0.09107411	P11974-141-P11974-337	137	337	False		1	6		1	2			4								1		1				1			BS3
20180615_KS_CL_9	13067	4	GATLKITLDNAYMEK	5	KPRPTR	1	0							P11974	141	P11974	337	intra	0.206553	P11974-141-P11974-337	137	337	False		1	5		1	2			4								1		1				1			BS3
20180615_KS_CL_9	13098	4	GATLKITLDNAYMEK	5	KPRPTR	1	0							P11974	141	P11974	337	intra	0.2360642	P11974-141-P11974-337	137	337	False		1	12		1	3			4								1		1				1			BS3
20180615_KS_CL_9	22305	4	GATLKITLDNAYMEK	5	TGLIKGSGTAEVELKK	5	0							P11974	141	P11974	125	intra	0.01814996	P11974-125-P11974-141	137	121	False		1	12.5		1	10.5			4								1		1				1			BS3
20180615_KS_CL_9	22200	5	GATLKITLDNAYMEK	5	TGLIKGSGTAEVELKK	5	0							P11974	141	P11974	125	intra	0.01925805	P11974-125-P11974-141	137	121	False		1	8.5		1	7.5			5								1		1				1			BS3
20180615_KS_CL_9	22012	4	GATLKITLDNAYMEK	5	TGLIKGSGTAEVELKK	5	0							P11974	141	P11974	125	intra	0.1993758	P11974-125-P11974-141	137	121	False		1	6.5		1	5.5			4								1		1				1			BS3
20180615_KS_CL_9	22215	4	GATLKITLDNAYMEK	5	TGLIKGSGTAEVELKK	5	0	15.994915	13	Oxidation[M]				P11974	141	P11974	125	intra	0.3530377	P11974-125-P11974-141	137	121	False		1	9.5		1	3.5			4								1		1				1			BS3
20180615_KS_CL_9	22247	4	GATLKITLDNAYMEK	5	TGLIKGSGTAEVELKK	5	0	15.994915	13	Oxidation[M]				P11974	141	P11974	125	intra	0.7059495	P11974-125-P11974-141	137	121	False		1	7.5		1	4.5			4								1		1				1			BS3
20180615_KS_CL_9	22560	4	GDLGIEIPAEKVFLAQK	11	IISKIENHEGVR	4	0							P11974	305	P11974	270	intra	0.3318078	P11974-270-P11974-305	295	267	False		1	17		1	10			4								1		1				1			BS3
20180615_KS_CL_9	23035	4	GDLGIEIPAEKVFLAQK	11	KLFEELAR	1	0							P11974	305	P11974	393	intra	0.000379871	P11974-305-P11974-393	295	393	False		1	17		1	7			4								1		1				1			BS3
20180615_KS_CL_9	19200	5	GDLGIEIPAEKVFLAQK	11	KPRPTR	1	0							P11974	305	P11974	337	intra	0.000108132	P11974-305-P11974-337	295	337	False		1	17		1	2			5								1		1				1			BS3
20180615_KS_CL_9	22917	4	GIFPVVCKDPVQEAWAEDVDLR	8	ILGEKGKNIK	7	0	57.021464	7	Carbamidomethyl[C]				P11974	475	P11974	263	intra	0.5297132	P11974-263-P11974-475	468	257	False		1	7		1	3			4								1		1				1			BS3
20180615_KS_CL_9	22853	4	GIFPVVCKDPVQEAWAEDVDLR	8	SVETLKEMIKSGMNVAR	6	0	57.021464	7	Carbamidomethyl[C]	15.994915;15.994915	8;13	Oxidation[M];Oxidation[M]	P11974	475	P11974	62	intra	0.2467782	P11974-62-P11974-475	468	57	False		1	27.5		1	13.5			4								1		1				1			BS3
20180615_KS_CL_9	19971	5	GPDFLVTEVENGGFLGSKK	18	KPRPTR	1	0							P11974	206	P11974	337	intra	0.001924064	P11974-206-P11974-337	189	337	False		1	22		1	2			5								1		1				1			BS3
20180615_KS_CL_9	20062	5	GPDFLVTEVENGGFLGSKK	18	KPRPTR	1	0							P11974	206	P11974	337	intra	0.002122978	P11974-206-P11974-337	189	337	False		1	12		1	3			5								1		1				1			BS3
20180615_KS_CL_9	7065	3	GSGTAEVELKK	10	KAADVHEVR	1	0							P11974	135	P11974	247	intra	0.002594639	P11974-135-P11974-247	126	247	False		1	4		1	6			3								1		1				1			BS3
20180615_KS_CL_9	7042	4	GSGTAEVELKK	10	KAADVHEVR	1	0							P11974	135	P11974	247	intra	0.02426609	P11974-135-P11974-247	126	247	False		1	3		1	9			4								1		1				1			BS3
20180615_KS_CL_9	9541	4	GSGTAEVELKK	10	KILGEK	1	0							P11974	135	P11974	256	intra	0.02766695	P11974-135-P11974-256	126	256	False		1	8.5		1	4.5			4								1		1				1			BS3
20180615_KS_CL_9	9552	4	GSGTAEVELKK	10	KILGEK	1	0							P11974	135	P11974	256	intra	0.04448621	P11974-135-P11974-256	126	256	False		1	9.5		1	5.5			4								1		1				1			BS3
20180615_KS_CL_9	5984	3	GSGTAEVELKK	10	KPRPTR	1	0							P11974	135	P11974	337	intra	0.04481723	P11974-135-P11974-337	126	337	False		1	6		1	2			3								1		1				1			BS3
20180615_KS_CL_9	5820	5	GSGTAEVELKK	10	KPRPTR	1	0							P11974	135	P11974	337	intra	0.1162224	P11974-135-P11974-337	126	337	False		1	14		1	6			5								1		1				1			BS3
20180615_KS_CL_9	5917	5	GSGTAEVELKK	10	KPRPTR	1	0							P11974	135	P11974	337	intra	0.2667666	P11974-135-P11974-337	126	337	False		1	8		1	4			5								1		1				1			BS3
20180615_KS_CL_9	23051	4	GVNLPGAAVDLPAVSEKDIQDLK	17	GPDFLVTEVENGGFLGSKK	18	0							P11974	224	P11974	206	intra	0.1317698	P11974-206-P11974-224	208	189	False		1	16.5		1	14.5			4								1		1				1			BS3
20180615_KS_CL_9	22975	4	GVNLPGAAVDLPAVSEKDIQDLK	17	QKGPDFLVTEVENGGFLGSKK	20	0							P11974	224	P11974	206	intra	0.3055688	P11974-206-P11974-224	208	187	False		1	15.5		1	8.5			4								1		1				1			BS3
20180615_KS_CL_9	7809	5	IISKIENHEGVR	4	KAADVHEVR	1	0							P11974	270	P11974	247	intra	0.003619873	P11974-247-P11974-270	267	247	False		1	12		1	12			5								1		1				1			BS3
20180615_KS_CL_9	6922	5	IISKIENHEGVR	4	KPRPTR	1	0							P11974	270	P11974	337	intra	0.03982847	P11974-270-P11974-337	267	337	False		1	13.5		1	2.5			5								1		1				1			BS3
20180615_KS_CL_9	17378	4	IISKIENHEGVR	4	SVETLKEMIK	6	0							P11974	270	P11974	62	intra	0.455069	P11974-62-P11974-270	267	57	False		1	4		1	4			4								1		1				1			BS3
20180615_KS_CL_9	22932	4	ITLDNAYMEKCDENILWLDYK	10	TGLIKGSGTAEVELK	5	0	57.021464	11	Carbamidomethyl[C]				P11974	151	P11974	125	intra	0.008836313	P11974-125-P11974-151	142	121	False		1	12.5		1	12.5			4								1		1				1			BS3
20180615_KS_CL_9	22787	4	ITLDNAYMEKCDENILWLDYK	10	TGLIKGSGTAEVELKK	5	0	57.021464	11	Carbamidomethyl[C]				P11974	151	P11974	125	intra	0.6519562	P11974-125-P11974-151	142	121	False		1	8.5		1	8.5			4								1		1				1			BS3
20180615_KS_CL_9	6555	3	KAADVHEVR	1	KILGEK	1	0							P11974	247	P11974	256	intra	0.000241555	P11974-247-P11974-256	247	256	False		1	17		1	7			3								1		1				1			BS3
20180615_KS_CL_9	6569	4	KAADVHEVR	1	KILGEK	1	0							P11974	247	P11974	256	intra	0.000392101	P11974-247-P11974-256	247	256	False		1	16		1	7			4								1		1				1			BS3
20180615_KS_CL_9	6548	5	KAADVHEVR	1	KILGEK	1	0							P11974	247	P11974	256	intra	0.00141524	P11974-247-P11974-256	247	256	False		1	13		1	7			5								1		1				1			BS3
20180615_KS_CL_9	6718	5	KAADVHEVR	1	KILGEK	1	0							P11974	247	P11974	256	intra	0.004794738	P11974-247-P11974-256	247	256	False		1	12		1	6			5								1		1				1			BS3
20180615_KS_CL_9	6221	5	KAADVHEVR	1	KILGEKGK	6	0							P11974	247	P11974	261	intra	0.08763178	P11974-247-P11974-261	247	256	False		1	8		1	3			5								1		1				1			BS3
20180615_KS_CL_9	6228	3	KAADVHEVR	1	KILGEKGK	6	0							P11974	247	P11974	261	intra	0.09950202	P11974-247-P11974-261	247	256	False		1	3		1	2			3								1		1				1			BS3
20180615_KS_CL_9	11993	4	KAADVHEVR	1	KLFEELAR	1	0							P11974	247	P11974	393	intra	0.000161565	P11974-247-P11974-393	247	393	False		1	13.5		1	7.5			4								1		1				1			BS3
20180615_KS_CL_9	11962	5	KAADVHEVR	1	KLFEELAR	1	0							P11974	247	P11974	393	intra	0.04531082	P11974-247-P11974-393	247	393	False		1	5.5		1	5.5			5								1		1				1			BS3
20180615_KS_CL_9	7692	4	KAADVHEVR	1	NIKIISK	3	0							P11974	247	P11974	266	intra	0.1875864	P11974-247-P11974-266	247	264	False		1	8		1	4			4								1		1				1			BS3
20180615_KS_CL_9	22227	5	KGATLKITLDNAYMEK	6	TGLIKGSGTAEVELK	5	0	15.994915	14	Oxidation[M]				P11974	141	P11974	125	intra	0.008316603	P11974-125-P11974-141	136	121	False		1	6.5		1	3.5			5								1		1				1			BS3
20180615_KS_CL_9	22146	4	KGATLKITLDNAYMEK	6	TGLIKGSGTAEVELK	5	0	15.994915	14	Oxidation[M]				P11974	141	P11974	125	intra	0.7077706	P11974-125-P11974-141	136	121	False		1	7.5		1	5.5			4								1		1				1			BS3
20180615_KS_CL_9	21729	5	KGDVVIVLTGWRPGSGFTNTMR	1	VNLAMNVGKAR	9	0	15.994915	21	Oxidation[M]	15.994915	5	Oxidation[M]	P11974	505	P11974	498	intra	0.02372975	P11974-498-P11974-505	505	490	False		1	7.5		1	10.5			5								1		1				1			BS3
20180615_KS_CL_9	22537	5	KGDVVIVLTGWRPGSGFTNTMR	1	VNLAMNVGKAR	9	0				15.994915	5	Oxidation[M]	P11974	505	P11974	498	intra	0.1908757	P11974-498-P11974-505	505	490	False		1	21.5		1	15.5			5								1		1				1			BS3
20180615_KS_CL_9	22671	5	KGDVVIVLTGWRPGSGFTNTMR	1	VNLAMNVGKAR	9	0							P11974	505	P11974	498	intra	0.2548045	P11974-498-P11974-505	505	490	False		1	10.5		1	11.5			5								1		1				1			BS3
20180615_KS_CL_9	21506	5	KGDVVIVLTGWRPGSGFTNTMR	1	VNLAMNVGKAR	9	0	15.994915	21	Oxidation[M]	15.994915	5	Oxidation[M]	P11974	505	P11974	498	intra	0.2871081	P11974-498-P11974-505	505	490	False		1	5.5		1	6.5			5								1		1				1			BS3
20180615_KS_CL_9	17947	4	KGVNLPGAAVDLPAVSEK	1	GSGTAEVELKK	10	0							P11974	207	P11974	135	intra	0.003505641	P11974-135-P11974-207	207	126	False		1	7.5		1	4.5			4								1		1				1			BS3
20180615_KS_CL_9	14190	4	KGVNLPGAAVDLPAVSEK	1	KAADVHEVR	1	0							P11974	207	P11974	247	intra	3.31E-06	P11974-207-P11974-247	207	247	False		1	14		1	13			4								1		1				1			BS3
20180615_KS_CL_9	14058	5	KGVNLPGAAVDLPAVSEK	1	KAADVHEVR	1	0							P11974	207	P11974	247	intra	0.000240731	P11974-207-P11974-247	207	247	False		1	19		1	14			5								1		1				1			BS3
20180615_KS_CL_9	14080	3	KGVNLPGAAVDLPAVSEK	1	KAADVHEVR	1	0							P11974	207	P11974	247	intra	0.00111814	P11974-207-P11974-247	207	247	False		1	9		1	7			3								1		1				1			BS3
20180615_KS_CL_9	18220	3	KGVNLPGAAVDLPAVSEK	1	KILGEK	1	0							P11974	207	P11974	256	intra	0.000507427	P11974-207-P11974-256	207	256	False		1	17		1	6			3								1		1				1			BS3
20180615_KS_CL_9	18237	4	KGVNLPGAAVDLPAVSEK	1	KILGEK	1	0							P11974	207	P11974	256	intra	0.000972517	P11974-207-P11974-256	207	256	False		1	21		1	3			4								1		1				1			BS3
20180615_KS_CL_9	18024	4	KGVNLPGAAVDLPAVSEK	1	KILGEK	1	0							P11974	207	P11974	256	intra	0.01254362	P11974-207-P11974-256	207	256	False		1	16		1	5			4								1		1				1			BS3
20180615_KS_CL_9	18007	3	KGVNLPGAAVDLPAVSEK	1	KILGEK	1	0							P11974	207	P11974	256	intra	0.01756424	P11974-207-P11974-256	207	256	False		1	11		1	4			3								1		1				1			BS3
20180615_KS_CL_9	18020	4	KGVNLPGAAVDLPAVSEK	1	KILGEK	1	0							P11974	207	P11974	256	intra	0.01885337	P11974-207-P11974-256	207	256	False		1	18		1	5			4								1		1				1			BS3
20180615_KS_CL_9	13172	4	KGVNLPGAAVDLPAVSEK	1	KPRPTR	1	0							P11974	207	P11974	337	intra	0.001898217	P11974-207-P11974-337	207	337	False		1	21		1	3			4								1		1				1			BS3
20180615_KS_CL_9	13104	5	KGVNLPGAAVDLPAVSEK	1	KPRPTR	1	0							P11974	207	P11974	337	intra	0.008680997	P11974-207-P11974-337	207	337	False		1	31		1	4			5								1		1				1			BS3
20180615_KS_CL_9	12994	4	KGVNLPGAAVDLPAVSEK	1	KPRPTR	1	0							P11974	207	P11974	337	intra	0.02627758	P11974-207-P11974-337	207	337	False		1	13		1	2			4								1		1				1			BS3
20180615_KS_CL_9	12973	4	KGVNLPGAAVDLPAVSEK	1	KPRPTR	1	0							P11974	207	P11974	337	intra	0.03157058	P11974-207-P11974-337	207	337	False		1	14		1	2			4								1		1				1			BS3
20180615_KS_CL_9	20010	3	KGVNLPGAAVDLPAVSEK	1	NICKVVDVGSK	4	0				57.021464	3	Carbamidomethyl[C]	P11974	207	P11974	166	intra	0.000208995	P11974-166-P11974-207	207	163	False		1	9.5		1	6.5			3								1		1				1			BS3
20180615_KS_CL_9	19988	3	KGVNLPGAAVDLPAVSEK	1	NICKVVDVGSK	4	0				57.021464	3	Carbamidomethyl[C]	P11974	207	P11974	166	intra	0.000471783	P11974-166-P11974-207	207	163	False		1	7.5		1	5.5			3								1		1				1			BS3
20180615_KS_CL_9	20016	3	KGVNLPGAAVDLPAVSEK	1	NICKVVDVGSK	4	0				57.021464	3	Carbamidomethyl[C]	P11974	207	P11974	166	intra	0.01685764	P11974-166-P11974-207	207	163	False		1	8.5		1	6.5			3								1		1				1			BS3
20180615_KS_CL_9	21396	4	KGVNLPGAAVDLPAVSEK	1	TGLIKGSGTAEVELK	5	0							P11974	207	P11974	125	intra	0.001630657	P11974-125-P11974-207	207	121	False		1	9.5		1	12.5			4								1		1				1			BS3
20180615_KS_CL_9	22363	4	KGVNLPGAAVDLPAVSEK	1	TGLIKGSGTAEVELK	5	0							P11974	207	P11974	125	intra	0.002627478	P11974-125-P11974-207	207	121	False		1	10.5		1	13.5			4								1		1				1			BS3
20180615_KS_CL_9	21647	3	KGVNLPGAAVDLPAVSEK	1	TGLIKGSGTAEVELK	5	0							P11974	207	P11974	125	intra	0.003916901	P11974-125-P11974-207	207	121	False		1	5.5		1	5.5			3								1		1				1			BS3
20180615_KS_CL_9	21347	4	KGVNLPGAAVDLPAVSEK	1	TGLIKGSGTAEVELK	5	0							P11974	207	P11974	125	intra	0.004950568	P11974-125-P11974-207	207	121	False		1	7.5		1	6.5			4								1		1				1			BS3
20180615_KS_CL_9	22372	3	KGVNLPGAAVDLPAVSEK	1	TGLIKGSGTAEVELK	5	0							P11974	207	P11974	125	intra	0.00536233	P11974-125-P11974-207	207	121	False		1	7.5		1	6.5			3								1		1				1			BS3
20180615_KS_CL_9	21428	3	KGVNLPGAAVDLPAVSEK	1	TGLIKGSGTAEVELK	5	0							P11974	207	P11974	125	intra	0.006113096	P11974-125-P11974-207	207	121	False		1	9.5		1	8.5			3								1		1				1			BS3
20180615_KS_CL_9	21526	4	KGVNLPGAAVDLPAVSEK	1	TGLIKGSGTAEVELK	5	0							P11974	207	P11974	125	intra	0.02049934	P11974-125-P11974-207	207	121	False		1	7.5		1	5.5			4								1		1				1			BS3
20180615_KS_CL_9	18321	5	KGVNLPGAAVDLPAVSEK	1	TGLIKGSGTAEVELKK	5	0							P11974	207	P11974	125	intra	0.02616371	P11974-125-P11974-207	207	121	False		1	9.5		1	7.5			5								1		1				1			BS3
20180615_KS_CL_9	22757	4	KGVNLPGAAVDLPAVSEK	1	VYVDDGLISLQVKQK	13	0							P11974	207	P11974	186	intra	0.07297119	P11974-186-P11974-207	207	174	False		1	12.5		1	10.5			4								1		1				1			BS3
20180615_KS_CL_9	21503	4	KGVNLPGAAVDLPAVSEKDIQDLK	1	KILGEK	1	0							P11974	207	P11974	256	intra	0.01040005	P11974-207-P11974-256	207	256	False		1	7.5		1	3.5			4								1		1				1			BS3
20180615_KS_CL_9	21277	4	KGVNLPGAAVDLPAVSEKDIQDLK	1	KILGEK	1	0							P11974	207	P11974	256	intra	0.01931764	P11974-207-P11974-256	207	256	False		1	9.5		1	2.5			4								1		1				1			BS3
20180615_KS_CL_9	21282	5	KGVNLPGAAVDLPAVSEKDIQDLK	1	KILGEK	1	0							P11974	207	P11974	256	intra	0.1064392	P11974-207-P11974-256	207	256	False		1	15.5		1	5.5			5								1		1				1			BS3
20180615_KS_CL_9	21442	5	KGVNLPGAAVDLPAVSEKDIQDLK	1	KILGEK	1	0							P11974	207	P11974	256	intra	0.115583	P11974-207-P11974-256	207	256	False		1	14.5		1	5.5			5								1		1				1			BS3
20180615_KS_CL_9	16974	5	KGVNLPGAAVDLPAVSEKDIQDLK	1	KPRPTR	1	0							P11974	207	P11974	337	intra	0.1261155	P11974-207-P11974-337	207	337	False		1	7		1	4			5								1		1				1			BS3
20180615_KS_CL_9	16298	4	KLFEELAR	1	KILGEK	1	0							P11974	393	P11974	256	intra	0.002833882	P11974-256-P11974-393	393	256	False		1	7		1	5			4								1		1				1			BS3
20180615_KS_CL_9	16359	3	KLFEELAR	1	KILGEK	1	0							P11974	393	P11974	256	intra	0.06483545	P11974-256-P11974-393	393	256	False		1	10		1	7			3								1		1				1			BS3
20180615_KS_CL_9	10769	4	KLFEELAR	1	KPRPTR	1	0							P11974	393	P11974	337	intra	0.04008625	P11974-337-P11974-393	393	337	False		1	8.5		1	3.5			4								1		1				1			BS3
20180615_KS_CL_9	10727	5	KLFEELAR	1	KPRPTR	1	0							P11974	393	P11974	337	intra	0.06670198	P11974-337-P11974-393	393	337	False		1	4.5		1	2.5			5								1		1				1			BS3
20180615_KS_CL_9	17634	3	KLFEELAR	1	NIKIISK	3	0							P11974	393	P11974	266	intra	0.09195204	P11974-266-P11974-393	393	264	False		1	6		1	5			3								1		1				1			BS3
20180615_KS_CL_9	22518	4	MIIGRCNRAGKPVICATQMLESMIK	11	KILGEK	1	0	57.021464;57.021464;15.994915	6;15;1	Carbamidomethyl[C];Carbamidomethyl[C];Oxidation[M]				P11974	322	P11974	256	intra	0.787851	P11974-256-P11974-322	312	256	False		1	7.5		1	1.5			4								1		1				1			BS3
20180615_KS_CL_9	12673	4	MNFSHGTHEYHAETIKNVR	16	SVETLKEMIK	6	0	15.994915	1	Oxidation[M]	15.994915	8	Oxidation[M]	P11974	89	P11974	62	intra	0.002109253	P11974-62-P11974-89	74	57	False		1	5		1	3			4								1		1				1			BS3
20180615_KS_CL_9	14911	4	MNFSHGTHEYHAETIKNVR	16	SVETLKEMIK	6	0	15.994915	1	Oxidation[M]				P11974	89	P11974	62	intra	0.01260147	P11974-62-P11974-89	74	57	False		1	17		1	8			4								1		1				1			BS3
20180615_KS_CL_9	13816	5	MNFSHGTHEYHAETIKNVR	16	SVETLKEMIK	6	0				15.994915	8	Oxidation[M]	P11974	89	P11974	62	intra	0.01600153	P11974-62-P11974-89	74	57	False		1	9		1	7			5								1		1				1			BS3
20180615_KS_CL_9	12650	5	MNFSHGTHEYHAETIKNVR	16	SVETLKEMIK	6	0	15.994915	1	Oxidation[M]	15.994915	8	Oxidation[M]	P11974	89	P11974	62	intra	0.01714879	P11974-62-P11974-89	74	57	False		1	7		1	6			5								1		1				1			BS3
20180615_KS_CL_9	12494	4	MNFSHGTHEYHAETIKNVR	16	SVETLKEMIK	6	0	15.994915	1	Oxidation[M]	15.994915	8	Oxidation[M]	P11974	89	P11974	62	intra	0.02470221	P11974-62-P11974-89	74	57	False		1	6		1	5			4								1		1				1			BS3
20180615_KS_CL_9	12474	5	MNFSHGTHEYHAETIKNVR	16	SVETLKEMIK	6	0	15.994915	1	Oxidation[M]	15.994915	8	Oxidation[M]	P11974	89	P11974	62	intra	0.03518251	P11974-62-P11974-89	74	57	False		1	10		1	8			5								1		1				1			BS3
20180615_KS_CL_9	12568	6	MNFSHGTHEYHAETIKNVR	16	SVETLKEMIK	6	0	15.994915	1	Oxidation[M]	15.994915	8	Oxidation[M]	P11974	89	P11974	62	intra	0.0388109	P11974-62-P11974-89	74	57	False		1	8		1	8			6								1		1				1			BS3
20180615_KS_CL_9	15432	5	MNFSHGTHEYHAETIKNVR	16	SVETLKEMIK	6	0	15.994915	1	Oxidation[M]				P11974	89	P11974	62	intra	0.05125923	P11974-62-P11974-89	74	57	False		1	5		1	5			5								1		1				1			BS3
20180615_KS_CL_9	16158	4	MNFSHGTHEYHAETIKNVR	16	SVETLKEMIK	6	0							P11974	89	P11974	62	intra	0.0625258	P11974-62-P11974-89	74	57	False		1	5		1	7			4								1		1				1			BS3
20180615_KS_CL_9	16360	4	MNFSHGTHEYHAETIKNVR	16	SVETLKEMIK	6	0							P11974	89	P11974	62	intra	0.06581972	P11974-62-P11974-89	74	57	False		1	15		1	8			4								1		1				1			BS3
20180615_KS_CL_9	12395	6	MNFSHGTHEYHAETIKNVR	16	SVETLKEMIK	6	0	15.994915	1	Oxidation[M]	15.994915	8	Oxidation[M]	P11974	89	P11974	62	intra	0.06946091	P11974-62-P11974-89	74	57	False		1	7		1	7			6								1		1				1			BS3
20180615_KS_CL_9	16474	5	MNFSHGTHEYHAETIKNVR	16	SVETLKEMIK	6	0							P11974	89	P11974	62	intra	0.1075169	P11974-62-P11974-89	74	57	False		1	5		1	7			5								1		1				1			BS3
20180615_KS_CL_9	16219	5	MNFSHGTHEYHAETIKNVR	16	SVETLKEMIK	6	0							P11974	89	P11974	62	intra	0.1138071	P11974-62-P11974-89	74	57	False		1	10		1	8			5								1		1				1			BS3
20180615_KS_CL_9	16422	5	MNFSHGTHEYHAETIKNVR	16	SVETLKEMIK	6	0							P11974	89	P11974	62	intra	0.1415652	P11974-62-P11974-89	74	57	False		1	11		1	7			5								1		1				1			BS3
20180615_KS_CL_9	14907	5	MNFSHGTHEYHAETIKNVR	16	SVETLKEMIK	6	0	15.994915	1	Oxidation[M]				P11974	89	P11974	62	intra	0.1972265	P11974-62-P11974-89	74	57	False		1	13		1	8			5								1		1				1			BS3
20180615_KS_CL_9	14869	6	MNFSHGTHEYHAETIKNVR	16	SVETLKEMIK	6	0	15.994915	1	Oxidation[M]				P11974	89	P11974	62	intra	0.299108	P11974-62-P11974-89	74	57	False		1	11		1	7			6								1		1				1			BS3
20180615_KS_CL_9	14730	5	MNFSHGTHEYHAETIKNVR	16	SVETLKEMIK	6	0	15.994915	1	Oxidation[M]				P11974	89	P11974	62	intra	0.3844324	P11974-62-P11974-89	74	57	False		1	6		1	6			5								1		1				1			BS3
20180615_KS_CL_9	12069	4	NICKVVDVGSK	4	GSGTAEVELKK	10	0	57.021464	3	Carbamidomethyl[C]				P11974	166	P11974	135	intra	0.06181854	P11974-135-P11974-166	163	126	False		1	8.5		1	3.5			4								1		1				1			BS3
20180615_KS_CL_9	8632	3	NICKVVDVGSK	4	KAADVHEVR	1	0	57.021464	3	Carbamidomethyl[C]				P11974	166	P11974	247	intra	0.001357313	P11974-166-P11974-247	163	247	False		1	10		1	7			3								1		1				1			BS3
20180615_KS_CL_9	8630	4	NICKVVDVGSK	4	KAADVHEVR	1	0	57.021464	3	Carbamidomethyl[C]				P11974	166	P11974	247	intra	0.006466711	P11974-166-P11974-247	163	247	False		1	11		1	14			4								1		1				1			BS3
20180615_KS_CL_9	8615	5	NICKVVDVGSK	4	KAADVHEVR	1	0	57.021464	3	Carbamidomethyl[C]				P11974	166	P11974	247	intra	0.0747199	P11974-166-P11974-247	163	247	False		1	8		1	10			5								1		1				1			BS3
20180615_KS_CL_9	7363	4	NICKVVDVGSK	4	KAADVHEVRK	1	0	57.021464	3	Carbamidomethyl[C]				P11974	166	P11974	247	intra	0.01524937	P11974-166-P11974-247	163	247	False		1	9.5		1	6.5			4								1		1				1			BS3
20180615_KS_CL_9	7450	3	NICKVVDVGSK	4	KPRPTR	1	0	57.021464	3	Carbamidomethyl[C]				P11974	166	P11974	337	intra	0.05031438	P11974-166-P11974-337	163	337	False		1	6		1	2			3								1		1				1			BS3
20180615_KS_CL_9	7460	4	NICKVVDVGSK	4	KPRPTR	1	0	57.021464	3	Carbamidomethyl[C]				P11974	166	P11974	337	intra	0.07306256	P11974-166-P11974-337	163	337	False		1	12		1	3			4								1		1				1			BS3
20180615_KS_CL_9	7491	5	NICKVVDVGSK	4	KPRPTR	1	0	57.021464	3	Carbamidomethyl[C]				P11974	166	P11974	337	intra	0.1321284	P11974-166-P11974-337	163	337	False		1	10		1	4			5								1		1				1			BS3
20180615_KS_CL_9	20294	4	NICKVVDVGSK	4	SVETLKEMIK	6	0	57.021464	3	Carbamidomethyl[C]				P11974	166	P11974	62	intra	0.1124945	P11974-62-P11974-166	163	57	False		1	6.5		1	5.5			4								1		1				1			BS3
20180615_KS_CL_9	20266	3	NICKVVDVGSK	4	SVETLKEMIK	6	0	57.021464	3	Carbamidomethyl[C]				P11974	166	P11974	62	intra	0.5283757	P11974-62-P11974-166	163	57	False		1	4.5		1	2.5			3								1		1				1			BS3
20180615_KS_CL_9	10671	4	NIKIISK	3	KILGEK	1	0							P11974	266	P11974	256	intra	0.004888497	P11974-256-P11974-266	264	256	False		1	4.5		1	5.5			4								1		1				1			BS3
20180615_KS_CL_9	10692	3	NIKIISK	3	KILGEK	1	0							P11974	266	P11974	256	intra	0.01848169	P11974-256-P11974-266	264	256	False		1	6.5		1	5.5			3								1		1				1			BS3
20180615_KS_CL_9	10796	3	NIKIISK	3	KILGEK	1	0							P11974	266	P11974	256	intra	0.1748438	P11974-256-P11974-266	264	256	False		1	6.5		1	5.5			3								1		1				1			BS3
20180615_KS_CL_9	22889	6	PRPTRAEGSDVANAVLDGADCIMLSGETAKGDYPLEAVR	30	AGKPVICATQMLESMIKK	17	0	57.021464;15.994915	21;23	Carbamidomethyl[C];Oxidation[M]	57.021464;15.994915	7;11	Carbamidomethyl[C];Oxidation[M]	P11974	367	P11974	336	intra	0.2520196	P11974-336-P11974-367	338	320	False		1	12		1	9			6								1		1				1			BS3
20180615_KS_CL_9	22933	6	PRPTRAEGSDVANAVLDGADCIMLSGETAKGDYPLEAVR	30	AGKPVICATQMLESMIKK	17	0	57.021464;15.994915	21;23	Carbamidomethyl[C];Oxidation[M]	57.021464	7	Carbamidomethyl[C]	P11974	367	P11974	336	intra	0.3862161	P11974-336-P11974-367	338	320	False		1	11		1	7			6								1		1				1			BS3
20180615_KS_CL_9	22973	4	QKGPDFLVTEVENGGFLGSK	2	TGLIKGSGTAEVELK	5	0							P11974	188	P11974	125	intra	0.5353666	P11974-125-P11974-188	187	121	False		1	8.5		1	4.5			4								1		1				1			BS3
20180615_KS_CL_9	22658	5	QKGPDFLVTEVENGGFLGSKK	2	NICKVVDVGSK	4	0				57.021464	3	Carbamidomethyl[C]	P11974	188	P11974	166	intra	0.009039328	P11974-166-P11974-188	187	163	False		1	19.5		1	8.5			5								1		1				1			BS3
20180615_KS_CL_9	17056	6	QKGPDFLVTEVENGGFLGSKK	20	KPRPTR	1	0							P11974	206	P11974	337	intra	0.03844142	P11974-206-P11974-337	187	337	False		1	12		1	2			6								1		1				1			BS3
20180615_KS_CL_9	17978	4	SVETLKEMIK	6	GSGTAEVELKK	10	0							P11974	62	P11974	135	intra	0.2972635	P11974-62-P11974-135	57	126	False		1	5.5		1	3.5			4								1		1				1			BS3
20180615_KS_CL_9	18387	3	SVETLKEMIK	6	KILGEK	1	0							P11974	62	P11974	256	intra	0.07930629	P11974-62-P11974-256	57	256	False		1	5.5		1	3.5			3								1		1				1			BS3
20180615_KS_CL_9	12430	5	SVETLKEMIK	6	KPRPTR	1	0							P11974	62	P11974	337	intra	0.01133332	P11974-62-P11974-337	57	337	False		1	6		1	3			5								1		1				1			BS3
20180615_KS_CL_9	12449	4	SVETLKEMIK	6	KPRPTR	1	0							P11974	62	P11974	337	intra	0.09551003	P11974-62-P11974-337	57	337	False		1	9		1	2			4								1		1				1			BS3
20180615_KS_CL_9	12594	4	SVETLKEMIK	6	KPRPTR	1	0							P11974	62	P11974	337	intra	0.4358168	P11974-62-P11974-337	57	337	False		1	4		1	2			4								1		1				1			BS3
20180615_KS_CL_9	22839	5	SVETLKEMIKSGMNVAR	6	AGKPVICATQMLESMIK	3	0	15.994915;15.994915	8;13	Oxidation[M];Oxidation[M]	57.021464	7	Carbamidomethyl[C]	P11974	62	P11974	322	intra	0.09258355	P11974-62-P11974-322	57	320	False		1	13		1	16			5								1		1				1			BS3
20180615_KS_CL_9	19898	5	SVETLKEMIKSGMNVAR	6	PVAVALDTKGPEIR	9	0	15.994915	13	Oxidation[M]				P11974	62	P11974	115	intra	0.2760331	P11974-62-P11974-115	57	107	False		1	6.5		1	3.5			5								1		1				1			BS3
20180615_KS_CL_9	23074	6	TATESFASDPILYRPVAVALDTKGPEIR	23	GPDFLVTEVENGGFLGSKK	18	0							P11974	115	P11974	206	intra	0.03512417	P11974-115-P11974-206	93	189	False		1	11		1	12			6								1		1				1			BS3
20180615_KS_CL_9	23037	5	TATESFASDPILYRPVAVALDTKGPEIR	23	GPDFLVTEVENGGFLGSKK	18	0							P11974	115	P11974	206	intra	0.04737259	P11974-115-P11974-206	93	189	False		1	13		1	16			5								1		1				1			BS3
20180615_KS_CL_9	22638	5	TATESFASDPILYRPVAVALDTKGPEIR	23	GSGTAEVELKK	10	0							P11974	115	P11974	135	intra	0.2393366	P11974-115-P11974-135	93	126	False		1	14		1	8			5								1		1				1			BS3
20180615_KS_CL_9	22656	4	TATESFASDPILYRPVAVALDTKGPEIR	23	GSGTAEVELKK	10	0							P11974	115	P11974	135	intra	0.4162067	P11974-115-P11974-135	93	126	False		1	10		1	4			4								1		1				1			BS3
20180615_KS_CL_9	23031	5	TATESFASDPILYRPVAVALDTKGPEIR	23	GVNLPGAAVDLPAVSEKDIQDLK	17	0							P11974	115	P11974	224	intra	0.1963208	P11974-115-P11974-224	93	208	False		1	12		1	15			5								1		1				1			BS3
20180615_KS_CL_9	22586	4	TATESFASDPILYRPVAVALDTKGPEIR	23	IISKIENHEGVR	4	0							P11974	115	P11974	270	intra	0.03891848	P11974-115-P11974-270	93	267	False		1	14.5		1	9.5			4								1		1				1			BS3
20180615_KS_CL_9	22926	5	TATESFASDPILYRPVAVALDTKGPEIR	23	KGVNLPGAAVDLPAVSEK	1	0							P11974	115	P11974	207	intra	0.02286964	P11974-115-P11974-207	93	207	False		1	14		1	15			5								1		1				1			BS3
20180615_KS_CL_9	22905	5	TATESFASDPILYRPVAVALDTKGPEIR	23	KGVNLPGAAVDLPAVSEK	1	0							P11974	115	P11974	207	intra	0.06493617	P11974-115-P11974-207	93	207	False		1	9		1	14			5								1		1				1			BS3
20180615_KS_CL_9	20465	6	TATESFASDPILYRPVAVALDTKGPEIR	23	KPRPTR	1	0							P11974	115	P11974	337	intra	0.01742827	P11974-115-P11974-337	93	337	False		1	12.5		1	1.5			6								1		1				1			BS3
20180615_KS_CL_9	20685	6	TATESFASDPILYRPVAVALDTKGPEIR	23	KPRPTR	1	0							P11974	115	P11974	337	intra	0.080638	P11974-115-P11974-337	93	337	False		1	21.5		1	4.5			6								1		1				1			BS3
20180615_KS_CL_9	20712	4	TATESFASDPILYRPVAVALDTKGPEIR	23	KPRPTR	1	0							P11974	115	P11974	337	intra	0.3404378	P11974-115-P11974-337	93	337	False		1	13.5		1	2.5			4								1		1				1			BS3
20180615_KS_CL_9	22764	4	TATESFASDPILYRPVAVALDTKGPEIR	23	NICKVVDVGSK	4	0				57.021464	3	Carbamidomethyl[C]	P11974	115	P11974	166	intra	0.01723446	P11974-115-P11974-166	93	163	False		1	15		1	10			4								1		1				1			BS3
20180615_KS_CL_9	22759	5	TATESFASDPILYRPVAVALDTKGPEIR	23	NICKVVDVGSK	4	0				57.021464	3	Carbamidomethyl[C]	P11974	115	P11974	166	intra	0.09565439	P11974-115-P11974-166	93	163	False		1	15		1	9			5								1		1				1			BS3
20180615_KS_CL_9	22780	4	TATESFASDPILYRPVAVALDTKGPEIR	23	TGLIKGSGTAEVELK	5	0							P11974	115	P11974	125	intra	0.09095994	P11974-115-P11974-125	93	121	False		1	18		1	16			4								1		1				1			BS3
20180615_KS_CL_9	22796	5	TATESFASDPILYRPVAVALDTKGPEIR	23	TGLIKGSGTAEVELK	5	0							P11974	115	P11974	125	intra	0.3220312	P11974-115-P11974-125	93	121	False		1	15		1	15			5								1		1				1			BS3
20180615_KS_CL_9	22617	6	TATESFASDPILYRPVAVALDTKGPEIR	23	TGLIKGSGTAEVELKK	5	0							P11974	115	P11974	125	intra	0.06301467	P11974-115-P11974-125	93	121	False		1	18		1	19			6								1		1				1			BS3
20180615_KS_CL_9	22599	5	TATESFASDPILYRPVAVALDTKGPEIR	23	TGLIKGSGTAEVELKK	5	0							P11974	115	P11974	125	intra	0.1208453	P11974-115-P11974-125	93	121	False		1	10		1	16			5								1		1				1			BS3
20180615_KS_CL_9	22621	4	TATESFASDPILYRPVAVALDTKGPEIR	23	TGLIKGSGTAEVELKK	5	0							P11974	115	P11974	125	intra	0.244475	P11974-115-P11974-125	93	121	False		1	14		1	10			4								1		1				1			BS3
20180615_KS_CL_9	22926	5	TATESFASDPILYRPVAVALDTKGPEIRTGLIK	23	EMIKSGMNVAR	4	0				15.994915	7	Oxidation[M]	P11974	115	P11974	66	intra	0.5634963	P11974-66-P11974-115	93	63	False		1	10		1	4			5								1		1				1			BS3
20180615_KS_CL_9	10434	3	TGLIKGSGTAEVELK	5	KAADVHEVR	1	0							P11974	125	P11974	247	intra	0.000800783	P11974-125-P11974-247	121	247	False		1	4		1	4			3								1		1				1			BS3
20180615_KS_CL_9	10410	4	TGLIKGSGTAEVELK	5	KAADVHEVR	1	0							P11974	125	P11974	247	intra	0.01922164	P11974-125-P11974-247	121	247	False		1	7		1	7			4								1		1				1			BS3
20180615_KS_CL_9	10593	4	TGLIKGSGTAEVELK	5	KAADVHEVR	1	0							P11974	125	P11974	247	intra	0.1699784	P11974-125-P11974-247	121	247	False		1	4		1	7			4								1		1				1			BS3
20180615_KS_CL_9	22124	5	TGLIKGSGTAEVELK	5	KPRPTR	1	0							P11974	125	P11974	337	intra	0.01223263	P11974-125-P11974-337	121	337	False		1	7		1	2			5								1		1				1			BS3
20180615_KS_CL_9	21908	5	TGLIKGSGTAEVELK	5	KPRPTR	1	0							P11974	125	P11974	337	intra	0.02275461	P11974-125-P11974-337	121	337	False		1	7		1	2			5								1		1				1			BS3
20180615_KS_CL_9	9682	5	TGLIKGSGTAEVELK	5	KPRPTR	1	0							P11974	125	P11974	337	intra	0.04790112	P11974-125-P11974-337	121	337	False		1	10		1	2			5								1		1				1			BS3
20180615_KS_CL_9	9190	5	TGLIKGSGTAEVELK	5	KPRPTR	1	0							P11974	125	P11974	337	intra	0.06440569	P11974-125-P11974-337	121	337	False		1	10		1	3			5								1		1				1			BS3
20180615_KS_CL_9	9863	5	TGLIKGSGTAEVELK	5	KPRPTR	1	0							P11974	125	P11974	337	intra	0.07302261	P11974-125-P11974-337	121	337	False		1	8		1	2			5								1		1				1			BS3
20180615_KS_CL_9	9352	5	TGLIKGSGTAEVELK	5	KPRPTR	1	0							P11974	125	P11974	337	intra	0.09754896	P11974-125-P11974-337	121	337	False		1	14		1	4			5								1		1				1			BS3
20180615_KS_CL_9	9958	4	TGLIKGSGTAEVELK	5	KPRPTR	1	0							P11974	125	P11974	337	intra	0.1008587	P11974-125-P11974-337	121	337	False		1	11		1	2			4								1		1				1			BS3
20180615_KS_CL_9	9510	5	TGLIKGSGTAEVELK	5	KPRPTR	1	0							P11974	125	P11974	337	intra	0.201554	P11974-125-P11974-337	121	337	False		1	8		1	3			5								1		1				1			BS3
20180615_KS_CL_9	10080	4	TGLIKGSGTAEVELK	5	KPRPTR	1	0							P11974	125	P11974	337	intra	0.203591	P11974-125-P11974-337	121	337	False		1	7		1	2			4								1		1				1			BS3
20180615_KS_CL_9	9383	3	TGLIKGSGTAEVELK	5	KPRPTR	1	0							P11974	125	P11974	337	intra	0.2582412	P11974-125-P11974-337	121	337	False		1	14		1	3			3								1		1				1			BS3
20180615_KS_CL_9	9498	5	TGLIKGSGTAEVELK	5	KPRPTR	1	0							P11974	125	P11974	337	intra	0.2871699	P11974-125-P11974-337	121	337	False		1	8		1	4			5								1		1				1			BS3
20180615_KS_CL_9	9714	4	TGLIKGSGTAEVELK	5	KPRPTR	1	0							P11974	125	P11974	337	intra	0.2975214	P11974-125-P11974-337	121	337	False		1	11		1	2			4								1		1				1			BS3
20180615_KS_CL_9	9844	4	TGLIKGSGTAEVELK	5	KPRPTR	1	0							P11974	125	P11974	337	intra	0.3349389	P11974-125-P11974-337	121	337	False		1	8		1	2			4								1		1				1			BS3
20180615_KS_CL_9	9649	4	TGLIKGSGTAEVELK	5	KPRPTR	1	0							P11974	125	P11974	337	intra	0.3372429	P11974-125-P11974-337	121	337	False		1	12		1	2			4								1		1				1			BS3
20180615_KS_CL_9	9297	4	TGLIKGSGTAEVELK	5	KPRPTR	1	0							P11974	125	P11974	337	intra	0.3717511	P11974-125-P11974-337	121	337	False		1	16		1	3			4								1		1				1			BS3
20180615_KS_CL_9	9435	4	TGLIKGSGTAEVELK	5	KPRPTR	1	0							P11974	125	P11974	337	intra	0.3855331	P11974-125-P11974-337	121	337	False		1	17		1	3			4								1		1				1			BS3
20180615_KS_CL_9	9230	3	TGLIKGSGTAEVELK	5	KPRPTR	1	0							P11974	125	P11974	337	intra	0.3904388	P11974-125-P11974-337	121	337	False		1	11.5		1	2.5			3								1		1				1			BS3
20180615_KS_CL_9	9790	4	TGLIKGSGTAEVELK	5	KPRPTR	1	0							P11974	125	P11974	337	intra	0.518688	P11974-125-P11974-337	121	337	False		1	9		1	2			4								1		1				1			BS3
20180615_KS_CL_9	9609	4	TGLIKGSGTAEVELK	5	KPRPTR	1	0							P11974	125	P11974	337	intra	0.614279	P11974-125-P11974-337	121	337	False		1	11		1	2			4								1		1				1			BS3
20180615_KS_CL_9	16315	3	TGLIKGSGTAEVELK	5	NICKVVDVGSK	4	0				57.021464	3	Carbamidomethyl[C]	P11974	125	P11974	166	intra	0.01866287	P11974-125-P11974-166	121	163	False		1	3.5		1	5.5			3								1		1				1			BS3
20180615_KS_CL_9	16127	4	TGLIKGSGTAEVELK	5	NICKVVDVGSK	4	0				57.021464	3	Carbamidomethyl[C]	P11974	125	P11974	166	intra	0.04143784	P11974-125-P11974-166	121	163	False		1	5.5		1	6.5			4								1		1				1			BS3
20180615_KS_CL_9	8657	6	TGLIKGSGTAEVELKK	5	KAADVHEVR	1	0							P11974	125	P11974	247	intra	0.03133692	P11974-125-P11974-247	121	247	False		1	6		1	10			6								1		1				1			BS3
20180615_KS_CL_9	7898	5	TGLIKGSGTAEVELKK	5	KPRPTR	1	0							P11974	125	P11974	337	intra	0.01800583	P11974-125-P11974-337	121	337	False		1	13		1	2			5								1		1				1			BS3
20180615_KS_CL_9	7736	5	TGLIKGSGTAEVELKK	5	KPRPTR	1	0							P11974	125	P11974	337	intra	0.1533311	P11974-125-P11974-337	121	337	False		1	16		1	4			5								1		1				1			BS3
20180615_KS_CL_9	7719	4	TGLIKGSGTAEVELKK	5	KPRPTR	1	0							P11974	125	P11974	337	intra	0.2819954	P11974-125-P11974-337	121	337	False		1	8		1	2			4								1		1				1			BS3
20180615_KS_CL_9	22635	4	VFLAQKMIIGR	6	KLFEELAR	1	0	15.994915	7	Oxidation[M]				P11974	311	P11974	393	intra	0.6766756	P11974-311-P11974-393	306	393	False		1	8.5		1	5.5			4								1		1				1			BS3
20180615_KS_CL_9	14104	4	VFLAQKMIIGR	6	KPRPTR	1	0							P11974	311	P11974	337	intra	0.09570804	P11974-311-P11974-337	306	337	False		1	11.5		1	1.5			4								1		1				1			BS3
20180615_KS_CL_9	14084	5	VFLAQKMIIGR	6	KPRPTR	1	0							P11974	311	P11974	337	intra	0.1682431	P11974-311-P11974-337	306	337	False		1	8.5		1	1.5			5								1		1				1			BS3
20180615_KS_CL_9	14527	5	VYVDDGLISLQVKQK	13	KAADVHEVR	1	0							P11974	186	P11974	247	intra	0.00036835	P11974-186-P11974-247	174	247	False		1	4		1	11			5								1		1				1			BS3
20180615_KS_CL_9	14495	5	VYVDDGLISLQVKQK	13	KAADVHEVR	1	0							P11974	186	P11974	247	intra	0.01275594	P11974-186-P11974-247	174	247	False		1	6		1	8			5								1		1				1			BS3
20180615_KS_CL_9	13447	4	VYVDDGLISLQVKQK	13	KPRPTR	1	0							P11974	186	P11974	337	intra	0.01736536	P11974-186-P11974-337	174	337	False		1	19		1	2			4								1		1				1			BS3
20180615_KS_CL_9	13257	4	VYVDDGLISLQVKQK	13	KPRPTR	1	0							P11974	186	P11974	337	intra	0.0268783	P11974-186-P11974-337	174	337	False		1	14		1	2			4								1		1				1			BS3
20180615_KS_CL_9	13321	5	VYVDDGLISLQVKQK	13	KPRPTR	1	0							P11974	186	P11974	337	intra	0.03669605	P11974-186-P11974-337	174	337	False		1	21		1	4			5								1		1				1			BS3
20180615_KS_CL_9	20882	3	VYVDDGLISLQVKQK	13	NICKVVDVGSK	4	0				57.021464	3	Carbamidomethyl[C]	P11974	186	P11974	166	intra	0.0047212	P11974-166-P11974-186	174	163	False		1	3.5		1	5.5			3								1		1				1			BS3
20180615_KS_CL_9	21001	3	VYVDDGLISLQVKQK	13	NICKVVDVGSK	4	0				57.021464	3	Carbamidomethyl[C]	P11974	186	P11974	166	intra	0.00606414	P11974-166-P11974-186	174	163	False		1	5.5		1	6.5			3								1		1				1			BS3
20180615_KS_CL_9	22509	3	VYVDDGLISLQVKQK	13	TGLIKGSGTAEVELK	5	0							P11974	186	P11974	125	intra	0.0512996	P11974-125-P11974-186	174	121	False		1	5.5		1	10.5			3								1		1				1			BS3
20180615_KS_CL_9	6569	4	KAADVHEVR	1	KILGEK	1								P11974	247	P11974	256	intra	28.2	P11974-247-P11974-256	247	256	False																-3.6		0			KAADVHEVR-KILGEK-a1-b1
20180615_KS_CL_9	21001	3	VYVDDGLISLQVKQK	13	NICKVVDVGSK	4								P11974	186	P11974	166	intra	26.28	P11974-166-P11974-186	174	163	False																-2		0			VYVDDGLISLQVKQK-NICKVVDVGSK-a13-b4
20180615_KS_CL_9	23439	5	AEGSDVANAVLDGADCIMLSGETAKGDYPLEAVR	25	GPDFLVTEVENGGFLGSKK	18								P11974	367	P11974	206	intra	25.7	P11974-206-P11974-367	343	189	False																3.3		0			AEGSDVANAVLDGADCIMLSGETAKGDYPLEAVR-GPDFLVTEVENGGFLGSKK-a25-b18
20180615_KS_CL_9	16298	4	KLFEELAR	1	KILGEK	1								P11974	393	P11974	256	intra	24.75	P11974-256-P11974-393	393	256	False																-3.9		0			KLFEELAR-KILGEK-a1-b1
20180615_KS_CL_9	7004	4	KGATLK	1	KILGEK	1								P11974	136	P11974	256	intra	23.41	P11974-136-P11974-256	136	256	False																-3.8		0			KGATLK-KILGEK-a1-b1
20180615_KS_CL_9	8630	4	NICKVVDVGSK	4	KAADVHEVR	1								P11974	166	P11974	247	intra	22.25	P11974-166-P11974-247	163	247	False																-1.9		0			NICKVVDVGSK-KAADVHEVR-a4-b1
20180615_KS_CL_9	10692	3	KILGEK	1	NIKIISK	3								P11974	256	P11974	266	intra	104	P11974-256-P11974-266	256	264	False	104~K1~K3~50#55~K1~S6~50						1640.035669	296	3						-0.087735904
20180615_KS_CL_9	11394	2	MSK	1	VVDVGSK	6		15.9949146	1	Methionine oxidized				P11974	1	P11974	172	intra	84	P11974-1-P11974-172	1	167	False	84~{0~S6~50#-1~K3~S6~50						1221.639515	348	2						1.639089677
20180615_KS_CL_9	12021	3	KGATLK	4	SVETLKEMIK	6					15.9949146	8	Methionine oxidized	P11974	139	P11974	62	intra	77	P11974-62-P11974-139	136	57	False	56~K1~S1~16#62~K1~T4~16#62~K1~K6~16#28~K1~K10~16#77~T4~K6~16#49~T4~K10~16						1948.103491	405	3						0.400769102
20180615_KS_CL_9	12069	4	GSGTAEVELKK	10	NICKVVDVGSK	4					57.02146369	3	Cystein acetamide	P11974	135	P11974	166	intra	95	P11974-135-P11974-166	126	163	False	33~S2~K4~25#36~T4~K4~25#95~K10~K4~25#18~K10~S10~25						2474.317065	409	4						0.091362575
20180615_KS_CL_9	14058	5	KAADVHEVR	1	KGVNLPGAAVDLPAVSEK	1								P11974	247	P11974	207	intra	89	P11974-207-P11974-247	247	207	False	89~K1~K1~90#-1~K1~S16~9						2926.599645	574	5						0.530998211
20180615_KS_CL_9	15540	4	KGATLK	1	SVETLKEMIK	6								P11974	136	P11974	62	intra	82	P11974-62-P11974-136	136	57	False	41~K1~S1~4#45~K1~T4~4#82~K1~K6~45#70~T4~K6~45						1932.108576	716	4						1.295453469
20180615_KS_CL_9	15721	4	KGATLK	4	KGVNLPGAAVDLPAVSEK	1								P11974	139	P11974	207	intra	103	P11974-139-P11974-207	136	207	False	102~K1~K1~47#-1~K1~S16~4#103~T4~K1~47						2519.444314	735	4						0.547989585
20180615_KS_CL_9	16596	4	KGATLK	1	VYVDDGLISLQVKQK	13								P11974	136	P11974	186	intra	126	P11974-136-P11974-186	136	174	False	-1~K1~Y2~3#76~K1~S9~11#126~K1~K13~42#92~T4~K13~42						2459.411952	849	4						-2.893647235
20180615_KS_CL_9	16612	3	KGATLK	1	VYVDDGLISLQVKQK	13								P11974	136	P11974	186	intra	114	P11974-136-P11974-186	136	174	False	-1~K1~Y2~3#78~K1~S9~11#114~K1~K13~42#103~T4~K13~42						2459.411952	850	3						-1.511855555
20180615_KS_CL_9	18020	4	KILGEK	1	KGVNLPGAAVDLPAVSEK	1								P11974	256	P11974	207	intra	78	P11974-207-P11974-256	256	207	False	78~K1~K1~90#39~K1~S16~9						2589.486179	1163	4						-3.458671087
20180615_KS_CL_9	18024	4	KILGEK	1	KGVNLPGAAVDLPAVSEK	1								P11974	256	P11974	207	intra	86	P11974-207-P11974-256	256	207	False	86~K1~K1~90#39~K1~S16~9						2589.486179	1165	4						-3.49111018
20180615_KS_CL_9	18220	3	KILGEK	1	KGVNLPGAAVDLPAVSEK	1								P11974	256	P11974	207	intra	146	P11974-207-P11974-256	256	207	False	146~K1~K1~90#43~K1~S16~9						2589.486179	1229	3						-2.735596519
20180615_KS_CL_9	18237	4	KILGEK	1	KGVNLPGAAVDLPAVSEK	1								P11974	256	P11974	207	intra	107	P11974-207-P11974-256	256	207	False	107~K1~K1~90#38~K1~S16~9						2589.486179	1249	4						-2.124035929
20180615_KS_CL_9	18387	3	KILGEK	1	SVETLKEMIK	4								P11974	256	P11974	60	intra	84	P11974-60-P11974-256	256	57	False	61~K1~S1~4#84~K1~T4~47#84~K1~K6~47						2002.150441	1313	3						-2.821194562
20180615_KS_CL_9	20607	3	MSK	1	GSGTAEVELK	4								P11974	1	P11974	129	intra	77	P11974-1-P11974-129	1	126	False	-1~{0~S2~50#77~{0~T4~50						1492.756336	1806	3						1.732691034
20180615_KS_CL_9	20821	3	MSK	1	GSGTAEVELK	4								P11974	1	P11974	129	intra	77	P11974-1-P11974-129	1	126	False	77~{0~S2~50#77~{0~T4~50						1492.756336	1882	3						3.143497125
20180615_KS_CL_9	21396	4	TGLIKGSGTAEVELK	5	KGVNLPGAAVDLPAVSEK	1								P11974	125	P11974	207	intra	90	P11974-125-P11974-207	121	207	False	88~T1~K1~20#90~K5~K1~20#37~K5~S16~20#83~S7~K1~20#80~T9~K1~20						3404.888676	2001	4						-3.001945631
20180615_KS_CL_9	21428	3	TGLIKGSGTAEVELK	5	KGVNLPGAAVDLPAVSEK	1								P11974	125	P11974	207	intra	87	P11974-125-P11974-207	121	207	False	84~T1~K1~20#87~K5~K1~20#37~K5~S16~20#80~S7~K1~20#80~T9~K1~20						3404.888676	2013	3						-4.60865356
20180615_KS_CL_9	21990	4	KGATLK	1	VVDVGSKVYVDDGLISLQVK	6								P11974	136	P11974	172	intra	105	P11974-136-P11974-172	136	167	False	105~K1~S6~31#105~K1~K7~31#103~K1~Y9~3#54~K1~S16~3#90~T4~K7~31						2887.639051	2222	4						0.006991871
20180615_KS_CL_9	22157	3	KGATLK	1	VVDVGSKVYVDDGLISLQVK	6								P11974	136	P11974	172	intra	95	P11974-136-P11974-172	136	167	False	95~K1~S6~20#95~K1~K7~20#86~K1~Y9~20#52~K1~S16~20#94~T4~K7~20						2887.639051	2267	3						0.68380037
20180615_KS_CL_9	22363	4	TGLIKGSGTAEVELK	5	KGVNLPGAAVDLPAVSEK	1								P11974	125	P11974	207	intra	91	P11974-125-P11974-207	121	207	False	89~T1~K1~24#91~K5~K1~24#37~K5~S16~2#75~S7~K1~24#72~T9~K1~24						3404.888676	2313	4						0.401405033
20180615_KS_CL_9	22372	3	TGLIKGSGTAEVELK	5	KGVNLPGAAVDLPAVSEK	1								P11974	125	P11974	207	intra	86	P11974-125-P11974-207	121	207	False	82~T1~K1~20#86~K5~K1~20#54~K5~S16~20#78~S7~K1~20#78~T9~K1~20						3404.888676	2320	3						-1.858766135
20180615_KS_CL_9	22490	3	KGATLK	4	VVDVGSKVYVDDGLISLQVK	7								P11974	139	P11974	173	intra	90	P11974-139-P11974-173	136	167	False	89~K1~S6~20#89~K1~K7~20#83~K1~Y9~20#54~K1~S16~20#90~T4~K7~20						2887.639051	2430	3						-4.154424991
20180615_KS_CL_9	22500	4	KGATLK	1	VVDVGSKVYVDDGLISLQVK	6								P11974	136	P11974	172	intra	87	P11974-136-P11974-172	136	167	False	87~K1~S6~31#87~K1~K7~31#85~K1~Y9~3#42~K1~S16~3#85~T4~K7~31						2887.639051	2436	4						-1.080402819
20180615_KS_CL_9	22537	5	VNLAMNVGKAR	9	KGDVVIVLTGWRPGSGFTNTMR	1		15.9949146	5	Methionine oxidized				P11974	498	P11974	505	intra	82	P11974-498-P11974-505	490	505	False	82~K9~K1~71#38~K9~T9~7#24~K9~S15~7#24~K9~T18~7#24~K9~T20~7						3716.972714	2490	5						-2.647215033
20180615_KS_CL_9	22658	5	NICKVVDVGSK	4	QKGPDFLVTEVENGGFLGSKK	2		57.02146369	3	Cystein acetamide				P11974	166	P11974	188	intra	114	P11974-166-P11974-188	163	187	False	114~K4~K2~16#99~K4~T9~16#33~K4~S19~16#33~K4~K20~16#52~S10~K2~16#-1~S10~K20~16						3605.888359	2580	5						-0.978686277
20180615_KS_CL_9	22669	4	KLFEELAR	1	KLFEELAR	1								P11974	393	P11974	393	intra	175	P11974-393-P11974-393	393	393	False	175~K1~K1~100						2148.206316	2584	4						-2.380214662
20180615_KS_CL_9	22699	3	KLFEELAR	1	KLFEELAR	1								P11974	393	P11974	393	intra	185	P11974-393-P11974-393	393	393	False	185~K1~K1~100						2148.206316	2599	3						-2.623497912
20180615_KS_CL_9	22839	5	AGKPVICATQMLESMIK	9	SVETLKEMIKSGMNVAR	10		57.02146369	7	Cystein acetamide	15.994914600000016;15.994914600000016	8;13	Methionine oxidized;Methionine oxidized	P11974	328	P11974	66	intra	108	P11974-66-P11974-328	320	57	False	25~K3~S1~1#90~K3~T4~12#90~K3~K6~12#92~K3~K10~12#82~K3~S11~12#107~T9~K6~12#108~T9~K10~12#96~S14~K6~12#97~S14~K10~12						3939.013183	2710	5						-1.470817246
20180615_KS_CL_9	22839	5	AGKPVICATQMLESMIK	9	SVETLKEMIKSGMNVAR	6		57.021463689999976;15.994914600000016	7;11	Cystein acetamide;Methionine oxidized	15.9949146	13	Methionine oxidized	P11974	328	P11974	62	intra	100	P11974-62-P11974-328	320	57	False	66~K3~S1~0#74~K3~T4~8#74~K3~K6~8#74~K3~K10~8#64~K3~S11~8#100~T9~K6~8#100~T9~K10~8#95~S14~K6~8#95~S14~K10~8#72~K17~S1~0#80~K17~T4~8#80~K17~K6~8#80~K17~K10~8#70~K17~S11~8						3939.013183	2711	5						-1.470817246
20180615_KS_CL_9	22839	5	AGKPVICATQMLESMIK	14	SVETLKEMIKSGMNVAR	6		57.021463689999976;15.994914600000016	7;15	Cystein acetamide;Methionine oxidized	15.9949146	13	Methionine oxidized	P11974	333	P11974	62	intra	93	P11974-62-P11974-333	320	57	False	25~K3~S1~0#32~K3~T4~8#32~K3~K6~8#32~K3~K10~8#27~K3~S11~8#84~T9~K6~8#84~T9~K10~8#93~S14~K6~8#93~S14~K10~8#73~K17~S1~0#81~K17~T4~8#81~K17~K6~8#81~K17~K10~8#71~K17~S11~8						3939.013183	2713	5						-1.470817246
20180615_KS_CL_9	22853	4	SVETLKEMIKSGMNVAR	10	GIFPVVCKDPVQEAWAEDVDLR	8		15.994914600000016;15.994914600000016	8;13	Methionine oxidized;Methionine oxidized	57.02146369	7	Cystein acetamide	P11974	66	P11974	475	intra	112	P11974-66-P11974-475	57	468	False	99~S1~K8~4#103~T4~K8~4#110~K6~K8~4#112~K10~K8~43#107~S11~K8~43						4605.303745	2724	4						-1.479687434
20180615_KS_CL_9	2289	3	KPRPTR	1	KPRPTR	1								P11974	337	P11974	337	intra	110	P11974-337-P11974-337	337	337	False	110~K1~K1~83#97~K1~T5~8#97~T5~K1~8						1645.997267	2	3						-3.831606705
20180615_KS_CL_9	22932	4	TGLIKGSGTAEVELK	5	ITLDNAYMEKCDENILWLDYK	7					57.02146369	11	Cystein acetamide	P11974	125	P11974	148	intra	110	P11974-125-P11974-148	121	142	False	105~T1~K10~14#103~K5~T2~14#110~K5~Y7~14#110~K5~K10~14#46~K5~Y20~14#98~S7~K10~14#96~T9~K10~14						4287.145103	2821	4						-1.058943586
20180615_KS_CL_9	2303	4	KPRPTR	1	KPRPTR	1								P11974	337	P11974	337	intra	132	P11974-337-P11974-337	337	337	False	132~K1~K1~83#112~K1~T5~8#112~T5~K1~8						1645.997267	3	4						-3.980678591
20180615_KS_CL_9	23035	4	KLFEELAR	1	GDLGIEIPAEKVFLAQK	11								P11974	393	P11974	305	intra	121	P11974-305-P11974-393	393	295	False	121~K1~K11~100						2970.655035	2942	4						1.004410464
20180615_KS_CL_9	23133	3	GPDFLVTEVENGGFLGSK	7	SVETLKEMIKSGMNVAR	6					15.9949146	13	Methionine oxidized	P11974	195	P11974	62	intra	82	P11974-62-P11974-195	189	57	False	82~T7~K6~45#80~T7~K10~4#49~S17~K6~45#46~S17~K10~4						3911.976915	3121	3						2.790877801
20180615_KS_CL_9	23235	3	IISKIENHEGVR	4	VYVDDGLISLQVK	2								P11974	270	P11974	175	intra	95	P11974-175-P11974-270	267	174	False	95~K4~Y2~50#79~K4~S9~50						2980.635362	3232	3						-4.572871443
20180615_KS_CL_9	23430	5	GPDFLVTEVENGGFLGSKK	18	AEGSDVANAVLDGADCIMLSGETAKGDYPLEAVR	20					57.021463689999976;15.994914600000016	16;18	Cystein acetamide;Methionine oxidized	P11974	206	P11974	362	intra	78	P11974-206-P11974-362	189	343	False	75~T7~K25~2#75~S17~K25~2#65~K18~S4~29#78~K18~S20~29#78~K18~T23~29#75~K18~K25~2#61~K18~Y28~2						5641.720038	3390	5						3.108425333
20180615_KS_CL_9	23875	3	ILGEKGK	5	DIQDLKFGVEQDVDMVFASFIR	6					15.9949146	15	Methionine oxidized	P11974	261	P11974	230	intra	84	P11974-230-P11974-261	257	225	False	84~K5~K6~50#50~K5~S19~50						3469.792333	3814	3						1.158653013
20180615_KS_CL_9	23933	3	KILGEK	1	DIQDLKFGVEQDVDMVFASFIR	6								P11974	256	P11974	230	intra	129	P11974-230-P11974-256	256	225	False	129~K1~K6~50#64~K1~S19~50						3396.775955	3849	3						-3.689223663
20180615_KS_CL_9	23940	4	KILGEK	1	DIQDLKFGVEQDVDMVFASFIR	6								P11974	256	P11974	230	intra	95	P11974-230-P11974-256	256	225	False	95~K1~K6~90#52~K1~S19~9						3396.775955	3859	4						-1.630902099
20180615_KS_CL_9	2619	4	KPRPTR	1	KPRPTR	1								P11974	337	P11974	337	intra	98	P11974-337-P11974-337	337	337	False	98~K1~K1~83#86~K1~T5~8#86~T5~K1~8						1645.997267	11	4						-1.528656151
20180615_KS_CL_9	2702	4	KPRPTR	1	KPRPTR	1								P11974	337	P11974	337	intra	100	P11974-337-P11974-337	337	337	False	100~K1~K1~33#92~K1~T5~33#92~T5~K1~33						1645.997267	17	4						-1.19572638
20180615_KS_CL_9	3430	3	KGATLK	1	KPRPTR	5								P11974	136	P11974	341	intra	116	P11974-136-P11974-341	136	337	False	112~K1~K1~47#116~K1~T5~47#93~T4~K1~4						1508.927122	23	3						0.944663684
20180615_KS_CL_9	4628	4	GKNIK	2	KAADVHEVR	1								P11974	263	P11974	247	intra	86	P11974-247-P11974-263	262	247	False	86~K2~K1~100						1720.970443	32	4						-1.313324687
20180615_KS_CL_9	5073	4	KGATLK	1	KAADVHEVR	1								P11974	136	P11974	247	intra	114	P11974-136-P11974-247	136	247	False	114~K1~K1~50#93~T4~K1~50						1779.012308	47	4						-3.209077473
20180615_KS_CL_9	5082	5	KGATLK	1	KAADVHEVR	1								P11974	136	P11974	247	intra	109	P11974-136-P11974-247	136	247	False	109~K1~K1~50#90~T4~K1~50						1779.012308	49	5						-2.168820503
20180615_KS_CL_9	7809	5	KAADVHEVR	1	IISKIENHEGVR	3								P11974	247	P11974	269	intra	96	P11974-247-P11974-269	247	267	False	96~K1~S3~50#96~K1~K4~50						2556.389259	124	5						-2.11215541
20180615_KS_CL_9	8630	4	KAADVHEVR	1	NICKVVDVGSK	4					57.02146369	3	Cystein acetamide	P11974	247	P11974	166	intra	137	P11974-166-P11974-247	247	163	False	137~K1~K4~50#65~K1~S10~50						2380.265304	162	4						-0.618939792
20180615_KS_CL_9	8632	3	KAADVHEVR	1	NICKVVDVGSK	4					57.02146369	3	Cystein acetamide	P11974	247	P11974	166	intra	80	P11974-166-P11974-247	247	163	False	80~K1~K4~50#46~K1~S10~50						2380.265304	163	3						-1.198128382
20180615_KS_CL_9	9230	3	GFFKK	4	TGLIKGSGTAEVELKK	15								P11974	504	P11974	135	intra	77	P11974-135-P11974-504	501	121	False	72~K4~T1~20#77~K4~K5~20#77~K4~S7~20#77~K4~T9~20#77~K4~K15~20						2394.364273	205	3						-0.395871416
20180615_KS_CL_9	9370	3	KPRPTR	5	TGLIKGSGTAEVELK	5								P11974	341	P11974	125	intra	79	P11974-125-P11974-341	337	121	False	74~K1~T1~20#74~K1~K5~20#74~K1~S7~20#74~K1~T9~20#79~T5~K5~20						2394.371484	216	3						-2.883629361
20180615_KS_CL_9	9383	3	KPRPTR	5	TGLIKGSGTAEVELK	5								P11974	341	P11974	125	intra	82	P11974-125-P11974-341	337	121	False	73~K1~T1~20#78~K1~K5~20#78~K1~S7~20#78~K1~T9~20#82~T5~K5~20						2394.371484	219	3						-2.956300213
20180615_KS_CL_9	9383	3	GFFKK	4	TGLIKGSGTAEVELKK	15								P11974	504	P11974	135	intra	78	P11974-135-P11974-504	501	121	False	73~K4~T1~20#78~K4~K5~20#78~K4~S7~20#78~K4~T9~20#78~K4~K15~20						2394.364273	218	3						0.055187924
20180615_KS_CL_9	23439	5	AEGSDVANAVLDGADCIMLSGETAKGDYPLEAVR	25	GPDFLVTEVENGGFLGSKK	18								P11974	367	P11974	206	intra	6.09	P11974-206-P11974-367	343	189	False																						1
20180615_KS_CL_9	22866	5	AEGSDVANAVLDGADCIMLSGETAKGDYPLEAVR	25	KPRPTR	1								P11974	367	P11974	337	intra	10.565	P11974-337-P11974-367	343	337	False																						1
20180615_KS_CL_9	23940	4	DIQDLKFGVEQDVDMVFASFIR	6	KILGEK	1								P11974	230	P11974	256	intra	4.595	P11974-230-P11974-256	225	256	False																						1
20180615_KS_CL_9	20465	6	KPRPTR	1	TATESFASDPILYRPVAVALDTKGPEIR	23								P11974	337	P11974	115	intra	4.7	P11974-115-P11974-337	337	93	False																						1
20180615_KS_CL_9	23035	4	GDLGIEIPAEKVFLAQK	11	KLFEELAR	1								P11974	305	P11974	393	intra	3.87	P11974-305-P11974-393	295	393	False																						1
20180615_KS_CL_9	22586	4	IISKIENHEGVR	4	TATESFASDPILYRPVAVALDTKGPEIR	23								P11974	270	P11974	115	intra	5.41	P11974-115-P11974-270	267	93	False																						1
20180615_KS_CL_9	22781	4	GPDFLVTEVENGGFLGSKK	18	TGLIKGSGTAEVELK	5								P11974	206	P11974	125	intra	4.205	P11974-125-P11974-206	189	121	False																						1
20180615_KS_CL_9	23418	5	AEGSDVANAVLDGADCIMLSGETAKGDYPLEAVR	25	TATESFASDPILYRPVAVALDTKGPEIR	23								P11974	367	P11974	115	intra	5.605	P11974-115-P11974-367	343	93	False																						1
20180615_KS_CL_9	23174	4	AEGSDVANAVLDGADCIMLSGETAKGDYPLEAVR	25	TGLIKGSGTAEVELK	5								P11974	367	P11974	125	intra	6.17	P11974-125-P11974-367	343	121	False																						1
20180615_KS_CL_9	19860	4	GPDFLVTEVENGGFLGSKK	18	KPRPTR	1								P11974	206	P11974	337	intra	5.515	P11974-206-P11974-337	189	337	False																						1
20180615_KS_CL_9	15081	3	GFFKK	4	VNLAMNVGKAR	9								P11974	504	P11974	498	intra	3.275	P11974-498-P11974-504	501	490	False																						1
20180615_KS_CL_9	22780	4	TATESFASDPILYRPVAVALDTKGPEIR	23	TGLIKGSGTAEVELK	5								P11974	115	P11974	125	intra	7.375	P11974-115-P11974-125	93	121	False																						1
20180615_KS_CL_9	23037	5	GPDFLVTEVENGGFLGSKK	18	TATESFASDPILYRPVAVALDTKGPEIR	23								P11974	206	P11974	115	intra	3.425	P11974-115-P11974-206	189	93	False																						1
20180615_KS_CL_9	5073	4	KAADVHEVR	1	KGATLK	1								P11974	247	P11974	136	intra	2.92	P11974-136-P11974-247	247	136	False																						1
20180615_KS_CL_9	8615	5	KAADVHEVR	1	NICKVVDVGSK	4								P11974	247	P11974	166	intra	2.815	P11974-166-P11974-247	247	163	False																						1
20180615_KS_CL_9	11671	4	KGATLK	1	TGLIKGSGTAEVELK	5								P11974	136	P11974	125	intra	3.205	P11974-125-P11974-136	136	121	False																						1
20180615_KS_CL_9	10593	4	KAADVHEVR	1	TGLIKGSGTAEVELK	5								P11974	247	P11974	125	intra	2.75	P11974-125-P11974-247	247	121	False																						1
20180615_KS_CL_9	22930	4	QKGPDFLVTEVENGGFLGSKK	20	TATESFASDPILYRPVAVALDTKGPEIR	23								P11974	206	P11974	115	intra	5.66	P11974-115-P11974-206	187	93	False																						1
20180615_KS_CL_9	22656	4	GSGTAEVELKK	10	TATESFASDPILYRPVAVALDTKGPEIR	23								P11974	135	P11974	115	intra	3.54	P11974-115-P11974-135	126	93	False																						1
20180615_KS_CL_9	18237	4	KGVNLPGAAVDLPAVSEK	1	KILGEK	1								P11974	207	P11974	256	intra	4.485	P11974-207-P11974-256	207	256	False																						1
20180615_KS_CL_9	23247	4	AEGSDVANAVLDGADCIMLSGETAKGDYPLEAVRMQHLIAR	25	EMIKSGMNVAR	4								P11974	367	P11974	66	intra	5.28	P11974-66-P11974-367	343	63	False																						1
20180615_KS_CL_9	7363	4	KAADVHEVRK	1	NICKVVDVGSK	4								P11974	247	P11974	166	intra	3.145	P11974-166-P11974-247	247	163	False																						1
20180615_KS_CL_9	16219	5	MNFSHGTHEYHAETIKNVR	16	SVETLKEMIK	6								P11974	89	P11974	62	intra	2.6	P11974-62-P11974-89	74	57	False																						1
20180615_KS_CL_9	21396	4	KGVNLPGAAVDLPAVSEK	1	TGLIKGSGTAEVELK	5								P11974	207	P11974	125	intra	4.265	P11974-125-P11974-207	207	121	False																						1
20180615_KS_CL_9	6569	4	KAADVHEVR	1	KILGEK	1								P11974	247	P11974	256	intra	3.07	P11974-247-P11974-256	247	256	False																						1
20180615_KS_CL_9	23622	4	CNRAGKPVICATQMLESMIK	6	EMIKSGMNVARMNFSHGTHEYHAETIK	4								P11974	322	P11974	66	intra	2.555	P11974-66-P11974-322	317	63	False																						1
20180615_KS_CL_9	6922	5	IISKIENHEGVR	4	KPRPTR	1								P11974	270	P11974	337	intra	2.17	P11974-270-P11974-337	267	337	False																						1
20180615_KS_CL_9	22764	4	NICKVVDVGSK	4	TATESFASDPILYRPVAVALDTKGPEIR	23								P11974	166	P11974	115	intra	5.18	P11974-115-P11974-166	163	93	False																						1
20180615_KS_CL_9	9609	4	KPRPTR	1	TGLIKGSGTAEVELK	5								P11974	337	P11974	125	intra	2.845	P11974-125-P11974-337	337	121	False																						1
20180615_KS_CL_9	22560	4	GDLGIEIPAEKVFLAQK	11	IISKIENHEGVR	4								P11974	305	P11974	270	intra	3.515	P11974-270-P11974-305	295	267	False																						1
20180615_KS_CL_9	13172	4	KGVNLPGAAVDLPAVSEK	1	KPRPTR	1								P11974	207	P11974	337	intra	3.005	P11974-207-P11974-337	207	337	False																						1
20180615_KS_CL_9	2419	3	LDQIDKESVAPLDVAAGPLNVGKK	6	SIIKINK	4								decoy_P11974	308	decoy_P11974	266	intra	0.265	decoy_P11974-266-decoy_P11974-308	303	263	True
20180615_KS_CL_9	3430	3	KGATLK	1	KPRPTR	1								P11974	136	P11974	337	intra	2.395	P11974-136-P11974-337	136	337	False
20180615_KS_CL_9	4935	3	IISKIENHEGVRR	4	MNFSHGTHEYHAETIKNVR	16								P11974	270	P11974	89	intra	0.08	P11974-89-P11974-270	267	74	False
20180615_KS_CL_9	4938	3	CDENILWLDYKNICKVVDVGSK	11	KAADVHEVRK	1								P11974	162	P11974	247	intra	0.64	P11974-162-P11974-247	152	247	False
20180615_KS_CL_9	4946	4	ITLDNAYMEKCDENILWLDYKNICK	10	VNLAMNVGKARGFFK	9								P11974	151	P11974	498	intra	0.65	P11974-151-P11974-498	142	490	False
20180615_KS_CL_9	5073	4	KAADVHEVR	1	KGATLK	1								P11974	247	P11974	136	intra	2.92	P11974-136-P11974-247	247	136	False
20180615_KS_CL_9	5082	5	KAADVHEVR	1	KGATLK	1								P11974	247	P11974	136	intra	2.365	P11974-136-P11974-247	247	136	False
20180615_KS_CL_9	5427	3	ALEEFLKRHFMAAEAER	7	WGTLVIVVDGKKFFGR	11								decoy_P11974	139	decoy_P11974	27	intra	0.705	decoy_P11974-27-decoy_P11974-139	133	17	True
20180615_KS_CL_9	5578	3	ALEEFLKR	7	VEHVDAAKR	8								decoy_P11974	139	decoy_P11974	285	intra	0.17	decoy_P11974-139-decoy_P11974-285	133	278	True
20180615_KS_CL_9	5737	6	AVNMGSKIMEK	7	IEPGKTDLAVAVPR	5								decoy_P11974	466	decoy_P11974	417	intra	0.475	decoy_P11974-417-decoy_P11974-466	460	413	True
20180615_KS_CL_9	5805	3	GSGTAEVELKK	10	KPRPTR	1								P11974	135	P11974	337	intra	1.15	P11974-135-P11974-337	126	337	False
20180615_KS_CL_9	5984	3	GSGTAEVELKK	10	KPRPTR	1								P11974	135	P11974	337	intra	1.78	P11974-135-P11974-337	126	337	False
20180615_KS_CL_9	6228	3	KAADVHEVR	1	KILGEKGK	6								P11974	247	P11974	261	intra	1.01	P11974-247-P11974-261	247	256	False
20180615_KS_CL_9	6468	6	KLFEELAR	1	VNLAMNVGKARGFFK	9								P11974	393	P11974	498	intra	0.63	P11974-393-P11974-498	393	490	False
20180615_KS_CL_9	6482	7	SGLFGGNEVETVLFDPGKQK	18	VGEHNEIKSIIK	8								decoy_P11974	344	decoy_P11974	262	intra	1.195	decoy_P11974-262-decoy_P11974-344	327	255	True
20180615_KS_CL_9	6548	5	KAADVHEVR	1	KILGEK	1								P11974	247	P11974	256	intra	2.675	P11974-247-P11974-256	247	256	False
20180615_KS_CL_9	6555	3	KAADVHEVR	1	KILGEK	1								P11974	247	P11974	256	intra	3.755	P11974-247-P11974-256	247	256	False
20180615_KS_CL_9	6569	4	KAADVHEVR	1	KILGEK	1								P11974	247	P11974	256	intra	3.07	P11974-247-P11974-256	247	256	False
20180615_KS_CL_9	6718	5	KAADVHEVR	1	KILGEK	1								P11974	247	P11974	256	intra	2.235	P11974-247-P11974-256	247	256	False
20180615_KS_CL_9	6922	5	IISKIENHEGVR	4	KPRPTR	1								P11974	270	P11974	337	intra	2.17	P11974-270-P11974-337	267	337	False
20180615_KS_CL_9	7004	4	KGATLK	1	KILGEK	1								P11974	136	P11974	256	intra	2.105	P11974-136-P11974-256	136	256	False
20180615_KS_CL_9	7065	3	GSGTAEVELKK	10	KAADVHEVR	1								P11974	135	P11974	247	intra	2.22	P11974-135-P11974-247	126	247	False
20180615_KS_CL_9	7363	4	KAADVHEVRK	1	NICKVVDVGSK	4								P11974	247	P11974	166	intra	3.145	P11974-166-P11974-247	247	163	False
20180615_KS_CL_9	7441	4	EMIKSGMNVAR	4	KPRPTR	1								P11974	66	P11974	337	intra	1.29	P11974-66-P11974-337	63	337	False
20180615_KS_CL_9	7450	3	KPRPTR	1	NICKVVDVGSK	4								P11974	337	P11974	166	intra	2.43	P11974-166-P11974-337	337	163	False
20180615_KS_CL_9	7460	4	KPRPTR	1	NICKVVDVGSK	4								P11974	337	P11974	166	intra	2.44	P11974-166-P11974-337	337	163	False
20180615_KS_CL_9	7662	4	KPRPTR	1	NICKVVDVGSK	4								P11974	337	P11974	166	intra	1.27	P11974-166-P11974-337	337	163	False
20180615_KS_CL_9	7719	4	KLEVEATGSGKILGTR	1	TPRPKK	5								decoy_P11974	397	decoy_P11974	195	intra	0.31	decoy_P11974-195-decoy_P11974-397	397	191	True
20180615_KS_CL_9	7750	3	KLEVEATGSGKILGTR	11	TPRPKK	5								decoy_P11974	407	decoy_P11974	195	intra	0.595	decoy_P11974-195-decoy_P11974-407	397	191	True
20180615_KS_CL_9	7765	6	GDLGIEIPAEKVFLAQK	11	KGATLK	1								P11974	305	P11974	136	intra	1.72	P11974-136-P11974-305	295	136	False
20180615_KS_CL_9	7809	5	IISKIENHEGVR	4	KAADVHEVR	1								P11974	270	P11974	247	intra	3.655	P11974-247-P11974-270	267	247	False
20180615_KS_CL_9	7898	5	KLEVEATGSGKILGTR	11	TPRPKK	5								decoy_P11974	407	decoy_P11974	195	intra	0.465	decoy_P11974-195-decoy_P11974-407	397	191	True
20180615_KS_CL_9	8323	3	NIKIISKIENHEGVR	3	SVETLKEMIKSGMNVAR	6								P11974	266	P11974	62	intra	0.84	P11974-62-P11974-266	264	57	False
20180615_KS_CL_9	8342	3	PVPVVRMTNTFGSGPRWGTLVIVVDGK	1	QKVQLSILGDDVYVK	2								decoy_P11974	1	decoy_P11974	346	intra	1.145	decoy_P11974-1-decoy_P11974-346	1	345	True
20180615_KS_CL_9	8361	4	PVPVVRMTNTFGSGPRWGTLVIVVDGK	1	QKVQLSILGDDVYVK	2								decoy_P11974	1	decoy_P11974	346	intra	0.885	decoy_P11974-1-decoy_P11974-346	1	345	True
20180615_KS_CL_9	8615	5	KAADVHEVR	1	NICKVVDVGSK	4								P11974	247	P11974	166	intra	2.815	P11974-166-P11974-247	247	163	False
20180615_KS_CL_9	8630	4	KAADVHEVR	1	NICKVVDVGSK	4								P11974	247	P11974	166	intra	3.55	P11974-166-P11974-247	247	163	False
20180615_KS_CL_9	8632	3	KAADVHEVR	1	NICKVVDVGSK	4								P11974	247	P11974	166	intra	3.62	P11974-166-P11974-247	247	163	False
20180615_KS_CL_9	8649	6	KAADVHEVR	1	TGLIKGSGTAEVELKK	15								P11974	247	P11974	135	intra	2.245	P11974-135-P11974-247	247	121	False
20180615_KS_CL_9	8657	6	KAADVHEVR	1	TGLIKGSGTAEVELKK	15								P11974	247	P11974	135	intra	2.62	P11974-135-P11974-247	247	121	False
20180615_KS_CL_9	8661	4	KAADVHEVR	1	TGLIKGSGTAEVELKK	15								P11974	247	P11974	135	intra	1.18	P11974-135-P11974-247	247	121	False
20180615_KS_CL_9	8787	5	KLEVEATGSGK	1	RVGEHNEIKSIIK	9								decoy_P11974	397	decoy_P11974	262	intra	1.06	decoy_P11974-262-decoy_P11974-397	397	254	True
20180615_KS_CL_9	8968	6	KLEVEATGSGK	1	RVGEHNEIKSIIK	9								decoy_P11974	397	decoy_P11974	262	intra	0.71	decoy_P11974-262-decoy_P11974-397	397	254	True
20180615_KS_CL_9	9110	3	FFGRAKGVNMALNVR	6	LDQIDKESVAPLDVAAGPLNVGK	6								decoy_P11974	34	decoy_P11974	308	intra	1.415	decoy_P11974-34-decoy_P11974-308	29	303	True
20180615_KS_CL_9	9124	3	IEPGKTDLAVAVPR	5	KIMSELMQTACIVPK	1								decoy_P11974	417	decoy_P11974	196	intra	0.315	decoy_P11974-196-decoy_P11974-417	413	196	True
20180615_KS_CL_9	9145	3	INKGKEGLIK	3	VPVVRMTNTFGSGPRWGTLVIVVDGK	1								decoy_P11974	269	decoy_P11974	2	intra	0.31	decoy_P11974-2-decoy_P11974-269	267	2	True
20180615_KS_CL_9	9156	3	IMSELMQTACIVPKGAR	14	VEHVDAAKR	8								decoy_P11974	210	decoy_P11974	285	intra	0.605	decoy_P11974-210-decoy_P11974-285	197	278	True
20180615_KS_CL_9	9170	4	ILGTRIEPGKTDLAVAVPR	10	PVPVVRMTNTFGSGPRWGTLVIVVDGK	1								decoy_P11974	417	decoy_P11974	1	intra	0.61	decoy_P11974-1-decoy_P11974-417	408	1	True
20180615_KS_CL_9	9190	5	LEVEATGSGKILGTR	10	TPRPKK	5								decoy_P11974	407	decoy_P11974	195	intra	0.95	decoy_P11974-195-decoy_P11974-407	398	191	True
20180615_KS_CL_9	9230	3	KPRPTR	1	TGLIKGSGTAEVELK	5								P11974	337	P11974	125	intra	3.075	P11974-125-P11974-337	337	121	False
20180615_KS_CL_9	9297	4	KPRPTR	1	TGLIKGSGTAEVELK	5								P11974	337	P11974	125	intra	2.8	P11974-125-P11974-337	337	121	False
20180615_KS_CL_9	9352	5	LEVEATGSGKILGTR	10	TPRPKK	5								decoy_P11974	407	decoy_P11974	195	intra	0.785	decoy_P11974-195-decoy_P11974-407	398	191	True
20180615_KS_CL_9	9379	3	EMIKSGMNVAR	4	KGATLK	1								P11974	66	P11974	136	intra	2.055	P11974-66-P11974-136	63	136	False
20180615_KS_CL_9	9383	3	KPRPTR	1	TGLIKGSGTAEVELK	5								P11974	337	P11974	125	intra	2.99	P11974-125-P11974-337	337	121	False
20180615_KS_CL_9	9386	4	EMIKSGMNVAR	4	KGATLK	1								P11974	66	P11974	136	intra	1.56	P11974-66-P11974-136	63	136	False
20180615_KS_CL_9	9435	4	KPRPTR	1	TGLIKGSGTAEVELK	5								P11974	337	P11974	125	intra	3.185	P11974-125-P11974-337	337	121	False
20180615_KS_CL_9	9498	5	GFFKK	4	TGLIKGSGTAEVELKK	5								P11974	504	P11974	125	intra	1.74	P11974-125-P11974-504	501	121	False
20180615_KS_CL_9	9552	4	GSGTAEVELKK	10	KILGEK	1								P11974	135	P11974	256	intra	1.64	P11974-135-P11974-256	126	256	False
20180615_KS_CL_9	9609	4	KPRPTR	1	TGLIKGSGTAEVELK	5								P11974	337	P11974	125	intra	2.845	P11974-125-P11974-337	337	121	False
20180615_KS_CL_9	9790	4	LEVEATGSGKILGTR	10	TPRPKK	5								decoy_P11974	407	decoy_P11974	195	intra	0.24	decoy_P11974-195-decoy_P11974-407	398	191	True
20180615_KS_CL_9	9796	5	KFFGRAK	1	RVEHVDAAKR	9								decoy_P11974	28	decoy_P11974	285	intra	1.225	decoy_P11974-28-decoy_P11974-285	28	277	True
20180615_KS_CL_9	9863	5	GFFKK	4	TGLIKGSGTAEVELKK	15								P11974	504	P11974	135	intra	1.075	P11974-135-P11974-504	501	121	False
20180615_KS_CL_9	10140	3	IISKIENHEGVR	4	KILGEK	1								P11974	270	P11974	256	intra	0.765	P11974-256-P11974-270	267	256	False
20180615_KS_CL_9	10365	4	KPRPTR	1	VNLAMNVGKARGFFK	9								P11974	337	P11974	498	intra	0.475	P11974-337-P11974-498	337	490	False
20180615_KS_CL_9	10408	4	KPRPTR	1	VNLAMNVGKARGFFK	9								P11974	337	P11974	498	intra	0.47	P11974-337-P11974-498	337	490	False
20180615_KS_CL_9	10410	4	KAADVHEVR	1	TGLIKGSGTAEVELK	5								P11974	247	P11974	125	intra	3.065	P11974-125-P11974-247	247	121	False
20180615_KS_CL_9	10434	3	KAADVHEVR	1	TGLIKGSGTAEVELK	5								P11974	247	P11974	125	intra	1.51	P11974-125-P11974-247	247	121	False
20180615_KS_CL_9	10593	4	KAADVHEVR	1	TGLIKGSGTAEVELK	5								P11974	247	P11974	125	intra	2.75	P11974-125-P11974-247	247	121	False
20180615_KS_CL_9	10603	5	AGKPVICATQMLESMIK	3	VFLAQKMIIGR	6								P11974	322	P11974	311	intra	1.555	P11974-311-P11974-322	320	306	False
20180615_KS_CL_9	10671	4	KILGEK	1	NIKIISK	3								P11974	256	P11974	266	intra	1.335	P11974-256-P11974-266	256	264	False
20180615_KS_CL_9	10683	6	KFFGR	1	QKVQLSILGDDVYVKSGVDVVK	15								decoy_P11974	28	decoy_P11974	359	intra	2.57	decoy_P11974-28-decoy_P11974-359	28	345	True
20180615_KS_CL_9	10692	3	KILGEK	1	NIKIISK	3								P11974	256	P11974	266	intra	2.12	P11974-256-P11974-266	256	264	False
20180615_KS_CL_9	10769	4	KLFEELAR	1	KPRPTR	1								P11974	393	P11974	337	intra	1.53	P11974-337-P11974-393	393	337	False
20180615_KS_CL_9	10800	4	EAEAAMFHRKLFEELAR	10	SVETLKEMIKSGMNVAR	6								P11974	393	P11974	62	intra	1.17	P11974-62-P11974-393	384	57	False
20180615_KS_CL_9	10830	4	EMIKSGMNVAR	4	GIFPVVCKDPVQEAWAEDVDLR	8								P11974	66	P11974	475	intra	0.6	P11974-66-P11974-475	63	468	False
20180615_KS_CL_9	10833	4	GATLKITLDNAYMEK	5	GIFPVVCKDPVQEAWAEDVDLRVNLAMNVGK	8								P11974	141	P11974	475	intra	1.21	P11974-141-P11974-475	137	468	False
20180615_KS_CL_9	10887	4	EMIKSGMNVAR	4	GIFPVVCKDPVQEAWAEDVDLR	8								P11974	66	P11974	475	intra	0.595	P11974-66-P11974-475	63	468	False
20180615_KS_CL_9	11231	6	KFFGR	1	QKVQLSILGDDVYVKSGVDVVK	15								decoy_P11974	28	decoy_P11974	359	intra	2.82	decoy_P11974-28-decoy_P11974-359	28	345	True
20180615_KS_CL_9	11297	4	ALEEFLKRHFMAAEAER	7	GKEGLIK	2								decoy_P11974	139	decoy_P11974	271	intra	0.555	decoy_P11974-139-decoy_P11974-271	133	270	True
20180615_KS_CL_9	11392	5	FFGRAKGVNMALNVR	6	VEHVDAAKR	8								decoy_P11974	34	decoy_P11974	285	intra	0.435	decoy_P11974-34-decoy_P11974-285	29	278	True
20180615_KS_CL_9	11432	5	AGKPVICATQMLESMIK	3	NIKIISK	3								P11974	322	P11974	266	intra	0.4	P11974-266-P11974-322	320	264	False
20180615_KS_CL_9	11582	3	IFSAFVMDVDQEVGFKLDQIDK	16	ILGTRIEPGKTDLAVAVPR	10								decoy_P11974	302	decoy_P11974	417	intra	0.47	decoy_P11974-302-decoy_P11974-417	287	408	True
20180615_KS_CL_9	11646	3	KGATLK	1	TGLIKGSGTAEVELK	5								P11974	136	P11974	125	intra	1.615	P11974-125-P11974-136	136	121	False
20180615_KS_CL_9	11671	4	KGATLK	1	TGLIKGSGTAEVELK	5								P11974	136	P11974	125	intra	3.205	P11974-125-P11974-136	136	121	False
20180615_KS_CL_9	11675	3	KGATLK	1	TGLIKGSGTAEVELK	5								P11974	136	P11974	125	intra	2.355	P11974-125-P11974-136	136	121	False
20180615_KS_CL_9	11821	4	KFFGR	1	KLEVEATGSGK	1								decoy_P11974	28	decoy_P11974	397	intra	0.785	decoy_P11974-28-decoy_P11974-397	28	397	True
20180615_KS_CL_9	11840	4	KGATLK	1	TGLIKGSGTAEVELK	5								P11974	136	P11974	125	intra	3.21	P11974-125-P11974-136	136	121	False
20180615_KS_CL_9	11846	3	KGATLK	1	TGLIKGSGTAEVELK	5								P11974	136	P11974	125	intra	3	P11974-125-P11974-136	136	121	False
20180615_KS_CL_9	11962	5	KAADVHEVR	1	KLFEELAR	1								P11974	247	P11974	393	intra	1.72	P11974-247-P11974-393	247	393	False
20180615_KS_CL_9	11993	4	KAADVHEVR	1	KLFEELAR	1								P11974	247	P11974	393	intra	2.645	P11974-247-P11974-393	247	393	False
20180615_KS_CL_9	12006	4	KGATLK	1	TGLIKGSGTAEVELK	5								P11974	136	P11974	125	intra	2.995	P11974-125-P11974-136	136	121	False
20180615_KS_CL_9	12010	4	GFFKK	4	KILGEK	1								P11974	504	P11974	256	intra	0.865	P11974-256-P11974-504	501	256	False
20180615_KS_CL_9	12013	3	KGATLK	1	TGLIKGSGTAEVELK	5								P11974	136	P11974	125	intra	0.95	P11974-125-P11974-136	136	121	False
20180615_KS_CL_9	12428	3	KPRPTR	1	SVETLKEMIK	6								P11974	337	P11974	62	intra	0.875	P11974-62-P11974-337	337	57	False
20180615_KS_CL_9	12430	5	KPRPTR	1	SVETLKEMIK	6								P11974	337	P11974	62	intra	1.14	P11974-62-P11974-337	337	57	False
20180615_KS_CL_9	12436	3	KPRPTR	1	SVETLKEMIK	6								P11974	337	P11974	62	intra	1.03	P11974-62-P11974-337	337	57	False
20180615_KS_CL_9	12449	4	KPRPTR	1	SVETLKEMIK	6								P11974	337	P11974	62	intra	2.105	P11974-62-P11974-337	337	57	False
20180615_KS_CL_9	12451	3	AVNMGSKIMEK	7	KLEVEATGSGK	1								decoy_P11974	466	decoy_P11974	397	intra	0.11	decoy_P11974-397-decoy_P11974-466	460	397	True
20180615_KS_CL_9	12609	3	KPRPTR	1	SVETLKEMIK	6								P11974	337	P11974	62	intra	1.515	P11974-62-P11974-337	337	57	False
20180615_KS_CL_9	12785	3	KPRPTR	1	SVETLKEMIK	6								P11974	337	P11974	62	intra	0.95	P11974-62-P11974-337	337	57	False
20180615_KS_CL_9	12904	4	KGATLK	1	TGLIKGSGTAEVELK	5								P11974	136	P11974	125	intra	2.525	P11974-125-P11974-136	136	121	False
20180615_KS_CL_9	12995	3	KGVNLPGAAVDLPAVSEK	1	KPRPTR	1								P11974	207	P11974	337	intra	1.27	P11974-207-P11974-337	207	337	False
20180615_KS_CL_9	12998	5	GATLKITLDNAYMEK	5	KPRPTR	1								P11974	141	P11974	337	intra	1.06	P11974-141-P11974-337	137	337	False
20180615_KS_CL_9	13104	5	IMEKLTEVSR	4	WGTLVIVVDGKK	11								decoy_P11974	470	decoy_P11974	27	intra	0.23	decoy_P11974-27-decoy_P11974-470	467	17	True
20180615_KS_CL_9	13156	3	GFFKK	4	KGATLKITLDNAYMEK	6								P11974	504	P11974	141	intra	0.955	P11974-141-P11974-504	501	136	False
20180615_KS_CL_9	13172	4	KGVNLPGAAVDLPAVSEK	1	KPRPTR	1								P11974	207	P11974	337	intra	3.005	P11974-207-P11974-337	207	337	False
20180615_KS_CL_9	13175	3	KGVNLPGAAVDLPAVSEK	1	KPRPTR	1								P11974	207	P11974	337	intra	2.615	P11974-207-P11974-337	207	337	False
20180615_KS_CL_9	13265	3	KPRPTR	1	VYVDDGLISLQVKQK	13								P11974	337	P11974	186	intra	1.815	P11974-186-P11974-337	337	174	False
20180615_KS_CL_9	13435	4	NICKVVDVGSK	4	TGLIKGSGTAEVELKK	5								P11974	166	P11974	125	intra	2.4	P11974-125-P11974-166	163	121	False
20180615_KS_CL_9	13478	3	EGLIKR	5	SGVDVVKCINKYDLWLINEDCK	7								decoy_P11974	276	decoy_P11974	366	intra	1.025	decoy_P11974-276-decoy_P11974-366	272	360	True
20180615_KS_CL_9	13493	4	KGDVVIVLTGWRPGSGFTNTMR	1	KPRPTRAEGSDVANAVLDGADCIMLSGETAK	1								P11974	505	P11974	337	intra	0.455	P11974-337-P11974-505	505	337	False
20180615_KS_CL_9	13801	5	EGLIKRVEHVDAAK	5	IEPGKTDLAVAVPR	5								decoy_P11974	276	decoy_P11974	417	intra	0.445	decoy_P11974-276-decoy_P11974-417	272	413	True
20180615_KS_CL_9	13884	4	EMIKSGMNVAR	4	GATLKITLDNAYMEK	5								P11974	66	P11974	141	intra	0.84	P11974-66-P11974-141	63	137	False
20180615_KS_CL_9	13927	3	KILGEKGK	1	NTGIICTIGPASRSVETLKEMIK	19								P11974	256	P11974	62	intra	0.61	P11974-62-P11974-256	256	44	False
20180615_KS_CL_9	13929	3	EMIKSGMNVAR	4	NICKVVDVGSK	4								P11974	66	P11974	166	intra	0.68	P11974-66-P11974-166	63	163	False
20180615_KS_CL_9	14031	5	AVNMGSKIMEK	7	IEPGKTDLAVAVPR	5								decoy_P11974	466	decoy_P11974	417	intra	0.705	decoy_P11974-417-decoy_P11974-466	460	413	True
20180615_KS_CL_9	14080	3	KAADVHEVR	1	KGVNLPGAAVDLPAVSEK	1								P11974	247	P11974	207	intra	3.31	P11974-207-P11974-247	247	207	False
20180615_KS_CL_9	14100	6	AVNMGSKIMEK	7	IEPGKTDLAVAVPR	5								decoy_P11974	466	decoy_P11974	417	intra	0.415	decoy_P11974-417-decoy_P11974-466	460	413	True
20180615_KS_CL_9	14113	5	CDENILWLDYKNICK	11	CNRAGKPVICATQMLESMIK	6								P11974	162	P11974	322	intra	0.305	P11974-162-P11974-322	152	317	False
20180615_KS_CL_9	14190	4	KAADVHEVR	1	KGVNLPGAAVDLPAVSEK	1								P11974	247	P11974	207	intra	3.865	P11974-207-P11974-247	247	207	False
20180615_KS_CL_9	14195	3	KAADVHEVRK	1	KLFEELAR	1								P11974	247	P11974	393	intra	1.71	P11974-247-P11974-393	247	393	False
20180615_KS_CL_9	14274	5	TGLIKGSGTAEVELK	5	VNLAMNVGKAR	9								P11974	125	P11974	498	intra	0.205	P11974-125-P11974-498	121	490	False
20180615_KS_CL_9	14418	6	IMEKLTEVSR	4	WGTLVIVVDGKKFFGR	12								decoy_P11974	470	decoy_P11974	28	intra	0.745	decoy_P11974-28-decoy_P11974-470	467	17	True
20180615_KS_CL_9	14495	5	KAADVHEVR	1	VYVDDGLISLQVKQK	13								P11974	247	P11974	186	intra	1.57	P11974-186-P11974-247	247	174	False
20180615_KS_CL_9	14527	5	KAADVHEVR	1	VYVDDGLISLQVKQK	13								P11974	247	P11974	186	intra	2.25	P11974-186-P11974-247	247	174	False
20180615_KS_CL_9	14651	3	GFFKK	4	NICKVVDVGSK	4								P11974	504	P11974	166	intra	0.77	P11974-166-P11974-504	501	163	False
20180615_KS_CL_9	14654	6	CDENILWLDYKNICK	11	CNRAGKPVICATQMLESMIK	6								P11974	162	P11974	322	intra	0.375	P11974-162-P11974-322	152	317	False
20180615_KS_CL_9	14822	3	KSGLFGGNEVETVLFDPGK	1	LTAGKK	5								decoy_P11974	326	decoy_P11974	396	intra	1.085	decoy_P11974-326-decoy_P11974-396	326	392	True
20180615_KS_CL_9	14833	3	KSGLFGGNEVETVLFDPGK	1	LTAGKK	5								decoy_P11974	326	decoy_P11974	396	intra	0.375	decoy_P11974-326-decoy_P11974-396	326	392	True
20180615_KS_CL_9	14866	3	NICKVVDVGSK	4	VNLAMNVGKAR	9								P11974	166	P11974	498	intra	0.625	P11974-166-P11974-498	163	490	False
20180615_KS_CL_9	14933	5	AVNMGSKIMEK	7	IEPGKTDLAVAVPR	5								decoy_P11974	466	decoy_P11974	417	intra	0.965	decoy_P11974-417-decoy_P11974-466	460	413	True
20180615_KS_CL_9	15010	4	TPRPKK	5	VGEHNEIKSIIK	8								decoy_P11974	195	decoy_P11974	262	intra	0.03	decoy_P11974-195-decoy_P11974-262	191	255	True
20180615_KS_CL_9	15028	5	GDLGIEIPAEKVFLAQK	11	SVETLKEMIK	6								P11974	305	P11974	62	intra	0.555	P11974-62-P11974-305	295	57	False
20180615_KS_CL_9	15051	4	GFFKK	4	VNLAMNVGKAR	9								P11974	504	P11974	498	intra	1.185	P11974-498-P11974-504	501	490	False
20180615_KS_CL_9	15081	3	GFFKK	4	VNLAMNVGKAR	9								P11974	504	P11974	498	intra	3.275	P11974-498-P11974-504	501	490	False
20180615_KS_CL_9	15217	4	GKEGLIKR	2	IMEKLTEVSR	4								decoy_P11974	271	decoy_P11974	470	intra	0.305	decoy_P11974-271-decoy_P11974-470	270	467	True
20180615_KS_CL_9	15240	4	GFFKK	4	VNLAMNVGKAR	9								P11974	504	P11974	498	intra	2.835	P11974-498-P11974-504	501	490	False
20180615_KS_CL_9	15270	3	GFFKK	4	VNLAMNVGKAR	9								P11974	504	P11974	498	intra	3.64	P11974-498-P11974-504	501	490	False
20180615_KS_CL_9	15316	6	ALEEFLKRHFMAAEAER	7	KIMSELMQTACIVPKGAR	1								decoy_P11974	139	decoy_P11974	196	intra	2.115	decoy_P11974-139-decoy_P11974-196	133	196	True
20180615_KS_CL_9	15419	3	KGATLK	1	SVETLKEMIK	6								P11974	136	P11974	62	intra	2.585	P11974-62-P11974-136	136	57	False
20180615_KS_CL_9	15644	4	EMIKSGMNVAR	4	MNFSHGTHEYHAETIKNVR	16								P11974	66	P11974	89	intra	0.72	P11974-66-P11974-89	63	74	False
20180615_KS_CL_9	15656	4	EMIKSGMNVAR	4	MNFSHGTHEYHAETIKNVR	16								P11974	66	P11974	89	intra	0.755	P11974-66-P11974-89	63	74	False
20180615_KS_CL_9	15674	3	KGATLK	1	KGVNLPGAAVDLPAVSEK	1								P11974	136	P11974	207	intra	1.155	P11974-136-P11974-207	136	207	False
20180615_KS_CL_9	15739	3	CINKYDLWLINEDCK	4	KFFGRAK	1								decoy_P11974	370	decoy_P11974	28	intra	0.395	decoy_P11974-28-decoy_P11974-370	367	28	True
20180615_KS_CL_9	15788	4	GKEGLIKR	7	KIMSELMQTACIVPKGAR	1								decoy_P11974	276	decoy_P11974	196	intra	0.4	decoy_P11974-196-decoy_P11974-276	270	196	True
20180615_KS_CL_9	15898	5	KFFGR	1	VAELPYDGKATEGSLMICDAGDLVANAVDSGEAR	9								decoy_P11974	28	decoy_P11974	165	intra	1.085	decoy_P11974-28-decoy_P11974-165	28	157	True
20180615_KS_CL_9	15942	3	GFFKK	4	VNLAMNVGKAR	9								P11974	504	P11974	498	intra	1.545	P11974-498-P11974-504	501	490	False
20180615_KS_CL_9	15962	5	EMIKSGMNVAR	4	MNFSHGTHEYHAETIKNVR	16								P11974	66	P11974	89	intra	0.39	P11974-66-P11974-89	63	74	False
20180615_KS_CL_9	15992	4	AVNMGSKIMEK	7	KLEVEATGSGK	1								decoy_P11974	466	decoy_P11974	397	intra	0.055	decoy_P11974-397-decoy_P11974-466	460	397	True
20180615_KS_CL_9	16012	6	AGKPVICATQMLESMIK	3	GSGTAEVELKKGATLK	11								P11974	322	P11974	136	intra	1.485	P11974-136-P11974-322	320	126	False
20180615_KS_CL_9	16015	5	AVNMGSKIMEK	7	IEPGKTDLAVAVPR	5								decoy_P11974	466	decoy_P11974	417	intra	0.81	decoy_P11974-417-decoy_P11974-466	460	413	True
20180615_KS_CL_9	16039	5	KAADVHEVR	1	QKGPDFLVTEVENGGFLGSKK	2								P11974	247	P11974	188	intra	1.87	P11974-188-P11974-247	247	187	False
20180615_KS_CL_9	16127	4	NICKVVDVGSK	4	TGLIKGSGTAEVELK	5								P11974	166	P11974	125	intra	1.89	P11974-125-P11974-166	163	121	False
20180615_KS_CL_9	16158	4	MNFSHGTHEYHAETIKNVR	16	SVETLKEMIK	6								P11974	89	P11974	62	intra	0.925	P11974-62-P11974-89	74	57	False
20180615_KS_CL_9	16162	4	KFFGR	1	LDVDEAWAEQVPDKCVVPFIGR	14								decoy_P11974	28	decoy_P11974	57	intra	0.525	decoy_P11974-28-decoy_P11974-57	28	44	True
20180615_KS_CL_9	16219	5	MNFSHGTHEYHAETIKNVR	16	SVETLKEMIK	6								P11974	89	P11974	62	intra	2.6	P11974-62-P11974-89	74	57	False
20180615_KS_CL_9	16298	4	KILGEK	1	KLFEELAR	1								P11974	256	P11974	393	intra	1.805	P11974-256-P11974-393	256	393	False
20180615_KS_CL_9	16315	3	NICKVVDVGSK	4	TGLIKGSGTAEVELK	5								P11974	166	P11974	125	intra	1.915	P11974-125-P11974-166	163	121	False
20180615_KS_CL_9	16359	3	KILGEK	1	KLFEELAR	1								P11974	256	P11974	393	intra	1.475	P11974-256-P11974-393	256	393	False
20180615_KS_CL_9	16360	4	MNFSHGTHEYHAETIKNVR	16	SVETLKEMIK	6								P11974	89	P11974	62	intra	4.66	P11974-62-P11974-89	74	57	False
20180615_KS_CL_9	16419	3	KGATLK	1	VYVDDGLISLQVKQK	13								P11974	136	P11974	186	intra	2.02	P11974-136-P11974-186	136	174	False
20180615_KS_CL_9	16422	5	MNFSHGTHEYHAETIKNVR	16	SVETLKEMIK	6								P11974	89	P11974	62	intra	2.265	P11974-62-P11974-89	74	57	False
20180615_KS_CL_9	16462	3	GATLKITLDNAYMEK	5	KILGEKGK	1								P11974	141	P11974	256	intra	0.82	P11974-141-P11974-256	137	256	False
20180615_KS_CL_9	16538	4	EMIKSGMNVAR	4	GPDFLVTEVENGGFLGSKK	18								P11974	66	P11974	206	intra	1.035	P11974-66-P11974-206	63	189	False
20180615_KS_CL_9	16562	3	EMIKSGMNVAR	4	KGATLK	1								P11974	66	P11974	136	intra	0.75	P11974-66-P11974-136	63	136	False
20180615_KS_CL_9	16569	3	EMIKSGMNVAR	4	KAADVHEVR	1								P11974	66	P11974	247	intra	0.29	P11974-66-P11974-247	63	247	False
20180615_KS_CL_9	16596	4	KGATLK	1	VYVDDGLISLQVKQK	13								P11974	136	P11974	186	intra	4.355	P11974-136-P11974-186	136	174	False
20180615_KS_CL_9	16612	3	KGATLK	1	VYVDDGLISLQVKQK	13								P11974	136	P11974	186	intra	5.78	P11974-136-P11974-186	136	174	False
20180615_KS_CL_9	16744	4	MNFSHGTHEYHAETIKNVR	16	SVETLKEMIK	6								P11974	89	P11974	62	intra	1.22	P11974-62-P11974-89	74	57	False
20180615_KS_CL_9	16813	4	EMIKSGMNVAR	4	MNFSHGTHEYHAETIKNVR	16								P11974	66	P11974	89	intra	1.155	P11974-66-P11974-89	63	74	False
20180615_KS_CL_9	16848	4	SGVDVVKCINK	7	VNKITEAHYEHTGHSFNMR	3								decoy_P11974	366	decoy_P11974	443	intra	0.925	decoy_P11974-366-decoy_P11974-443	360	441	True
20180615_KS_CL_9	16979	4	LTAGKK	5	QKVQLSILGDDVYVK	2								decoy_P11974	396	decoy_P11974	346	intra	0.645	decoy_P11974-346-decoy_P11974-396	392	345	True
20180615_KS_CL_9	17210	5	EMIKSGMNVAR	4	MNFSHGTHEYHAETIKNVR	16								P11974	66	P11974	89	intra	0.14	P11974-66-P11974-89	63	74	False
20180615_KS_CL_9	17228	4	EMIKSGMNVAR	4	MNFSHGTHEYHAETIKNVR	16								P11974	66	P11974	89	intra	1.69	P11974-66-P11974-89	63	74	False
20180615_KS_CL_9	17245	4	KILGEK	1	MSKSHSEAGSAFIQTQQLHAAMADTFLEHMCR	3								P11974	256	P11974	3	intra	0.05	P11974-3-P11974-256	256	1	False
20180615_KS_CL_9	17335	5	KGATLK	1	SKSHSEAGSAFIQTQQLHAAMADTFLEHMCR	1								P11974	136	P11974	2	intra	0.935	P11974-2-P11974-136	136	2	False
20180615_KS_CL_9	17368	6	ESVAPLDVAAGPLNVGKK	17	VGEHNEIKSIIKINK	12								decoy_P11974	325	decoy_P11974	266	intra	0.91	decoy_P11974-266-decoy_P11974-325	309	255	True
20180615_KS_CL_9	17378	4	IISKIENHEGVR	4	SVETLKEMIK	6								P11974	270	P11974	62	intra	1.255	P11974-62-P11974-270	267	57	False
20180615_KS_CL_9	17420	6	AGKPVICATQMLESMIK	3	CDENILWLDYKNICK	11								P11974	322	P11974	162	intra	0.57	P11974-162-P11974-322	320	152	False
20180615_KS_CL_9	17478	5	LEVEATGSGKILGTR	10	SGVDVVKCINK	7								decoy_P11974	407	decoy_P11974	366	intra	0.555	decoy_P11974-366-decoy_P11974-407	398	360	True
20180615_KS_CL_9	17488	3	GPDFLVTEVENGGFLGSKK	18	KPRPTR	1								P11974	206	P11974	337	intra	2.335	P11974-206-P11974-337	189	337	False
20180615_KS_CL_9	17496	4	GPDFLVTEVENGGFLGSKK	18	KPRPTR	1								P11974	206	P11974	337	intra	2.38	P11974-206-P11974-337	189	337	False
20180615_KS_CL_9	17537	3	GPDFLVTEVENGGFLGSKK	18	KPRPTR	1								P11974	206	P11974	337	intra	2.47	P11974-206-P11974-337	189	337	False
20180615_KS_CL_9	17548	4	EMIKSGMNVAR	4	KGDVVIVLTGWRPGSGFTNTMR	1								P11974	66	P11974	505	intra	0.89	P11974-66-P11974-505	63	505	False
20180615_KS_CL_9	17638	3	FFGRAKGVNMALNVR	6	GKEGLIK	2								decoy_P11974	34	decoy_P11974	271	intra	0.66	decoy_P11974-34-decoy_P11974-271	29	270	True
20180615_KS_CL_9	17643	4	EMYANDLTIKLTAGKK	10	QKVQLSILGDDVYVK	2								decoy_P11974	391	decoy_P11974	346	intra	1.135	decoy_P11974-346-decoy_P11974-391	382	345	True
20180615_KS_CL_9	17658	5	AGKPVICATQMLESMIK	3	CDENILWLDYKNICK	11								P11974	322	P11974	162	intra	1.23	P11974-162-P11974-322	320	152	False
20180615_KS_CL_9	17701	4	CNRAGKPVICATQMLESMIK	6	KPRPTRAEGSDVANAVLDGADCIMLSGETAK	1								P11974	322	P11974	337	intra	0.945	P11974-322-P11974-337	317	337	False
20180615_KS_CL_9	17795	3	CNRAGKPVICATQMLESMIK	6	GPDFLVTEVENGGFLGSKK	18								P11974	322	P11974	206	intra	0.63	P11974-206-P11974-322	317	189	False
20180615_KS_CL_9	17847	3	EMIKSGMNVARMNFSHGTHEYHAETIK	4	ILGEKGK	5								P11974	66	P11974	261	intra	0.73	P11974-66-P11974-261	63	257	False
20180615_KS_CL_9	17875	3	GSGTAEVELKK	10	SVETLKEMIK	6								P11974	135	P11974	62	intra	0.65	P11974-62-P11974-135	126	57	False
20180615_KS_CL_9	17888	3	ESVAPLDVAAGPLNVGKK	17	YDLWLINEDCKEMYANDLTIK	11								decoy_P11974	325	decoy_P11974	381	intra	0.365	decoy_P11974-325-decoy_P11974-381	309	371	True
20180615_KS_CL_9	17906	5	KPRPTR	1	QKGPDFLVTEVENGGFLGSK	2								P11974	337	P11974	188	intra	1.31	P11974-188-P11974-337	337	187	False
20180615_KS_CL_9	17907	3	CINKYDLWLINEDCKEMYANDLTIK	15	GIIMKQALFVK	5								decoy_P11974	381	decoy_P11974	221	intra	0.58	decoy_P11974-221-decoy_P11974-381	367	217	True
20180615_KS_CL_9	17911	3	ITLDNAYMEKCDENILWLDYK	10	VNLAMNVGKARGFFK	9								P11974	151	P11974	498	intra	0.015	P11974-151-P11974-498	142	490	False
20180615_KS_CL_9	17934	3	GSGTAEVELKK	10	KGVNLPGAAVDLPAVSEK	1								P11974	135	P11974	207	intra	0.82	P11974-135-P11974-207	126	207	False
20180615_KS_CL_9	17972	3	GSGTAEVELKK	10	KGVNLPGAAVDLPAVSEK	1								P11974	135	P11974	207	intra	2.48	P11974-135-P11974-207	126	207	False
20180615_KS_CL_9	18007	3	KGVNLPGAAVDLPAVSEK	1	KILGEK	1								P11974	207	P11974	256	intra	3.2	P11974-207-P11974-256	207	256	False
20180615_KS_CL_9	18016	4	KLEVEATGSGK	1	SGVDVVKCINK	7								decoy_P11974	397	decoy_P11974	366	intra	0.64	decoy_P11974-366-decoy_P11974-397	397	360	True
20180615_KS_CL_9	18024	4	KGVNLPGAAVDLPAVSEK	1	KILGEK	1								P11974	207	P11974	256	intra	4.04	P11974-207-P11974-256	207	256	False
20180615_KS_CL_9	18025	5	KPRPTRAEGSDVANAVLDGADCIMLSGETAK	1	SVETLKEMIK	6								P11974	337	P11974	62	intra	0.99	P11974-62-P11974-337	337	57	False
20180615_KS_CL_9	18133	3	GATLKITLDNAYMEK	5	GPDFLVTEVENGGFLGSKK	18								P11974	141	P11974	206	intra	0.625	P11974-141-P11974-206	137	189	False
20180615_KS_CL_9	18149	3	GATLKITLDNAYMEK	5	GPDFLVTEVENGGFLGSKK	18								P11974	141	P11974	206	intra	0.51	P11974-141-P11974-206	137	189	False
20180615_KS_CL_9	18166	3	CNRAGKPVICATQMLESMIK	6	KILGEKGK	6								P11974	322	P11974	261	intra	0.49	P11974-261-P11974-322	317	256	False
20180615_KS_CL_9	18213	3	AGKPVICATQMLESMIK	3	KAADVHEVR	1								P11974	322	P11974	247	intra	0.12	P11974-247-P11974-322	320	247	False
20180615_KS_CL_9	18214	4	QALFVKEAPIEIGLDGRAVMIGDSAELIEDFR	6	VGEHNEIKSIIK	8								decoy_P11974	227	decoy_P11974	262	intra	0.355	decoy_P11974-227-decoy_P11974-262	222	255	True
20180615_KS_CL_9	18220	3	KGVNLPGAAVDLPAVSEK	1	KILGEK	1								P11974	207	P11974	256	intra	4.575	P11974-207-P11974-256	207	256	False
20180615_KS_CL_9	18221	4	IFSAFVMDVDQEVGFKLDQIDK	16	LTAGKK	5								decoy_P11974	302	decoy_P11974	396	intra	0.325	decoy_P11974-302-decoy_P11974-396	287	392	True
20180615_KS_CL_9	18222	5	CNRAGKPVICATQMLESMIK	6	NTGIICTIGPASRSVETLKEMIK	19								P11974	322	P11974	62	intra	0.39	P11974-62-P11974-322	317	44	False
20180615_KS_CL_9	18226	4	GATLKITLDNAYMEKCDENILWLDYK	15	NIKIISKIENHEGVR	7								P11974	151	P11974	270	intra	0.73	P11974-151-P11974-270	137	264	False
20180615_KS_CL_9	18237	4	KGVNLPGAAVDLPAVSEK	1	KILGEK	1								P11974	207	P11974	256	intra	4.485	P11974-207-P11974-256	207	256	False
20180615_KS_CL_9	18241	3	IFSAFVMDVDQEVGFKLDQIDK	16	KLEVEATGSGK	1								decoy_P11974	302	decoy_P11974	397	intra	0.645	decoy_P11974-302-decoy_P11974-397	287	397	True
20180615_KS_CL_9	18271	3	ARGFFKK	6	GPDFLVTEVENGGFLGSKK	18								P11974	504	P11974	206	intra	1.51	P11974-206-P11974-504	499	189	False
20180615_KS_CL_9	18281	3	FDEILEASDGIMVARGDLGIEIPAEKVFLAQK	26	KILGEKGK	1								P11974	305	P11974	256	intra	0.585	P11974-256-P11974-305	280	256	False
20180615_KS_CL_9	18291	3	KGVNLPGAAVDLPAVSEK	1	TGLIKGSGTAEVELKK	5								P11974	207	P11974	125	intra	2.3	P11974-125-P11974-207	207	121	False
20180615_KS_CL_9	18297	3	GATLKITLDNAYMEK	5	GPDFLVTEVENGGFLGSKK	18								P11974	141	P11974	206	intra	0.665	P11974-141-P11974-206	137	189	False
20180615_KS_CL_9	18321	5	KGVNLPGAAVDLPAVSEK	1	TGLIKGSGTAEVELKK	5								P11974	207	P11974	125	intra	3.785	P11974-125-P11974-207	207	121	False
20180615_KS_CL_9	18332	3	KFFGR	1	RIFSAFVMDVDQEVGFKLDQIDK	17								decoy_P11974	28	decoy_P11974	302	intra	1.25	decoy_P11974-28-decoy_P11974-302	28	286	True
20180615_KS_CL_9	18335	3	VEHVDAAKR	8	VQLSILGDDVYVKSGVDVVK	13								decoy_P11974	285	decoy_P11974	359	intra	0.785	decoy_P11974-285-decoy_P11974-359	278	347	True
20180615_KS_CL_9	18369	3	KAADVHEVR	1	KGVNLPGAAVDLPAVSEK	1								P11974	247	P11974	207	intra	1.265	P11974-207-P11974-247	247	207	False
20180615_KS_CL_9	18378	6	CMHELFTDAMAAHLQQTQIFASGAESHSKSM	29	TPRPKK	5								decoy_P11974	529	decoy_P11974	195	intra	0.58	decoy_P11974-195-decoy_P11974-529	501	191	True
20180615_KS_CL_9	18384	4	GATLKITLDNAYMEK	5	GSGTAEVELKK	10								P11974	141	P11974	135	intra	2.36	P11974-135-P11974-141	137	126	False
20180615_KS_CL_9	18387	3	KILGEK	1	SVETLKEMIK	6								P11974	256	P11974	62	intra	1.75	P11974-62-P11974-256	256	57	False
20180615_KS_CL_9	18396	3	KAADVHEVR	1	KGVNLPGAAVDLPAVSEK	1								P11974	247	P11974	207	intra	1.03	P11974-207-P11974-247	247	207	False
20180615_KS_CL_9	18433	3	QKVQLSILGDDVYVK	2	WGTLVIVVDGKK	11								decoy_P11974	346	decoy_P11974	27	intra	1.065	decoy_P11974-27-decoy_P11974-346	345	17	True
20180615_KS_CL_9	18459	4	GIIMKQALFVK	5	IMEKLTEVSR	4								decoy_P11974	221	decoy_P11974	470	intra	0.86	decoy_P11974-221-decoy_P11974-470	217	467	True
20180615_KS_CL_9	18483	4	KFFGR	1	KIMSELMQTACIVPKGAR	15								decoy_P11974	28	decoy_P11974	210	intra	0.665	decoy_P11974-28-decoy_P11974-210	28	196	True
20180615_KS_CL_9	18496	3	KPRPTR	1	VVDVGSKVYVDDGLISLQVK	7								P11974	337	P11974	173	intra	1.07	P11974-173-P11974-337	337	167	False
20180615_KS_CL_9	18498	3	ARGFFKK	6	GPDFLVTEVENGGFLGSKK	18								P11974	504	P11974	206	intra	1.445	P11974-206-P11974-504	499	189	False
20180615_KS_CL_9	18621	3	KAADVHEVR	1	KGVNLPGAAVDLPAVSEK	1								P11974	247	P11974	207	intra	0.37	P11974-207-P11974-247	247	207	False
20180615_KS_CL_9	18708	3	EMIKSGMNVAR	4	KGATLKITLDNAYMEK	6								P11974	66	P11974	141	intra	0.165	P11974-66-P11974-141	63	136	False
20180615_KS_CL_9	18802	4	GATLKITLDNAYMEK	5	GSGTAEVELKK	10								P11974	141	P11974	135	intra	2.555	P11974-135-P11974-141	137	126	False
20180615_KS_CL_9	18848	4	ESVAPLDVAAGPLNVGKK	17	VEHVDAAKR	8								decoy_P11974	325	decoy_P11974	285	intra	0.45	decoy_P11974-285-decoy_P11974-325	309	278	True
20180615_KS_CL_9	18858	3	INKGKEGLIK	3	TPRPKK	5								decoy_P11974	269	decoy_P11974	195	intra	0.755	decoy_P11974-195-decoy_P11974-269	267	191	True
20180615_KS_CL_9	19056	5	TGLIKGSGTAEVELK	5	VNLAMNVGKAR	9								P11974	125	P11974	498	intra	0.595	P11974-125-P11974-498	121	490	False
20180615_KS_CL_9	19117	5	AKGVNMALNVRLDVDEAWAEQVPDK	2	AVNMGSKIMEKLTEVSR	7								decoy_P11974	34	decoy_P11974	466	intra	0.9	decoy_P11974-34-decoy_P11974-466	33	460	True
20180615_KS_CL_9	19143	2	KFFGR	1	VEHVDAAKR	8								decoy_P11974	28	decoy_P11974	285	intra	0.13	decoy_P11974-28-decoy_P11974-285	28	278	True
20180615_KS_CL_9	19197	3	GDLGIEIPAEKVFLAQK	11	KPRPTR	1								P11974	305	P11974	337	intra	1.48	P11974-305-P11974-337	295	337	False
20180615_KS_CL_9	19200	5	GDLGIEIPAEKVFLAQK	11	KPRPTR	1								P11974	305	P11974	337	intra	1.91	P11974-305-P11974-337	295	337	False
20180615_KS_CL_9	19327	5	CINKYDLWLINEDCKEMYANDLTIK	4	KLEVEATGSGK	1								decoy_P11974	370	decoy_P11974	397	intra	0.325	decoy_P11974-370-decoy_P11974-397	367	397	True
20180615_KS_CL_9	19334	4	KAADVHEVR	1	KGATLKITLDNAYMEK	6								P11974	247	P11974	141	intra	0.71	P11974-141-P11974-247	247	136	False
20180615_KS_CL_9	19388	4	GATLKITLDNAYMEK	5	TGLIKGSGTAEVELKK	5								P11974	141	P11974	125	intra	1.005	P11974-125-P11974-141	137	121	False
20180615_KS_CL_9	19407	5	CNRAGKPVICATQMLESMIK	6	KILGEKGK	6								P11974	322	P11974	261	intra	0.55	P11974-261-P11974-322	317	256	False
20180615_KS_CL_9	19410	5	LTAGKKLEVEATGSGK	6	RVEHVDAAKR	9								decoy_P11974	397	decoy_P11974	285	intra	0.53	decoy_P11974-285-decoy_P11974-397	392	277	True
20180615_KS_CL_9	19482	6	KGATLK	1	MSKSHSEAGSAFIQTQQLHAAMADTFLEHMCR	1								P11974	136	P11974	1	intra	1.845	P11974-1-P11974-136	136	1	False
20180615_KS_CL_9	19510	5	CDENILWLDYKNICK	11	MNFSHGTHEYHAETIKNVR	16								P11974	162	P11974	89	intra	1.495	P11974-89-P11974-162	152	74	False
20180615_KS_CL_9	19599	3	ALEEFLKR	7	AVNMGSKIMEKLTEVSR	11								decoy_P11974	139	decoy_P11974	470	intra	0.185	decoy_P11974-139-decoy_P11974-470	133	460	True
20180615_KS_CL_9	19616	5	KGVNLPGAAVDLPAVSEK	1	KLFEELAR	1								P11974	207	P11974	393	intra	2.38	P11974-207-P11974-393	207	393	False
20180615_KS_CL_9	19631	5	ALEEFLKRHFMAAEAER	7	LTAGKKLEVEATGSGK	6								decoy_P11974	139	decoy_P11974	397	intra	1.02	decoy_P11974-139-decoy_P11974-397	133	392	True
20180615_KS_CL_9	19759	5	AGKPVICATQMLESMIK	3	KILGEKGK	1								P11974	322	P11974	256	intra	1.19	P11974-256-P11974-322	320	256	False
20180615_KS_CL_9	19860	4	GPDFLVTEVENGGFLGSKK	18	KPRPTR	1								P11974	206	P11974	337	intra	5.515	P11974-206-P11974-337	189	337	False
20180615_KS_CL_9	19882	3	CDENILWLDYKNICK	11	QKGPDFLVTEVENGGFLGSKK	20								P11974	162	P11974	206	intra	0.4	P11974-162-P11974-206	152	187	False
20180615_KS_CL_9	19884	3	GPDFLVTEVENGGFLGSKK	18	KPRPTR	1								P11974	206	P11974	337	intra	2.485	P11974-206-P11974-337	189	337	False
20180615_KS_CL_9	19933	6	CDENILWLDYKNICK	11	DIQDLKFGVEQDVDMVFASFIR	6								P11974	162	P11974	230	intra	0.74	P11974-162-P11974-230	152	225	False
20180615_KS_CL_9	19943	5	KPRPTR	1	QKGPDFLVTEVENGGFLGSKK	20								P11974	337	P11974	206	intra	1.995	P11974-206-P11974-337	337	187	False
20180615_KS_CL_9	19978	4	GFFKK	4	KLFEELAR	1								P11974	504	P11974	393	intra	1.78	P11974-393-P11974-504	501	393	False
20180615_KS_CL_9	19983	5	CMHELFTDAMAAHLQQTQIFASGAESHSKSM	29	GKEGLIKR	7								decoy_P11974	529	decoy_P11974	276	intra	0.525	decoy_P11974-276-decoy_P11974-529	501	270	True
20180615_KS_CL_9	19986	4	ITEAHYEHTGHSFNMRAVNMGSKIMEK	23	KLEVEATGSGK	1								decoy_P11974	466	decoy_P11974	397	intra	0.96	decoy_P11974-397-decoy_P11974-466	444	397	True
20180615_KS_CL_9	19988	3	KGVNLPGAAVDLPAVSEK	1	NICKVVDVGSK	4								P11974	207	P11974	166	intra	3.095	P11974-166-P11974-207	207	163	False
20180615_KS_CL_9	20010	3	KGVNLPGAAVDLPAVSEK	1	NICKVVDVGSK	4								P11974	207	P11974	166	intra	2.625	P11974-166-P11974-207	207	163	False
20180615_KS_CL_9	20011	6	NIKIISK	3	SKSHSEAGSAFIQTQQLHAAMADTFLEHMCR	1								P11974	266	P11974	2	intra	1.72	P11974-2-P11974-266	264	2	False
20180615_KS_CL_9	20016	3	KGVNLPGAAVDLPAVSEK	1	NICKVVDVGSK	4								P11974	207	P11974	166	intra	2.59	P11974-166-P11974-207	207	163	False
20180615_KS_CL_9	20022	6	CDENILWLDYKNICK	11	DIQDLKFGVEQDVDMVFASFIR	6								P11974	162	P11974	230	intra	0.935	P11974-162-P11974-230	152	225	False
20180615_KS_CL_9	20042	5	QKGPDFLVTEVENGGFLGSKK	20	TGLIKGSGTAEVELKK	5								P11974	206	P11974	125	intra	3.835	P11974-125-P11974-206	187	121	False
20180615_KS_CL_9	20054	4	NIKIISK	3	SKSHSEAGSAFIQTQQLHAAMADTFLEHMCR	2								P11974	266	P11974	3	intra	1.045	P11974-3-P11974-266	264	2	False
20180615_KS_CL_9	20071	4	GPDFLVTEVENGGFLGSKK	18	KPRPTR	1								P11974	206	P11974	337	intra	2.435	P11974-206-P11974-337	189	337	False
20180615_KS_CL_9	20075	5	EMIKSGMNVARMNFSHGTHEYHAETIK	4	TGLIKGSGTAEVELK	5								P11974	66	P11974	125	intra	0.525	P11974-66-P11974-125	63	121	False
20180615_KS_CL_9	20110	4	GATLKITLDNAYMEK	5	TGLIKGSGTAEVELKK	5								P11974	141	P11974	125	intra	1.99	P11974-125-P11974-141	137	121	False
20180615_KS_CL_9	20141	5	EMIKSGMNVARMNFSHGTHEYHAETIK	4	VNLAMNVGKAR	9								P11974	66	P11974	498	intra	1.14	P11974-66-P11974-498	63	490	False
20180615_KS_CL_9	20147	4	FFGRAKGVNMALNVR	6	SIIKINK	4								decoy_P11974	34	decoy_P11974	266	intra	0.15	decoy_P11974-34-decoy_P11974-266	29	263	True
20180615_KS_CL_9	20154	3	KILGEK	1	MSKSHSEAGSAFIQTQQLHAAMADTFLEHMCR	3								P11974	256	P11974	3	intra	0.21	P11974-3-P11974-256	256	1	False
20180615_KS_CL_9	20224	5	NIKIISK	3	SKSHSEAGSAFIQTQQLHAAMADTFLEHMCR	2								P11974	266	P11974	3	intra	0.675	P11974-3-P11974-266	264	2	False
20180615_KS_CL_9	20232	5	EAEAAMFHRKLFEELAR	10	MNFSHGTHEYHAETIKNVR	16								P11974	393	P11974	89	intra	0.445	P11974-89-P11974-393	384	74	False
20180615_KS_CL_9	20251	4	FFGRAKGVNMALNVR	6	IEPGKTDLAVAVPR	5								decoy_P11974	34	decoy_P11974	417	intra	0.31	decoy_P11974-34-decoy_P11974-417	29	413	True
20180615_KS_CL_9	20266	3	NICKVVDVGSK	4	SVETLKEMIK	6								P11974	166	P11974	62	intra	2.085	P11974-62-P11974-166	163	57	False
20180615_KS_CL_9	20274	5	KGATLK	1	MSKSHSEAGSAFIQTQQLHAAMADTFLEHMCR	3								P11974	136	P11974	3	intra	0.835	P11974-3-P11974-136	136	1	False
20180615_KS_CL_9	20294	4	NICKVVDVGSK	4	SVETLKEMIK	6								P11974	166	P11974	62	intra	2.215	P11974-62-P11974-166	163	57	False
20180615_KS_CL_9	20309	3	ITLDNAYMEKCDENILWLDYK	10	VNLAMNVGKAR	9								P11974	151	P11974	498	intra	0.925	P11974-151-P11974-498	142	490	False
20180615_KS_CL_9	20397	4	EAEAAMFHRKLFEELAR	10	MNFSHGTHEYHAETIKNVR	16								P11974	393	P11974	89	intra	0.83	P11974-89-P11974-393	384	74	False
20180615_KS_CL_9	20403	4	EAEAAMFHRKLFEELAR	10	MNFSHGTHEYHAETIKNVR	16								P11974	393	P11974	89	intra	0.65	P11974-89-P11974-393	384	74	False
20180615_KS_CL_9	20465	6	KPRPTR	1	TATESFASDPILYRPVAVALDTKGPEIR	23								P11974	337	P11974	115	intra	4.7	P11974-115-P11974-337	337	93	False
20180615_KS_CL_9	20470	6	QKGPDFLVTEVENGGFLGSK	2	VVDVGSKVYVDDGLISLQVK	7								P11974	188	P11974	173	intra	1.01	P11974-173-P11974-188	187	167	False
20180615_KS_CL_9	20480	5	KSGLFGGNEVETVLFDPGKQK	1	RVGEHNEIKSIIK	9								decoy_P11974	326	decoy_P11974	262	intra	1.65	decoy_P11974-262-decoy_P11974-326	326	254	True
20180615_KS_CL_9	20514	4	EMIKSGMNVAR	4	IISKIENHEGVR	4								P11974	66	P11974	270	intra	0.515	P11974-66-P11974-270	63	267	False
20180615_KS_CL_9	20516	3	EMIKSGMNVAR	4	VFLAQKMIIGRCNR	6								P11974	66	P11974	311	intra	0.405	P11974-66-P11974-311	63	306	False
20180615_KS_CL_9	20542	3	GATLKITLDNAYMEK	5	NICKVVDVGSK	4								P11974	141	P11974	166	intra	2.09	P11974-141-P11974-166	137	163	False
20180615_KS_CL_9	20586	4	GPDFLVTEVENGGFLGSKK	18	KPRPTR	1								P11974	206	P11974	337	intra	2.475	P11974-206-P11974-337	189	337	False
20180615_KS_CL_9	20620	3	KIMSELMQTACIVPK	1	LTAGKK	5								decoy_P11974	196	decoy_P11974	396	intra	0.91	decoy_P11974-196-decoy_P11974-396	196	392	True
20180615_KS_CL_9	20637	3	EMIKSGMNVAR	4	KPRPTRAEGSDVANAVLDGADCIMLSGETAK	1								P11974	66	P11974	337	intra	0.185	P11974-66-P11974-337	63	337	False
20180615_KS_CL_9	20665	3	CINKYDLWLINEDCK	4	LEVEATGSGKILGTR	10								decoy_P11974	370	decoy_P11974	407	intra	0.18	decoy_P11974-370-decoy_P11974-407	367	398	True
20180615_KS_CL_9	20685	6	KPRPTR	1	TATESFASDPILYRPVAVALDTKGPEIR	23								P11974	337	P11974	115	intra	4.98	P11974-115-P11974-337	337	93	False
20180615_KS_CL_9	20686	3	CNRAGKPVICATQMLESMIKKPRPTR	6	NICKVVDVGSK	4								P11974	322	P11974	166	intra	0.285	P11974-166-P11974-322	317	163	False
20180615_KS_CL_9	20690	3	AGKPVICATQMLESMIK	3	GDLGIEIPAEKVFLAQK	11								P11974	322	P11974	305	intra	0.17	P11974-305-P11974-322	320	295	False
20180615_KS_CL_9	20697	4	ILGTRIEPGKTDLAVAVPR	10	VNKITEAHYEHTGHSFNMRAVNMGSK	3								decoy_P11974	417	decoy_P11974	443	intra	0.47	decoy_P11974-417-decoy_P11974-443	408	441	True
20180615_KS_CL_9	20699	5	KSGLFGGNEVETVLFDPGKQK	1	RVGEHNEIKSIIK	9								decoy_P11974	326	decoy_P11974	262	intra	1.325	decoy_P11974-262-decoy_P11974-326	326	254	True
20180615_KS_CL_9	20712	4	KPRPTR	1	TATESFASDPILYRPVAVALDTKGPEIR	23								P11974	337	P11974	115	intra	3.03	P11974-115-P11974-337	337	93	False
20180615_KS_CL_9	20732	4	DIQDLKFGVEQDVDMVFASFIR	6	KGDVVIVLTGWRPGSGFTNTMR	1								P11974	230	P11974	505	intra	0.555	P11974-230-P11974-505	225	505	False
20180615_KS_CL_9	20758	3	GATLKITLDNAYMEK	5	GFFKK	4								P11974	141	P11974	504	intra	0.15	P11974-141-P11974-504	137	501	False
20180615_KS_CL_9	20810	3	KIMSELMQTACIVPK	1	LTAGKK	5								decoy_P11974	196	decoy_P11974	396	intra	0.905	decoy_P11974-196-decoy_P11974-396	196	392	True
20180615_KS_CL_9	20910	3	EMYANDLTIKLTAGK	10	KLEVEATGSGK	1								decoy_P11974	391	decoy_P11974	397	intra	0.24	decoy_P11974-391-decoy_P11974-397	382	397	True
20180615_KS_CL_9	20954	5	IEPGKTDLAVAVPR	5	SGVDVVKCINK	7								decoy_P11974	417	decoy_P11974	366	intra	1.185	decoy_P11974-366-decoy_P11974-417	413	360	True
20180615_KS_CL_9	20997	5	KGVNLPGAAVDLPAVSEKDIQDLK	18	TGLIKGSGTAEVELKK	5								P11974	224	P11974	125	intra	1.13	P11974-125-P11974-224	207	121	False
20180615_KS_CL_9	21001	3	NICKVVDVGSK	4	VYVDDGLISLQVKQK	13								P11974	166	P11974	186	intra	3.265	P11974-166-P11974-186	163	174	False
20180615_KS_CL_9	21136	6	SVETLKEMIKSGMNVAR	10	TGLIKGSGTAEVELKK	5								P11974	66	P11974	125	intra	0.75	P11974-66-P11974-125	57	121	False
20180615_KS_CL_9	21144	4	EMIKSGMNVAR	4	IISKIENHEGVR	4								P11974	66	P11974	270	intra	1.695	P11974-66-P11974-270	63	267	False
20180615_KS_CL_9	21177	5	GVNLPGAAVDLPAVSEKDIQDLK	17	NIKIISK	3								P11974	224	P11974	266	intra	0.635	P11974-224-P11974-266	208	264	False
20180615_KS_CL_9	21226	3	CDENILWLDYKNICK	11	TGLIKGSGTAEVELK	5								P11974	162	P11974	125	intra	0.42	P11974-125-P11974-162	152	121	False
20180615_KS_CL_9	21238	5	SVETLKEMIKSGMNVAR	6	TGLIKGSGTAEVELKK	5								P11974	62	P11974	125	intra	1.67	P11974-62-P11974-125	57	121	False
20180615_KS_CL_9	21277	4	KGVNLPGAAVDLPAVSEKDIQDLK	1	KILGEK	1								P11974	207	P11974	256	intra	3.25	P11974-207-P11974-256	207	256	False
20180615_KS_CL_9	21282	5	LDQIDKESVAPLDVAAGPLNVGK	6	SIIKINK	4								decoy_P11974	308	decoy_P11974	266	intra	0.895	decoy_P11974-266-decoy_P11974-308	303	263	True
20180615_KS_CL_9	21347	4	KGVNLPGAAVDLPAVSEK	1	TGLIKGSGTAEVELK	5								P11974	207	P11974	125	intra	2.65	P11974-125-P11974-207	207	121	False
20180615_KS_CL_9	21352	5	AEGSDVANAVLDGADCIMLSGETAKGDYPLEAVR	25	ARGFFKK	6								P11974	367	P11974	504	intra	2.175	P11974-367-P11974-504	343	499	False
20180615_KS_CL_9	21383	5	AKGVNMALNVRLDVDEAWAEQVPDK	2	KIMSELMQTACIVPKGAR	15								decoy_P11974	34	decoy_P11974	210	intra	0.275	decoy_P11974-34-decoy_P11974-210	33	196	True
20180615_KS_CL_9	21396	4	KGVNLPGAAVDLPAVSEK	1	TGLIKGSGTAEVELK	5								P11974	207	P11974	125	intra	4.265	P11974-125-P11974-207	207	121	False
20180615_KS_CL_9	21428	3	KGVNLPGAAVDLPAVSEK	1	TGLIKGSGTAEVELK	5								P11974	207	P11974	125	intra	4.215	P11974-125-P11974-207	207	121	False
20180615_KS_CL_9	21433	5	KAADVHEVR	1	TATESFASDPILYRPVAVALDTKGPEIR	23								P11974	247	P11974	115	intra	1.59	P11974-115-P11974-247	247	93	False
20180615_KS_CL_9	21442	5	KGVNLPGAAVDLPAVSEKDIQDLK	18	KILGEK	1								P11974	224	P11974	256	intra	1.285	P11974-224-P11974-256	207	256	False
20180615_KS_CL_9	21453	5	AKGVNMALNVRLDVDEAWAEQVPDK	2	KIMSELMQTACIVPKGAR	15								decoy_P11974	34	decoy_P11974	210	intra	0.305	decoy_P11974-34-decoy_P11974-210	33	196	True
20180615_KS_CL_9	21457	7	QKVQLSILGDDVYVK	2	WGTLVIVVDGKKFFGR	11								decoy_P11974	346	decoy_P11974	27	intra	0.82	decoy_P11974-27-decoy_P11974-346	345	17	True
20180615_KS_CL_9	21461	4	GPDFLVTEVENGGFLGSKK	18	KGATLK	1								P11974	206	P11974	136	intra	1.89	P11974-136-P11974-206	189	136	False
20180615_KS_CL_9	21478	5	SVETLKEMIKSGMNVAR	6	TGLIKGSGTAEVELKK	15								P11974	62	P11974	135	intra	0.875	P11974-62-P11974-135	57	121	False
20180615_KS_CL_9	21491	4	FFGRAKGVNMALNVR	6	SIIKINK	4								decoy_P11974	34	decoy_P11974	266	intra	0.09	decoy_P11974-34-decoy_P11974-266	29	263	True
20180615_KS_CL_9	21503	4	KGVNLPGAAVDLPAVSEKDIQDLK	1	KILGEK	1								P11974	207	P11974	256	intra	1.835	P11974-207-P11974-256	207	256	False
20180615_KS_CL_9	21642	4	KFFGRAK	1	NCRGIIMKQALFVK	8								decoy_P11974	28	decoy_P11974	221	intra	0.32	decoy_P11974-28-decoy_P11974-221	28	214	True
20180615_KS_CL_9	21647	3	KGVNLPGAAVDLPAVSEK	1	TGLIKGSGTAEVELK	5								P11974	207	P11974	125	intra	2.75	P11974-125-P11974-207	207	121	False
20180615_KS_CL_9	21672	5	AKGVNMALNVRLDVDEAWAEQVPDK	2	KIMSELMQTACIVPKGAR	15								decoy_P11974	34	decoy_P11974	210	intra	0.21	decoy_P11974-34-decoy_P11974-210	33	196	True
20180615_KS_CL_9	21855	6	KGATLK	1	MSKSHSEAGSAFIQTQQLHAAMADTFLEHMCR	1								P11974	136	P11974	1	intra	1.675	P11974-1-P11974-136	136	1	False
20180615_KS_CL_9	21972	6	QKGPDFLVTEVENGGFLGSKK	20	TGLIKGSGTAEVELKK	15								P11974	206	P11974	135	intra	0.94	P11974-135-P11974-206	187	121	False
20180615_KS_CL_9	21981	5	KGATLKITLDNAYMEK	6	TGLIKGSGTAEVELK	5								P11974	141	P11974	125	intra	3.35	P11974-125-P11974-141	136	121	False
20180615_KS_CL_9	21986	4	KGATLK	1	TGLIKGSGTAEVELK	5								P11974	136	P11974	125	intra	1.29	P11974-125-P11974-136	136	121	False
20180615_KS_CL_9	22012	4	KGATLKITLDNAYMEK	6	TGLIKGSGTAEVELK	5								P11974	141	P11974	125	intra	3.055	P11974-125-P11974-141	136	121	False
20180615_KS_CL_9	22030	4	NICKVVDVGSK	4	QKGPDFLVTEVENGGFLGSKK	20								P11974	166	P11974	206	intra	1.495	P11974-166-P11974-206	163	187	False
20180615_KS_CL_9	22068	4	AEGSDVANAVLDGADCIMLSGETAKGDYPLEAVR	25	KPRPTR	1								P11974	367	P11974	337	intra	3.575	P11974-337-P11974-367	343	337	False
20180615_KS_CL_9	22099	3	KGATLKITLDNAYMEK	6	TGLIKGSGTAEVELK	5								P11974	141	P11974	125	intra	1.855	P11974-125-P11974-141	136	121	False
20180615_KS_CL_9	22104	5	AEGSDVANAVLDGADCIMLSGETAKGDYPLEAVR	25	KPRPTR	1								P11974	367	P11974	337	intra	6.65	P11974-337-P11974-367	343	337	False
20180615_KS_CL_9	22124	5	GFFKK	4	TGLIKGSGTAEVELKK	5								P11974	504	P11974	125	intra	1.33	P11974-125-P11974-504	501	121	False
20180615_KS_CL_9	22153	4	RVEHVDAAKR	9	YDLWLINEDCKEMYANDLTIKLTAGK	21								decoy_P11974	285	decoy_P11974	391	intra	0.725	decoy_P11974-285-decoy_P11974-391	277	371	True
20180615_KS_CL_9	22153	4	RVEHVDAAKR	9	YDLWLINEDCKEMYANDLTIKLTAGK	11								decoy_P11974	285	decoy_P11974	381	intra	0.725	decoy_P11974-285-decoy_P11974-381	277	371	True
20180615_KS_CL_9	22157	3	KGATLK	1	VVDVGSKVYVDDGLISLQVK	7								P11974	136	P11974	173	intra	4.185	P11974-136-P11974-173	136	167	False
20180615_KS_CL_9	22163	4	AVNMGSKIMEK	7	VQLSILGDDVYVKSGVDVVK	13								decoy_P11974	466	decoy_P11974	359	intra	0.37	decoy_P11974-359-decoy_P11974-466	460	347	True
20180615_KS_CL_9	22171	4	ITEAHYEHTGHSFNMRAVNMGSKIMEK	23	RVEHVDAAKR	9								decoy_P11974	466	decoy_P11974	285	intra	1.135	decoy_P11974-285-decoy_P11974-466	444	277	True
20180615_KS_CL_9	22178	4	FFGRAKGVNMALNVR	6	NCRGIIMKQALFVK	8								decoy_P11974	34	decoy_P11974	221	intra	0.91	decoy_P11974-34-decoy_P11974-221	29	214	True
20180615_KS_CL_9	22191	4	AGKPVICATQMLESMIK	3	TGLIKGSGTAEVELK	5								P11974	322	P11974	125	intra	0.775	P11974-125-P11974-322	320	121	False
20180615_KS_CL_9	22200	5	KGATLKITLDNAYMEK	6	TGLIKGSGTAEVELK	5								P11974	141	P11974	125	intra	5.015	P11974-125-P11974-141	136	121	False
20180615_KS_CL_9	22214	4	KGATLK	1	VVDVGSKVYVDDGLISLQVK	7								P11974	136	P11974	173	intra	2.44	P11974-136-P11974-173	136	167	False
20180615_KS_CL_9	22227	5	EGLIKRVEHVDAAK	5	KIMSELMQTACIVPK	1								decoy_P11974	276	decoy_P11974	196	intra	0.52	decoy_P11974-196-decoy_P11974-276	272	196	True
20180615_KS_CL_9	22233	5	ITLDNAYMEKCDENILWLDYKNICK	10	SVETLKEMIKSGMNVAR	6								P11974	151	P11974	62	intra	1.05	P11974-62-P11974-151	142	57	False
20180615_KS_CL_9	22235	4	AGKPVICATQMLESMIK	3	SVETLKEMIK	6								P11974	322	P11974	62	intra	0.65	P11974-62-P11974-322	320	57	False
20180615_KS_CL_9	22256	4	NICKVVDVGSK	4	QKGPDFLVTEVENGGFLGSKK	2								P11974	166	P11974	188	intra	3.075	P11974-166-P11974-188	163	187	False
20180615_KS_CL_9	22258	5	EAEAAMFHRKLFEELAR	10	FGVEQDVDMVFASFIRKAADVHEVR	17								P11974	393	P11974	247	intra	0.43	P11974-247-P11974-393	384	231	False
20180615_KS_CL_9	22275	6	MSKSHSEAGSAFIQTQQLHAAMADTFLEHMCR	1	TGLIKGSGTAEVELKK	15								P11974	1	P11974	135	intra	0.915	P11974-1-P11974-135	1	121	False
20180615_KS_CL_9	22295	4	AEGSDVANAVLDGADCIMLSGETAKGDYPLEAVR	25	KPRPTR	1								P11974	367	P11974	337	intra	3.565	P11974-337-P11974-367	343	337	False
20180615_KS_CL_9	22305	4	KGATLKITLDNAYMEK	6	TGLIKGSGTAEVELK	5								P11974	141	P11974	125	intra	3.99	P11974-125-P11974-141	136	121	False
20180615_KS_CL_9	22363	4	KGVNLPGAAVDLPAVSEK	1	TGLIKGSGTAEVELK	5								P11974	207	P11974	125	intra	4.095	P11974-125-P11974-207	207	121	False
20180615_KS_CL_9	22368	5	ITLDNAYMEKCDENILWLDYKNICK	10	SVETLKEMIK	6								P11974	151	P11974	62	intra	0.295	P11974-62-P11974-151	142	57	False
20180615_KS_CL_9	22369	5	CINKYDLWLINEDCKEMYANDLTIK	15	FFGRAKGVNMALNVR	6								decoy_P11974	381	decoy_P11974	34	intra	1.1	decoy_P11974-34-decoy_P11974-381	367	29	True
20180615_KS_CL_9	22372	3	KGVNLPGAAVDLPAVSEK	1	TGLIKGSGTAEVELK	5								P11974	207	P11974	125	intra	4.155	P11974-125-P11974-207	207	121	False
20180615_KS_CL_9	22393	4	AKGVNMALNVR	2	KIMSELMQTACIVPK	1								decoy_P11974	34	decoy_P11974	196	intra	0.905	decoy_P11974-34-decoy_P11974-196	33	196	True
20180615_KS_CL_9	22407	6	CINKYDLWLINEDCKEMYANDLTIK	15	FFGRAKGVNMALNVR	6								decoy_P11974	381	decoy_P11974	34	intra	2.015	decoy_P11974-34-decoy_P11974-381	367	29	True
20180615_KS_CL_9	22413	6	ITLDNAYMEKCDENILWLDYKNICK	21	SVETLKEMIK	6								P11974	162	P11974	62	intra	1.16	P11974-62-P11974-162	142	57	False
20180615_KS_CL_9	22434	6	GDLGIEIPAEKVFLAQK	11	ITLDNAYMEKCDENILWLDYKNICK	10								P11974	305	P11974	151	intra	0.81	P11974-151-P11974-305	295	142	False
20180615_KS_CL_9	22448	3	CNRAGKPVICATQMLESMIK	6	KPRPTR	1								P11974	322	P11974	337	intra	0.79	P11974-322-P11974-337	317	337	False
20180615_KS_CL_9	22449	5	KGATLKITLDNAYMEK	6	TGLIKGSGTAEVELK	5								P11974	141	P11974	125	intra	3.815	P11974-125-P11974-141	136	121	False
20180615_KS_CL_9	22457	6	AGKPVICATQMLESMIKKPRPTR	18	TGLIKGSGTAEVELK	5								P11974	337	P11974	125	intra	3.215	P11974-125-P11974-337	320	121	False
20180615_KS_CL_9	22458	5	LDVDEAWAEQVPDKCVVPFIGR	14	QKVQLSILGDDVYVK	2								decoy_P11974	57	decoy_P11974	346	intra	0.95	decoy_P11974-57-decoy_P11974-346	44	345	True
20180615_KS_CL_9	22474	4	AGKPVICATQMLESMIK	3	KLFEELARSSSHSTDLMEAMAMGSVEASYK	1								P11974	322	P11974	393	intra	1.04	P11974-322-P11974-393	320	393	False
20180615_KS_CL_9	22476	3	VEHVDAAKRIFSAFVMDVDQEVGFK	8	VGEHNEIKSIIKINK	8								decoy_P11974	285	decoy_P11974	262	intra	0.905	decoy_P11974-262-decoy_P11974-285	278	255	True
20180615_KS_CL_9	22490	3	KGATLK	1	VVDVGSKVYVDDGLISLQVK	7								P11974	136	P11974	173	intra	3.24	P11974-136-P11974-173	136	167	False
20180615_KS_CL_9	22500	4	KGATLK	1	VVDVGSKVYVDDGLISLQVK	7								P11974	136	P11974	173	intra	3.52	P11974-136-P11974-173	136	167	False
20180615_KS_CL_9	22509	3	TGLIKGSGTAEVELK	5	VYVDDGLISLQVKQK	13								P11974	125	P11974	186	intra	1.87	P11974-125-P11974-186	121	174	False
20180615_KS_CL_9	22520	5	GATLKITLDNAYMEK	5	NIKIISKIENHEGVR	7								P11974	141	P11974	270	intra	1.14	P11974-141-P11974-270	137	264	False
20180615_KS_CL_9	22522	5	RVGEHNEIKSIIK	9	YDLWLINEDCKEMYANDLTIK	11								decoy_P11974	262	decoy_P11974	381	intra	1.545	decoy_P11974-262-decoy_P11974-381	254	371	True
20180615_KS_CL_9	22525	4	EMIKSGMNVAR	4	SKSHSEAGSAFIQTQQLHAAMADTFLEHMCR	2								P11974	66	P11974	3	intra	1.49	P11974-3-P11974-66	63	2	False
20180615_KS_CL_9	22538	5	QKGPDFLVTEVENGGFLGSKK	20	TGLIKGSGTAEVELK	5								P11974	206	P11974	125	intra	2.88	P11974-125-P11974-206	187	121	False
20180615_KS_CL_9	22539	5	AEGSDVANAVLDGADCIMLSGETAKGDYPLEAVR	25	KPRPTR	1								P11974	367	P11974	337	intra	7.01	P11974-337-P11974-367	343	337	False
20180615_KS_CL_9	22560	4	GDLGIEIPAEKVFLAQK	11	IISKIENHEGVR	4								P11974	305	P11974	270	intra	3.515	P11974-270-P11974-305	295	267	False
20180615_KS_CL_9	22564	5	KGVNLPGAAVDLPAVSEKDIQDLK	1	TGLIKGSGTAEVELK	5								P11974	207	P11974	125	intra	6.73	P11974-125-P11974-207	207	121	False
20180615_KS_CL_9	22582	5	QKGPDFLVTEVENGGFLGSK	2	TGLIKGSGTAEVELKK	5								P11974	188	P11974	125	intra	2.39	P11974-125-P11974-188	187	121	False
20180615_KS_CL_9	22586	4	IISKIENHEGVR	4	TATESFASDPILYRPVAVALDTKGPEIR	23								P11974	270	P11974	115	intra	5.41	P11974-115-P11974-270	267	93	False
20180615_KS_CL_9	22592	3	MTNTFGSGPRWGTLVIVVDGKK	21	SGVDVVKCINK	7								decoy_P11974	27	decoy_P11974	366	intra	1.095	decoy_P11974-27-decoy_P11974-366	7	360	True
20180615_KS_CL_9	22599	5	TATESFASDPILYRPVAVALDTKGPEIR	23	TGLIKGSGTAEVELKK	5								P11974	115	P11974	125	intra	5.135	P11974-115-P11974-125	93	121	False
20180615_KS_CL_9	22610	6	EMIKSGMNVAR	4	NVRTATESFASDPILYRPVAVALDTKGPEIR	26								P11974	66	P11974	115	intra	0.18	P11974-66-P11974-115	63	90	False
20180615_KS_CL_9	22614	6	NICKVVDVGSK	4	SKSHSEAGSAFIQTQQLHAAMADTFLEHMCR	1								P11974	166	P11974	2	intra	5.22	P11974-2-P11974-166	163	2	False
20180615_KS_CL_9	22617	6	TATESFASDPILYRPVAVALDTKGPEIR	23	TGLIKGSGTAEVELKK	5								P11974	115	P11974	125	intra	4.045	P11974-115-P11974-125	93	121	False
20180615_KS_CL_9	22621	4	TATESFASDPILYRPVAVALDTKGPEIR	23	TGLIKGSGTAEVELKK	5								P11974	115	P11974	125	intra	5.765	P11974-115-P11974-125	93	121	False
20180615_KS_CL_9	22631	7	KGVNLPGAAVDLPAVSEK	1	MSKSHSEAGSAFIQTQQLHAAMADTFLEHMCR	3								P11974	207	P11974	3	intra	2.655	P11974-3-P11974-207	207	1	False
20180615_KS_CL_9	22638	5	KIMSELMQTACIVPK	1	QKVQLSILGDDVYVKSGVDVVK	15								decoy_P11974	196	decoy_P11974	359	intra	3.455	decoy_P11974-196-decoy_P11974-359	196	345	True
20180615_KS_CL_9	22656	4	GSGTAEVELKK	10	TATESFASDPILYRPVAVALDTKGPEIR	23								P11974	135	P11974	115	intra	3.54	P11974-115-P11974-135	126	93	False
20180615_KS_CL_9	22657	6	EMIKSGMNVAR	4	SKSHSEAGSAFIQTQQLHAAMADTFLEHMCR	2								P11974	66	P11974	3	intra	1.735	P11974-3-P11974-66	63	2	False
20180615_KS_CL_9	22658	5	NICKVVDVGSK	4	QKGPDFLVTEVENGGFLGSKK	2								P11974	166	P11974	188	intra	4.16	P11974-166-P11974-188	163	187	False
20180615_KS_CL_9	22661	5	MSKSHSEAGSAFIQTQQLHAAMADTFLEHMCR	1	TGLIKGSGTAEVELKK	5								P11974	1	P11974	125	intra	1.21	P11974-1-P11974-125	1	121	False
20180615_KS_CL_9	22667	4	GATLKITLDNAYMEK	5	VNLAMNVGKARGFFK	9								P11974	141	P11974	498	intra	1.395	P11974-141-P11974-498	137	490	False
20180615_KS_CL_9	22670	5	IFSAFVMDVDQEVGFKLDQIDK	16	KIMSELMQTACIVPK	1								decoy_P11974	302	decoy_P11974	196	intra	1.445	decoy_P11974-196-decoy_P11974-302	287	196	True
20180615_KS_CL_9	22671	5	KGDVVIVLTGWRPGSGFTNTMR	1	VNLAMNVGKAR	9								P11974	505	P11974	498	intra	4.1	P11974-498-P11974-505	505	490	False
20180615_KS_CL_9	22698	4	VGEHNEIKSIIKINK	8	VNKITEAHYEHTGHSFNMR	3								decoy_P11974	262	decoy_P11974	443	intra	0.77	decoy_P11974-262-decoy_P11974-443	255	441	True
20180615_KS_CL_9	22704	3	VGEHNEIKSIIKINK	8	VNKITEAHYEHTGHSFNMR	3								decoy_P11974	262	decoy_P11974	443	intra	0.905	decoy_P11974-262-decoy_P11974-443	255	441	True
20180615_KS_CL_9	22721	4	NICKVVDVGSK	4	QKGPDFLVTEVENGGFLGSK	2								P11974	166	P11974	188	intra	5.38	P11974-166-P11974-188	163	187	False
20180615_KS_CL_9	22723	3	NICKVVDVGSK	4	QKGPDFLVTEVENGGFLGSK	2								P11974	166	P11974	188	intra	4.63	P11974-166-P11974-188	163	187	False
20180615_KS_CL_9	22757	4	KGVNLPGAAVDLPAVSEK	1	VYVDDGLISLQVKQK	13								P11974	207	P11974	186	intra	3.39	P11974-186-P11974-207	207	174	False
20180615_KS_CL_9	22759	5	NICKVVDVGSK	4	TATESFASDPILYRPVAVALDTKGPEIR	23								P11974	166	P11974	115	intra	4.655	P11974-115-P11974-166	163	93	False
20180615_KS_CL_9	22763	6	GKNIKIISK	2	SKSHSEAGSAFIQTQQLHAAMADTFLEHMCR	1								P11974	263	P11974	2	intra	1.55	P11974-2-P11974-263	262	2	False
20180615_KS_CL_9	22764	4	NICKVVDVGSK	4	TATESFASDPILYRPVAVALDTKGPEIR	23								P11974	166	P11974	115	intra	5.18	P11974-115-P11974-166	163	93	False
20180615_KS_CL_9	22780	4	TATESFASDPILYRPVAVALDTKGPEIR	23	TGLIKGSGTAEVELK	5								P11974	115	P11974	125	intra	7.375	P11974-115-P11974-125	93	121	False
20180615_KS_CL_9	22781	4	GPDFLVTEVENGGFLGSKK	18	TGLIKGSGTAEVELK	5								P11974	206	P11974	125	intra	4.205	P11974-125-P11974-206	189	121	False
20180615_KS_CL_9	22787	4	ITLDNAYMEKCDENILWLDYK	10	TGLIKGSGTAEVELKK	15								P11974	151	P11974	135	intra	2.695	P11974-135-P11974-151	142	121	False
20180615_KS_CL_9	22791	4	GIFPVVCKDPVQEAWAEDVDLR	8	MNFSHGTHEYHAETIKNVR	16								P11974	475	P11974	89	intra	0.62	P11974-89-P11974-475	468	74	False
20180615_KS_CL_9	22796	5	TATESFASDPILYRPVAVALDTKGPEIR	23	TGLIKGSGTAEVELK	5								P11974	115	P11974	125	intra	3.525	P11974-115-P11974-125	93	121	False
20180615_KS_CL_9	22800	4	ALEEFLKR	7	EMYANDLTIKLTAGK	10								decoy_P11974	139	decoy_P11974	391	intra	1.82	decoy_P11974-139-decoy_P11974-391	133	382	True
20180615_KS_CL_9	22833	7	AGKPVICATQMLESMIKKPRPTR	18	QKGPDFLVTEVENGGFLGSKK	20								P11974	337	P11974	206	intra	2.78	P11974-206-P11974-337	320	187	False
20180615_KS_CL_9	22836	7	IISKIENHEGVR	4	MSKSHSEAGSAFIQTQQLHAAMADTFLEHMCRLDIDSAPITAR	1								P11974	270	P11974	1	intra	0.795	P11974-1-P11974-270	267	1	False
20180615_KS_CL_9	22850	3	QKGPDFLVTEVENGGFLGSK	2	TGLIKGSGTAEVELK	5								P11974	188	P11974	125	intra	1.2	P11974-125-P11974-188	187	121	False
20180615_KS_CL_9	22866	5	AEGSDVANAVLDGADCIMLSGETAKGDYPLEAVR	25	KPRPTR	1								P11974	367	P11974	337	intra	10.565	P11974-337-P11974-367	343	337	False
20180615_KS_CL_9	22880	3	AEGSDVANAVLDGADCIMLSGETAKGDYPLEAVR	25	KPRPTR	1								P11974	367	P11974	337	intra	5.575	P11974-337-P11974-367	343	337	False
20180615_KS_CL_9	22884	4	AEGSDVANAVLDGADCIMLSGETAKGDYPLEAVR	25	KPRPTR	1								P11974	367	P11974	337	intra	7.94	P11974-337-P11974-367	343	337	False
20180615_KS_CL_9	22888	3	AEGSDVANAVLDGADCIMLSGETAKGDYPLEAVR	25	KPRPTR	1								P11974	367	P11974	337	intra	3.86	P11974-337-P11974-367	343	337	False
20180615_KS_CL_9	22894	5	GVNLPGAAVDLPAVSEKDIQDLK	17	QKGPDFLVTEVENGGFLGSKK	20								P11974	224	P11974	206	intra	3.21	P11974-206-P11974-224	208	187	False
20180615_KS_CL_9	22901	4	GVNLPGAAVDLPAVSEKDIQDLK	17	QKGPDFLVTEVENGGFLGSKK	20								P11974	224	P11974	206	intra	3.335	P11974-206-P11974-224	208	187	False
20180615_KS_CL_9	22907	6	KGDVVIVLTGWRPGSGFTNTMR	1	MIIGRCNRAGKPVICATQMLESMIK	11								P11974	505	P11974	322	intra	1.82	P11974-322-P11974-505	505	312	False
20180615_KS_CL_9	22908	5	QKGPDFLVTEVENGGFLGSKK	20	TATESFASDPILYRPVAVALDTKGPEIR	23								P11974	206	P11974	115	intra	1.945	P11974-115-P11974-206	187	93	False
20180615_KS_CL_9	22912	4	KGVNLPGAAVDLPAVSEK	1	QKGPDFLVTEVENGGFLGSK	2								P11974	207	P11974	188	intra	5.22	P11974-188-P11974-207	207	187	False
20180615_KS_CL_9	22914	6	DIQDLKFGVEQDVDMVFASFIR	6	KPRPTRAEGSDVANAVLDGADCIMLSGETAKGDYPLEAVR	1								P11974	230	P11974	337	intra	3.23	P11974-230-P11974-337	225	337	False
20180615_KS_CL_9	22915	7	AGKPVICATQMLESMIKKPRPTR	3	TATESFASDPILYRPVAVALDTKGPEIR	23								P11974	322	P11974	115	intra	2.25	P11974-115-P11974-322	320	93	False
20180615_KS_CL_9	22916	4	EGLIKR	5	GVNMALNVRLDVDEAWAEQVPDKCVVPFIGR	23								decoy_P11974	276	decoy_P11974	57	intra	1.25	decoy_P11974-57-decoy_P11974-276	272	35	True
20180615_KS_CL_9	22917	4	IISKIENHEGVR	4	QKGPDFLVTEVENGGFLGSKK	20								P11974	270	P11974	206	intra	1.48	P11974-206-P11974-270	267	187	False
20180615_KS_CL_9	22919	6	ITLDNAYMEKCDENILWLDYKNICK	21	TATESFASDPILYRPVAVALDTKGPEIR	23								P11974	162	P11974	115	intra	1.45	P11974-115-P11974-162	142	93	False
20180615_KS_CL_9	22923	3	KAADVHEVRK	1	VFLAQKMIIGR	6								P11974	247	P11974	311	intra	0.465	P11974-247-P11974-311	247	306	False
20180615_KS_CL_9	22925	3	KPRPTR	1	TGLIKGSGTAEVELK	5								P11974	337	P11974	125	intra	0.77	P11974-125-P11974-337	337	121	False
20180615_KS_CL_9	22926	5	KGVNLPGAAVDLPAVSEK	1	TATESFASDPILYRPVAVALDTKGPEIR	23								P11974	207	P11974	115	intra	3.865	P11974-115-P11974-207	207	93	False
20180615_KS_CL_9	22930	4	QKGPDFLVTEVENGGFLGSKK	20	TATESFASDPILYRPVAVALDTKGPEIR	23								P11974	206	P11974	115	intra	5.66	P11974-115-P11974-206	187	93	False
20180615_KS_CL_9	22932	4	ITLDNAYMEKCDENILWLDYK	10	TGLIKGSGTAEVELK	5								P11974	151	P11974	125	intra	4.08	P11974-125-P11974-151	142	121	False
20180615_KS_CL_9	22933	6	KPRPTRAEGSDVANAVLDGADCIMLSGETAKGDYPLEAVR	1	SVETLKEMIKSGMNVAR	10								P11974	337	P11974	66	intra	2.79	P11974-66-P11974-337	337	57	False
20180615_KS_CL_9	22934	6	KGATLKITLDNAYMEK	6	MSKSHSEAGSAFIQTQQLHAAMADTFLEHMCRLDIDSAPITAR	3								P11974	141	P11974	3	intra	2.685	P11974-3-P11974-141	136	1	False
20180615_KS_CL_9	22935	7	QKGPDFLVTEVENGGFLGSKK	20	TATESFASDPILYRPVAVALDTKGPEIR	23								P11974	206	P11974	115	intra	3.455	P11974-115-P11974-206	187	93	False
20180615_KS_CL_9	22941	6	AEGSDVANAVLDGADCIMLSGETAKGDYPLEAVR	25	KPRPTR	1								P11974	367	P11974	337	intra	1.875	P11974-337-P11974-367	343	337	False
20180615_KS_CL_9	22946	3	IISKIENHEGVR	4	ILGEKGK	5								P11974	270	P11974	261	intra	0.425	P11974-261-P11974-270	267	257	False
20180615_KS_CL_9	22949	7	GDLGIEIPAEKVFLAQKMIIGR	11	KPRPTRAEGSDVANAVLDGADCIMLSGETAKGDYPLEAVR	31								P11974	305	P11974	367	intra	5.06	P11974-305-P11974-367	295	337	False
20180615_KS_CL_9	22951	6	GDLGIEIPAEKVFLAQKMIIGR	17	KPRPTRAEGSDVANAVLDGADCIMLSGETAKGDYPLEAVR	31								P11974	311	P11974	367	intra	2.12	P11974-311-P11974-367	295	337	False
20180615_KS_CL_9	22966	3	ALEEFLKR	7	KSGLFGGNEVETVLFDPGKQK	1								decoy_P11974	139	decoy_P11974	326	intra	1.225	decoy_P11974-139-decoy_P11974-326	133	326	True
20180615_KS_CL_9	22975	4	GVNLPGAAVDLPAVSEKDIQDLK	17	QKGPDFLVTEVENGGFLGSKK	20								P11974	224	P11974	206	intra	3.575	P11974-206-P11974-224	208	187	False
20180615_KS_CL_9	22977	3	IMSELMQTACIVPKGARNCR	14	LTAGKK	5								decoy_P11974	210	decoy_P11974	396	intra	0.71	decoy_P11974-210-decoy_P11974-396	197	392	True
20180615_KS_CL_9	22987	5	EMIKSGMNVARMNFSHGTHEYHAETIK	4	VNLAMNVGKAR	9								P11974	66	P11974	498	intra	1.12	P11974-66-P11974-498	63	490	False
20180615_KS_CL_9	23009	5	IFSAFVMDVDQEVGFKLDQIDK	16	VPVVRMTNTFGSGPRWGTLVIVVDGK	1								decoy_P11974	302	decoy_P11974	2	intra	2.145	decoy_P11974-2-decoy_P11974-302	287	2	True
20180615_KS_CL_9	23020	4	QKGPDFLVTEVENGGFLGSK	2	TGLIKGSGTAEVELK	5								P11974	188	P11974	125	intra	2.52	P11974-125-P11974-188	187	121	False
20180615_KS_CL_9	23022	5	KIMSELMQTACIVPK	1	QALFVKEAPIEIGLDGRAVMIGDSAELIEDFR	6								decoy_P11974	196	decoy_P11974	227	intra	2.22	decoy_P11974-196-decoy_P11974-227	196	222	True
20180615_KS_CL_9	23031	5	GVNLPGAAVDLPAVSEKDIQDLK	17	TATESFASDPILYRPVAVALDTKGPEIR	23								P11974	224	P11974	115	intra	4.305	P11974-115-P11974-224	208	93	False
20180615_KS_CL_9	23035	4	GDLGIEIPAEKVFLAQK	11	KLFEELAR	1								P11974	305	P11974	393	intra	3.87	P11974-305-P11974-393	295	393	False
20180615_KS_CL_9	23037	5	GPDFLVTEVENGGFLGSKK	18	TATESFASDPILYRPVAVALDTKGPEIR	23								P11974	206	P11974	115	intra	3.425	P11974-115-P11974-206	189	93	False
20180615_KS_CL_9	23038	4	AKGVNMALNVR	2	ITEAHYEHTGHSFNMRAVNMGSKIMEK	23								decoy_P11974	34	decoy_P11974	466	intra	1.18	decoy_P11974-34-decoy_P11974-466	33	444	True
20180615_KS_CL_9	23044	6	KGATLKITLDNAYMEK	1	VYVDDGLISLQVKQKGPDFLVTEVENGGFLGSK	13								P11974	136	P11974	186	intra	3.605	P11974-136-P11974-186	136	174	False
20180615_KS_CL_9	23051	4	GPDFLVTEVENGGFLGSKK	18	GVNLPGAAVDLPAVSEKDIQDLK	17								P11974	206	P11974	224	intra	2.415	P11974-206-P11974-224	189	208	False
20180615_KS_CL_9	23052	4	GPDFLVTEVENGGFLGSKK	18	TATESFASDPILYRPVAVALDTKGPEIR	23								P11974	206	P11974	115	intra	7.98	P11974-115-P11974-206	189	93	False
20180615_KS_CL_9	23057	6	CNRAGKPVICATQMLESMIKKPRPTR	6	QKGPDFLVTEVENGGFLGSKK	2								P11974	322	P11974	188	intra	1.395	P11974-188-P11974-322	317	187	False
20180615_KS_CL_9	23060	4	CNRAGKPVICATQMLESMIKKPRPTR	21	TGLIKGSGTAEVELK	5								P11974	337	P11974	125	intra	3.57	P11974-125-P11974-337	317	121	False
20180615_KS_CL_9	23063	6	ITLDNAYMEKCDENILWLDYKNICK	21	NVRTATESFASDPILYRPVAVALDTKGPEIR	26								P11974	162	P11974	115	intra	4.35	P11974-115-P11974-162	142	90	False
20180615_KS_CL_9	23065	5	KAADVHEVR	1	SSSHSTDLMEAMAMGSVEASYKCLAAALIVLTESGRSAHQVAR	22								P11974	247	P11974	422	intra	0.79	P11974-247-P11974-422	247	401	False
20180615_KS_CL_9	23074	6	GPDFLVTEVENGGFLGSKK	18	TATESFASDPILYRPVAVALDTKGPEIR	23								P11974	206	P11974	115	intra	2.565	P11974-115-P11974-206	189	93	False
20180615_KS_CL_9	23077	6	GATLKITLDNAYMEKCDENILWLDYK	5	VVDVGSKVYVDDGLISLQVK	7								P11974	141	P11974	173	intra	0.1	P11974-141-P11974-173	137	167	False
20180615_KS_CL_9	23099	5	AEGSDVANAVLDGADCIMLSGETAKGDYPLEAVR	25	TATESFASDPILYRPVAVALDTKGPEIR	23								P11974	367	P11974	115	intra	6.115	P11974-115-P11974-367	343	93	False
20180615_KS_CL_9	23104	5	KGATLKITLDNAYMEK	6	MSKSHSEAGSAFIQTQQLHAAMADTFLEHMCRLDIDSAPITAR	1								P11974	141	P11974	1	intra	1.755	P11974-1-P11974-141	136	1	False
20180615_KS_CL_9	23117	6	AEGSDVANAVLDGADCIMLSGETAKGDYPLEAVR	25	AGKPVICATQMLESMIKKPRPTR	3								P11974	367	P11974	322	intra	4.77	P11974-322-P11974-367	343	320	False
20180615_KS_CL_9	23146	3	EMIKSGMNVAR	4	GDLGIEIPAEKVFLAQK	11								P11974	66	P11974	305	intra	0.8	P11974-66-P11974-305	63	295	False
20180615_KS_CL_9	23153	3	GKEGLIK	2	IMEKLTEVSR	4								decoy_P11974	271	decoy_P11974	470	intra	0.53	decoy_P11974-271-decoy_P11974-470	270	467	True
20180615_KS_CL_9	23154	4	EGLIKRVEHVDAAK	5	IEPGKTDLAVAVPRYLIPDSAFSETATR	5								decoy_P11974	276	decoy_P11974	417	intra	1.52	decoy_P11974-276-decoy_P11974-417	272	413	True
20180615_KS_CL_9	23170	3	GPDFLVTEVENGGFLGSKK	18	NIKIISK	3								P11974	206	P11974	266	intra	0.76	P11974-206-P11974-266	189	264	False
20180615_KS_CL_9	23172	7	AEGSDVANAVLDGADCIMLSGETAKGDYPLEAVR	25	AGKPVICATQMLESMIKKPRPTR	18								P11974	367	P11974	337	intra	5.585	P11974-337-P11974-367	343	320	False
20180615_KS_CL_9	23174	4	AEGSDVANAVLDGADCIMLSGETAKGDYPLEAVR	25	TGLIKGSGTAEVELK	5								P11974	367	P11974	125	intra	6.17	P11974-125-P11974-367	343	121	False
20180615_KS_CL_9	23182	4	AEGSDVANAVLDGADCIMLSGETAKGDYPLEAVR	25	NICKVVDVGSK	4								P11974	367	P11974	166	intra	6.105	P11974-166-P11974-367	343	163	False
20180615_KS_CL_9	23184	3	GDLGIEIPAEKVFLAQKMIIGR	17	KAADVHEVR	1								P11974	311	P11974	247	intra	2.255	P11974-247-P11974-311	295	247	False
20180615_KS_CL_9	23195	3	GATLKITLDNAYMEKCDENILWLDYK	15	KPRPTR	1								P11974	151	P11974	337	intra	0.985	P11974-151-P11974-337	137	337	False
20180615_KS_CL_9	23207	7	AEGSDVANAVLDGADCIMLSGETAKGDYPLEAVR	25	TATESFASDPILYRPVAVALDTKGPEIR	23								P11974	367	P11974	115	intra	1.64	P11974-115-P11974-367	343	93	False
20180615_KS_CL_9	23208	5	CNRAGKPVICATQMLESMIKKPRPTR	20	GPDFLVTEVENGGFLGSKK	18								P11974	336	P11974	206	intra	1.155	P11974-206-P11974-336	317	189	False
20180615_KS_CL_9	23215	3	EMIKSGMNVAR	4	QKGPDFLVTEVENGGFLGSKK	20								P11974	66	P11974	206	intra	1.155	P11974-66-P11974-206	63	187	False
20180615_KS_CL_9	23222	3	ITLDNAYMEKCDENILWLDYK	10	KILGEKGK	6								P11974	151	P11974	261	intra	0.075	P11974-151-P11974-261	142	256	False
20180615_KS_CL_9	23231	6	QKGPDFLVTEVENGGFLGSKK	20	TATESFASDPILYRPVAVALDTKGPEIR	23								P11974	206	P11974	115	intra	1.55	P11974-115-P11974-206	187	93	False
20180615_KS_CL_9	23243	3	IEPGKTDLAVAVPRYLIPDSAFSETATR	5	KFFGRAK	1								decoy_P11974	417	decoy_P11974	28	intra	0.235	decoy_P11974-28-decoy_P11974-417	413	28	True
20180615_KS_CL_9	23246	4	KIMSELMQTACIVPK	1	RVEHVDAAKR	9								decoy_P11974	196	decoy_P11974	285	intra	0.78	decoy_P11974-196-decoy_P11974-285	196	277	True
20180615_KS_CL_9	23247	4	AEGSDVANAVLDGADCIMLSGETAKGDYPLEAVRMQHLIAR	25	EMIKSGMNVAR	4								P11974	367	P11974	66	intra	5.28	P11974-66-P11974-367	343	63	False
20180615_KS_CL_9	23263	6	AEGSDVANAVLDGADCIMLSGETAKGDYPLEAVR	25	QKGPDFLVTEVENGGFLGSKK	20								P11974	367	P11974	206	intra	5.325	P11974-206-P11974-367	343	187	False
20180615_KS_CL_9	23283	5	CNRAGKPVICATQMLESMIKKPRPTR	21	GPDFLVTEVENGGFLGSKK	18								P11974	337	P11974	206	intra	1.805	P11974-206-P11974-337	317	189	False
20180615_KS_CL_9	23284	5	ATEGSLMICDAGDLVANAVDSGEARTPRPKK	30	QKVQLSILGDDVYVKSGVDVVK	15								decoy_P11974	195	decoy_P11974	359	intra	1.785	decoy_P11974-195-decoy_P11974-359	166	345	True
20180615_KS_CL_9	23286	7	AEGSDVANAVLDGADCIMLSGETAKGDYPLEAVR	25	TATESFASDPILYRPVAVALDTKGPEIR	23								P11974	367	P11974	115	intra	4.68	P11974-115-P11974-367	343	93	False
20180615_KS_CL_9	23298	4	MSKSHSEAGSAFIQTQQLHAAMADTFLEHMCRLDIDSAPITAR	1	NIKIISK	3								P11974	1	P11974	266	intra	0.355	P11974-1-P11974-266	1	264	False
20180615_KS_CL_9	23300	6	AEGSDVANAVLDGADCIMLSGETAKGDYPLEAVR	25	QKGPDFLVTEVENGGFLGSKK	20								P11974	367	P11974	206	intra	5.11	P11974-206-P11974-367	343	187	False
20180615_KS_CL_9	23302	4	CDENILWLDYKNICK	11	NTGIICTIGPASRSVETLKEMIK	19								P11974	162	P11974	62	intra	1.26	P11974-62-P11974-162	152	44	False
20180615_KS_CL_9	23309	4	AEGSDVANAVLDGADCIMLSGETAKGDYPLEAVR	25	QKGPDFLVTEVENGGFLGSKK	20								P11974	367	P11974	206	intra	4.085	P11974-206-P11974-367	343	187	False
20180615_KS_CL_9	23320	6	AEGSDVANAVLDGADCIMLSGETAKGDYPLEAVR	25	TATESFASDPILYRPVAVALDTKGPEIR	23								P11974	367	P11974	115	intra	6.54	P11974-115-P11974-367	343	93	False
20180615_KS_CL_9	23345	3	CDENILWLDYKNICKVVDVGSK	15	KGATLK	1								P11974	166	P11974	136	intra	1.17	P11974-136-P11974-166	152	136	False
20180615_KS_CL_9	23353	3	MTNTFGSGPRWGTLVIVVDGKK	21	NCRGIIMKQALFVK	8								decoy_P11974	27	decoy_P11974	221	intra	1.12	decoy_P11974-27-decoy_P11974-221	7	214	True
20180615_KS_CL_9	23359	3	EMIKSGMNVAR	4	GPDFLVTEVENGGFLGSKK	18								P11974	66	P11974	206	intra	1.275	P11974-66-P11974-206	63	189	False
20180615_KS_CL_9	23363	4	AEGSDVANAVLDGADCIMLSGETAKGDYPLEAVR	25	GPDFLVTEVENGGFLGSKK	18								P11974	367	P11974	206	intra	3.255	P11974-206-P11974-367	343	189	False
20180615_KS_CL_9	23365	3	ILGEKGKNIK	5	KPRPTRAEGSDVANAVLDGADCIMLSGETAK	1								P11974	261	P11974	337	intra	0.595	P11974-261-P11974-337	257	337	False
20180615_KS_CL_9	23387	3	GPEIRTGLIKGSGTAEVELK	10	MNFSHGTHEYHAETIKNVR	16								P11974	125	P11974	89	intra	0.995	P11974-89-P11974-125	116	74	False
20180615_KS_CL_9	23395	4	KIMSELMQTACIVPKGAR	1	YDLWLINEDCKEMYANDLTIK	11								decoy_P11974	196	decoy_P11974	381	intra	0.28	decoy_P11974-196-decoy_P11974-381	196	371	True
20180615_KS_CL_9	23406	3	CINKYDLWLINEDCK	4	WGTLVIVVDGKK	11								decoy_P11974	370	decoy_P11974	27	intra	0.285	decoy_P11974-27-decoy_P11974-370	367	17	True
20180615_KS_CL_9	23410	5	ATEGSLMICDAGDLVANAVDSGEARTPRPKK	30	IFSAFVMDVDQEVGFKLDQIDK	16								decoy_P11974	195	decoy_P11974	302	intra	1.045	decoy_P11974-195-decoy_P11974-302	166	287	True
20180615_KS_CL_9	23418	5	AEGSDVANAVLDGADCIMLSGETAKGDYPLEAVR	25	TATESFASDPILYRPVAVALDTKGPEIR	23								P11974	367	P11974	115	intra	5.605	P11974-115-P11974-367	343	93	False
20180615_KS_CL_9	23429	5	GPDFLVTEVENGGFLGSKKGVNLPGAAVDLPAVSEK	19	SGMNVARMNFSHGTHEYHAETIKNVR	23								P11974	207	P11974	89	intra	1.64	P11974-89-P11974-207	189	67	False
20180615_KS_CL_9	23430	5	SGVDVVKCINKYDLWLINEDCK	11	VEHVDAAKRIFSAFVMDVDQEVGFK	8								decoy_P11974	370	decoy_P11974	285	intra	1.135	decoy_P11974-285-decoy_P11974-370	360	278	True
20180615_KS_CL_9	23439	5	AEGSDVANAVLDGADCIMLSGETAKGDYPLEAVR	25	GPDFLVTEVENGGFLGSKK	18								P11974	367	P11974	206	intra	6.09	P11974-206-P11974-367	343	189	False
20180615_KS_CL_9	23449	4	IFSAFVMDVDQEVGFKLDQIDK	16	VGEHNEIKSIIK	8								decoy_P11974	302	decoy_P11974	262	intra	1.22	decoy_P11974-262-decoy_P11974-302	287	255	True
20180615_KS_CL_9	23453	5	GPDFLVTEVENGGFLGSKK	18	TATESFASDPILYRPVAVALDTKGPEIR	23								P11974	206	P11974	115	intra	1.385	P11974-115-P11974-206	189	93	False
20180615_KS_CL_9	23464	3	FGVEQDVDMVFASFIRKAADVHEVR	17	NIKIISK	3								P11974	247	P11974	266	intra	0.42	P11974-247-P11974-266	231	264	False
20180615_KS_CL_9	23470	3	KAADVHEVR	1	SVETLKEMIKSGMNVAR	6								P11974	247	P11974	62	intra	0.805	P11974-62-P11974-247	247	57	False
20180615_KS_CL_9	23470	3	KAADVHEVR	1	SVETLKEMIKSGMNVAR	10								P11974	247	P11974	66	intra	0.805	P11974-66-P11974-247	247	57	False
20180615_KS_CL_9	23496	4	AEGSDVANAVLDGADCIMLSGETAKGDYPLEAVR	25	EAEAAMFHRKLFEELAR	10								P11974	367	P11974	393	intra	2.41	P11974-367-P11974-393	343	384	False
20180615_KS_CL_9	23502	5	CMHELFTDAMAAHLQQTQIFASGAESHSKSM	29	TPRPKKIMSELMQTACIVPK	5								decoy_P11974	529	decoy_P11974	195	intra	1.465	decoy_P11974-195-decoy_P11974-529	501	191	True
20180615_KS_CL_9	23508	4	AVNMGSKIMEK	7	GSETLVILAAALCKYSAEVSGMAMAEMLDTSHSSSRALEEFLK	14								decoy_P11974	466	decoy_P11974	110	intra	0.455	decoy_P11974-110-decoy_P11974-466	460	97	True
20180615_KS_CL_9	23522	3	IMSELMQTACIVPKGARNCR	14	INKGKEGLIK	3								decoy_P11974	210	decoy_P11974	269	intra	0.52	decoy_P11974-210-decoy_P11974-269	197	267	True
20180615_KS_CL_9	23552	4	GATLKITLDNAYMEKCDENILWLDYK	15	MNFSHGTHEYHAETIKNVR	16								P11974	151	P11974	89	intra	1.14	P11974-89-P11974-151	137	74	False
20180615_KS_CL_9	23554	4	EMYANDLTIKLTAGKK	15	IFSAFVMDVDQEVGFKLDQIDKESVAPLDVAAGPLNVGK	22								decoy_P11974	396	decoy_P11974	308	intra	1.175	decoy_P11974-308-decoy_P11974-396	382	287	True
20180615_KS_CL_9	23557	3	LDQIDKESVAPLDVAAGPLNVGK	6	NCRGIIMKQALFVK	8								decoy_P11974	308	decoy_P11974	221	intra	0.305	decoy_P11974-221-decoy_P11974-308	303	214	True
20180615_KS_CL_9	23560	3	NIKIISK	3	SGMNVARMNFSHGTHEYHAETIKNVR	23								P11974	266	P11974	89	intra	0.865	P11974-89-P11974-266	264	67	False
20180615_KS_CL_9	23562	4	GVNMALNVRLDVDEAWAEQVPDKCVVPFIGR	23	QKVQLSILGDDVYVKSGVDVVK	2								decoy_P11974	57	decoy_P11974	346	intra	1.13	decoy_P11974-57-decoy_P11974-346	35	345	True
20180615_KS_CL_9	23574	5	DIQDLKFGVEQDVDMVFASFIR	6	SGMNVARMNFSHGTHEYHAETIKNVR	23								P11974	230	P11974	89	intra	0.49	P11974-89-P11974-230	225	67	False
20180615_KS_CL_9	23595	5	AEGSDVANAVLDGADCIMLSGETAKGDYPLEAVR	25	EAEAAMFHRKLFEELAR	10								P11974	367	P11974	393	intra	2.39	P11974-367-P11974-393	343	384	False
20180615_KS_CL_9	23622	4	CNRAGKPVICATQMLESMIK	6	EMIKSGMNVARMNFSHGTHEYHAETIK	4								P11974	322	P11974	66	intra	2.555	P11974-66-P11974-322	317	63	False
20180615_KS_CL_9	23624	3	GATLKITLDNAYMEK	5	NIKIISKIENHEGVR	7								P11974	141	P11974	270	intra	2.68	P11974-141-P11974-270	137	264	False
20180615_KS_CL_9	23650	3	EGLIKRVEHVDAAK	5	NCRGIIMKQALFVK	8								decoy_P11974	276	decoy_P11974	221	intra	0.395	decoy_P11974-221-decoy_P11974-276	272	214	True
20180615_KS_CL_9	23666	3	KFFGR	1	LDQIDKESVAPLDVAAGPLNVGK	6								decoy_P11974	28	decoy_P11974	308	intra	0.535	decoy_P11974-28-decoy_P11974-308	28	303	True
20180615_KS_CL_9	23674	3	FFGRAKGVNMALNVR	6	MTNTFGSGPRWGTLVIVVDGKK	21								decoy_P11974	34	decoy_P11974	27	intra	0.635	decoy_P11974-27-decoy_P11974-34	29	7	True
20180615_KS_CL_9	23687	3	KIMSELMQTACIVPK	1	LTAGKK	5								decoy_P11974	196	decoy_P11974	396	intra	1.11	decoy_P11974-196-decoy_P11974-396	196	392	True
20180615_KS_CL_9	23725	3	GDLGIEIPAEKVFLAQK	11	MNFSHGTHEYHAETIKNVR	16								P11974	305	P11974	89	intra	1.39	P11974-89-P11974-305	295	74	False
20180615_KS_CL_9	23780	3	DIQDLKFGVEQDVDMVFASFIR	6	ILGEKGK	5								P11974	230	P11974	261	intra	1.77	P11974-230-P11974-261	225	257	False
20180615_KS_CL_9	23783	4	DIQDLKFGVEQDVDMVFASFIR	6	KILGEKGK	6								P11974	230	P11974	261	intra	3.005	P11974-230-P11974-261	225	256	False
20180615_KS_CL_9	23801	4	GDLGIEIPAEKVFLAQK	11	GPDFLVTEVENGGFLGSKKGVNLPGAAVDLPAVSEK	19								P11974	305	P11974	207	intra	2.8	P11974-207-P11974-305	295	189	False
20180615_KS_CL_9	23827	3	AKGVNMALNVR	2	QALFVKEAPIEIGLDGR	6								decoy_P11974	34	decoy_P11974	227	intra	0.685	decoy_P11974-34-decoy_P11974-227	33	222	True
20180615_KS_CL_9	23842	4	KAADVHEVR	1	QKGPDFLVTEVENGGFLGSKK	20								P11974	247	P11974	206	intra	0.76	P11974-206-P11974-247	247	187	False
20180615_KS_CL_9	23846	3	KAADVHEVRK	1	QKGPDFLVTEVENGGFLGSK	2								P11974	247	P11974	188	intra	2.445	P11974-188-P11974-247	247	187	False
20180615_KS_CL_9	23857	5	GIFPVVCKDPVQEAWAEDVDLR	8	GVNLPGAAVDLPAVSEKDIQDLK	17								P11974	475	P11974	224	intra	2.745	P11974-224-P11974-475	468	208	False
20180615_KS_CL_9	23876	4	RVEHVDAAKR	9	SGLFGGNEVETVLFDPGKQK	18								decoy_P11974	285	decoy_P11974	344	intra	2.045	decoy_P11974-285-decoy_P11974-344	277	327	True
20180615_KS_CL_9	23878	6	AEGSDVANAVLDGADCIMLSGETAKGDYPLEAVR	25	TATESFASDPILYRPVAVALDTKGPEIR	23								P11974	367	P11974	115	intra	2.86	P11974-115-P11974-367	343	93	False
20180615_KS_CL_9	23894	3	IMSELMQTACIVPKGARNCR	14	LTAGKKLEVEATGSGK	5								decoy_P11974	210	decoy_P11974	396	intra	0.49	decoy_P11974-210-decoy_P11974-396	197	392	True
20180615_KS_CL_9	23903	5	GDLGIEIPAEKVFLAQKMIIGR	17	QKGPDFLVTEVENGGFLGSK	2								P11974	311	P11974	188	intra	2.03	P11974-188-P11974-311	295	187	False
20180615_KS_CL_9	23904	4	QKGPDFLVTEVENGGFLGSKK	20	VFLAQKMIIGRCNR	6								P11974	206	P11974	311	intra	0.275	P11974-206-P11974-311	187	306	False
20180615_KS_CL_9	23927	3	LDVDEAWAEQVPDKCVVPFIGR	14	SIIKINK	4								decoy_P11974	57	decoy_P11974	266	intra	1.135	decoy_P11974-57-decoy_P11974-266	44	263	True
20180615_KS_CL_9	23933	3	DIQDLKFGVEQDVDMVFASFIR	6	KILGEK	1								P11974	230	P11974	256	intra	4.905	P11974-230-P11974-256	225	256	False
20180615_KS_CL_9	23940	4	DIQDLKFGVEQDVDMVFASFIR	6	KILGEK	1								P11974	230	P11974	256	intra	4.595	P11974-230-P11974-256	225	256	False
20180615_KS_CL_9	23965	3	AGKPVICATQMLESMIK	3	KPRPTR	1								P11974	322	P11974	337	intra	0.62	P11974-322-P11974-337	320	337	False
20180615_KS_CL_9	24016	3	GKEGLIK	2	IMSELMQTACIVPKGARNCR	14								decoy_P11974	271	decoy_P11974	210	intra	0.275	decoy_P11974-210-decoy_P11974-271	270	197	True
20180615_KS_CL_9	24025	3	LTAGKK	5	SGVDVVKCINKYDLWLINEDCK	11								decoy_P11974	396	decoy_P11974	370	intra	0.3	decoy_P11974-370-decoy_P11974-396	392	360	True
20180615_KS_CL_9	24025	3	LTAGKK	5	SGVDVVKCINKYDLWLINEDCK	7								decoy_P11974	396	decoy_P11974	366	intra	0.3	decoy_P11974-366-decoy_P11974-396	392	360	True
[truncated: 101 more columns]
