# Supplementary material for: The CroCo cross-link converter: a user-centred tool to convert results from cross-linking mass spectrometry experiments
Source: Bioinformatics. 2019 Sep 28;36(4):1296–7. doi: 10.1093/bioinformatics/btz732 (PMC7703748; doi:10.1093/bioinformatics/btz732)
Supplement: btz732_Supplementary_Data [file btz732_supplementary_data.zip › ExampleData/output/results_to_xTable/20180615_KS_CL_9_msconvert_kojak_Kojak_to_xTable.csv]

rawfile	scanno	prec_ch	pepseq1	xlink1	pepseq2	xlink2	xtype	modmass1	modpos1	mod1	modmass2	modpos2	mod2	prot1	xpos1	prot2	xpos2	type	score	ID	pos1	pos2	decoy	Linker Mass	Obs Mass	PPM Error	PSM Mass	Pep. Diff.	Peptide #1	Peptide #2	Protein #1	Protein #2	Ret Time	dScore	search_engine	split_entry
20180615_KS_CL_9	2251	3	EAEAAMFHRK					15.99	6	15.99				P11974				linear or mono	2.585				False	0.0	1204.5596	5.1735	1204.5658	0.0	EAEAAM[15.99]FHRK		P11974;		14.249	2.585	Kojak	False
20180615_KS_CL_9	2259	3	IENHEGVRR											P11974				linear or mono	1.15				False	0.0	1108.5711	2.3793	1108.5737	0.0	IENHEGVRR		P11974;		14.2585	1.15	Kojak	False
20180615_KS_CL_9	2289	3	KPRPTR	1	KPRPTR	1								P11974	337	P11974	337	homomultimeric	0.98	P11974-337-P11974-337	337.0	337.0	False	138.0681	1644.9826	4.4388	1644.9899	0.98	KPRPTR	KPRPTR	P11974(337);	P11974(337);	14.3088	0.98	Kojak	False
20180615_KS_CL_9	2303	4	KPRPTR	1	KPRPTR	1								P11974	337	P11974	337	homomultimeric	0.775	P11974-337-P11974-337	337.0	337.0	False	138.0681	1644.9831	4.1395	1644.9899	0.775	KPRPTR	KPRPTR	P11974(337);	P11974(337);	14.3311	0.775	Kojak	False
20180615_KS_CL_9	2374	3	ITEAHYEHTGHSFNMR											decoy_P11974				linear or mono	0.42				True	0.0	1928.8602	-0.7895	1928.8587	0.0	ITEAHYEHTGHSFNMR		decoy_P11974;		14.5079	0.42	Kojak	False
20180615_KS_CL_9	2378	3	LDIDSAPITAR											P11974				linear or mono	0.565				False	0.0	1170.6159	7.2332	1170.6244	0.0	LDIDSAPITAR		P11974;		14.523	0.105	Kojak	False
20180615_KS_CL_9	2419	3	LDQIDKESVAPLDVAAGPLNVGKK	6	SIIKINK	4								decoy_P11974	308	decoy_P11974	266	intra	0.265	decoy_P11974-266-decoy_P11974-308	303.0	263.0	True	138.0681	3428.9479	0.3876	3428.9493	0.06	LDQIDKESVAPLDVAAGPLNVGKK	SIIKINK	decoy_P11974(308);	decoy_P11974(266);	14.6997	0.165	Kojak	False
20180615_KS_CL_9	2426	3	SGVDVVKCINKYDLWLINEDCK											decoy_P11974				linear or mono	0.225				True	0.0	2667.3248	-7.9646	2667.3035	0.0	SGVDVVKCINKYDLWLINEDCK		decoy_P11974;		14.7332	0.225	Kojak	False
20180615_KS_CL_9	2430	3	EAEAAMFHRK					15.99	6	15.99				P11974				linear or mono	2.395				False	0.0	1204.5609	4.1121	1204.5658	0.0	EAEAAM[15.99]FHRK		P11974;		14.7513	2.395	Kojak	False
20180615_KS_CL_9	2479	3	SVETLKEMIK					15.99	8	15.99				P11974				linear or mono	0.5				False	0.0	1192.6447	-6.248	1192.6373	0.0	SVETLKEM[15.99]IK		P11974;		14.907	0.5	Kojak	False
20180615_KS_CL_9	2493	2	SGMNVAR					15.99	3	15.99				P11974				linear or mono	1.385				False	0.0	749.3459	4.1522	749.349	0.0	SGM[15.99]NVAR		P11974;		14.9613	1.385	Kojak	False
20180615_KS_CL_9	2506	3	CLAAALIVLTESGRSAHQVARYRPR											P11974				linear or mono	0.605				False	0.0	2794.5382	-8.8195	2794.5135	0.0	CLAAALIVLTESGRSAHQVARYRPR		P11974;		15.0014	0.605	Kojak	False
20180615_KS_CL_9	2566	3	EAEAAMFHRK					15.99	6	15.99				P11974				linear or mono	1.92				False	0.0	1204.5625	2.7777	1204.5658	0.0	EAEAAM[15.99]FHRK		P11974;		15.2526	1.92	Kojak	False
20180615_KS_CL_9	2619	4	KPRPTR	1	KPRPTR	1								P11974	337	P11974	337	homomultimeric	0.73	P11974-337-P11974-337	337.0	337.0	False	138.0681	1644.9897	0.1161	1644.9899	0.73	KPRPTR	KPRPTR	P11974(337);	P11974(337);	15.456	0.73	Kojak	False
20180615_KS_CL_9	2637	3	KPRPTR	1	KPRPTR	1								P11974	337	P11974	337	homomultimeric	0.73	P11974-337-P11974-337	337.0	337.0	False	138.0681	1644.9904	-0.3136	1644.9899	0.73	KPRPTR	KPRPTR	P11974(337);	P11974(337);	15.5266	0.73	Kojak	False
20180615_KS_CL_9	2651	3	GSGTAEVELKK											P11974				linear or mono	2.705				False	0.0	1117.5962	1.4459	1117.5978	0.0	GSGTAEVELKK		P11974;		15.5841	2.1	Kojak	False
20180615_KS_CL_9	2690	3	VEHVDAAKR					156.08	8	156.08				decoy_P11974				linear or mono	0.375				True	0.0	1179.6191	4.7133	1179.6247	0.0	VEHVDAAK[156.08]R		decoy_P11974;		15.7199	0.045	Kojak	False
20180615_KS_CL_9	2711	3	EAEAAMFHRK					15.99	6	15.99				P11974				linear or mono	1.895				False	0.0	1204.5639	1.6145	1204.5658	0.0	EAEAAM[15.99]FHRK		P11974;		15.7689	1.895	Kojak	False
20180615_KS_CL_9	2712	3	RVGEHNEIK											decoy_P11974				linear or mono	0.395				True	0.0	1080.5623	4.88	1080.5676	0.0	RVGEHNEIK		decoy_P11974;		15.7702	0.395	Kojak	False
20180615_KS_CL_9	2787	3	GSGTAEVELKK											P11974				linear or mono	2.305				False	0.0	1117.5962	1.4971	1117.5978	0.0	GSGTAEVELKK		P11974;		16.0886	1.895	Kojak	False
20180615_KS_CL_9	2868	3	KAADVHEVR					156.08	1	156.08				P11974				linear or mono	0.95				False	0.0	1179.6204	3.6267	1179.6247	0.0	K[156.08]AADVHEVR		P11974;		16.3108	0.545	Kojak	False
20180615_KS_CL_9	2871	3	EAEAAMFHRK					15.99	6	15.99				P11974				linear or mono	1.895				False	0.0	1204.5637	1.7361	1204.5658	0.0	EAEAAM[15.99]FHRK		P11974;		16.3246	1.895	Kojak	False
20180615_KS_CL_9	2876	3	EAEAAMFHRK											P11974				linear or mono	2.62				False	0.0	1188.5711	-0.1483	1188.5709	0.0	EAEAAMFHRK		P11974;		16.3347	2.62	Kojak	False
20180615_KS_CL_9	2910	3	EAEAAMFHR					15.99	6	15.99				P11974				linear or mono	1.67				False	0.0	1076.47	0.7822	1076.4709	0.0	EAEAAM[15.99]FHR		P11974;		16.4417	1.525	Kojak	False
20180615_KS_CL_9	2945	3	GARNCRGIIMK											decoy_P11974				linear or mono	0.44				True	0.0	1274.6697	0.1986	1274.6699	0.0	GARNCRGIIMK		decoy_P11974;		16.549	0.44	Kojak	False
20180615_KS_CL_9	2958	3	GSGTAEVELKK											P11974				linear or mono	2.205				False	0.0	1117.5974	0.4277	1117.5978	0.0	GSGTAEVELKK		P11974;		16.5947	1.795	Kojak	False
20180615_KS_CL_9	3024	3	EAEAAMFHRK											P11974				linear or mono	2.87				False	0.0	1188.57	0.8095	1188.5709	0.0	EAEAAMFHRK		P11974;		16.842	2.87	Kojak	False
20180615_KS_CL_9	3051	3	EAEAAMFHR					15.99	6	15.99				P11974				linear or mono	2.07				False	0.0	1076.4703	0.563	1076.4709	0.0	EAEAAM[15.99]FHR		P11974;		16.944	1.775	Kojak	False
20180615_KS_CL_9	3058	3	KAADVHEVR					156.08	1	156.08				P11974				linear or mono	0.905				False	0.0	1179.6208	3.3163	1179.6247	0.0	K[156.08]AADVHEVR		P11974;		16.9689	0.52	Kojak	False
20180615_KS_CL_9	3079	4	IISKIENHEGVRR											P11974				linear or mono	3.53				False	0.0	1549.8695	-0.4487	1549.8688	0.0	IISKIENHEGVRR		P11974;		17.0312	3.53	Kojak	False
20180615_KS_CL_9	3094	3	GARNCRGIIMK											decoy_P11974				linear or mono	0.245				True	0.0	1274.6725	-1.9961	1274.6699	0.0	GARNCRGIIMK		decoy_P11974;		17.0709	0.245	Kojak	False
20180615_KS_CL_9	3104	3	GSGTAEVELKK											P11974				linear or mono	1.225				False	0.0	1117.5973	0.5183	1117.5978	0.0	GSGTAEVELKK		P11974;		17.1031	0.83	Kojak	False
20180615_KS_CL_9	3111	3	IISKIENHEGVRR											P11974				linear or mono	3.43				False	0.0	1549.8703	-0.9439	1549.8688	0.0	IISKIENHEGVRR		P11974;		17.1221	3.43	Kojak	False
20180615_KS_CL_9	3132	3	MNFSHGTHEYHAETIK					15.99	1	15.99				P11974				linear or mono	1.11				False	0.0	1916.8442	1.6719	1916.8474	0.0	M[15.99]NFSHGTHEYHAETIK		P11974;		17.1827	1.11	Kojak	False
20180615_KS_CL_9	3179	2	GVNMALNVR					15.99	4	15.99				decoy_P11974				linear or mono	0.93				True	0.0	988.516	-3.7099	988.5123	0.0	GVNM[15.99]ALNVR		decoy_P11974;		17.3315	0.93	Kojak	False
20180615_KS_CL_9	3186	3	EAEAAMFHRK											P11974				linear or mono	2.915				False	0.0	1188.5709	0.0563	1188.5709	0.0	EAEAAMFHRK		P11974;		17.348	2.915	Kojak	False
20180615_KS_CL_9	3228	3	EAEAAMFHR					15.99	6	15.99				P11974				linear or mono	2.06				False	0.0	1076.4705	0.3128	1076.4709	0.0	EAEAAM[15.99]FHR		P11974;		17.4506	1.595	Kojak	False
20180615_KS_CL_9	3380	3	GSGTAEVELKK											P11974				linear or mono	1.87				False	0.0	1117.5978	0.0313	1117.5978	0.0	GSGTAEVELKK		P11974;		17.7942	1.6	Kojak	False
20180615_KS_CL_9	3405	3	EAEAAMFHRK											P11974				linear or mono	2.91				False	0.0	1188.5712	-0.2097	1188.5709	0.0	EAEAAMFHRK		P11974;		17.8515	2.91	Kojak	False
20180615_KS_CL_9	3411	3	MNFSHGTHEYHAETIK					15.99	1	15.99				P11974				linear or mono	4.745				False	0.0	1916.8474	0.0221	1916.8474	0.0	M[15.99]NFSHGTHEYHAETIK		P11974;		17.87	4.745	Kojak	False
20180615_KS_CL_9	3430	3	KGATLK	1	KPRPTR	1								P11974	136	P11974	337	intra	2.395	P11974-136-P11974-337	136.0	337.0	False	138.0681	1507.92	-0.1727	1507.9198	0.765	KGATLK	KPRPTR	P11974(136);	P11974(337);	17.9159	1.31	Kojak	False
20180615_KS_CL_9	3441	3	EAEAAMFHR					15.99	6	15.99				P11974				linear or mono	1.85				False	0.0	1076.4712	-0.3508	1076.4709	0.0	EAEAAM[15.99]FHR		P11974;		17.954	1.615	Kojak	False
20180615_KS_CL_9	3442	3	RVGEHNEIK											decoy_P11974				linear or mono	0.745				True	0.0	1080.5734	-5.3851	1080.5676	0.0	RVGEHNEIK		decoy_P11974;		17.9554	0.745	Kojak	False
20180615_KS_CL_9	3480	4	MNFSHGTHEYHAETIK					15.99	1	15.99				P11974				linear or mono	3.245				False	0.0	1916.8469	0.2763	1916.8474	0.0	M[15.99]NFSHGTHEYHAETIK		P11974;		18.0584	3.245	Kojak	False
20180615_KS_CL_9	3576	4	ITEAHYEHTGHSFNMR											decoy_P11974				linear or mono	0.35				True	0.0	1928.8457	6.7161	1928.8587	0.0	ITEAHYEHTGHSFNMR		decoy_P11974;		18.3093	0.35	Kojak	False
20180615_KS_CL_9	3582	3	GSGTAEVELKK											P11974				linear or mono	2.175				False	0.0	1117.5972	0.5429	1117.5978	0.0	GSGTAEVELKK		P11974;		18.3267	1.715	Kojak	False
20180615_KS_CL_9	3595	3	MNFSHGTHEYHAETIK					15.99	1	15.99				P11974				linear or mono	4.57				False	0.0	1916.8468	0.3501	1916.8474	0.0	M[15.99]NFSHGTHEYHAETIK		P11974;		18.3768	4.57	Kojak	False
20180615_KS_CL_9	3603	5	MNFSHGTHEYHAETIK					15.99	1	15.99				P11974				linear or mono	0.705				False	0.0	1916.8465	0.4791	1916.8474	0.0	M[15.99]NFSHGTHEYHAETIK		P11974;		18.4051	0.705	Kojak	False
20180615_KS_CL_9	3619	3	EAEAAMFHR					15.99	6	15.99				P11974				linear or mono	2.45				False	0.0	1076.4702	0.6358	1076.4709	0.0	EAEAAM[15.99]FHR		P11974;		18.4634	2.375	Kojak	False
20180615_KS_CL_9	3657	4	MNFSHGTHEYHAETIK					15.99	1	15.99				P11974				linear or mono	2.22				False	0.0	1916.8465	0.4853	1916.8474	0.0	M[15.99]NFSHGTHEYHAETIK		P11974;		18.5672	2.22	Kojak	False
20180615_KS_CL_9	3703	4	MNFSHGTHEYHAETIK					15.99	1	15.99				P11974				linear or mono	2.7				False	0.0	1916.847	0.2108	1916.8474	0.0	M[15.99]NFSHGTHEYHAETIK		P11974;		18.6993	2.7	Kojak	False
20180615_KS_CL_9	3739	3	IISKIENHEGVR											P11974				linear or mono	3.68				False	0.0	1393.7682	-0.3365	1393.7677	0.0	IISKIENHEGVR		P11974;		18.7979	3.68	Kojak	False
20180615_KS_CL_9	3750	2	MTNTFGSGPR					15.99	1	15.99				decoy_P11974				linear or mono	0.075				True	0.0	1082.4816	-0.1557	1082.4814	0.0	M[15.99]TNTFGSGPR		decoy_P11974;		18.8252	0.075	Kojak	False
20180615_KS_CL_9	3756	2	MTNTFGSGPR					15.99	1	15.99				decoy_P11974				linear or mono	0.925				True	0.0	1082.4801	1.2377	1082.4814	0.0	M[15.99]TNTFGSGPR		decoy_P11974;		18.8368	0.925	Kojak	False
20180615_KS_CL_9	3767	3	MNFSHGTHEYHAETIK					15.99	1	15.99				P11974				linear or mono	4.91				False	0.0	1916.8471	0.1815	1916.8474	0.0	M[15.99]NFSHGTHEYHAETIK		P11974;		18.8799	4.91	Kojak	False
20180615_KS_CL_9	3779	5	MNFSHGTHEYHAETIK					15.99	1	15.99				P11974				linear or mono	1.335				False	0.0	1916.8461	0.7087	1916.8474	0.0	M[15.99]NFSHGTHEYHAETIK		P11974;		18.9153	1.335	Kojak	False
20180615_KS_CL_9	3824	2	GVNMALNVR					15.99	4	15.99				decoy_P11974				linear or mono	0.705				True	0.0	988.5145	-2.2371	988.5123	0.0	GVNM[15.99]ALNVR		decoy_P11974;		19.0925	0.705	Kojak	False
20180615_KS_CL_9	3858	4	MNFSHGTHEYHAETIK					15.99	1	15.99				P11974				linear or mono	2.055				False	0.0	1916.8472	0.1136	1916.8474	0.0	M[15.99]NFSHGTHEYHAETIK		P11974;		19.2098	2.055	Kojak	False
20180615_KS_CL_9	3876	3	ITEAHYEHTGHSFNMR					15.99	15	15.99				decoy_P11974				linear or mono	0.03				True	0.0	1944.8443	4.7985	1944.8536	0.0	ITEAHYEHTGHSFNM[15.99]R		decoy_P11974;		19.2668	0.03	Kojak	False
20180615_KS_CL_9	3888	3	IISKIENHEGVR											P11974				linear or mono	2.975				False	0.0	1393.7686	-0.6447	1393.7677	0.0	IISKIENHEGVR		P11974;		19.3095	2.975	Kojak	False
20180615_KS_CL_9	3897	3	KGATLK	1	KIMSELMQTACIVPKGAR	1								P11974	136	decoy_P11974	196	inter	0.19	P11974-136-decoy_P11974-196	136.0	196.0	True	138.0681	2786.5297	-2.7903	2786.5219	0.005	KGATLK	KIMSELMQTACIVPKGAR	P11974(136);	decoy_P11974(196);	19.3356	0.19	Kojak	False
20180615_KS_CL_9	3906	3	KGATLK	1	KIMSELMQTACIVPKGAR	1								P11974	136	decoy_P11974	196	inter	0.26	P11974-136-decoy_P11974-196	136.0	196.0	True	138.0681	2786.5336	-4.186	2786.5219	0.045	KGATLK	KIMSELMQTACIVPKGAR	P11974(136);	decoy_P11974(196);	19.3716	0.01	Kojak	False
20180615_KS_CL_9	3912	3	MNFSHGTHEYHAETIK					15.99	1	15.99				P11974				linear or mono	5.245				False	0.0	1916.8478	-0.1726	1916.8474	0.0	M[15.99]NFSHGTHEYHAETIK		P11974;		19.3884	5.245	Kojak	False
20180615_KS_CL_9	3925	5	MNFSHGTHEYHAETIK					15.99	1	15.99				P11974				linear or mono	1.495				False	0.0	1916.8484	-0.4925	1916.8474	0.0	M[15.99]NFSHGTHEYHAETIK		P11974;		19.4217	1.495	Kojak	False
20180615_KS_CL_9	4003	4	MNFSHGTHEYHAETIK					15.99	1	15.99				P11974				linear or mono	2.96				False	0.0	1916.8485	-0.5664	1916.8474	0.0	M[15.99]NFSHGTHEYHAETIK		P11974;		19.7178	2.96	Kojak	False
20180615_KS_CL_9	4034	3	IISKIENHEGVR											P11974				linear or mono	3.385				False	0.0	1393.7695	-1.2718	1393.7677	0.0	IISKIENHEGVR		P11974;		19.819	3.385	Kojak	False
20180615_KS_CL_9	4061	3	MNFSHGTHEYHAETIK					15.99	1	15.99				P11974				linear or mono	5.265				False	0.0	1916.8501	-1.3607	1916.8474	0.0	M[15.99]NFSHGTHEYHAETIK		P11974;		19.8975	5.265	Kojak	False
20180615_KS_CL_9	4073	5	MNFSHGTHEYHAETIK					15.99	1	15.99				P11974				linear or mono	1.28				False	0.0	1916.8489	-0.7493	1916.8474	0.0	M[15.99]NFSHGTHEYHAETIK		P11974;		19.9314	1.28	Kojak	False
20180615_KS_CL_9	4102	3	ITEAHYEHTGHSFNMR											decoy_P11974				linear or mono	0.205				True	0.0	1928.8522	3.3491	1928.8587	0.0	ITEAHYEHTGHSFNMR		decoy_P11974;		20.0289	0.205	Kojak	False
20180615_KS_CL_9	4142	2	VVDVGSK											P11974				linear or mono	1.58				False	0.0	702.392	-1.1519	702.3912	0.0	VVDVGSK		P11974;		20.1552	1.07	Kojak	False
20180615_KS_CL_9	4166	4	MNFSHGTHEYHAETIK					15.99	1	15.99				P11974				linear or mono	2.545				False	0.0	1916.8516	-2.1489	1916.8474	0.0	M[15.99]NFSHGTHEYHAETIK		P11974;		20.2273	2.545	Kojak	False
20180615_KS_CL_9	4167	3	IISKIENHEGVR											P11974				linear or mono	2.585				False	0.0	1393.7548	9.2774	1393.7677	0.0	IISKIENHEGVR		P11974;		20.2285	2.585	Kojak	False
20180615_KS_CL_9	4194	3	APIIAVTRNHQTAR											P11974				linear or mono	1.68				False	0.0	1546.8709	-1.1628	1546.8691	0.0	APIIAVTRNHQTAR		P11974;		20.3099	1.68	Kojak	False
20180615_KS_CL_9	4200	3	IISKIENHEGVR											P11974				linear or mono	3.03				False	0.0	1393.7549	9.1818	1393.7677	0.0	IISKIENHEGVR		P11974;		20.3251	3.03	Kojak	False
20180615_KS_CL_9	4222	3	MNFSHGTHEYHAETIK					15.99	1	15.99				P11974				linear or mono	4.835				False	0.0	1916.8501	-1.3903	1916.8474	0.0	M[15.99]NFSHGTHEYHAETIK		P11974;		20.3994	4.835	Kojak	False
20180615_KS_CL_9	4230	3	RHFMAAEAER					15.99	4	15.99				decoy_P11974				linear or mono	0.26				True	0.0	1232.5603	9.4566	1232.572	0.0	RHFM[15.99]AAEAER		decoy_P11974;		20.4181	0.26	Kojak	False
20180615_KS_CL_9	4234	5	MNFSHGTHEYHAETIK					15.99	1	15.99				P11974				linear or mono	1.905				False	0.0	1916.8504	-1.5301	1916.8474	0.0	M[15.99]NFSHGTHEYHAETIK		P11974;		20.4364	1.905	Kojak	False
20180615_KS_CL_9	4249	3	GSGTAEVELKK											P11974				linear or mono	2.775				False	0.0	1117.5995	-1.4613	1117.5978	0.0	GSGTAEVELKK		P11974;		20.4846	1.765	Kojak	False
20180615_KS_CL_9	4297	3	EAEAAMFHR					15.99	6	15.99				P11974				linear or mono	1.875				False	0.0	1076.4715	-0.6022	1076.4709	0.0	EAEAAM[15.99]FHR		P11974;		20.6197	1.6	Kojak	False
20180615_KS_CL_9	4325	3	AVNMGSKIMEK					156.08	7	156.08				decoy_P11974				linear or mono	0.575				True	0.0	1362.6905	-1.3679	1362.6886	0.0	AVNMGSK[156.08]IMEK		decoy_P11974;		20.7166	0.575	Kojak	False
20180615_KS_CL_9	4329	4	MNFSHGTHEYHAETIK					15.99	1	15.99				P11974				linear or mono	3.45				False	0.0	1916.8496	-1.1373	1916.8474	0.0	M[15.99]NFSHGTHEYHAETIK		P11974;		20.7291	3.45	Kojak	False
20180615_KS_CL_9	4344	3	KAADVHEVRK					156.08	1	156.08				P11974				linear or mono	2.8				False	0.0	1307.722	-1.8166	1307.7196	0.0	K[156.08]AADVHEVRK		P11974;		20.7773	2.8	Kojak	False
20180615_KS_CL_9	4364	3	IISKIENHEGVR											P11974				linear or mono	3.1				False	0.0	1393.7697	-1.4501	1393.7677	0.0	IISKIENHEGVR		P11974;		20.8309	3.1	Kojak	False
20180615_KS_CL_9	4382	3	MNFSHGTHEYHAETIK					15.99	1	15.99				P11974				linear or mono	5.48				False	0.0	1916.85	-1.3303	1916.8474	0.0	M[15.99]NFSHGTHEYHAETIK		P11974;		20.9041	5.48	Kojak	False
20180615_KS_CL_9	4410	3	GSGTAEVELKK											P11974				linear or mono	2.395				False	0.0	1117.5996	-1.5908	1117.5978	0.0	GSGTAEVELKK		P11974;		20.9923	2.13	Kojak	False
20180615_KS_CL_9	4455	2	MTNTFGSGPR					15.99	1	15.99				decoy_P11974				linear or mono	0.625				True	0.0	1082.4858	-4.0643	1082.4814	0.0	M[15.99]TNTFGSGPR		decoy_P11974;		21.1225	0.625	Kojak	False
20180615_KS_CL_9	4460	3	ESVAPLDVAAGPLNVGK											decoy_P11974				linear or mono	0.485				True	0.0	1635.8735	5.8799	1635.8831	0.0	ESVAPLDVAAGPLNVGK		decoy_P11974;		21.1387	0.485	Kojak	False
20180615_KS_CL_9	4467	3	AVNMGSKIMEK											decoy_P11974				linear or mono	0.27				True	0.0	1206.612	-1.6458	1206.61	0.0	AVNMGSKIMEK		decoy_P11974;		21.1621	0.27	Kojak	False
20180615_KS_CL_9	4473	3	KLFEELAR					156.08	1	156.08				P11974				linear or mono	0.78				False	0.0	1160.642	1.7209	1160.644	0.0	K[156.08]LFEELAR		P11974;		21.1942	0.03	Kojak	False
20180615_KS_CL_9	4486	4	MNFSHGTHEYHAETIK					15.99	1	15.99				P11974				linear or mono	2.8				False	0.0	1916.8352	6.3713	1916.8474	0.0	M[15.99]NFSHGTHEYHAETIK		P11974;		21.233	2.8	Kojak	False
20180615_KS_CL_9	4521	3	MTNTFGSGPR					15.99	1	15.99				decoy_P11974				linear or mono	1.285				True	0.0	1082.4778	3.3514	1082.4814	0.0	M[15.99]TNTFGSGPR		decoy_P11974;		21.3439	1.285	Kojak	False
20180615_KS_CL_9	4524	3	GARNCRGIIMK											decoy_P11974				linear or mono	0.39				True	0.0	1274.6727	-2.1801	1274.6699	0.0	GARNCRGIIMK		decoy_P11974;		21.3533	0.39	Kojak	False
20180615_KS_CL_9	4532	5	MNFSHGTHEYHAETIK					15.99	1	15.99				P11974				linear or mono	0.9				False	0.0	1916.8372	5.351	1916.8474	0.0	M[15.99]NFSHGTHEYHAETIK		P11974;		21.3784	0.9	Kojak	False
20180615_KS_CL_9	4540	3	MNFSHGTHEYHAETIK					15.99	1	15.99				P11974				linear or mono	4.8				False	0.0	1916.8335	7.2824	1916.8474	0.0	M[15.99]NFSHGTHEYHAETIK		P11974;		21.4081	4.8	Kojak	False
20180615_KS_CL_9	4552	4	MNFSHGTHEYHAETIKNVR					15.99	1	15.99				P11974				linear or mono	1.9				False	0.0	2286.0594	0.2289	2286.0599	0.0	M[15.99]NFSHGTHEYHAETIKNVR		P11974;		21.4439	1.62	Kojak	False
20180615_KS_CL_9	4558	3	EAEAAMFHR					15.99	6	15.99				P11974				linear or mono	1.99				False	0.0	1076.4721	-1.1762	1076.4709	0.0	EAEAAM[15.99]FHR		P11974;		21.4624	1.71	Kojak	False
20180615_KS_CL_9	4567	3	MNFSHGTHEYHAETIKNVR					15.99	1	15.99				P11974				linear or mono	0.4				False	0.0	2286.0569	1.3218	2286.0599	0.0	M[15.99]NFSHGTHEYHAETIKNVR		P11974;		21.4819	0.285	Kojak	False
20180615_KS_CL_9	4574	5	MNFSHGTHEYHAETIKNVR					15.99	1	15.99				P11974				linear or mono	1.78				False	0.0	2286.0597	0.084	2286.0599	0.0	M[15.99]NFSHGTHEYHAETIKNVR		P11974;		21.5058	1.78	Kojak	False
20180615_KS_CL_9	4588	3	GSGTAEVELKK											P11974				linear or mono	2.01				False	0.0	1117.5997	-1.6762	1117.5978	0.0	GSGTAEVELKK		P11974;		21.5494	1.84	Kojak	False
20180615_KS_CL_9	4596	3	MNFSHGTHEYHAETIKNVR					15.99	1	15.99				P11974				linear or mono	0.225				False	0.0	2286.0536	2.7352	2286.0599	0.0	M[15.99]NFSHGTHEYHAETIKNVR		P11974;		21.5692	0.225	Kojak	False
20180615_KS_CL_9	4628	4	EGLIKRVEHVDAAK					156.08	5	156.08				decoy_P11974				linear or mono	0.34				True	0.0	1719.9618	-5.8328	1719.9518	0.0	EGLIK[156.08]RVEHVDAAK		decoy_P11974;		21.677	0.09	Kojak	False
20180615_KS_CL_9	4647	4	MNFSHGTHEYHAETIK					15.99	1	15.99				P11974				linear or mono	2.79				False	0.0	1916.8416	3.0504	1916.8474	0.0	M[15.99]NFSHGTHEYHAETIK		P11974;		21.7395	2.79	Kojak	False
20180615_KS_CL_9	4685	3	GARNCRGIIMK											decoy_P11974				linear or mono	0.41				True	0.0	1274.669	0.7311	1274.6699	0.0	GARNCRGIIMK		decoy_P11974;		21.8731	0.41	Kojak	False
20180615_KS_CL_9	4688	5	MNFSHGTHEYHAETIK					15.99	1	15.99				P11974				linear or mono	0.87				False	0.0	1916.8448	1.3969	1916.8474	0.0	M[15.99]NFSHGTHEYHAETIK		P11974;		21.8807	0.87	Kojak	False
20180615_KS_CL_9	4696	3	MNFSHGTHEYHAETIK					15.99	1	15.99				P11974				linear or mono	6.51				False	0.0	1916.8393	4.2738	1916.8474	0.0	M[15.99]NFSHGTHEYHAETIK		P11974;		21.9102	6.51	Kojak	False
20180615_KS_CL_9	4709	4	VNKITEAHYEHTGHSFNMR					15.99	18	15.99				decoy_P11974				linear or mono	0.8				True	0.0	2286.0653	-2.3603	2286.0599	0.0	VNKITEAHYEHTGHSFNM[15.99]R		decoy_P11974;		21.9492	0.19	Kojak	False
20180615_KS_CL_9	4741	3	GSGTAEVELKK											P11974				linear or mono	1.95				False	0.0	1117.5936	3.8399	1117.5978	0.0	GSGTAEVELKK		P11974;		22.0501	1.95	Kojak	False
20180615_KS_CL_9	4747	2	VVDVGSK											P11974				linear or mono	1.435				False	0.0	702.3882	4.1675	702.3912	0.0	VVDVGSK		P11974;		22.0623	0.565	Kojak	False
20180615_KS_CL_9	4749	3	MNFSHGTHEYHAETIK											P11974				linear or mono	4.085				False	0.0	1900.8431	4.9653	1900.8525	0.0	MNFSHGTHEYHAETIK		P11974;		22.0686	4.085	Kojak	False
20180615_KS_CL_9	4805	4	MNFSHGTHEYHAETIK					15.99	1	15.99				P11974				linear or mono	2.745				False	0.0	1916.838	4.9281	1916.8474	0.0	M[15.99]NFSHGTHEYHAETIK		P11974;		22.2424	2.745	Kojak	False
20180615_KS_CL_9	4822	3	KPRPTR	1	VNKITEAHYEHTGHSFNMRAVNMGSK	3								P11974	337	decoy_P11974	443	inter	0.27	P11974-337-decoy_P11974-443	337.0	441.0	True	138.0681	3848.9317	-0.0863	3848.9313	0.105	KPRPTR	VNKITEAHYEHTGHSFNMRAVNMGSK	P11974(337);	decoy_P11974(443);	22.3054	0.27	Kojak	False
20180615_KS_CL_9	4855	3	MNFSHGTHEYHAETIK					15.99	1	15.99				P11974				linear or mono	4.915				False	0.0	1916.8388	4.5272	1916.8474	0.0	M[15.99]NFSHGTHEYHAETIK		P11974;		22.4129	4.915	Kojak	False
20180615_KS_CL_9	4862	4	MNFSHGTHEYHAETIK											P11974				linear or mono	1.845				False	0.0	1900.8445	4.2513	1900.8525	0.0	MNFSHGTHEYHAETIK		P11974;		22.4419	1.845	Kojak	False
20180615_KS_CL_9	4869	5	MNFSHGTHEYHAETIK											P11974				linear or mono	1.265				False	0.0	1900.8449	4.0229	1900.8525	0.0	MNFSHGTHEYHAETIK		P11974;		22.4647	1.265	Kojak	False
20180615_KS_CL_9	4908	3	MNFSHGTHEYHAETIK											P11974				linear or mono	3.31				False	0.0	1900.8448	4.0554	1900.8525	0.0	MNFSHGTHEYHAETIK		P11974;		22.5765	3.31	Kojak	False
20180615_KS_CL_9	4915	3	ITEAHYEHTGHSFNMR											decoy_P11974				linear or mono	0.305				True	0.0	1928.841	9.1639	1928.8587	0.0	ITEAHYEHTGHSFNMR		decoy_P11974;		22.5946	0.305	Kojak	False
20180615_KS_CL_9	4932	3	GSGTAEVELKKGATLK											P11974				linear or mono	0.82				False	0.0	1587.8774	3.5924	1587.8831	0.0	GSGTAEVELKKGATLK		P11974;		22.6282	0.44	Kojak	False
20180615_KS_CL_9	4935	3	IISKIENHEGVRR	4	MNFSHGTHEYHAETIKNVR	16								P11974	270	P11974	89	intra	0.08	P11974-89-P11974-270	267.0	74.0	False	138.0681	3957.9979	0.9862	3958.0018	0.035	IISKIENHEGVRR	MNFSHGTHEYHAETIKNVR	P11974(270);	P11974(89);	22.6363	0.08	Kojak	False
20180615_KS_CL_9	4938	3	CDENILWLDYKNICKVVDVGSK	11	KAADVHEVRK	1								P11974	162	P11974	247	intra	0.64	P11974-162-P11974-247	152.0	247.0	False	138.0681	3956.9993	3.3639	3957.0127	0.01	CDENILWLDYKNICKVVDVGSK	KAADVHEVRK	P11974(162);	P11974(247);	22.6456	0.37	Kojak	False
20180615_KS_CL_9	4941	3	GSGTAEVELKK											P11974				linear or mono	2.005				False	0.0	1117.5962	1.4323	1117.5978	0.0	GSGTAEVELKK		P11974;		22.6548	2.005	Kojak	False
20180615_KS_CL_9	4946	4	ITLDNAYMEKCDENILWLDYKNICK	10	VNLAMNVGKARGFFK	9								P11974	151	P11974	498	intra	0.65	P11974-151-P11974-498	142.0	490.0	False	138.0681	4950.5061	-9.7384	4950.4578	0.04	ITLDNAYMEKCDENILWLDYKNICK	VNLAMNVGKARGFFK	P11974(151);	P11974(498);	22.6668	0.015	Kojak	False
20180615_KS_CL_9	4950	3	GSGTAEVELKK											P11974				linear or mono	1.65				False	0.0	1117.594	3.4846	1117.5978	0.0	GSGTAEVELKK		P11974;		22.6865	1.65	Kojak	False
20180615_KS_CL_9	4959	3	ITEAHYEHTGHSFNMR											decoy_P11974				linear or mono	0.35				True	0.0	1928.8406	9.355	1928.8587	0.0	ITEAHYEHTGHSFNMR		decoy_P11974;		22.7069	0.35	Kojak	False
20180615_KS_CL_9	4972	3	EAEAAMFHR					15.99	6	15.99				P11974				linear or mono	2.39				False	0.0	1076.4659	4.5757	1076.4709	0.0	EAEAAM[15.99]FHR		P11974;		22.7367	2.39	Kojak	False
20180615_KS_CL_9	4976	4	MNFSHGTHEYHAETIK					15.99	1	15.99				P11974				linear or mono	2.66				False	0.0	1916.8411	3.2933	1916.8474	0.0	M[15.99]NFSHGTHEYHAETIK		P11974;		22.7509	2.66	Kojak	False
20180615_KS_CL_9	4992	2	RIFSAFVMDVDQEVGFK					15.99	8	15.99				decoy_P11974				linear or mono	0.245				True	0.0	2002.9672	7.4475	2002.9821	0.0	RIFSAFVM[15.99]DVDQEVGFK		decoy_P11974;		22.7962	0.245	Kojak	False
20180615_KS_CL_9	5041	4	MNFSHGTHEYHAETIK											P11974				linear or mono	3.27				False	0.0	1900.8497	1.4824	1900.8525	0.0	MNFSHGTHEYHAETIK		P11974;		22.9433	3.27	Kojak	False
20180615_KS_CL_9	5050	3	SVETLKEMIK					15.99	8	15.99				P11974				linear or mono	0.74				False	0.0	1192.6323	4.1135	1192.6373	0.0	SVETLKEM[15.99]IK		P11974;		22.9693	0.74	Kojak	False
20180615_KS_CL_9	5073	4	KAADVHEVR	1	KGATLK	1								P11974	247	P11974	136	intra	2.92	P11974-136-P11974-247	247.0	136.0	False	138.0681	1778.0002	2.6484	1778.0049	0.465	KAADVHEVR	KGATLK	P11974(247);	P11974(136);	23.0326	2.92	Kojak	False
20180615_KS_CL_9	5082	5	KAADVHEVR	1	KGATLK	1								P11974	247	P11974	136	intra	2.365	P11974-136-P11974-247	247.0	136.0	False	138.0681	1778.0017	1.841	1778.0049	0.415	KAADVHEVR	KGATLK	P11974(247);	P11974(136);	23.0521	2.365	Kojak	False
20180615_KS_CL_9	5112	5	MNFSHGTHEYHAETIK											P11974				linear or mono	1.91				False	0.0	1900.8452	3.8679	1900.8525	0.0	MNFSHGTHEYHAETIK		P11974;		23.1195	1.91	Kojak	False
20180615_KS_CL_9	5119	3	MNFSHGTHEYHAETIK											P11974				linear or mono	6.3				False	0.0	1900.8463	3.3074	1900.8525	0.0	MNFSHGTHEYHAETIK		P11974;		23.1322	6.3	Kojak	False
20180615_KS_CL_9	5128	2	EAEAAMFHR					15.99	6	15.99				P11974				linear or mono	3.225				False	0.0	1076.4677	2.929	1076.4709	0.0	EAEAAM[15.99]FHR		P11974;		23.1513	3.14	Kojak	False
20180615_KS_CL_9	5159	4	ITEAHYEHTGHSFNMR											decoy_P11974				linear or mono	0.06				True	0.0	1928.8456	6.7952	1928.8587	0.0	ITEAHYEHTGHSFNMR		decoy_P11974;		23.2176	0.06	Kojak	False
20180615_KS_CL_9	5190	3	EAEAAMFHR					15.99	6	15.99				P11974				linear or mono	1.92				False	0.0	1076.4666	3.9192	1076.4709	0.0	EAEAAM[15.99]FHR		P11974;		23.2864	1.835	Kojak	False
20180615_KS_CL_9	5209	3	IISKIENHEGVR					156.08	4	156.08				P11974				linear or mono	0.17				False	0.0	1549.8345	7.6128	1549.8463	0.0	IISK[156.08]IENHEGVR		P11974;		23.3403	0.17	Kojak	False
20180615_KS_CL_9	5221	3	GSGTAEVELKK											P11974				linear or mono	1.91				False	0.0	1117.5945	2.9748	1117.5978	0.0	GSGTAEVELKK		P11974;		23.3806	1.91	Kojak	False
20180615_KS_CL_9	5232	3	NICKVVDVGSK											P11974				linear or mono	0.63				False	0.0	1217.6336	8.3597	1217.6437	0.0	NICKVVDVGSK		P11974;		23.4163	0.505	Kojak	False
20180615_KS_CL_9	5235	2	MNFSHGTHEYHAETIK					15.99	1	15.99				P11974				linear or mono	3.865				False	0.0	1916.8338	7.1193	1916.8474	0.0	M[15.99]NFSHGTHEYHAETIK		P11974;		23.4256	3.865	Kojak	False
20180615_KS_CL_9	5238	3	MNFSHGTHEYHAETIK					15.99	1	15.99				P11974				linear or mono	6.37				False	0.0	1916.8346	6.6988	1916.8474	0.0	M[15.99]NFSHGTHEYHAETIK		P11974;		23.4332	6.37	Kojak	False
20180615_KS_CL_9	5242	4	MNFSHGTHEYHAETIK											P11974				linear or mono	3.255				False	0.0	1900.8467	3.0912	1900.8525	0.0	MNFSHGTHEYHAETIK		P11974;		23.4473	3.255	Kojak	False
20180615_KS_CL_9	5251	3	GSGTAEVELKK											P11974				linear or mono	0.87				False	0.0	1117.5937	3.6984	1117.5978	0.0	GSGTAEVELKK		P11974;		23.4779	0.47	Kojak	False
20180615_KS_CL_9	5292	3	EAEAAMFHR											P11974				linear or mono	2.425				False	0.0	1060.472	3.7448	1060.476	0.0	EAEAAMFHR		P11974;		23.6181	2.425	Kojak	False
20180615_KS_CL_9	5295	5	MNFSHGTHEYHAETIK											P11974				linear or mono	2.77				False	0.0	1900.8455	3.6876	1900.8525	0.0	MNFSHGTHEYHAETIK		P11974;		23.6256	2.77	Kojak	False
20180615_KS_CL_9	5302	3	MNFSHGTHEYHAETIK											P11974				linear or mono	5.535				False	0.0	1900.8458	3.5528	1900.8525	0.0	MNFSHGTHEYHAETIK		P11974;		23.6424	5.535	Kojak	False
20180615_KS_CL_9	5340	3	AGKPVICATQMLESMIK											P11974				linear or mono	0.465				False	0.0	1875.9661	-2.2197	1875.962	0.0	AGKPVICATQMLESMIK		P11974;		23.7551	0.465	Kojak	False
20180615_KS_CL_9	5370	3	EAEAAMFHR					15.99	6	15.99				P11974				linear or mono	2.135				False	0.0	1076.4659	4.6454	1076.4709	0.0	EAEAAM[15.99]FHR		P11974;		23.8607	1.955	Kojak	False
20180615_KS_CL_9	5392	3	MNFSHGTHEYHAETIK					15.99	1	15.99				P11974				linear or mono	4.59				False	0.0	1916.8354	6.3023	1916.8474	0.0	M[15.99]NFSHGTHEYHAETIK		P11974;		23.9425	4.59	Kojak	False
20180615_KS_CL_9	5394	4	MNFSHGTHEYHAETIK											P11974				linear or mono	3.355				False	0.0	1900.847	2.9144	1900.8525	0.0	MNFSHGTHEYHAETIK		P11974;		23.9487	3.355	Kojak	False
20180615_KS_CL_9	5397	3	AGKPVICATQMLESMIK											P11974				linear or mono	0.33				False	0.0	1875.963	-0.5637	1875.962	0.0	AGKPVICATQMLESMIK		P11974;		23.953	0.33	Kojak	False
20180615_KS_CL_9	5427	3	ALEEFLKRHFMAAEAER	7	WGTLVIVVDGKKFFGR	11								decoy_P11974	139	decoy_P11974	27	intra	0.705	decoy_P11974-27-decoy_P11974-139	133.0	17.0	True	138.0681	4006.1684	-9.8376	4006.1289	0.23	ALEEFLKRHFMAAEAER	WGTLVIVVDGKKFFGR	decoy_P11974(139);	decoy_P11974(27);	24.0699	0.045	Kojak	False
20180615_KS_CL_9	5441	3	EAEAAMFHR											P11974				linear or mono	2.46				False	0.0	1060.4723	3.4185	1060.476	0.0	EAEAAMFHR		P11974;		24.1207	2.285	Kojak	False
20180615_KS_CL_9	5443	5	MNFSHGTHEYHAETIK											P11974				linear or mono	2.86				False	0.0	1900.8457	3.6179	1900.8525	0.0	MNFSHGTHEYHAETIK		P11974;		24.1269	2.86	Kojak	False
20180615_KS_CL_9	5448	3	MNFSHGTHEYHAETIK											P11974				linear or mono	6.19				False	0.0	1900.8461	3.4167	1900.8525	0.0	MNFSHGTHEYHAETIK		P11974;		24.1452	6.19	Kojak	False
20180615_KS_CL_9	5548	4	MNFSHGTHEYHAETIK											P11974				linear or mono	4.05				False	0.0	1900.8483	2.2587	1900.8525	0.0	MNFSHGTHEYHAETIK		P11974;		24.4527	4.05	Kojak	False
20180615_KS_CL_9	5557	3	MNFSHGTHEYHAETIK					15.99	1	15.99				P11974				linear or mono	4.265				False	0.0	1916.8323	7.9	1916.8474	0.0	M[15.99]NFSHGTHEYHAETIK		P11974;		24.4784	4.265	Kojak	False
20180615_KS_CL_9	5566	3	SGVDVVKCINK											decoy_P11974				linear or mono	0.395				True	0.0	1217.6366	5.8785	1217.6437	0.0	SGVDVVKCINK		decoy_P11974;		24.5174	0.26	Kojak	False
20180615_KS_CL_9	5578	3	ALEEFLKR	7	VEHVDAAKR	8								decoy_P11974	139	decoy_P11974	285	intra	0.17	decoy_P11974-139-decoy_P11974-285	133.0	278.0	True	138.0681	2166.1695	4.6538	2166.1796	0.025	ALEEFLKR	VEHVDAAKR	decoy_P11974(139);	decoy_P11974(285);	24.5634	0.17	Kojak	False
20180615_KS_CL_9	5602	3	MNFSHGTHEYHAETIK											P11974				linear or mono	5.765				False	0.0	1900.8421	5.5077	1900.8525	0.0	MNFSHGTHEYHAETIK		P11974;		24.649	5.765	Kojak	False
20180615_KS_CL_9	5652	2	MQHLIAR											P11974				linear or mono	1.635				False	0.0	867.4721	3.1837	867.4748	0.0	MQHLIAR		P11974;		24.8287	1.005	Kojak	False
20180615_KS_CL_9	5689	4	MNFSHGTHEYHAETIK											P11974				linear or mono	3.73				False	0.0	1900.8473	2.7495	1900.8525	0.0	MNFSHGTHEYHAETIK		P11974;		24.9608	3.73	Kojak	False
20180615_KS_CL_9	5697	3	MNFSHGTHEYHAETIK					15.99	1	15.99				P11974				linear or mono	4.215				False	0.0	1916.8358	6.0942	1916.8474	0.0	M[15.99]NFSHGTHEYHAETIK		P11974;		24.9849	4.215	Kojak	False
20180615_KS_CL_9	5737	6	AVNMGSKIMEK	7	IEPGKTDLAVAVPR	5								decoy_P11974	466	decoy_P11974	417	intra	0.475	decoy_P11974-417-decoy_P11974-466	460.0	413.0	True	138.0681	2809.5355	-9.7722	2809.508	0.04	AVNMGSKIMEK	IEPGKTDLAVAVPR	decoy_P11974(466);	decoy_P11974(417);	25.1256	0.475	Kojak	False
20180615_KS_CL_9	5746	3	MNFSHGTHEYHAETIK											P11974				linear or mono	5.73				False	0.0	1900.8464	3.2242	1900.8525	0.0	MNFSHGTHEYHAETIK		P11974;		25.1556	5.73	Kojak	False
20180615_KS_CL_9	5763	3	EAEAAMFHR					15.99	6	15.99				P11974				linear or mono	1.685				False	0.0	1076.4682	2.4601	1076.4709	0.0	EAEAAM[15.99]FHR		P11974;		25.2152	1.67	Kojak	False
20180615_KS_CL_9	5790	3	GARNCRGIIMK											decoy_P11974				linear or mono	0.48				True	0.0	1274.6624	5.9065	1274.6699	0.0	GARNCRGIIMK		decoy_P11974;		25.3124	0.48	Kojak	False
20180615_KS_CL_9	5805	3	GSGTAEVELKK	10	KPRPTR	1								P11974	135	P11974	337	intra	1.15	P11974-135-P11974-337	126.0	337.0	False	138.0681	2009.1222	2.3015	2009.1268	0.03	GSGTAEVELKK	KPRPTR	P11974(135);	P11974(337);	25.3541	0.885	Kojak	False
20180615_KS_CL_9	5824	5	AEGSDVANAVLDGADCIMLSGETAKGDYPLEAVRMQHLIAR					15.99	18	15.99				P11974				linear or mono	0.26				False	0.0	4359.0502	9.8429	4359.0931	0.0	AEGSDVANAVLDGADCIM[15.99]LSGETAKGDYPLEAVRMQHLIAR		P11974;		25.4175	0.26	Kojak	False
20180615_KS_CL_9	5841	4	MNFSHGTHEYHAETIK											P11974				linear or mono	3.04				False	0.0	1900.8487	2.0439	1900.8525	0.0	MNFSHGTHEYHAETIK		P11974;		25.4695	3.04	Kojak	False
20180615_KS_CL_9	5852	3	MNFSHGTHEYHAETIK					15.99	1	15.99				P11974				linear or mono	3.855				False	0.0	1916.837	5.4669	1916.8474	0.0	M[15.99]NFSHGTHEYHAETIK		P11974;		25.4964	3.855	Kojak	False
20180615_KS_CL_9	5856	3	SVETLKEMIK					15.99	8	15.99				P11974				linear or mono	0.925				False	0.0	1192.638	-0.6562	1192.6373	0.0	SVETLKEM[15.99]IK		P11974;		25.5124	0.925	Kojak	False
20180615_KS_CL_9	5864	3	NICKVVDVGSK											P11974				linear or mono	1.695				False	0.0	1217.6408	2.3889	1217.6437	0.0	NICKVVDVGSK		P11974;		25.5384	1.695	Kojak	False
20180615_KS_CL_9	5867	3	GSGTAEVELKK											P11974				linear or mono	1.825				False	0.0	1117.5953	2.3148	1117.5978	0.0	GSGTAEVELKK		P11974;		25.546	1.535	Kojak	False
20180615_KS_CL_9	5878	3	SVETLKEMIK					15.99	8	15.99				P11974				linear or mono	0.855				False	0.0	1192.6352	1.7209	1192.6373	0.0	SVETLKEM[15.99]IK		P11974;		25.5798	0.855	Kojak	False
20180615_KS_CL_9	5899	3	SSSHSTDLMEAMAMGSVEASYK					15.99;15.99	9;12	15.99;15.99				P11974				linear or mono	0.19				False	0.0	2349.9834	-3.0823	2349.9762	0.0	SSSHSTDLM[15.99]EAM[15.99]AMGSVEASYK		P11974;		25.6492	0.19	Kojak	False
20180615_KS_CL_9	5899	3	SSSHSTDLMEAMAMGSVEASYK					15.99;15.99	9;14	15.99;15.99				P11974				linear or mono	0.19				False	0.0	2349.9834	-3.0823	2349.9762	0.0	SSSHSTDLM[15.99]EAMAM[15.99]GSVEASYK		P11974;		25.6492	0.19	Kojak	False
20180615_KS_CL_9	5900	3	MNFSHGTHEYHAETIKNVR											P11974				linear or mono	0.3				False	0.0	2270.0605	1.9769	2270.065	0.0	MNFSHGTHEYHAETIKNVR		P11974;		25.6505	0.185	Kojak	False
20180615_KS_CL_9	5903	3	MNFSHGTHEYHAETIK											P11974				linear or mono	5.8				False	0.0	1900.8462	3.3406	1900.8525	0.0	MNFSHGTHEYHAETIK		P11974;		25.6581	5.8	Kojak	False
20180615_KS_CL_9	5929	5	MNFSHGTHEYHAETIKNVR											P11974				linear or mono	3.105				False	0.0	2270.0597	2.3432	2270.065	0.0	MNFSHGTHEYHAETIKNVR		P11974;		25.7241	3.105	Kojak	False
20180615_KS_CL_9	5968	4	MNFSHGTHEYHAETIKNVR											P11974				linear or mono	4.89				False	0.0	2270.0615	1.526	2270.065	0.0	MNFSHGTHEYHAETIKNVR		P11974;		25.8269	4.89	Kojak	False
20180615_KS_CL_9	5984	3	GSGTAEVELKK	10	KPRPTR	1								P11974	135	P11974	337	intra	1.78	P11974-135-P11974-337	126.0	337.0	False	138.0681	2009.1247	1.0737	2009.1268	0.455	GSGTAEVELKK	KPRPTR	P11974(135);	P11974(337);	25.8646	0.93	Kojak	False
20180615_KS_CL_9	5992	3	MNFSHGTHEYHAETIKNVR											P11974				linear or mono	0.955				False	0.0	2270.0695	-2.0022	2270.065	0.0	MNFSHGTHEYHAETIKNVR		P11974;		25.8894	0.765	Kojak	False
20180615_KS_CL_9	6018	3	SVETLKEMIK					156.08	6	156.08				P11974				linear or mono	0.555				False	0.0	1332.7275	-4.9046	1332.721	0.0	SVETLK[156.08]EMIK		P11974;		25.9543	0.555	Kojak	False
20180615_KS_CL_9	6027	4	MNFSHGTHEYHAETIK											P11974				linear or mono	2.145				False	0.0	1900.8499	1.3873	1900.8525	0.0	MNFSHGTHEYHAETIK		P11974;		25.9774	2.145	Kojak	False
20180615_KS_CL_9	6060	3	SVETLKEMIK					15.99	8	15.99				P11974				linear or mono	2.22				False	0.0	1192.6338	2.8897	1192.6373	0.0	SVETLKEM[15.99]IK		P11974;		26.0855	2.22	Kojak	False
20180615_KS_CL_9	6091	3	MNFSHGTHEYHAETIK					15.99	1	15.99				P11974				linear or mono	2.315				False	0.0	1916.8294	9.4371	1916.8474	0.0	M[15.99]NFSHGTHEYHAETIK		P11974;		26.1938	2.315	Kojak	False
20180615_KS_CL_9	6108	3	KAADVHEVR					156.08	1	156.08				P11974				linear or mono	3.605				False	0.0	1179.6221	2.2096	1179.6247	0.0	K[156.08]AADVHEVR		P11974;		26.2601	3.555	Kojak	False
20180615_KS_CL_9	6154	3	DIQDLKFGVEQDVDMVFASFIRK					15.99	15	15.99				P11974				linear or mono	0.035				False	0.0	2715.3581	-0.1667	2715.3577	0.0	DIQDLKFGVEQDVDM[15.99]VFASFIRK		P11974;		26.3966	0.005	Kojak	False
20180615_KS_CL_9	6175	3	GSGTAEVELKK											P11974				linear or mono	2.21				False	0.0	1117.5934	4.013	1117.5978	0.0	GSGTAEVELKK		P11974;		26.452	1.805	Kojak	False
20180615_KS_CL_9	6194	3	TGLIKGSGTAEVELKK											P11974				linear or mono	3.73				False	0.0	1629.928	1.2312	1629.9301	0.0	TGLIKGSGTAEVELKK		P11974;		26.503	3.73	Kojak	False
20180615_KS_CL_9	6221	4	TGLIKGSGTAEVELKK											P11974				linear or mono	2.65				False	0.0	1629.927	1.8846	1629.9301	0.0	TGLIKGSGTAEVELKK		P11974;		26.5737	2.65	Kojak	False
20180615_KS_CL_9	6224	4	GDYPLEAVRMQHLIAR					15.99	10	15.99				P11974				linear or mono	1.0				False	0.0	1883.9745	-3.7252	1883.9675	0.0	GDYPLEAVRM[15.99]QHLIAR		P11974;		26.5812	1.0	Kojak	False
20180615_KS_CL_9	6227	5	YRPRAPIIAVTRNHQTAR											P11974				linear or mono	1.485				False	0.0	2119.183	2.0907	2119.1874	0.0	YRPRAPIIAVTRNHQTAR		P11974;		26.5852	1.485	Kojak	False
20180615_KS_CL_9	6228	3	KAADVHEVR	1	KILGEKGK	6								P11974	247	P11974	261	intra	1.01	P11974-247-P11974-261	247.0	256.0	False	138.0681	2033.1569	3.1089	2033.1632	0.4	KAADVHEVR	KILGEKGK	P11974(247);	P11974(261);	26.5866	0.185	Kojak	False
20180615_KS_CL_9	6230	3	SVETLKEMIK					15.99	8	15.99				P11974				linear or mono	2.265				False	0.0	1192.6339	2.8067	1192.6373	0.0	SVETLKEM[15.99]IK		P11974;		26.5928	2.265	Kojak	False
20180615_KS_CL_9	6235	3	ITEAHYEHTGHSFNMR					15.99	15	15.99				decoy_P11974				linear or mono	0.235				True	0.0	1944.8475	3.1071	1944.8536	0.0	ITEAHYEHTGHSFNM[15.99]R		decoy_P11974;		26.6029	0.235	Kojak	False
20180615_KS_CL_9	6238	3	EAEAAMFHR					15.99	6	15.99				P11974				linear or mono	1.87				False	0.0	1076.4682	2.4347	1076.4709	0.0	EAEAAM[15.99]FHR		P11974;		26.6069	1.87	Kojak	False
20180615_KS_CL_9	6241	2	TGLIKGSGTAEVELKK											P11974				linear or mono	0.98				False	0.0	1629.9252	2.9861	1629.9301	0.0	TGLIKGSGTAEVELKK		P11974;		26.6162	0.98	Kojak	False
20180615_KS_CL_9	6259	5	GDYPLEAVRMQHLIAR					15.99	10	15.99				P11974				linear or mono	0.345				False	0.0	1883.9723	-2.5696	1883.9675	0.0	GDYPLEAVRM[15.99]QHLIAR		P11974;		26.6692	0.345	Kojak	False
20180615_KS_CL_9	6271	3	MNFSHGTHEYHAETIK					15.99	1	15.99				P11974				linear or mono	2.565				False	0.0	1916.8386	4.5927	1916.8474	0.0	M[15.99]NFSHGTHEYHAETIK		P11974;		26.7008	2.565	Kojak	False
20180615_KS_CL_9	6284	3	IISKIENHEGVR											P11974				linear or mono	1.84				False	0.0	1393.7664	0.8994	1393.7677	0.0	IISKIENHEGVR		P11974;		26.7441	1.84	Kojak	False
20180615_KS_CL_9	6291	3	KAADVHEVR					156.08	1	156.08				P11974				linear or mono	3.44				False	0.0	1179.6232	1.2815	1179.6247	0.0	K[156.08]AADVHEVR		P11974;		26.7677	3.19	Kojak	False
20180615_KS_CL_9	6318	4	MNFSHGTHEYHAETIKNVR											P11974				linear or mono	1.07				False	0.0	2270.0424	9.9479	2270.065	0.0	MNFSHGTHEYHAETIKNVR		P11974;		26.8583	0.935	Kojak	False
20180615_KS_CL_9	6331	5	MNFSHGTHEYHAETIKNVR											P11974				linear or mono	1.43				False	0.0	2270.0423	9.981	2270.065	0.0	MNFSHGTHEYHAETIKNVR		P11974;		26.9052	1.43	Kojak	False
20180615_KS_CL_9	6350	3	GSGTAEVELKK											P11974				linear or mono	2.53				False	0.0	1117.5971	0.6871	1117.5978	0.0	GSGTAEVELKK		P11974;		26.9672	1.83	Kojak	False
20180615_KS_CL_9	6359	4	MNFSHGTHEYHAETIK											P11974				linear or mono	3.275				False	0.0	1900.8348	9.3244	1900.8525	0.0	MNFSHGTHEYHAETIK		P11974;		26.9911	3.275	Kojak	False
20180615_KS_CL_9	6366	3	TGLIKGSGTAEVELKK											P11974				linear or mono	2.835				False	0.0	1629.9293	0.479	1629.9301	0.0	TGLIKGSGTAEVELKK		P11974;		27.004	2.835	Kojak	False
20180615_KS_CL_9	6396	3	SVETLKEMIK					15.99	8	15.99				P11974				linear or mono	2.285				False	0.0	1192.6362	0.9088	1192.6373	0.0	SVETLKEM[15.99]IK		P11974;		27.1031	2.285	Kojak	False
20180615_KS_CL_9	6417	3	MNFSHGTHEYHAETIK											P11974				linear or mono	5.895				False	0.0	1900.8341	9.6972	1900.8525	0.0	MNFSHGTHEYHAETIK		P11974;		27.178	5.895	Kojak	False
20180615_KS_CL_9	6429	3	MNFSHGTHEYHAETIK					15.99	1	15.99				P11974				linear or mono	3.455				False	0.0	1916.8434	2.0943	1916.8474	0.0	M[15.99]NFSHGTHEYHAETIK		P11974;		27.2069	3.455	Kojak	False
20180615_KS_CL_9	6468	6	KLFEELAR	1	VNLAMNVGKARGFFK	9								P11974	393	P11974	498	intra	0.63	P11974-393-P11974-498	393.0	490.0	False	138.0681	2793.5421	-2.1027	2793.5362	0.13	KLFEELAR	VNLAMNVGKARGFFK	P11974(393);	P11974(498);	27.3297	0.055	Kojak	False
20180615_KS_CL_9	6482	7	SGLFGGNEVETVLFDPGKQK	18	VGEHNEIKSIIK	8								decoy_P11974	344	decoy_P11974	262	intra	1.195	decoy_P11974-262-decoy_P11974-344	327.0	255.0	True	138.0681	3624.911	-2.0093	3624.9038	0.49	SGLFGGNEVETVLFDPGKQK	VGEHNEIKSIIK	decoy_P11974(344);	decoy_P11974(262);	27.3718	0.305	Kojak	False
20180615_KS_CL_9	6493	3	VNLAMNVGKAR											P11974				linear or mono	2.655				False	0.0	1171.6461	2.9176	1171.6495	0.0	VNLAMNVGKAR		P11974;		27.4058	2.655	Kojak	False
20180615_KS_CL_9	6500	4	CLAAALIVLTESGRSAHQVARYRPR											P11974				linear or mono	0.185				False	0.0	2794.5371	-8.4139	2794.5135	0.0	CLAAALIVLTESGRSAHQVARYRPR		P11974;		27.4298	0.185	Kojak	False
20180615_KS_CL_9	6515	3	GSGTAEVELKK											P11974				linear or mono	1.795				False	0.0	1117.5956	2.0271	1117.5978	0.0	GSGTAEVELKK		P11974;		27.4797	1.325	Kojak	False
20180615_KS_CL_9	6548	5	KAADVHEVR	1	KILGEK	1								P11974	247	P11974	256	intra	2.675	P11974-247-P11974-256	247.0	256.0	False	138.0681	1848.0434	1.8457	1848.0468	0.85	KAADVHEVR	KILGEK	P11974(247);	P11974(256);	27.5839	2.675	Kojak	False
20180615_KS_CL_9	6555	3	KAADVHEVR	1	KILGEK	1								P11974	247	P11974	256	intra	3.755	P11974-247-P11974-256	247.0	256.0	False	138.0681	1848.0426	2.2673	1848.0468	0.685	KAADVHEVR	KILGEK	P11974(247);	P11974(256);	27.6159	3.055	Kojak	False
20180615_KS_CL_9	6556	2	MQHLIAR											P11974				linear or mono	1.22				False	0.0	867.4722	3.0392	867.4748	0.0	MQHLIAR		P11974;		27.6172	1.025	Kojak	False
20180615_KS_CL_9	6569	4	KAADVHEVR	1	KILGEK	1								P11974	247	P11974	256	intra	3.07	P11974-247-P11974-256	247.0	256.0	False	138.0681	1848.0429	2.1375	1848.0468	0.82	KAADVHEVR	KILGEK	P11974(247);	P11974(256);	27.6469	3.07	Kojak	False
20180615_KS_CL_9	6594	3	TGLIKGSGTAEVELKK											P11974				linear or mono	1.535				False	0.0	1629.9267	2.032	1629.9301	0.0	TGLIKGSGTAEVELKK		P11974;		27.7175	1.535	Kojak	False
20180615_KS_CL_9	6598	3	YSAEVSGMAMAEMLDTSHSSSR					15.99	10	15.99				decoy_P11974				linear or mono	0.035				True	0.0	2361.9924	-2.1184	2361.9874	0.0	YSAEVSGMAM[15.99]AEMLDTSHSSSR		decoy_P11974;		27.7281	0.035	Kojak	False
20180615_KS_CL_9	6624	3	SVETLKEMIK					15.99	8	15.99				P11974				linear or mono	1.95				False	0.0	1192.6342	2.5327	1192.6373	0.0	SVETLKEM[15.99]IK		P11974;		27.8102	1.95	Kojak	False
20180615_KS_CL_9	6628	3	SSSHSTDLMEAMAMGSVEASYK					15.99;15.99	12;14	15.99;15.99				P11974				linear or mono	1.62				False	0.0	2349.9711	2.1582	2349.9762	0.0	SSSHSTDLMEAM[15.99]AM[15.99]GSVEASYK		P11974;		27.8192	1.62	Kojak	False
20180615_KS_CL_9	6635	3	GARNCRGIIMK											decoy_P11974				linear or mono	0.21				True	0.0	1274.6582	9.2174	1274.6699	0.0	GARNCRGIIMK		decoy_P11974;		27.8424	0.21	Kojak	False
20180615_KS_CL_9	6643	3	MNFSHGTHEYHAETIK					15.99	1	15.99				P11974				linear or mono	3.345				False	0.0	1916.8458	0.849	1916.8474	0.0	M[15.99]NFSHGTHEYHAETIK		P11974;		27.8651	3.345	Kojak	False
20180615_KS_CL_9	6681	3	GSGTAEVELKK											P11974				linear or mono	1.92				False	0.0	1117.5955	2.0672	1117.5978	0.0	GSGTAEVELKK		P11974;		27.9847	1.65	Kojak	False
20180615_KS_CL_9	6682	2	GSGTAEVELK											P11974				linear or mono	2.9				False	0.0	989.5012	1.7166	989.5029	0.0	GSGTAEVELK		P11974;		27.9863	2.345	Kojak	False
20180615_KS_CL_9	6712	2	MQHLIAR					15.99	1	15.99				P11974				linear or mono	1.5				False	0.0	883.4695	0.2644	883.4697	0.0	M[15.99]QHLIAR		P11974;		28.0663	1.025	Kojak	False
20180615_KS_CL_9	6718	5	KAADVHEVR	1	KILGEK	1								P11974	247	P11974	256	intra	2.235	P11974-247-P11974-256	247.0	256.0	False	138.0681	1848.0452	0.8575	1848.0468	0.515	KAADVHEVR	KILGEK	P11974(247);	P11974(256);	28.0881	1.465	Kojak	False
20180615_KS_CL_9	6745	3	MNFSHGTHEYHAETIK											P11974				linear or mono	3.965				False	0.0	1900.8503	1.156	1900.8525	0.0	MNFSHGTHEYHAETIK		P11974;		28.1938	3.965	Kojak	False
20180615_KS_CL_9	6755	3	SVETLKEMIKSGMNVAR					15.99;15.99	8;13	15.99;15.99				P11974				linear or mono	0.275				False	0.0	1923.9697	3.1171	1923.9757	0.0	SVETLKEM[15.99]IKSGM[15.99]NVAR		P11974;		28.2219	0.165	Kojak	False
20180615_KS_CL_9	6757	3	EAEAAMFHR					15.99	6	15.99				P11974				linear or mono	1.785				False	0.0	1076.4702	0.637	1076.4709	0.0	EAEAAM[15.99]FHR		P11974;		28.2299	1.785	Kojak	False
20180615_KS_CL_9	6788	3	SSSHSTDLMEAMAMGSVEASYK					15.99;15.99	9;12	15.99;15.99				P11974				linear or mono	1.57				False	0.0	2349.9727	1.4872	2349.9762	0.0	SSSHSTDLM[15.99]EAM[15.99]AMGSVEASYK		P11974;		28.3263	1.57	Kojak	False
20180615_KS_CL_9	6788	3	SSSHSTDLMEAMAMGSVEASYK					15.99;15.99	9;14	15.99;15.99				P11974				linear or mono	1.57				False	0.0	2349.9727	1.4872	2349.9762	0.0	SSSHSTDLM[15.99]EAMAM[15.99]GSVEASYK		P11974;		28.3263	1.57	Kojak	False
20180615_KS_CL_9	6794	3	SVETLKEMIK					15.99	8	15.99				P11974				linear or mono	1.47				False	0.0	1192.6353	1.6253	1192.6373	0.0	SVETLKEM[15.99]IK		P11974;		28.3483	1.47	Kojak	False
20180615_KS_CL_9	6834	3	NIKIISKIENHEGVR	3		7								P11974	266		270	loop	0.335	P11974-266	264.0	264.0	False	138.0681	1887.0448	6.8484	1887.0577	0.0	NIKIISKIENHEGVR		P11974(266);		28.4408	0.335	Kojak	False
20180615_KS_CL_9	6839	2	EAEAAMFHR					15.99	6	15.99				P11974				linear or mono	2.025				False	0.0	1076.4757	-4.5165	1076.4709	0.0	EAEAAM[15.99]FHR		P11974;		28.4515	1.74	Kojak	False
20180615_KS_CL_9	6853	3	GSGTAEVELKK											P11974				linear or mono	1.7				False	0.0	1117.5954	2.178	1117.5978	0.0	GSGTAEVELKK		P11974;		28.4873	1.34	Kojak	False
20180615_KS_CL_9	6887	3	TVAIIPARPR											decoy_P11974				linear or mono	0.285				True	0.0	1092.6755	1.0634	1092.6767	0.0	TVAIIPARPR		decoy_P11974;		28.5608	0.285	Kojak	False
20180615_KS_CL_9	6893	4	MNFSHGTHEYHAETIK											P11974				linear or mono	2.545				False	0.0	1900.8499	1.4034	1900.8525	0.0	MNFSHGTHEYHAETIK		P11974;		28.5775	2.545	Kojak	False
20180615_KS_CL_9	6895	3	ITEAHYEHTGHSFNMR					15.99	15	15.99				decoy_P11974				linear or mono	0.36				True	0.0	1944.849	2.3506	1944.8536	0.0	ITEAHYEHTGHSFNM[15.99]R		decoy_P11974;		28.5801	0.36	Kojak	False
20180615_KS_CL_9	6909	3	nVPVVRMTNTFGSGPR					156.08	1	156.08				decoy_P11974				linear or mono	0.015				True	0.0	1772.9397	-8.707	1772.9242	0.0	n[156.08]VPVVRMTNTFGSGPR		decoy_P11974;		28.6177	0.015	Kojak	False
20180615_KS_CL_9	6922	5	IISKIENHEGVR	4	KPRPTR	1								P11974	270	P11974	337	intra	2.17	P11974-270-P11974-337	267.0	337.0	False	138.0681	2285.289	3.3628	2285.2967	0.01	IISKIENHEGVR	KPRPTR	P11974(270);	P11974(337);	28.6493	2.17	Kojak	False
20180615_KS_CL_9	6938	4	VNLAMNVGKARGFFK					156.08	9	156.08				P11974				linear or mono	0.325				False	0.0	1806.9677	7.5348	1806.9813	0.0	VNLAMNVGK[156.08]ARGFFK		P11974;		28.6885	0.325	Kojak	False
20180615_KS_CL_9	6944	3	MNFSHGTHEYHAETIK											P11974				linear or mono	2.945				False	0.0	1900.8473	2.7686	1900.8525	0.0	MNFSHGTHEYHAETIK		P11974;		28.7054	2.945	Kojak	False
20180615_KS_CL_9	6968	3	EAEAAMFHR					15.99	6	15.99				P11974				linear or mono	1.345				False	0.0	1076.469	1.6979	1076.4709	0.0	EAEAAM[15.99]FHR		P11974;		28.7742	1.23	Kojak	False
20180615_KS_CL_9	6987	3	SSSHSTDLMEAMAMGSVEASYK					15.99;15.99	12;14	15.99;15.99				P11974				linear or mono	3.785				False	0.0	2349.9706	2.3859	2349.9762	0.0	SSSHSTDLMEAM[15.99]AM[15.99]GSVEASYK		P11974;		28.836	3.785	Kojak	False
20180615_KS_CL_9	6994	3	SVETLKEMIK					15.99	8	15.99				P11974				linear or mono	1.28				False	0.0	1192.6337	2.9614	1192.6373	0.0	SVETLKEM[15.99]IK		P11974;		28.8548	1.28	Kojak	False
20180615_KS_CL_9	7004	4	KGATLK	1	KILGEK	1								P11974	136	P11974	256	intra	2.105	P11974-136-P11974-256	136.0	256.0	False	138.0681	1440.8867	3.2968	1440.8915	1.15	KGATLK	KILGEK	P11974(136);	P11974(256);	28.887	2.105	Kojak	False
20180615_KS_CL_9	7025	3	ITEAHYEHTGHSFNMR											decoy_P11974				linear or mono	0.34				True	0.0	1928.8503	4.3311	1928.8587	0.0	ITEAHYEHTGHSFNMR		decoy_P11974;		28.9533	0.34	Kojak	False
20180615_KS_CL_9	7042	4	KAADVHEVR	1	KLEVEATGSGK	1								P11974	247	decoy_P11974	397	inter	1.8	P11974-247-decoy_P11974-397	247.0	397.0	True	138.0681	2279.2063	2.5146	2279.212	0.475	KAADVHEVR	KLEVEATGSGK	P11974(247);	decoy_P11974(397);	29.0044	0.36	Kojak	False
20180615_KS_CL_9	7053	3	KAADVHEVR	1	KLEVEATGSGK	1								P11974	247	decoy_P11974	397	inter	1.13	P11974-247-decoy_P11974-397	247.0	397.0	True	138.0681	2279.2005	5.0495	2279.212	0.38	KAADVHEVR	KLEVEATGSGK	P11974(247);	decoy_P11974(397);	29.032	0.1	Kojak	False
20180615_KS_CL_9	7065	3	GSGTAEVELKK	10	KAADVHEVR	1								P11974	135	P11974	247	intra	2.22	P11974-135-P11974-247	126.0	247.0	False	138.0681	2279.2072	2.1209	2279.212	1.05	GSGTAEVELKK	KAADVHEVR	P11974(135);	P11974(247);	29.0708	0.645	Kojak	False
20180615_KS_CL_9	7067	2	MQHLIAR											P11974				linear or mono	1.645				False	0.0	867.4733	1.8398	867.4748	0.0	MQHLIAR		P11974;		29.0788	0.64	Kojak	False
20180615_KS_CL_9	7075	4	MNFSHGTHEYHAETIK											P11974				linear or mono	2.315				False	0.0	1900.8479	2.4636	1900.8525	0.0	MNFSHGTHEYHAETIK		P11974;		29.1033	2.315	Kojak	False
20180615_KS_CL_9	7080	3	SSSHSTDLMEAMAMGSVEASYK					15.99	9	15.99				P11974				linear or mono	0.44				False	0.0	2333.9588	9.6126	2333.9813	0.0	SSSHSTDLM[15.99]EAMAMGSVEASYK		P11974;		29.1244	0.44	Kojak	False
20180615_KS_CL_9	7084	3	NTGIICTIGPASR											P11974				linear or mono	1.36				False	0.0	1358.6976	-0.0108	1358.6976	0.0	NTGIICTIGPASR		P11974;		29.1337	1.235	Kojak	False
20180615_KS_CL_9	7114	3	MNFSHGTHEYHAETIK											P11974				linear or mono	2.32				False	0.0	1900.8497	1.4989	1900.8525	0.0	MNFSHGTHEYHAETIK		P11974;		29.215	2.32	Kojak	False
20180615_KS_CL_9	7120	3	IISKIENHEGVR											P11974				linear or mono	2.035				False	0.0	1393.7678	-0.1083	1393.7677	0.0	IISKIENHEGVR		P11974;		29.2263	2.035	Kojak	False
20180615_KS_CL_9	7137	3	GSGTAEVELKK											P11974				linear or mono	1.64				False	0.0	1117.596	1.6825	1117.5978	0.0	GSGTAEVELKK		P11974;		29.2721	1.345	Kojak	False
20180615_KS_CL_9	7160	3	IMSELMQTACIVPKGAR											decoy_P11974				linear or mono	0.27				True	0.0	1903.9576	5.5168	1903.9681	0.0	IMSELMQTACIVPKGAR		decoy_P11974;		29.3339	0.27	Kojak	False
20180615_KS_CL_9	7162	3	SSSHSTDLMEAMAMGSVEASYK					15.99;15.99	12;14	15.99;15.99				P11974				linear or mono	3.52				False	0.0	2349.9732	1.2866	2349.9762	0.0	SSSHSTDLMEAM[15.99]AM[15.99]GSVEASYK		P11974;		29.3402	3.52	Kojak	False
20180615_KS_CL_9	7174	3	SVETLKEMIK					15.99	8	15.99				P11974				linear or mono	1.995				False	0.0	1192.6373	-0.0718	1192.6373	0.0	SVETLKEM[15.99]IK		P11974;		29.3676	1.995	Kojak	False
20180615_KS_CL_9	7230	3	MNFSHGTHEYHAETIK											P11974				linear or mono	2.645				False	0.0	1900.8392	7.0007	1900.8525	0.0	MNFSHGTHEYHAETIK		P11974;		29.506	2.645	Kojak	False
20180615_KS_CL_9	7279	3	MNFSHGTHEYHAETIK					15.99	1	15.99				P11974				linear or mono	2.29				False	0.0	1916.8345	6.7595	1916.8474	0.0	M[15.99]NFSHGTHEYHAETIK		P11974;		29.6641	2.29	Kojak	False
20180615_KS_CL_9	7284	3	MNFSHGTHEYHAETIK					15.99	1	15.99				P11974				linear or mono	1.85				False	0.0	1916.8436	1.9882	1916.8474	0.0	M[15.99]NFSHGTHEYHAETIK		P11974;		29.6814	1.85	Kojak	False
20180615_KS_CL_9	7302	4	GPDFLVTEVENGGFLGSK											P11974				linear or mono	0.33				False	0.0	1864.9268	-3.3348	1864.9206	0.0	GPDFLVTEVENGGFLGSK		P11974;		29.7344	0.155	Kojak	False
20180615_KS_CL_9	7344	3	SSSHSTDLMEAMAMGSVEASYK					15.99;15.99	12;14	15.99;15.99				P11974				linear or mono	3.23				False	0.0	2349.971	2.2105	2349.9762	0.0	SSSHSTDLMEAM[15.99]AM[15.99]GSVEASYK		P11974;		29.848	3.23	Kojak	False
20180615_KS_CL_9	7351	3	SVETLKEMIK					15.99	8	15.99				P11974				linear or mono	1.735				False	0.0	1192.635	1.8583	1192.6373	0.0	SVETLKEM[15.99]IK		P11974;		29.8754	1.735	Kojak	False
20180615_KS_CL_9	7363	4	KAADVHEVRK	1	NICKVVDVGSK	4								P11974	247	P11974	166	intra	3.145	P11974-166-P11974-247	247.0	163.0	False	138.0681	2507.3444	3.3833	2507.3529	1.155	KAADVHEVRK	NICKVVDVGSK	P11974(247);	P11974(166);	29.9063	3.145	Kojak	False
20180615_KS_CL_9	7370	3	SSSHSTDLMEAMAMGSVEASYK					15.99	14	15.99				P11974				linear or mono	1.055				False	0.0	2333.9696	5.0179	2333.9813	0.0	SSSHSTDLMEAMAM[15.99]GSVEASYK		P11974;		29.9192	1.055	Kojak	False
20180615_KS_CL_9	7405	3	MNFSHGTHEYHAETIK											P11974				linear or mono	2.295				False	0.0	1900.8438	4.5808	1900.8525	0.0	MNFSHGTHEYHAETIK		P11974;		30.0162	2.295	Kojak	False
20180615_KS_CL_9	7408	4	MNFSHGTHEYHAETIK											P11974				linear or mono	1.36				False	0.0	1900.8502	1.2564	1900.8525	0.0	MNFSHGTHEYHAETIK		P11974;		30.0242	1.36	Kojak	False
20180615_KS_CL_9	7441	4	EMIKSGMNVAR	4	KPRPTR	1								P11974	66	P11974	337	intra	1.29	P11974-66-P11974-337	63.0	337.0	False	138.0681	2126.1398	2.4934	2126.1451	0.145	EMIKSGMNVAR	KPRPTR	P11974(66);	P11974(337);	30.1327	1.29	Kojak	False
20180615_KS_CL_9	7450	3	KPRPTR	1	NICKVVDVGSK	4								P11974	337	P11974	166	intra	2.43	P11974-166-P11974-337	337.0	163.0	False	138.0681	2109.1702	1.2056	2109.1727	0.33	KPRPTR	NICKVVDVGSK	P11974(337);	P11974(166);	30.159	1.605	Kojak	False
20180615_KS_CL_9	7460	4	KPRPTR	1	NICKVVDVGSK	4								P11974	337	P11974	166	intra	2.44	P11974-166-P11974-337	337.0	163.0	False	138.0681	2109.171	0.801	2109.1727	0.21	KPRPTR	NICKVVDVGSK	P11974(337);	P11974(166);	30.193	2.44	Kojak	False
20180615_KS_CL_9	7468	3	MNFSHGTHEYHAETIK					15.99	1	15.99				P11974				linear or mono	2.78				False	0.0	1916.8411	3.3316	1916.8474	0.0	M[15.99]NFSHGTHEYHAETIK		P11974;		30.2173	2.78	Kojak	False
20180615_KS_CL_9	7483	4	KILGEKGK	1	KLEVEATGSGK	1								P11974	256	decoy_P11974	397	inter	1.04	P11974-256-decoy_P11974-397	256.0	397.0	True	138.0681	2127.2114	1.6946	2127.215	0.545	KILGEKGK	KLEVEATGSGK	P11974(256);	decoy_P11974(397);	30.2508	0.22	Kojak	False
20180615_KS_CL_9	7491	5	ARGFFKK	6	KLEVEATGSGK	1								P11974	504	decoy_P11974	397	inter	0.465	decoy_P11974-397-P11974-504	499.0	397.0	True	138.0681	2108.1673	-2.1144	2108.1629	0.105	ARGFFKK	KLEVEATGSGK	P11974(504);	decoy_P11974(397);	30.2686	0.465	Kojak	False
20180615_KS_CL_9	7521	3	SSSHSTDLMEAMAMGSVEASYK					15.99;15.99	12;14	15.99;15.99				P11974				linear or mono	3.79				False	0.0	2349.9734	1.1691	2349.9762	0.0	SSSHSTDLMEAM[15.99]AM[15.99]GSVEASYK		P11974;		30.3611	3.79	Kojak	False
20180615_KS_CL_9	7528	3	SVETLKEMIK					15.99	8	15.99				P11974				linear or mono	1.9				False	0.0	1192.6356	1.4024	1192.6373	0.0	SVETLKEM[15.99]IK		P11974;		30.3851	1.9	Kojak	False
20180615_KS_CL_9	7555	3	GSGTAEVELKK											P11974				linear or mono	1.35				False	0.0	1117.5963	1.408	1117.5978	0.0	GSGTAEVELKK		P11974;		30.4502	1.12	Kojak	False
20180615_KS_CL_9	7569	3	MNFSHGTHEYHAETIKNVR					15.99;156.08	1;16	15.99;156.08				P11974				linear or mono	1.61				False	0.0	2442.1536	-6.186	2442.1385	0.0	M[15.99]NFSHGTHEYHAETIK[156.08]NVR		P11974;		30.493	1.55	Kojak	False
20180615_KS_CL_9	7645	2	EAEAAMFHR					15.99	6	15.99				P11974				linear or mono	1.735				False	0.0	1076.4718	-0.8743	1076.4709	0.0	EAEAAM[15.99]FHR		P11974;		30.734	1.735	Kojak	False
20180615_KS_CL_9	7651	3	MNFSHGTHEYHAETIK					15.99	1	15.99				P11974				linear or mono	0.65				False	0.0	1916.8439	1.8461	1916.8474	0.0	M[15.99]NFSHGTHEYHAETIK		P11974;		30.7555	0.65	Kojak	False
20180615_KS_CL_9	7653	4	GSGTAEVELKK	10	KGATLK	1								P11974	135	P11974	136	homomultimeric	1.785	P11974-135-P11974-136	126.0	136.0	False	138.0681	1872.0536	1.6633	1872.0567	0.6	GSGTAEVELKK	KGATLK	P11974(135);	P11974(136);	30.7634	1.785	Kojak	False
20180615_KS_CL_9	7658	3	GARNCRGIIMK											decoy_P11974				linear or mono	0.445				True	0.0	1274.6657	3.3372	1274.6699	0.0	GARNCRGIIMK		decoy_P11974;		30.7737	0.445	Kojak	False
20180615_KS_CL_9	7662	4	KPRPTR	1	NICKVVDVGSK	4								P11974	337	P11974	166	intra	1.27	P11974-166-P11974-337	337.0	163.0	False	138.0681	2109.1741	-0.6371	2109.1727	0.005	KPRPTR	NICKVVDVGSK	P11974(337);	P11974(166);	30.7842	1.27	Kojak	False
20180615_KS_CL_9	7679	3	MNFSHGTHEYHAETIK											P11974				linear or mono	2.31				False	0.0	1900.8437	4.6331	1900.8525	0.0	MNFSHGTHEYHAETIK		P11974;		30.8353	2.31	Kojak	False
20180615_KS_CL_9	7681	3	GSGTAEVELKK	10	KGATLK	1								P11974	135	P11974	136	homomultimeric	1.52	P11974-135-P11974-136	126.0	136.0	False	138.0681	1872.0583	-0.8578	1872.0567	0.07	GSGTAEVELKK	KGATLK	P11974(135);	P11974(136);	30.8433	0.025	Kojak	False
20180615_KS_CL_9	7687	3	SSSHSTDLMEAMAMGSVEASYK					15.99;15.99	12;14	15.99;15.99				P11974				linear or mono	3.715				False	0.0	2349.973	1.3499	2349.9762	0.0	SSSHSTDLMEAM[15.99]AM[15.99]GSVEASYK		P11974;		30.8638	3.715	Kojak	False
20180615_KS_CL_9	7692	2	GSGTAEVELK											P11974				linear or mono	2.31				False	0.0	989.5018	1.1182	989.5029	0.0	GSGTAEVELK		P11974;		30.8744	1.565	Kojak	False
20180615_KS_CL_9	7697	4	MNFSHGTHEYHAETIK											P11974				linear or mono	1.85				False	0.0	1900.8485	2.1492	1900.8525	0.0	MNFSHGTHEYHAETIK		P11974;		30.8916	1.85	Kojak	False
20180615_KS_CL_9	7710	3	SVETLKEMIK					15.99	8	15.99				P11974				linear or mono	1.61				False	0.0	1192.6366	0.507	1192.6373	0.0	SVETLKEM[15.99]IK		P11974;		30.9205	1.61	Kojak	False
20180615_KS_CL_9	7719	4	KLEVEATGSGKILGTR	1	TPRPKK	5								decoy_P11974	397	decoy_P11974	195	intra	0.31	decoy_P11974-195-decoy_P11974-397	397.0	191.0	True	138.0681	2521.4595	-0.188	2521.459	0.04	KLEVEATGSGKILGTR	TPRPKK	decoy_P11974(397);	decoy_P11974(195);	30.9419	0.08	Kojak	False
20180615_KS_CL_9	7750	3	KLEVEATGSGKILGTR	11	TPRPKK	5								decoy_P11974	407	decoy_P11974	195	intra	0.595	decoy_P11974-195-decoy_P11974-407	397.0	191.0	True	138.0681	2521.4578	0.4787	2521.459	0.035	KLEVEATGSGKILGTR	TPRPKK	decoy_P11974(407);	decoy_P11974(195);	31.0104	0.105	Kojak	False
20180615_KS_CL_9	7765	6	GDLGIEIPAEKVFLAQK	11	KGATLK	1								P11974	305	P11974	136	intra	1.72	P11974-136-P11974-305	295.0	136.0	False	138.0681	2581.4785	-2.1441	2581.473	0.91	GDLGIEIPAEKVFLAQK	KGATLK	P11974(305);	P11974(136);	31.0541	0.9	Kojak	False
20180615_KS_CL_9	7770	3	SSSHSTDLMEAMAMGSVEASYK					15.99	9	15.99				P11974				linear or mono	0.76				False	0.0	2333.9628	7.9207	2333.9813	0.0	SSSHSTDLM[15.99]EAMAMGSVEASYK		P11974;		31.0698	0.76	Kojak	False
20180615_KS_CL_9	7809	5	IISKIENHEGVR	4	KAADVHEVR	1								P11974	270	P11974	247	intra	3.655	P11974-247-P11974-270	267.0	247.0	False	138.0681	2555.3787	1.2527	2555.3819	1.575	IISKIENHEGVR	KAADVHEVR	P11974(270);	P11974(247);	31.1853	1.64	Kojak	False
20180615_KS_CL_9	7862	3	SSSHSTDLMEAMAMGSVEASYK					15.99;15.99	12;14	15.99;15.99				P11974				linear or mono	3.385				False	0.0	2349.9704	2.4681	2349.9762	0.0	SSSHSTDLMEAM[15.99]AM[15.99]GSVEASYK		P11974;		31.3658	3.385	Kojak	False
20180615_KS_CL_9	7895	3	YSAEVSGMAMAEMLDTSHSSSR					15.99;15.99	8;10	15.99;15.99				decoy_P11974				linear or mono	0.695				True	0.0	2377.9918	-3.9776	2377.9823	0.0	YSAEVSGM[15.99]AM[15.99]AEMLDTSHSSSR		decoy_P11974;		31.5094	0.695	Kojak	False
20180615_KS_CL_9	7898	5	KLEVEATGSGKILGTR	11	TPRPKK	5								decoy_P11974	407	decoy_P11974	195	intra	0.465	decoy_P11974-195-decoy_P11974-407	397.0	191.0	True	138.0681	2521.4381	8.2877	2521.459	0.06	KLEVEATGSGKILGTR	TPRPKK	decoy_P11974(407);	decoy_P11974(195);	31.5187	0.21	Kojak	False
20180615_KS_CL_9	8000	3	SSSHSTDLMEAMAMGSVEASYK					15.99;15.99	12;14	15.99;15.99				P11974				linear or mono	3.325				False	0.0	2349.9689	3.0922	2349.9762	0.0	SSSHSTDLMEAM[15.99]AM[15.99]GSVEASYK		P11974;		31.8719	3.325	Kojak	False
20180615_KS_CL_9	8008	3	CINKYDLWLINEDCK	4	VNLAMNVGKAR	9								decoy_P11974	370	P11974	498	inter	0.195	decoy_P11974-370-P11974-498	367.0	490.0	True	138.0681	3292.6678	-8.2822	3292.6405	0.095	CINKYDLWLINEDCK	VNLAMNVGKAR	decoy_P11974(370);	P11974(498);	31.8931	0.195	Kojak	False
20180615_KS_CL_9	8019	4	MNFSHGTHEYHAETIK											P11974				linear or mono	1.01				False	0.0	1900.8513	0.6475	1900.8525	0.0	MNFSHGTHEYHAETIK		P11974;		31.9198	1.01	Kojak	False
20180615_KS_CL_9	8031	2	IENHEGVR											P11974				linear or mono	0.815				False	0.0	952.4713	1.3537	952.4726	0.0	IENHEGVR		P11974;		31.9482	0.815	Kojak	False
20180615_KS_CL_9	8082	3	EAEAAMFHR					15.99	6	15.99				P11974				linear or mono	1.5				False	0.0	1076.4695	1.2418	1076.4709	0.0	EAEAAM[15.99]FHR		P11974;		32.1014	1.5	Kojak	False
20180615_KS_CL_9	8098	3	MNFSHGTHEYHAETIK											P11974				linear or mono	1.35				False	0.0	1900.8495	1.5814	1900.8525	0.0	MNFSHGTHEYHAETIK		P11974;		32.152	1.35	Kojak	False
20180615_KS_CL_9	8144	4	YDLWLINEDCKEMYANDLTIK					15.99	13	15.99				decoy_P11974				linear or mono	0.62				True	0.0	2662.2183	4.1499	2662.2294	0.0	YDLWLINEDCKEM[15.99]YANDLTIK		decoy_P11974;		32.285	0.62	Kojak	False
20180615_KS_CL_9	8149	2	GSGTAEVELK											P11974				linear or mono	2.775				False	0.0	989.5009	2.0407	989.5029	0.0	GSGTAEVELK		P11974;		32.2953	2.555	Kojak	False
20180615_KS_CL_9	8153	3	TGLIKGSGTAEVELK											P11974				linear or mono	3.535				False	0.0	1501.8322	1.9127	1501.8351	0.0	TGLIKGSGTAEVELK		P11974;		32.3059	3.535	Kojak	False
20180615_KS_CL_9	8162	3	ITLDNAYMEKCDENILWLDYK					15.99	8	15.99				P11974				linear or mono	0.57				False	0.0	2662.2047	9.2495	2662.2294	0.0	ITLDNAYM[15.99]EKCDENILWLDYK		P11974;		32.3319	0.48	Kojak	False
20180615_KS_CL_9	8170	3	SVETLKEMIK					15.99	8	15.99				P11974				linear or mono	1.4				False	0.0	1192.6337	2.9802	1192.6373	0.0	SVETLKEM[15.99]IK		P11974;		32.3578	1.4	Kojak	False
20180615_KS_CL_9	8176	3	SSSHSTDLMEAMAMGSVEASYK					15.99;15.99	12;14	15.99;15.99				P11974				linear or mono	4.05				False	0.0	2349.9717	1.9008	2349.9762	0.0	SSSHSTDLMEAM[15.99]AM[15.99]GSVEASYK		P11974;		32.38	4.05	Kojak	False
20180615_KS_CL_9	8178	3	MNFSHGTHEYHAETIK					15.99	1	15.99				P11974				linear or mono	1.65				False	0.0	1916.832	8.0499	1916.8474	0.0	M[15.99]NFSHGTHEYHAETIK		P11974;		32.3831	1.65	Kojak	False
20180615_KS_CL_9	8200	4	MNFSHGTHEYHAETIK											P11974				linear or mono	1.74				False	0.0	1900.8481	2.3278	1900.8525	0.0	MNFSHGTHEYHAETIK		P11974;		32.4335	1.74	Kojak	False
20180615_KS_CL_9	8219	3	ITLDNAYMEKCDENILWLDYK					15.99	8	15.99				P11974				linear or mono	0.055				False	0.0	2662.2136	5.9241	2662.2294	0.0	ITLDNAYM[15.99]EKCDENILWLDYK		P11974;		32.4908	0.055	Kojak	False
20180615_KS_CL_9	8253	3	GSGTAEVELKK											P11974				linear or mono	1.095				False	0.0	1117.5944	3.048	1117.5978	0.0	GSGTAEVELKK		P11974;		32.6028	1.04	Kojak	False
20180615_KS_CL_9	8263	5	ITLDNAYMEKCDENILWLDYK					15.99	8	15.99				P11974				linear or mono	0.55				False	0.0	2662.2203	3.4154	2662.2294	0.0	ITLDNAYM[15.99]EKCDENILWLDYK		P11974;		32.6293	0.54	Kojak	False
20180615_KS_CL_9	8266	4	ITEAHYEHTGHSFNMR					15.99	15	15.99				decoy_P11974				linear or mono	1.165				True	0.0	1944.8538	-0.1218	1944.8536	0.0	ITEAHYEHTGHSFNM[15.99]R		decoy_P11974;		32.6368	1.165	Kojak	False
20180615_KS_CL_9	8301	3	SSSHSTDLMEAMAMGSVEASYK					15.99	9	15.99				P11974				linear or mono	0.81				False	0.0	2333.9925	-4.7886	2333.9813	0.0	SSSHSTDLM[15.99]EAMAMGSVEASYK		P11974;		32.7324	0.81	Kojak	False
20180615_KS_CL_9	8301	3	SSSHSTDLMEAMAMGSVEASYK					15.99	12	15.99				P11974				linear or mono	0.81				False	0.0	2333.9925	-4.7886	2333.9813	0.0	SSSHSTDLMEAM[15.99]AMGSVEASYK		P11974;		32.7324	0.81	Kojak	False
20180615_KS_CL_9	8315	3	GATLKITLDNAYMEK											P11974				linear or mono	0.575				False	0.0	1666.864	-2.4502	1666.8599	0.0	GATLKITLDNAYMEK		P11974;		32.7723	0.575	Kojak	False
20180615_KS_CL_9	8323	3	NIKIISKIENHEGVR	3	SVETLKEMIKSGMNVAR	6								P11974	266	P11974	62	intra	0.84	P11974-62-P11974-266	264.0	57.0	False	138.0681	3779.0377	1.5402	3779.0436	0.275	NIKIISKIENHEGVR	SVETLKEMIKSGMNVAR	P11974(266);	P11974(62);	32.7906	0.085	Kojak	False
20180615_KS_CL_9	8335	3	AGKPVICATQMLESMIK	3	KIMSELMQTACIVPKGAR	15								P11974	322	decoy_P11974	210	inter	0.705	decoy_P11974-210-P11974-322	320.0	196.0	True	138.0681	4046.1003	-1.7919	4046.0931	0.34	AGKPVICATQMLESMIK	KIMSELMQTACIVPKGAR	P11974(322);	decoy_P11974(210);	32.8247	0.105	Kojak	False
20180615_KS_CL_9	8342	3	PVPVVRMTNTFGSGPRWGTLVIVVDGK	1	QKVQLSILGDDVYVK	2								decoy_P11974	1	decoy_P11974	346	intra	1.145	decoy_P11974-1-decoy_P11974-346	1.0	345.0	True	138.0681	4723.5446	6.9132	4723.5773	0.42	PVPVVRMTNTFGSGPRWGTLVIVVDGK	QKVQLSILGDDVYVK	decoy_P11974(1);	decoy_P11974(346);	32.8433	0.33	Kojak	False
20180615_KS_CL_9	8347	4	QKGPDFLVTEVENGGFLGSKK	20	SGLFGGNEVETVLFDPGKQKVQLSILGDDVYVK	18								P11974	206	decoy_P11974	344	inter	0.39	P11974-206-decoy_P11974-344	187.0	327.0	True	138.0681	5938.135	-7.0805	5938.0929	0.18	QKGPDFLVTEVENGGFLGSKK	SGLFGGNEVETVLFDPGKQKVQLSILGDDVYVK	P11974(206);	decoy_P11974(344);	32.8644	0.015	Kojak	False
20180615_KS_CL_9	8351	3	SSSHSTDLMEAMAMGSVEASYK					15.99;15.99	12;14	15.99;15.99				P11974				linear or mono	3.7				False	0.0	2349.9737	1.057	2349.9762	0.0	SSSHSTDLMEAM[15.99]AM[15.99]GSVEASYK		P11974;		32.8824	3.7	Kojak	False
20180615_KS_CL_9	8352	3	GFFKK	4	YDLWLINEDCKEMYANDLTIKLTAGK	11								P11974	504	decoy_P11974	381	inter	0.17	decoy_P11974-381-P11974-504	501.0	371.0	True	138.0681	3879.9827	-9.3162	3879.9465	0.01	GFFKK	YDLWLINEDCKEMYANDLTIKLTAGK	P11974(504);	decoy_P11974(381);	32.8842	0.13	Kojak	False
20180615_KS_CL_9	8361	4	PVPVVRMTNTFGSGPRWGTLVIVVDGK	1	QKVQLSILGDDVYVK	2								decoy_P11974	1	decoy_P11974	346	intra	0.885	decoy_P11974-1-decoy_P11974-346	1.0	345.0	True	138.0681	4723.5506	5.6416	4723.5773	0.44	PVPVVRMTNTFGSGPRWGTLVIVVDGK	QKVQLSILGDDVYVK	decoy_P11974(1);	decoy_P11974(346);	32.9097	0.885	Kojak	False
20180615_KS_CL_9	8364	3	AGKPVICATQMLESMIK	3	KIMSELMQTACIVPKGAR	15								P11974	322	decoy_P11974	210	inter	0.31	decoy_P11974-210-P11974-322	320.0	196.0	True	138.0681	4046.1113	-4.5147	4046.0931	0.145	AGKPVICATQMLESMIK	KIMSELMQTACIVPKGAR	P11974(322);	decoy_P11974(210);	32.9191	0.1	Kojak	False
20180615_KS_CL_9	8366	3	AEGSDVANAVLDGADCIMLSGETAK					15.99	18	15.99				P11974				linear or mono	0.095				False	0.0	2509.1099	8.4308	2509.1311	0.0	AEGSDVANAVLDGADCIM[15.99]LSGETAK		P11974;		32.927	0.095	Kojak	False
20180615_KS_CL_9	8375	3	SVETLKEMIK					15.99	8	15.99				P11974				linear or mono	0.395				False	0.0	1192.6362	0.871	1192.6373	0.0	SVETLKEM[15.99]IK		P11974;		32.9628	0.395	Kojak	False
20180615_KS_CL_9	8420	3	MNFSHGTHEYHAETIK					15.99	1	15.99				P11974				linear or mono	0.56				False	0.0	1916.8399	3.932	1916.8474	0.0	M[15.99]NFSHGTHEYHAETIK		P11974;		33.1243	0.56	Kojak	False
20180615_KS_CL_9	8448	3	ITEAHYEHTGHSFNMR											decoy_P11974				linear or mono	0.11				True	0.0	1928.8546	2.1346	1928.8587	0.0	ITEAHYEHTGHSFNMR		decoy_P11974;		33.1997	0.11	Kojak	False
20180615_KS_CL_9	8510	3	nVPVVRMTNTFGSGPR					156.08	1	156.08				decoy_P11974				linear or mono	0.215				True	0.0	1772.917	4.0714	1772.9242	0.0	n[156.08]VPVVRMTNTFGSGPR		decoy_P11974;		33.3783	0.215	Kojak	False
20180615_KS_CL_9	8514	3	SSSHSTDLMEAMAMGSVEASYK					15.99;15.99	12;14	15.99;15.99				P11974				linear or mono	3.13				False	0.0	2349.9715	1.9979	2349.9762	0.0	SSSHSTDLMEAM[15.99]AM[15.99]GSVEASYK		P11974;		33.3872	3.13	Kojak	False
20180615_KS_CL_9	8527	2	EAEAAMFHR					15.99	6	15.99				P11974				linear or mono	1.26				False	0.0	1076.4697	1.0901	1076.4709	0.0	EAEAAM[15.99]FHR		P11974;		33.424	1.26	Kojak	False
20180615_KS_CL_9	8548	3	EAEAAMFHRK											P11974				linear or mono	0.6				False	0.0	1188.5706	0.2574	1188.5709	0.0	EAEAAMFHRK		P11974;		33.486	0.6	Kojak	False
20180615_KS_CL_9	8553	3	SVETLKEMIK					15.99	8	15.99				P11974				linear or mono	0.515				False	0.0	1192.6364	0.7115	1192.6373	0.0	SVETLKEM[15.99]IK		P11974;		33.5034	0.515	Kojak	False
20180615_KS_CL_9	8557	3	IISKIENHEGVRR					156.08	4	156.08				P11974				linear or mono	1.69				False	0.0	1705.9462	0.6877	1705.9474	0.0	IISK[156.08]IENHEGVRR		P11974;		33.5128	1.69	Kojak	False
20180615_KS_CL_9	8564	4	MNFSHGTHEYHAETIKNVR					15.99;156.08	1;16	15.99;156.08				P11974				linear or mono	1.725				False	0.0	2442.1215	6.9557	2442.1385	0.0	M[15.99]NFSHGTHEYHAETIK[156.08]NVR		P11974;		33.5394	1.725	Kojak	False
20180615_KS_CL_9	8567	3	EAEAAMFHR					15.99	6	15.99				P11974				linear or mono	1.445				False	0.0	1076.4698	1.0148	1076.4709	0.0	EAEAAM[15.99]FHR		P11974;		33.5487	1.225	Kojak	False
20180615_KS_CL_9	8568	4	IISKIENHEGVRR					156.08	4	156.08				P11974				linear or mono	2.11				False	0.0	1705.9465	0.5201	1705.9474	0.0	IISK[156.08]IENHEGVRR		P11974;		33.55	2.11	Kojak	False
20180615_KS_CL_9	8578	3	GKNIKIISK					156.08	5	156.08				P11974				linear or mono	1.915				False	0.0	1155.7219	0.5728	1155.7226	0.0	GKNIK[156.08]IISK		P11974;		33.5885	1.585	Kojak	False
20180615_KS_CL_9	8587	4	NIKIISKIENHEGVR											P11974				linear or mono	1.225				False	0.0	1748.9894	0.1308	1748.9896	0.0	NIKIISKIENHEGVR		P11974;		33.6139	1.225	Kojak	False
20180615_KS_CL_9	8597	4	EMIKSGMNVAR	4	SVETLKEMIKSGMNVAR	6								P11974	66	P11974	62	homomultimeric	0.43	P11974-62-P11974-66	63.0	57.0	False	138.0681	3264.6792	-2.8019	3264.6701	0.34	EMIKSGMNVAR	SVETLKEMIKSGMNVAR	P11974(66);	P11974(62);	33.6572	0.005	Kojak	False
20180615_KS_CL_9	8615	5	KAADVHEVR	1	NICKVVDVGSK	4								P11974	247	P11974	166	intra	2.815	P11974-166-P11974-247	247.0	163.0	False	138.0681	2379.2566	0.5708	2379.2579	1.255	KAADVHEVR	NICKVVDVGSK	P11974(247);	P11974(166);	33.7058	2.815	Kojak	False
20180615_KS_CL_9	8616	3	MNFSHGTHEYHAETIKNVR					15.99;156.08	1;16	15.99;156.08				P11974				linear or mono	1.125				False	0.0	2442.1366	0.7732	2442.1385	0.0	M[15.99]NFSHGTHEYHAETIK[156.08]NVR		P11974;		33.7071	0.93	Kojak	False
20180615_KS_CL_9	8630	4	KAADVHEVR	1	NICKVVDVGSK	4								P11974	247	P11974	166	intra	3.55	P11974-166-P11974-247	247.0	163.0	False	138.0681	2379.2572	0.2992	2379.2579	1.285	KAADVHEVR	NICKVVDVGSK	P11974(247);	P11974(166);	33.7538	3.55	Kojak	False
20180615_KS_CL_9	8632	3	KAADVHEVR	1	NICKVVDVGSK	4								P11974	247	P11974	166	intra	3.62	P11974-166-P11974-247	247.0	163.0	False	138.0681	2379.2572	0.2992	2379.2579	1.48	KAADVHEVR	NICKVVDVGSK	P11974(247);	P11974(166);	33.7619	1.35	Kojak	False
20180615_KS_CL_9	8648	3	QKGPDFLVTEVENGGFLGSK											P11974				linear or mono	0.48				False	0.0	2121.0793	-2.4196	2121.0741	0.0	QKGPDFLVTEVENGGFLGSK		P11974;		33.8062	0.305	Kojak	False
20180615_KS_CL_9	8649	6	KAADVHEVR	1	TGLIKGSGTAEVELKK	15								P11974	247	P11974	135	intra	2.245	P11974-135-P11974-247	247.0	121.0	False	138.0681	2791.546	-0.6544	2791.5442	0.67	KAADVHEVR	TGLIKGSGTAEVELKK	P11974(247);	P11974(135);	33.8075	0.71	Kojak	False
20180615_KS_CL_9	8657	6	KAADVHEVR	1	TGLIKGSGTAEVELKK	15								P11974	247	P11974	135	intra	2.62	P11974-135-P11974-247	247.0	121.0	False	138.0681	2791.5459	-0.6074	2791.5442	1.03	KAADVHEVR	TGLIKGSGTAEVELKK	P11974(247);	P11974(135);	33.8377	0.665	Kojak	False
20180615_KS_CL_9	8661	4	KAADVHEVR	1	TGLIKGSGTAEVELKK	15								P11974	247	P11974	135	intra	1.18	P11974-135-P11974-247	247.0	121.0	False	138.0681	2791.5407	1.265	2791.5442	0.155	KAADVHEVR	TGLIKGSGTAEVELKK	P11974(247);	P11974(135);	33.8471	0.18	Kojak	False
20180615_KS_CL_9	8679	3	SSSHSTDLMEAMAMGSVEASYK					15.99;15.99	12;14	15.99;15.99				P11974				linear or mono	3.155				False	0.0	2349.9739	0.9749	2349.9762	0.0	SSSHSTDLMEAM[15.99]AM[15.99]GSVEASYK		P11974;		33.897	3.155	Kojak	False
20180615_KS_CL_9	8681	3	KAADVHEVRK					156.08	1	156.08				P11974				linear or mono	1.935				False	0.0	1307.7191	0.4382	1307.7196	0.0	K[156.08]AADVHEVRK		P11974;		33.8997	1.935	Kojak	False
20180615_KS_CL_9	8719	3	SVETLKEMIK					15.99	8	15.99				P11974				linear or mono	1.085				False	0.0	1192.6364	0.7441	1192.6373	0.0	SVETLKEM[15.99]IK		P11974;		34.0084	1.085	Kojak	False
20180615_KS_CL_9	8722	3	MNFSHGTHEYHAETIK					15.99	1	15.99				P11974				linear or mono	1.375				False	0.0	1916.8412	3.2541	1916.8474	0.0	M[15.99]NFSHGTHEYHAETIK		P11974;		34.0128	1.375	Kojak	False
20180615_KS_CL_9	8727	2	VNLAMNVGK					15.99	5	15.99				P11974				linear or mono	2.095				False	0.0	960.5059	0.3283	960.5062	0.0	VNLAM[15.99]NVGK		P11974;		34.0289	2.095	Kojak	False
20180615_KS_CL_9	8734	4	MNFSHGTHEYHAETIKNVR					15.99;156.08	1;16	15.99;156.08				P11974				linear or mono	4.235				False	0.0	2442.1359	1.0672	2442.1385	0.0	M[15.99]NFSHGTHEYHAETIK[156.08]NVR		P11974;		34.0458	4.235	Kojak	False
20180615_KS_CL_9	8745	3	SSSHSTDLMEAMAMGSVEASYK					15.99	9	15.99				P11974				linear or mono	1.07				False	0.0	2333.9825	-0.5036	2333.9813	0.0	SSSHSTDLM[15.99]EAMAMGSVEASYK		P11974;		34.0695	1.07	Kojak	False
20180615_KS_CL_9	8746	2	NTGIICTIGPASR											P11974				linear or mono	2.37				False	0.0	1358.6936	2.9434	1358.6976	0.0	NTGIICTIGPASR		P11974;		34.0708	2.085	Kojak	False
20180615_KS_CL_9	8758	3	SSSHSTDLMEAMAMGSVEASYK					15.99	14	15.99				P11974				linear or mono	0.295				False	0.0	2333.9857	-1.9117	2333.9813	0.0	SSSHSTDLMEAMAM[15.99]GSVEASYK		P11974;		34.1012	0.295	Kojak	False
20180615_KS_CL_9	8771	5	MNFSHGTHEYHAETIKNVR					15.99;156.08	1;16	15.99;156.08				P11974				linear or mono	3.035				False	0.0	2442.1358	1.1045	2442.1385	0.0	M[15.99]NFSHGTHEYHAETIK[156.08]NVR		P11974;		34.131	3.035	Kojak	False
20180615_KS_CL_9	8787	5	KLEVEATGSGK	1	RVGEHNEIKSIIK	9								decoy_P11974	397	decoy_P11974	262	intra	1.06	decoy_P11974-262-decoy_P11974-397	397.0	254.0	True	138.0681	2777.5457	-6.1526	2777.5286	0.6	KLEVEATGSGK	RVGEHNEIKSIIK	decoy_P11974(397);	decoy_P11974(262);	34.187	0.37	Kojak	False
20180615_KS_CL_9	8789	6	GSGTAEVELKK	10	RVGEHNEIKSIIK	9								P11974	135	decoy_P11974	262	inter	0.14	P11974-135-decoy_P11974-262	126.0	254.0	True	138.0681	2777.5495	-7.5433	2777.5286	0.045	GSGTAEVELKK	RVGEHNEIKSIIK	P11974(135);	decoy_P11974(262);	34.1897	0.14	Kojak	False
20180615_KS_CL_9	8798	3	MNFSHGTHEYHAETIKNVR					15.99;156.08	1;16	15.99;156.08				P11974				linear or mono	6.805				False	0.0	2442.1351	1.4023	2442.1385	0.0	M[15.99]NFSHGTHEYHAETIK[156.08]NVR		P11974;		34.2146	6.805	Kojak	False
20180615_KS_CL_9	8807	3	ILGEKGK	5	KILGEKGK	6								P11974	261	P11974	261	homomultimeric	0.655	P11974-261-P11974-261	257.0	256.0	False	138.0681	1753.057	8.1017	1753.0712	0.24	ILGEKGK	KILGEKGK	P11974(261);	P11974(261);	34.2302	0.085	Kojak	False
20180615_KS_CL_9	8812	3	MNFSHGTHEYHAETIK											P11974				linear or mono	1.975				False	0.0	1900.8464	3.2415	1900.8525	0.0	MNFSHGTHEYHAETIK		P11974;		34.2408	1.975	Kojak	False
20180615_KS_CL_9	8816	3	EAEAAMFHR					15.99	6	15.99				P11974				linear or mono	1.49				False	0.0	1076.4702	0.6537	1076.4709	0.0	EAEAAM[15.99]FHR		P11974;		34.2567	1.49	Kojak	False
20180615_KS_CL_9	8828	2	QAHLYR											P11974				linear or mono	2.14				False	0.0	786.4129	0.994	786.4136	0.0	QAHLYR		P11974;		34.2922	2.14	Kojak	False
20180615_KS_CL_9	8848	2	VFLAQK											P11974				linear or mono	1.38				False	0.0	704.4208	1.8712	704.4221	0.0	VFLAQK		P11974;		34.3465	0.345	Kojak	False
20180615_KS_CL_9	8866	3	SSSHSTDLMEAMAMGSVEASYK					15.99;15.99	12;14	15.99;15.99				P11974				linear or mono	3.32				False	0.0	2349.9721	1.726	2349.9762	0.0	SSSHSTDLMEAM[15.99]AM[15.99]GSVEASYK		P11974;		34.4025	3.32	Kojak	False
20180615_KS_CL_9	8875	2	EMYANDLTIK											decoy_P11974				linear or mono	0.855				True	0.0	1196.5658	7.4236	1196.5747	0.0	EMYANDLTIK		decoy_P11974;		34.4334	0.605	Kojak	False
20180615_KS_CL_9	8915	4	MNFSHGTHEYHAETIKNVR					15.99;156.08	1;16	15.99;156.08				P11974				linear or mono	4.49				False	0.0	2442.1358	1.08	2442.1385	0.0	M[15.99]NFSHGTHEYHAETIK[156.08]NVR		P11974;		34.552	4.49	Kojak	False
20180615_KS_CL_9	8936	4	IMEKLTEVSRSAPGITCIIGTNR					15.99;156.08	2;4	15.99;156.08				decoy_P11974				linear or mono	0.87				True	0.0	2717.385	8.8478	2717.409	0.0	IM[15.99]EK[156.08]LTEVSRSAPGITCIIGTNR		decoy_P11974;		34.6159	0.87	Kojak	False
20180615_KS_CL_9	8943	5	MNFSHGTHEYHAETIKNVR					15.99;156.08	1;16	15.99;156.08				P11974				linear or mono	1.655				False	0.0	2442.1352	1.3316	2442.1385	0.0	M[15.99]NFSHGTHEYHAETIK[156.08]NVR		P11974;		34.6395	1.655	Kojak	False
20180615_KS_CL_9	8944	4	MNFSHGTHEYHAETIK											P11974				linear or mono	0.66				False	0.0	1900.853	-0.2201	1900.8525	0.0	MNFSHGTHEYHAETIK		P11974;		34.6413	0.66	Kojak	False
20180615_KS_CL_9	8955	2	EMIKSGMNVAR					15.99;15.99	2;7	15.99;15.99				P11974				linear or mono	0.53				False	0.0	1266.6074	-1.1169	1266.606	0.0	EM[15.99]IKSGM[15.99]NVAR		P11974;		34.6773	0.53	Kojak	False
20180615_KS_CL_9	8966	3	SVETLKEMIK					15.99	8	15.99				P11974				linear or mono	1.465				False	0.0	1192.6354	1.5419	1192.6373	0.0	SVETLKEM[15.99]IK		P11974;		34.7062	1.465	Kojak	False
20180615_KS_CL_9	8968	6	KLEVEATGSGK	1	RVGEHNEIKSIIK	9								decoy_P11974	397	decoy_P11974	262	intra	0.71	decoy_P11974-262-decoy_P11974-397	397.0	254.0	True	138.0681	2777.5486	-7.2227	2777.5286	0.4	KLEVEATGSGK	RVGEHNEIKSIIK	decoy_P11974(397);	decoy_P11974(262);	34.7089	0.305	Kojak	False
20180615_KS_CL_9	8975	3	MNFSHGTHEYHAETIKNVR					15.99;156.08	1;16	15.99;156.08				P11974				linear or mono	6.45				False	0.0	2442.1346	1.5935	2442.1385	0.0	M[15.99]NFSHGTHEYHAETIK[156.08]NVR		P11974;		34.7258	6.45	Kojak	False
20180615_KS_CL_9	8978	3	IISKIENHEGVR											P11974				linear or mono	1.43				False	0.0	1393.7652	1.7912	1393.7677	0.0	IISKIENHEGVR		P11974;		34.7298	1.43	Kojak	False
20180615_KS_CL_9	9039	2	ITLDNAYMEK					15.99	8	15.99				P11974				linear or mono	2.775				False	0.0	1212.5723	-2.2786	1212.5696	0.0	ITLDNAYM[15.99]EK		P11974;		34.8959	2.14	Kojak	False
20180615_KS_CL_9	9043	3	SSSHSTDLMEAMAMGSVEASYK					15.99;15.99	12;14	15.99;15.99				P11974				linear or mono	3.44				False	0.0	2349.9685	3.2605	2349.9762	0.0	SSSHSTDLMEAM[15.99]AM[15.99]GSVEASYK		P11974;		34.9048	3.44	Kojak	False
20180615_KS_CL_9	9072	3	VAELPYDGKATEGSLMICDAGDLVANAVDSGEAR					15.99	16	15.99				decoy_P11974				linear or mono	0.615				True	0.0	3509.6038	7.1504	3509.6288	0.0	VAELPYDGKATEGSLM[15.99]ICDAGDLVANAVDSGEAR		decoy_P11974;		35.0041	0.615	Kojak	False
20180615_KS_CL_9	9087	4	MNFSHGTHEYHAETIKNVR					15.99;156.08	1;16	15.99;156.08				P11974				linear or mono	3.95				False	0.0	2442.1314	2.8955	2442.1385	0.0	M[15.99]NFSHGTHEYHAETIK[156.08]NVR		P11974;		35.0552	3.95	Kojak	False
20180615_KS_CL_9	9110	3	FFGRAKGVNMALNVR	6	LDQIDKESVAPLDVAAGPLNVGK	6								decoy_P11974	34	decoy_P11974	308	intra	1.415	decoy_P11974-34-decoy_P11974-308	29.0	303.0	True	138.0681	4165.2571	-5.1665	4165.2356	0.475	FFGRAKGVNMALNVR	LDQIDKESVAPLDVAAGPLNVGK	decoy_P11974(34);	decoy_P11974(308);	35.1315	1.415	Kojak	False
20180615_KS_CL_9	9124	3	IEPGKTDLAVAVPR	5	KIMSELMQTACIVPK	1								decoy_P11974	417	decoy_P11974	196	intra	0.315	decoy_P11974-196-decoy_P11974-417	413.0	196.0	True	138.0681	3350.8265	-7.4872	3350.8014	0.155	IEPGKTDLAVAVPR	KIMSELMQTACIVPK	decoy_P11974(417);	decoy_P11974(196);	35.168	0.315	Kojak	False
20180615_KS_CL_9	9130	2	EMIKSGMNVAR					15.99;15.99	2;7	15.99;15.99				P11974				linear or mono	1.02				False	0.0	1266.6044	1.2283	1266.606	0.0	EM[15.99]IKSGM[15.99]NVAR		P11974;		35.1796	1.02	Kojak	False
20180615_KS_CL_9	9140	4	MNFSHGTHEYHAETIK											P11974				linear or mono	0.315				False	0.0	1900.8505	1.0852	1900.8525	0.0	MNFSHGTHEYHAETIK		P11974;		35.2018	0.315	Kojak	False
20180615_KS_CL_9	9143	3	GKNIKIISK	2	PVPVVRMTNTFGSGPRWGTLVIVVDGK	1								P11974	263	decoy_P11974	1	inter	0.465	decoy_P11974-1-P11974-263	262.0	1.0	True	138.0681	4019.239	9.1066	4019.2756	0.065	GKNIKIISK	PVPVVRMTNTFGSGPRWGTLVIVVDGK	P11974(263);	decoy_P11974(1);	35.2094	0.005	Kojak	False
20180615_KS_CL_9	9145	3	INKGKEGLIK	3	VPVVRMTNTFGSGPRWGTLVIVVDGK	1								decoy_P11974	269	decoy_P11974	2	intra	0.31	decoy_P11974-2-decoy_P11974-269	267.0	2.0	True	138.0681	4021.2647	-2.4382	4021.2549	0.005	INKGKEGLIK	VPVVRMTNTFGSGPRWGTLVIVVDGK	decoy_P11974(269);	decoy_P11974(2);	35.2122	0.31	Kojak	False
20180615_KS_CL_9	9149	3	KFFGRAK	1	MTNTFGSGPRWGTLVIVVDGKK	21								decoy_P11974	28	decoy_P11974	27	homomultimeric	0.075	decoy_P11974-27-decoy_P11974-28	28.0	7.0	True	138.0681	3352.8312	-5.8266	3352.8117	0.015	KFFGRAK	MTNTFGSGPRWGTLVIVVDGKK	decoy_P11974(28);	decoy_P11974(27);	35.2215	0.075	Kojak	False
20180615_KS_CL_9	9151	3	MNFSHGTHEYHAETIKNVR					15.99;156.08	1;16	15.99;156.08				P11974				linear or mono	4.17				False	0.0	2442.1346	1.5841	2442.1385	0.0	M[15.99]NFSHGTHEYHAETIK[156.08]NVR		P11974;		35.2277	4.17	Kojak	False
20180615_KS_CL_9	9156	3	IMSELMQTACIVPKGAR	14	VEHVDAAKR	8								decoy_P11974	210	decoy_P11974	285	intra	0.605	decoy_P11974-210-decoy_P11974-285	197.0	278.0	True	138.0681	3065.5928	-3.4501	3065.5823	0.205	IMSELMQTACIVPKGAR	VEHVDAAKR	decoy_P11974(210);	decoy_P11974(285);	35.2447	0.01	Kojak	False
20180615_KS_CL_9	9161	3	IISKIENHEGVR	4	WGTLVIVVDGKKFFGR	12								P11974	270	decoy_P11974	28	inter	0.52	decoy_P11974-28-P11974-270	267.0	17.0	True	138.0681	3352.8364	8.7669	3352.8658	0.035	IISKIENHEGVR	WGTLVIVVDGKKFFGR	P11974(270);	decoy_P11974(28);	35.2616	0.015	Kojak	False
20180615_KS_CL_9	9163	3	MNFSHGTHEYHAETIKNVR					156.08	16	156.08				P11974				linear or mono	1.94				False	0.0	2426.154	-4.3008	2426.1436	0.0	MNFSHGTHEYHAETIK[156.08]NVR		P11974;		35.2678	1.49	Kojak	False
20180615_KS_CL_9	9170	4	ILGTRIEPGKTDLAVAVPR	10	PVPVVRMTNTFGSGPRWGTLVIVVDGK	1								decoy_P11974	417	decoy_P11974	1	intra	0.61	decoy_P11974-1-decoy_P11974-417	408.0	1.0	True	138.0681	5024.8093	-1.8662	5024.7999	0.08	ILGTRIEPGKTDLAVAVPR	PVPVVRMTNTFGSGPRWGTLVIVVDGK	decoy_P11974(417);	decoy_P11974(1);	35.2917	0.61	Kojak	False
20180615_KS_CL_9	9186	3	SVETLKEMIK					15.99	8	15.99				P11974				linear or mono	1.315				False	0.0	1192.6317	4.6644	1192.6373	0.0	SVETLKEM[15.99]IK		P11974;		35.3351	1.315	Kojak	False
20180615_KS_CL_9	9190	5	LEVEATGSGKILGTR	10	TPRPKK	5								decoy_P11974	407	decoy_P11974	195	intra	0.95	decoy_P11974-195-decoy_P11974-407	398.0	191.0	True	138.0681	2393.3599	1.7525	2393.3641	0.075	LEVEATGSGKILGTR	TPRPKK	decoy_P11974(407);	decoy_P11974(195);	35.3443	0.95	Kojak	False
20180615_KS_CL_9	9195	3	GSGTAEVELKK											P11974				linear or mono	1.32				False	0.0	1117.5944	3.0492	1117.5978	0.0	GSGTAEVELKK		P11974;		35.3545	0.115	Kojak	False
20180615_KS_CL_9	9201	3	KGATLKITLDNAYMEK	6	RVEHVDAAKR	9								P11974	141	decoy_P11974	285	inter	1.11	P11974-141-decoy_P11974-285	136.0	277.0	True	138.0681	3112.6598	3.3217	3112.6702	0.43	KGATLKITLDNAYMEK	RVEHVDAAKR	P11974(141);	decoy_P11974(285);	35.3731	0.39	Kojak	False
20180615_KS_CL_9	9209	3	KIMSELMQTACIVPKGAR					15.99;15.99	3;7	15.99;15.99				decoy_P11974				linear or mono	0.43				True	0.0	2064.0417	5.4006	2064.0529	0.0	KIM[15.99]SELM[15.99]QTACIVPKGAR		decoy_P11974;		35.3983	0.05	Kojak	False
20180615_KS_CL_9	9214	3	SSSHSTDLMEAMAMGSVEASYK					15.99;15.99	12;14	15.99;15.99				P11974				linear or mono	3.61				False	0.0	2349.9688	3.1442	2349.9762	0.0	SSSHSTDLMEAM[15.99]AM[15.99]GSVEASYK		P11974;		35.4138	3.61	Kojak	False
20180615_KS_CL_9	9229	2	ITLDNAYMEK					15.99	8	15.99				P11974				linear or mono	2.42				False	0.0	1212.5729	-2.7426	1212.5696	0.0	ITLDNAYM[15.99]EK		P11974;		35.4575	2.025	Kojak	False
20180615_KS_CL_9	9230	3	KPRPTR	1	TGLIKGSGTAEVELK	5								P11974	337	P11974	125	intra	3.075	P11974-125-P11974-337	337.0	121.0	False	138.0681	2393.3581	2.4854	2393.3641	0.285	KPRPTR	TGLIKGSGTAEVELK	P11974(337);	P11974(125);	35.4588	1.21	Kojak	False
20180615_KS_CL_9	9243	3	KGDVVIVLTGWRPGSGFTNTMRVVPVP					156.08	1	156.08				P11974				linear or mono	0.095				False	0.0	3037.6616	-6.4288	3037.6421	0.0	K[156.08]GDVVIVLTGWRPGSGFTNTMRVVPVP		P11974;		35.5001	0.095	Kojak	False
20180615_KS_CL_9	9276	4	MNFSHGTHEYHAETIKNVR					15.99;156.08	1;16	15.99;156.08				P11974				linear or mono	4.5				False	0.0	2442.132	2.6392	2442.1385	0.0	M[15.99]NFSHGTHEYHAETIK[156.08]NVR		P11974;		35.5869	4.5	Kojak	False
20180615_KS_CL_9	9288	3	VFLAQKMIIGR					15.99	7	15.99				P11974				linear or mono	1.53				False	0.0	1290.7441	3.1181	1290.7481	0.0	VFLAQKM[15.99]IIGR		P11974;		35.6293	1.53	Kojak	False
20180615_KS_CL_9	9293	3	SGVDVVKCINK											decoy_P11974				linear or mono	1.13				True	0.0	1217.6465	-2.2293	1217.6437	0.0	SGVDVVKCINK		decoy_P11974;		35.6494	0.185	Kojak	False
20180615_KS_CL_9	9294	3	KIMSELMQTACIVPKGAR											decoy_P11974				linear or mono	0.365				True	0.0	2032.0801	-8.3785	2032.0631	0.0	KIMSELMQTACIVPKGAR		decoy_P11974;		35.6511	0.365	Kojak	False
20180615_KS_CL_9	9297	4	KPRPTR	1	TGLIKGSGTAEVELK	5								P11974	337	P11974	125	intra	2.8	P11974-125-P11974-337	337.0	121.0	False	138.0681	2393.3564	3.2111	2393.3641	0.065	KPRPTR	TGLIKGSGTAEVELK	P11974(337);	P11974(125);	35.6598	1.775	Kojak	False
20180615_KS_CL_9	9306	3	SSSHSTDLMEAMAMGSVEASYK					15.99	9	15.99				P11974				linear or mono	0.125				False	0.0	2333.9871	-2.5135	2333.9813	0.0	SSSHSTDLM[15.99]EAMAMGSVEASYK		P11974;		35.681	0.125	Kojak	False
20180615_KS_CL_9	9324	3	MNFSHGTHEYHAETIKNVR					15.99;156.08	1;16	15.99;156.08				P11974				linear or mono	4.325				False	0.0	2442.1316	2.8262	2442.1385	0.0	M[15.99]NFSHGTHEYHAETIK[156.08]NVR		P11974;		35.7358	4.325	Kojak	False
20180615_KS_CL_9	9352	5	LEVEATGSGKILGTR	10	TPRPKK	5								decoy_P11974	407	decoy_P11974	195	intra	0.785	decoy_P11974-195-decoy_P11974-407	398.0	191.0	True	138.0681	2393.3582	2.4733	2393.3641	0.22	LEVEATGSGKILGTR	TPRPKK	decoy_P11974(407);	decoy_P11974(195);	35.8497	0.785	Kojak	False
20180615_KS_CL_9	9372	3	SSSHSTDLMEAMAMGSVEASYK					15.99;15.99	12;14	15.99;15.99				P11974				linear or mono	2.58				False	0.0	2349.9678	3.5732	2349.9762	0.0	SSSHSTDLMEAM[15.99]AM[15.99]GSVEASYK		P11974;		35.9311	2.58	Kojak	False
20180615_KS_CL_9	9374	3	SSSHSTDLMEAMAMGSVEASYK					15.99	14	15.99				P11974				linear or mono	0.665				False	0.0	2333.9697	4.9396	2333.9813	0.0	SSSHSTDLMEAMAM[15.99]GSVEASYK		P11974;		35.939	0.665	Kojak	False
20180615_KS_CL_9	9379	3	EMIKSGMNVAR	4	KGATLK	1								P11974	66	P11974	136	intra	2.055	P11974-66-P11974-136	63.0	136.0	False	138.0681	1989.0624	6.3442	1989.075	0.645	EMIKSGMNVAR	KGATLK	P11974(66);	P11974(136);	35.9545	0.59	Kojak	False
20180615_KS_CL_9	9383	3	KPRPTR	1	TGLIKGSGTAEVELK	5								P11974	337	P11974	125	intra	2.99	P11974-125-P11974-337	337.0	121.0	False	138.0681	2393.3558	3.4698	2393.3641	0.6	KPRPTR	TGLIKGSGTAEVELK	P11974(337);	P11974(125);	35.968	1.695	Kojak	False
20180615_KS_CL_9	9386	4	EMIKSGMNVAR	4	KGATLK	1								P11974	66	P11974	136	intra	1.56	P11974-66-P11974-136	63.0	136.0	False	138.0681	1989.0699	2.5475	1989.075	0.245	EMIKSGMNVAR	KGATLK	P11974(66);	P11974(136);	35.9818	0.155	Kojak	False
20180615_KS_CL_9	9397	3	VFLAQKMIIGR					15.99	7	15.99				P11974				linear or mono	2.195				False	0.0	1290.7407	5.7216	1290.7481	0.0	VFLAQKM[15.99]IIGR		P11974;		36.0342	2.195	Kojak	False
20180615_KS_CL_9	9413	4	MNFSHGTHEYHAETIKNVR					15.99;156.08	1;16	15.99;156.08				P11974				linear or mono	4.045				False	0.0	2442.1262	5.0319	2442.1385	0.0	M[15.99]NFSHGTHEYHAETIK[156.08]NVR		P11974;		36.0911	4.045	Kojak	False
20180615_KS_CL_9	9415	3	SSSHSTDLMEAMAMGSVEASYK					15.99	14	15.99				P11974				linear or mono	1.76				False	0.0	2333.9749	2.7193	2333.9813	0.0	SSSHSTDLMEAMAM[15.99]GSVEASYK		P11974;		36.0991	1.76	Kojak	False
20180615_KS_CL_9	9432	3	MNFSHGTHEYHAETIK											P11974				linear or mono	1.27				False	0.0	1900.8486	2.0793	1900.8525	0.0	MNFSHGTHEYHAETIK		P11974;		36.1617	1.27	Kojak	False
20180615_KS_CL_9	9435	4	KPRPTR	1	TGLIKGSGTAEVELK	5								P11974	337	P11974	125	intra	3.185	P11974-125-P11974-337	337.0	121.0	False	138.0681	2393.3577	2.6734	2393.3641	0.1	KPRPTR	TGLIKGSGTAEVELK	P11974(337);	P11974(125);	36.1755	2.485	Kojak	False
20180615_KS_CL_9	9441	3	VNKITEAHYEHTGHSFNMR					156.08	3	156.08				decoy_P11974				linear or mono	0.24				True	0.0	2426.132	4.7558	2426.1436	0.0	VNK[156.08]ITEAHYEHTGHSFNMR		decoy_P11974;		36.1992	0.11	Kojak	False
20180615_KS_CL_9	9454	3	SVETLKEMIK					15.99	8	15.99				P11974				linear or mono	0.5				False	0.0	1192.6328	3.7031	1192.6373	0.0	SVETLKEM[15.99]IK		P11974;		36.2391	0.5	Kojak	False
20180615_KS_CL_9	9457	3	MNFSHGTHEYHAETIKNVR					15.99;156.08	1;16	15.99;156.08				P11974				linear or mono	3.45				False	0.0	2442.131	3.0673	2442.1385	0.0	M[15.99]NFSHGTHEYHAETIK[156.08]NVR		P11974;		36.2467	2.97	Kojak	False
20180615_KS_CL_9	9498	5	GFFKK	4	TGLIKGSGTAEVELKK	5								P11974	504	P11974	125	intra	1.74	P11974-125-P11974-504	501.0	121.0	False	138.0681	2393.3626	-2.3812	2393.3569	0.27	GFFKK	TGLIKGSGTAEVELKK	P11974(504);	P11974(125);	36.3688	0.21	Kojak	False
20180615_KS_CL_9	9501	3	MNFSHGTHEYHAETIKNVR					15.99;156.08	1;16	15.99;156.08				P11974				linear or mono	3.36				False	0.0	2442.1175	8.5858	2442.1385	0.0	M[15.99]NFSHGTHEYHAETIK[156.08]NVR		P11974;		36.3781	3.36	Kojak	False
20180615_KS_CL_9	9520	3	KLEVEATGSGK											decoy_P11974				linear or mono	1.445				True	0.0	1117.5918	5.4452	1117.5978	0.0	KLEVEATGSGK		decoy_P11974;		36.4312	0.515	Kojak	False
20180615_KS_CL_9	9522	3	SSSHSTDLMEAMAMGSVEASYK					15.99;15.99	12;14	15.99;15.99				P11974				linear or mono	3.085				False	0.0	2349.9709	2.2593	2349.9762	0.0	SSSHSTDLMEAM[15.99]AM[15.99]GSVEASYK		P11974;		36.4374	3.085	Kojak	False
20180615_KS_CL_9	9552	4	GSGTAEVELKK	10	KILGEK	1								P11974	135	P11974	256	intra	1.64	P11974-135-P11974-256	126.0	256.0	False	138.0681	1942.0976	0.5141	1942.0986	0.57	GSGTAEVELKK	KILGEK	P11974(135);	P11974(256);	36.5392	0.56	Kojak	False
20180615_KS_CL_9	9567	2	EMIKSGMNVAR					156.08	4	156.08				P11974				linear or mono	0.205				False	0.0	1390.6855	6.6592	1390.6948	0.0	EMIK[156.08]SGMNVAR		P11974;		36.5717	0.205	Kojak	False
20180615_KS_CL_9	9576	3	SSSHSTDLMEAMAMGSVEASYK					15.99	14	15.99				P11974				linear or mono	1.9				False	0.0	2333.9773	1.6925	2333.9813	0.0	SSSHSTDLMEAMAM[15.99]GSVEASYK		P11974;		36.6012	1.9	Kojak	False
20180615_KS_CL_9	9577	4	MNFSHGTHEYHAETIKNVR					15.99;156.08	1;16	15.99;156.08				P11974				linear or mono	3.78				False	0.0	2442.1186	8.1499	2442.1385	0.0	M[15.99]NFSHGTHEYHAETIK[156.08]NVR		P11974;		36.6025	3.755	Kojak	False
20180615_KS_CL_9	9578	3	GSGTAEVELKK											P11974				linear or mono	1.03				False	0.0	1117.5952	2.3933	1117.5978	0.0	GSGTAEVELKK		P11974;		36.6038	0.205	Kojak	False
20180615_KS_CL_9	9609	4	KPRPTR	1	TGLIKGSGTAEVELK	5								P11974	337	P11974	125	intra	2.845	P11974-125-P11974-337	337.0	121.0	False	138.0681	2393.361	1.2859	2393.3641	0.205	KPRPTR	TGLIKGSGTAEVELK	P11974(337);	P11974(125);	36.6828	2.39	Kojak	False
20180615_KS_CL_9	9614	3	MNFSHGTHEYHAETIK					15.99	1	15.99				P11974				linear or mono	0.3				False	0.0	1916.8434	2.1087	1916.8474	0.0	M[15.99]NFSHGTHEYHAETIK		P11974;		36.693	0.3	Kojak	False
20180615_KS_CL_9	9625	3	SVETLKEMIK					15.99	8	15.99				P11974				linear or mono	0.74				False	0.0	1192.6362	0.8748	1192.6373	0.0	SVETLKEM[15.99]IK		P11974;		36.7287	0.74	Kojak	False
20180615_KS_CL_9	9651	2	VNLAMNVGK					15.99	5	15.99				P11974				linear or mono	1.66				False	0.0	960.507	-0.8075	960.5062	0.0	VNLAM[15.99]NVGK		P11974;		36.8053	1.66	Kojak	False
20180615_KS_CL_9	9658	3	VNKITEAHYEHTGHSFNMR					156.08	3	156.08				decoy_P11974				linear or mono	0.275				True	0.0	2426.1317	4.9067	2426.1436	0.0	VNK[156.08]ITEAHYEHTGHSFNMR		decoy_P11974;		36.8289	0.13	Kojak	False
20180615_KS_CL_9	9676	3	SVETLKEMIK											P11974				linear or mono	3.67				False	0.0	1176.6407	1.3622	1176.6424	0.0	SVETLKEMIK		P11974;		36.8818	3.67	Kojak	False
20180615_KS_CL_9	9681	3	MNFSHGTHEYHAETIKNVR					15.99;156.08	1;16	15.99;156.08				P11974				linear or mono	2.875				False	0.0	2442.1237	6.0534	2442.1385	0.0	M[15.99]NFSHGTHEYHAETIK[156.08]NVR		P11974;		36.8939	2.875	Kojak	False
20180615_KS_CL_9	9700	3	SSSHSTDLMEAMAMGSVEASYK					15.99;15.99	12;14	15.99;15.99				P11974				linear or mono	3.04				False	0.0	2349.9726	1.5264	2349.9762	0.0	SSSHSTDLMEAM[15.99]AM[15.99]GSVEASYK		P11974;		36.9446	3.04	Kojak	False
20180615_KS_CL_9	9738	3	YDLWLINEDCKEMYANDLTIK											decoy_P11974				linear or mono	0.615				True	0.0	2646.2254	3.4216	2646.2345	0.0	YDLWLINEDCKEMYANDLTIK		decoy_P11974;		37.0478	0.515	Kojak	False
20180615_KS_CL_9	9757	3	SSSHSTDLMEAMAMGSVEASYK					15.99	14	15.99				P11974				linear or mono	1.94				False	0.0	2333.9794	0.8237	2333.9813	0.0	SSSHSTDLMEAMAM[15.99]GSVEASYK		P11974;		37.1049	1.94	Kojak	False
20180615_KS_CL_9	9759	4	MNFSHGTHEYHAETIKNVR					15.99;156.08	1;16	15.99;156.08				P11974				linear or mono	3.285				False	0.0	2442.133	2.2287	2442.1385	0.0	M[15.99]NFSHGTHEYHAETIK[156.08]NVR		P11974;		37.1112	3.21	Kojak	False
20180615_KS_CL_9	9760	3	GSGTAEVELKK											P11974				linear or mono	1.04				False	0.0	1117.5965	1.2347	1117.5978	0.0	GSGTAEVELKK		P11974;		37.1125	0.395	Kojak	False
20180615_KS_CL_9	9765	4	YDLWLINEDCKEMYANDLTIK											decoy_P11974				linear or mono	1.385				True	0.0	2646.2281	2.3975	2646.2345	0.0	YDLWLINEDCKEMYANDLTIK		decoy_P11974;		37.1227	1.285	Kojak	False
20180615_KS_CL_9	9766	4	MNFSHGTHEYHAETIK					15.99	1	15.99				P11974				linear or mono	0.74				False	0.0	1916.8407	3.5278	1916.8474	0.0	M[15.99]NFSHGTHEYHAETIK		P11974;		37.124	0.74	Kojak	False
20180615_KS_CL_9	9788	3	KLEVEATGSGK											decoy_P11974				linear or mono	0.82				True	0.0	1117.5958	1.7881	1117.5978	0.0	KLEVEATGSGK		decoy_P11974;		37.1868	0.205	Kojak	False
20180615_KS_CL_9	9790	4	LEVEATGSGKILGTR	10	TPRPKK	5								decoy_P11974	407	decoy_P11974	195	intra	0.24	decoy_P11974-195-decoy_P11974-407	398.0	191.0	True	138.0681	2393.3626	0.6086	2393.3641	0.09	LEVEATGSGKILGTR	TPRPKK	decoy_P11974(407);	decoy_P11974(195);	37.193	0.24	Kojak	False
20180615_KS_CL_9	9794	2	MQHLIAR					15.99	1	15.99				P11974				linear or mono	1.1				False	0.0	883.4781	-9.4588	883.4697	0.0	M[15.99]QHLIAR		P11974;		37.204	1.1	Kojak	False
20180615_KS_CL_9	9796	5	KFFGRAK	1	RVEHVDAAKR	9								decoy_P11974	28	decoy_P11974	285	intra	1.225	decoy_P11974-28-decoy_P11974-285	28.0	277.0	True	138.0681	2170.1916	9.4891	2170.2122	0.565	KFFGRAK	RVEHVDAAKR	decoy_P11974(28);	decoy_P11974(285);	37.212	0.06	Kojak	False
20180615_KS_CL_9	9802	3	SVETLKEMIK					15.99	8	15.99				P11974				linear or mono	1.845				False	0.0	1192.6346	2.2389	1192.6373	0.0	SVETLKEM[15.99]IK		P11974;		37.2335	1.845	Kojak	False
20180615_KS_CL_9	9808	3	YDLWLINEDCKEMYANDLTIK											decoy_P11974				linear or mono	0.465				True	0.0	2646.2222	4.6431	2646.2345	0.0	YDLWLINEDCKEMYANDLTIK		decoy_P11974;		37.2504	0.465	Kojak	False
20180615_KS_CL_9	9840	3	AGKPVICATQMLESMIK					15.99;15.99	11;15	15.99;15.99				P11974				linear or mono	2.645				False	0.0	1907.95	0.9057	1907.9518	0.0	AGKPVICATQM[15.99]LESM[15.99]IK		P11974;		37.3459	2.645	Kojak	False
20180615_KS_CL_9	9857	3	SVETLKEMIK											P11974				linear or mono	3.215				False	0.0	1176.6404	1.7007	1176.6424	0.0	SVETLKEMIK		P11974;		37.3934	3.215	Kojak	False
20180615_KS_CL_9	9862	3	MNFSHGTHEYHAETIKNVR					15.99;156.08	1;16	15.99;156.08				P11974				linear or mono	1.09				False	0.0	2442.1352	1.3404	2442.1385	0.0	M[15.99]NFSHGTHEYHAETIK[156.08]NVR		P11974;		37.4041	1.09	Kojak	False
20180615_KS_CL_9	9863	5	GFFKK	4	TGLIKGSGTAEVELKK	15								P11974	504	P11974	135	intra	1.075	P11974-135-P11974-504	501.0	121.0	False	138.0681	2393.3595	-1.0886	2393.3569	0.205	GFFKK	TGLIKGSGTAEVELKK	P11974(504);	P11974(135);	37.4058	0.155	Kojak	False
20180615_KS_CL_9	9875	2	ITLDNAYMEK					15.99	8	15.99				P11974				linear or mono	2.655				False	0.0	1212.5657	3.2017	1212.5696	0.0	ITLDNAYM[15.99]EK		P11974;		37.4496	2.345	Kojak	False
20180615_KS_CL_9	9882	3	nPVPVVRMTNTFGSGPR					156.08	1	156.08				decoy_P11974				linear or mono	0.345				True	0.0	1869.9812	-2.2711	1869.977	0.0	n[156.08]PVPVVRMTNTFGSGPR		decoy_P11974;		37.4795	0.345	Kojak	False
20180615_KS_CL_9	9893	3	MNFSHGTHEYHAETIK											P11974				linear or mono	0.34				False	0.0	1900.8493	1.7167	1900.8525	0.0	MNFSHGTHEYHAETIK		P11974;		37.5134	0.34	Kojak	False
20180615_KS_CL_9	9922	3	VNKITEAHYEHTGHSFNMR					156.08	3	156.08				decoy_P11974				linear or mono	0.24				True	0.0	2426.1269	6.869	2426.1436	0.0	VNK[156.08]ITEAHYEHTGHSFNMR		decoy_P11974;		37.6014	0.24	Kojak	False
20180615_KS_CL_9	9925	3	SSSHSTDLMEAMAMGSVEASYK					15.99	14	15.99				P11974				linear or mono	2.005				False	0.0	2333.9786	1.1499	2333.9813	0.0	SSSHSTDLMEAMAM[15.99]GSVEASYK		P11974;		37.6089	2.005	Kojak	False
20180615_KS_CL_9	9927	3	SSSHSTDLMEAMAMGSVEASYK					15.99;15.99	12;14	15.99;15.99				P11974				linear or mono	3.27				False	0.0	2349.9731	1.3135	2349.9762	0.0	SSSHSTDLMEAM[15.99]AM[15.99]GSVEASYK		P11974;		37.6115	3.27	Kojak	False
20180615_KS_CL_9	9930	4	MNFSHGTHEYHAETIKNVR					15.99;156.08	1;16	15.99;156.08				P11974				linear or mono	3.565				False	0.0	2442.1349	1.4756	2442.1385	0.0	M[15.99]NFSHGTHEYHAETIK[156.08]NVR		P11974;		37.6191	3.565	Kojak	False
20180615_KS_CL_9	9973	3	EGLIKR	5	NICKVVDVGSK	4								decoy_P11974	276	P11974	166	inter	1.3	P11974-166-decoy_P11974-276	272.0	163.0	True	138.0681	2070.1533	-1.305	2070.1506	0.585	EGLIKR	NICKVVDVGSK	decoy_P11974(276);	P11974(166);	37.7373	0.67	Kojak	False
20180615_KS_CL_9	9975	3	SVETLKEMIK					15.99	8	15.99				P11974				linear or mono	1.76				False	0.0	1192.6366	0.5818	1192.6373	0.0	SVETLKEM[15.99]IK		P11974;		37.7435	1.76	Kojak	False
20180615_KS_CL_9	10008	3	GSGTAEVELKK											P11974				linear or mono	1.545				False	0.0	1117.5956	1.9887	1117.5978	0.0	GSGTAEVELKK		P11974;		37.8453	0.83	Kojak	False
20180615_KS_CL_9	10026	3	SVETLKEMIK											P11974				linear or mono	3.245				False	0.0	1176.6409	1.2736	1176.6424	0.0	SVETLKEMIK		P11974;		37.8999	3.245	Kojak	False
20180615_KS_CL_9	10046	2	ITLDNAYMEK					15.99	8	15.99				P11974				linear or mono	2.615				False	0.0	1212.5676	1.6269	1212.5696	0.0	ITLDNAYM[15.99]EK		P11974;		37.9524	1.835	Kojak	False
20180615_KS_CL_9	10063	3	MNFSHGTHEYHAETIKNVR					15.99;156.08	1;16	15.99;156.08				P11974				linear or mono	1.005				False	0.0	2442.1236	6.0961	2442.1385	0.0	M[15.99]NFSHGTHEYHAETIK[156.08]NVR		P11974;		37.9994	1.005	Kojak	False
20180615_KS_CL_9	10072	3	AGKPVICATQMLESMIK					15.99;15.99	11;15	15.99;15.99				P11974				linear or mono	2.975				False	0.0	1907.9491	1.3703	1907.9518	0.0	AGKPVICATQM[15.99]LESM[15.99]IK		P11974;		38.0261	2.975	Kojak	False
20180615_KS_CL_9	10088	3	MNFSHGTHEYHAETIKNVR					156.08	16	156.08				P11974				linear or mono	0.825				False	0.0	2426.1303	5.4848	2426.1436	0.0	MNFSHGTHEYHAETIK[156.08]NVR		P11974;		38.0702	0.14	Kojak	False
20180615_KS_CL_9	10096	3	MTNTFGSGPRWGTLVIVVDGK					15.99	1	15.99				decoy_P11974				linear or mono	0.59				True	0.0	2250.1504	-1.6896	2250.1466	0.0	M[15.99]TNTFGSGPRWGTLVIVVDGK		decoy_P11974;		38.1001	0.59	Kojak	False
20180615_KS_CL_9	10101	3	SSSHSTDLMEAMAMGSVEASYK					15.99	14	15.99				P11974				linear or mono	3.31				False	0.0	2333.9766	1.9976	2333.9813	0.0	SSSHSTDLMEAMAM[15.99]GSVEASYK		P11974;		38.1149	3.31	Kojak	False
20180615_KS_CL_9	10104	3	SSSHSTDLMEAMAMGSVEASYK					15.99;15.99	12;14	15.99;15.99				P11974				linear or mono	2.975				False	0.0	2349.9728	1.4495	2349.9762	0.0	SSSHSTDLMEAM[15.99]AM[15.99]GSVEASYK		P11974;		38.1225	2.975	Kojak	False
20180615_KS_CL_9	10105	4	MNFSHGTHEYHAETIKNVR					15.99;156.08	1;16	15.99;156.08				P11974				linear or mono	3.19				False	0.0	2442.1303	3.3407	2442.1385	0.0	M[15.99]NFSHGTHEYHAETIK[156.08]NVR		P11974;		38.1238	2.81	Kojak	False
20180615_KS_CL_9	10113	4	MNFSHGTHEYHAETIK					15.99	1	15.99				P11974				linear or mono	0.815				False	0.0	1916.8497	-1.1755	1916.8474	0.0	M[15.99]NFSHGTHEYHAETIK		P11974;		38.149	0.815	Kojak	False
20180615_KS_CL_9	10129	3	IISKIENHEGVR	4	KLEVEATGSGK	1								P11974	270	decoy_P11974	397	inter	0.355	P11974-270-decoy_P11974-397	267.0	397.0	True	138.0681	2649.4198	5.214	2649.4336	0.11	IISKIENHEGVR	KLEVEATGSGK	P11974(270);	decoy_P11974(397);	38.2105	0.115	Kojak	False
20180615_KS_CL_9	10132	4	MNFSHGTHEYHAETIK											P11974				linear or mono	0.675				False	0.0	1900.8481	2.3424	1900.8525	0.0	MNFSHGTHEYHAETIK		P11974;		38.2198	0.675	Kojak	False
20180615_KS_CL_9	10140	3	IISKIENHEGVR	4	KILGEK	1								P11974	270	P11974	256	intra	0.765	P11974-256-P11974-270	267.0	256.0	False	138.0681	2218.2645	1.7669	2218.2684	0.135	IISKIENHEGVR	KILGEK	P11974(270);	P11974(256);	38.2439	0.635	Kojak	False
20180615_KS_CL_9	10194	3	SVETLKEMIK											P11974				linear or mono	3.035				False	0.0	1176.6391	2.7331	1176.6424	0.0	SVETLKEMIK		P11974;		38.4027	3.035	Kojak	False
20180615_KS_CL_9	10211	3	GSGTAEVELKK											P11974				linear or mono	1.195				False	0.0	1117.5977	0.156	1117.5978	0.0	GSGTAEVELKK		P11974;		38.4444	0.64	Kojak	False
20180615_KS_CL_9	10215	2	ITLDNAYMEK					15.99	8	15.99				P11974				linear or mono	2.895				False	0.0	1212.5667	2.364	1212.5696	0.0	ITLDNAYM[15.99]EK		P11974;		38.4586	2.075	Kojak	False
20180615_KS_CL_9	10238	3	SVETLKEMIK					15.99	8	15.99				P11974				linear or mono	0.75				False	0.0	1192.6367	0.4554	1192.6373	0.0	SVETLKEM[15.99]IK		P11974;		38.5044	0.75	Kojak	False
20180615_KS_CL_9	10259	2	VNLAMNVGK					15.99	5	15.99				P11974				linear or mono	1.875				False	0.0	960.5057	0.5508	960.5062	0.0	VNLAM[15.99]NVGK		P11974;		38.5531	1.875	Kojak	False
20180615_KS_CL_9	10287	3	MNFSHGTHEYHAETIKNVR					156.08	16	156.08				P11974				linear or mono	1.63				False	0.0	2426.1402	1.4099	2426.1436	0.0	MNFSHGTHEYHAETIK[156.08]NVR		P11974;		38.6168	1.175	Kojak	False
20180615_KS_CL_9	10291	3	SSSHSTDLMEAMAMGSVEASYK					15.99	12	15.99				P11974				linear or mono	3.465				False	0.0	2333.9802	0.4621	2333.9813	0.0	SSSHSTDLMEAM[15.99]AMGSVEASYK		P11974;		38.6257	3.465	Kojak	False
20180615_KS_CL_9	10296	3	SSSHSTDLMEAMAMGSVEASYK					15.99;15.99	12;14	15.99;15.99				P11974				linear or mono	3.735				False	0.0	2349.9728	1.4336	2349.9762	0.0	SSSHSTDLMEAM[15.99]AM[15.99]GSVEASYK		P11974;		38.6361	3.735	Kojak	False
20180615_KS_CL_9	10297	4	MNFSHGTHEYHAETIKNVR					15.99;156.08	1;16	15.99;156.08				P11974				linear or mono	3.45				False	0.0	2442.1348	1.5102	2442.1385	0.0	M[15.99]NFSHGTHEYHAETIK[156.08]NVR		P11974;		38.6374	3.365	Kojak	False
20180615_KS_CL_9	10298	3	MNFSHGTHEYHAETIKNVR					15.99;156.08	1;16	15.99;156.08				P11974				linear or mono	1.41				False	0.0	2442.1402	-0.6871	2442.1385	0.0	M[15.99]NFSHGTHEYHAETIK[156.08]NVR		P11974;		38.6387	1.15	Kojak	False
20180615_KS_CL_9	10299	2	LFEELAR											P11974				linear or mono	1.845				False	0.0	876.4708	-0.3545	876.4705	0.0	LFEELAR		P11974;		38.6401	1.845	Kojak	False
20180615_KS_CL_9	10324	3	IISKIENHEGVR											P11974				linear or mono	1.225				False	0.0	1393.7624	3.8027	1393.7677	0.0	IISKIENHEGVR		P11974;		38.716	1.225	Kojak	False
20180615_KS_CL_9	10335	3	MNFSHGTHEYHAETIKNVR					156.08	16	156.08				P11974				linear or mono	4.755				False	0.0	2426.1396	1.6385	2426.1436	0.0	MNFSHGTHEYHAETIK[156.08]NVR		P11974;		38.7455	4.02	Kojak	False
20180615_KS_CL_9	10349	5	MNFSHGTHEYHAETIKNVR					156.08	16	156.08				P11974				linear or mono	1.735				False	0.0	2426.1407	1.1956	2426.1436	0.0	MNFSHGTHEYHAETIK[156.08]NVR		P11974;		38.7758	1.735	Kojak	False
20180615_KS_CL_9	10361	5	MNFSHGTHEYHAETIK											P11974				linear or mono	1.155				False	0.0	1900.8522	0.1917	1900.8525	0.0	MNFSHGTHEYHAETIK		P11974;		38.8164	1.155	Kojak	False
20180615_KS_CL_9	10364	3	NICKVVDVGSK					156.08	4	156.08				P11974				linear or mono	0.29				False	0.0	1373.7209	1.0597	1373.7223	0.0	NICK[156.08]VVDVGSK		P11974;		38.8258	0.095	Kojak	False
20180615_KS_CL_9	10365	4	KPRPTR	1	VNLAMNVGKARGFFK	9								P11974	337	P11974	498	intra	0.475	P11974-337-P11974-498	337.0	490.0	False	138.0681	2542.4369	-2.0184	2542.4317	0.215	KPRPTR	VNLAMNVGKARGFFK	P11974(337);	P11974(498);	38.8271	0.475	Kojak	False
20180615_KS_CL_9	10394	3	SVETLKEMIK											P11974				linear or mono	3.04				False	0.0	1176.6412	0.9925	1176.6424	0.0	SVETLKEMIK		P11974;		38.913	3.04	Kojak	False
20180615_KS_CL_9	10399	2	LDIDSAPITAR											P11974				linear or mono	2.725				False	0.0	1170.6245	-0.062	1170.6244	0.0	LDIDSAPITAR		P11974;		38.9233	2.575	Kojak	False
20180615_KS_CL_9	10401	4	MNFSHGTHEYHAETIK					15.99	1	15.99				P11974				linear or mono	0.105				False	0.0	1916.843	2.2946	1916.8474	0.0	M[15.99]NFSHGTHEYHAETIK		P11974;		38.9313	0.105	Kojak	False
20180615_KS_CL_9	10408	4	KPRPTR	1	VNLAMNVGKARGFFK	9								P11974	337	P11974	498	intra	0.47	P11974-337-P11974-498	337.0	490.0	False	138.0681	2542.437	-2.0879	2542.4317	0.025	KPRPTR	VNLAMNVGKARGFFK	P11974(337);	P11974(498);	38.9443	0.47	Kojak	False
20180615_KS_CL_9	10410	4	KAADVHEVR	1	TGLIKGSGTAEVELK	5								P11974	247	P11974	125	intra	3.065	P11974-125-P11974-247	247.0	121.0	False	138.0681	2663.4477	0.5806	2663.4493	1.555	KAADVHEVR	TGLIKGSGTAEVELK	P11974(247);	P11974(125);	38.9505	3.065	Kojak	False
20180615_KS_CL_9	10416	4	MNFSHGTHEYHAETIKNVR					156.08	16	156.08				P11974				linear or mono	5.675				False	0.0	2426.1423	0.5169	2426.1436	0.0	MNFSHGTHEYHAETIK[156.08]NVR		P11974;		38.9621	5.32	Kojak	False
20180615_KS_CL_9	10422	3	TGLIKGSGTAEVELK	5	VEHVDAAKR	8								P11974	125	decoy_P11974	285	inter	0.98	P11974-125-decoy_P11974-285	121.0	278.0	True	138.0681	2663.4465	1.0406	2663.4493	0.395	TGLIKGSGTAEVELK	VEHVDAAKR	P11974(125);	decoy_P11974(285);	38.9741	0.18	Kojak	False
20180615_KS_CL_9	10434	3	KAADVHEVR	1	TGLIKGSGTAEVELK	5								P11974	247	P11974	125	intra	1.51	P11974-125-P11974-247	247.0	121.0	False	138.0681	2663.4452	1.5274	2663.4493	0.695	KAADVHEVR	TGLIKGSGTAEVELK	P11974(247);	P11974(125);	39.0101	0.66	Kojak	False
20180615_KS_CL_9	10436	3	SVETLKEMIK					15.99	8	15.99				P11974				linear or mono	0.775				False	0.0	1192.636	1.0655	1192.6373	0.0	SVETLKEM[15.99]IK		P11974;		39.0164	0.775	Kojak	False
20180615_KS_CL_9	10442	3	MNFSHGTHEYHAETIK					15.99	1	15.99				P11974				linear or mono	0.39				False	0.0	1916.8415	3.0768	1916.8474	0.0	M[15.99]NFSHGTHEYHAETIK		P11974;		39.0284	0.39	Kojak	False
20180615_KS_CL_9	10469	3	MNFSHGTHEYHAETIK											P11974				linear or mono	0.295				False	0.0	1900.8532	-0.3502	1900.8525	0.0	MNFSHGTHEYHAETIK		P11974;		39.0891	0.295	Kojak	False
20180615_KS_CL_9	10485	3	SSSHSTDLMEAMAMGSVEASYK					15.99	12	15.99				P11974				linear or mono	3.61				False	0.0	2333.9793	0.8279	2333.9813	0.0	SSSHSTDLMEAM[15.99]AMGSVEASYK		P11974;		39.1328	3.61	Kojak	False
20180615_KS_CL_9	10489	3	SSSHSTDLMEAMAMGSVEASYK					15.99;15.99	12;14	15.99;15.99				P11974				linear or mono	3.68				False	0.0	2349.9736	1.0774	2349.9762	0.0	SSSHSTDLMEAM[15.99]AM[15.99]GSVEASYK		P11974;		39.1422	3.68	Kojak	False
20180615_KS_CL_9	10493	4	MNFSHGTHEYHAETIKNVR					15.99;156.08	1;16	15.99;156.08				P11974				linear or mono	3.685				False	0.0	2442.1193	7.838	2442.1385	0.0	M[15.99]NFSHGTHEYHAETIK[156.08]NVR		P11974;		39.1511	3.505	Kojak	False
20180615_KS_CL_9	10505	3	QKGPDFLVTEVENGGFLGSK											P11974				linear or mono	0.47				False	0.0	2121.0797	-2.645	2121.0741	0.0	QKGPDFLVTEVENGGFLGSK		P11974;		39.1823	0.47	Kojak	False
20180615_KS_CL_9	10525	3	MNFSHGTHEYHAETIKNVR					156.08	16	156.08				P11974				linear or mono	7.865				False	0.0	2426.1411	1.029	2426.1436	0.0	MNFSHGTHEYHAETIK[156.08]NVR		P11974;		39.2495	6.98	Kojak	False
20180615_KS_CL_9	10535	4	MNFSHGTHEYHAETIK											P11974				linear or mono	1.135				False	0.0	1900.8515	0.5689	1900.8525	0.0	MNFSHGTHEYHAETIK		P11974;		39.2758	1.135	Kojak	False
20180615_KS_CL_9	10538	5	MNFSHGTHEYHAETIKNVR					156.08	16	156.08				P11974				linear or mono	3.205				False	0.0	2426.1421	0.5916	2426.1436	0.0	MNFSHGTHEYHAETIK[156.08]NVR		P11974;		39.2834	3.205	Kojak	False
20180615_KS_CL_9	10555	5	MNFSHGTHEYHAETIK											P11974				linear or mono	0.38				False	0.0	1900.8507	0.982	1900.8525	0.0	MNFSHGTHEYHAETIK		P11974;		39.3386	0.38	Kojak	False
20180615_KS_CL_9	10558	3	IISKIENHEGVR					156.08	4	156.08				P11974				linear or mono	2.905				False	0.0	1549.8462	0.0297	1549.8463	0.0	IISK[156.08]IENHEGVR		P11974;		39.3479	2.905	Kojak	False
20180615_KS_CL_9	10571	2	VFLAQK											P11974				linear or mono	1.01				False	0.0	704.4208	1.8558	704.4221	0.0	VFLAQK		P11974;		39.393	0.83	Kojak	False
20180615_KS_CL_9	10586	5	KFFGR	1	VVDVGSKVYVDDGLISLQVKQK	7								decoy_P11974	28	P11974	173	inter	0.725	decoy_P11974-28-P11974-173	28.0	167.0	True	138.0681	3179.7311	8.8628	3179.7593	0.345	KFFGR	VVDVGSKVYVDDGLISLQVKQK	decoy_P11974(28);	P11974(173);	39.441	0.22	Kojak	False
20180615_KS_CL_9	10593	4	KAADVHEVR	1	TGLIKGSGTAEVELK	5								P11974	247	P11974	125	intra	2.75	P11974-125-P11974-247	247.0	121.0	False	138.0681	2663.447	0.8535	2663.4493	1.335	KAADVHEVR	TGLIKGSGTAEVELK	P11974(247);	P11974(125);	39.4597	2.75	Kojak	False
20180615_KS_CL_9	10596	4	MNFSHGTHEYHAETIKNVR					156.08	16	156.08				P11974				linear or mono	5.08				False	0.0	2426.1427	0.3649	2426.1436	0.0	MNFSHGTHEYHAETIK[156.08]NVR		P11974;		39.4673	4.47	Kojak	False
20180615_KS_CL_9	10599	4	MNFSHGTHEYHAETIK					15.99	1	15.99				P11974				linear or mono	0.665				False	0.0	1916.8491	-0.8662	1916.8474	0.0	M[15.99]NFSHGTHEYHAETIK		P11974;		39.4713	0.665	Kojak	False
20180615_KS_CL_9	10603	5	AGKPVICATQMLESMIK	3	VFLAQKMIIGR	6								P11974	322	P11974	311	intra	1.555	P11974-311-P11974-322	320.0	306.0	False	138.0681	3288.768	4.6257	3288.7833	0.505	AGKPVICATQMLESMIK	VFLAQKMIIGR	P11974(322);	P11974(311);	39.4802	1.5	Kojak	False
20180615_KS_CL_9	10606	2	LFEELAR											P11974				linear or mono	1.415				False	0.0	876.4705	0.0068	876.4705	0.0	LFEELAR		P11974;		39.4895	1.415	Kojak	False
20180615_KS_CL_9	10625	3	SSSHSTDLMEAMAMGSVEASYK											P11974				linear or mono	1.535				False	0.0	2317.9751	4.8566	2317.9864	0.0	SSSHSTDLMEAMAMGSVEASYK		P11974;		39.5409	1.535	Kojak	False
20180615_KS_CL_9	10629	3	MNFSHGTHEYHAETIKNVR					15.99;156.08	1;16	15.99;156.08				P11974				linear or mono	1.31				False	0.0	2442.1288	3.9622	2442.1385	0.0	M[15.99]NFSHGTHEYHAETIK[156.08]NVR		P11974;		39.5503	1.175	Kojak	False
20180615_KS_CL_9	10632	4	AKGVNMALNVRLDVDEAWAEQVPDK					156.08	2	156.08				decoy_P11974				linear or mono	0.79				True	0.0	2923.4865	-4.0151	2923.4748	0.0	AK[156.08]GVNMALNVRLDVDEAWAEQVPDK		decoy_P11974;		39.5548	0.79	Kojak	False
20180615_KS_CL_9	10641	3	MNFSHGTHEYHAETIK					15.99	1	15.99				P11974				linear or mono	0.185				False	0.0	1916.8434	2.1333	1916.8474	0.0	M[15.99]NFSHGTHEYHAETIK		P11974;		39.5875	0.185	Kojak	False
20180615_KS_CL_9	10659	3	SSSHSTDLMEAMAMGSVEASYK					15.99	14	15.99				P11974				linear or mono	3.215				False	0.0	2333.9814	-0.0679	2333.9813	0.0	SSSHSTDLMEAMAM[15.99]GSVEASYK		P11974;		39.6373	3.215	Kojak	False
20180615_KS_CL_9	10661	3	SSSHSTDLMEAMAMGSVEASYK					15.99;15.99	12;14	15.99;15.99				P11974				linear or mono	3.685				False	0.0	2349.9759	0.1357	2349.9762	0.0	SSSHSTDLMEAM[15.99]AM[15.99]GSVEASYK		P11974;		39.6436	3.685	Kojak	False
20180615_KS_CL_9	10667	4	MNFSHGTHEYHAETIKNVR					15.99;156.08	1;16	15.99;156.08				P11974				linear or mono	2.94				False	0.0	2442.1243	5.8186	2442.1385	0.0	M[15.99]NFSHGTHEYHAETIK[156.08]NVR		P11974;		39.6596	1.965	Kojak	False
20180615_KS_CL_9	10671	4	KILGEK	1	NIKIISK	3								P11974	256	P11974	266	intra	1.335	P11974-256-P11974-266	256.0	264.0	False	138.0681	1639.0297	-0.8639	1639.0283	0.605	KILGEK	NIKIISK	P11974(256);	P11974(266);	39.6703	1.335	Kojak	False
20180615_KS_CL_9	10678	3	IISKIENHEGVR											P11974				linear or mono	1.215				False	0.0	1393.7718	-2.9297	1393.7677	0.0	IISKIENHEGVR		P11974;		39.6938	1.215	Kojak	False
20180615_KS_CL_9	10683	6	KFFGR	1	QKVQLSILGDDVYVKSGVDVVK	15								decoy_P11974	28	decoy_P11974	359	intra	2.57	decoy_P11974-28-decoy_P11974-359	28.0	345.0	True	138.0681	3179.7282	9.7823	3179.7593	0.485	KFFGR	QKVQLSILGDDVYVKSGVDVVK	decoy_P11974(28);	decoy_P11974(359);	39.7105	0.895	Kojak	False
20180615_KS_CL_9	10688	3	MNFSHGTHEYHAETIK											P11974				linear or mono	1.28				False	0.0	1900.8527	-0.078	1900.8525	0.0	MNFSHGTHEYHAETIK		P11974;		39.7212	1.28	Kojak	False
20180615_KS_CL_9	10690	3	SVETLKEMIK											P11974				linear or mono	1.86				False	0.0	1176.6423	0.0636	1176.6424	0.0	SVETLKEMIK		P11974;		39.7292	1.86	Kojak	False
20180615_KS_CL_9	10692	3	KILGEK	1	NIKIISK	3								P11974	256	P11974	266	intra	2.12	P11974-256-P11974-266	256.0	264.0	False	138.0681	1639.0277	0.37	1639.0283	0.645	KILGEK	NIKIISK	P11974(256);	P11974(266);	39.7372	1.41	Kojak	False
20180615_KS_CL_9	10696	3	MNFSHGTHEYHAETIKNVR					156.08	16	156.08				P11974				linear or mono	7.86				False	0.0	2426.1436	-0.0092	2426.1436	0.0	MNFSHGTHEYHAETIK[156.08]NVR		P11974;		39.7509	7.115	Kojak	False
20180615_KS_CL_9	10708	4	MNFSHGTHEYHAETIK											P11974				linear or mono	0.79				False	0.0	1900.8481	2.3187	1900.8525	0.0	MNFSHGTHEYHAETIK		P11974;		39.7839	0.79	Kojak	False
20180615_KS_CL_9	10710	5	MNFSHGTHEYHAETIKNVR					156.08	16	156.08				P11974				linear or mono	1.28				False	0.0	2426.1443	-0.3077	2426.1436	0.0	MNFSHGTHEYHAETIK[156.08]NVR		P11974;		39.7902	1.28	Kojak	False
20180615_KS_CL_9	10712	3	NICKVVDVGSK											P11974				linear or mono	0.6				False	0.0	1217.6406	2.5503	1217.6437	0.0	NICKVVDVGSK		P11974;		39.7933	0.46	Kojak	False
20180615_KS_CL_9	10732	3	TATESFASDPILYRPVAVALDTK											P11974				linear or mono	0.06				False	0.0	2464.2709	5.6581	2464.2848	0.0	TATESFASDPILYRPVAVALDTK		P11974;		39.8534	0.06	Kojak	False
20180615_KS_CL_9	10736	3	IISKIENHEGVR					156.08	4	156.08				P11974				linear or mono	5.02				False	0.0	1549.8462	0.0574	1549.8463	0.0	IISK[156.08]IENHEGVR		P11974;		39.8623	5.02	Kojak	False
20180615_KS_CL_9	10750	3	EAEAAMFHR					15.99	6	15.99				P11974				linear or mono	0.895				False	0.0	1076.4709	-0.0511	1076.4709	0.0	EAEAAM[15.99]FHR		P11974;		39.894	0.895	Kojak	False
20180615_KS_CL_9	10769	4	KLFEELAR	1	KPRPTR	1								P11974	393	P11974	337	intra	1.53	P11974-337-P11974-393	393.0	337.0	False	138.0681	1896.0946	-0.0686	1896.0944	0.06	KLFEELAR	KPRPTR	P11974(393);	P11974(337);	39.9425	1.53	Kojak	False
20180615_KS_CL_9	10770	5	KILGEK	1	QKVQLSILGDDVYVK	2								P11974	256	decoy_P11974	346	inter	1.385	P11974-256-decoy_P11974-346	256.0	345.0	True	138.0681	2528.4589	-4.9565	2528.4464	0.685	KILGEK	QKVQLSILGDDVYVK	P11974(256);	decoy_P11974(346);	39.9438	0.54	Kojak	False
20180615_KS_CL_9	10773	3	IMEKLTEVSRSAPGITCIIGTNR					15.99;156.08	2;4	15.99;156.08				decoy_P11974				linear or mono	0.65				True	0.0	2717.3867	8.213	2717.409	0.0	IM[15.99]EK[156.08]LTEVSRSAPGITCIIGTNR		decoy_P11974;		39.9518	0.65	Kojak	False
20180615_KS_CL_9	10783	4	MNFSHGTHEYHAETIKNVR					156.08	16	156.08				P11974				linear or mono	5.155				False	0.0	2426.1425	0.4381	2426.1436	0.0	MNFSHGTHEYHAETIK[156.08]NVR		P11974;		39.9723	4.745	Kojak	False
20180615_KS_CL_9	10795	3	AVMIGDSAELIEDFRRVGEHNEIK					15.99	3	15.99				decoy_P11974				linear or mono	1.12				True	0.0	2743.3628	-1.105	2743.3598	0.0	AVM[15.99]IGDSAELIEDFRRVGEHNEIK		decoy_P11974;		39.9964	0.79	Kojak	False
20180615_KS_CL_9	10800	4	EAEAAMFHRKLFEELAR	10	SVETLKEMIKSGMNVAR	6								P11974	393	P11974	62	intra	1.17	P11974-62-P11974-393	384.0	57.0	False	138.0681	4077.091	-1.5318	4077.0848	0.175	EAEAAMFHRKLFEELAR	SVETLKEMIKSGMNVAR	P11974(393);	P11974(62);	40.0067	0.485	Kojak	False
20180615_KS_CL_9	10801	3	EAEAAMFHRKLFEELAR	10	TPRPKK	5								P11974	393	decoy_P11974	195	inter	0.695	decoy_P11974-195-P11974-393	384.0	191.0	True	138.0681	2910.5526	0.3794	2910.5537	0.195	EAEAAMFHRKLFEELAR	TPRPKK	P11974(393);	decoy_P11974(195);	40.0081	0.46	Kojak	False
20180615_KS_CL_9	10812	3	GDYPLEAVRMQHLIAREAEAAMFHR					15.99	10	15.99				P11974				linear or mono	0.43				False	0.0	2926.4126	6.9463	2926.4329	0.0	GDYPLEAVRM[15.99]QHLIAREAEAAMFHR		P11974;		40.0353	0.43	Kojak	False
20180615_KS_CL_9	10816	3	GDYPLEAVRMQHLIAREAEAAMFHR					15.99	10	15.99				P11974				linear or mono	0.925				False	0.0	2926.4044	9.7453	2926.4329	0.0	GDYPLEAVRM[15.99]QHLIAREAEAAMFHR		P11974;		40.0442	0.925	Kojak	False
20180615_KS_CL_9	10817	3	NTGIICTIGPASR											P11974				linear or mono	3.61				False	0.0	1358.6936	2.8848	1358.6976	0.0	NTGIICTIGPASR		P11974;		40.0455	3.61	Kojak	False
20180615_KS_CL_9	10830	4	EMIKSGMNVAR	4	GIFPVVCKDPVQEAWAEDVDLR	8								P11974	66	P11974	475	intra	0.6	P11974-66-P11974-475	63.0	468.0	False	138.0681	3914.9599	-5.9241	3914.9367	0.205	EMIKSGMNVAR	GIFPVVCKDPVQEAWAEDVDLR	P11974(66);	P11974(475);	40.0873	0.6	Kojak	False
20180615_KS_CL_9	10833	4	GATLKITLDNAYMEK	5	GIFPVVCKDPVQEAWAEDVDLRVNLAMNVGK	8								P11974	141	P11974	475	intra	1.21	P11974-141-P11974-475	137.0	468.0	False	138.0681	5273.6633	3.4018	5273.6812	0.09	GATLKITLDNAYMEK	GIFPVVCKDPVQEAWAEDVDLRVNLAMNVGK	P11974(141);	P11974(475);	40.1012	1.185	Kojak	False
20180615_KS_CL_9	10848	3	SSSHSTDLMEAMAMGSVEASYK					15.99	14	15.99				P11974				linear or mono	3.775				False	0.0	2333.9742	3.0141	2333.9813	0.0	SSSHSTDLMEAMAM[15.99]GSVEASYK		P11974;		40.147	3.775	Kojak	False
20180615_KS_CL_9	10849	3	SSSHSTDLMEAMAMGSVEASYK					15.99;15.99	12;14	15.99;15.99				P11974				linear or mono	2.91				False	0.0	2349.9683	3.3481	2349.9762	0.0	SSSHSTDLMEAM[15.99]AM[15.99]GSVEASYK		P11974;		40.1484	2.91	Kojak	False
20180615_KS_CL_9	10882	3	MNFSHGTHEYHAETIKNVR					156.08	16	156.08				P11974				linear or mono	4.395				False	0.0	2426.13	5.6154	2426.1436	0.0	MNFSHGTHEYHAETIK[156.08]NVR		P11974;		40.2614	3.425	Kojak	False
20180615_KS_CL_9	10887	4	EMIKSGMNVAR	4	GIFPVVCKDPVQEAWAEDVDLR	8								P11974	66	P11974	475	intra	0.595	P11974-66-P11974-475	63.0	468.0	False	138.0681	3914.9482	-2.9285	3914.9367	0.245	EMIKSGMNVAR	GIFPVVCKDPVQEAWAEDVDLR	P11974(66);	P11974(475);	40.279	0.595	Kojak	False
20180615_KS_CL_9	10893	3	KFFGR	1	QAHLYRGIFPVVCKDPVQEAWAEDVDLR	14								decoy_P11974	28	P11974	475	inter	0.61	decoy_P11974-28-P11974-475	28.0	462.0	True	138.0681	4102.0697	4.5963	4102.0885	0.185	KFFGR	QAHLYRGIFPVVCKDPVQEAWAEDVDLR	decoy_P11974(28);	P11974(475);	40.3067	0.61	Kojak	False
20180615_KS_CL_9	10909	3	IISKIENHEGVR					156.08	4	156.08				P11974				linear or mono	3.68				False	0.0	1549.8429	2.2089	1549.8463	0.0	IISK[156.08]IENHEGVR		P11974;		40.3719	3.68	Kojak	False
20180615_KS_CL_9	10937	3	IMEKLTEVSRSAPGITCIIGTNR					15.99;156.08	2;4	15.99;156.08				decoy_P11974				linear or mono	0.455				True	0.0	2717.3868	8.1808	2717.409	0.0	IM[15.99]EK[156.08]LTEVSRSAPGITCIIGTNR		decoy_P11974;		40.4627	0.455	Kojak	False
20180615_KS_CL_9	10947	4	MNFSHGTHEYHAETIKNVR					156.08	16	156.08				P11974				linear or mono	5.165				False	0.0	2426.1382	2.2294	2426.1436	0.0	MNFSHGTHEYHAETIK[156.08]NVR		P11974;		40.4836	5.165	Kojak	False
20180615_KS_CL_9	10965	6	GDLGIEIPAEKVFLAQK	11	SGVDVVKCINK	7								P11974	305	decoy_P11974	366	inter	0.92	P11974-305-decoy_P11974-366	295.0	360.0	True	138.0681	3182.7282	-0.7104	3182.7259	0.41	GDLGIEIPAEKVFLAQK	SGVDVVKCINK	P11974(305);	decoy_P11974(366);	40.5316	0.025	Kojak	False
20180615_KS_CL_9	10991	3	GDYPLEAVRMQHLIAREAEAAMFHR					15.99	10	15.99				P11974				linear or mono	0.47				False	0.0	2926.411	7.4928	2926.4329	0.0	GDYPLEAVRM[15.99]QHLIAREAEAAMFHR		P11974;		40.6025	0.47	Kojak	False
20180615_KS_CL_9	10997	3	NTGIICTIGPASR											P11974				linear or mono	1.81				False	0.0	1358.6933	3.1108	1358.6976	0.0	NTGIICTIGPASR		P11974;		40.6144	1.645	Kojak	False
20180615_KS_CL_9	11010	3	SSSHSTDLMEAMAMGSVEASYK					15.99	14	15.99				P11974				linear or mono	4.01				False	0.0	2333.9752	2.5848	2333.9813	0.0	SSSHSTDLMEAMAM[15.99]GSVEASYK		P11974;		40.6551	4.01	Kojak	False
20180615_KS_CL_9	11011	3	SSSHSTDLMEAMAMGSVEASYK					15.99;15.99	9;12	15.99;15.99				P11974				linear or mono	3.525				False	0.0	2349.9712	2.1006	2349.9762	0.0	SSSHSTDLM[15.99]EAM[15.99]AMGSVEASYK		P11974;		40.6564	3.525	Kojak	False
20180615_KS_CL_9	11020	2	LFEELAR											P11974				linear or mono	1.465				False	0.0	876.4692	1.4185	876.4705	0.0	LFEELAR		P11974;		40.6823	1.465	Kojak	False
20180615_KS_CL_9	11031	3	TATESFASDPILYRPVAVALDTK											P11974				linear or mono	0.33				False	0.0	2464.2663	7.5129	2464.2848	0.0	TATESFASDPILYRPVAVALDTK		P11974;		40.7154	0.33	Kojak	False
20180615_KS_CL_9	11051	6	ALEEFLKRHFMAAEAER	7	GKNIKIISK	2								decoy_P11974	139	P11974	263	inter	2.01	decoy_P11974-139-P11974-263	133.0	262.0	True	138.0681	3184.7365	2.0179	3184.7429	0.725	ALEEFLKRHFMAAEAER	GKNIKIISK	decoy_P11974(139);	P11974(263);	40.7699	0.33	Kojak	False
20180615_KS_CL_9	11056	3	SVETLKEMIK											P11974				linear or mono	1.675				False	0.0	1176.6392	2.6941	1176.6424	0.0	SVETLKEMIK		P11974;		40.7865	1.675	Kojak	False
20180615_KS_CL_9	11063	3	GSGTAEVELKK					156.08	10	156.08				P11974				linear or mono	0.725				False	0.0	1273.6745	1.516	1273.6764	0.0	GSGTAEVELK[156.08]K		P11974;		40.8064	0.685	Kojak	False
20180615_KS_CL_9	11065	7	GDLGIEIPAEKVFLAQK	11	SGVDVVKCINK	7								P11974	305	decoy_P11974	366	inter	0.97	P11974-305-decoy_P11974-366	295.0	360.0	True	138.0681	3182.7306	-1.4637	3182.7259	0.44	GDLGIEIPAEKVFLAQK	SGVDVVKCINK	P11974(305);	decoy_P11974(366);	40.8143	0.41	Kojak	False
20180615_KS_CL_9	11076	3	KLEVEATGSGK											decoy_P11974				linear or mono	1.09				True	0.0	1117.5962	1.4871	1117.5978	0.0	KLEVEATGSGK		decoy_P11974;		40.8488	0.455	Kojak	False
20180615_KS_CL_9	11085	3	IISKIENHEGVR					156.08	4	156.08				P11974				linear or mono	3.76				False	0.0	1549.8434	1.8514	1549.8463	0.0	IISK[156.08]IENHEGVR		P11974;		40.8795	3.76	Kojak	False
20180615_KS_CL_9	11117	3	IMEKLTEVSRSAPGITCIIGTNR					15.99;156.08	2;4	15.99;156.08				decoy_P11974				linear or mono	0.545				True	0.0	2717.3906	6.7841	2717.409	0.0	IM[15.99]EK[156.08]LTEVSRSAPGITCIIGTNR		decoy_P11974;		40.9683	0.545	Kojak	False
20180615_KS_CL_9	11141	4	MNFSHGTHEYHAETIKNVR					156.08	16	156.08				P11974				linear or mono	4.435				False	0.0	2426.1276	6.6046	2426.1436	0.0	MNFSHGTHEYHAETIK[156.08]NVR		P11974;		41.0381	3.875	Kojak	False
20180615_KS_CL_9	11174	4	CNRAGKPVICATQMLESMIK											P11974				linear or mono	1.28				False	0.0	2306.1327	1.7128	2306.1366	0.0	CNRAGKPVICATQMLESMIK		P11974;		41.1175	1.28	Kojak	False
20180615_KS_CL_9	11186	3	SVETLKEMIK					15.99	8	15.99				P11974				linear or mono	0.03				False	0.0	1192.634	2.7531	1192.6373	0.0	SVETLKEM[15.99]IK		P11974;		41.1406	0.03	Kojak	False
20180615_KS_CL_9	11194	3	SSSHSTDLMEAMAMGSVEASYK					15.99	14	15.99				P11974				linear or mono	4.09				False	0.0	2333.978	1.4114	2333.9813	0.0	SSSHSTDLMEAMAM[15.99]GSVEASYK		P11974;		41.1641	4.09	Kojak	False
20180615_KS_CL_9	11195	3	SSSHSTDLMEAMAMGSVEASYK					15.99;15.99	12;14	15.99;15.99				P11974				linear or mono	3.605				False	0.0	2349.9742	0.8208	2349.9762	0.0	SSSHSTDLMEAM[15.99]AM[15.99]GSVEASYK		P11974;		41.1654	3.605	Kojak	False
20180615_KS_CL_9	11231	6	KFFGR	1	QKVQLSILGDDVYVKSGVDVVK	15								decoy_P11974	28	decoy_P11974	359	intra	2.82	decoy_P11974-28-decoy_P11974-359	28.0	345.0	True	138.0681	3179.7284	9.6978	3179.7593	0.19	KFFGR	QKVQLSILGDDVYVKSGVDVVK	decoy_P11974(28);	decoy_P11974(359);	41.2762	1.975	Kojak	False
20180615_KS_CL_9	11239	3	SVETLKEMIK											P11974				linear or mono	0.955				False	0.0	1176.6401	1.9383	1176.6424	0.0	SVETLKEMIK		P11974;		41.2976	0.955	Kojak	False
20180615_KS_CL_9	11264	3	GSGTAEVELKK											P11974				linear or mono	0.79				False	0.0	1117.5944	3.0976	1117.5978	0.0	GSGTAEVELKK		P11974;		41.3735	0.47	Kojak	False
20180615_KS_CL_9	11278	3	YSAEVSGMAMAEMLDTSHSSSR					15.99	10	15.99				decoy_P11974				linear or mono	1.43				True	0.0	2361.9964	-3.8092	2361.9874	0.0	YSAEVSGMAM[15.99]AEMLDTSHSSSR		decoy_P11974;		41.413	1.43	Kojak	False
20180615_KS_CL_9	11281	4	MNFSHGTHEYHAETIK											P11974				linear or mono	0.83				False	0.0	1900.8382	7.5471	1900.8525	0.0	MNFSHGTHEYHAETIK		P11974;		41.4209	0.83	Kojak	False
20180615_KS_CL_9	11297	4	ALEEFLKRHFMAAEAER	7	GKEGLIK	2								decoy_P11974	139	decoy_P11974	271	intra	0.555	decoy_P11974-139-decoy_P11974-271	133.0	270.0	True	138.0681	2928.5722	-6.5578	2928.553	0.185	ALEEFLKRHFMAAEAER	GKEGLIK	decoy_P11974(139);	decoy_P11974(271);	41.4709	0.555	Kojak	False
20180615_KS_CL_9	11300	3	IMEKLTEVSRSAPGITCIIGTNR					15.99;156.08	2;4	15.99;156.08				decoy_P11974				linear or mono	0.375				True	0.0	2717.3953	5.0386	2717.409	0.0	IM[15.99]EK[156.08]LTEVSRSAPGITCIIGTNR		decoy_P11974;		41.4785	0.375	Kojak	False
20180615_KS_CL_9	11303	3	IMEKLTEVSRSAPGITCIIGTNR					15.99;156.08	2;4	15.99;156.08				decoy_P11974				linear or mono	0.805				True	0.0	2717.3953	5.0386	2717.409	0.0	IM[15.99]EK[156.08]LTEVSRSAPGITCIIGTNR		decoy_P11974;		41.4882	0.805	Kojak	False
20180615_KS_CL_9	11319	4	MNFSHGTHEYHAETIKNVR					156.08	16	156.08				P11974				linear or mono	3.92				False	0.0	2426.1382	2.2317	2426.1436	0.0	MNFSHGTHEYHAETIK[156.08]NVR		P11974;		41.5443	3.765	Kojak	False
20180615_KS_CL_9	11358	3	MNFSHGTHEYHAETIKNVR					156.08	16	156.08				P11974				linear or mono	2.635				False	0.0	2426.1235	8.2883	2426.1436	0.0	MNFSHGTHEYHAETIK[156.08]NVR		P11974;		41.6527	1.75	Kojak	False
20180615_KS_CL_9	11359	3	MNFSHGTHEYHAETIK											P11974				linear or mono	1.645				False	0.0	1900.8519	0.333	1900.8525	0.0	MNFSHGTHEYHAETIK		P11974;		41.654	1.645	Kojak	False
20180615_KS_CL_9	11366	3	SSSHSTDLMEAMAMGSVEASYK					15.99	14	15.99				P11974				linear or mono	3.675				False	0.0	2333.98	0.562	2333.9813	0.0	SSSHSTDLMEAMAM[15.99]GSVEASYK		P11974;		41.6706	3.675	Kojak	False
20180615_KS_CL_9	11367	3	SSSHSTDLMEAMAMGSVEASYK					15.99;15.99	12;14	15.99;15.99				P11974				linear or mono	3.715				False	0.0	2349.9755	0.2891	2349.9762	0.0	SSSHSTDLMEAM[15.99]AM[15.99]GSVEASYK		P11974;		41.672	3.715	Kojak	False
20180615_KS_CL_9	11368	3	GATLKITLDNAYMEK					15.99	13	15.99				P11974				linear or mono	0.395				False	0.0	1682.8581	-1.9741	1682.8548	0.0	GATLKITLDNAYM[15.99]EK		P11974;		41.6733	0.335	Kojak	False
20180615_KS_CL_9	11370	3	IISKIENHEGVR					156.08	4	156.08				P11974				linear or mono	3.415				False	0.0	1549.8452	0.7024	1549.8463	0.0	IISK[156.08]IENHEGVR		P11974;		41.6813	3.415	Kojak	False
20180615_KS_CL_9	11376	2	VNLAMNVGK											P11974				linear or mono	2.27				False	0.0	944.512	-0.775	944.5113	0.0	VNLAMNVGK		P11974;		41.7	2.27	Kojak	False
20180615_KS_CL_9	11384	3	IMEKLTEVSRSAPGITCIIGTNR					15.99;156.08	2;4	15.99;156.08				decoy_P11974				linear or mono	0.44				True	0.0	2717.3911	6.5917	2717.409	0.0	IM[15.99]EK[156.08]LTEVSRSAPGITCIIGTNR		decoy_P11974;		41.725	0.44	Kojak	False
20180615_KS_CL_9	11386	4	SGLFGGNEVETVLFDPGKQK											decoy_P11974				linear or mono	0.91				True	0.0	2121.0853	-5.2637	2121.0741	0.0	SGLFGGNEVETVLFDPGKQK		decoy_P11974;		41.733	0.91	Kojak	False
20180615_KS_CL_9	11392	5	FFGRAKGVNMALNVR	6	VEHVDAAKR	8								decoy_P11974	34	decoy_P11974	285	intra	0.435	decoy_P11974-34-decoy_P11974-285	29.0	278.0	True	138.0681	2840.506	5.9851	2840.523	0.065	FFGRAKGVNMALNVR	VEHVDAAKR	decoy_P11974(34);	decoy_P11974(285);	41.7547	0.435	Kojak	False
20180615_KS_CL_9	11394	4	MNFSHGTHEYHAETIKNVR					15.99;156.08	1;16	15.99;156.08				P11974				linear or mono	2.35				False	0.0	2442.1286	4.0271	2442.1385	0.0	M[15.99]NFSHGTHEYHAETIK[156.08]NVR		P11974;		41.7573	1.645	Kojak	False
20180615_KS_CL_9	11408	5	MNFSHGTHEYHAETIK											P11974				linear or mono	0.425				False	0.0	1900.855	-1.3083	1900.8525	0.0	MNFSHGTHEYHAETIK		P11974;		41.7998	0.425	Kojak	False
20180615_KS_CL_9	11410	3	SVETLKEMIK											P11974				linear or mono	1.22				False	0.0	1176.6439	-1.3111	1176.6424	0.0	SVETLKEMIK		P11974;		41.8061	1.22	Kojak	False
20180615_KS_CL_9	11420	3	SVETLKEMIK					15.99	8	15.99				P11974				linear or mono	0.4				False	0.0	1192.6364	0.7177	1192.6373	0.0	SVETLKEM[15.99]IK		P11974;		41.8392	0.4	Kojak	False
20180615_KS_CL_9	11426	4	KSGLFGGNEVETVLFDPGK											decoy_P11974				linear or mono	1.42				True	0.0	1993.006	4.8053	1993.0156	0.0	KSGLFGGNEVETVLFDPGK		decoy_P11974;		41.853	1.34	Kojak	False
20180615_KS_CL_9	11431	3	GSGTAEVELKK											P11974				linear or mono	1.33				False	0.0	1117.597	0.7526	1117.5978	0.0	GSGTAEVELKK		P11974;		41.8734	0.81	Kojak	False
20180615_KS_CL_9	11432	5	AGKPVICATQMLESMIK	3	NIKIISK	3								P11974	322	P11974	266	intra	0.4	P11974-266-P11974-322	320.0	264.0	False	138.0681	2828.5305	9.5845	2828.5576	0.06	AGKPVICATQMLESMIK	NIKIISK	P11974(322);	P11974(266);	41.8751	0.4	Kojak	False
20180615_KS_CL_9	11434	3	KSGLFGGNEVETVLFDPGK											decoy_P11974				linear or mono	0.345				True	0.0	1993.0058	4.9184	1993.0156	0.0	KSGLFGGNEVETVLFDPGK		decoy_P11974;		41.8832	0.345	Kojak	False
20180615_KS_CL_9	11445	3	YSAEVSGMAMAEMLDTSHSSSR					15.99	8	15.99				decoy_P11974				linear or mono	0.855				True	0.0	2361.9944	-2.9565	2361.9874	0.0	YSAEVSGM[15.99]AMAEMLDTSHSSSR		decoy_P11974;		41.9205	0.855	Kojak	False
20180615_KS_CL_9	11452	3	GARNCRGIIMK											decoy_P11974				linear or mono	0.69				True	0.0	1274.6788	-6.9665	1274.6699	0.0	GARNCRGIIMK		decoy_P11974;		41.938	0.69	Kojak	False
20180615_KS_CL_9	11485	4	MNFSHGTHEYHAETIKNVR					156.08	16	156.08				P11974				linear or mono	4.48				False	0.0	2426.1266	6.9957	2426.1436	0.0	MNFSHGTHEYHAETIK[156.08]NVR		P11974;		42.0532	3.36	Kojak	False
20180615_KS_CL_9	11528	3	MNFSHGTHEYHAETIKNVR					156.08	16	156.08				P11974				linear or mono	2.615				False	0.0	2426.1245	7.8564	2426.1436	0.0	MNFSHGTHEYHAETIK[156.08]NVR		P11974;		42.1677	1.9	Kojak	False
20180615_KS_CL_9	11531	3	SSSHSTDLMEAMAMGSVEASYK					15.99	14	15.99				P11974				linear or mono	3.895				False	0.0	2333.9779	1.4429	2333.9813	0.0	SSSHSTDLMEAMAM[15.99]GSVEASYK		P11974;		42.1753	3.895	Kojak	False
20180615_KS_CL_9	11533	3	RVEHVDAAKR	9	VEHVDAAKR	8								decoy_P11974	285	decoy_P11974	285	homomultimeric	0.335	decoy_P11974-285-decoy_P11974-285	277.0	278.0	True	138.0681	2341.2428	7.9465	2341.2614	0.2	RVEHVDAAKR	VEHVDAAKR	decoy_P11974(285);	decoy_P11974(285);	42.1785	0.335	Kojak	False
20180615_KS_CL_9	11545	3	SGLFGGNEVETVLFDPGKQK											decoy_P11974				linear or mono	0.98				True	0.0	2121.0738	0.1577	2121.0741	0.0	SGLFGGNEVETVLFDPGKQK		decoy_P11974;		42.2202	0.36	Kojak	False
20180615_KS_CL_9	11547	4	FDEILEASDGIMVARGDLGIEIPAEKVFLAQK	26	KLEVEATGSGK	1								P11974	305	decoy_P11974	397	inter	0.47	P11974-305-decoy_P11974-397	280.0	397.0	True	138.0681	4729.461	3.4698	4729.4774	0.285	FDEILEASDGIMVARGDLGIEIPAEKVFLAQK	KLEVEATGSGK	P11974(305);	decoy_P11974(397);	42.2229	0.28	Kojak	False
20180615_KS_CL_9	11560	3	LDIDSAPITAR											P11974				linear or mono	1.815				False	0.0	1170.6212	2.7574	1170.6244	0.0	LDIDSAPITAR		P11974;		42.2691	1.615	Kojak	False
20180615_KS_CL_9	11569	3	GIFPVVCKDPVQEAWAEDVDLR	8	ILGTRIEPGKTDLAVAVPR	10								P11974	475	decoy_P11974	417	inter	0.66	decoy_P11974-417-P11974-475	468.0	408.0	True	138.0681	4685.4863	0.5384	4685.4889	0.325	GIFPVVCKDPVQEAWAEDVDLR	ILGTRIEPGKTDLAVAVPR	P11974(475);	decoy_P11974(417);	42.2938	0.13	Kojak	False
20180615_KS_CL_9	11582	3	IFSAFVMDVDQEVGFKLDQIDK	16	ILGTRIEPGKTDLAVAVPR	10								decoy_P11974	302	decoy_P11974	417	intra	0.47	decoy_P11974-302-decoy_P11974-417	287.0	408.0	True	138.0681	4686.5084	-2.2197	4686.498	0.17	IFSAFVMDVDQEVGFKLDQIDK	ILGTRIEPGKTDLAVAVPR	decoy_P11974(302);	decoy_P11974(417);	42.3354	0.435	Kojak	False
20180615_KS_CL_9	11625	3	ITEAHYEHTGHSFNMR					15.99	15	15.99				decoy_P11974				linear or mono	0.09				True	0.0	1944.838	8.0264	1944.8536	0.0	ITEAHYEHTGHSFNM[15.99]R		decoy_P11974;		42.5144	0.09	Kojak	False
20180615_KS_CL_9	11628	3	HFMAAEAERAILHQMR					15.99	15	15.99				decoy_P11974				linear or mono	0.48				True	0.0	1925.9496	-7.5064	1925.9351	0.0	HFMAAEAERAILHQM[15.99]R		decoy_P11974;		42.5236	0.35	Kojak	False
20180615_KS_CL_9	11646	3	KGATLK	1	TGLIKGSGTAEVELK	5								P11974	136	P11974	125	intra	1.615	P11974-125-P11974-136	136.0	121.0	False	138.0681	2256.293	0.4035	2256.2939	0.575	KGATLK	TGLIKGSGTAEVELK	P11974(136);	P11974(125);	42.591	0.205	Kojak	False
20180615_KS_CL_9	11653	4	ITEAHYEHTGHSFNMR					15.99	15	15.99				decoy_P11974				linear or mono	0.66				True	0.0	1944.8621	-4.3848	1944.8536	0.0	ITEAHYEHTGHSFNM[15.99]R		decoy_P11974;		42.6189	0.66	Kojak	False
20180615_KS_CL_9	11670	3	SSSHSTDLMEAMAMGSVEASYK					15.99;15.99	12;14	15.99;15.99				P11974				linear or mono	3.23				False	0.0	2349.9744	0.7659	2349.9762	0.0	SSSHSTDLMEAM[15.99]AM[15.99]GSVEASYK		P11974;		42.6672	3.23	Kojak	False
20180615_KS_CL_9	11671	4	KGATLK	1	TGLIKGSGTAEVELK	5								P11974	136	P11974	125	intra	3.205	P11974-125-P11974-136	136.0	121.0	False	138.0681	2256.292	0.8827	2256.2939	0.875	KGATLK	TGLIKGSGTAEVELK	P11974(136);	P11974(125);	42.6685	3.205	Kojak	False
20180615_KS_CL_9	11675	3	KGATLK	1	TGLIKGSGTAEVELK	5								P11974	136	P11974	125	intra	2.355	P11974-125-P11974-136	136.0	121.0	False	138.0681	2256.2913	1.1869	2256.2939	0.705	KGATLK	TGLIKGSGTAEVELK	P11974(136);	P11974(125);	42.6791	2.355	Kojak	False
20180615_KS_CL_9	11677	3	RVEHVDAAKR	9	VEHVDAAKR	8								decoy_P11974	285	decoy_P11974	285	homomultimeric	0.45	decoy_P11974-285-decoy_P11974-285	277.0	278.0	True	138.0681	2341.2426	8.0076	2341.2614	0.245	RVEHVDAAKR	VEHVDAAKR	decoy_P11974(285);	decoy_P11974(285);	42.6853	0.13	Kojak	False
20180615_KS_CL_9	11681	3	SSSHSTDLMEAMAMGSVEASYK					15.99	14	15.99				P11974				linear or mono	3.51				False	0.0	2333.9746	2.8502	2333.9813	0.0	SSSHSTDLMEAMAM[15.99]GSVEASYK		P11974;		42.6956	3.51	Kojak	False
20180615_KS_CL_9	11682	3	MNFSHGTHEYHAETIKNVR					156.08	16	156.08				P11974				linear or mono	2.275				False	0.0	2426.1203	9.5919	2426.1436	0.0	MNFSHGTHEYHAETIK[156.08]NVR		P11974;		42.6969	1.69	Kojak	False
20180615_KS_CL_9	11707	4	MNFSHGTHEYHAETIK											P11974				linear or mono	0.735				False	0.0	1900.8491	1.8153	1900.8525	0.0	MNFSHGTHEYHAETIK		P11974;		42.7784	0.735	Kojak	False
20180615_KS_CL_9	11710	3	LDIDSAPITAR											P11974				linear or mono	1.76				False	0.0	1170.619	4.6228	1170.6244	0.0	LDIDSAPITAR		P11974;		42.7863	1.565	Kojak	False
20180615_KS_CL_9	11755	4	MNFSHGTHEYHAETIK					15.99	1	15.99				P11974				linear or mono	0.245				False	0.0	1916.84	3.8739	1916.8474	0.0	M[15.99]NFSHGTHEYHAETIK		P11974;		42.9108	0.245	Kojak	False
20180615_KS_CL_9	11759	3	AGKPVICATQMLESMIK					15.99;15.99	11;15	15.99;15.99				P11974				linear or mono	2.46				False	0.0	1907.9461	2.9751	1907.9518	0.0	AGKPVICATQM[15.99]LESM[15.99]IK		P11974;		42.926	2.46	Kojak	False
20180615_KS_CL_9	11770	3	SVETLKEMIK											P11974				linear or mono	0.42				False	0.0	1176.6421	0.2042	1176.6424	0.0	SVETLKEMIK		P11974;		42.9549	0.42	Kojak	False
20180615_KS_CL_9	11775	5	GKEGLIK	2	MNFSHGTHEYHAETIKNVR	16								decoy_P11974	271	P11974	89	inter	0.47	P11974-89-decoy_P11974-271	270.0	74.0	True	138.0681	3151.5792	2.5177	3151.5872	0.245	GKEGLIK	MNFSHGTHEYHAETIKNVR	decoy_P11974(271);	P11974(89);	42.9721	0.47	Kojak	False
20180615_KS_CL_9	11790	4	ITEAHYEHTGHSFNMR					15.99	15	15.99				decoy_P11974				linear or mono	0.39				True	0.0	1944.8518	0.9145	1944.8536	0.0	ITEAHYEHTGHSFNM[15.99]R		decoy_P11974;		43.0158	0.39	Kojak	False
20180615_KS_CL_9	11821	4	KFFGR	1	KLEVEATGSGK	1								decoy_P11974	28	decoy_P11974	397	intra	0.785	decoy_P11974-28-decoy_P11974-397	28.0	397.0	True	138.0681	1909.0293	0.7976	1909.0308	0.285	KFFGR	KLEVEATGSGK	decoy_P11974(28);	decoy_P11974(397);	43.1174	0.785	Kojak	False
20180615_KS_CL_9	11827	4	MNFSHGTHEYHAETIK											P11974				linear or mono	1.08				False	0.0	1900.852	0.2825	1900.8525	0.0	MNFSHGTHEYHAETIK		P11974;		43.1346	1.08	Kojak	False
20180615_KS_CL_9	11840	4	KGATLK	1	TGLIKGSGTAEVELK	5								P11974	136	P11974	125	intra	3.21	P11974-125-P11974-136	136.0	121.0	False	138.0681	2256.2911	1.2687	2256.2939	0.785	KGATLK	TGLIKGSGTAEVELK	P11974(136);	P11974(125);	43.1764	3.21	Kojak	False
20180615_KS_CL_9	11841	3	SSSHSTDLMEAMAMGSVEASYK					15.99;15.99	12;14	15.99;15.99				P11974				linear or mono	3.64				False	0.0	2349.9729	1.4033	2349.9762	0.0	SSSHSTDLMEAM[15.99]AM[15.99]GSVEASYK		P11974;		43.1778	3.64	Kojak	False
20180615_KS_CL_9	11846	3	KGATLK	1	TGLIKGSGTAEVELK	5								P11974	136	P11974	125	intra	3.0	P11974-125-P11974-136	136.0	121.0	False	138.0681	2256.2898	1.8548	2256.2939	0.905	KGATLK	TGLIKGSGTAEVELK	P11974(136);	P11974(125);	43.188	3.0	Kojak	False
20180615_KS_CL_9	11847	3	RVEHVDAAKR	9	VEHVDAAKR	8								decoy_P11974	285	decoy_P11974	285	homomultimeric	0.75	decoy_P11974-285-decoy_P11974-285	277.0	278.0	True	138.0681	2341.2452	6.8869	2341.2614	0.23	RVEHVDAAKR	VEHVDAAKR	decoy_P11974(285);	decoy_P11974(285);	43.1894	0.125	Kojak	False
20180615_KS_CL_9	11850	3	SSSHSTDLMEAMAMGSVEASYK					15.99	14	15.99				P11974				linear or mono	3.68				False	0.0	2333.9756	2.4303	2333.9813	0.0	SSSHSTDLMEAMAM[15.99]GSVEASYK		P11974;		43.2015	3.68	Kojak	False
20180615_KS_CL_9	11871	4	MNFSHGTHEYHAETIKNVR					156.08	16	156.08				P11974				linear or mono	1.06				False	0.0	2426.1359	3.1512	2426.1436	0.0	MNFSHGTHEYHAETIK[156.08]NVR		P11974;		43.2814	0.96	Kojak	False
20180615_KS_CL_9	11888	4	ITEAHYEHTGHSFNMR					15.99	15	15.99				decoy_P11974				linear or mono	0.855				True	0.0	1944.8517	0.9775	1944.8536	0.0	ITEAHYEHTGHSFNM[15.99]R		decoy_P11974;		43.3308	0.855	Kojak	False
20180615_KS_CL_9	11891	3	TDLAVAVPRYLIPDSAFSETATR											decoy_P11974				linear or mono	0.59				True	0.0	2492.289	0.8117	2492.291	0.0	TDLAVAVPRYLIPDSAFSETATR		decoy_P11974;		43.3388	0.59	Kojak	False
20180615_KS_CL_9	11893	3	YSAEVSGMAMAEMLDTSHSSSR					15.99	8	15.99				decoy_P11974				linear or mono	0.205				True	0.0	2361.9922	-2.0263	2361.9874	0.0	YSAEVSGM[15.99]AMAEMLDTSHSSSR		decoy_P11974;		43.345	0.205	Kojak	False
20180615_KS_CL_9	11895	3	AKGVNMALNVR	2	EMIKSGMNVAR	4								decoy_P11974	34	P11974	66	inter	0.745	decoy_P11974-34-P11974-66	33.0	63.0	True	138.0681	2544.3122	8.4623	2544.3337	0.29	AKGVNMALNVR	EMIKSGMNVAR	decoy_P11974(34);	P11974(66);	43.3477	0.745	Kojak	False
20180615_KS_CL_9	11902	4	FFGRAKGVNMALNVR	6	KGATLK	1								decoy_P11974	34	P11974	136	inter	0.625	decoy_P11974-34-P11974-136	29.0	136.0	True	138.0681	2433.3553	5.116	2433.3677	0.3	FFGRAKGVNMALNVR	KGATLK	decoy_P11974(34);	P11974(136);	43.3712	0.13	Kojak	False
20180615_KS_CL_9	11905	3	IMEKLTEVSRSAPGITCIIGTNR											decoy_P11974				linear or mono	0.295				True	0.0	2545.3156	7.8061	2545.3355	0.0	IMEKLTEVSRSAPGITCIIGTNR		decoy_P11974;		43.3805	0.295	Kojak	False
20180615_KS_CL_9	11915	3	KSGLFGGNEVETVLFDPGK											decoy_P11974				linear or mono	0.325				True	0.0	1992.9967	9.4593	1993.0156	0.0	KSGLFGGNEVETVLFDPGK		decoy_P11974;		43.4098	0.325	Kojak	False
20180615_KS_CL_9	11921	3	AGKPVICATQMLESMIK					15.99;15.99	11;15	15.99;15.99				P11974				linear or mono	4.01				False	0.0	1907.9518	-0.0499	1907.9518	0.0	AGKPVICATQM[15.99]LESM[15.99]IK		P11974;		43.4319	4.01	Kojak	False
20180615_KS_CL_9	11942	3	MNFSHGTHEYHAETIKNVR					15.99;156.08	1;16	15.99;156.08				P11974				linear or mono	0.015				False	0.0	2442.1307	3.1861	2442.1385	0.0	M[15.99]NFSHGTHEYHAETIK[156.08]NVR		P11974;		43.5009	0.015	Kojak	False
20180615_KS_CL_9	11960	3	MNFSHGTHEYHAETIK					15.99	1	15.99				P11974				linear or mono	0.83				False	0.0	1916.8478	-0.1847	1916.8474	0.0	M[15.99]NFSHGTHEYHAETIK		P11974;		43.5489	0.83	Kojak	False
20180615_KS_CL_9	11962	5	KAADVHEVR	1	KLFEELAR	1								P11974	247	P11974	393	intra	1.72	P11974-247-P11974-393	247.0	393.0	False	138.0681	2166.1791	0.2524	2166.1796	0.72	KAADVHEVR	KLFEELAR	P11974(247);	P11974(393);	43.5569	0.6	Kojak	False
20180615_KS_CL_9	11978	2	VNLAMNVGK											P11974				linear or mono	2.23				False	0.0	944.5118	-0.5635	944.5113	0.0	VNLAMNVGK		P11974;		43.6041	2.23	Kojak	False
20180615_KS_CL_9	11981	3	SVETLKEMIK											P11974				linear or mono	0.76				False	0.0	1176.6434	-0.9272	1176.6424	0.0	SVETLKEMIK		P11974;		43.618	0.76	Kojak	False
20180615_KS_CL_9	11993	4	KAADVHEVR	1	KLFEELAR	1								P11974	247	P11974	393	intra	2.645	P11974-247-P11974-393	247.0	393.0	False	138.0681	2166.1822	-1.1904	2166.1796	1.07	KAADVHEVR	KLFEELAR	P11974(247);	P11974(393);	43.6482	0.845	Kojak	False
20180615_KS_CL_9	12000	4	MNFSHGTHEYHAETIK											P11974				linear or mono	1.465				False	0.0	1900.8539	-0.727	1900.8525	0.0	MNFSHGTHEYHAETIK		P11974;		43.6647	1.465	Kojak	False
20180615_KS_CL_9	12006	4	KGATLK	1	TGLIKGSGTAEVELK	5								P11974	136	P11974	125	intra	2.995	P11974-125-P11974-136	136.0	121.0	False	138.0681	2256.293	0.4349	2256.2939	0.81	KGATLK	TGLIKGSGTAEVELK	P11974(136);	P11974(125);	43.6799	0.455	Kojak	False
20180615_KS_CL_9	12008	3	SSSHSTDLMEAMAMGSVEASYK					15.99;15.99	12;14	15.99;15.99				P11974				linear or mono	3.43				False	0.0	2349.9768	-0.2457	2349.9762	0.0	SSSHSTDLMEAM[15.99]AM[15.99]GSVEASYK		P11974;		43.6862	3.43	Kojak	False
20180615_KS_CL_9	12010	4	GFFKK	4	KILGEK	1								P11974	504	P11974	256	intra	0.865	P11974-256-P11974-504	501.0	256.0	False	138.0681	1449.8581	0.9728	1449.8595	0.25	GFFKK	KILGEK	P11974(504);	P11974(256);	43.6892	0.865	Kojak	False
20180615_KS_CL_9	12011	3	SSSHSTDLMEAMAMGSVEASYK											P11974				linear or mono	0.255				False	0.0	2317.9822	1.8021	2317.9864	0.0	SSSHSTDLMEAMAMGSVEASYK		P11974;		43.6906	0.255	Kojak	False
20180615_KS_CL_9	12013	3	KGATLK	1	TGLIKGSGTAEVELK	5								P11974	136	P11974	125	intra	0.95	P11974-125-P11974-136	136.0	121.0	False	138.0681	2256.2929	0.4615	2256.2939	0.19	KGATLK	TGLIKGSGTAEVELK	P11974(136);	P11974(125);	43.6986	0.95	Kojak	False
20180615_KS_CL_9	12016	3	SSSHSTDLMEAMAMGSVEASYK					15.99	14	15.99				P11974				linear or mono	4.045				False	0.0	2333.98	0.5663	2333.9813	0.0	SSSHSTDLMEAMAM[15.99]GSVEASYK		P11974;		43.7062	4.045	Kojak	False
20180615_KS_CL_9	12017	5	KILGEK	1	KIMSELMQTACIVPKGAR	1								P11974	256	decoy_P11974	196	inter	0.57	decoy_P11974-196-P11974-256	256.0	196.0	True	138.0681	2856.5371	9.3346	2856.5638	0.265	KILGEK	KIMSELMQTACIVPKGAR	P11974(256);	decoy_P11974(196);	43.7079	0.57	Kojak	False
20180615_KS_CL_9	12030	3	KLEVEATGSGK	1	NICKVVDVGSK	4								decoy_P11974	397	P11974	166	inter	0.805	P11974-166-decoy_P11974-397	397.0	163.0	True	138.0681	2473.3039	2.347	2473.3097	0.355	KLEVEATGSGK	NICKVVDVGSK	decoy_P11974(397);	P11974(166);	43.7466	0.05	Kojak	False
20180615_KS_CL_9	12045	3	SVETLKEMIK					15.99	8	15.99				P11974				linear or mono	0.19				False	0.0	1192.637	0.2396	1192.6373	0.0	SVETLKEM[15.99]IK		P11974;		43.7854	0.19	Kojak	False
20180615_KS_CL_9	12051	3	KLEVEATGSGK	1	NICKVVDVGSK	4								decoy_P11974	397	P11974	166	inter	1.29	P11974-166-decoy_P11974-397	397.0	163.0	True	138.0681	2473.3044	2.1141	2473.3097	0.27	KLEVEATGSGK	NICKVVDVGSK	decoy_P11974(397);	P11974(166);	43.804	1.29	Kojak	False
20180615_KS_CL_9	12069	4	KLEVEATGSGK	1	NICKVVDVGSK	4								decoy_P11974	397	P11974	166	inter	2.425	P11974-166-decoy_P11974-397	397.0	163.0	True	138.0681	2473.3075	0.8962	2473.3097	0.245	KLEVEATGSGK	NICKVVDVGSK	decoy_P11974(397);	P11974(166);	43.8585	1.95	Kojak	False
20180615_KS_CL_9	12074	3	SGVDVVKCINK											decoy_P11974				linear or mono	0.475				True	0.0	1217.6473	-2.9566	1217.6437	0.0	SGVDVVKCINK		decoy_P11974;		43.8751	0.04	Kojak	False
20180615_KS_CL_9	12090	3	KSGLFGGNEVETVLFDPGK											decoy_P11974				linear or mono	0.285				True	0.0	1993.0056	4.9816	1993.0156	0.0	KSGLFGGNEVETVLFDPGK		decoy_P11974;		43.9206	0.285	Kojak	False
20180615_KS_CL_9	12095	3	AGKPVICATQMLESMIK					15.99;15.99	11;15	15.99;15.99				P11974				linear or mono	3.9				False	0.0	1907.9516	0.0711	1907.9518	0.0	AGKPVICATQM[15.99]LESM[15.99]IK		P11974;		43.9362	3.9	Kojak	False
20180615_KS_CL_9	12147	3	KIMSELMQTACIVPKGAR					156.08	15	156.08				decoy_P11974				linear or mono	1.08				True	0.0	2188.1458	-1.9098	2188.1417	0.0	KIMSELMQTACIVPK[156.08]GAR		decoy_P11974;		44.1061	1.08	Kojak	False
20180615_KS_CL_9	12152	3	KSGLFGGNEVETVLFDPGK											decoy_P11974				linear or mono	0.02				True	0.0	1992.9966	9.5356	1993.0156	0.0	KSGLFGGNEVETVLFDPGK		decoy_P11974;		44.1217	0.02	Kojak	False
20180615_KS_CL_9	12175	4	MNFSHGTHEYHAETIK											P11974				linear or mono	0.945				False	0.0	1900.8537	-0.6277	1900.8525	0.0	MNFSHGTHEYHAETIK		P11974;		44.1863	0.945	Kojak	False
20180615_KS_CL_9	12177	3	SSSHSTDLMEAMAMGSVEASYK					15.99;15.99	12;14	15.99;15.99				P11974				linear or mono	3.295				False	0.0	2349.9749	0.5574	2349.9762	0.0	SSSHSTDLMEAM[15.99]AM[15.99]GSVEASYK		P11974;		44.1926	3.295	Kojak	False
20180615_KS_CL_9	12180	3	SSSHSTDLMEAMAMGSVEASYK											P11974				linear or mono	0.625				False	0.0	2317.9932	-2.9638	2317.9864	0.0	SSSHSTDLMEAMAMGSVEASYK		P11974;		44.2006	0.625	Kojak	False
20180615_KS_CL_9	12184	3	SSSHSTDLMEAMAMGSVEASYK					15.99	14	15.99				P11974				linear or mono	3.71				False	0.0	2333.979	0.9559	2333.9813	0.0	SSSHSTDLMEAMAM[15.99]GSVEASYK		P11974;		44.2099	3.71	Kojak	False
20180615_KS_CL_9	12188	3	EMIKSGMNVAR					15.99	2	15.99				P11974				linear or mono	0.545				False	0.0	1250.5995	9.2278	1250.6111	0.0	EM[15.99]IKSGMNVAR		P11974;		44.221	0.545	Kojak	False
20180615_KS_CL_9	12191	3	SSSHSTDLMEAMAMGSVEASYK											P11974				linear or mono	0.7				False	0.0	2317.9825	1.68	2317.9864	0.0	SSSHSTDLMEAMAMGSVEASYK		P11974;		44.2303	0.7	Kojak	False
20180615_KS_CL_9	12212	3	SVETLKEMIK					15.99	8	15.99				P11974				linear or mono	0.285				False	0.0	1192.6352	1.7137	1192.6373	0.0	SVETLKEM[15.99]IK		P11974;		44.2975	0.285	Kojak	False
20180615_KS_CL_9	12214	4	MNFSHGTHEYHAETIK					15.99	1	15.99				P11974				linear or mono	0.515				False	0.0	1916.8397	4.0651	1916.8474	0.0	M[15.99]NFSHGTHEYHAETIK		P11974;		44.3055	0.515	Kojak	False
20180615_KS_CL_9	12263	3	AGKPVICATQMLESMIK					15.99;15.99	11;15	15.99;15.99				P11974				linear or mono	3.965				False	0.0	1907.9503	0.7378	1907.9518	0.0	AGKPVICATQM[15.99]LESM[15.99]IK		P11974;		44.441	3.965	Kojak	False
20180615_KS_CL_9	12291	2	NICKVVDVGSK											P11974				linear or mono	0.67				False	0.0	1217.6465	-2.2577	1217.6437	0.0	NICKVVDVGSK		P11974;		44.5281	0.09	Kojak	False
20180615_KS_CL_9	12297	4	KSGLFGGNEVETVLFDPGK											decoy_P11974				linear or mono	1.25				True	0.0	1993.0045	5.5638	1993.0156	0.0	KSGLFGGNEVETVLFDPGK		decoy_P11974;		44.5396	1.25	Kojak	False
20180615_KS_CL_9	12319	4	ESVAPLDVAAGPLNVGKK	17	KAADVHEVRK	1								decoy_P11974	325	P11974	247	inter	0.785	P11974-247-decoy_P11974-325	309.0	247.0	True	138.0681	3053.6904	-1.0582	3053.6872	0.07	ESVAPLDVAAGPLNVGKK	KAADVHEVRK	decoy_P11974(325);	P11974(247);	44.6008	0.055	Kojak	False
20180615_KS_CL_9	12328	3	GPDFLVTEVENGGFLGSKK											P11974				linear or mono	0.095				False	0.0	1993.005	5.3243	1993.0156	0.0	GPDFLVTEVENGGFLGSKK		P11974;		44.63	0.06	Kojak	False
20180615_KS_CL_9	12352	4	MNFSHGTHEYHAETIK											P11974				linear or mono	0.76				False	0.0	1900.849	1.863	1900.8525	0.0	MNFSHGTHEYHAETIK		P11974;		44.699	0.76	Kojak	False
20180615_KS_CL_9	12356	3	SSSHSTDLMEAMAMGSVEASYK					15.99	14	15.99				P11974				linear or mono	3.54				False	0.0	2333.9804	0.3779	2333.9813	0.0	SSSHSTDLMEAMAM[15.99]GSVEASYK		P11974;		44.7132	3.54	Kojak	False
20180615_KS_CL_9	12391	2	DIQDLK											P11974				linear or mono	1.16				False	0.0	730.3862	-0.1199	730.3861	0.0	DIQDLK		P11974;		44.8021	0.35	Kojak	False
20180615_KS_CL_9	12399	3	SVETLKEMIK					15.99	8	15.99				P11974				linear or mono	0.31				False	0.0	1192.6358	1.1869	1192.6373	0.0	SVETLKEM[15.99]IK		P11974;		44.827	0.31	Kojak	False
20180615_KS_CL_9	12428	3	KPRPTR	1	SVETLKEMIK	6								P11974	337	P11974	62	intra	0.875	P11974-62-P11974-337	337.0	57.0	False	138.0681	2068.1715	-0.0571	2068.1713	0.33	KPRPTR	SVETLKEMIK	P11974(337);	P11974(62);	44.9042	0.875	Kojak	False
20180615_KS_CL_9	12430	5	KPRPTR	1	SVETLKEMIK	6								P11974	337	P11974	62	intra	1.14	P11974-62-P11974-337	337.0	57.0	False	138.0681	2068.1717	-0.1616	2068.1713	0.08	KPRPTR	SVETLKEMIK	P11974(337);	P11974(62);	44.9068	1.14	Kojak	False
20180615_KS_CL_9	12436	3	KPRPTR	1	SVETLKEMIK	6								P11974	337	P11974	62	intra	1.03	P11974-62-P11974-337	337.0	57.0	False	138.0681	2068.1702	0.5553	2068.1713	0.335	KPRPTR	SVETLKEMIK	P11974(337);	P11974(62);	44.9225	1.03	Kojak	False
20180615_KS_CL_9	12444	3	AGKPVICATQMLESMIK					15.99;15.99	11;15	15.99;15.99				P11974				linear or mono	4.18				False	0.0	1907.9506	0.5832	1907.9518	0.0	AGKPVICATQM[15.99]LESM[15.99]IK		P11974;		44.9474	4.18	Kojak	False
20180615_KS_CL_9	12449	4	KPRPTR	1	SVETLKEMIK	6								P11974	337	P11974	62	intra	2.105	P11974-62-P11974-337	337.0	57.0	False	138.0681	2068.1745	-1.5459	2068.1713	0.31	KPRPTR	SVETLKEMIK	P11974(337);	P11974(62);	44.9648	1.95	Kojak	False
20180615_KS_CL_9	12451	3	AVNMGSKIMEK	7	KLEVEATGSGK	1								decoy_P11974	466	decoy_P11974	397	intra	0.11	decoy_P11974-397-decoy_P11974-466	460.0	397.0	True	138.0681	2462.2592	6.7913	2462.2759	0.06	AVNMGSKIMEK	KLEVEATGSGK	decoy_P11974(466);	decoy_P11974(397);	44.9728	0.105	Kojak	False
20180615_KS_CL_9	12478	4	KSGLFGGNEVETVLFDPGK											decoy_P11974				linear or mono	0.385				True	0.0	1993.0123	1.6494	1993.0156	0.0	KSGLFGGNEVETVLFDPGK		decoy_P11974;		45.0484	0.385	Kojak	False
20180615_KS_CL_9	12482	4	EMIKSGMNVAR	4	LEVEATGSGKILGTR	10								P11974	66	decoy_P11974	407	inter	0.725	P11974-66-decoy_P11974-407	63.0	398.0	True	138.0681	2902.5484	-7.887	2902.5255	0.1	EMIKSGMNVAR	LEVEATGSGKILGTR	P11974(66);	decoy_P11974(407);	45.0583	0.725	Kojak	False
20180615_KS_CL_9	12524	3	SVETLKEMIK					15.99	8	15.99				P11974				linear or mono	0.39				False	0.0	1192.636	1.0454	1192.6373	0.0	SVETLKEM[15.99]IK		P11974;		45.1857	0.39	Kojak	False
20180615_KS_CL_9	12533	3	SSSHSTDLMEAMAMGSVEASYK					15.99	14	15.99				P11974				linear or mono	3.6				False	0.0	2333.9829	-0.6791	2333.9813	0.0	SSSHSTDLMEAMAM[15.99]GSVEASYK		P11974;		45.2175	3.6	Kojak	False
20180615_KS_CL_9	12534	4	MNFSHGTHEYHAETIKNVR					156.08	16	156.08				P11974				linear or mono	1.15				False	0.0	2426.1426	0.3984	2426.1436	0.0	MNFSHGTHEYHAETIK[156.08]NVR		P11974;		45.2193	1.15	Kojak	False
20180615_KS_CL_9	12537	3	KIMSELMQTACIVPKGAR					156.08	1	156.08				decoy_P11974				linear or mono	0.96				True	0.0	2188.1237	8.2223	2188.1417	0.0	K[156.08]IMSELMQTACIVPKGAR		decoy_P11974;		45.2287	0.96	Kojak	False
20180615_KS_CL_9	12547	3	SSSHSTDLMEAMAMGSVEASYK											P11974				linear or mono	1.29				False	0.0	2317.9957	-4.0025	2317.9864	0.0	SSSHSTDLMEAMAMGSVEASYK		P11974;		45.2598	1.29	Kojak	False
20180615_KS_CL_9	12572	3	SSSHSTDLMEAMAMGSVEASYK											P11974				linear or mono	0.6				False	0.0	2317.9889	-1.0904	2317.9864	0.0	SSSHSTDLMEAMAMGSVEASYK		P11974;		45.3254	0.6	Kojak	False
20180615_KS_CL_9	12605	4	CVVPFIGRYLHAQRATQHNR											decoy_P11974				linear or mono	0.93				True	0.0	2422.2441	4.5784	2422.2552	0.0	CVVPFIGRYLHAQRATQHNR		decoy_P11974;		45.4242	0.93	Kojak	False
20180615_KS_CL_9	12609	3	KPRPTR	1	SVETLKEMIK	6								P11974	337	P11974	62	intra	1.515	P11974-62-P11974-337	337.0	57.0	False	138.0681	2068.17	0.6365	2068.1713	0.5	KPRPTR	SVETLKEMIK	P11974(337);	P11974(62);	45.4332	1.515	Kojak	False
20180615_KS_CL_9	12617	3	AGKPVICATQMLESMIK					15.99;15.99	11;15	15.99;15.99				P11974				linear or mono	3.985				False	0.0	1907.951	0.3809	1907.9518	0.0	AGKPVICATQM[15.99]LESM[15.99]IK		P11974;		45.4575	3.985	Kojak	False
20180615_KS_CL_9	12622	2	VNLAMNVGK					15.99	5	15.99				P11974				linear or mono	1.42				False	0.0	960.5076	-1.4932	960.5062	0.0	VNLAM[15.99]NVGK		P11974;		45.4695	1.42	Kojak	False
20180615_KS_CL_9	12625	3	SVETLKEMIK											P11974				linear or mono	0.465				False	0.0	1176.6437	-1.1665	1176.6424	0.0	SVETLKEMIK		P11974;		45.4789	0.465	Kojak	False
20180615_KS_CL_9	12640	3	ARGFFKK	6	VEHVDAAKR	8								P11974	504	decoy_P11974	285	inter	0.285	decoy_P11974-285-P11974-504	499.0	278.0	True	138.0681	2014.1145	-1.6842	2014.1111	0.085	ARGFFKK	VEHVDAAKR	P11974(504);	decoy_P11974(285);	45.5237	0.01	Kojak	False
20180615_KS_CL_9	12647	2	VNLAMNVGKAR					15.99;156.08	5;9	15.99;156.08				P11974				linear or mono	1.595				False	0.0	1343.7191	2.8971	1343.723	0.0	VNLAM[15.99]NVGK[156.08]AR		P11974;		45.5425	1.28	Kojak	False
20180615_KS_CL_9	12651	3	SSSHSTDLMEAMAMGSVEASYK					15.99;15.99	12;14	15.99;15.99				P11974				linear or mono	3.645				False	0.0	2349.9793	-1.3226	2349.9762	0.0	SSSHSTDLMEAM[15.99]AM[15.99]GSVEASYK		P11974;		45.5519	3.645	Kojak	False
20180615_KS_CL_9	12657	6	QALFVKEAPIEIGLDGR	6	VNLAMNVGKAR	9								decoy_P11974	227	P11974	498	inter	0.97	decoy_P11974-227-P11974-498	222.0	490.0	True	138.0681	3164.7327	1.6285	3164.7378	0.48	QALFVKEAPIEIGLDGR	VNLAMNVGKAR	decoy_P11974(227);	P11974(498);	45.5688	0.24	Kojak	False
20180615_KS_CL_9	12677	4	SGVDVVKCINK	7	TGLIKGSGTAEVELK	5								decoy_P11974	366	P11974	125	inter	0.54	P11974-125-decoy_P11974-366	360.0	121.0	True	138.0681	2857.5345	4.3494	2857.5469	0.215	SGVDVVKCINK	TGLIKGSGTAEVELK	decoy_P11974(366);	P11974(125);	45.625	0.3	Kojak	False
20180615_KS_CL_9	12688	6	DIQDLKFGVEQDVDMVFASFIRK	6	LEVEATGSGKILGTR	10								P11974	230	decoy_P11974	407	inter	0.775	P11974-230-decoy_P11974-407	225.0	398.0	True	138.0681	4367.2371	8.009	4367.2721	0.355	DIQDLKFGVEQDVDMVFASFIRK	LEVEATGSGKILGTR	P11974(230);	decoy_P11974(407);	45.6638	0.505	Kojak	False
20180615_KS_CL_9	12709	3	SSSHSTDLMEAMAMGSVEASYK					15.99	14	15.99				P11974				linear or mono	3.915				False	0.0	2333.9819	-0.2513	2333.9813	0.0	SSSHSTDLMEAMAM[15.99]GSVEASYK		P11974;		45.7237	3.915	Kojak	False
20180615_KS_CL_9	12713	3	SVETLKEMIK					15.99	8	15.99				P11974				linear or mono	0.47				False	0.0	1192.6367	0.4744	1192.6373	0.0	SVETLKEM[15.99]IK		P11974;		45.7344	0.47	Kojak	False
20180615_KS_CL_9	12719	4	MNFSHGTHEYHAETIK					15.99	1	15.99				P11974				linear or mono	0.04				False	0.0	1916.8407	3.5118	1916.8474	0.0	M[15.99]NFSHGTHEYHAETIK		P11974;		45.7565	0.04	Kojak	False
20180615_KS_CL_9	12733	4	MNFSHGTHEYHAETIK											P11974				linear or mono	1.21				False	0.0	1900.8533	-0.3871	1900.8525	0.0	MNFSHGTHEYHAETIK		P11974;		45.8039	1.21	Kojak	False
20180615_KS_CL_9	12738	3	HFMAAEAERAILHQMR					15.99;15.99	3;15	15.99;15.99				decoy_P11974				linear or mono	0.72				True	0.0	1941.9303	-0.139	1941.93	0.0	HFM[15.99]AAEAERAILHQM[15.99]R		decoy_P11974;		45.8142	0.72	Kojak	False
20180615_KS_CL_9	12782	4	CVVPFIGRYLHAQRATQHNR											decoy_P11974				linear or mono	1.105				True	0.0	2422.2436	4.7732	2422.2552	0.0	CVVPFIGRYLHAQRATQHNR		decoy_P11974;		45.9324	1.105	Kojak	False
20180615_KS_CL_9	12785	3	KPRPTR	1	SVETLKEMIK	6								P11974	337	P11974	62	intra	0.95	P11974-62-P11974-337	337.0	57.0	False	138.0681	2068.1694	0.9501	2068.1713	0.235	KPRPTR	SVETLKEMIK	P11974(337);	P11974(62);	45.94	0.95	Kojak	False
20180615_KS_CL_9	12796	3	AGKPVICATQMLESMIK					15.99;15.99	11;15	15.99;15.99				P11974				linear or mono	3.83				False	0.0	1907.9522	-0.2285	1907.9518	0.0	AGKPVICATQM[15.99]LESM[15.99]IK		P11974;		45.9681	3.83	Kojak	False
20180615_KS_CL_9	12841	3	SSSHSTDLMEAMAMGSVEASYK					15.99;15.99	12;14	15.99;15.99				P11974				linear or mono	3.315				False	0.0	2349.9665	4.1123	2349.9762	0.0	SSSHSTDLMEAM[15.99]AM[15.99]GSVEASYK		P11974;		46.0721	3.315	Kojak	False
20180615_KS_CL_9	12871	7	QALFVKEAPIEIGLDGR	6	VNLAMNVGKAR	9								decoy_P11974	227	P11974	498	inter	1.185	decoy_P11974-227-P11974-498	222.0	490.0	True	138.0681	3164.7411	-1.0436	3164.7378	0.01	QALFVKEAPIEIGLDGR	VNLAMNVGKAR	decoy_P11974(227);	P11974(498);	46.1602	1.185	Kojak	False
20180615_KS_CL_9	12887	5	NIKIISKIENHEGVR	7	VEHVDAAKR	8								P11974	270	decoy_P11974	285	inter	0.615	P11974-270-decoy_P11974-285	264.0	278.0	True	138.0681	2910.5827	7.2634	2910.6038	0.445	NIKIISKIENHEGVR	VEHVDAAKR	P11974(270);	decoy_P11974(285);	46.2105	0.38	Kojak	False
20180615_KS_CL_9	12892	2	AGKPVICATQMLESMIK					15.99;15.99	11;15	15.99;15.99				P11974				linear or mono	1.91				False	0.0	1907.9511	0.3475	1907.9518	0.0	AGKPVICATQM[15.99]LESM[15.99]IK		P11974;		46.2271	1.91	Kojak	False
20180615_KS_CL_9	12894	3	SSSHSTDLMEAMAMGSVEASYK					15.99	14	15.99				P11974				linear or mono	3.95				False	0.0	2333.9805	0.3462	2333.9813	0.0	SSSHSTDLMEAMAM[15.99]GSVEASYK		P11974;		46.2334	3.95	Kojak	False
20180615_KS_CL_9	12897	4	GFFKK	4	VNLAMNVGKARGFFK	9								P11974	504	P11974	498	homomultimeric	0.83	P11974-498-P11974-504	501.0	490.0	False	138.0681	2414.3445	-6.1722	2414.3296	0.03	GFFKK	VNLAMNVGKARGFFK	P11974(504);	P11974(498);	46.243	0.83	Kojak	False
20180615_KS_CL_9	12902	3	SVETLKEMIK					15.99	8	15.99				P11974				linear or mono	0.25				False	0.0	1192.6363	0.763	1192.6373	0.0	SVETLKEM[15.99]IK		P11974;		46.255	0.25	Kojak	False
20180615_KS_CL_9	12904	4	KGATLK	1	TGLIKGSGTAEVELK	5								P11974	136	P11974	125	intra	2.525	P11974-125-P11974-136	136.0	121.0	False	138.0681	2256.2947	-0.338	2256.2939	0.825	KGATLK	TGLIKGSGTAEVELK	P11974(136);	P11974(125);	46.263	2.525	Kojak	False
20180615_KS_CL_9	12912	3	SVETLKEMIK											P11974				linear or mono	0.56				False	0.0	1176.6417	0.5331	1176.6424	0.0	SVETLKEMIK		P11974;		46.2897	0.56	Kojak	False
20180615_KS_CL_9	12919	6	QALFVKEAPIEIGLDGR	6	VNLAMNVGKAR	9								decoy_P11974	227	P11974	498	inter	0.775	decoy_P11974-227-P11974-498	222.0	490.0	True	138.0681	3164.7301	2.4524	3164.7378	0.08	QALFVKEAPIEIGLDGR	VNLAMNVGKAR	decoy_P11974(227);	P11974(498);	46.313	0.775	Kojak	False
20180615_KS_CL_9	12934	3	VEHVDAAKR	8	VEHVDAAKR	8								decoy_P11974	285	decoy_P11974	285	homomultimeric	0.345	decoy_P11974-285-decoy_P11974-285	278.0	278.0	True	138.0681	2185.1392	9.6169	2185.1603	0.345	VEHVDAAKR	VEHVDAAKR	decoy_P11974(285);	decoy_P11974(285);	46.3495	0.095	Kojak	False
20180615_KS_CL_9	12972	3	AGKPVICATQMLESMIK					15.99;15.99	11;15	15.99;15.99				P11974				linear or mono	3.02				False	0.0	1907.9526	-0.4356	1907.9518	0.0	AGKPVICATQM[15.99]LESM[15.99]IK		P11974;		46.4726	3.02	Kojak	False
20180615_KS_CL_9	12995	3	KGVNLPGAAVDLPAVSEK	1	KPRPTR	1								P11974	207	P11974	337	intra	1.27	P11974-207-P11974-337	207.0	337.0	False	138.0681	2655.5059	0.4233	2655.5071	0.115	KGVNLPGAAVDLPAVSEK	KPRPTR	P11974(207);	P11974(337);	46.526	1.04	Kojak	False
20180615_KS_CL_9	12998	5	GATLKITLDNAYMEK	5	KPRPTR	1								P11974	141	P11974	337	intra	1.06	P11974-141-P11974-337	137.0	337.0	False	138.0681	2558.3897	-0.3075	2558.3889	0.085	GATLKITLDNAYMEK	KPRPTR	P11974(141);	P11974(337);	46.5354	0.425	Kojak	False
20180615_KS_CL_9	13011	3	SSSHSTDLMEAMAMGSVEASYK					15.99;15.99	12;14	15.99;15.99				P11974				linear or mono	2.955				False	0.0	2349.9743	0.7772	2349.9762	0.0	SSSHSTDLMEAM[15.99]AM[15.99]GSVEASYK		P11974;		46.5779	2.955	Kojak	False
20180615_KS_CL_9	13022	4	MNFSHGTHEYHAETIK											P11974				linear or mono	0.745				False	0.0	1900.8541	-0.8231	1900.8525	0.0	MNFSHGTHEYHAETIK		P11974;		46.609	0.745	Kojak	False
20180615_KS_CL_9	13065	3	SSSHSTDLMEAMAMGSVEASYK					15.99	14	15.99				P11974				linear or mono	4.235				False	0.0	2333.9805	0.3516	2333.9813	0.0	SSSHSTDLMEAMAM[15.99]GSVEASYK		P11974;		46.7386	4.235	Kojak	False
20180615_KS_CL_9	13069	4	GFFKK	4	VNLAMNVGKARGFFK	9								P11974	504	P11974	498	homomultimeric	0.56	P11974-498-P11974-504	501.0	490.0	False	138.0681	2414.3424	-5.3372	2414.3296	0.02	GFFKK	VNLAMNVGKARGFFK	P11974(504);	P11974(498);	46.7479	0.56	Kojak	False
20180615_KS_CL_9	13077	3	SVETLKEMIK					15.99	8	15.99				P11974				linear or mono	0.555				False	0.0	1192.637	0.2161	1192.6373	0.0	SVETLKEM[15.99]IK		P11974;		46.774	0.555	Kojak	False
20180615_KS_CL_9	13084	3	GFFKK	4	VNLAMNVGKARGFFK	9								P11974	504	P11974	498	homomultimeric	0.275	P11974-498-P11974-504	501.0	490.0	False	138.0681	2414.3411	-4.7807	2414.3296	0.335	GFFKK	VNLAMNVGKARGFFK	P11974(504);	P11974(498);	46.7994	0.275	Kojak	False
20180615_KS_CL_9	13104	5	IMEKLTEVSR	4	WGTLVIVVDGKK	11								decoy_P11974	470	decoy_P11974	27	intra	0.23	decoy_P11974-27-decoy_P11974-470	467.0	17.0	True	138.0681	2656.5112	-9.0098	2656.4872	0.06	IMEKLTEVSR	WGTLVIVVDGKK	decoy_P11974(470);	decoy_P11974(27);	46.8494	0.23	Kojak	False
20180615_KS_CL_9	13119	7	AADVHEVRKILGEK	9	IEPGKTDLAVAVPR	5								P11974	256	decoy_P11974	417	inter	1.875	P11974-256-decoy_P11974-417	248.0	413.0	True	138.0681	3166.7422	9.1749	3166.7712	0.2	AADVHEVRKILGEK	IEPGKTDLAVAVPR	P11974(256);	decoy_P11974(417);	46.8927	0.165	Kojak	False
20180615_KS_CL_9	13123	3	SSSHSTDLMEAMAMGSVEASYK											P11974				linear or mono	1.825				False	0.0	2317.9828	1.5421	2317.9864	0.0	SSSHSTDLMEAMAMGSVEASYK		P11974;		46.9021	1.825	Kojak	False
20180615_KS_CL_9	13132	3	TGLIKGSGTAEVELKK					156.08	5	156.08				P11974				linear or mono	4.515				False	0.0	1786.0071	0.8773	1786.0087	0.0	TGLIK[156.08]GSGTAEVELKK		P11974;		46.923	4.515	Kojak	False
20180615_KS_CL_9	13135	8	FFGRAKGVNMALNVR	6	SVETLKEMIKSGMNVAR	6								decoy_P11974	34	P11974	62	inter	0.8	decoy_P11974-34-P11974-62	29.0	57.0	True	138.0681	3708.9382	6.6378	3708.9628	0.225	FFGRAKGVNMALNVR	SVETLKEMIKSGMNVAR	decoy_P11974(34);	P11974(62);	46.9307	0.265	Kojak	False
20180615_KS_CL_9	13151	3	AGKPVICATQMLESMIK					15.99;15.99	11;15	15.99;15.99				P11974				linear or mono	3.855				False	0.0	1907.9456	3.2287	1907.9518	0.0	AGKPVICATQM[15.99]LESM[15.99]IK		P11974;		46.9758	3.855	Kojak	False
20180615_KS_CL_9	13156	3	GFFKK	4	KGATLKITLDNAYMEK	6								P11974	504	P11974	141	intra	0.955	P11974-141-P11974-504	501.0	136.0	False	138.0681	2558.3765	2.0464	2558.3817	0.105	GFFKK	KGATLKITLDNAYMEK	P11974(504);	P11974(141);	46.9862	0.125	Kojak	False
20180615_KS_CL_9	13172	4	KGVNLPGAAVDLPAVSEK	1	KPRPTR	1								P11974	207	P11974	337	intra	3.005	P11974-207-P11974-337	207.0	337.0	False	138.0681	2655.5045	0.9645	2655.5071	0.08	KGVNLPGAAVDLPAVSEK	KPRPTR	P11974(207);	P11974(337);	47.0312	2.78	Kojak	False
20180615_KS_CL_9	13175	3	KGVNLPGAAVDLPAVSEK	1	KPRPTR	1								P11974	207	P11974	337	intra	2.615	P11974-207-P11974-337	207.0	337.0	False	138.0681	2655.5051	0.7373	2655.5071	0.185	KGVNLPGAAVDLPAVSEK	KPRPTR	P11974(207);	P11974(337);	47.0388	2.045	Kojak	False
20180615_KS_CL_9	13212	3	DIQDLKFGVEQDVDMVFASFIR					156.08;15.99	6;15	156.08;15.99				P11974				linear or mono	0.12				False	0.0	2743.3458	-1.6328	2743.3413	0.0	DIQDLK[156.08]FGVEQDVDM[15.99]VFASFIR		P11974;		47.1395	0.12	Kojak	False
20180615_KS_CL_9	13231	2	GDLGIEIPAEK											P11974				linear or mono	2.11				False	0.0	1140.602	0.5546	1140.6026	0.0	GDLGIEIPAEK		P11974;		47.1911	2.11	Kojak	False
20180615_KS_CL_9	13254	3	SSSHSTDLMEAMAMGSVEASYK					15.99	14	15.99				P11974				linear or mono	3.28				False	0.0	2333.9789	0.9968	2333.9813	0.0	SSSHSTDLMEAMAM[15.99]GSVEASYK		P11974;		47.2478	3.28	Kojak	False
20180615_KS_CL_9	13255	3	IMSELMQTACIVPKGAR					15.99	2	15.99				decoy_P11974				linear or mono	0.075				True	0.0	1919.9487	7.469	1919.963	0.0	IM[15.99]SELMQTACIVPKGAR		decoy_P11974;		47.2491	0.075	Kojak	False
20180615_KS_CL_9	13265	3	KPRPTR	1	VYVDDGLISLQVKQK	13								P11974	337	P11974	186	intra	1.815	P11974-186-P11974-337	337.0	174.0	False	138.0681	2595.4728	0.7161	2595.4747	0.09	KPRPTR	VYVDDGLISLQVKQK	P11974(337);	P11974(186);	47.276	1.815	Kojak	False
20180615_KS_CL_9	13283	2	VNLAMNVGKAR					15.99;156.08	5;9	15.99;156.08				P11974				linear or mono	2.335				False	0.0	1343.7214	1.2182	1343.723	0.0	VNLAM[15.99]NVGK[156.08]AR		P11974;		47.3276	1.965	Kojak	False
20180615_KS_CL_9	13294	4	KPRPTR	1	VGEHNEIKSIIK	8								P11974	337	decoy_P11974	262	inter	0.11	decoy_P11974-262-P11974-337	337.0	255.0	True	138.0681	2257.2922	-0.7297	2257.2905	0.105	KPRPTR	VGEHNEIKSIIK	P11974(337);	decoy_P11974(262);	47.3552	0.11	Kojak	False
20180615_KS_CL_9	13303	3	SVETLKEMIK					15.99	8	15.99				P11974				linear or mono	0.74				False	0.0	1192.6349	1.9337	1192.6373	0.0	SVETLKEM[15.99]IK		P11974;		47.3748	0.74	Kojak	False
20180615_KS_CL_9	13309	6	QALFVKEAPIEIGLDGR	6	VNLAMNVGKAR	9								decoy_P11974	227	P11974	498	inter	0.67	decoy_P11974-227-P11974-498	222.0	490.0	True	138.0681	3164.7326	1.6499	3164.7378	0.33	QALFVKEAPIEIGLDGR	VNLAMNVGKAR	decoy_P11974(227);	P11974(498);	47.3967	0.67	Kojak	False
20180615_KS_CL_9	13317	3	SSSHSTDLMEAMAMGSVEASYK											P11974				linear or mono	2.255				False	0.0	2317.9877	-0.5712	2317.9864	0.0	SSSHSTDLMEAMAMGSVEASYK		P11974;		47.4151	2.255	Kojak	False
20180615_KS_CL_9	13326	3	TGLIKGSGTAEVELKK					156.08	5	156.08				P11974				linear or mono	3.925				False	0.0	1786.0065	1.2074	1786.0087	0.0	TGLIK[156.08]GSGTAEVELKK		P11974;		47.4348	3.925	Kojak	False
20180615_KS_CL_9	13334	7	QALFVKEAPIEIGLDGR	6	VNLAMNVGKAR	9								decoy_P11974	227	P11974	498	inter	1.085	decoy_P11974-227-P11974-498	222.0	490.0	True	138.0681	3164.7191	5.9072	3164.7378	0.475	QALFVKEAPIEIGLDGR	VNLAMNVGKAR	decoy_P11974(227);	P11974(498);	47.4492	1.085	Kojak	False
20180615_KS_CL_9	13344	3	AGKPVICATQMLESMIK					15.99;15.99	11;15	15.99;15.99				P11974				linear or mono	3.46				False	0.0	1907.9378	7.3184	1907.9518	0.0	AGKPVICATQM[15.99]LESM[15.99]IK		P11974;		47.4801	3.46	Kojak	False
20180615_KS_CL_9	13348	4	GFFKK	4	VNLAMNVGKARGFFK	9								P11974	504	P11974	498	homomultimeric	0.055	P11974-498-P11974-504	501.0	490.0	False	138.0681	2414.3473	-7.3287	2414.3296	0.06	GFFKK	VNLAMNVGKARGFFK	P11974(504);	P11974(498);	47.4899	0.055	Kojak	False
20180615_KS_CL_9	13349	4	MNFSHGTHEYHAETIK											P11974				linear or mono	0.19				False	0.0	1900.8527	-0.0777	1900.8525	0.0	MNFSHGTHEYHAETIK		P11974;		47.4912	0.19	Kojak	False
20180615_KS_CL_9	13358	6	QALFVKEAPIEIGLDGR	6	VNLAMNVGKAR	9								decoy_P11974	227	P11974	498	inter	0.4	decoy_P11974-227-P11974-498	222.0	490.0	True	138.0681	3164.7304	2.3437	3164.7378	0.29	QALFVKEAPIEIGLDGR	VNLAMNVGKAR	decoy_P11974(227);	P11974(498);	47.5176	0.4	Kojak	False
20180615_KS_CL_9	13362	3	KIMSELMQTACIVPKGAR					15.99;156.08	3;15	15.99;156.08				decoy_P11974				linear or mono	0.465				True	0.0	2204.123	6.1554	2204.1366	0.0	KIM[15.99]SELMQTACIVPK[156.08]GAR		decoy_P11974;		47.5265	0.465	Kojak	False
20180615_KS_CL_9	13371	3	KIMSELMQTACIVPKGAR					15.99;156.08	7;15	15.99;156.08				decoy_P11974				linear or mono	0.755				True	0.0	2204.123	6.1712	2204.1366	0.0	KIMSELM[15.99]QTACIVPK[156.08]GAR		decoy_P11974;		47.548	0.22	Kojak	False
20180615_KS_CL_9	13374	3	SVETLKEMIK					15.99	8	15.99				P11974				linear or mono	0.525				False	0.0	1192.6386	-1.1065	1192.6373	0.0	SVETLKEM[15.99]IK		P11974;		47.556	0.525	Kojak	False
20180615_KS_CL_9	13377	3	SSSHSTDLMEAMAMGSVEASYK					15.99;15.99	12;14	15.99;15.99				P11974				linear or mono	2.7				False	0.0	2349.9782	-0.8807	2349.9762	0.0	SSSHSTDLMEAM[15.99]AM[15.99]GSVEASYK		P11974;		47.5653	2.7	Kojak	False
20180615_KS_CL_9	13409	5	LEVEATGSGKILGTRIEPGK	10	TGLIKGSGTAEVELK	5								decoy_P11974	407	P11974	125	inter	0.98	P11974-125-decoy_P11974-407	398.0	121.0	True	138.0681	3694.0154	6.7139	3694.0402	0.49	LEVEATGSGKILGTRIEPGK	TGLIKGSGTAEVELK	decoy_P11974(407);	P11974(125);	47.6667	0.98	Kojak	False
20180615_KS_CL_9	13435	4	NICKVVDVGSK	4	TGLIKGSGTAEVELKK	5								P11974	166	P11974	125	intra	2.4	P11974-125-P11974-166	163.0	121.0	False	138.0681	2985.6384	1.1676	2985.6419	1.18	NICKVVDVGSK	TGLIKGSGTAEVELKK	P11974(166);	P11974(125);	47.7254	0.835	Kojak	False
20180615_KS_CL_9	13443	3	SSSHSTDLMEAMAMGSVEASYK					15.99	14	15.99				P11974				linear or mono	3.735				False	0.0	2333.9772	1.7377	2333.9813	0.0	SSSHSTDLMEAMAM[15.99]GSVEASYK		P11974;		47.7503	3.735	Kojak	False
20180615_KS_CL_9	13478	3	EGLIKR	5	SGVDVVKCINKYDLWLINEDCK	7								decoy_P11974	276	decoy_P11974	366	intra	1.025	decoy_P11974-276-decoy_P11974-366	272.0	360.0	True	138.0681	3519.778	9.2096	3519.8104	0.265	EGLIKR	SGVDVVKCINKYDLWLINEDCK	decoy_P11974(276);	decoy_P11974(366);	47.8562	0.18	Kojak	False
20180615_KS_CL_9	13493	4	KGDVVIVLTGWRPGSGFTNTMR	1	KPRPTRAEGSDVANAVLDGADCIMLSGETAK	1								P11974	505	P11974	337	intra	0.455	P11974-337-P11974-505	505.0	337.0	False	138.0681	5756.9354	-4.8632	5756.9074	0.16	KGDVVIVLTGWRPGSGFTNTMR	KPRPTRAEGSDVANAVLDGADCIMLSGETAK	P11974(505);	P11974(337);	47.9052	0.455	Kojak	False
20180615_KS_CL_9	13497	3	SSSHSTDLMEAMAMGSVEASYK											P11974				linear or mono	2.295				False	0.0	2317.9814	2.1678	2317.9864	0.0	SSSHSTDLMEAMAMGSVEASYK		P11974;		47.9194	2.295	Kojak	False
20180615_KS_CL_9	13524	3	GDLGIEIPAEK											P11974				linear or mono	1.535				False	0.0	1140.6	2.2952	1140.6026	0.0	GDLGIEIPAEK		P11974;		48.018	1.535	Kojak	False
20180615_KS_CL_9	13534	4	SHSEAGSAFIQTQQLHAAMADTFLEHMCR					15.99;15.99	19;27	15.99;15.99				P11974				linear or mono	0.795				False	0.0	3305.4568	2.4806	3305.465	0.0	SHSEAGSAFIQTQQLHAAM[15.99]ADTFLEHM[15.99]CR		P11974;		48.0549	0.795	Kojak	False
20180615_KS_CL_9	13541	3	SSSHSTDLMEAMAMGSVEASYK					15.99;15.99	12;14	15.99;15.99				P11974				linear or mono	2.185				False	0.0	2349.966	4.3205	2349.9762	0.0	SSSHSTDLMEAM[15.99]AM[15.99]GSVEASYK		P11974;		48.0787	2.185	Kojak	False
20180615_KS_CL_9	13547	3	HFMAAEAERAILHQMR					15.99	3	15.99				decoy_P11974				linear or mono	0.265				True	0.0	1925.9362	-0.5661	1925.9351	0.0	HFM[15.99]AAEAERAILHQMR		decoy_P11974;		48.0958	0.21	Kojak	False
20180615_KS_CL_9	13556	3	SHSEAGSAFIQTQQLHAAMADTFLEHMCR					15.99;15.99	19;27	15.99;15.99				P11974				linear or mono	0.335				False	0.0	3305.4568	2.4849	3305.465	0.0	SHSEAGSAFIQTQQLHAAM[15.99]ADTFLEHM[15.99]CR		P11974;		48.1311	0.335	Kojak	False
20180615_KS_CL_9	13558	2	KLFEELAR											P11974				linear or mono	1.95				False	0.0	1004.5638	1.6586	1004.5654	0.0	KLFEELAR		P11974;		48.139	1.95	Kojak	False
20180615_KS_CL_9	13563	5	SHSEAGSAFIQTQQLHAAMADTFLEHMCR					15.99;15.99	19;27	15.99;15.99				P11974				linear or mono	0.99				False	0.0	3305.4609	1.2625	3305.465	0.0	SHSEAGSAFIQTQQLHAAM[15.99]ADTFLEHM[15.99]CR		P11974;		48.1549	0.99	Kojak	False
20180615_KS_CL_9	13565	4	SHSEAGSAFIQTQQLHAAMADTFLEHMCR					15.99;15.99	19;27	15.99;15.99				P11974				linear or mono	4.02				False	0.0	3305.4603	1.4283	3305.465	0.0	SHSEAGSAFIQTQQLHAAM[15.99]ADTFLEHM[15.99]CR		P11974;		48.1628	4.02	Kojak	False
20180615_KS_CL_9	13571	3	SHSEAGSAFIQTQQLHAAMADTFLEHMCR					15.99;15.99	19;27	15.99;15.99				P11974				linear or mono	1.225				False	0.0	3305.4659	-0.2705	3305.465	0.0	SHSEAGSAFIQTQQLHAAM[15.99]ADTFLEHM[15.99]CR		P11974;		48.1842	1.225	Kojak	False
20180615_KS_CL_9	13593	3	SSSHSTDLMEAMAMGSVEASYK					15.99	14	15.99				P11974				linear or mono	2.17				False	0.0	2333.977	1.8409	2333.9813	0.0	SSSHSTDLMEAMAM[15.99]GSVEASYK		P11974;		48.2649	2.17	Kojak	False
20180615_KS_CL_9	13648	3	SSSHSTDLMEAMAMGSVEASYK											P11974				linear or mono	1.29				False	0.0	2317.9833	1.3433	2317.9864	0.0	SSSHSTDLMEAMAMGSVEASYK		P11974;		48.4244	1.29	Kojak	False
20180615_KS_CL_9	13655	2	NTGIICTIGPASR											P11974				linear or mono	2.99				False	0.0	1358.6971	0.3305	1358.6976	0.0	NTGIICTIGPASR		P11974;		48.4431	2.885	Kojak	False
20180615_KS_CL_9	13656	3	GDYPLEAVRMQHLIAR					15.99	10	15.99				P11974				linear or mono	1.41				False	0.0	1883.9846	-9.0824	1883.9675	0.0	GDYPLEAVRM[15.99]QHLIAR		P11974;		48.4444	1.41	Kojak	False
20180615_KS_CL_9	13679	3	AGKPVICATQMLESMIK					15.99;15.99	11;15	15.99;15.99				P11974				linear or mono	3.155				False	0.0	1907.944	4.0593	1907.9518	0.0	AGKPVICATQM[15.99]LESM[15.99]IK		P11974;		48.5157	3.155	Kojak	False
20180615_KS_CL_9	13693	3	VFLAQKMIIGR											P11974				linear or mono	1.9				False	0.0	1274.7543	-0.8666	1274.7532	0.0	VFLAQKMIIGR		P11974;		48.5595	1.9	Kojak	False
20180615_KS_CL_9	13704	3	SSSHSTDLMEAMAMGSVEASYK					15.99;15.99	12;14	15.99;15.99				P11974				linear or mono	2.395				False	0.0	2349.9741	0.8985	2349.9762	0.0	SSSHSTDLMEAM[15.99]AM[15.99]GSVEASYK		P11974;		48.5852	2.395	Kojak	False
20180615_KS_CL_9	13705	3	AVNMGSKIMEKLTEVSR					15.99;156.08	9;11	15.99;156.08				decoy_P11974				linear or mono	0.38				True	0.0	2064.0663	-3.3796	2064.0594	0.0	AVNMGSKIM[15.99]EK[156.08]LTEVSR		decoy_P11974;		48.5866	0.265	Kojak	False
20180615_KS_CL_9	13723	3	SHSEAGSAFIQTQQLHAAMADTFLEHMCR					15.99;15.99	19;27	15.99;15.99				P11974				linear or mono	6.85				False	0.0	3305.464	0.3015	3305.465	0.0	SHSEAGSAFIQTQQLHAAM[15.99]ADTFLEHM[15.99]CR		P11974;		48.6361	6.85	Kojak	False
20180615_KS_CL_9	13731	5	SHSEAGSAFIQTQQLHAAMADTFLEHMCR					15.99;15.99	19;27	15.99;15.99				P11974				linear or mono	6.275				False	0.0	3305.4621	0.8942	3305.465	0.0	SHSEAGSAFIQTQQLHAAM[15.99]ADTFLEHM[15.99]CR		P11974;		48.6614	6.275	Kojak	False
20180615_KS_CL_9	13734	4	SHSEAGSAFIQTQQLHAAMADTFLEHMCR					15.99;15.99	19;27	15.99;15.99				P11974				linear or mono	8.0				False	0.0	3305.4624	0.7877	3305.465	0.0	SHSEAGSAFIQTQQLHAAM[15.99]ADTFLEHM[15.99]CR		P11974;		48.6694	8.0	Kojak	False
20180615_KS_CL_9	13758	3	KGVNLPGAAVDLPAVSEK											P11974				linear or mono	4.395				False	0.0	1763.9805	-1.3725	1763.9781	0.0	KGVNLPGAAVDLPAVSEK		P11974;		48.7423	4.155	Kojak	False
20180615_KS_CL_9	13770	3	SSSHSTDLMEAMAMGSVEASYK					15.99	14	15.99				P11974				linear or mono	3.87				False	0.0	2333.9843	-1.2885	2333.9813	0.0	SSSHSTDLMEAMAM[15.99]GSVEASYK		P11974;		48.7726	3.87	Kojak	False
20180615_KS_CL_9	13771	4	ITEAHYEHTGHSFNMR					15.99	15	15.99				decoy_P11974				linear or mono	0.045				True	0.0	1944.8669	-6.8377	1944.8536	0.0	ITEAHYEHTGHSFNM[15.99]R		decoy_P11974;		48.774	0.045	Kojak	False
20180615_KS_CL_9	13774	6	QALFVKEAPIEIGLDGR	6	VNLAMNVGKAR	9								decoy_P11974	227	P11974	498	inter	1.175	decoy_P11974-227-P11974-498	222.0	490.0	True	138.0681	3164.741	-0.9903	3164.7378	0.28	QALFVKEAPIEIGLDGR	VNLAMNVGKAR	decoy_P11974(227);	P11974(498);	48.782	0.86	Kojak	False
20180615_KS_CL_9	13775	4	MNFSHGTHEYHAETIK											P11974				linear or mono	0.23				False	0.0	1900.8554	-1.4834	1900.8525	0.0	MNFSHGTHEYHAETIK		P11974;		48.7833	0.23	Kojak	False
20180615_KS_CL_9	13801	5	EGLIKRVEHVDAAK	5	IEPGKTDLAVAVPR	5								decoy_P11974	276	decoy_P11974	417	intra	0.445	decoy_P11974-276-decoy_P11974-417	272.0	413.0	True	138.0681	3166.7465	7.8269	3166.7712	0.13	EGLIKRVEHVDAAK	IEPGKTDLAVAVPR	decoy_P11974(276);	decoy_P11974(417);	48.8525	0.125	Kojak	False
20180615_KS_CL_9	13802	6	QALFVKEAPIEIGLDGR	6	VNLAMNVGKAR	9								decoy_P11974	227	P11974	498	inter	2.415	decoy_P11974-227-P11974-498	222.0	490.0	True	138.0681	3164.7371	0.2463	3164.7378	1.145	QALFVKEAPIEIGLDGR	VNLAMNVGKAR	decoy_P11974(227);	P11974(498);	48.8538	2.415	Kojak	False
20180615_KS_CL_9	13832	3	SSSHSTDLMEAMAMGSVEASYK											P11974				linear or mono	2.145				False	0.0	2317.989	-1.1123	2317.9864	0.0	SSSHSTDLMEAMAMGSVEASYK		P11974;		48.931	2.145	Kojak	False
20180615_KS_CL_9	13836	4	MNFSHGTHEYHAETIK					15.99	1	15.99				P11974				linear or mono	0.325				False	0.0	1916.8518	-2.2976	1916.8474	0.0	M[15.99]NFSHGTHEYHAETIK		P11974;		48.9421	0.325	Kojak	False
20180615_KS_CL_9	13839	3	TGLIKGSGTAEVELKK					156.08	5	156.08				P11974				linear or mono	3.795				False	0.0	1786.0137	-2.837	1786.0087	0.0	TGLIK[156.08]GSGTAEVELKK		P11974;		48.9515	3.795	Kojak	False
20180615_KS_CL_9	13860	6	NIKIISKIENHEGVR	7	VEHVDAAKR	8								P11974	270	decoy_P11974	285	inter	0.67	P11974-270-decoy_P11974-285	264.0	278.0	True	138.0681	2910.5834	6.9897	2910.6038	0.415	NIKIISKIENHEGVR	VEHVDAAKR	P11974(270);	decoy_P11974(285);	49.0077	0.67	Kojak	False
20180615_KS_CL_9	13865	3	AGKPVICATQMLESMIK					15.99;15.99	11;15	15.99;15.99				P11974				linear or mono	4.04				False	0.0	1907.9541	-1.2373	1907.9518	0.0	AGKPVICATQM[15.99]LESM[15.99]IK		P11974;		49.0233	4.04	Kojak	False
20180615_KS_CL_9	13867	2	EAEAAMFHR											P11974				linear or mono	1.26				False	0.0	1060.477	-0.9947	1060.476	0.0	EAEAAMFHR		P11974;		49.0264	1.26	Kojak	False
20180615_KS_CL_9	13870	4	IISKIENHEGVR	4	TPRPKK	5								P11974	270	decoy_P11974	195	inter	0.37	decoy_P11974-195-P11974-270	267.0	191.0	True	138.0681	2257.3049	-6.3538	2257.2905	0.14	IISKIENHEGVR	TPRPKK	P11974(270);	decoy_P11974(195);	49.0358	0.37	Kojak	False
20180615_KS_CL_9	13876	3	KGDVVIVLTGWRPGSGFTNTMR	1	SIIKINKGK	7								P11974	505	decoy_P11974	269	inter	0.49	decoy_P11974-269-P11974-505	505.0	263.0	True	138.0681	3527.9635	0.3777	3527.9649	0.055	KGDVVIVLTGWRPGSGFTNTMR	SIIKINKGK	P11974(505);	decoy_P11974(269);	49.0545	0.02	Kojak	False
20180615_KS_CL_9	13882	3	VFLAQKMIIGR											P11974				linear or mono	2.94				False	0.0	1274.7543	-0.8519	1274.7532	0.0	VFLAQKMIIGR		P11974;		49.0701	2.94	Kojak	False
20180615_KS_CL_9	13884	4	EMIKSGMNVAR	4	GATLKITLDNAYMEK	5								P11974	66	P11974	141	intra	0.84	P11974-66-P11974-141	63.0	137.0	False	138.0681	3039.5498	-1.8422	3039.5442	0.405	EMIKSGMNVAR	GATLKITLDNAYMEK	P11974(66);	P11974(141);	49.0728	0.715	Kojak	False
20180615_KS_CL_9	13891	3	SSSHSTDLMEAMAMGSVEASYK					15.99;15.99	12;14	15.99;15.99				P11974				linear or mono	1.975				False	0.0	2349.976	0.0923	2349.9762	0.0	SSSHSTDLMEAM[15.99]AM[15.99]GSVEASYK		P11974;		49.0934	1.975	Kojak	False
20180615_KS_CL_9	13895	2	NTGIICTIGPASR											P11974				linear or mono	3.31				False	0.0	1358.6986	-0.7934	1358.6976	0.0	NTGIICTIGPASR		P11974;		49.1039	3.29	Kojak	False
20180615_KS_CL_9	13909	3	SHSEAGSAFIQTQQLHAAMADTFLEHMCR					15.99;15.99	19;27	15.99;15.99				P11974				linear or mono	0.075				False	0.0	3305.4754	-3.1341	3305.465	0.0	SHSEAGSAFIQTQQLHAAM[15.99]ADTFLEHM[15.99]CR		P11974;		49.1409	0.075	Kojak	False
20180615_KS_CL_9	13915	5	SHSEAGSAFIQTQQLHAAMADTFLEHMCR					15.99;15.99	19;27	15.99;15.99				P11974				linear or mono	1.86				False	0.0	3305.4636	0.4205	3305.465	0.0	SHSEAGSAFIQTQQLHAAM[15.99]ADTFLEHM[15.99]CR		P11974;		49.1625	1.86	Kojak	False
20180615_KS_CL_9	13920	4	SHSEAGSAFIQTQQLHAAMADTFLEHMCR					15.99;15.99	19;27	15.99;15.99				P11974				linear or mono	3.46				False	0.0	3305.4677	-0.8053	3305.465	0.0	SHSEAGSAFIQTQQLHAAM[15.99]ADTFLEHM[15.99]CR		P11974;		49.1784	3.46	Kojak	False
20180615_KS_CL_9	13923	4	nVPVVRMTNTFGSGPR					156.08	1	156.08				decoy_P11974				linear or mono	0.225				True	0.0	1772.9066	9.957	1772.9242	0.0	n[156.08]VPVVRMTNTFGSGPR		decoy_P11974;		49.1828	0.225	Kojak	False
20180615_KS_CL_9	13927	3	KILGEKGK	1	NTGIICTIGPASRSVETLKEMIK	19								P11974	256	P11974	62	intra	0.61	P11974-62-P11974-256	256.0	44.0	False	138.0681	3526.9637	-4.8926	3526.9465	0.09	KILGEKGK	NTGIICTIGPASRSVETLKEMIK	P11974(256);	P11974(62);	49.1918	0.19	Kojak	False
20180615_KS_CL_9	13929	3	EMIKSGMNVAR	4	NICKVVDVGSK	4								P11974	66	P11974	166	intra	0.68	P11974-66-P11974-166	63.0	163.0	False	138.0681	2590.337	-3.4947	2590.328	0.245	EMIKSGMNVAR	NICKVVDVGSK	P11974(66);	P11974(166);	49.1945	0.68	Kojak	False
20180615_KS_CL_9	13948	3	KGVNLPGAAVDLPAVSEK											P11974				linear or mono	5.22				False	0.0	1763.9805	-1.4035	1763.9781	0.0	KGVNLPGAAVDLPAVSEK		P11974;		49.2447	5.22	Kojak	False
20180615_KS_CL_9	13961	3	SSSHSTDLMEAMAMGSVEASYK					15.99	14	15.99				P11974				linear or mono	4.015				False	0.0	2333.9824	-0.4757	2333.9813	0.0	SSSHSTDLMEAMAM[15.99]GSVEASYK		P11974;		49.2782	4.015	Kojak	False
20180615_KS_CL_9	13962	4	nSKSHSEAGSAFIQTQQLHAAMADTFLEHMCR					156.08;156.08	1;3	156.08;156.08				P11974				linear or mono	0.165				False	0.0	3800.7338	6.7399	3800.7594	0.0	n[156.08]SK[156.08]SHSEAGSAFIQTQQLHAAMADTFLEHMCR		P11974;		49.28	0.165	Kojak	False
20180615_KS_CL_9	13975	4	AKGVNMALNVR	2	TGLIKGSGTAEVELK	5								decoy_P11974	34	P11974	125	inter	1.24	decoy_P11974-34-P11974-125	33.0	121.0	True	138.0681	2811.5344	6.5098	2811.5527	0.625	AKGVNMALNVR	TGLIKGSGTAEVELK	decoy_P11974(34);	P11974(125);	49.3209	1.24	Kojak	False
20180615_KS_CL_9	13981	4	MNFSHGTHEYHAETIK											P11974				linear or mono	0.875				False	0.0	1900.8567	-2.1657	1900.8525	0.0	MNFSHGTHEYHAETIK		P11974;		49.3378	0.875	Kojak	False
20180615_KS_CL_9	13986	6	QALFVKEAPIEIGLDGR	6	VNLAMNVGKAR	9								decoy_P11974	227	P11974	498	inter	1.765	decoy_P11974-227-P11974-498	222.0	490.0	True	138.0681	3164.7342	1.1624	3164.7378	0.815	QALFVKEAPIEIGLDGR	VNLAMNVGKAR	decoy_P11974(227);	P11974(498);	49.358	1.765	Kojak	False
20180615_KS_CL_9	13996	4	ESVAPLDVAAGPLNVGKK	17	KAADVHEVR	1								decoy_P11974	325	P11974	247	inter	0.725	P11974-247-decoy_P11974-325	309.0	247.0	True	138.0681	2925.5966	-1.4843	2925.5922	0.315	ESVAPLDVAAGPLNVGKK	KAADVHEVR	decoy_P11974(325);	P11974(247);	49.3878	0.255	Kojak	False
20180615_KS_CL_9	14014	3	SSSHSTDLMEAMAMGSVEASYK											P11974				linear or mono	2.595				False	0.0	2317.9877	-0.5848	2317.9864	0.0	SSSHSTDLMEAMAMGSVEASYK		P11974;		49.4351	2.595	Kojak	False
20180615_KS_CL_9	14031	5	AVNMGSKIMEK	7	IEPGKTDLAVAVPR	5								decoy_P11974	466	decoy_P11974	417	intra	0.705	decoy_P11974-417-decoy_P11974-466	460.0	413.0	True	138.0681	2809.5289	-7.4387	2809.508	0.23	AVNMGSKIMEK	IEPGKTDLAVAVPR	decoy_P11974(466);	decoy_P11974(417);	49.4885	0.705	Kojak	False
20180615_KS_CL_9	14048	3	AGKPVICATQMLESMIK					15.99;15.99	11;15	15.99;15.99				P11974				linear or mono	3.745				False	0.0	1907.9523	-0.2782	1907.9518	0.0	AGKPVICATQM[15.99]LESM[15.99]IK		P11974;		49.5304	3.745	Kojak	False
20180615_KS_CL_9	14058	2	LDIDSAPITAR											P11974				linear or mono	2.18				False	0.0	1170.6309	-5.5983	1170.6244	0.0	LDIDSAPITAR		P11974;		49.5586	2.18	Kojak	False
20180615_KS_CL_9	14071	3	VPVVRMTNTFGSGPRWGTLVIVVDGK					15.99	6	15.99				decoy_P11974				linear or mono	0.75				True	0.0	2800.4848	7.4601	2800.5057	0.0	VPVVRM[15.99]TNTFGSGPRWGTLVIVVDGK		decoy_P11974;		49.5868	0.75	Kojak	False
20180615_KS_CL_9	14072	5	YSAEVSGMAMAEMLDTSHSSSRALEEFLKR											decoy_P11974				linear or mono	1.175				True	0.0	3332.5179	8.8377	3332.5474	0.0	YSAEVSGMAMAEMLDTSHSSSRALEEFLKR		decoy_P11974;		49.5885	1.175	Kojak	False
20180615_KS_CL_9	14076	3	SSSHSTDLMEAMAMGSVEASYK					15.99;15.99	12;14	15.99;15.99				P11974				linear or mono	2.74				False	0.0	2349.9764	-0.0863	2349.9762	0.0	SSSHSTDLMEAM[15.99]AM[15.99]GSVEASYK		P11974;		49.5975	2.74	Kojak	False
20180615_KS_CL_9	14080	3	KAADVHEVR	1	KGVNLPGAAVDLPAVSEK	1								P11974	247	P11974	207	intra	3.31	P11974-207-P11974-247	247.0	207.0	False	138.0681	2925.5912	0.3398	2925.5922	1.11	KAADVHEVR	KGVNLPGAAVDLPAVSEK	P11974(247);	P11974(207);	49.6081	1.875	Kojak	False
20180615_KS_CL_9	14089	3	EGLIKR	5	KILGEK	1								decoy_P11974	276	P11974	256	inter	0.47	P11974-256-decoy_P11974-276	272.0	256.0	True	138.0681	1538.9307	5.6938	1538.9395	0.085	EGLIKR	KILGEK	decoy_P11974(276);	P11974(256);	49.6347	0.47	Kojak	False
20180615_KS_CL_9	14093	3	QKGPDFLVTEVENGGFLGSK											P11974				linear or mono	0.2				False	0.0	2121.0811	-3.2613	2121.0741	0.0	QKGPDFLVTEVENGGFLGSK		P11974;		49.6437	0.2	Kojak	False
20180615_KS_CL_9	14099	3	VFLAQKMIIGR											P11974				linear or mono	1.265				False	0.0	1274.753	0.1574	1274.7532	0.0	VFLAQKMIIGR		P11974;		49.6553	1.265	Kojak	False
20180615_KS_CL_9	14100	6	AVNMGSKIMEK	7	IEPGKTDLAVAVPR	5								decoy_P11974	466	decoy_P11974	417	intra	0.415	decoy_P11974-417-decoy_P11974-466	460.0	413.0	True	138.0681	2809.5303	-7.9157	2809.508	0.01	AVNMGSKIMEK	IEPGKTDLAVAVPR	decoy_P11974(466);	decoy_P11974(417);	49.6566	0.415	Kojak	False
20180615_KS_CL_9	14110	4	ALEEFLKR	7	GATLKITLDNAYMEK	5								decoy_P11974	139	P11974	141	inter	1.4	decoy_P11974-139-P11974-141	133.0	137.0	True	138.0681	2809.508	-5.1863	2809.4934	0.415	ALEEFLKR	GATLKITLDNAYMEK	decoy_P11974(139);	P11974(141);	49.6905	0.05	Kojak	False
20180615_KS_CL_9	14113	5	CDENILWLDYKNICK	11	CNRAGKPVICATQMLESMIK	6								P11974	162	P11974	322	intra	0.305	P11974-162-P11974-322	152.0	317.0	False	138.0681	4427.1287	-0.2515	4427.1276	0.18	CDENILWLDYKNICK	CNRAGKPVICATQMLESMIK	P11974(162);	P11974(322);	49.6981	0.135	Kojak	False
20180615_KS_CL_9	14126	3	LDVDEAWAEQVPDKCVVPFIGR					156.08	14	156.08				decoy_P11974				linear or mono	0.68				True	0.0	2698.3552	-8.9517	2698.3311	0.0	LDVDEAWAEQVPDK[156.08]CVVPFIGR		decoy_P11974;		49.7271	0.68	Kojak	False
20180615_KS_CL_9	14138	3	KGVNLPGAAVDLPAVSEK											P11974				linear or mono	3.61				False	0.0	1763.9796	-0.8594	1763.9781	0.0	KGVNLPGAAVDLPAVSEK		P11974;		49.7547	3.61	Kojak	False
20180615_KS_CL_9	14151	3	SSSHSTDLMEAMAMGSVEASYK					15.99	14	15.99				P11974				linear or mono	3.28				False	0.0	2333.9817	-0.1848	2333.9813	0.0	SSSHSTDLMEAMAM[15.99]GSVEASYK		P11974;		49.7828	3.28	Kojak	False
20180615_KS_CL_9	14190	4	KAADVHEVR	1	KGVNLPGAAVDLPAVSEK	1								P11974	247	P11974	207	intra	3.865	P11974-207-P11974-247	247.0	207.0	False	138.0681	2925.5926	-0.1317	2925.5922	1.8	KAADVHEVR	KGVNLPGAAVDLPAVSEK	P11974(247);	P11974(207);	49.8778	1.765	Kojak	False
20180615_KS_CL_9	14195	3	KAADVHEVRK	1	KLFEELAR	1								P11974	247	P11974	393	intra	1.71	P11974-247-P11974-393	247.0	393.0	False	138.0681	2294.2558	8.1952	2294.2746	0.485	KAADVHEVRK	KLFEELAR	P11974(247);	P11974(393);	49.8951	1.1	Kojak	False
20180615_KS_CL_9	14205	3	SVETLKEMIK											P11974				linear or mono	0.165				False	0.0	1176.6426	-0.2072	1176.6424	0.0	SVETLKEMIK		P11974;		49.9261	0.165	Kojak	False
20180615_KS_CL_9	14208	6	QALFVKEAPIEIGLDGR	6	VNLAMNVGKAR	9								decoy_P11974	227	P11974	498	inter	0.98	decoy_P11974-227-P11974-498	222.0	490.0	True	138.0681	3164.7247	4.1545	3164.7378	0.135	QALFVKEAPIEIGLDGR	VNLAMNVGKAR	decoy_P11974(227);	P11974(498);	49.9341	0.98	Kojak	False
20180615_KS_CL_9	14211	3	SSSHSTDLMEAMAMGSVEASYK											P11974				linear or mono	4.63				False	0.0	2317.9875	-0.4842	2317.9864	0.0	SSSHSTDLMEAMAMGSVEASYK		P11974;		49.9418	4.63	Kojak	False
20180615_KS_CL_9	14216	3	LDIDSAPITARNTGIICTIGPASRSVETLK											P11974				linear or mono	0.13				False	0.0	3168.6585	7.1298	3168.6811	0.0	LDIDSAPITARNTGIICTIGPASRSVETLK		P11974;		49.9543	0.13	Kojak	False
20180615_KS_CL_9	14239	4	INKGKEGLIK	3	KGATLKITLDNAYMEK	6								decoy_P11974	269	P11974	141	inter	0.925	P11974-141-decoy_P11974-269	267.0	136.0	True	138.0681	3031.7004	-0.4595	3031.699	0.375	INKGKEGLIK	KGATLKITLDNAYMEK	decoy_P11974(269);	P11974(141);	50.012	0.045	Kojak	False
20180615_KS_CL_9	14248	3	AGKPVICATQMLESMIK					15.99;15.99	11;15	15.99;15.99				P11974				linear or mono	4.215				False	0.0	1907.9529	-0.6119	1907.9518	0.0	AGKPVICATQM[15.99]LESM[15.99]IK		P11974;		50.0352	4.215	Kojak	False
20180615_KS_CL_9	14249	4	SSSHSTDLMEAMAMGSVEASYK											P11974				linear or mono	2.465				False	0.0	2317.9876	-0.527	2317.9864	0.0	SSSHSTDLMEAMAMGSVEASYK		P11974;		50.0369	2.465	Kojak	False
20180615_KS_CL_9	14265	2	KLFEELAR											P11974				linear or mono	1.56				False	0.0	1004.5663	-0.8153	1004.5654	0.0	KLFEELAR		P11974;		50.0794	1.24	Kojak	False
20180615_KS_CL_9	14270	5	EMIKSGMNVAR	4	VNKITEAHYEHTGHSFNMR	3								P11974	66	decoy_P11974	443	inter	0.28	P11974-66-decoy_P11974-443	63.0	441.0	True	138.0681	3642.7554	-1.7093	3642.7492	0.05	EMIKSGMNVAR	VNKITEAHYEHTGHSFNMR	P11974(66);	decoy_P11974(443);	50.0897	0.28	Kojak	False
20180615_KS_CL_9	14274	5	TGLIKGSGTAEVELK	5	VNLAMNVGKAR	9								P11974	125	P11974	498	intra	0.205	P11974-125-P11974-498	121.0	490.0	False	138.0681	2811.5267	9.2281	2811.5527	0.03	TGLIKGSGTAEVELK	VNLAMNVGKAR	P11974(125);	P11974(498);	50.0991	0.205	Kojak	False
20180615_KS_CL_9	14276	3	SSSHSTDLMEAMAMGSVEASYK					15.99;15.99	12;14	15.99;15.99				P11974				linear or mono	2.73				False	0.0	2349.9778	-0.6942	2349.9762	0.0	SSSHSTDLMEAM[15.99]AM[15.99]GSVEASYK		P11974;		50.1053	2.73	Kojak	False
20180615_KS_CL_9	14293	3	EGLIKR	5	KILGEK	1								decoy_P11974	276	P11974	256	inter	0.95	P11974-256-decoy_P11974-276	272.0	256.0	True	138.0681	1538.9305	5.8704	1538.9395	0.565	EGLIKR	KILGEK	decoy_P11974(276);	P11974(256);	50.1459	0.95	Kojak	False
20180615_KS_CL_9	14296	3	QKGPDFLVTEVENGGFLGSK											P11974				linear or mono	0.01				False	0.0	2121.0813	-3.3826	2121.0741	0.0	QKGPDFLVTEVENGGFLGSK		P11974;		50.1536	0.01	Kojak	False
20180615_KS_CL_9	14307	4	MIIGRCNRAGKPVICATQMLESMIK					15.99;156.08	1;11	15.99;156.08				P11974				linear or mono	1.0				False	0.0	3048.5254	5.2189	3048.5413	0.0	M[15.99]IIGRCNRAGK[156.08]PVICATQMLESMIK		P11974;		50.1834	1.0	Kojak	False
20180615_KS_CL_9	14311	3	NICKVVDVGSK	4	NICKVVDVGSK	4								P11974	166	P11974	166	homomultimeric	1.135	P11974-166-P11974-166	163.0	163.0	False	138.0681	2573.3601	-1.7731	2573.3556	1.135	NICKVVDVGSK	NICKVVDVGSK	P11974(166);	P11974(166);	50.194	1.135	Kojak	False
20180615_KS_CL_9	14333	3	KGVNLPGAAVDLPAVSEK											P11974				linear or mono	4.715				False	0.0	1763.9792	-0.6501	1763.9781	0.0	KGVNLPGAAVDLPAVSEK		P11974;		50.26	4.715	Kojak	False
20180615_KS_CL_9	14345	3	SSSHSTDLMEAMAMGSVEASYK					15.99	14	15.99				P11974				linear or mono	3.94				False	0.0	2333.9806	0.2842	2333.9813	0.0	SSSHSTDLMEAMAM[15.99]GSVEASYK		P11974;		50.2944	3.94	Kojak	False
20180615_KS_CL_9	14347	4	MSKSHSEAGSAFIQTQQLHAAMADTFLEHMCR	1		3								P11974	1		3	loop	0.155	P11974-1	1.0	1.0	False	138.0681	3757.712	-0.3286	3757.7108	0.0	MSKSHSEAGSAFIQTQQLHAAMADTFLEHMCR		P11974(1);		50.2975	0.155	Kojak	False
20180615_KS_CL_9	14396	5	SHSEAGSAFIQTQQLHAAMADTFLEHMCR					15.99;15.99	19;27	15.99;15.99				P11974				linear or mono	0.895				False	0.0	3305.4535	3.4969	3305.465	0.0	SHSEAGSAFIQTQQLHAAM[15.99]ADTFLEHM[15.99]CR		P11974;		50.4416	0.895	Kojak	False
20180615_KS_CL_9	14398	3	SSSHSTDLMEAMAMGSVEASYK											P11974				linear or mono	3.83				False	0.0	2317.9869	-0.2183	2317.9864	0.0	SSSHSTDLMEAMAMGSVEASYK		P11974;		50.4478	3.83	Kojak	False
20180615_KS_CL_9	14409	3	MNFSHGTHEYHAETIK					15.99	1	15.99				P11974				linear or mono	0.365				False	0.0	1916.8533	-3.0505	1916.8474	0.0	M[15.99]NFSHGTHEYHAETIK		P11974;		50.4763	0.365	Kojak	False
20180615_KS_CL_9	14418	6	IMEKLTEVSR	4	WGTLVIVVDGKKFFGR	12								decoy_P11974	470	decoy_P11974	28	intra	0.745	decoy_P11974-28-decoy_P11974-470	467.0	17.0	True	138.0681	3163.7354	3.5503	3163.7466	0.21	IMEKLTEVSR	WGTLVIVVDGKKFFGR	decoy_P11974(470);	decoy_P11974(28);	50.4977	0.495	Kojak	False
20180615_KS_CL_9	14419	3	SHSEAGSAFIQTQQLHAAMADTFLEHMCR					15.99;15.99	19;27	15.99;15.99				P11974				linear or mono	0.11				False	0.0	3305.4588	1.8906	3305.465	0.0	SHSEAGSAFIQTQQLHAAM[15.99]ADTFLEHM[15.99]CR		P11974;		50.4991	0.11	Kojak	False
20180615_KS_CL_9	14441	3	AGKPVICATQMLESMIK					15.99;15.99	11;15	15.99;15.99				P11974				linear or mono	3.945				False	0.0	1907.9545	-1.4161	1907.9518	0.0	AGKPVICATQM[15.99]LESM[15.99]IK		P11974;		50.5466	3.945	Kojak	False
20180615_KS_CL_9	14465	3	SSSHSTDLMEAMAMGSVEASYK					15.99;15.99	12;14	15.99;15.99				P11974				linear or mono	3.0				False	0.0	2349.9776	-0.6139	2349.9762	0.0	SSSHSTDLMEAM[15.99]AM[15.99]GSVEASYK		P11974;		50.6108	3.0	Kojak	False
20180615_KS_CL_9	14466	3	VYVDDGLISLQVKQK											P11974				linear or mono	1.64				False	0.0	1703.9454	0.2062	1703.9457	0.0	VYVDDGLISLQVKQK		P11974;		50.6121	0.7	Kojak	False
20180615_KS_CL_9	14481	2	VNLAMNVGK					15.99	5	15.99				P11974				linear or mono	1.26				False	0.0	960.5078	-1.6788	960.5062	0.0	VNLAM[15.99]NVGK		P11974;		50.6518	1.26	Kojak	False
20180615_KS_CL_9	14486	3	KIMSELMQTACIVPKGAR					15.99;15.99	3;7	15.99;15.99				decoy_P11974				linear or mono	0.91				True	0.0	2064.0494	1.6548	2064.0529	0.0	KIM[15.99]SELM[15.99]QTACIVPKGAR		decoy_P11974;		50.6622	0.07	Kojak	False
20180615_KS_CL_9	14495	5	KAADVHEVR	1	VYVDDGLISLQVKQK	13								P11974	247	P11974	186	intra	1.57	P11974-186-P11974-247	247.0	174.0	False	138.0681	2865.5671	-2.5364	2865.5599	0.12	KAADVHEVR	VYVDDGLISLQVKQK	P11974(247);	P11974(186);	50.6886	1.57	Kojak	False
20180615_KS_CL_9	14506	2	VNLAMNVGKAR					156.08	9	156.08				P11974				linear or mono	0.725				False	0.0	1327.7262	1.4549	1327.7281	0.0	VNLAMNVGK[156.08]AR		P11974;		50.7162	0.725	Kojak	False
20180615_KS_CL_9	14527	5	KAADVHEVR	1	VYVDDGLISLQVKQK	13								P11974	247	P11974	186	intra	2.25	P11974-186-P11974-247	247.0	174.0	False	138.0681	2865.5639	-1.4178	2865.5599	0.38	KAADVHEVR	VYVDDGLISLQVKQK	P11974(247);	P11974(186);	50.7784	2.25	Kojak	False
20180615_KS_CL_9	14528	3	nPVPVVRMTNTFGSGPR					156.08;15.99	1;8	156.08;15.99				decoy_P11974				linear or mono	0.64				True	0.0	1885.9892	-9.1954	1885.9719	0.0	n[156.08]PVPVVRM[15.99]TNTFGSGPR		decoy_P11974;		50.7797	0.64	Kojak	False
20180615_KS_CL_9	14533	3	SSSHSTDLMEAMAMGSVEASYK					15.99	14	15.99				P11974				linear or mono	3.075				False	0.0	2333.9834	-0.9128	2333.9813	0.0	SSSHSTDLMEAMAM[15.99]GSVEASYK		P11974;		50.8	3.075	Kojak	False
20180615_KS_CL_9	14582	3	RFDEILEASDGIMVAR					15.99	13	15.99				P11974				linear or mono	1.65				False	0.0	1836.9106	-3.6236	1836.9039	0.0	RFDEILEASDGIM[15.99]VAR		P11974;		50.9401	1.65	Kojak	False
20180615_KS_CL_9	14590	3	CVVPFIGRYLHAQRATQHNR											decoy_P11974				linear or mono	0.085				True	0.0	2422.2426	5.1792	2422.2552	0.0	CVVPFIGRYLHAQRATQHNR		decoy_P11974;		50.9544	0.085	Kojak	False
20180615_KS_CL_9	14592	3	SSSHSTDLMEAMAMGSVEASYK											P11974				linear or mono	4.15				False	0.0	2317.989	-1.1201	2317.9864	0.0	SSSHSTDLMEAMAMGSVEASYK		P11974;		50.9606	4.15	Kojak	False
20180615_KS_CL_9	14594	3	KIMSELMQTACIVPKGAR					15.99	3	15.99				decoy_P11974				linear or mono	0.53				True	0.0	2048.0555	1.211	2048.058	0.0	KIM[15.99]SELMQTACIVPKGAR		decoy_P11974;		50.9637	0.095	Kojak	False
20180615_KS_CL_9	14620	3	KGVNLPGAAVDLPAVSEK											P11974				linear or mono	3.72				False	0.0	1763.9775	0.2938	1763.9781	0.0	KGVNLPGAAVDLPAVSEK		P11974;		51.0334	3.715	Kojak	False
20180615_KS_CL_9	14621	3	KGDVVIVLTGWRPGSGFTNTMR					15.99	21	15.99				P11974				linear or mono	1.58				False	0.0	2406.248	-0.1399	2406.2477	0.0	KGDVVIVLTGWRPGSGFTNTM[15.99]R		P11974;		51.0347	1.58	Kojak	False
20180615_KS_CL_9	14627	3	AGKPVICATQMLESMIK					15.99;15.99	11;15	15.99;15.99				P11974				linear or mono	2.775				False	0.0	1907.9484	1.7835	1907.9518	0.0	AGKPVICATQM[15.99]LESM[15.99]IK		P11974;		51.0503	2.775	Kojak	False
20180615_KS_CL_9	14631	5	nSKSHSEAGSAFIQTQQLHAAMADTFLEHMCR					156.08;156.08	1;3	156.08;156.08				P11974				linear or mono	0.45				False	0.0	3800.7466	3.366	3800.7594	0.0	n[156.08]SK[156.08]SHSEAGSAFIQTQQLHAAMADTFLEHMCR		P11974;		51.0601	0.45	Kojak	False
20180615_KS_CL_9	14634	4	KGDVVIVLTGWRPGSGFTNTMR					15.99	21	15.99				P11974				linear or mono	1.63				False	0.0	2406.24	3.2037	2406.2477	0.0	KGDVVIVLTGWRPGSGFTNTM[15.99]R		P11974;		51.0693	1.63	Kojak	False
20180615_KS_CL_9	14636	2	AVMIGDSAELIEDFRR					15.99	3	15.99				decoy_P11974				linear or mono	0.81				True	0.0	1836.9015	1.3095	1836.9039	0.0	AVM[15.99]IGDSAELIEDFRR		decoy_P11974;		51.0756	0.215	Kojak	False
20180615_KS_CL_9	14651	3	GFFKK	4	NICKVVDVGSK	4								P11974	504	P11974	166	intra	0.77	P11974-166-P11974-504	501.0	163.0	False	138.0681	1981.0748	-2.1266	1981.0706	0.005	GFFKK	NICKVVDVGSK	P11974(504);	P11974(166);	51.1183	0.77	Kojak	False
20180615_KS_CL_9	14653	3	SSSHSTDLMEAMAMGSVEASYK					15.99;15.99	12;14	15.99;15.99				P11974				linear or mono	2.77				False	0.0	2349.9794	-1.3665	2349.9762	0.0	SSSHSTDLMEAM[15.99]AM[15.99]GSVEASYK		P11974;		51.1246	2.77	Kojak	False
20180615_KS_CL_9	14654	6	CDENILWLDYKNICK	11	CNRAGKPVICATQMLESMIK	6								P11974	162	P11974	322	intra	0.375	P11974-162-P11974-322	152.0	317.0	False	138.0681	4427.1293	-0.374	4427.1276	0.175	CDENILWLDYKNICK	CNRAGKPVICATQMLESMIK	P11974(162);	P11974(322);	51.1263	0.375	Kojak	False
20180615_KS_CL_9	14665	7	CINKYDLWLINEDCK	4	CNRAGKPVICATQMLESMIK	6								decoy_P11974	370	P11974	322	inter	0.775	P11974-322-decoy_P11974-370	367.0	317.0	True	138.0681	4427.1229	1.0692	4427.1276	0.415	CINKYDLWLINEDCK	CNRAGKPVICATQMLESMIK	decoy_P11974(370);	P11974(322);	51.1539	0.775	Kojak	False
20180615_KS_CL_9	14671	3	AVNMGSKIMEKLTEVSR					15.99;156.08	9;11	15.99;156.08				decoy_P11974				linear or mono	0.73				True	0.0	2064.0487	5.1737	2064.0594	0.0	AVNMGSKIM[15.99]EK[156.08]LTEVSR		decoy_P11974;		51.1707	0.335	Kojak	False
20180615_KS_CL_9	14672	3	QKGPDFLVTEVENGGFLGSK											P11974				linear or mono	0.54				False	0.0	2121.0795	-2.5394	2121.0741	0.0	QKGPDFLVTEVENGGFLGSK		P11974;		51.1721	0.54	Kojak	False
20180615_KS_CL_9	14675	4	KAADVHEVR	1	LEVEATGSGKILGTR	10								P11974	247	decoy_P11974	407	inter	0.6	P11974-247-decoy_P11974-407	247.0	398.0	True	138.0681	2691.4619	-2.397	2691.4554	0.21	KAADVHEVR	LEVEATGSGKILGTR	P11974(247);	decoy_P11974(407);	51.1761	0.13	Kojak	False
20180615_KS_CL_9	14677	3	TGLIKGSGTAEVELKK					156.08	5	156.08				P11974				linear or mono	2.91				False	0.0	1786.0105	-1.0235	1786.0087	0.0	TGLIK[156.08]GSGTAEVELKK		P11974;		51.1841	2.91	Kojak	False
20180615_KS_CL_9	14687	3	IMSELMQTACIVPKGAR					15.99;15.99	2;6	15.99;15.99				decoy_P11974				linear or mono	0.04				True	0.0	1935.9403	9.1013	1935.9579	0.0	IM[15.99]SELM[15.99]QTACIVPKGAR		decoy_P11974;		51.222	0.04	Kojak	False
20180615_KS_CL_9	14693	3	YSAEVSGMAMAEMLDTSHSSSR					15.99;15.99	8;10	15.99;15.99				decoy_P11974				linear or mono	2.705				True	0.0	2377.998	-6.5956	2377.9823	0.0	YSAEVSGM[15.99]AM[15.99]AEMLDTSHSSSR		decoy_P11974;		51.2376	2.705	Kojak	False
20180615_KS_CL_9	14715	3	SSSHSTDLMEAMAMGSVEASYK					15.99	14	15.99				P11974				linear or mono	3.625				False	0.0	2333.9828	-0.634	2333.9813	0.0	SSSHSTDLMEAMAM[15.99]GSVEASYK		P11974;		51.3071	3.625	Kojak	False
20180615_KS_CL_9	14726	4	SHSEAGSAFIQTQQLHAAMADTFLEHMCR					15.99;15.99	19;27	15.99;15.99				P11974				linear or mono	0.675				False	0.0	3305.4462	5.6835	3305.465	0.0	SHSEAGSAFIQTQQLHAAM[15.99]ADTFLEHM[15.99]CR		P11974;		51.347	0.675	Kojak	False
20180615_KS_CL_9	14747	4	CVVPFIGRYLHAQRATQHNR											decoy_P11974				linear or mono	1.475				True	0.0	2422.2423	5.3062	2422.2552	0.0	CVVPFIGRYLHAQRATQHNR		decoy_P11974;		51.4039	1.475	Kojak	False
20180615_KS_CL_9	14761	3	RFDEILEASDGIMVAR					15.99	13	15.99				P11974				linear or mono	0.495				False	0.0	1836.9036	0.1736	1836.9039	0.0	RFDEILEASDGIM[15.99]VAR		P11974;		51.4437	0.495	Kojak	False
20180615_KS_CL_9	14772	3	SSSHSTDLMEAMAMGSVEASYK											P11974				linear or mono	4.295				False	0.0	2317.9873	-0.4118	2317.9864	0.0	SSSHSTDLMEAMAMGSVEASYK		P11974;		51.47	4.295	Kojak	False
20180615_KS_CL_9	14797	3	KGDVVIVLTGWRPGSGFTNTMR					15.99	21	15.99				P11974				linear or mono	3.55				False	0.0	2406.2479	-0.1	2406.2477	0.0	KGDVVIVLTGWRPGSGFTNTM[15.99]R		P11974;		51.5461	3.55	Kojak	False
20180615_KS_CL_9	14800	3	AGKPVICATQMLESMIK					15.99;15.99	11;15	15.99;15.99				P11974				linear or mono	3.77				False	0.0	1907.9514	0.1979	1907.9518	0.0	AGKPVICATQM[15.99]LESM[15.99]IK		P11974;		51.5541	3.77	Kojak	False
20180615_KS_CL_9	14819	2	VNLAMNVGK											P11974				linear or mono	2.375				False	0.0	944.5112	0.0537	944.5113	0.0	VNLAMNVGK		P11974;		51.6109	2.375	Kojak	False
20180615_KS_CL_9	14822	3	KSGLFGGNEVETVLFDPGK	1	LTAGKK	5								decoy_P11974	326	decoy_P11974	396	intra	1.085	decoy_P11974-326-decoy_P11974-396	326.0	392.0	True	138.0681	2747.4524	8.0049	2747.4744	0.365	KSGLFGGNEVETVLFDPGK	LTAGKK	decoy_P11974(326);	decoy_P11974(396);	51.6202	0.36	Kojak	False
20180615_KS_CL_9	14827	3	SSSHSTDLMEAMAMGSVEASYK					15.99;15.99	12;14	15.99;15.99				P11974				linear or mono	2.71				False	0.0	2349.9769	-0.3155	2349.9762	0.0	SSSHSTDLMEAM[15.99]AM[15.99]GSVEASYK		P11974;		51.6357	2.71	Kojak	False
20180615_KS_CL_9	14830	5	SHSEAGSAFIQTQQLHAAMADTFLEHMCR					15.99;15.99	19;27	15.99;15.99				P11974				linear or mono	2.04				False	0.0	3305.4536	3.4526	3305.465	0.0	SHSEAGSAFIQTQQLHAAM[15.99]ADTFLEHM[15.99]CR		P11974;		51.6397	2.04	Kojak	False
20180615_KS_CL_9	14833	3	KSGLFGGNEVETVLFDPGK	1	LTAGKK	5								decoy_P11974	326	decoy_P11974	396	intra	0.375	decoy_P11974-326-decoy_P11974-396	326.0	392.0	True	138.0681	2747.4524	8.0049	2747.4744	0.05	KSGLFGGNEVETVLFDPGK	LTAGKK	decoy_P11974(326);	decoy_P11974(396);	51.6473	0.025	Kojak	False
20180615_KS_CL_9	14839	7	CINKYDLWLINEDCK	4	CNRAGKPVICATQMLESMIK	6								decoy_P11974	370	P11974	322	inter	0.275	P11974-322-decoy_P11974-370	367.0	317.0	True	138.0681	4427.1252	0.5357	4427.1276	0.165	CINKYDLWLINEDCK	CNRAGKPVICATQMLESMIK	decoy_P11974(370);	P11974(322);	51.6625	0.275	Kojak	False
20180615_KS_CL_9	14845	3	AGKPVICATQMLESMIK					15.99	11	15.99				P11974				linear or mono	1.585				False	0.0	1891.9553	0.8214	1891.9569	0.0	AGKPVICATQM[15.99]LESMIK		P11974;		51.6815	1.585	Kojak	False
20180615_KS_CL_9	14847	3	TGLIKGSGTAEVELKK					156.08	5	156.08				P11974				linear or mono	2.505				False	0.0	1786.0104	-0.9734	1786.0087	0.0	TGLIK[156.08]GSGTAEVELKK		P11974;		51.6895	2.505	Kojak	False
20180615_KS_CL_9	14866	3	NICKVVDVGSK	4	VNLAMNVGKAR	9								P11974	166	P11974	498	intra	0.625	P11974-166-P11974-498	163.0	490.0	False	138.0681	2527.3745	-5.2151	2527.3613	0.255	NICKVVDVGSK	VNLAMNVGKAR	P11974(166);	P11974(498);	51.7487	0.625	Kojak	False
20180615_KS_CL_9	14890	3	SSSHSTDLMEAMAMGSVEASYK					15.99	14	15.99				P11974				linear or mono	3.5				False	0.0	2333.9829	-0.7112	2333.9813	0.0	SSSHSTDLMEAMAM[15.99]GSVEASYK		P11974;		51.8115	3.5	Kojak	False
20180615_KS_CL_9	14899	2	VNLAMNVGKAR					15.99;156.08	5;9	15.99;156.08				P11974				linear or mono	1.625				False	0.0	1343.725	-1.4723	1343.723	0.0	VNLAM[15.99]NVGK[156.08]AR		P11974;		51.8447	1.625	Kojak	False
20180615_KS_CL_9	14903	4	SHSEAGSAFIQTQQLHAAMADTFLEHMCR					15.99;15.99	19;27	15.99;15.99				P11974				linear or mono	0.76				False	0.0	3305.4451	6.0187	3305.465	0.0	SHSEAGSAFIQTQQLHAAM[15.99]ADTFLEHM[15.99]CR		P11974;		51.8537	0.76	Kojak	False
20180615_KS_CL_9	14904	3	SVETLKEMIK					15.99	8	15.99				P11974				linear or mono	0.085				False	0.0	1192.6388	-1.3368	1192.6373	0.0	SVETLKEM[15.99]IK		P11974;		51.855	0.085	Kojak	False
20180615_KS_CL_9	14908	3	YSAEVSGMAMAEMLDTSHSSSR											decoy_P11974				linear or mono	0.09				True	0.0	2346.0022	-4.1069	2345.9925	0.0	YSAEVSGMAMAEMLDTSHSSSR		decoy_P11974;		51.8638	0.09	Kojak	False
20180615_KS_CL_9	14912	4	AKGVNMALNVR	2	NICKVVDVGSK	4								decoy_P11974	34	P11974	166	inter	1.58	decoy_P11974-34-P11974-166	33.0	163.0	True	138.0681	2527.3597	0.6231	2527.3613	0.575	AKGVNMALNVR	NICKVVDVGSK	decoy_P11974(34);	P11974(166);	51.8732	0.03	Kojak	False
20180615_KS_CL_9	14929	3	MNFSHGTHEYHAETIKNVR					15.99;156.08	1;16	15.99;156.08				P11974				linear or mono	0.145				False	0.0	2442.1386	-0.0379	2442.1385	0.0	M[15.99]NFSHGTHEYHAETIK[156.08]NVR		P11974;		51.9188	0.145	Kojak	False
20180615_KS_CL_9	14933	5	AVNMGSKIMEK	7	IEPGKTDLAVAVPR	5								decoy_P11974	466	decoy_P11974	417	intra	0.965	decoy_P11974-417-decoy_P11974-466	460.0	413.0	True	138.0681	2809.5292	-7.5445	2809.508	0.17	AVNMGSKIMEK	IEPGKTDLAVAVPR	decoy_P11974(466);	decoy_P11974(417);	51.9295	0.965	Kojak	False
20180615_KS_CL_9	14953	3	SSSHSTDLMEAMAMGSVEASYK											P11974				linear or mono	3.66				False	0.0	2317.9888	-1.037	2317.9864	0.0	SSSHSTDLMEAMAMGSVEASYK		P11974;		51.9832	3.66	Kojak	False
20180615_KS_CL_9	14957	4	nVPVVRMTNTFGSGPRWGTLVIVVDGK					156.08	1	156.08				decoy_P11974				linear or mono	0.18				True	0.0	2940.587	0.7892	2940.5894	0.0	n[156.08]VPVVRMTNTFGSGPRWGTLVIVVDGK		decoy_P11974;		51.989	0.18	Kojak	False
20180615_KS_CL_9	14983	3	AGKPVICATQMLESMIK					15.99;15.99	11;15	15.99;15.99				P11974				linear or mono	3.355				False	0.0	1907.9545	-1.4239	1907.9518	0.0	AGKPVICATQM[15.99]LESM[15.99]IK		P11974;		52.0585	3.355	Kojak	False
20180615_KS_CL_9	14987	4	MSKSHSEAGSAFIQTQQLHAAMADTFLEHMCR					156.08	3	156.08				P11974				linear or mono	0.355				False	0.0	3775.7148	1.7266	3775.7213	0.0	MSK[156.08]SHSEAGSAFIQTQQLHAAMADTFLEHMCR		P11974;		52.0746	0.355	Kojak	False
20180615_KS_CL_9	14992	3	ITEAHYEHTGHSFNMRAVNMGSK					15.99;15.99	15;20	15.99;15.99				decoy_P11974				linear or mono	0.32				True	0.0	2648.1989	-4.9147	2648.1859	0.0	ITEAHYEHTGHSFNM[15.99]RAVNM[15.99]GSK		decoy_P11974;		52.0867	0.005	Kojak	False
20180615_KS_CL_9	15010	4	TPRPKK	5	VGEHNEIKSIIK	8								decoy_P11974	195	decoy_P11974	262	intra	0.03	decoy_P11974-195-decoy_P11974-262	191.0	255.0	True	138.0681	2229.2657	8.3714	2229.2844	0.05	TPRPKK	VGEHNEIKSIIK	decoy_P11974(195);	decoy_P11974(262);	52.1343	0.03	Kojak	False
20180615_KS_CL_9	15028	5	GDLGIEIPAEKVFLAQK	11	SVETLKEMIK	6								P11974	305	P11974	62	intra	0.555	P11974-62-P11974-305	295.0	57.0	False	138.0681	3141.7193	1.6688	3141.7245	0.42	GDLGIEIPAEKVFLAQK	SVETLKEMIK	P11974(305);	P11974(62);	52.186	0.17	Kojak	False
20180615_KS_CL_9	15030	3	TGLIKGSGTAEVELKK					156.08	5	156.08				P11974				linear or mono	2.45				False	0.0	1786.0133	-2.6122	1786.0087	0.0	TGLIK[156.08]GSGTAEVELKK		P11974;		52.194	2.45	Kojak	False
20180615_KS_CL_9	15051	4	GFFKK	4	VNLAMNVGKAR	9								P11974	504	P11974	498	intra	1.185	P11974-498-P11974-504	501.0	490.0	False	138.0681	1935.0784	-1.0795	1935.0763	0.355	GFFKK	VNLAMNVGKAR	P11974(504);	P11974(498);	52.2569	1.185	Kojak	False
20180615_KS_CL_9	15059	3	AGKPVICATQMLESMIK					15.99	11	15.99				P11974				linear or mono	1.06				False	0.0	1891.9609	-2.1394	1891.9569	0.0	AGKPVICATQM[15.99]LESMIK		P11974;		52.2752	1.06	Kojak	False
20180615_KS_CL_9	15072	3	SSSHSTDLMEAMAMGSVEASYK					15.99	14	15.99				P11974				linear or mono	2.33				False	0.0	2333.9804	0.3682	2333.9813	0.0	SSSHSTDLMEAMAM[15.99]GSVEASYK		P11974;		52.3167	2.33	Kojak	False
20180615_KS_CL_9	15081	3	GFFKK	4	VNLAMNVGKAR	9								P11974	504	P11974	498	intra	3.275	P11974-498-P11974-504	501.0	490.0	False	138.0681	1935.0775	-0.6212	1935.0763	0.37	GFFKK	VNLAMNVGKAR	P11974(504);	P11974(498);	52.3393	3.275	Kojak	False
20180615_KS_CL_9	15082	3	NICKVVDVGSK	4	RVEHVDAAKR	9								P11974	166	decoy_P11974	285	inter	1.21	P11974-166-decoy_P11974-285	163.0	277.0	True	138.0681	2535.3349	9.5242	2535.359	0.13	NICKVVDVGSK	RVEHVDAAKR	P11974(166);	decoy_P11974(285);	52.3407	1.21	Kojak	False
20180615_KS_CL_9	15089	4	SHSEAGSAFIQTQQLHAAMADTFLEHMCR					15.99;15.99	19;27	15.99;15.99				P11974				linear or mono	0.82				False	0.0	3305.4584	2.0107	3305.465	0.0	SHSEAGSAFIQTQQLHAAM[15.99]ADTFLEHM[15.99]CR		P11974;		52.3643	0.82	Kojak	False
20180615_KS_CL_9	15114	4	nVPVVRMTNTFGSGPR					156.08	1	156.08				decoy_P11974				linear or mono	0.03				True	0.0	1772.9072	9.5776	1772.9242	0.0	n[156.08]VPVVRMTNTFGSGPR		decoy_P11974;		52.4222	0.03	Kojak	False
20180615_KS_CL_9	15136	4	NICKVVDVGSKVYVDDGLISLQVK					156.08;156.08	4;11	156.08;156.08				P11974				linear or mono	0.97				False	0.0	2959.5873	-1.6191	2959.5826	0.0	NICK[156.08]VVDVGSK[156.08]VYVDDGLISLQVK		P11974;		52.4712	0.97	Kojak	False
20180615_KS_CL_9	15142	3	SSSHSTDLMEAMAMGSVEASYK											P11974				linear or mono	3.275				False	0.0	2317.9872	-0.3456	2317.9864	0.0	SSSHSTDLMEAMAMGSVEASYK		P11974;		52.4864	3.275	Kojak	False
20180615_KS_CL_9	15150	5	VEHVDAAKR	8	VNLAMNVGKARGFFK	9								decoy_P11974	285	P11974	498	inter	1.69	decoy_P11974-285-P11974-498	278.0	490.0	True	138.0681	2812.5359	-6.7709	2812.5169	0.74	VEHVDAAKR	VNLAMNVGKARGFFK	decoy_P11974(285);	P11974(498);	52.5068	1.0	Kojak	False
20180615_KS_CL_9	15175	3	AGKPVICATQMLESMIK					15.99;15.99	11;15	15.99;15.99				P11974				linear or mono	2.81				False	0.0	1907.9529	-0.6085	1907.9518	0.0	AGKPVICATQM[15.99]LESM[15.99]IK		P11974;		52.5644	2.81	Kojak	False
20180615_KS_CL_9	15178	3	RIFSAFVMDVDQEVGFK											decoy_P11974				linear or mono	0.18				True	0.0	1986.9871	0.069	1986.9872	0.0	RIFSAFVMDVDQEVGFK		decoy_P11974;		52.5689	0.18	Kojak	False
20180615_KS_CL_9	15207	3	QKGPDFLVTEVENGGFLGSKK					156.08	2	156.08				P11974				linear or mono	0.625				False	0.0	2405.2369	4.476	2405.2477	0.0	QK[156.08]GPDFLVTEVENGGFLGSKK		P11974;		52.6563	0.305	Kojak	False
20180615_KS_CL_9	15215	2	VNLAMNVGK					15.99	5	15.99				P11974				linear or mono	1.01				False	0.0	960.5077	-1.5343	960.5062	0.0	VNLAM[15.99]NVGK		P11974;		52.6812	1.01	Kojak	False
20180615_KS_CL_9	15217	4	GKEGLIKR	2	IMEKLTEVSR	4								decoy_P11974	271	decoy_P11974	470	intra	0.305	decoy_P11974-271-decoy_P11974-470	270.0	467.0	True	138.0681	2242.2814	-4.3111	2242.2718	0.18	GKEGLIKR	IMEKLTEVSR	decoy_P11974(271);	decoy_P11974(470);	52.6839	0.305	Kojak	False
20180615_KS_CL_9	15222	3	TGLIKGSGTAEVELKK					156.08	5	156.08				P11974				linear or mono	2.195				False	0.0	1786.0123	-2.0378	1786.0087	0.0	TGLIK[156.08]GSGTAEVELKK		P11974;		52.6982	2.195	Kojak	False
20180615_KS_CL_9	15232	2	EMIKSGMNVAR					156.08	4	156.08				P11974				linear or mono	0.805				False	0.0	1390.7045	-7.0147	1390.6948	0.0	EMIK[156.08]SGMNVAR		P11974;		52.7318	0.805	Kojak	False
20180615_KS_CL_9	15240	4	GFFKK	4	VNLAMNVGKAR	9								P11974	504	P11974	498	intra	2.835	P11974-498-P11974-504	501.0	490.0	False	138.0681	1935.0781	-0.9021	1935.0763	0.68	GFFKK	VNLAMNVGKAR	P11974(504);	P11974(498);	52.7653	2.835	Kojak	False
20180615_KS_CL_9	15246	5	SHSEAGSAFIQTQQLHAAMADTFLEHMCR					15.99;15.99	19;27	15.99;15.99				P11974				linear or mono	1.175				False	0.0	3305.462	0.918	3305.465	0.0	SHSEAGSAFIQTQQLHAAM[15.99]ADTFLEHM[15.99]CR		P11974;		52.7813	1.175	Kojak	False
20180615_KS_CL_9	15270	3	GFFKK	4	VNLAMNVGKAR	9								P11974	504	P11974	498	intra	3.64	P11974-498-P11974-504	501.0	490.0	False	138.0681	1935.0789	-1.3168	1935.0763	0.265	GFFKK	VNLAMNVGKAR	P11974(504);	P11974(498);	52.8472	3.27	Kojak	False
20180615_KS_CL_9	15281	3	SHSEAGSAFIQTQQLHAAMADTFLEHMCR					15.99;15.99	19;27	15.99;15.99				P11974				linear or mono	0.185				False	0.0	3305.4623	0.8305	3305.465	0.0	SHSEAGSAFIQTQQLHAAM[15.99]ADTFLEHM[15.99]CR		P11974;		52.8771	0.185	Kojak	False
20180615_KS_CL_9	15290	3	YSAEVSGMAMAEMLDTSHSSSR											decoy_P11974				linear or mono	0.53				True	0.0	2346.0037	-4.7625	2345.9925	0.0	YSAEVSGMAMAEMLDTSHSSSR		decoy_P11974;		52.9038	0.53	Kojak	False
20180615_KS_CL_9	15304	4	SHSEAGSAFIQTQQLHAAMADTFLEHMCR					15.99;15.99	19;27	15.99;15.99				P11974				linear or mono	3.345				False	0.0	3305.4561	2.7074	3305.465	0.0	SHSEAGSAFIQTQQLHAAM[15.99]ADTFLEHM[15.99]CR		P11974;		52.9355	3.345	Kojak	False
20180615_KS_CL_9	15311	3	SSSHSTDLMEAMAMGSVEASYK					15.99	9	15.99				P11974				linear or mono	2.25				False	0.0	2333.9848	-1.5134	2333.9813	0.0	SSSHSTDLM[15.99]EAMAMGSVEASYK		P11974;		52.9521	2.25	Kojak	False
20180615_KS_CL_9	15312	4	GKEGLIKR	7	GKEGLIKR	2								decoy_P11974	276	decoy_P11974	271	homomultimeric	0.405	decoy_P11974-271-decoy_P11974-276	270.0	270.0	True	138.0681	1937.1828	-2.2347	1937.1785	0.125	GKEGLIKR	GKEGLIKR	decoy_P11974(276);	decoy_P11974(271);	52.9535	0.125	Kojak	False
20180615_KS_CL_9	15316	6	ALEEFLKRHFMAAEAER	7	KIMSELMQTACIVPKGAR	1								decoy_P11974	139	decoy_P11974	196	intra	2.115	decoy_P11974-139-decoy_P11974-196	133.0	196.0	True	138.0681	4217.1551	1.634	4217.162	1.065	ALEEFLKRHFMAAEAER	KIMSELMQTACIVPKGAR	decoy_P11974(139);	decoy_P11974(196);	52.9688	1.26	Kojak	False
20180615_KS_CL_9	15324	3	SSSHSTDLMEAMAMGSVEASYK											P11974				linear or mono	3.69				False	0.0	2317.9894	-1.292	2317.9864	0.0	SSSHSTDLMEAMAMGSVEASYK		P11974;		52.9938	3.69	Kojak	False
20180615_KS_CL_9	15345	3	SHSEAGSAFIQTQQLHAAMADTFLEHMCR					15.99;15.99	19;27	15.99;15.99				P11974				linear or mono	0.02				False	0.0	3305.4699	-1.4789	3305.465	0.0	SHSEAGSAFIQTQQLHAAM[15.99]ADTFLEHM[15.99]CR		P11974;		53.0464	0.02	Kojak	False
20180615_KS_CL_9	15348	3	SVETLKEMIKSGMNVAR	6		10								P11974	62		66	loop	0.45	P11974-62	57.0	57.0	False	138.0681	2030.0513	1.2927	2030.0539	0.0	SVETLKEMIKSGMNVAR		P11974(62);		53.0557	0.45	Kojak	False
20180615_KS_CL_9	15352	3	AGKPVICATQMLESMIK					15.99;15.99	11;15	15.99;15.99				P11974				linear or mono	3.605				False	0.0	1907.9528	-0.5334	1907.9518	0.0	AGKPVICATQM[15.99]LESM[15.99]IK		P11974;		53.0694	3.605	Kojak	False
20180615_KS_CL_9	15379	4	MNFSHGTHEYHAETIK											P11974				linear or mono	0.66				False	0.0	1900.8526	-0.0418	1900.8525	0.0	MNFSHGTHEYHAETIK		P11974;		53.1478	0.66	Kojak	False
20180615_KS_CL_9	15382	4	CVVPFIGRYLHAQRATQHNR											decoy_P11974				linear or mono	1.6				True	0.0	2422.2394	6.5066	2422.2552	0.0	CVVPFIGRYLHAQRATQHNR		decoy_P11974;		53.1554	1.6	Kojak	False
20180615_KS_CL_9	15384	3	MNFSHGTHEYHAETIK											P11974				linear or mono	0.07				False	0.0	1900.8557	-1.6479	1900.8525	0.0	MNFSHGTHEYHAETIK		P11974;		53.1633	0.07	Kojak	False
20180615_KS_CL_9	15385	5	MSKSHSEAGSAFIQTQQLHAAMADTFLEHMCR					156.08;15.99	3;30	156.08;15.99				P11974				linear or mono	0.055				False	0.0	3791.6961	5.2987	3791.7162	0.0	MSK[156.08]SHSEAGSAFIQTQQLHAAMADTFLEHM[15.99]CR		P11974;		53.1647	0.055	Kojak	False
20180615_KS_CL_9	15398	3	TGLIKGSGTAEVELKK					156.08	5	156.08				P11974				linear or mono	1.905				False	0.0	1786.0087	-0.0315	1786.0087	0.0	TGLIK[156.08]GSGTAEVELKK		P11974;		53.2002	1.905	Kojak	False
20180615_KS_CL_9	15411	3	EAEAAMFHRKLFEELAR											P11974				linear or mono	0.71				False	0.0	2047.0356	-2.331	2047.0308	0.0	EAEAAMFHRKLFEELAR		P11974;		53.2492	0.71	Kojak	False
20180615_KS_CL_9	15415	4	LTAGKK	5	SVETLKEMIK	6								decoy_P11974	396	P11974	62	inter	1.58	P11974-62-decoy_P11974-396	392.0	57.0	True	138.0681	1931.1053	-2.1083	1931.1012	0.405	LTAGKK	SVETLKEMIK	decoy_P11974(396);	P11974(62);	53.2652	0.23	Kojak	False
20180615_KS_CL_9	15419	3	KGATLK	1	SVETLKEMIK	6								P11974	136	P11974	62	intra	2.585	P11974-62-P11974-136	136.0	57.0	False	138.0681	1931.1042	-1.563	1931.1012	0.675	KGATLK	SVETLKEMIK	P11974(136);	P11974(62);	53.2759	2.585	Kojak	False
20180615_KS_CL_9	15439	4	RVEHVDAAKR	9	VNLAMNVGKARGFFK	9								decoy_P11974	285	P11974	498	inter	1.575	decoy_P11974-285-P11974-498	277.0	490.0	True	138.0681	2968.6032	4.9803	2968.618	0.58	RVEHVDAAKR	VNLAMNVGKARGFFK	decoy_P11974(285);	P11974(498);	53.3387	1.575	Kojak	False
20180615_KS_CL_9	15470	3	KLFEELARSSSHSTDLMEAMAMGSVEASYK					15.99;15.99	20;22	15.99;15.99				P11974				linear or mono	0.175				False	0.0	3336.5509	-5.9583	3336.531	0.0	KLFEELARSSSHSTDLMEAM[15.99]AM[15.99]GSVEASYK		P11974;		53.428	0.175	Kojak	False
20180615_KS_CL_9	15479	3	SSSHSTDLMEAMAMGSVEASYK					15.99	14	15.99				P11974				linear or mono	3.085				False	0.0	2333.9817	-0.1979	2333.9813	0.0	SSSHSTDLMEAMAM[15.99]GSVEASYK		P11974;		53.4564	3.085	Kojak	False
20180615_KS_CL_9	15496	3	SSSHSTDLMEAMAMGSVEASYK											P11974				linear or mono	3.845				False	0.0	2317.99	-1.5803	2317.9864	0.0	SSSHSTDLMEAMAMGSVEASYK		P11974;		53.4973	3.845	Kojak	False
20180615_KS_CL_9	15527	3	AGKPVICATQMLESMIK					15.99;15.99	11;15	15.99;15.99				P11974				linear or mono	3.665				False	0.0	1907.951	0.3706	1907.9518	0.0	AGKPVICATQM[15.99]LESM[15.99]IK		P11974;		53.5768	3.665	Kojak	False
20180615_KS_CL_9	15540	4	ITEAHYEHTGHSFNMR											decoy_P11974				linear or mono	0.805				True	0.0	1928.8619	-1.6849	1928.8587	0.0	ITEAHYEHTGHSFNMR		decoy_P11974;		53.6131	0.805	Kojak	False
20180615_KS_CL_9	15550	3	SVETLKEMIK					15.99	8	15.99				P11974				linear or mono	0.19				False	0.0	1192.6348	2.0587	1192.6373	0.0	SVETLKEM[15.99]IK		P11974;		53.6396	0.19	Kojak	False
20180615_KS_CL_9	15556	4	MNFSHGTHEYHAETIK											P11974				linear or mono	0.45				False	0.0	1900.8534	-0.4648	1900.8525	0.0	MNFSHGTHEYHAETIK		P11974;		53.6565	0.45	Kojak	False
20180615_KS_CL_9	15567	3	ITEAHYEHTGHSFNMR											decoy_P11974				linear or mono	0.095				True	0.0	1928.8601	-0.7468	1928.8587	0.0	ITEAHYEHTGHSFNMR		decoy_P11974;		53.6819	0.095	Kojak	False
20180615_KS_CL_9	15578	3	TGLIKGSGTAEVELKK					156.08	5	156.08				P11974				linear or mono	1.655				False	0.0	1786.0079	0.4411	1786.0087	0.0	TGLIK[156.08]GSGTAEVELKK		P11974;		53.7092	1.655	Kojak	False
20180615_KS_CL_9	15587	4	SHSEAGSAFIQTQQLHAAMADTFLEHMCR					15.99;15.99	19;27	15.99;15.99				P11974				linear or mono	1.31				False	0.0	3305.4601	1.5032	3305.465	0.0	SHSEAGSAFIQTQQLHAAM[15.99]ADTFLEHM[15.99]CR		P11974;		53.7426	1.31	Kojak	False
20180615_KS_CL_9	15593	2	VNLAMNVGK											P11974				linear or mono	2.21				False	0.0	944.5111	0.1664	944.5113	0.0	VNLAMNVGK		P11974;		53.7612	2.21	Kojak	False
20180615_KS_CL_9	15597	2	VNLAMNVGK					15.99	5	15.99				P11974				linear or mono	1.335				False	0.0	960.5092	-3.1377	960.5062	0.0	VNLAM[15.99]NVGK		P11974;		53.7718	1.335	Kojak	False
20180615_KS_CL_9	15603	2	VNLAMNVGKAR					15.99;156.08	5;9	15.99;156.08				P11974				linear or mono	2.485				False	0.0	1343.7227	0.2403	1343.723	0.0	VNLAM[15.99]NVGK[156.08]AR		P11974;		53.7834	2.01	Kojak	False
20180615_KS_CL_9	15612	3	KFFGRAK	1	VNLAMNVGKARGFFK	9								decoy_P11974	28	P11974	498	inter	0.405	decoy_P11974-28-P11974-498	28.0	490.0	True	138.0681	2641.4621	2.1647	2641.4678	0.28	KFFGRAK	VNLAMNVGKARGFFK	decoy_P11974(28);	P11974(498);	53.8101	0.205	Kojak	False
20180615_KS_CL_9	15615	3	SVETLKEMIK											P11974				linear or mono	0.55				False	0.0	1176.6407	1.4359	1176.6424	0.0	SVETLKEMIK		P11974;		53.8194	0.55	Kojak	False
20180615_KS_CL_9	15628	3	IISKIENHEGVR	4	RVGEHNEIKSIIK	9								P11974	270	decoy_P11974	262	inter	0.46	decoy_P11974-262-P11974-270	267.0	254.0	True	138.0681	3053.6912	2.3473	3053.6984	0.07	IISKIENHEGVR	RVGEHNEIKSIIK	P11974(270);	decoy_P11974(262);	53.8492	0.17	Kojak	False
20180615_KS_CL_9	15633	5	NICKVVDVGSK	4	VNKITEAHYEHTGHSFNMR	3								P11974	166	decoy_P11974	443	inter	0.425	P11974-166-decoy_P11974-443	163.0	441.0	True	138.0681	3625.7864	-2.655	3625.7768	0.13	NICKVVDVGSK	VNKITEAHYEHTGHSFNMR	P11974(166);	decoy_P11974(443);	53.8652	0.425	Kojak	False
20180615_KS_CL_9	15644	4	EMIKSGMNVAR	4	MNFSHGTHEYHAETIKNVR	16								P11974	66	P11974	89	intra	0.72	P11974-66-P11974-89	63.0	74.0	False	138.0681	3642.7813	-8.8237	3642.7492	0.27	EMIKSGMNVAR	MNFSHGTHEYHAETIKNVR	P11974(66);	P11974(89);	53.8912	0.72	Kojak	False
20180615_KS_CL_9	15656	4	EMIKSGMNVAR	4	MNFSHGTHEYHAETIKNVR	16								P11974	66	P11974	89	intra	0.755	P11974-66-P11974-89	63.0	74.0	False	138.0681	3642.7825	-9.1318	3642.7492	0.155	EMIKSGMNVAR	MNFSHGTHEYHAETIKNVR	P11974(66);	P11974(89);	53.9166	0.755	Kojak	False
20180615_KS_CL_9	15662	3	IISKIENHEGVRR	4	VGEHNEIKSIIK	8								P11974	270	decoy_P11974	262	inter	0.755	decoy_P11974-262-P11974-270	267.0	255.0	True	138.0681	3053.6894	2.9518	3053.6984	0.01	IISKIENHEGVRR	VGEHNEIKSIIK	P11974(270);	decoy_P11974(262);	53.9353	0.085	Kojak	False
20180615_KS_CL_9	15670	5	IISKIENHEGVR	4	RVGEHNEIKSIIK	9								P11974	270	decoy_P11974	262	inter	2.07	decoy_P11974-262-P11974-270	267.0	254.0	True	138.0681	3053.6896	2.8831	3053.6984	0.965	IISKIENHEGVR	RVGEHNEIKSIIK	P11974(270);	decoy_P11974(262);	53.9602	1.16	Kojak	False
20180615_KS_CL_9	15673	3	SSSHSTDLMEAMAMGSVEASYK					15.99	14	15.99				P11974				linear or mono	3.53				False	0.0	2333.9821	-0.3526	2333.9813	0.0	SSSHSTDLMEAMAM[15.99]GSVEASYK		P11974;		53.9678	3.53	Kojak	False
20180615_KS_CL_9	15674	3	KGATLK	1	KGVNLPGAAVDLPAVSEK	1								P11974	136	P11974	207	intra	1.155	P11974-136-P11974-207	136.0	207.0	False	138.0681	2518.4387	-0.6962	2518.4369	0.215	KGATLK	KGVNLPGAAVDLPAVSEK	P11974(136);	P11974(207);	53.9692	0.185	Kojak	False
20180615_KS_CL_9	15683	3	AGKPVICATQMLESMIKKPRPTR					15.99;156.08	11;17	15.99;156.08				P11974				linear or mono	0.745				False	0.0	2783.4842	0.5941	2783.4858	0.0	AGKPVICATQM[15.99]LESMIK[156.08]KPRPTR		P11974;		53.9906	0.745	Kojak	False
20180615_KS_CL_9	15687	3	SSSHSTDLMEAMAMGSVEASYK											P11974				linear or mono	3.445				False	0.0	2317.9867	-0.1522	2317.9864	0.0	SSSHSTDLMEAMAMGSVEASYK		P11974;		54.0049	3.445	Kojak	False
20180615_KS_CL_9	15688	3	AEGSDVANAVLDGADCIMLSGETAK					15.99	18	15.99				P11974				linear or mono	0.825				False	0.0	2509.1268	1.6964	2509.1311	0.0	AEGSDVANAVLDGADCIM[15.99]LSGETAK		P11974;		54.0066	0.825	Kojak	False
20180615_KS_CL_9	15692	3	GSGTAEVELKKGATLK	10		11								P11974	135		136	loop	2.355	P11974-135	126.0	126.0	False	138.0681	1725.9521	-0.5554	1725.9512	0.0	GSGTAEVELKKGATLK		P11974(135);		54.0167	1.875	Kojak	False
20180615_KS_CL_9	15698	3	GIIMKQALFVK	5	VFLAQKMIIGRCNR	6								decoy_P11974	221	P11974	311	inter	0.29	decoy_P11974-221-P11974-311	217.0	306.0	True	138.0681	3089.751	-2.5858	3089.7431	0.095	GIIMKQALFVK	VFLAQKMIIGRCNR	decoy_P11974(221);	P11974(311);	54.0284	0.29	Kojak	False
20180615_KS_CL_9	15699	4	IISKIENHEGVRR	4	VGEHNEIKSIIK	8								P11974	270	decoy_P11974	262	inter	1.42	decoy_P11974-262-P11974-270	267.0	255.0	True	138.0681	3053.6889	3.1085	3053.6984	0.19	IISKIENHEGVRR	VGEHNEIKSIIK	P11974(270);	decoy_P11974(262);	54.0297	0.735	Kojak	False
20180615_KS_CL_9	15714	4	AGKPVICATQMLESMIKKPRPTR					15.99;156.08	11;17	15.99;156.08				P11974				linear or mono	0.955				False	0.0	2783.4807	1.8487	2783.4858	0.0	AGKPVICATQM[15.99]LESMIK[156.08]KPRPTR		P11974;		54.0699	0.955	Kojak	False
20180615_KS_CL_9	15719	3	AGKPVICATQMLESMIK					15.99;15.99	11;15	15.99;15.99				P11974				linear or mono	3.815				False	0.0	1907.9518	-0.0345	1907.9518	0.0	AGKPVICATQM[15.99]LESM[15.99]IK		P11974;		54.0802	3.815	Kojak	False
20180615_KS_CL_9	15721	4	KGVNLPGAAVDLPAVSEK	1	LTAGKK	5								P11974	207	decoy_P11974	396	inter	3.055	P11974-207-decoy_P11974-396	207.0	392.0	True	138.0681	2518.4396	-1.0863	2518.4369	0.405	KGVNLPGAAVDLPAVSEK	LTAGKK	P11974(207);	decoy_P11974(396);	54.0829	0.38	Kojak	False
20180615_KS_CL_9	15738	4	ITEAHYEHTGHSFNMR											decoy_P11974				linear or mono	0.55				True	0.0	1928.8611	-1.2723	1928.8587	0.0	ITEAHYEHTGHSFNMR		decoy_P11974;		54.1255	0.55	Kojak	False
20180615_KS_CL_9	15739	3	CINKYDLWLINEDCK	4	KFFGRAK	1								decoy_P11974	370	decoy_P11974	28	intra	0.395	decoy_P11974-28-decoy_P11974-370	367.0	28.0	True	138.0681	2973.4678	6.7881	2973.488	0.2	CINKYDLWLINEDCK	KFFGRAK	decoy_P11974(370);	decoy_P11974(28);	54.1269	0.005	Kojak	False
20180615_KS_CL_9	15749	3	CDENILWLDYKNICK	11	KFFGRAK	1								P11974	162	decoy_P11974	28	inter	0.205	decoy_P11974-28-P11974-162	152.0	28.0	True	138.0681	2973.4713	5.5902	2973.488	0.18	CDENILWLDYKNICK	KFFGRAK	P11974(162);	decoy_P11974(28);	54.1493	0.01	Kojak	False
20180615_KS_CL_9	15755	4	GKEGLIKR	7	GKEGLIKR	7								decoy_P11974	276	decoy_P11974	276	homomultimeric	0.055	decoy_P11974-276-decoy_P11974-276	270.0	270.0	True	138.0681	1937.1822	-1.9196	1937.1785	0.055	GKEGLIKR	GKEGLIKR	decoy_P11974(276);	decoy_P11974(276);	54.165	0.055	Kojak	False
20180615_KS_CL_9	15756	3	GPDFLVTEVENGGFLGSKK					156.08	18	156.08				P11974				linear or mono	0.68				False	0.0	2149.0962	-0.9642	2149.0942	0.0	GPDFLVTEVENGGFLGSK[156.08]K		P11974;		54.1663	0.68	Kojak	False
20180615_KS_CL_9	15757	3	ARGFFKK	6	CINKYDLWLINEDCK	4								P11974	504	decoy_P11974	370	inter	0.415	decoy_P11974-370-P11974-504	499.0	367.0	True	138.0681	2973.4631	8.365	2973.488	0.27	ARGFFKK	CINKYDLWLINEDCK	P11974(504);	decoy_P11974(370);	54.1677	0.08	Kojak	False
20180615_KS_CL_9	15764	3	KGATLKITLDNAYMEK					15.99	14	15.99				P11974				linear or mono	1.255				False	0.0	1810.9676	-9.8248	1810.9498	0.0	KGATLKITLDNAYM[15.99]EK		P11974;		54.1847	0.82	Kojak	False
20180615_KS_CL_9	15778	2	LDIDSAPITAR											P11974				linear or mono	3.605				False	0.0	1170.6249	-0.4045	1170.6244	0.0	LDIDSAPITAR		P11974;		54.2125	3.6	Kojak	False
20180615_KS_CL_9	15780	3	TGLIKGSGTAEVELKK					156.08	5	156.08				P11974				linear or mono	2.645				False	0.0	1786.0114	-1.5514	1786.0087	0.0	TGLIK[156.08]GSGTAEVELKK		P11974;		54.2152	2.645	Kojak	False
20180615_KS_CL_9	15782	3	AGKPVICATQMLESMIK					15.99	15	15.99				P11974				linear or mono	3.825				False	0.0	1891.9551	0.9505	1891.9569	0.0	AGKPVICATQMLESM[15.99]IK		P11974;		54.2214	3.825	Kojak	False
20180615_KS_CL_9	15786	5	RVEHVDAAKR	9	VEHVDAAKR	8								decoy_P11974	285	decoy_P11974	285	homomultimeric	0.97	decoy_P11974-285-decoy_P11974-285	277.0	278.0	True	138.0681	2341.2391	9.511	2341.2614	0.38	RVEHVDAAKR	VEHVDAAKR	decoy_P11974(285);	decoy_P11974(285);	54.2268	0.365	Kojak	False
20180615_KS_CL_9	15788	4	GKEGLIKR	7	KIMSELMQTACIVPKGAR	1								decoy_P11974	276	decoy_P11974	196	intra	0.4	decoy_P11974-196-decoy_P11974-276	270.0	196.0	True	138.0681	3069.6785	2.5569	3069.6863	0.125	GKEGLIKR	KIMSELMQTACIVPKGAR	decoy_P11974(276);	decoy_P11974(196);	54.2348	0.275	Kojak	False
20180615_KS_CL_9	15793	5	TPRPKKIMSELMQTACIVPK					15.99	12	15.99				decoy_P11974				linear or mono	0.195				True	0.0	2343.2346	5.5116	2343.2475	0.0	TPRPKKIMSELM[15.99]QTACIVPK		decoy_P11974;		54.2452	0.195	Kojak	False
20180615_KS_CL_9	15797	2	AGKPVICATQMLESMIK					15.99	11	15.99				P11974				linear or mono	1.185				False	0.0	1891.9597	-1.4995	1891.9569	0.0	AGKPVICATQM[15.99]LESMIK		P11974;		54.2542	1.185	Kojak	False
20180615_KS_CL_9	15801	2	VNLAMNVGK											P11974				linear or mono	1.91				False	0.0	944.5124	-1.1632	944.5113	0.0	VNLAMNVGK		P11974;		54.2632	1.91	Kojak	False
20180615_KS_CL_9	15810	4	MNFSHGTHEYHAETIK											P11974				linear or mono	0.455				False	0.0	1900.8518	0.3818	1900.8525	0.0	MNFSHGTHEYHAETIK		P11974;		54.2829	0.455	Kojak	False
20180615_KS_CL_9	15833	3	AGKPVICATQMLESMIK					15.99	15	15.99				P11974				linear or mono	3.51				False	0.0	1891.958	-0.6184	1891.9569	0.0	AGKPVICATQMLESM[15.99]IK		P11974;		54.3394	3.51	Kojak	False
20180615_KS_CL_9	15834	5	AGKPVICATQMLESMIKKPRPTR					15.99;156.08	11;18	15.99;156.08				P11974				linear or mono	0.565				False	0.0	2783.4722	4.8795	2783.4858	0.0	AGKPVICATQM[15.99]LESMIKK[156.08]PRPTR		P11974;		54.3408	0.565	Kojak	False
20180615_KS_CL_9	15838	3	SVETLKEMIK					15.99	8	15.99				P11974				linear or mono	0.09				False	0.0	1192.6354	1.5777	1192.6373	0.0	SVETLKEM[15.99]IK		P11974;		54.3498	0.09	Kojak	False
20180615_KS_CL_9	15840	3	AGKPVICATQMLESMIK					15.99	15	15.99				P11974				linear or mono	3.61				False	0.0	1891.9587	-0.9587	1891.9569	0.0	AGKPVICATQMLESM[15.99]IK		P11974;		54.3578	3.61	Kojak	False
20180615_KS_CL_9	15845	3	QAHLYRGIFPVVCK											P11974				linear or mono	0.22				False	0.0	1686.8982	2.7041	1686.9027	0.0	QAHLYRGIFPVVCK		P11974;		54.3685	0.22	Kojak	False
20180615_KS_CL_9	15857	3	ITEAHYEHTGHSFNMR											decoy_P11974				linear or mono	0.09				True	0.0	1928.8596	-0.4564	1928.8587	0.0	ITEAHYEHTGHSFNMR		decoy_P11974;		54.3984	0.09	Kojak	False
20180615_KS_CL_9	15876	3	CLAAALIVLTESGRSAHQVARYRPR											P11974				linear or mono	0.42				False	0.0	2794.487	9.5059	2794.5135	0.0	CLAAALIVLTESGRSAHQVARYRPR		P11974;		54.4564	0.42	Kojak	False
20180615_KS_CL_9	15880	3	SSSHSTDLMEAMAMGSVEASYK					15.99	14	15.99				P11974				linear or mono	3.415				False	0.0	2333.9856	-1.8528	2333.9813	0.0	SSSHSTDLMEAMAM[15.99]GSVEASYK		P11974;		54.4707	3.415	Kojak	False
20180615_KS_CL_9	15886	3	KGVNLPGAAVDLPAVSEK	1	LTAGKK	5								P11974	207	decoy_P11974	396	inter	0.8	P11974-207-decoy_P11974-396	207.0	392.0	True	138.0681	2518.4347	0.8702	2518.4369	0.11	KGVNLPGAAVDLPAVSEK	LTAGKK	P11974(207);	decoy_P11974(396);	54.4846	0.04	Kojak	False
20180615_KS_CL_9	15896	3	SSSHSTDLMEAMAMGSVEASYK											P11974				linear or mono	3.29				False	0.0	2317.9894	-1.2957	2317.9864	0.0	SSSHSTDLMEAMAMGSVEASYK		P11974;		54.5096	3.29	Kojak	False
20180615_KS_CL_9	15898	5	KFFGR	1	VAELPYDGKATEGSLMICDAGDLVANAVDSGEAR	9								decoy_P11974	28	decoy_P11974	165	intra	1.085	decoy_P11974-28-decoy_P11974-165	28.0	157.0	True	138.0681	4285.0563	2.4683	4285.0669	0.1	KFFGR	VAELPYDGKATEGSLMICDAGDLVANAVDSGEAR	decoy_P11974(28);	decoy_P11974(165);	54.5127	1.085	Kojak	False
20180615_KS_CL_9	15902	3	AGKPVICATQMLESMIKKPRPTR					15.99	11	15.99				P11974				linear or mono	0.39				False	0.0	2627.4285	-8.1191	2627.4072	0.0	AGKPVICATQM[15.99]LESMIKKPRPTR		P11974;		54.5234	0.39	Kojak	False
20180615_KS_CL_9	15902	3	AGKPVICATQMLESMIKKPRPTR					15.99	15	15.99				P11974				linear or mono	0.39				False	0.0	2627.4285	-8.1191	2627.4072	0.0	AGKPVICATQMLESM[15.99]IKKPRPTR		P11974;		54.5234	0.39	Kojak	False
20180615_KS_CL_9	15927	3	AGKPVICATQMLESMIK					15.99;15.99	11;15	15.99;15.99				P11974				linear or mono	3.045				False	0.0	1907.9592	-3.9164	1907.9518	0.0	AGKPVICATQM[15.99]LESM[15.99]IK		P11974;		54.5867	3.045	Kojak	False
20180615_KS_CL_9	15942	3	GFFKK	4	VNLAMNVGKAR	9								P11974	504	P11974	498	intra	1.545	P11974-498-P11974-504	501.0	490.0	False	138.0681	1935.0642	6.2481	1935.0763	0.12	GFFKK	VNLAMNVGKAR	P11974(504);	P11974(498);	54.6145	1.375	Kojak	False
20180615_KS_CL_9	15962	5	EMIKSGMNVAR	4	MNFSHGTHEYHAETIKNVR	16								P11974	66	P11974	89	intra	0.39	P11974-66-P11974-89	63.0	74.0	False	138.0681	3642.784	-9.5401	3642.7492	0.155	EMIKSGMNVAR	MNFSHGTHEYHAETIKNVR	P11974(66);	P11974(89);	54.6665	0.39	Kojak	False
20180615_KS_CL_9	15983	4	RVEHVDAAKR	9	VNLAMNVGKARGFFK	9								decoy_P11974	285	P11974	498	inter	1.5	decoy_P11974-285-P11974-498	277.0	490.0	True	138.0681	2968.6147	1.115	2968.618	0.675	RVEHVDAAKR	VNLAMNVGKARGFFK	decoy_P11974(285);	P11974(498);	54.7229	1.5	Kojak	False
20180615_KS_CL_9	15992	4	AVNMGSKIMEK	7	KLEVEATGSGK	1								decoy_P11974	466	decoy_P11974	397	intra	0.055	decoy_P11974-397-decoy_P11974-466	460.0	397.0	True	138.0681	2462.2667	3.7485	2462.2759	0.015	AVNMGSKIMEK	KLEVEATGSGK	decoy_P11974(466);	decoy_P11974(397);	54.7531	0.055	Kojak	False
20180615_KS_CL_9	16012	6	AGKPVICATQMLESMIK	3	GSGTAEVELKKGATLK	11								P11974	322	P11974	136	intra	1.485	P11974-136-P11974-322	320.0	126.0	False	138.0681	3601.9009	3.3904	3601.9131	0.425	AGKPVICATQMLESMIK	GSGTAEVELKKGATLK	P11974(322);	P11974(136);	54.8094	0.005	Kojak	False
20180615_KS_CL_9	16015	5	AVNMGSKIMEK	7	IEPGKTDLAVAVPR	5								decoy_P11974	466	decoy_P11974	417	intra	0.81	decoy_P11974-417-decoy_P11974-466	460.0	413.0	True	138.0681	2809.5077	0.124	2809.508	0.26	AVNMGSKIMEK	IEPGKTDLAVAVPR	decoy_P11974(466);	decoy_P11974(417);	54.8187	0.365	Kojak	False
20180615_KS_CL_9	16019	4	LTAGKK	5	VYVDDGLISLQVKQK	13								decoy_P11974	396	P11974	186	inter	1.22	P11974-186-decoy_P11974-396	392.0	174.0	True	138.0681	2458.4089	-1.7839	2458.4046	0.31	LTAGKK	VYVDDGLISLQVKQK	decoy_P11974(396);	P11974(186);	54.828	0.125	Kojak	False
20180615_KS_CL_9	16032	3	ILGEKGK	5	IMSELMQTACIVPKGARNCR	14								P11974	261	decoy_P11974	210	inter	0.25	decoy_P11974-210-P11974-261	257.0	197.0	True	138.0681	3215.6529	3.7479	3215.6649	0.025	ILGEKGK	IMSELMQTACIVPKGARNCR	P11974(261);	decoy_P11974(210);	54.8569	0.25	Kojak	False
20180615_KS_CL_9	16034	3	AGKPVICATQMLESMIK					15.99	15	15.99				P11974				linear or mono	4.15				False	0.0	1891.9598	-1.5405	1891.9569	0.0	AGKPVICATQMLESM[15.99]IK		P11974;		54.8632	4.15	Kojak	False
20180615_KS_CL_9	16039	5	KAADVHEVR	1	QKGPDFLVTEVENGGFLGSKK	2								P11974	247	P11974	188	intra	1.87	P11974-188-P11974-247	247.0	187.0	False	138.0681	3410.7699	3.93	3410.7833	0.29	KAADVHEVR	QKGPDFLVTEVENGGFLGSKK	P11974(247);	P11974(188);	54.8743	0.565	Kojak	False
20180615_KS_CL_9	16049	3	KFFGR	1	QKGPDFLVTEVENGGFLGSK	2								decoy_P11974	28	P11974	188	inter	0.345	decoy_P11974-28-P11974-188	28.0	187.0	True	138.0681	2912.5294	-7.6465	2912.5071	0.045	KFFGR	QKGPDFLVTEVENGGFLGSK	decoy_P11974(28);	P11974(188);	54.9069	0.345	Kojak	False
20180615_KS_CL_9	16075	3	SSSHSTDLMEAMAMGSVEASYK					15.99	14	15.99				P11974				linear or mono	3.17				False	0.0	2333.9876	-2.7243	2333.9813	0.0	SSSHSTDLMEAMAM[15.99]GSVEASYK		P11974;		54.9781	3.17	Kojak	False
20180615_KS_CL_9	16092	3	SSSHSTDLMEAMAMGSVEASYK											P11974				linear or mono	1.46				False	0.0	2317.9892	-1.1973	2317.9864	0.0	SSSHSTDLMEAMAMGSVEASYK		P11974;		55.0174	1.46	Kojak	False
20180615_KS_CL_9	16102	3	SVETLKEMIK					15.99	8	15.99				P11974				linear or mono	0.115				False	0.0	1192.6378	-0.495	1192.6373	0.0	SVETLKEM[15.99]IK		P11974;		55.0405	0.115	Kojak	False
20180615_KS_CL_9	16113	3	KFFGRAK	1	VNLAMNVGKARGFFK	9								decoy_P11974	28	P11974	498	inter	0.175	decoy_P11974-28-P11974-498	28.0	490.0	True	138.0681	2641.4597	3.0658	2641.4678	0.1	KFFGRAK	VNLAMNVGKARGFFK	decoy_P11974(28);	P11974(498);	55.067	0.165	Kojak	False
20180615_KS_CL_9	16127	4	NICKVVDVGSK	4	TGLIKGSGTAEVELK	5								P11974	166	P11974	125	intra	1.89	P11974-125-P11974-166	163.0	121.0	False	138.0681	2857.5446	0.797	2857.5469	0.86	NICKVVDVGSK	TGLIKGSGTAEVELK	P11974(166);	P11974(125);	55.0992	1.89	Kojak	False
20180615_KS_CL_9	16158	4	MNFSHGTHEYHAETIKNVR	16	SVETLKEMIK	6								P11974	89	P11974	62	intra	0.925	P11974-62-P11974-89	74.0	57.0	False	138.0681	3584.7721	0.9251	3584.7754	0.28	MNFSHGTHEYHAETIKNVR	SVETLKEMIK	P11974(89);	P11974(62);	55.1779	0.09	Kojak	False
20180615_KS_CL_9	16161	4	MNFSHGTHEYHAETIK											P11974				linear or mono	0.19				False	0.0	1900.8494	1.6375	1900.8525	0.0	MNFSHGTHEYHAETIK		P11974;		55.1855	0.19	Kojak	False
20180615_KS_CL_9	16162	4	KFFGR	1	LDVDEAWAEQVPDKCVVPFIGR	14								decoy_P11974	28	decoy_P11974	57	intra	0.525	decoy_P11974-28-decoy_P11974-57	28.0	44.0	True	138.0681	3333.6843	0.3572	3333.6855	0.19	KFFGR	LDVDEAWAEQVPDKCVVPFIGR	decoy_P11974(28);	decoy_P11974(57);	55.1868	0.525	Kojak	False
20180615_KS_CL_9	16172	3	KGATLKITLDNAYMEK					156.08;15.99	6;14	156.08;15.99				P11974				linear or mono	1.035				False	0.0	1967.0426	-7.2492	1967.0284	0.0	KGATLK[156.08]ITLDNAYM[15.99]EK		P11974;		55.2163	0.485	Kojak	False
20180615_KS_CL_9	16180	3	RFDEILEASDGIMVAR					15.99	13	15.99				P11974				linear or mono	3.46				False	0.0	1836.9029	0.5648	1836.9039	0.0	RFDEILEASDGIM[15.99]VAR		P11974;		55.2359	3.11	Kojak	False
20180615_KS_CL_9	16212	2	LDIDSAPITAR											P11974				linear or mono	3.055				False	0.0	1170.6238	0.5184	1170.6244	0.0	LDIDSAPITAR		P11974;		55.3236	2.545	Kojak	False
20180615_KS_CL_9	16219	5	MNFSHGTHEYHAETIKNVR	16	SVETLKEMIK	6								P11974	89	P11974	62	intra	2.6	P11974-62-P11974-89	74.0	57.0	False	138.0681	3584.7708	1.2708	3584.7754	0.765	MNFSHGTHEYHAETIKNVR	SVETLKEMIK	P11974(89);	P11974(62);	55.3401	2.6	Kojak	False
20180615_KS_CL_9	16229	3	AGKPVICATQMLESMIK					15.99	15	15.99				P11974				linear or mono	4.27				False	0.0	1891.9582	-0.694	1891.9569	0.0	AGKPVICATQMLESM[15.99]IK		P11974;		55.3664	4.27	Kojak	False
20180615_KS_CL_9	16233	3	MQHLIAREAEAAMFHR											P11974				linear or mono	0.54				False	0.0	1909.9444	-2.1785	1909.9402	0.0	MQHLIAREAEAAMFHR		P11974;		55.3722	0.435	Kojak	False
20180615_KS_CL_9	16283	5	SHSEAGSAFIQTQQLHAAMADTFLEHMCR					15.99;15.99	19;27	15.99;15.99				P11974				linear or mono	0.245				False	0.0	3305.4684	-1.0121	3305.465	0.0	SHSEAGSAFIQTQQLHAAM[15.99]ADTFLEHM[15.99]CR		P11974;		55.4934	0.245	Kojak	False
20180615_KS_CL_9	16288	3	SSSHSTDLMEAMAMGSVEASYK					15.99	14	15.99				P11974				linear or mono	3.24				False	0.0	2333.9754	2.5124	2333.9813	0.0	SSSHSTDLMEAMAM[15.99]GSVEASYK		P11974;		55.5054	3.24	Kojak	False
20180615_KS_CL_9	16291	3	AGKPVICATQMLESMIKKPRPTR					15.99;156.08	11;17	15.99;156.08				P11974				linear or mono	0.67				False	0.0	2783.4706	5.462	2783.4858	0.0	AGKPVICATQM[15.99]LESMIK[156.08]KPRPTR		P11974;		55.513	0.67	Kojak	False
20180615_KS_CL_9	16295	3	SSSHSTDLMEAMAMGSVEASYK											P11974				linear or mono	1.555				False	0.0	2317.984	1.0412	2317.9864	0.0	SSSHSTDLMEAMAMGSVEASYK		P11974;		55.5224	1.555	Kojak	False
20180615_KS_CL_9	16296	4	IMSELMQTACIVPKGARNCR	14	NICKVVDVGSK	4								decoy_P11974	210	P11974	166	inter	0.74	P11974-166-decoy_P11974-210	197.0	163.0	True	138.0681	3689.8574	-0.7548	3689.8546	0.255	IMSELMQTACIVPKGARNCR	NICKVVDVGSK	decoy_P11974(210);	P11974(166);	55.5238	0.4	Kojak	False
20180615_KS_CL_9	16298	4	KILGEK	1	KLFEELAR	1								P11974	256	P11974	393	intra	1.805	P11974-256-P11974-393	256.0	393.0	False	138.0681	1829.0639	1.2301	1829.0661	0.565	KILGEK	KLFEELAR	P11974(256);	P11974(393);	55.5264	1.23	Kojak	False
20180615_KS_CL_9	16315	3	NICKVVDVGSK	4	TGLIKGSGTAEVELK	5								P11974	166	P11974	125	intra	1.915	P11974-125-P11974-166	163.0	121.0	False	138.0681	2857.5487	-0.6182	2857.5469	0.82	NICKVVDVGSK	TGLIKGSGTAEVELK	P11974(166);	P11974(125);	55.5728	1.22	Kojak	False
20180615_KS_CL_9	16321	6	AILHQMRVAELPYDGKATEGSLMICDAGDLVANAVDSGEAR											decoy_P11974				linear or mono	0.37				True	0.0	4343.0807	4.0481	4343.0982	0.0	AILHQMRVAELPYDGKATEGSLMICDAGDLVANAVDSGEAR		decoy_P11974;		55.5862	0.37	Kojak	False
20180615_KS_CL_9	16359	3	KILGEK	1	KLFEELAR	1								P11974	256	P11974	393	intra	1.475	P11974-256-P11974-393	256.0	393.0	False	138.0681	1829.071	-2.6584	1829.0661	0.35	KILGEK	KLFEELAR	P11974(256);	P11974(393);	55.6898	0.85	Kojak	False
20180615_KS_CL_9	16360	4	MNFSHGTHEYHAETIKNVR	16	SVETLKEMIK	6								P11974	89	P11974	62	intra	4.66	P11974-62-P11974-89	74.0	57.0	False	138.0681	3584.7728	0.7222	3584.7754	1.475	MNFSHGTHEYHAETIKNVR	SVETLKEMIK	P11974(89);	P11974(62);	55.6912	2.935	Kojak	False
20180615_KS_CL_9	16378	3	RFDEILEASDGIMVAR					15.99	13	15.99				P11974				linear or mono	3.96				False	0.0	1836.902	1.0058	1836.9039	0.0	RFDEILEASDGIM[15.99]VAR		P11974;		55.7402	3.52	Kojak	False
20180615_KS_CL_9	16391	6	GPDFLVTEVENGGFLGSKK	18	VNKITEAHYEHTGHSFNMR	3								P11974	206	decoy_P11974	443	inter	1.115	P11974-206-decoy_P11974-443	189.0	441.0	True	138.0681	4401.1059	9.6971	4401.1486	0.285	GPDFLVTEVENGGFLGSKK	VNKITEAHYEHTGHSFNMR	P11974(206);	decoy_P11974(443);	55.7709	0.375	Kojak	False
20180615_KS_CL_9	16392	5	MSKSHSEAGSAFIQTQQLHAAMADTFLEHMCR					156.08;15.99	3;30	156.08;15.99				P11974				linear or mono	0.375				False	0.0	3791.6964	5.2183	3791.7162	0.0	MSK[156.08]SHSEAGSAFIQTQQLHAAMADTFLEHM[15.99]CR		P11974;		55.7722	0.375	Kojak	False
20180615_KS_CL_9	16395	5	AGKPVICATQMLESMIKKPRPTR					15.99;156.08	15;18	15.99;156.08				P11974				linear or mono	2.605				False	0.0	2783.4899	-1.4827	2783.4858	0.0	AGKPVICATQMLESM[15.99]IKK[156.08]PRPTR		P11974;		55.7816	1.92	Kojak	False
20180615_KS_CL_9	16402	4	LTAGKK	5	VYVDDGLISLQVKQK	13								decoy_P11974	396	P11974	186	inter	1.995	P11974-186-decoy_P11974-396	392.0	174.0	True	138.0681	2458.4017	1.1455	2458.4046	0.74	LTAGKK	VYVDDGLISLQVKQK	decoy_P11974(396);	P11974(186);	55.7998	0.64	Kojak	False
20180615_KS_CL_9	16419	3	KGATLK	1	VYVDDGLISLQVKQK	13								P11974	136	P11974	186	intra	2.02	P11974-136-P11974-186	136.0	174.0	False	138.0681	2458.4009	1.4944	2458.4046	0.475	KGATLK	VYVDDGLISLQVKQK	P11974(136);	P11974(186);	55.8424	0.225	Kojak	False
20180615_KS_CL_9	16422	5	MNFSHGTHEYHAETIKNVR	16	SVETLKEMIK	6								P11974	89	P11974	62	intra	2.265	P11974-62-P11974-89	74.0	57.0	False	138.0681	3584.7706	1.342	3584.7754	0.42	MNFSHGTHEYHAETIKNVR	SVETLKEMIK	P11974(89);	P11974(62);	55.85	2.265	Kojak	False
20180615_KS_CL_9	16431	3	AGKPVICATQMLESMIK					15.99	15	15.99				P11974				linear or mono	4.225				False	0.0	1891.955	0.9674	1891.9569	0.0	AGKPVICATQMLESM[15.99]IK		P11974;		55.8749	4.225	Kojak	False
20180615_KS_CL_9	16435	2	FDEILEASDGIMVAR					15.99	12	15.99				P11974				linear or mono	0.72				False	0.0	1680.7922	6.3255	1680.8028	0.0	FDEILEASDGIM[15.99]VAR		P11974;		55.8909	0.72	Kojak	False
20180615_KS_CL_9	16448	3	AGKPVICATQMLESMIK					15.99;15.99	11;15	15.99;15.99				P11974				linear or mono	3.85				False	0.0	1907.9553	-1.8516	1907.9518	0.0	AGKPVICATQM[15.99]LESM[15.99]IK		P11974;		55.921	3.85	Kojak	False
20180615_KS_CL_9	16462	3	GATLKITLDNAYMEK	5	KILGEKGK	1								P11974	141	P11974	256	intra	0.82	P11974-141-P11974-256	137.0	256.0	False	138.0681	2676.4821	-1.869	2676.4771	0.2	GATLKITLDNAYMEK	KILGEKGK	P11974(141);	P11974(256);	55.9532	0.015	Kojak	False
20180615_KS_CL_9	16470	4	GKEGLIK	2	KGATLKITLDNAYMEK	6								decoy_P11974	271	P11974	141	inter	0.64	P11974-141-decoy_P11974-271	270.0	136.0	True	138.0681	2676.4824	-2.0093	2676.4771	0.34	GKEGLIK	KGATLKITLDNAYMEK	decoy_P11974(271);	P11974(141);	55.9778	0.05	Kojak	False
20180615_KS_CL_9	16489	3	SSSHSTDLMEAMAMGSVEASYK					15.99	14	15.99				P11974				linear or mono	2.845				False	0.0	2333.9771	1.7774	2333.9813	0.0	SSSHSTDLMEAMAM[15.99]GSVEASYK		P11974;		56.0178	2.845	Kojak	False
20180615_KS_CL_9	16495	3	SSSHSTDLMEAMAMGSVEASYK											P11974				linear or mono	2.18				False	0.0	2317.9831	1.3942	2317.9864	0.0	SSSHSTDLMEAMAMGSVEASYK		P11974;		56.0295	2.18	Kojak	False
20180615_KS_CL_9	16506	5	AGKPVICATQMLESMIKKPRPTR					15.99;156.08	15;18	15.99;156.08				P11974				linear or mono	1.985				False	0.0	2783.4827	1.1195	2783.4858	0.0	AGKPVICATQMLESM[15.99]IKK[156.08]PRPTR		P11974;		56.0603	1.985	Kojak	False
20180615_KS_CL_9	16517	3	AGKPVICATQMLESMIKKPRPTR					15.99;156.08	11;17	15.99;156.08				P11974				linear or mono	0.82				False	0.0	2783.4814	1.5808	2783.4858	0.0	AGKPVICATQM[15.99]LESMIK[156.08]KPRPTR		P11974;		56.0839	0.82	Kojak	False
20180615_KS_CL_9	16524	4	AGKPVICATQMLESMIKKPRPTR					15.99;156.08	15;17	15.99;156.08				P11974				linear or mono	3.395				False	0.0	2783.4819	1.3912	2783.4858	0.0	AGKPVICATQMLESM[15.99]IK[156.08]KPRPTR		P11974;		56.1021	3.395	Kojak	False
20180615_KS_CL_9	16535	3	TGLIKGSGTAEVELKK					156.08	5	156.08				P11974				linear or mono	1.805				False	0.0	1786.0099	-0.6953	1786.0087	0.0	TGLIK[156.08]GSGTAEVELKK		P11974;		56.1359	1.805	Kojak	False
20180615_KS_CL_9	16537	3	CINKYDLWLINEDCK	4	VNLAMNVGKAR	9								decoy_P11974	370	P11974	498	inter	0.075	decoy_P11974-370-P11974-498	367.0	490.0	True	138.0681	3292.6514	-3.3064	3292.6405	0.065	CINKYDLWLINEDCK	VNLAMNVGKAR	decoy_P11974(370);	P11974(498);	56.1387	0.075	Kojak	False
20180615_KS_CL_9	16538	4	EMIKSGMNVAR	4	GPDFLVTEVENGGFLGSKK	18								P11974	66	P11974	206	intra	1.035	P11974-66-P11974-206	63.0	189.0	False	138.0681	3365.671	8.5633	3365.6998	0.405	EMIKSGMNVAR	GPDFLVTEVENGGFLGSKK	P11974(66);	P11974(206);	56.14	1.035	Kojak	False
20180615_KS_CL_9	16562	3	EMIKSGMNVAR	4	KGATLK	1								P11974	66	P11974	136	intra	0.75	P11974-66-P11974-136	63.0	136.0	False	138.0681	1989.0634	5.823	1989.075	0.155	EMIKSGMNVAR	KGATLK	P11974(66);	P11974(136);	56.2138	0.01	Kojak	False
20180615_KS_CL_9	16564	3	AGKPVICATQMLESMIKKPRPTR					15.99;156.08	15;17	15.99;156.08				P11974				linear or mono	0.92				False	0.0	2783.4624	8.3928	2783.4858	0.0	AGKPVICATQMLESM[15.99]IK[156.08]KPRPTR		P11974;		56.2201	0.92	Kojak	False
20180615_KS_CL_9	16565	3	EMIKSGMNVAR	4	SVETLKEMIK	6								P11974	66	P11974	62	homomultimeric	0.755	P11974-62-P11974-66	63.0	57.0	False	138.0681	2549.3261	0.1743	2549.3266	0.25	EMIKSGMNVAR	SVETLKEMIK	P11974(66);	P11974(62);	56.2215	0.185	Kojak	False
20180615_KS_CL_9	16569	3	EMIKSGMNVAR	4	KAADVHEVR	1								P11974	66	P11974	247	intra	0.29	P11974-66-P11974-247	63.0	247.0	False	138.0681	2396.2425	-5.0649	2396.2303	0.055	EMIKSGMNVAR	KAADVHEVR	P11974(66);	P11974(247);	56.2321	0.29	Kojak	False
20180615_KS_CL_9	16573	3	RFDEILEASDGIMVAR					15.99	13	15.99				P11974				linear or mono	4.56				False	0.0	1836.8976	3.436	1836.9039	0.0	RFDEILEASDGIM[15.99]VAR		P11974;		56.2445	4.56	Kojak	False
20180615_KS_CL_9	16596	4	KGATLK	1	VYVDDGLISLQVKQK	13								P11974	136	P11974	186	intra	4.355	P11974-136-P11974-186	136.0	174.0	False	138.0681	2458.3989	2.2988	2458.4046	1.275	KGATLK	VYVDDGLISLQVKQK	P11974(136);	P11974(186);	56.3098	0.88	Kojak	False
20180615_KS_CL_9	16599	3	IMSELMQTACIVPKGAR					15.99;15.99	2;6	15.99;15.99				decoy_P11974				linear or mono	0.625				True	0.0	1935.9415	8.477	1935.9579	0.0	IM[15.99]SELM[15.99]QTACIVPKGAR		decoy_P11974;		56.3195	0.625	Kojak	False
20180615_KS_CL_9	16612	3	KGATLK	1	VYVDDGLISLQVKQK	13								P11974	136	P11974	186	intra	5.78	P11974-136-P11974-186	136.0	174.0	False	138.0681	2458.3996	2.0231	2458.4046	1.42	KGATLK	VYVDDGLISLQVKQK	P11974(136);	P11974(186);	56.3523	1.035	Kojak	False
20180615_KS_CL_9	16613	3	MIIGRCNRAGKPVICATQMLESMIK					15.99;156.08	1;11	15.99;156.08				P11974				linear or mono	0.37				False	0.0	3048.5309	3.406	3048.5413	0.0	M[15.99]IIGRCNRAGK[156.08]PVICATQMLESMIK		P11974;		56.3541	0.37	Kojak	False
20180615_KS_CL_9	16621	3	AGKPVICATQMLESMIK					15.99	15	15.99				P11974				linear or mono	3.905				False	0.0	1891.9533	1.8654	1891.9569	0.0	AGKPVICATQMLESM[15.99]IK		P11974;		56.3818	3.905	Kojak	False
20180615_KS_CL_9	16641	2	KLFEELAR											P11974				linear or mono	1.765				False	0.0	1004.5624	2.9899	1004.5654	0.0	KLFEELAR		P11974;		56.4499	1.765	Kojak	False
20180615_KS_CL_9	16648	4	GKEGLIK	2	NTGIICTIGPASRSVETLKEMIK	19								decoy_P11974	271	P11974	62	inter	0.625	P11974-62-decoy_P11974-271	270.0	44.0	True	138.0681	3398.8776	-7.6609	3398.8515	0.29	GKEGLIK	NTGIICTIGPASRSVETLKEMIK	decoy_P11974(271);	P11974(62);	56.4681	0.625	Kojak	False
20180615_KS_CL_9	16656	4	KSGLFGGNEVETVLFDPGKQK					156.08	19	156.08				decoy_P11974				linear or mono	2.14				True	0.0	2405.2454	0.9475	2405.2477	0.0	KSGLFGGNEVETVLFDPGK[156.08]QK		decoy_P11974;		56.4933	1.275	Kojak	False
20180615_KS_CL_9	16657	4	QKGPDFLVTEVENGGFLGSKK											P11974				linear or mono	2.64				False	0.0	2249.1473	9.6745	2249.1691	0.0	QKGPDFLVTEVENGGFLGSKK		P11974;		56.4946	1.77	Kojak	False
20180615_KS_CL_9	16658	3	QALFVKEAPIEIGLDGRAVMIGDSAELIEDFR											decoy_P11974				linear or mono	0.37				True	0.0	3501.786	9.0115	3501.8176	0.0	QALFVKEAPIEIGLDGRAVMIGDSAELIEDFR		decoy_P11974;		56.496	0.37	Kojak	False
20180615_KS_CL_9	16665	4	GSGTAEVELKKGATLK	10	NCRGIIMKQALFVK	8								P11974	135	decoy_P11974	221	inter	0.685	P11974-135-decoy_P11974-221	126.0	214.0	True	138.0681	3402.9018	-8.4841	3402.8729	0.38	GSGTAEVELKKGATLK	NCRGIIMKQALFVK	P11974(135);	decoy_P11974(221);	56.5142	0.09	Kojak	False
20180615_KS_CL_9	16668	3	SSSHSTDLMEAMAMGSVEASYK					15.99	14	15.99				P11974				linear or mono	2.845				False	0.0	2333.9856	-1.8478	2333.9813	0.0	SSSHSTDLMEAMAM[15.99]GSVEASYK		P11974;		56.5217	2.845	Kojak	False
20180615_KS_CL_9	16672	3	SSSHSTDLMEAMAMGSVEASYK					15.99;15.99	12;14	15.99;15.99				P11974				linear or mono	2.725				False	0.0	2349.9804	-1.7995	2349.9762	0.0	SSSHSTDLMEAM[15.99]AM[15.99]GSVEASYK		P11974;		56.531	2.725	Kojak	False
20180615_KS_CL_9	16675	3	SSSHSTDLMEAMAMGSVEASYK											P11974				linear or mono	2.7				False	0.0	2317.9807	2.4327	2317.9864	0.0	SSSHSTDLMEAMAMGSVEASYK		P11974;		56.5386	2.7	Kojak	False
20180615_KS_CL_9	16689	3	LTAGKKLEVEATGSGK	5		6								decoy_P11974	396		397	loop	0.125	decoy_P11974-396	392.0	392.0	True	138.0681	1725.9529	-1.0102	1725.9512	0.0	LTAGKKLEVEATGSGK		decoy_P11974(396);		56.5625	0.125	Kojak	False
20180615_KS_CL_9	16712	3	KGDVVIVLTGWRPGSGFTNTMR					15.99	21	15.99				P11974				linear or mono	3.01				False	0.0	2406.2433	1.8105	2406.2477	0.0	KGDVVIVLTGWRPGSGFTNTM[15.99]R		P11974;		56.6117	3.01	Kojak	False
20180615_KS_CL_9	16720	3	QKGPDFLVTEVENGGFLGSKK											P11974				linear or mono	3.065				False	0.0	2249.148	9.3658	2249.1691	0.0	QKGPDFLVTEVENGGFLGSKK		P11974;		56.6312	2.725	Kojak	False
20180615_KS_CL_9	16723	3	TGLIKGSGTAEVELKK					156.08	5	156.08				P11974				linear or mono	1.43				False	0.0	1786.0131	-2.4952	1786.0087	0.0	TGLIK[156.08]GSGTAEVELKK		P11974;		56.6404	1.43	Kojak	False
20180615_KS_CL_9	16728	3	GDLGIEIPAEKVFLAQK											P11974				linear or mono	0.2				False	0.0	1827.012	1.1671	1827.0141	0.0	GDLGIEIPAEKVFLAQK		P11974;		56.6577	0.2	Kojak	False
20180615_KS_CL_9	16744	4	MNFSHGTHEYHAETIKNVR	16	SVETLKEMIK	6								P11974	89	P11974	62	intra	1.22	P11974-62-P11974-89	74.0	57.0	False	138.0681	3584.7654	2.7858	3584.7754	0.1	MNFSHGTHEYHAETIKNVR	SVETLKEMIK	P11974(89);	P11974(62);	56.7039	1.22	Kojak	False
20180615_KS_CL_9	16762	3	RFDEILEASDGIMVAR					15.99	13	15.99				P11974				linear or mono	4.375				False	0.0	1836.8986	2.8945	1836.9039	0.0	RFDEILEASDGIM[15.99]VAR		P11974;		56.7546	4.375	Kojak	False
20180615_KS_CL_9	16764	5	CINKYDLWLINEDCKEMYANDLTIK	4	GSGTAEVELKK	10								decoy_P11974	370	P11974	135	inter	1.265	P11974-135-decoy_P11974-370	367.0	126.0	True	138.0681	4417.1401	2.9025	4417.153	0.41	CINKYDLWLINEDCKEMYANDLTIK	GSGTAEVELKK	decoy_P11974(370);	P11974(135);	56.7573	0.175	Kojak	False
20180615_KS_CL_9	16784	4	LTAGKK	5	VYVDDGLISLQVKQK	13								decoy_P11974	396	P11974	186	inter	2.195	P11974-186-decoy_P11974-396	392.0	174.0	True	138.0681	2458.4024	0.8852	2458.4046	0.46	LTAGKK	VYVDDGLISLQVKQK	decoy_P11974(396);	P11974(186);	56.8145	0.245	Kojak	False
20180615_KS_CL_9	16788	3	TDLAVAVPRYLIPDSAFSETATR											decoy_P11974				linear or mono	0.095				True	0.0	2492.2987	-3.1116	2492.291	0.0	TDLAVAVPRYLIPDSAFSETATR		decoy_P11974;		56.8234	0.095	Kojak	False
20180615_KS_CL_9	16810	3	AGKPVICATQMLESMIK					15.99	15	15.99				P11974				linear or mono	3.315				False	0.0	1891.9536	1.7223	1891.9569	0.0	AGKPVICATQMLESM[15.99]IK		P11974;		56.8898	3.315	Kojak	False
20180615_KS_CL_9	16813	4	EMIKSGMNVAR	4	MNFSHGTHEYHAETIKNVR	16								P11974	66	P11974	89	intra	1.155	P11974-66-P11974-89	63.0	74.0	False	138.0681	3642.7707	-5.8941	3642.7492	0.105	EMIKSGMNVAR	MNFSHGTHEYHAETIKNVR	P11974(66);	P11974(89);	56.8939	1.155	Kojak	False
20180615_KS_CL_9	16814	4	ITEAHYEHTGHSFNMR					15.99	15	15.99				decoy_P11974				linear or mono	0.105				True	0.0	1944.8566	-1.5654	1944.8536	0.0	ITEAHYEHTGHSFNM[15.99]R		decoy_P11974;		56.8952	0.105	Kojak	False
20180615_KS_CL_9	16824	3	AGKPVICATQMLESMIK					15.99;15.99	11;15	15.99;15.99				P11974				linear or mono	2.955				False	0.0	1907.9506	0.6171	1907.9518	0.0	AGKPVICATQM[15.99]LESM[15.99]IK		P11974;		56.9281	2.955	Kojak	False
20180615_KS_CL_9	16833	2	RFDEILEASDGIMVAR											P11974				linear or mono	0.135				False	0.0	1820.9079	0.5761	1820.909	0.0	RFDEILEASDGIMVAR		P11974;		56.9473	0.135	Kojak	False
20180615_KS_CL_9	16846	2	EMIKSGMNVAR											P11974				linear or mono	1.15				False	0.0	1234.6186	-1.9632	1234.6162	0.0	EMIKSGMNVAR		P11974;		56.986	1.15	Kojak	False
20180615_KS_CL_9	16848	4	SGVDVVKCINK	7	VNKITEAHYEHTGHSFNMR	3								decoy_P11974	366	decoy_P11974	443	intra	0.925	decoy_P11974-366-decoy_P11974-443	360.0	441.0	True	138.0681	3625.76	4.6449	3625.7768	0.46	SGVDVVKCINK	VNKITEAHYEHTGHSFNMR	decoy_P11974(366);	decoy_P11974(443);	56.9922	0.17	Kojak	False
20180615_KS_CL_9	16854	4	QKGPDFLVTEVENGGFLGSKK											P11974				linear or mono	2.52				False	0.0	2249.1495	8.7167	2249.1691	0.0	QKGPDFLVTEVENGGFLGSKK		P11974;		57.004	2.195	Kojak	False
20180615_KS_CL_9	16855	4	KGDVVIVLTGWRPGSGFTNTMR					15.99	21	15.99				P11974				linear or mono	2.27				False	0.0	2406.2472	0.2109	2406.2477	0.0	KGDVVIVLTGWRPGSGFTNTM[15.99]R		P11974;		57.0053	2.27	Kojak	False
20180615_KS_CL_9	16867	3	SSSHSTDLMEAMAMGSVEASYK					15.99	14	15.99				P11974				linear or mono	3.105				False	0.0	2333.9792	0.8796	2333.9813	0.0	SSSHSTDLMEAMAM[15.99]GSVEASYK		P11974;		57.0321	3.105	Kojak	False
20180615_KS_CL_9	16872	3	SSSHSTDLMEAMAMGSVEASYK											P11974				linear or mono	2.59				False	0.0	2317.9844	0.8528	2317.9864	0.0	SSSHSTDLMEAMAMGSVEASYK		P11974;		57.0425	2.59	Kojak	False
20180615_KS_CL_9	16873	3	SSSHSTDLMEAMAMGSVEASYK					15.99;15.99	12;14	15.99;15.99				P11974				linear or mono	2.015				False	0.0	2349.9777	-0.6692	2349.9762	0.0	SSSHSTDLMEAM[15.99]AM[15.99]GSVEASYK		P11974;		57.0442	2.015	Kojak	False
20180615_KS_CL_9	16876	4	AGKPVICATQMLESMIKKPRPTR					15.99;156.08	15;17	15.99;156.08				P11974				linear or mono	3.77				False	0.0	2783.4841	0.6201	2783.4858	0.0	AGKPVICATQMLESM[15.99]IK[156.08]KPRPTR		P11974;		57.0518	3.77	Kojak	False
20180615_KS_CL_9	16882	3	AGKPVICATQMLESMIKKPRPTR					15.99;156.08	11;17	15.99;156.08				P11974				linear or mono	1.225				False	0.0	2783.4652	7.4101	2783.4858	0.0	AGKPVICATQM[15.99]LESMIK[156.08]KPRPTR		P11974;		57.0652	1.225	Kojak	False
20180615_KS_CL_9	16882	3	AGKPVICATQMLESMIKKPRPTR					15.99;156.08	11;18	15.99;156.08				P11974				linear or mono	1.225				False	0.0	2783.4652	7.4101	2783.4858	0.0	AGKPVICATQM[15.99]LESMIKK[156.08]PRPTR		P11974;		57.0652	1.225	Kojak	False
20180615_KS_CL_9	16906	3	KGDVVIVLTGWRPGSGFTNTMR					15.99	21	15.99				P11974				linear or mono	2.07				False	0.0	2406.2438	1.6096	2406.2477	0.0	KGDVVIVLTGWRPGSGFTNTM[15.99]R		P11974;		57.1362	2.07	Kojak	False
20180615_KS_CL_9	16909	3	QKGPDFLVTEVENGGFLGSKK											P11974				linear or mono	3.16				False	0.0	2249.1486	9.123	2249.1691	0.0	QKGPDFLVTEVENGGFLGSKK		P11974;		57.1438	2.92	Kojak	False
20180615_KS_CL_9	16916	3	GDLGIEIPAEKVFLAQK											P11974				linear or mono	0.79				False	0.0	1827.0134	0.4076	1827.0141	0.0	GDLGIEIPAEKVFLAQK		P11974;		57.1611	0.79	Kojak	False
20180615_KS_CL_9	16919	3	KLFEELARSSSHSTDLMEAMAMGSVEASYK											P11974				linear or mono	0.43				False	0.0	3304.5451	-1.163	3304.5412	0.0	KLFEELARSSSHSTDLMEAMAMGSVEASYK		P11974;		57.1657	0.43	Kojak	False
20180615_KS_CL_9	16929	3	AGKPVICATQMLESMIKKPRPTR					15.99;156.08	15;17	15.99;156.08				P11974				linear or mono	0.84				False	0.0	2783.4754	3.744	2783.4858	0.0	AGKPVICATQMLESM[15.99]IK[156.08]KPRPTR		P11974;		57.1862	0.84	Kojak	False
20180615_KS_CL_9	16932	3	GPDFLVTEVENGGFLGSKK					156.08	18	156.08				P11974				linear or mono	0.405				False	0.0	2149.1006	-2.9984	2149.0942	0.0	GPDFLVTEVENGGFLGSK[156.08]K		P11974;		57.1956	0.405	Kojak	False
20180615_KS_CL_9	16935	5	SVETLKEMIK	6	VNKITEAHYEHTGHSFNMR	3								P11974	62	decoy_P11974	443	inter	0.745	P11974-62-decoy_P11974-443	57.0	441.0	True	138.0681	3584.7449	8.4988	3584.7754	0.01	SVETLKEMIK	VNKITEAHYEHTGHSFNMR	P11974(62);	decoy_P11974(443);	57.2049	0.745	Kojak	False
20180615_KS_CL_9	16938	5	AGKPVICATQMLESMIKKPRPTR					15.99;156.08	15;18	15.99;156.08				P11974				linear or mono	2.46				False	0.0	2783.486	-0.085	2783.4858	0.0	AGKPVICATQMLESM[15.99]IKK[156.08]PRPTR		P11974;		57.2142	2.46	Kojak	False
20180615_KS_CL_9	16939	3	KGATLKITLDNAYMEK					15.99	14	15.99				P11974				linear or mono	0.865				False	0.0	1810.9614	-6.4327	1810.9498	0.0	KGATLKITLDNAYM[15.99]EK		P11974;		57.2155	0.44	Kojak	False
20180615_KS_CL_9	16940	4	RFDEILEASDGIMVAR											P11974				linear or mono	0.48				False	0.0	1820.9086	0.2245	1820.909	0.0	RFDEILEASDGIMVAR		P11974;		57.2169	0.48	Kojak	False
20180615_KS_CL_9	16951	3	SGLFGGNEVETVLFDPGK											decoy_P11974				linear or mono	0.6				True	0.0	1864.933	-6.6373	1864.9206	0.0	SGLFGGNEVETVLFDPGK		decoy_P11974;		57.2445	0.6	Kojak	False
20180615_KS_CL_9	16955	3	LDVDEAWAEQVPDKCVVPFIGR											decoy_P11974				linear or mono	0.015				True	0.0	2542.2329	7.7239	2542.2525	0.0	LDVDEAWAEQVPDKCVVPFIGR		decoy_P11974;		57.2535	0.015	Kojak	False
20180615_KS_CL_9	16957	3	RFDEILEASDGIMVAR					15.99	13	15.99				P11974				linear or mono	5.245				False	0.0	1836.9006	1.767	1836.9039	0.0	RFDEILEASDGIM[15.99]VAR		P11974;		57.2597	5.245	Kojak	False
20180615_KS_CL_9	16970	3	KFFGR	1	SVETLKEMIK	6								decoy_P11974	28	P11974	62	inter	0.22	decoy_P11974-28-P11974-62	28.0	57.0	True	138.0681	1968.0863	-5.5646	1968.0753	0.015	KFFGR	SVETLKEMIK	decoy_P11974(28);	P11974(62);	57.2972	0.22	Kojak	False
20180615_KS_CL_9	16979	4	LTAGKK	5	QKVQLSILGDDVYVK	2								decoy_P11974	396	decoy_P11974	346	intra	0.645	decoy_P11974-346-decoy_P11974-396	392.0	345.0	True	138.0681	2458.4068	-0.9337	2458.4046	0.23	LTAGKK	QKVQLSILGDDVYVK	decoy_P11974(396);	decoy_P11974(346);	57.3182	0.645	Kojak	False
20180615_KS_CL_9	16983	3	CVVPFIGRYLHAQRATQHNR											decoy_P11974				linear or mono	0.515				True	0.0	2422.2356	8.0625	2422.2552	0.0	CVVPFIGRYLHAQRATQHNR		decoy_P11974;		57.329	0.515	Kojak	False
20180615_KS_CL_9	17008	4	SHSEAGSAFIQTQQLHAAMADTFLEHMCR					15.99	27	15.99				P11974				linear or mono	0.305				False	0.0	3289.4676	0.7761	3289.4701	0.0	SHSEAGSAFIQTQQLHAAMADTFLEHM[15.99]CR		P11974;		57.3955	0.305	Kojak	False
20180615_KS_CL_9	17027	3	AGKPVICATQMLESMIK					15.99;15.99	11;15	15.99;15.99				P11974				linear or mono	2.705				False	0.0	1907.955	-1.6978	1907.9518	0.0	AGKPVICATQM[15.99]LESM[15.99]IK		P11974;		57.4373	2.705	Kojak	False
20180615_KS_CL_9	17035	6	GIIMKQALFVKEAPIEIGLDGR	11	GSGTAEVELKK	10								decoy_P11974	227	P11974	135	inter	0.155	P11974-135-decoy_P11974-227	217.0	126.0	True	138.0681	3653.0016	2.6173	3653.0112	0.055	GIIMKQALFVKEAPIEIGLDGR	GSGTAEVELKK	decoy_P11974(227);	P11974(135);	57.457	0.015	Kojak	False
20180615_KS_CL_9	17060	4	QKGPDFLVTEVENGGFLGSKK											P11974				linear or mono	2.46				False	0.0	2249.1516	7.7619	2249.1691	0.0	QKGPDFLVTEVENGGFLGSKK		P11974;		57.5159	1.56	Kojak	False
20180615_KS_CL_9	17069	3	SSSHSTDLMEAMAMGSVEASYK					15.99	14	15.99				P11974				linear or mono	3.095				False	0.0	2333.9783	1.2643	2333.9813	0.0	SSSHSTDLMEAMAM[15.99]GSVEASYK		P11974;		57.5357	3.095	Kojak	False
20180615_KS_CL_9	17076	3	SSSHSTDLMEAMAMGSVEASYK											P11974				linear or mono	2.615				False	0.0	2317.9876	-0.5305	2317.9864	0.0	SSSHSTDLMEAMAMGSVEASYK		P11974;		57.5523	2.615	Kojak	False
20180615_KS_CL_9	17084	3	TGLIKGSGTAEVELKK					156.08	5	156.08				P11974				linear or mono	1.5				False	0.0	1786.0077	0.5338	1786.0087	0.0	TGLIK[156.08]GSGTAEVELKK		P11974;		57.5671	1.5	Kojak	False
20180615_KS_CL_9	17100	2	RFDEILEASDGIMVAR											P11974				linear or mono	0.08				False	0.0	1820.9075	0.844	1820.909	0.0	RFDEILEASDGIMVAR		P11974;		57.6072	0.08	Kojak	False
20180615_KS_CL_9	17110	5	EMIKSGMNVAR	4	QALFVKEAPIEIGLDGR	6								P11974	66	decoy_P11974	227	inter	1.32	P11974-66-decoy_P11974-227	63.0	222.0	True	138.0681	3227.723	-5.7282	3227.7045	0.56	EMIKSGMNVAR	QALFVKEAPIEIGLDGR	P11974(66);	decoy_P11974(227);	57.6445	1.32	Kojak	False
20180615_KS_CL_9	17112	3	QKGPDFLVTEVENGGFLGSKK											P11974				linear or mono	2.89				False	0.0	2249.1527	7.271	2249.1691	0.0	QKGPDFLVTEVENGGFLGSKK		P11974;		57.6508	2.37	Kojak	False
20180615_KS_CL_9	17132	3	MTNTFGSGPRWGTLVIVVDGK											decoy_P11974				linear or mono	0.42				True	0.0	2234.1733	-9.6623	2234.1517	0.0	MTNTFGSGPRWGTLVIVVDGK		decoy_P11974;		57.7051	0.42	Kojak	False
20180615_KS_CL_9	17157	3	RFDEILEASDGIMVAR					15.99	13	15.99				P11974				linear or mono	4.685				False	0.0	1836.9027	0.6604	1836.9039	0.0	RFDEILEASDGIM[15.99]VAR		P11974;		57.7662	4.685	Kojak	False
20180615_KS_CL_9	17159	3	SGLFGGNEVETVLFDPGK											decoy_P11974				linear or mono	0.91				True	0.0	1864.9114	4.9383	1864.9206	0.0	SGLFGGNEVETVLFDPGK		decoy_P11974;		57.7693	0.91	Kojak	False
20180615_KS_CL_9	17172	3	SHSEAGSAFIQTQQLHAAMADTFLEHMCR					15.99	19	15.99				P11974				linear or mono	0.6				False	0.0	3289.4725	-0.7321	3289.4701	0.0	SHSEAGSAFIQTQQLHAAM[15.99]ADTFLEHMCR		P11974;		57.8001	0.6	Kojak	False
20180615_KS_CL_9	17184	4	ALEEFLKR	7	GATLKITLDNAYMEK	5								decoy_P11974	139	P11974	141	inter	1.485	decoy_P11974-139-P11974-141	133.0	137.0	True	138.0681	2809.4788	5.2205	2809.4934	0.69	ALEEFLKR	GATLKITLDNAYMEK	decoy_P11974(139);	P11974(141);	57.8374	0.64	Kojak	False
20180615_KS_CL_9	17189	5	SHSEAGSAFIQTQQLHAAMADTFLEHMCR					15.99	19	15.99				P11974				linear or mono	4.795				False	0.0	3289.47	0.0493	3289.4701	0.0	SHSEAGSAFIQTQQLHAAM[15.99]ADTFLEHMCR		P11974;		57.8483	4.795	Kojak	False
20180615_KS_CL_9	17194	3	SHSEAGSAFIQTQQLHAAMADTFLEHMCR					15.99	19	15.99				P11974				linear or mono	1.24				False	0.0	3289.4731	-0.917	3289.4701	0.0	SHSEAGSAFIQTQQLHAAM[15.99]ADTFLEHMCR		P11974;		57.8635	1.24	Kojak	False
20180615_KS_CL_9	17202	5	SIIKINK	4	SKSHSEAGSAFIQTQQLHAAMADTFLEHMCR	2								decoy_P11974	266	P11974	3	inter	0.28	P11974-3-decoy_P11974-266	263.0	2.0	True	138.0681	4441.1791	4.2317	4441.1979	0.07	SIIKINK	SKSHSEAGSAFIQTQQLHAAMADTFLEHMCR	decoy_P11974(266);	P11974(3);	57.8928	0.065	Kojak	False
20180615_KS_CL_9	17207	4	SHSEAGSAFIQTQQLHAAMADTFLEHMCR					15.99	19	15.99				P11974				linear or mono	8.005				False	0.0	3289.4674	0.8297	3289.4701	0.0	SHSEAGSAFIQTQQLHAAM[15.99]ADTFLEHMCR		P11974;		57.9032	8.005	Kojak	False
20180615_KS_CL_9	17210	5	EMIKSGMNVAR	4	MNFSHGTHEYHAETIKNVR	16								P11974	66	P11974	89	intra	0.14	P11974-66-P11974-89	63.0	74.0	False	138.0681	3642.7651	-4.3507	3642.7492	0.065	EMIKSGMNVAR	MNFSHGTHEYHAETIKNVR	P11974(66);	P11974(89);	57.9072	0.14	Kojak	False
20180615_KS_CL_9	17214	3	KGATLKITLDNAYMEK					156.08;15.99	6;14	156.08;15.99				P11974				linear or mono	4.14				False	0.0	1967.0265	0.934	1967.0284	0.0	KGATLK[156.08]ITLDNAYM[15.99]EK		P11974;		57.921	4.14	Kojak	False
20180615_KS_CL_9	17226	3	AGKPVICATQMLESMIK					15.99;15.99	11;15	15.99;15.99				P11974				linear or mono	2.585				False	0.0	1907.949	1.4277	1907.9518	0.0	AGKPVICATQM[15.99]LESM[15.99]IK		P11974;		57.9487	2.585	Kojak	False
20180615_KS_CL_9	17228	4	EMIKSGMNVAR	4	MNFSHGTHEYHAETIKNVR	16								P11974	66	P11974	89	intra	1.69	P11974-66-P11974-89	63.0	74.0	False	138.0681	3642.7451	1.1169	3642.7492	0.31	EMIKSGMNVAR	MNFSHGTHEYHAETIKNVR	P11974(66);	P11974(89);	57.9515	1.69	Kojak	False
20180615_KS_CL_9	17245	4	KILGEK	1	MSKSHSEAGSAFIQTQQLHAAMADTFLEHMCR	3								P11974	256	P11974	3	intra	0.05	P11974-3-P11974-256	256.0	1.0	False	138.0681	4444.1555	-2.7135	4444.1434	0.045	KILGEK	MSKSHSEAGSAFIQTQQLHAAMADTFLEHMCR	P11974(256);	P11974(3);	57.9949	0.05	Kojak	False
20180615_KS_CL_9	17256	4	QKGPDFLVTEVENGGFLGSKK											P11974				linear or mono	2.065				False	0.0	2249.1538	6.806	2249.1691	0.0	QKGPDFLVTEVENGGFLGSKK		P11974;		58.0254	1.39	Kojak	False
20180615_KS_CL_9	17265	3	SSSHSTDLMEAMAMGSVEASYK					15.99	14	15.99				P11974				linear or mono	2.735				False	0.0	2333.9743	2.9714	2333.9813	0.0	SSSHSTDLMEAMAM[15.99]GSVEASYK		P11974;		58.0448	2.735	Kojak	False
20180615_KS_CL_9	17273	3	SSSHSTDLMEAMAMGSVEASYK											P11974				linear or mono	2.935				False	0.0	2317.9799	2.808	2317.9864	0.0	SSSHSTDLMEAMAMGSVEASYK		P11974;		58.0634	2.935	Kojak	False
20180615_KS_CL_9	17282	4	IMEKLTEVSRSAPGITCIIGTNR					156.08	4	156.08				decoy_P11974				linear or mono	0.875				True	0.0	2701.39	8.9308	2701.4141	0.0	IMEK[156.08]LTEVSRSAPGITCIIGTNR		decoy_P11974;		58.0881	0.875	Kojak	False
20180615_KS_CL_9	17302	3	KGDVVIVLTGWRPGSGFTNTMR					15.99	21	15.99				P11974				linear or mono	1.545				False	0.0	2406.2413	2.6496	2406.2477	0.0	KGDVVIVLTGWRPGSGFTNTM[15.99]R		P11974;		58.1318	1.545	Kojak	False
20180615_KS_CL_9	17313	4	KGDVVIVLTGWRPGSGFTNTMR					15.99	21	15.99				P11974				linear or mono	1.995				False	0.0	2406.2483	-0.2425	2406.2477	0.0	KGDVVIVLTGWRPGSGFTNTM[15.99]R		P11974;		58.1555	1.995	Kojak	False
20180615_KS_CL_9	17323	4	RFDEILEASDGIMVAR					15.99	13	15.99				P11974				linear or mono	2.905				False	0.0	1836.8982	3.1245	1836.9039	0.0	RFDEILEASDGIM[15.99]VAR		P11974;		58.1831	2.735	Kojak	False
20180615_KS_CL_9	17333	3	KGATLKITLDNAYMEK											P11974				linear or mono	1.665				False	0.0	1794.9565	-0.9027	1794.9549	0.0	KGATLKITLDNAYMEK		P11974;		58.2057	1.665	Kojak	False
20180615_KS_CL_9	17335	5	KGATLK	1	SKSHSEAGSAFIQTQQLHAAMADTFLEHMCR	1								P11974	136	P11974	2	intra	0.935	P11974-2-P11974-136	136.0	2.0	False	138.0681	4243.0212	9.3898	4243.0611	0.165	KGATLK	SKSHSEAGSAFIQTQQLHAAMADTFLEHMCR	P11974(136);	P11974(2);	58.2084	0.1	Kojak	False
20180615_KS_CL_9	17352	3	FGVEQDVDMVFASFIR											P11974				linear or mono	0.62				False	0.0	1858.8777	7.8355	1858.8923	0.0	FGVEQDVDMVFASFIR		P11974;		58.2584	0.62	Kojak	False
20180615_KS_CL_9	17360	3	RFDEILEASDGIMVAR					15.99	13	15.99				P11974				linear or mono	4.735				False	0.0	1836.8998	2.2032	1836.9039	0.0	RFDEILEASDGIM[15.99]VAR		P11974;		58.2767	4.71	Kojak	False
20180615_KS_CL_9	17368	6	ESVAPLDVAAGPLNVGKK	17	VGEHNEIKSIIKINK	12								decoy_P11974	325	decoy_P11974	266	intra	0.91	decoy_P11974-266-decoy_P11974-325	309.0	255.0	True	138.0681	3623.0316	-0.5336	3623.0296	0.24	ESVAPLDVAAGPLNVGKK	VGEHNEIKSIIKINK	decoy_P11974(325);	decoy_P11974(266);	58.2954	0.91	Kojak	False
20180615_KS_CL_9	17372	3	QKGPDFLVTEVENGGFLGSKK											P11974				linear or mono	1.855				False	0.0	2249.1482	9.2866	2249.1691	0.0	QKGPDFLVTEVENGGFLGSKK		P11974;		58.306	1.855	Kojak	False
20180615_KS_CL_9	17378	4	IISKIENHEGVR	4	SVETLKEMIK	6								P11974	270	P11974	62	intra	1.255	P11974-62-P11974-270	267.0	57.0	False	138.0681	2708.4719	2.3066	2708.4781	0.495	IISKIENHEGVR	SVETLKEMIK	P11974(270);	P11974(62);	58.3229	1.255	Kojak	False
20180615_KS_CL_9	17389	5	SHSEAGSAFIQTQQLHAAMADTFLEHMCR					15.99	19	15.99				P11974				linear or mono	5.53				False	0.0	3289.4586	3.5066	3289.4701	0.0	SHSEAGSAFIQTQQLHAAM[15.99]ADTFLEHMCR		P11974;		58.3556	5.53	Kojak	False
20180615_KS_CL_9	17399	3	SHSEAGSAFIQTQQLHAAMADTFLEHMCR					15.99	19	15.99				P11974				linear or mono	6.935				False	0.0	3289.458	3.6855	3289.4701	0.0	SHSEAGSAFIQTQQLHAAM[15.99]ADTFLEHMCR		P11974;		58.3772	6.935	Kojak	False
20180615_KS_CL_9	17404	3	SSSHSTDLMEAMAMGSVEASYKCLAAALIVLTESGR											P11974				linear or mono	0.125				False	0.0	3772.7508	7.1615	3772.7778	0.0	SSSHSTDLMEAMAMGSVEASYKCLAAALIVLTESGR		P11974;		58.3882	0.125	Kojak	False
20180615_KS_CL_9	17407	3	SSSHSTDLMEAMAMGSVEASYKCLAAALIVLTESGR											P11974				linear or mono	0.425				False	0.0	3772.7509	7.1508	3772.7778	0.0	SSSHSTDLMEAMAMGSVEASYKCLAAALIVLTESGR		P11974;		58.3976	0.425	Kojak	False
20180615_KS_CL_9	17410	4	SHSEAGSAFIQTQQLHAAMADTFLEHMCR					15.99	19	15.99				P11974				linear or mono	6.595				False	0.0	3289.4585	3.5365	3289.4701	0.0	SHSEAGSAFIQTQQLHAAM[15.99]ADTFLEHMCR		P11974;		58.4051	6.595	Kojak	False
20180615_KS_CL_9	17418	3	KGATLKITLDNAYMEK					156.08;15.99	6;14	156.08;15.99				P11974				linear or mono	3.63				False	0.0	1967.0221	3.1708	1967.0284	0.0	KGATLK[156.08]ITLDNAYM[15.99]EK		P11974;		58.4247	3.345	Kojak	False
20180615_KS_CL_9	17419	3	GDLGIEIPAEKVFLAQK											P11974				linear or mono	0.465				False	0.0	1827.0015	6.9027	1827.0141	0.0	GDLGIEIPAEKVFLAQK		P11974;		58.4259	0.465	Kojak	False
20180615_KS_CL_9	17420	6	AGKPVICATQMLESMIK	3	CDENILWLDYKNICK	11								P11974	322	P11974	162	intra	0.57	P11974-162-P11974-322	320.0	152.0	False	138.0681	3996.9432	2.4405	3996.953	0.26	AGKPVICATQMLESMIK	CDENILWLDYKNICK	P11974(322);	P11974(162);	58.4273	0.57	Kojak	False
20180615_KS_CL_9	17424	3	YSAEVSGMAMAEMLDTSHSSSR											decoy_P11974				linear or mono	0.835				True	0.0	2345.9886	1.6688	2345.9925	0.0	YSAEVSGMAMAEMLDTSHSSSR		decoy_P11974;		58.4363	0.835	Kojak	False
20180615_KS_CL_9	17433	3	AGKPVICATQMLESMIK					15.99;15.99	11;15	15.99;15.99				P11974				linear or mono	2.45				False	0.0	1907.9446	3.7558	1907.9518	0.0	AGKPVICATQM[15.99]LESM[15.99]IK		P11974;		58.4559	2.45	Kojak	False
20180615_KS_CL_9	17458	3	SSSHSTDLMEAMAMGSVEASYK					15.99;15.99	12;14	15.99;15.99				P11974				linear or mono	2.165				False	0.0	2349.9722	1.699	2349.9762	0.0	SSSHSTDLMEAM[15.99]AM[15.99]GSVEASYK		P11974;		58.52	2.165	Kojak	False
20180615_KS_CL_9	17462	4	MTNTFGSGPRWGTLVIVVDGK					15.99	1	15.99				decoy_P11974				linear or mono	0.58				True	0.0	2250.1482	-0.741	2250.1466	0.0	M[15.99]TNTFGSGPRWGTLVIVVDGK		decoy_P11974;		58.5289	0.58	Kojak	False
20180615_KS_CL_9	17464	2	FGVEQDVDMVFASFIR											P11974				linear or mono	0.485				False	0.0	1858.8783	7.5038	1858.8923	0.0	FGVEQDVDMVFASFIR		P11974;		58.5316	0.485	Kojak	False
20180615_KS_CL_9	17468	4	ALEEFLKR	7	GATLKITLDNAYMEK	5								decoy_P11974	139	P11974	141	inter	1.35	decoy_P11974-139-P11974-141	133.0	137.0	True	138.0681	2809.497	-1.2758	2809.4934	0.495	ALEEFLKR	GATLKITLDNAYMEK	decoy_P11974(139);	P11974(141);	58.5405	0.185	Kojak	False
20180615_KS_CL_9	17473	3	SSSHSTDLMEAMAMGSVEASYK					15.99	14	15.99				P11974				linear or mono	3.075				False	0.0	2333.9702	4.7342	2333.9813	0.0	SSSHSTDLMEAMAM[15.99]GSVEASYK		P11974;		58.5506	3.075	Kojak	False
20180615_KS_CL_9	17478	5	LEVEATGSGKILGTR	10	SGVDVVKCINK	7								decoy_P11974	407	decoy_P11974	366	intra	0.555	decoy_P11974-366-decoy_P11974-407	398.0	360.0	True	138.0681	2885.5274	8.8824	2885.5531	0.215	LEVEATGSGKILGTR	SGVDVVKCINK	decoy_P11974(407);	decoy_P11974(366);	58.5626	0.555	Kojak	False
20180615_KS_CL_9	17480	3	SSSHSTDLMEAMAMGSVEASYK											P11974				linear or mono	2.28				False	0.0	2317.9815	2.1138	2317.9864	0.0	SSSHSTDLMEAMAMGSVEASYK		P11974;		58.5689	2.28	Kojak	False
20180615_KS_CL_9	17487	4	GSGTAEVELKKGATLK	11	KFFGR	1								P11974	136	decoy_P11974	28	inter	0.07	decoy_P11974-28-P11974-136	126.0	28.0	True	138.0681	2379.3075	3.6139	2379.3161	0.01	GSGTAEVELKKGATLK	KFFGR	P11974(136);	decoy_P11974(28);	58.5822	0.025	Kojak	False
20180615_KS_CL_9	17488	3	GPDFLVTEVENGGFLGSKK	18	KPRPTR	1								P11974	206	P11974	337	intra	2.335	P11974-206-P11974-337	189.0	337.0	False	138.0681	2884.5199	8.5533	2884.5446	0.95	GPDFLVTEVENGGFLGSKK	KPRPTR	P11974(206);	P11974(337);	58.5836	1.945	Kojak	False
20180615_KS_CL_9	17496	4	GPDFLVTEVENGGFLGSKK	18	KPRPTR	1								P11974	206	P11974	337	intra	2.38	P11974-206-P11974-337	189.0	337.0	False	138.0681	2884.5211	8.1409	2884.5446	0.1	GPDFLVTEVENGGFLGSKK	KPRPTR	P11974(206);	P11974(337);	58.6019	1.635	Kojak	False
20180615_KS_CL_9	17502	6	EMIKSGMNVAR	4	RVGEHNEIKSIIK	9								P11974	66	decoy_P11974	262	inter	0.28	P11974-66-decoy_P11974-262	63.0	254.0	True	138.0681	2894.5731	-9.0612	2894.5469	0.08	EMIKSGMNVAR	RVGEHNEIKSIIK	P11974(66);	decoy_P11974(262);	58.6139	0.04	Kojak	False
20180615_KS_CL_9	17522	4	KSGLFGGNEVETVLFDPGKQK					156.08	1	156.08				decoy_P11974				linear or mono	1.82				True	0.0	2405.2339	5.742	2405.2477	0.0	K[156.08]SGLFGGNEVETVLFDPGKQK		decoy_P11974;		58.6652	1.155	Kojak	False
20180615_KS_CL_9	17531	5	SHSEAGSAFIQTQQLHAAMADTFLEHMCR					15.99;15.99	19;27	15.99;15.99				P11974				linear or mono	0.845				False	0.0	3305.4607	1.296	3305.465	0.0	SHSEAGSAFIQTQQLHAAM[15.99]ADTFLEHM[15.99]CR		P11974;		58.6844	0.845	Kojak	False
20180615_KS_CL_9	17534	3	FGVEQDVDMVFASFIRK					15.99	9	15.99				P11974				linear or mono	0.055				False	0.0	2002.9858	-1.8434	2002.9821	0.0	FGVEQDVDM[15.99]VFASFIRK		P11974;		58.6884	0.055	Kojak	False
20180615_KS_CL_9	17537	3	GPDFLVTEVENGGFLGSKK	18	KPRPTR	1								P11974	206	P11974	337	intra	2.47	P11974-206-P11974-337	189.0	337.0	False	138.0681	2884.5195	8.6713	2884.5446	0.68	GPDFLVTEVENGGFLGSKK	KPRPTR	P11974(206);	P11974(337);	58.696	2.47	Kojak	False
20180615_KS_CL_9	17548	4	EMIKSGMNVAR	4	KGDVVIVLTGWRPGSGFTNTMR	1								P11974	66	P11974	505	intra	0.89	P11974-66-P11974-505	63.0	505.0	False	138.0681	3762.9293	2.0535	3762.937	0.495	EMIKSGMNVAR	KGDVVIVLTGWRPGSGFTNTMR	P11974(66);	P11974(505);	58.725	0.89	Kojak	False
20180615_KS_CL_9	17563	3	HFMAAEAERAILHQMR					15.99;15.99	3;15	15.99;15.99				decoy_P11974				linear or mono	0.34				True	0.0	1941.9411	-5.7021	1941.93	0.0	HFM[15.99]AAEAERAILHQM[15.99]R		decoy_P11974;		58.7646	0.34	Kojak	False
20180615_KS_CL_9	17571	3	RFDEILEASDGIMVAR					15.99	13	15.99				P11974				linear or mono	4.84				False	0.0	1836.9006	1.7742	1836.9039	0.0	RFDEILEASDGIM[15.99]VAR		P11974;		58.7829	4.745	Kojak	False
20180615_KS_CL_9	17586	3	QKGPDFLVTEVENGGFLGSKK											P11974				linear or mono	1.73				False	0.0	2249.1481	9.3512	2249.1691	0.0	QKGPDFLVTEVENGGFLGSKK		P11974;		58.8161	1.42	Kojak	False
20180615_KS_CL_9	17589	3	DIQDLKFGVEQDVDMVFASFIR					15.99	15	15.99				P11974				linear or mono	0.255				False	0.0	2587.261	0.6466	2587.2627	0.0	DIQDLKFGVEQDVDM[15.99]VFASFIR		P11974;		58.8201	0.255	Kojak	False
20180615_KS_CL_9	17600	3	IMSELMQTACIVPKGARNCR					15.99	2	15.99				decoy_P11974				linear or mono	0.08				True	0.0	2350.1559	-7.7739	2350.1377	0.0	IM[15.99]SELMQTACIVPKGARNCR		decoy_P11974;		58.8421	0.08	Kojak	False
20180615_KS_CL_9	17611	3	IFSAFVMDVDQEVGFKLDQIDK					156.08	16	156.08				decoy_P11974				linear or mono	0.425				True	0.0	2699.3244	5.8854	2699.3403	0.0	IFSAFVMDVDQEVGFK[156.08]LDQIDK		decoy_P11974;		58.8604	0.425	Kojak	False
20180615_KS_CL_9	17613	5	SHSEAGSAFIQTQQLHAAMADTFLEHMCR					15.99	27	15.99				P11974				linear or mono	5.33				False	0.0	3289.4627	2.2679	3289.4701	0.0	SHSEAGSAFIQTQQLHAAMADTFLEHM[15.99]CR		P11974;		58.8667	5.33	Kojak	False
20180615_KS_CL_9	17625	3	SHSEAGSAFIQTQQLHAAMADTFLEHMCR					15.99	27	15.99				P11974				linear or mono	7.28				False	0.0	3289.466	1.2647	3289.4701	0.0	SHSEAGSAFIQTQQLHAAMADTFLEHM[15.99]CR		P11974;		58.89	7.28	Kojak	False
20180615_KS_CL_9	17627	3	EMIKSGMNVARMNFSHGTHEYHAETIK	4	GKEGLIK	2								P11974	66	decoy_P11974	271	inter	0.65	P11974-66-decoy_P11974-271	63.0	270.0	True	138.0681	3998.9448	8.8685	3998.9803	0.115	EMIKSGMNVARMNFSHGTHEYHAETIK	GKEGLIK	P11974(66);	decoy_P11974(271);	58.8962	0.65	Kojak	False
20180615_KS_CL_9	17636	4	SHSEAGSAFIQTQQLHAAMADTFLEHMCR					15.99	27	15.99				P11974				linear or mono	7.825				False	0.0	3289.4634	2.0337	3289.4701	0.0	SHSEAGSAFIQTQQLHAAMADTFLEHM[15.99]CR		P11974;		58.9173	7.825	Kojak	False
20180615_KS_CL_9	17638	3	FFGRAKGVNMALNVR	6	GKEGLIK	2								decoy_P11974	34	decoy_P11974	271	intra	0.66	decoy_P11974-34-decoy_P11974-271	29.0	270.0	True	138.0681	2560.4362	-1.9926	2560.4311	0.3	FFGRAKGVNMALNVR	GKEGLIK	decoy_P11974(34);	decoy_P11974(271);	58.9204	0.195	Kojak	False
20180615_KS_CL_9	17643	4	KGATLKITLDNAYMEK	6	QKVQLSILGDDVYVK	2								P11974	141	decoy_P11974	346	inter	1.135	P11974-141-decoy_P11974-346	136.0	345.0	True	138.0681	3636.9526	4.4128	3636.9687	0.6	KGATLKITLDNAYMEK	QKVQLSILGDDVYVK	P11974(141);	decoy_P11974(346);	58.9311	0.09	Kojak	False
20180615_KS_CL_9	17643	4	EMYANDLTIKLTAGKK	10	QKVQLSILGDDVYVK	2								decoy_P11974	391	decoy_P11974	346	intra	1.135	decoy_P11974-346-decoy_P11974-391	382.0	345.0	True	138.0681	3636.9526	4.4128	3636.9687	0.37	EMYANDLTIKLTAGKK	QKVQLSILGDDVYVK	decoy_P11974(391);	decoy_P11974(346);	58.9311	0.09	Kojak	False
20180615_KS_CL_9	17646	3	KGATLKITLDNAYMEK					156.08;15.99	6;14	156.08;15.99				P11974				linear or mono	3.475				False	0.0	1967.0225	2.9998	1967.0284	0.0	KGATLK[156.08]ITLDNAYM[15.99]EK		P11974;		58.9405	2.865	Kojak	False
20180615_KS_CL_9	17650	3	GDLGIEIPAEKVFLAQK											P11974				linear or mono	0.585				False	0.0	1827.0074	3.6706	1827.0141	0.0	GDLGIEIPAEKVFLAQK		P11974;		58.9494	0.585	Kojak	False
20180615_KS_CL_9	17655	3	AGKPVICATQMLESMIK					15.99;15.99	11;15	15.99;15.99				P11974				linear or mono	2.9				False	0.0	1907.9489	1.518	1907.9518	0.0	AGKPVICATQM[15.99]LESM[15.99]IK		P11974;		58.9596	2.9	Kojak	False
20180615_KS_CL_9	17658	5	AGKPVICATQMLESMIK	3	CDENILWLDYKNICK	11								P11974	322	P11974	162	intra	1.23	P11974-162-P11974-322	320.0	152.0	False	138.0681	3996.9384	3.6498	3996.953	0.165	AGKPVICATQMLESMIK	CDENILWLDYKNICK	P11974(322);	P11974(162);	58.9672	1.23	Kojak	False
20180615_KS_CL_9	17670	6	QALFVKEAPIEIGLDGR	6	VNLAMNVGKAR	9								decoy_P11974	227	P11974	498	inter	1.55	decoy_P11974-227-P11974-498	222.0	490.0	True	138.0681	3164.759	-6.6736	3164.7378	0.74	QALFVKEAPIEIGLDGR	VNLAMNVGKAR	decoy_P11974(227);	P11974(498);	58.9979	0.765	Kojak	False
20180615_KS_CL_9	17691	3	YSAEVSGMAMAEMLDTSHSSSR											decoy_P11974				linear or mono	0.52				True	0.0	2345.9816	4.6348	2345.9925	0.0	YSAEVSGMAMAEMLDTSHSSSR		decoy_P11974;		59.0461	0.52	Kojak	False
20180615_KS_CL_9	17693	3	DIQDLKFGVEQDVDMVFASFIR					15.99	15	15.99				P11974				linear or mono	0.825				False	0.0	2587.2716	-3.4463	2587.2627	0.0	DIQDLKFGVEQDVDM[15.99]VFASFIR		P11974;		59.0489	0.825	Kojak	False
20180615_KS_CL_9	17696	4	SHSEAGSAFIQTQQLHAAMADTFLEHMCR					15.99;15.99	19;27	15.99;15.99				P11974				linear or mono	4.05				False	0.0	3305.4733	-2.5118	3305.465	0.0	SHSEAGSAFIQTQQLHAAM[15.99]ADTFLEHM[15.99]CR		P11974;		59.0565	4.05	Kojak	False
20180615_KS_CL_9	17697	3	SSSHSTDLMEAMAMGSVEASYK					15.99	14	15.99				P11974				linear or mono	3.105				False	0.0	2333.9718	4.0513	2333.9813	0.0	SSSHSTDLMEAMAM[15.99]GSVEASYK		P11974;		59.0578	3.105	Kojak	False
20180615_KS_CL_9	17701	4	CNRAGKPVICATQMLESMIK	6	KPRPTRAEGSDVANAVLDGADCIMLSGETAK	1								P11974	322	P11974	337	intra	0.945	P11974-322-P11974-337	317.0	337.0	False	138.0681	5672.7696	3.8136	5672.7912	0.2	CNRAGKPVICATQMLESMIK	KPRPTRAEGSDVANAVLDGADCIMLSGETAK	P11974(322);	P11974(337);	59.0633	0.945	Kojak	False
20180615_KS_CL_9	17705	4	EAEAAMFHRKLFEELAR	10	VAELPYDGKATEGSLMICDAGDLVANAVDSGEAR	9								P11974	393	decoy_P11974	165	inter	0.965	decoy_P11974-165-P11974-393	384.0	157.0	True	138.0681	5678.7429	-1.763	5678.7329	0.565	EAEAAMFHRKLFEELAR	VAELPYDGKATEGSLMICDAGDLVANAVDSGEAR	P11974(393);	decoy_P11974(165);	59.0723	0.47	Kojak	False
20180615_KS_CL_9	17708	3	SSSHSTDLMEAMAMGSVEASYK											P11974				linear or mono	3.24				False	0.0	2317.9814	2.1586	2317.9864	0.0	SSSHSTDLMEAMAMGSVEASYK		P11974;		59.0798	3.24	Kojak	False
20180615_KS_CL_9	17740	3	AGKPVICATQMLESMIK					15.99	11	15.99				P11974				linear or mono	3.88				False	0.0	1891.9525	2.3078	1891.9569	0.0	AGKPVICATQM[15.99]LESMIK		P11974;		59.1522	3.88	Kojak	False
20180615_KS_CL_9	17746	3	CNRAGKPVICATQMLESMIK											P11974				linear or mono	0.49				False	0.0	2306.1205	6.9871	2306.1366	0.0	CNRAGKPVICATQMLESMIK		P11974;		59.164	0.49	Kojak	False
20180615_KS_CL_9	17758	5	SHSEAGSAFIQTQQLHAAMADTFLEHMCR					15.99;15.99	19;27	15.99;15.99				P11974				linear or mono	1.035				False	0.0	3305.4815	-4.982	3305.465	0.0	SHSEAGSAFIQTQQLHAAM[15.99]ADTFLEHM[15.99]CR		P11974;		59.1986	1.035	Kojak	False
20180615_KS_CL_9	17761	3	FGVEQDVDMVFASFIRK					15.99	9	15.99				P11974				linear or mono	0.065				False	0.0	2002.9827	-0.2905	2002.9821	0.0	FGVEQDVDM[15.99]VFASFIRK		P11974;		59.2062	0.065	Kojak	False
20180615_KS_CL_9	17769	3	TGLIKGSGTAEVELKK					156.08	5	156.08				P11974				linear or mono	1.7				False	0.0	1786.0054	1.8062	1786.0087	0.0	TGLIK[156.08]GSGTAEVELKK		P11974;		59.2213	1.7	Kojak	False
20180615_KS_CL_9	17779	3	CINKYDLWLINEDCKEMYANDLTIK	15	SVETLKEMIK	6								decoy_P11974	381	P11974	62	inter	0.225	P11974-62-decoy_P11974-381	367.0	57.0	True	138.0681	4476.2023	-1.0792	4476.1975	0.09	CINKYDLWLINEDCKEMYANDLTIK	SVETLKEMIK	decoy_P11974(381);	P11974(62);	59.2507	0.215	Kojak	False
20180615_KS_CL_9	17784	5	GATLKITLDNAYMEKCDENILWLDYK	15	RVEHVDAAKR	9								P11974	151	decoy_P11974	285	inter	1.02	P11974-151-decoy_P11974-285	137.0	277.0	True	138.0681	4434.1963	8.7275	4434.235	0.51	GATLKITLDNAYMEKCDENILWLDYK	RVEHVDAAKR	P11974(151);	decoy_P11974(285);	59.2679	0.17	Kojak	False
20180615_KS_CL_9	17785	4	KIMSELMQTACIVPKGAR	15	TPRPKK	5								decoy_P11974	210	decoy_P11974	195	homomultimeric	0.77	decoy_P11974-195-decoy_P11974-210	196.0	191.0	True	138.0681	2895.5815	1.5227	2895.5859	0.32	KIMSELMQTACIVPKGAR	TPRPKK	decoy_P11974(210);	decoy_P11974(195);	59.2693	0.165	Kojak	False
20180615_KS_CL_9	17786	3	CINKYDLWLINEDCKEMYANDLTIK	15	KPRPTR	1								decoy_P11974	381	P11974	337	inter	0.27	P11974-337-decoy_P11974-381	367.0	337.0	True	138.0681	4052.9889	6.699	4053.016	0.11	CINKYDLWLINEDCKEMYANDLTIK	KPRPTR	decoy_P11974(381);	P11974(337);	59.2707	0.27	Kojak	False
20180615_KS_CL_9	17793	3	RFDEILEASDGIMVAR					15.99	13	15.99				P11974				linear or mono	4.88				False	0.0	1836.899	2.6442	1836.9039	0.0	RFDEILEASDGIM[15.99]VAR		P11974;		59.2872	4.88	Kojak	False
20180615_KS_CL_9	17794	4	DIQDLKFGVEQDVDMVFASFIR					15.99	15	15.99				P11974				linear or mono	0.93				False	0.0	2587.2643	-0.6168	2587.2627	0.0	DIQDLKFGVEQDVDM[15.99]VFASFIR		P11974;		59.2886	0.93	Kojak	False
20180615_KS_CL_9	17795	3	CNRAGKPVICATQMLESMIK	6	GPDFLVTEVENGGFLGSKK	18								P11974	322	P11974	206	intra	0.63	P11974-206-P11974-322	317.0	189.0	False	138.0681	4437.2001	4.5436	4437.2203	0.14	CNRAGKPVICATQMLESMIK	GPDFLVTEVENGGFLGSKK	P11974(322);	P11974(206);	59.29	0.63	Kojak	False
20180615_KS_CL_9	17809	3	QKGPDFLVTEVENGGFLGSKK											P11974				linear or mono	2.785				False	0.0	2249.147	9.8208	2249.1691	0.0	QKGPDFLVTEVENGGFLGSKK		P11974;		59.3266	2.585	Kojak	False
20180615_KS_CL_9	17813	3	SGLFGGNEVETVLFDPGKQK											decoy_P11974				linear or mono	0.94				True	0.0	2121.0786	-2.1027	2121.0741	0.0	SGLFGGNEVETVLFDPGKQK		decoy_P11974;		59.3372	0.495	Kojak	False
20180615_KS_CL_9	17837	5	SHSEAGSAFIQTQQLHAAMADTFLEHMCR					15.99	19	15.99				P11974				linear or mono	1.595				False	0.0	3289.4637	1.9574	3289.4701	0.0	SHSEAGSAFIQTQQLHAAM[15.99]ADTFLEHMCR		P11974;		59.3836	1.595	Kojak	False
20180615_KS_CL_9	17842	4	AGKPVICATQMLESMIKKPRPTR					15.99;156.08	11;18	15.99;156.08				P11974				linear or mono	2.32				False	0.0	2783.4768	3.2199	2783.4858	0.0	AGKPVICATQM[15.99]LESMIKK[156.08]PRPTR		P11974;		59.3974	2.32	Kojak	False
20180615_KS_CL_9	17847	3	EMIKSGMNVARMNFSHGTHEYHAETIK	4	ILGEKGK	5								P11974	66	P11974	261	intra	0.73	P11974-66-P11974-261	63.0	257.0	False	138.0681	3998.9444	8.9866	3998.9803	0.08	EMIKSGMNVARMNFSHGTHEYHAETIK	ILGEKGK	P11974(66);	P11974(261);	59.4077	0.2	Kojak	False
20180615_KS_CL_9	17849	3	SHSEAGSAFIQTQQLHAAMADTFLEHMCR					15.99	19	15.99				P11974				linear or mono	1.195				False	0.0	3289.4658	1.313	3289.4701	0.0	SHSEAGSAFIQTQQLHAAM[15.99]ADTFLEHMCR		P11974;		59.4108	1.195	Kojak	False
20180615_KS_CL_9	17851	3	ITLDNAYMEKCDENILWLDYKNICK	10	VEHVDAAKR	8								P11974	151	decoy_P11974	285	inter	0.505	P11974-151-decoy_P11974-285	142.0	278.0	True	138.0681	4323.0862	3.4628	4323.1012	0.145	ITLDNAYMEKCDENILWLDYKNICK	VEHVDAAKR	P11974(151);	decoy_P11974(285);	59.4171	0.505	Kojak	False
20180615_KS_CL_9	17856	4	SHSEAGSAFIQTQQLHAAMADTFLEHMCR					15.99	27	15.99				P11974				linear or mono	3.775				False	0.0	3289.4637	1.9461	3289.4701	0.0	SHSEAGSAFIQTQQLHAAMADTFLEHM[15.99]CR		P11974;		59.4274	3.775	Kojak	False
20180615_KS_CL_9	17874	3	KGATLKITLDNAYMEK					156.08;15.99	6;14	156.08;15.99				P11974				linear or mono	3.285				False	0.0	1967.0332	-2.4469	1967.0284	0.0	KGATLK[156.08]ITLDNAYM[15.99]EK		P11974;		59.4675	2.635	Kojak	False
20180615_KS_CL_9	17875	3	GSGTAEVELKK	10	SVETLKEMIK	6								P11974	135	P11974	62	intra	0.65	P11974-62-P11974-135	126.0	57.0	False	138.0681	2432.305	1.3637	2432.3083	0.1	GSGTAEVELKK	SVETLKEMIK	P11974(135);	P11974(62);	59.4688	0.02	Kojak	False
20180615_KS_CL_9	17886	5	GATLKITLDNAYMEKCDENILWLDYK	15	RVEHVDAAKR	9								P11974	151	decoy_P11974	285	inter	2.525	P11974-151-decoy_P11974-285	137.0	277.0	True	138.0681	4434.1943	9.1856	4434.235	0.22	GATLKITLDNAYMEKCDENILWLDYK	RVEHVDAAKR	P11974(151);	decoy_P11974(285);	59.4907	1.83	Kojak	False
20180615_KS_CL_9	17888	3	ESVAPLDVAAGPLNVGKK	17	YDLWLINEDCKEMYANDLTIK	11								decoy_P11974	325	decoy_P11974	381	intra	0.365	decoy_P11974-325-decoy_P11974-381	309.0	371.0	True	138.0681	4548.288	-1.6259	4548.2806	0.015	ESVAPLDVAAGPLNVGKK	YDLWLINEDCKEMYANDLTIK	decoy_P11974(325);	decoy_P11974(381);	59.4934	0.365	Kojak	False
20180615_KS_CL_9	17906	5	KPRPTR	1	QKGPDFLVTEVENGGFLGSK	2								P11974	337	P11974	188	intra	1.31	P11974-188-P11974-337	337.0	187.0	False	138.0681	3012.576	9.0057	3012.6031	0.045	KPRPTR	QKGPDFLVTEVENGGFLGSK	P11974(337);	P11974(188);	59.5287	1.23	Kojak	False
20180615_KS_CL_9	17907	3	CINKYDLWLINEDCKEMYANDLTIK	15	GIIMKQALFVK	5								decoy_P11974	381	decoy_P11974	221	intra	0.58	decoy_P11974-221-decoy_P11974-381	367.0	217.0	True	138.0681	4546.2998	0.5205	4546.3022	0.005	CINKYDLWLINEDCKEMYANDLTIK	GIIMKQALFVK	decoy_P11974(381);	decoy_P11974(221);	59.5301	0.16	Kojak	False
20180615_KS_CL_9	17911	3	ITLDNAYMEKCDENILWLDYK	10	VNLAMNVGKARGFFK	9								P11974	151	P11974	498	intra	0.015	P11974-151-P11974-498	142.0	490.0	False	138.0681	4435.2072	-0.4307	4435.2053	0.035	ITLDNAYMEKCDENILWLDYK	VNLAMNVGKARGFFK	P11974(151);	P11974(498);	59.5391	0.015	Kojak	False
20180615_KS_CL_9	17919	4	MTNTFGSGPRWGTLVIVVDGK					15.99	1	15.99				decoy_P11974				linear or mono	0.445				True	0.0	2250.1496	-1.3277	2250.1466	0.0	M[15.99]TNTFGSGPRWGTLVIVVDGK		decoy_P11974;		59.5534	0.445	Kojak	False
20180615_KS_CL_9	17922	3	KLEVEATGSGK	1	SVETLKEMIK	6								decoy_P11974	397	P11974	62	inter	0.43	P11974-62-decoy_P11974-397	397.0	57.0	True	138.0681	2432.3096	-0.545	2432.3083	0.285	KLEVEATGSGK	SVETLKEMIK	decoy_P11974(397);	P11974(62);	59.5575	0.43	Kojak	False
20180615_KS_CL_9	17925	3	DIQDLKFGVEQDVDMVFASFIR					15.99	15	15.99				P11974				linear or mono	0.11				False	0.0	2587.2556	2.7502	2587.2627	0.0	DIQDLKFGVEQDVDM[15.99]VFASFIR		P11974;		59.5651	0.11	Kojak	False
20180615_KS_CL_9	17932	3	SSSHSTDLMEAMAMGSVEASYK											P11974				linear or mono	3.545				False	0.0	2317.9778	3.6858	2317.9864	0.0	SSSHSTDLMEAMAMGSVEASYK		P11974;		59.5832	3.545	Kojak	False
20180615_KS_CL_9	17934	3	GSGTAEVELKK	10	KGVNLPGAAVDLPAVSEK	1								P11974	135	P11974	207	intra	0.82	P11974-135-P11974-207	126.0	207.0	False	138.0681	3019.6306	4.427	3019.644	0.065	GSGTAEVELKK	KGVNLPGAAVDLPAVSEK	P11974(135);	P11974(207);	59.5863	0.34	Kojak	False
20180615_KS_CL_9	17938	3	SSSHSTDLMEAMAMGSVEASYK					15.99	14	15.99				P11974				linear or mono	2.755				False	0.0	2333.974	3.1167	2333.9813	0.0	SSSHSTDLMEAMAM[15.99]GSVEASYK		P11974;		59.6005	2.755	Kojak	False
20180615_KS_CL_9	17942	5	AGKPVICATQMLESMIKKPRPTR					15.99;156.08	11;18	15.99;156.08				P11974				linear or mono	2.41				False	0.0	2783.4802	2.0032	2783.4858	0.0	AGKPVICATQM[15.99]LESMIKK[156.08]PRPTR		P11974;		59.6094	2.41	Kojak	False
20180615_KS_CL_9	17947	4	KGVNLPGAAVDLPAVSEK	1	KLEVEATGSGK	1								P11974	207	decoy_P11974	397	inter	2.455	P11974-207-decoy_P11974-397	207.0	397.0	True	138.0681	3019.6428	0.3815	3019.644	0.385	KGVNLPGAAVDLPAVSEK	KLEVEATGSGK	P11974(207);	decoy_P11974(397);	59.6199	0.235	Kojak	False
20180615_KS_CL_9	17956	5	SHSEAGSAFIQTQQLHAAMADTFLEHMCR					15.99	19	15.99				P11974				linear or mono	1.865				False	0.0	3289.461	2.7654	3289.4701	0.0	SHSEAGSAFIQTQQLHAAM[15.99]ADTFLEHMCR		P11974;		59.6407	1.865	Kojak	False
20180615_KS_CL_9	17958	3	ATQHNRTVAIIPARPRYR											decoy_P11974				linear or mono	1.73				True	0.0	2119.2083	-9.849	2119.1874	0.0	ATQHNRTVAIIPARPRYR		decoy_P11974;		59.6469	1.73	Kojak	False
20180615_KS_CL_9	17963	5	AGKPVICATQMLESMIKKPRPTR					15.99;156.08	11;17	15.99;156.08				P11974				linear or mono	2.155				False	0.0	2783.4829	1.0385	2783.4858	0.0	AGKPVICATQM[15.99]LESMIK[156.08]KPRPTR		P11974;		59.6589	2.155	Kojak	False
20180615_KS_CL_9	17966	3	AGKPVICATQMLESMIK					15.99	11	15.99				P11974				linear or mono	4.14				False	0.0	1891.9527	2.1708	1891.9569	0.0	AGKPVICATQM[15.99]LESMIK		P11974;		59.6664	4.14	Kojak	False
20180615_KS_CL_9	17969	3	GATLKITLDNAYMEKCDENILWLDYK	15	KFFGRAK	1								P11974	151	decoy_P11974	28	inter	0.485	decoy_P11974-28-P11974-151	137.0	28.0	True	138.0681	4107.0459	9.448	4107.0848	0.22	GATLKITLDNAYMEKCDENILWLDYK	KFFGRAK	P11974(151);	decoy_P11974(28);	59.6705	0.015	Kojak	False
20180615_KS_CL_9	17972	3	GSGTAEVELKK	10	KGVNLPGAAVDLPAVSEK	1								P11974	135	P11974	207	intra	2.48	P11974-135-P11974-207	126.0	207.0	False	138.0681	3019.6312	4.2281	3019.644	0.455	GSGTAEVELKK	KGVNLPGAAVDLPAVSEK	P11974(135);	P11974(207);	59.6785	1.66	Kojak	False
20180615_KS_CL_9	17976	3	ATQHNRTVAIIPARPRYR											decoy_P11974				linear or mono	1.695				True	0.0	2119.2083	-9.8614	2119.1874	0.0	ATQHNRTVAIIPARPRYR		decoy_P11974;		59.6892	1.695	Kojak	False
20180615_KS_CL_9	17978	4	KLEVEATGSGK	1	SVETLKEMIK	6								decoy_P11974	397	P11974	62	inter	0.72	P11974-62-decoy_P11974-397	397.0	57.0	True	138.0681	2432.3021	2.527	2432.3083	0.05	KLEVEATGSGK	SVETLKEMIK	decoy_P11974(397);	P11974(62);	59.6954	0.72	Kojak	False
20180615_KS_CL_9	17980	3	VPVVRMTNTFGSGPRWGTLVIVVDGK											decoy_P11974				linear or mono	0.26				True	0.0	2784.4844	9.4566	2784.5108	0.0	VPVVRMTNTFGSGPRWGTLVIVVDGK		decoy_P11974;		59.698	0.26	Kojak	False
20180615_KS_CL_9	17990	3	AEGSDVANAVLDGADCIMLSGETAK					15.99	18	15.99				P11974				linear or mono	1.87				False	0.0	2509.1184	5.0719	2509.1311	0.0	AEGSDVANAVLDGADCIM[15.99]LSGETAK		P11974;		59.726	1.87	Kojak	False
20180615_KS_CL_9	18000	3	CINKYDLWLINEDCK	4	TGLIKGSGTAEVELK	5								decoy_P11974	370	P11974	125	inter	0.205	P11974-125-decoy_P11974-370	367.0	121.0	True	138.0681	3622.8076	5.0969	3622.8261	0.015	CINKYDLWLINEDCK	TGLIKGSGTAEVELK	decoy_P11974(370);	P11974(125);	59.7536	0.005	Kojak	False
20180615_KS_CL_9	18007	3	KGVNLPGAAVDLPAVSEK	1	KILGEK	1								P11974	207	P11974	256	intra	3.2	P11974-207-P11974-256	207.0	256.0	False	138.0681	2588.4748	1.524	2588.4788	0.23	KGVNLPGAAVDLPAVSEK	KILGEK	P11974(207);	P11974(256);	59.7736	2.345	Kojak	False
20180615_KS_CL_9	18014	3	RFDEILEASDGIMVAR					15.99	13	15.99				P11974				linear or mono	4.74				False	0.0	1836.8996	2.3164	1836.9039	0.0	RFDEILEASDGIM[15.99]VAR		P11974;		59.7905	4.74	Kojak	False
20180615_KS_CL_9	18016	4	KLEVEATGSGK	1	SGVDVVKCINK	7								decoy_P11974	397	decoy_P11974	366	intra	0.64	decoy_P11974-366-decoy_P11974-397	397.0	360.0	True	138.0681	2473.2909	7.5911	2473.3097	0.2	KLEVEATGSGK	SGVDVVKCINK	decoy_P11974(397);	decoy_P11974(366);	59.7932	0.395	Kojak	False
20180615_KS_CL_9	18020	4	DIQDLKFGVEQDVDMVFASFIR					15.99	15	15.99				P11974				linear or mono	0.565				False	0.0	2587.2718	-3.5134	2587.2627	0.0	DIQDLKFGVEQDVDM[15.99]VFASFIR		P11974;		59.8038	0.565	Kojak	False
20180615_KS_CL_9	18022	4	TATESFASDPILYRPVAVALDTK											P11974				linear or mono	1.46				False	0.0	2464.2614	9.5153	2464.2848	0.0	TATESFASDPILYRPVAVALDTK		P11974;		59.8065	1.46	Kojak	False
20180615_KS_CL_9	18024	4	KGVNLPGAAVDLPAVSEK	1	KILGEK	1								P11974	207	P11974	256	intra	4.04	P11974-207-P11974-256	207.0	256.0	False	138.0681	2588.4732	2.151	2588.4788	0.22	KGVNLPGAAVDLPAVSEK	KILGEK	P11974(207);	P11974(256);	59.8144	3.02	Kojak	False
20180615_KS_CL_9	18025	5	KPRPTRAEGSDVANAVLDGADCIMLSGETAK	1	SVETLKEMIK	6								P11974	337	P11974	62	intra	0.99	P11974-62-P11974-337	337.0	57.0	False	138.0681	4543.3175	-4.512	4543.297	0.305	KPRPTRAEGSDVANAVLDGADCIMLSGETAK	SVETLKEMIK	P11974(337);	P11974(62);	59.8158	0.09	Kojak	False
20180615_KS_CL_9	18034	4	MNFSHGTHEYHAETIK											P11974				linear or mono	0.15				False	0.0	1900.849	1.8887	1900.8525	0.0	MNFSHGTHEYHAETIK		P11974;		59.8368	0.15	Kojak	False
20180615_KS_CL_9	18038	3	YSAEVSGMAMAEMLDTSHSSSR					15.99;15.99	8;10	15.99;15.99				decoy_P11974				linear or mono	2.365				True	0.0	2377.9967	-6.0429	2377.9823	0.0	YSAEVSGM[15.99]AM[15.99]AEMLDTSHSSSR		decoy_P11974;		59.8461	2.365	Kojak	False
20180615_KS_CL_9	18044	4	ITLDNAYMEKCDENILWLDYKNICK	21	RVEHVDAAKR	9								P11974	162	decoy_P11974	285	inter	1.28	P11974-162-decoy_P11974-285	142.0	277.0	True	138.0681	4479.215	-2.8435	4479.2023	0.395	ITLDNAYMEKCDENILWLDYKNICK	RVEHVDAAKR	P11974(162);	decoy_P11974(285);	59.8647	0.04	Kojak	False
20180615_KS_CL_9	18055	5	SHSEAGSAFIQTQQLHAAMADTFLEHMCR					15.99	19	15.99				P11974				linear or mono	2.265				False	0.0	3289.4585	3.5465	3289.4701	0.0	SHSEAGSAFIQTQQLHAAM[15.99]ADTFLEHMCR		P11974;		59.8958	2.265	Kojak	False
20180615_KS_CL_9	18057	4	AGKPVICATQMLESMIKKPRPTR					15.99;156.08	11;17	15.99;156.08				P11974				linear or mono	3.885				False	0.0	2783.4761	3.4847	2783.4858	0.0	AGKPVICATQM[15.99]LESMIK[156.08]KPRPTR		P11974;		59.902	3.885	Kojak	False
20180615_KS_CL_9	18059	3	AGKPVICATQMLESMIKKPRPTR					15.99;156.08	15;18	15.99;156.08				P11974				linear or mono	1.255				False	0.0	2783.4781	2.7649	2783.4858	0.0	AGKPVICATQMLESM[15.99]IKK[156.08]PRPTR		P11974;		59.9052	1.255	Kojak	False
20180615_KS_CL_9	18062	5	SHSEAGSAFIQTQQLHAAMADTFLEHMCR					15.99	19	15.99				P11974				linear or mono	2.4				False	0.0	3289.4608	2.8448	3289.4701	0.0	SHSEAGSAFIQTQQLHAAM[15.99]ADTFLEHMCR		P11974;		59.9132	2.4	Kojak	False
20180615_KS_CL_9	18072	4	SHSEAGSAFIQTQQLHAAMADTFLEHMCR					15.99	19	15.99				P11974				linear or mono	3.275				False	0.0	3289.4539	4.932	3289.4701	0.0	SHSEAGSAFIQTQQLHAAM[15.99]ADTFLEHMCR		P11974;		59.9389	3.275	Kojak	False
20180615_KS_CL_9	18077	3	GSGTAEVELKK	10	KIMSELMQTACIVPK	1								P11974	135	decoy_P11974	196	inter	0.065	P11974-135-decoy_P11974-196	126.0	196.0	True	138.0681	3003.5835	-4.7129	3003.5693	0.02	GSGTAEVELKK	KIMSELMQTACIVPK	P11974(135);	decoy_P11974(196);	59.9497	0.065	Kojak	False
20180615_KS_CL_9	18086	3	SSSHSTDLMEAMAMGSVEASYK					15.99;15.99	12;14	15.99;15.99				P11974				linear or mono	2.215				False	0.0	2349.972	1.7703	2349.9762	0.0	SSSHSTDLMEAM[15.99]AM[15.99]GSVEASYK		P11974;		59.9693	2.215	Kojak	False
20180615_KS_CL_9	18091	5	GFFKK	4	MTNTFGSGPRWGTLVIVVDGKK	21								P11974	504	decoy_P11974	27	inter	0.405	decoy_P11974-27-P11974-504	501.0	7.0	True	138.0681	3125.6561	5.5631	3125.6734	0.16	GFFKK	MTNTFGSGPRWGTLVIVVDGKK	P11974(504);	decoy_P11974(27);	59.9849	0.405	Kojak	False
20180615_KS_CL_9	18108	5	AVNMGSKIMEK	7	VNKITEAHYEHTGHSFNMRAVNMGSK	3								decoy_P11974	466	decoy_P11974	443	homomultimeric	1.095	decoy_P11974-443-decoy_P11974-466	460.0	441.0	True	138.0681	4302.0699	2.4452	4302.0804	0.16	AVNMGSKIMEK	VNKITEAHYEHTGHSFNMRAVNMGSK	decoy_P11974(466);	decoy_P11974(443);	60.0188	1.095	Kojak	False
20180615_KS_CL_9	18113	3	SHSEAGSAFIQTQQLHAAMADTFLEHMCR					15.99	19	15.99				P11974				linear or mono	0.45				False	0.0	3289.4642	1.8162	3289.4701	0.0	SHSEAGSAFIQTQQLHAAM[15.99]ADTFLEHMCR		P11974;		60.0292	0.45	Kojak	False
20180615_KS_CL_9	18117	3	KGDVVIVLTGWRPGSGFTNTMR					15.99	21	15.99				P11974				linear or mono	2.45				False	0.0	2406.2457	0.8233	2406.2477	0.0	KGDVVIVLTGWRPGSGFTNTM[15.99]R		P11974;		60.0385	2.45	Kojak	False
20180615_KS_CL_9	18119	3	GVNLPGAAVDLPAVSEK											P11974				linear or mono	2.6				False	0.0	1635.8796	2.1414	1635.8831	0.0	GVNLPGAAVDLPAVSEK		P11974;		60.0412	2.6	Kojak	False
20180615_KS_CL_9	18124	4	KGDVVIVLTGWRPGSGFTNTMR					15.99	21	15.99				P11974				linear or mono	2.87				False	0.0	2406.2431	1.8942	2406.2477	0.0	KGDVVIVLTGWRPGSGFTNTM[15.99]R		P11974;		60.0515	2.87	Kojak	False
20180615_KS_CL_9	18126	3	KLFEELAR	1	VQLSILGDDVYVKSGVDVVK	13								P11974	393	decoy_P11974	359	inter	0.32	decoy_P11974-359-P11974-393	393.0	347.0	True	138.0681	3274.7803	7.9371	3274.8063	0.105	KLFEELAR	VQLSILGDDVYVKSGVDVVK	P11974(393);	decoy_P11974(359);	60.0542	0.32	Kojak	False
20180615_KS_CL_9	18129	3	KGATLKITLDNAYMEK					156.08;15.99	6;14	156.08;15.99				P11974				linear or mono	3.065				False	0.0	1967.0204	4.0837	1967.0284	0.0	KGATLK[156.08]ITLDNAYM[15.99]EK		P11974;		60.0618	2.665	Kojak	False
20180615_KS_CL_9	18132	3	KAADVHEVR	1	VQLSILGDDVYVKSGVDVVK	13								P11974	247	decoy_P11974	359	inter	0.51	P11974-247-decoy_P11974-359	247.0	347.0	True	138.0681	3293.7858	0.342	3293.7869	0.22	KAADVHEVR	VQLSILGDDVYVKSGVDVVK	P11974(247);	decoy_P11974(359);	60.0659	0.3	Kojak	False
20180615_KS_CL_9	18133	3	GATLKITLDNAYMEK	5	GPDFLVTEVENGGFLGSKK	18								P11974	141	P11974	206	intra	0.625	P11974-141-P11974-206	137.0	189.0	False	138.0681	3797.9208	5.9985	3797.9436	0.225	GATLKITLDNAYMEK	GPDFLVTEVENGGFLGSKK	P11974(141);	P11974(206);	60.0673	0.335	Kojak	False
20180615_KS_CL_9	18136	2	GDLGIEIPAEK											P11974				linear or mono	2.34				False	0.0	1140.6003	1.9989	1140.6026	0.0	GDLGIEIPAEK		P11974;		60.0766	2.34	Kojak	False
20180615_KS_CL_9	18148	3	SSSHSTDLMEAMAMGSVEASYK											P11974				linear or mono	3.345				False	0.0	2317.979	3.1934	2317.9864	0.0	SSSHSTDLMEAMAMGSVEASYK		P11974;		60.0998	3.345	Kojak	False
20180615_KS_CL_9	18149	3	GATLKITLDNAYMEK	5	GPDFLVTEVENGGFLGSKK	18								P11974	141	P11974	206	intra	0.51	P11974-141-P11974-206	137.0	189.0	False	138.0681	3797.9201	6.1652	3797.9436	0.095	GATLKITLDNAYMEK	GPDFLVTEVENGGFLGSKK	P11974(141);	P11974(206);	60.1012	0.51	Kojak	False
20180615_KS_CL_9	18160	4	KGVNLPGAAVDLPAVSEK	1	KLEVEATGSGK	1								P11974	207	decoy_P11974	397	inter	1.855	P11974-207-decoy_P11974-397	207.0	397.0	True	138.0681	3019.6433	0.2256	3019.644	0.7	KGVNLPGAAVDLPAVSEK	KLEVEATGSGK	P11974(207);	decoy_P11974(397);	60.1303	0.46	Kojak	False
20180615_KS_CL_9	18166	3	CNRAGKPVICATQMLESMIK	6	KILGEKGK	6								P11974	322	P11974	261	intra	0.49	P11974-261-P11974-322	317.0	256.0	False	138.0681	3315.7259	8.405	3315.7537	0.145	CNRAGKPVICATQMLESMIK	KILGEKGK	P11974(322);	P11974(261);	60.1437	0.095	Kojak	False
20180615_KS_CL_9	18170	3	DIQDLKFGVEQDVDMVFASFIR	6	EGLIKR	5								P11974	230	decoy_P11974	276	inter	0.135	P11974-230-decoy_P11974-276	225.0	272.0	True	138.0681	3423.767	2.2341	3423.7747	0.045	DIQDLKFGVEQDVDMVFASFIR	EGLIKR	P11974(230);	decoy_P11974(276);	60.1544	0.135	Kojak	False
20180615_KS_CL_9	18176	3	AGKPVICATQMLESMIK					15.99	11	15.99				P11974				linear or mono	3.98				False	0.0	1891.9531	1.9865	1891.9569	0.0	AGKPVICATQM[15.99]LESMIK		P11974;		60.1713	3.98	Kojak	False
20180615_KS_CL_9	18213	3	AGKPVICATQMLESMIK	3	KAADVHEVR	1								P11974	322	P11974	247	intra	0.12	P11974-247-P11974-322	320.0	247.0	False	138.0681	3037.5836	-2.4759	3037.5761	0.045	AGKPVICATQMLESMIK	KAADVHEVR	P11974(322);	P11974(247);	60.2597	0.12	Kojak	False
20180615_KS_CL_9	18214	4	QALFVKEAPIEIGLDGRAVMIGDSAELIEDFR	6	VGEHNEIKSIIK	8								decoy_P11974	227	decoy_P11974	262	intra	0.355	decoy_P11974-227-decoy_P11974-262	222.0	255.0	True	138.0681	5005.6041	8.6159	5005.6472	0.1	QALFVKEAPIEIGLDGRAVMIGDSAELIEDFR	VGEHNEIKSIIK	decoy_P11974(227);	decoy_P11974(262);	60.2611	0.355	Kojak	False
20180615_KS_CL_9	18220	3	KGVNLPGAAVDLPAVSEK	1	KILGEK	1								P11974	207	P11974	256	intra	4.575	P11974-207-P11974-256	207.0	256.0	False	138.0681	2588.4726	2.3938	2588.4788	0.74	KGVNLPGAAVDLPAVSEK	KILGEK	P11974(207);	P11974(256);	60.278	2.775	Kojak	False
20180615_KS_CL_9	18221	4	IFSAFVMDVDQEVGFKLDQIDK	16	LTAGKK	5								decoy_P11974	302	decoy_P11974	396	intra	0.325	decoy_P11974-302-decoy_P11974-396	287.0	392.0	True	138.0681	3297.7097	3.2895	3297.7205	0.055	IFSAFVMDVDQEVGFKLDQIDK	LTAGKK	decoy_P11974(302);	decoy_P11974(396);	60.2798	0.265	Kojak	False
20180615_KS_CL_9	18222	5	CNRAGKPVICATQMLESMIK	6	NTGIICTIGPASRSVETLKEMIK	19								P11974	322	P11974	62	intra	0.39	P11974-62-P11974-322	317.0	44.0	False	138.0681	4961.5424	-1.6808	4961.534	0.185	CNRAGKPVICATQMLESMIK	NTGIICTIGPASRSVETLKEMIK	P11974(322);	P11974(62);	60.2811	0.39	Kojak	False
20180615_KS_CL_9	18226	4	GATLKITLDNAYMEKCDENILWLDYK	15	NIKIISKIENHEGVR	7								P11974	151	P11974	270	intra	0.73	P11974-151-P11974-270	137.0	264.0	False	138.0681	5003.6002	-4.5507	5003.5774	0.22	GATLKITLDNAYMEKCDENILWLDYK	NIKIISKIENHEGVR	P11974(151);	P11974(270);	60.2901	0.29	Kojak	False
20180615_KS_CL_9	18227	5	KGATLK	1	LDVDEAWAEQVPDKCVVPFIGR	14								P11974	136	decoy_P11974	57	inter	0.395	decoy_P11974-57-P11974-136	136.0	44.0	True	138.0681	3296.7162	-1.4864	3296.7113	0.255	KGATLK	LDVDEAWAEQVPDKCVVPFIGR	P11974(136);	decoy_P11974(57);	60.2914	0.035	Kojak	False
20180615_KS_CL_9	18230	3	RFDEILEASDGIMVAR					15.99	13	15.99				P11974				linear or mono	5.015				False	0.0	1836.8991	2.6286	1836.9039	0.0	RFDEILEASDGIM[15.99]VAR		P11974;		60.299	4.98	Kojak	False
20180615_KS_CL_9	18237	4	KGVNLPGAAVDLPAVSEK	1	KILGEK	1								P11974	207	P11974	256	intra	4.485	P11974-207-P11974-256	207.0	256.0	False	138.0681	2588.4743	1.7366	2588.4788	0.66	KGVNLPGAAVDLPAVSEK	KILGEK	P11974(207);	P11974(256);	60.3176	3.475	Kojak	False
20180615_KS_CL_9	18241	3	IFSAFVMDVDQEVGFKLDQIDK	16	KLEVEATGSGK	1								decoy_P11974	302	decoy_P11974	397	intra	0.645	decoy_P11974-302-decoy_P11974-397	287.0	397.0	True	138.0681	3798.9057	5.7575	3798.9276	0.25	IFSAFVMDVDQEVGFKLDQIDK	KLEVEATGSGK	decoy_P11974(302);	decoy_P11974(397);	60.3288	0.645	Kojak	False
20180615_KS_CL_9	18249	3	YSAEVSGMAMAEMLDTSHSSSR					15.99;15.99	8;13	15.99;15.99				decoy_P11974				linear or mono	1.875				True	0.0	2377.9921	-4.1316	2377.9823	0.0	YSAEVSGM[15.99]AMAEM[15.99]LDTSHSSSR		decoy_P11974;		60.3516	1.875	Kojak	False
20180615_KS_CL_9	18253	3	SGLFGGNEVETVLFDPGK											decoy_P11974				linear or mono	0.895				True	0.0	1864.9135	3.8285	1864.9206	0.0	SGLFGGNEVETVLFDPGK		decoy_P11974;		60.3626	0.895	Kojak	False
20180615_KS_CL_9	18255	5	GATLKITLDNAYMEKCDENILWLDYK	15	QKVQLSILGDDVYVK	2								P11974	151	decoy_P11974	346	inter	0.98	P11974-151-decoy_P11974-346	137.0	345.0	True	138.0681	4958.5326	0.1702	4958.5335	0.515	GATLKITLDNAYMEKCDENILWLDYK	QKVQLSILGDDVYVK	P11974(151);	decoy_P11974(346);	60.3706	0.225	Kojak	False
20180615_KS_CL_9	18263	3	EMYANDLTIKLTAGK	10	GATLKITLDNAYMEK	5								decoy_P11974	391	P11974	141	inter	0.35	P11974-141-decoy_P11974-391	382.0	137.0	True	138.0681	3471.7751	3.6867	3471.7879	0.095	EMYANDLTIKLTAGK	GATLKITLDNAYMEK	decoy_P11974(391);	P11974(141);	60.3919	0.055	Kojak	False
20180615_KS_CL_9	18269	2	IMSELMQTACIVPKGAR					15.99;15.99	2;6	15.99;15.99				decoy_P11974				linear or mono	0.625				True	0.0	1935.9628	-2.5292	1935.9579	0.0	IM[15.99]SELM[15.99]QTACIVPKGAR		decoy_P11974;		60.4053	0.625	Kojak	False
20180615_KS_CL_9	18271	3	ARGFFKK	6	GPDFLVTEVENGGFLGSKK	18								P11974	504	P11974	206	intra	1.51	P11974-206-P11974-504	499.0	189.0	False	138.0681	2983.5872	-2.1976	2983.5806	0.29	ARGFFKK	GPDFLVTEVENGGFLGSKK	P11974(504);	P11974(206);	60.4132	0.15	Kojak	False
20180615_KS_CL_9	18272	4	AGKPVICATQMLESMIKKPRPTR					15.99;156.08	11;17	15.99;156.08				P11974				linear or mono	4.16				False	0.0	2783.4804	1.9255	2783.4858	0.0	AGKPVICATQM[15.99]LESMIK[156.08]KPRPTR		P11974;		60.4146	4.16	Kojak	False
20180615_KS_CL_9	18281	3	FDEILEASDGIMVARGDLGIEIPAEKVFLAQK	26	KILGEKGK	1								P11974	305	P11974	256	intra	0.585	P11974-256-P11974-305	280.0	256.0	False	138.0681	4483.3869	9.2909	4483.4286	0.025	FDEILEASDGIMVARGDLGIEIPAEKVFLAQK	KILGEKGK	P11974(305);	P11974(256);	60.4342	0.46	Kojak	False
20180615_KS_CL_9	18291	3	KGVNLPGAAVDLPAVSEK	1	TGLIKGSGTAEVELKK	5								P11974	207	P11974	125	intra	2.3	P11974-125-P11974-207	207.0	121.0	False	138.0681	3531.9723	1.0969	3531.9762	0.14	KGVNLPGAAVDLPAVSEK	TGLIKGSGTAEVELKK	P11974(207);	P11974(125);	60.4681	2.3	Kojak	False
20180615_KS_CL_9	18297	3	GATLKITLDNAYMEK	5	GPDFLVTEVENGGFLGSKK	18								P11974	141	P11974	206	intra	0.665	P11974-141-P11974-206	137.0	189.0	False	138.0681	3797.9169	7.0097	3797.9436	0.12	GATLKITLDNAYMEK	GPDFLVTEVENGGFLGSKK	P11974(141);	P11974(206);	60.4802	0.665	Kojak	False
20180615_KS_CL_9	18307	4	CNRAGKPVICATQMLESMIKKPRPTR	21	EMYANDLTIKLTAGKK	10								P11974	337	decoy_P11974	391	inter	0.46	P11974-337-decoy_P11974-391	317.0	382.0	True	138.0681	4974.5671	8.6122	4974.6099	0.21	CNRAGKPVICATQMLESMIKKPRPTR	EMYANDLTIKLTAGKK	P11974(337);	decoy_P11974(391);	60.5007	0.005	Kojak	False
20180615_KS_CL_9	18318	5	SHSEAGSAFIQTQQLHAAMADTFLEHMCRLDIDSAPITAR					15.99;15.99	19;27	15.99;15.99				P11974				linear or mono	0.66				False	0.0	4458.078	0.2015	4458.0789	0.0	SHSEAGSAFIQTQQLHAAM[15.99]ADTFLEHM[15.99]CRLDIDSAPITAR		P11974;		60.5282	0.66	Kojak	False
20180615_KS_CL_9	18321	5	KGVNLPGAAVDLPAVSEK	1	TGLIKGSGTAEVELKK	5								P11974	207	P11974	125	intra	3.785	P11974-125-P11974-207	207.0	121.0	False	138.0681	3531.9697	1.85	3531.9762	1.74	KGVNLPGAAVDLPAVSEK	TGLIKGSGTAEVELKK	P11974(207);	P11974(125);	60.5375	0.595	Kojak	False
20180615_KS_CL_9	18326	3	GVNLPGAAVDLPAVSEK											P11974				linear or mono	3.555				False	0.0	1635.8787	2.7166	1635.8831	0.0	GVNLPGAAVDLPAVSEK		P11974;		60.5517	3.535	Kojak	False
20180615_KS_CL_9	18332	3	KFFGR	1	RIFSAFVMDVDQEVGFKLDQIDK	17								decoy_P11974	28	decoy_P11974	302	intra	1.25	decoy_P11974-28-decoy_P11974-302	28.0	286.0	True	138.0681	3490.782	3.9309	3490.7957	0.08	KFFGR	RIFSAFVMDVDQEVGFKLDQIDK	decoy_P11974(28);	decoy_P11974(302);	60.5636	1.25	Kojak	False
20180615_KS_CL_9	18335	3	VEHVDAAKR	8	VQLSILGDDVYVKSGVDVVK	13								decoy_P11974	285	decoy_P11974	359	intra	0.785	decoy_P11974-285-decoy_P11974-359	278.0	347.0	True	138.0681	3293.7577	8.8706	3293.7869	0.4	VEHVDAAKR	VQLSILGDDVYVKSGVDVVK	decoy_P11974(285);	decoy_P11974(359);	60.5712	0.29	Kojak	False
20180615_KS_CL_9	18338	3	SGLFGGNEVETVLFDPGK											decoy_P11974				linear or mono	1.445				True	0.0	1864.9112	5.0365	1864.9206	0.0	SGLFGGNEVETVLFDPGK		decoy_P11974;		60.5756	1.445	Kojak	False
20180615_KS_CL_9	18352	3	GATLKITLDNAYMEK	5	KLEVEATGSGK	1								P11974	141	decoy_P11974	397	inter	1.02	P11974-141-decoy_P11974-397	137.0	397.0	True	138.0681	2922.5196	2.1294	2922.5258	0.18	GATLKITLDNAYMEK	KLEVEATGSGK	P11974(141);	decoy_P11974(397);	60.606	0.445	Kojak	False
20180615_KS_CL_9	18353	4	ESVAPLDVAAGPLNVGKK	17	KAADVHEVR	1								decoy_P11974	325	P11974	247	inter	0.505	P11974-247-decoy_P11974-325	309.0	247.0	True	138.0681	2925.5895	0.9372	2925.5922	0.095	ESVAPLDVAAGPLNVGKK	KAADVHEVR	decoy_P11974(325);	P11974(247);	60.6073	0.505	Kojak	False
20180615_KS_CL_9	18355	3	SSSHSTDLMEAMAMGSVEASYK											P11974				linear or mono	2.355				False	0.0	2317.9808	2.4045	2317.9864	0.0	SSSHSTDLMEAMAMGSVEASYK		P11974;		60.6136	2.355	Kojak	False
20180615_KS_CL_9	18357	3	SSSHSTDLMEAMAMGSVEASYK					15.99	14	15.99				P11974				linear or mono	2.89				False	0.0	2333.9817	-0.1718	2333.9813	0.0	SSSHSTDLMEAMAM[15.99]GSVEASYK		P11974;		60.6162	2.89	Kojak	False
20180615_KS_CL_9	18360	3	SSSHSTDLMEAMAMGSVEASYK					15.99;15.99	9;14	15.99;15.99				P11974				linear or mono	2.285				False	0.0	2349.9713	2.0673	2349.9762	0.0	SSSHSTDLM[15.99]EAMAM[15.99]GSVEASYK		P11974;		60.6238	2.285	Kojak	False
20180615_KS_CL_9	18363	4	ESVAPLDVAAGPLNVGKK	17	KAADVHEVR	1								decoy_P11974	325	P11974	247	inter	1.305	P11974-247-decoy_P11974-325	309.0	247.0	True	138.0681	2925.5867	1.885	2925.5922	0.48	ESVAPLDVAAGPLNVGKK	KAADVHEVR	decoy_P11974(325);	P11974(247);	60.6278	1.235	Kojak	False
20180615_KS_CL_9	18365	3	KGATLKITLDNAYMEK					156.08;15.99	6;14	156.08;15.99				P11974				linear or mono	2.02				False	0.0	1967.0174	5.6083	1967.0284	0.0	KGATLK[156.08]ITLDNAYM[15.99]EK		P11974;		60.634	1.915	Kojak	False
20180615_KS_CL_9	18368	3	CNRAGKPVICATQMLESMIK					15.99	14	15.99				P11974				linear or mono	0.59				False	0.0	2322.1175	6.0267	2322.1315	0.0	CNRAGKPVICATQM[15.99]LESMIK		P11974;		60.638	0.59	Kojak	False
20180615_KS_CL_9	18369	3	KAADVHEVR	1	KGVNLPGAAVDLPAVSEK	1								P11974	247	P11974	207	intra	1.265	P11974-207-P11974-247	247.0	207.0	False	138.0681	2925.5859	2.1492	2925.5922	0.18	KAADVHEVR	KGVNLPGAAVDLPAVSEK	P11974(247);	P11974(207);	60.6394	1.055	Kojak	False
20180615_KS_CL_9	18378	6	CMHELFTDAMAAHLQQTQIFASGAESHSKSM	29	TPRPKK	5								decoy_P11974	529	decoy_P11974	195	intra	0.58	decoy_P11974-195-decoy_P11974-529	501.0	191.0	True	138.0681	4327.0271	8.6182	4327.0644	0.125	CMHELFTDAMAAHLQQTQIFASGAESHSKSM	TPRPKK	decoy_P11974(529);	decoy_P11974(195);	60.6586	0.58	Kojak	False
20180615_KS_CL_9	18383	4	KGDVVIVLTGWRPGSGFTNTMR					15.99	21	15.99				P11974				linear or mono	2.695				False	0.0	2406.2447	1.2528	2406.2477	0.0	KGDVVIVLTGWRPGSGFTNTM[15.99]R		P11974;		60.6689	2.695	Kojak	False
20180615_KS_CL_9	18384	4	GATLKITLDNAYMEK	5	GSGTAEVELKK	10								P11974	141	P11974	135	intra	2.36	P11974-135-P11974-141	137.0	126.0	False	138.0681	2922.5223	1.2303	2922.5258	0.345	GATLKITLDNAYMEK	GSGTAEVELKK	P11974(141);	P11974(135);	60.6702	0.16	Kojak	False
20180615_KS_CL_9	18385	3	KGDVVIVLTGWRPGSGFTNTMR					15.99	21	15.99				P11974				linear or mono	2.05				False	0.0	2406.2444	1.3742	2406.2477	0.0	KGDVVIVLTGWRPGSGFTNTM[15.99]R		P11974;		60.6716	2.05	Kojak	False
20180615_KS_CL_9	18387	3	KILGEK	1	SVETLKEMIK	6								P11974	256	P11974	62	intra	1.75	P11974-62-P11974-256	256.0	57.0	False	138.0681	2001.1389	2.0841	2001.1431	0.35	KILGEK	SVETLKEMIK	P11974(256);	P11974(62);	60.6743	1.75	Kojak	False
20180615_KS_CL_9	18389	3	AGKPVICATQMLESMIK					15.99	11	15.99				P11974				linear or mono	3.845				False	0.0	1891.9507	3.2286	1891.9569	0.0	AGKPVICATQM[15.99]LESMIK		P11974;		60.6805	3.845	Kojak	False
20180615_KS_CL_9	18396	3	KAADVHEVR	1	KGVNLPGAAVDLPAVSEK	1								P11974	247	P11974	207	intra	1.03	P11974-207-P11974-247	247.0	207.0	False	138.0681	2925.5881	1.3995	2925.5922	0.295	KAADVHEVR	KGVNLPGAAVDLPAVSEK	P11974(247);	P11974(207);	60.6934	1.03	Kojak	False
20180615_KS_CL_9	18397	3	KGVNLPGAAVDLPAVSEKDIQDLK											P11974				linear or mono	3.825				False	0.0	2476.3464	2.91	2476.3536	0.0	KGVNLPGAAVDLPAVSEKDIQDLK		P11974;		60.6948	3.825	Kojak	False
20180615_KS_CL_9	18407	6	SHSEAGSAFIQTQQLHAAMADTFLEHMCRLDIDSAPITAR					15.99;15.99	19;27	15.99;15.99				P11974				linear or mono	1.05				False	0.0	4458.0594	4.3758	4458.0789	0.0	SHSEAGSAFIQTQQLHAAM[15.99]ADTFLEHM[15.99]CRLDIDSAPITAR		P11974;		60.7154	1.05	Kojak	False
20180615_KS_CL_9	18410	5	SKSHSEAGSAFIQTQQLHAAMADTFLEHMCR											P11974				linear or mono	0.77				False	0.0	3488.5726	8.481	3488.6022	0.0	SKSHSEAGSAFIQTQQLHAAMADTFLEHMCR		P11974;		60.7247	0.77	Kojak	False
20180615_KS_CL_9	18428	3	AGKPVICATQMLESMIK					15.99;15.99	11;15	15.99;15.99				P11974				linear or mono	2.84				False	0.0	1907.9492	1.3422	1907.9518	0.0	AGKPVICATQM[15.99]LESM[15.99]IK		P11974;		60.7634	2.84	Kojak	False
20180615_KS_CL_9	18433	3	QKVQLSILGDDVYVK	2	WGTLVIVVDGKK	11								decoy_P11974	346	decoy_P11974	27	intra	1.065	decoy_P11974-27-decoy_P11974-346	345.0	17.0	True	138.0681	3155.7864	-0.6191	3155.7844	0.01	QKVQLSILGDDVYVK	WGTLVIVVDGKK	decoy_P11974(346);	decoy_P11974(27);	60.7754	0.32	Kojak	False
20180615_KS_CL_9	18437	3	HFMAAEAERAILHQMR					15.99	3	15.99				decoy_P11974				linear or mono	0.295				True	0.0	1925.9245	5.5186	1925.9351	0.0	HFM[15.99]AAEAERAILHQMR		decoy_P11974;		60.7843	0.225	Kojak	False
20180615_KS_CL_9	18438	4	KGVNLPGAAVDLPAVSEKDIQDLK											P11974				linear or mono	6.345				False	0.0	2476.35	1.4582	2476.3536	0.0	KGVNLPGAAVDLPAVSEKDIQDLK		P11974;		60.7857	6.345	Kojak	False
20180615_KS_CL_9	18440	4	NICKVVDVGSK	4	VNKITEAHYEHTGHSFNMR	3								P11974	166	decoy_P11974	443	inter	1.145	P11974-166-decoy_P11974-443	163.0	441.0	True	138.0681	3625.7783	-0.4021	3625.7768	0.45	NICKVVDVGSK	VNKITEAHYEHTGHSFNMR	P11974(166);	decoy_P11974(443);	60.7884	0.215	Kojak	False
20180615_KS_CL_9	18450	3	RFDEILEASDGIMVAR					15.99	13	15.99				P11974				linear or mono	4.615				False	0.0	1836.8994	2.4586	1836.9039	0.0	RFDEILEASDGIM[15.99]VAR		P11974;		60.809	4.615	Kojak	False
20180615_KS_CL_9	18459	4	GIIMKQALFVK	5	IMEKLTEVSR	4								decoy_P11974	221	decoy_P11974	470	intra	0.86	decoy_P11974-221-decoy_P11974-470	217.0	467.0	True	138.0681	2589.4809	-6.6595	2589.4637	0.325	GIIMKQALFVK	IMEKLTEVSR	decoy_P11974(221);	decoy_P11974(470);	60.8299	0.775	Kojak	False
20180615_KS_CL_9	18460	3	EMYANDLTIKLTAGK	10	SVETLKEMIKSGMNVAR	6								decoy_P11974	391	P11974	62	inter	0.48	P11974-62-decoy_P11974-391	382.0	57.0	True	138.0681	3696.9097	1.1316	3696.9139	0.035	EMYANDLTIKLTAGK	SVETLKEMIKSGMNVAR	decoy_P11974(391);	P11974(62);	60.8313	0.48	Kojak	False
20180615_KS_CL_9	18472	3	SVETLKEMIK					156.08;15.99	6;8	156.08;15.99				P11974				linear or mono	0.93				False	0.0	1348.714	1.374	1348.7159	0.0	SVETLK[156.08]EM[15.99]IK		P11974;		60.8563	0.93	Kojak	False
20180615_KS_CL_9	18483	4	KFFGR	1	KIMSELMQTACIVPKGAR	15								decoy_P11974	28	decoy_P11974	210	intra	0.665	decoy_P11974-28-decoy_P11974-210	28.0	196.0	True	138.0681	2823.4744	7.6754	2823.496	0.06	KFFGR	KIMSELMQTACIVPKGAR	decoy_P11974(28);	decoy_P11974(210);	60.884	0.665	Kojak	False
20180615_KS_CL_9	18490	6	SHSEAGSAFIQTQQLHAAMADTFLEHMCRLDIDSAPITAR					15.99;15.99	19;27	15.99;15.99				P11974				linear or mono	1.815				False	0.0	4458.0727	1.3815	4458.0789	0.0	SHSEAGSAFIQTQQLHAAM[15.99]ADTFLEHM[15.99]CRLDIDSAPITAR		P11974;		60.8969	1.815	Kojak	False
20180615_KS_CL_9	18493	3	KGATLKITLDNAYMEK	6	VEHVDAAKR	8								P11974	141	decoy_P11974	285	inter	0.735	P11974-141-decoy_P11974-285	136.0	278.0	True	138.0681	2956.5802	-3.7826	2956.569	0.035	KGATLKITLDNAYMEK	VEHVDAAKR	P11974(141);	decoy_P11974(285);	60.9045	0.03	Kojak	False
20180615_KS_CL_9	18496	3	KPRPTR	1	VVDVGSKVYVDDGLISLQVK	7								P11974	337	P11974	173	intra	1.07	P11974-173-P11974-337	337.0	167.0	False	138.0681	3023.7055	-1.221	3023.7018	0.4	KPRPTR	VVDVGSKVYVDDGLISLQVK	P11974(337);	P11974(173);	60.9086	0.04	Kojak	False
20180615_KS_CL_9	18498	3	ARGFFKK	6	GPDFLVTEVENGGFLGSKK	18								P11974	504	P11974	206	intra	1.445	P11974-206-P11974-504	499.0	189.0	False	138.0681	2983.5938	-4.4118	2983.5806	0.235	ARGFFKK	GPDFLVTEVENGGFLGSKK	P11974(504);	P11974(206);	60.9149	0.15	Kojak	False
20180615_KS_CL_9	18500	4	nVPVVRMTNTFGSGPRWGTLVIVVDGK					156.08	1	156.08				decoy_P11974				linear or mono	0.49				True	0.0	2940.5699	6.6203	2940.5894	0.0	n[156.08]VPVVRMTNTFGSGPRWGTLVIVVDGK		decoy_P11974;		60.9176	0.49	Kojak	False
20180615_KS_CL_9	18512	3	EAPIEIGLDGRAVMIGDSAELIEDFR					15.99	14	15.99				decoy_P11974				linear or mono	0.87				True	0.0	2831.3873	4.8337	2831.401	0.0	EAPIEIGLDGRAVM[15.99]IGDSAELIEDFR		decoy_P11974;		60.9466	0.87	Kojak	False
20180615_KS_CL_9	18519	4	KLEVEATGSGK	1	LEVEATGSGKILGTR	10								decoy_P11974	397	decoy_P11974	407	homomultimeric	0.8	decoy_P11974-397-decoy_P11974-407	397.0	398.0	True	138.0681	2785.4855	7.7627	2785.5072	0.05	KLEVEATGSGK	LEVEATGSGKILGTR	decoy_P11974(397);	decoy_P11974(407);	60.9596	0.17	Kojak	False
20180615_KS_CL_9	18520	5	ATIPASDIDLRCMHELFTDAMAAHLQQTQIFASGAESHSK					15.99;15.99	13;21	15.99;15.99				decoy_P11974				linear or mono	0.525				True	0.0	4430.1147	-9.485	4430.0727	0.0	ATIPASDIDLRCM[15.99]HELFTDAM[15.99]AAHLQQTQIFASGAESHSK		decoy_P11974;		60.961	0.525	Kojak	False
20180615_KS_CL_9	18532	3	CMHELFTDAMAAHLQQTQIFASGAESHSKSM											decoy_P11974				linear or mono	0.13				True	0.0	3463.5485	-1.9903	3463.5416	0.0	CMHELFTDAMAAHLQQTQIFASGAESHSKSM		decoy_P11974;		60.9917	0.13	Kojak	False
20180615_KS_CL_9	18534	3	IMSELMQTACIVPKGARNCR											decoy_P11974				linear or mono	0.115				True	0.0	2334.154	-4.8184	2334.1428	0.0	IMSELMQTACIVPKGARNCR		decoy_P11974;		60.9997	0.115	Kojak	False
20180615_KS_CL_9	18541	3	AGKPVICATQMLESMIK					15.99;15.99	11;15	15.99;15.99				P11974				linear or mono	3.275				False	0.0	1907.9517	0.0272	1907.9518	0.0	AGKPVICATQM[15.99]LESM[15.99]IK		P11974;		61.0197	3.275	Kojak	False
20180615_KS_CL_9	18546	5	SHSEAGSAFIQTQQLHAAMADTFLEHMCRLDIDSAPITAR					15.99;15.99	19;27	15.99;15.99				P11974				linear or mono	2.505				False	0.0	4458.0668	2.6958	4458.0789	0.0	SHSEAGSAFIQTQQLHAAM[15.99]ADTFLEHM[15.99]CRLDIDSAPITAR		P11974;		61.0353	2.505	Kojak	False
20180615_KS_CL_9	18556	3	GVNLPGAAVDLPAVSEK											P11974				linear or mono	3.165				False	0.0	1635.8821	0.6195	1635.8831	0.0	GVNLPGAAVDLPAVSEK		P11974;		61.0602	3.12	Kojak	False
20180615_KS_CL_9	18565	4	QKGPDFLVTEVENGGFLGSKK	2		20								P11974	188		206	loop	0.08	P11974-188	187.0	187.0	False	138.0681	2387.2177	8.1651	2387.2372	0.0	QKGPDFLVTEVENGGFLGSKK		P11974(188);		61.0868	0.08	Kojak	False
20180615_KS_CL_9	18580	3	SSSHSTDLMEAMAMGSVEASYK											P11974				linear or mono	2.2				False	0.0	2317.9828	1.5642	2317.9864	0.0	SSSHSTDLMEAMAMGSVEASYK		P11974;		61.118	2.2	Kojak	False
20180615_KS_CL_9	18582	3	SSSHSTDLMEAMAMGSVEASYK					15.99	14	15.99				P11974				linear or mono	2.58				False	0.0	2333.9811	0.0635	2333.9813	0.0	SSSHSTDLMEAMAM[15.99]GSVEASYK		P11974;		61.1243	2.58	Kojak	False
20180615_KS_CL_9	18586	4	ESVAPLDVAAGPLNVGKK	17	KAADVHEVR	1								decoy_P11974	325	P11974	247	inter	0.18	P11974-247-decoy_P11974-325	309.0	247.0	True	138.0681	2925.5891	1.084	2925.5922	0.015	ESVAPLDVAAGPLNVGKK	KAADVHEVR	decoy_P11974(325);	P11974(247);	61.1332	0.18	Kojak	False
20180615_KS_CL_9	18595	3	SSSHSTDLMEAMAMGSVEASYK					15.99;15.99	12;14	15.99;15.99				P11974				linear or mono	2.42				False	0.0	2349.9694	2.8975	2349.9762	0.0	SSSHSTDLMEAM[15.99]AM[15.99]GSVEASYK		P11974;		61.149	2.42	Kojak	False
20180615_KS_CL_9	18607	3	KGDVVIVLTGWRPGSGFTNTMR					15.99	21	15.99				P11974				linear or mono	2.885				False	0.0	2406.2446	1.2699	2406.2477	0.0	KGDVVIVLTGWRPGSGFTNTM[15.99]R		P11974;		61.1767	2.885	Kojak	False
20180615_KS_CL_9	18608	4	KGDVVIVLTGWRPGSGFTNTMR					15.99	21	15.99				P11974				linear or mono	3.21				False	0.0	2406.2454	0.9428	2406.2477	0.0	KGDVVIVLTGWRPGSGFTNTM[15.99]R		P11974;		61.1779	3.21	Kojak	False
20180615_KS_CL_9	18612	3	AGKPVICATQMLESMIK					15.99	11	15.99				P11974				linear or mono	3.58				False	0.0	1891.9534	1.8464	1891.9569	0.0	AGKPVICATQM[15.99]LESMIK		P11974;		61.1868	3.58	Kojak	False
20180615_KS_CL_9	18620	3	KGVNLPGAAVDLPAVSEKDIQDLK											P11974				linear or mono	7.38				False	0.0	2476.3499	1.4804	2476.3536	0.0	KGVNLPGAAVDLPAVSEKDIQDLK		P11974;		61.2047	7.38	Kojak	False
20180615_KS_CL_9	18621	3	KAADVHEVR	1	KGVNLPGAAVDLPAVSEK	1								P11974	247	P11974	207	intra	0.37	P11974-207-P11974-247	247.0	207.0	False	138.0681	2925.5891	1.0644	2925.5922	0.17	KAADVHEVR	KGVNLPGAAVDLPAVSEK	P11974(247);	P11974(207);	61.2061	0.34	Kojak	False
20180615_KS_CL_9	18626	4	NICKVVDVGSKVYVDDGLISLQVK					156.08;156.08	4;11	156.08;156.08				P11974				linear or mono	0.99				False	0.0	2959.6072	-8.3234	2959.5826	0.0	NICK[156.08]VVDVGSK[156.08]VYVDDGLISLQVK		P11974;		61.2181	0.99	Kojak	False
20180615_KS_CL_9	18629	3	IFSAFVMDVDQEVGFKLDQIDK					15.99	7	15.99				decoy_P11974				linear or mono	0.27				True	0.0	2559.2755	-7.4139	2559.2566	0.0	IFSAFVM[15.99]DVDQEVGFKLDQIDK		decoy_P11974;		61.2257	0.27	Kojak	False
20180615_KS_CL_9	18634	4	MSKSHSEAGSAFIQTQQLHAAMADTFLEHMCR					156.08;15.99	3;30	156.08;15.99				P11974				linear or mono	2.2				False	0.0	3791.7117	1.1803	3791.7162	0.0	MSK[156.08]SHSEAGSAFIQTQQLHAAMADTFLEHM[15.99]CR		P11974;		61.2365	2.2	Kojak	False
20180615_KS_CL_9	18644	4	SHSEAGSAFIQTQQLHAAMADTFLEHMCR					15.99	27	15.99				P11974				linear or mono	3.745				False	0.0	3289.45	6.1114	3289.4701	0.0	SHSEAGSAFIQTQQLHAAMADTFLEHM[15.99]CR		P11974;		61.2589	3.745	Kojak	False
20180615_KS_CL_9	18647	3	KLEVEATGSGK	1	VYVDDGLISLQVKQK	13								decoy_P11974	397	P11974	186	inter	0.9	P11974-186-decoy_P11974-397	397.0	174.0	True	138.0681	2959.6109	0.2576	2959.6116	0.16	KLEVEATGSGK	VYVDDGLISLQVKQK	decoy_P11974(397);	P11974(186);	61.2665	0.385	Kojak	False
20180615_KS_CL_9	18648	4	ITEAHYEHTGHSFNMR					15.99	15	15.99				decoy_P11974				linear or mono	0.245				True	0.0	1944.8599	-3.2601	1944.8536	0.0	ITEAHYEHTGHSFNM[15.99]R		decoy_P11974;		61.2679	0.245	Kojak	False
20180615_KS_CL_9	18649	3	KGATLKITLDNAYMEK					156.08;15.99	6;14	156.08;15.99				P11974				linear or mono	2.01				False	0.0	1967.0303	-0.9943	1967.0284	0.0	KGATLK[156.08]ITLDNAYM[15.99]EK		P11974;		61.2692	1.635	Kojak	False
20180615_KS_CL_9	18654	3	SVETLKEMIKSGMNVAR					156.08;15.99	6;8	156.08;15.99				P11974				linear or mono	1.72				False	0.0	2064.0701	-5.1988	2064.0594	0.0	SVETLK[156.08]EM[15.99]IKSGMNVAR		P11974;		61.28	0.61	Kojak	False
20180615_KS_CL_9	18659	2	NICKVVDVGSK					156.08	4	156.08				P11974				linear or mono	0.755				False	0.0	1373.7177	3.4104	1373.7223	0.0	NICK[156.08]VVDVGSK		P11974;		61.2903	0.755	Kojak	False
20180615_KS_CL_9	18661	4	KGVNLPGAAVDLPAVSEKDIQDLK											P11974				linear or mono	6.29				False	0.0	2476.3509	1.0902	2476.3536	0.0	KGVNLPGAAVDLPAVSEKDIQDLK		P11974;		61.2965	6.29	Kojak	False
20180615_KS_CL_9	18669	3	RFDEILEASDGIMVAR					15.99	13	15.99				P11974				linear or mono	4.66				False	0.0	1836.9017	1.2211	1836.9039	0.0	RFDEILEASDGIM[15.99]VAR		P11974;		61.3153	4.615	Kojak	False
20180615_KS_CL_9	18670	5	MNFSHGTHEYHAETIKNVR	16	SGVDVVKCINK	7								P11974	89	decoy_P11974	366	inter	0.82	P11974-89-decoy_P11974-366	74.0	360.0	True	138.0681	3625.7762	0.1602	3625.7768	0.115	MNFSHGTHEYHAETIKNVR	SGVDVVKCINK	P11974(89);	decoy_P11974(366);	61.3166	0.375	Kojak	False
20180615_KS_CL_9	18677	2	KLFEELAR											P11974				linear or mono	1.895				False	0.0	1004.5645	0.9546	1004.5654	0.0	KLFEELAR		P11974;		61.3335	1.78	Kojak	False
20180615_KS_CL_9	18691	3	FDEILEASDGIMVAR					15.99	12	15.99				P11974				linear or mono	2.06				False	0.0	1680.7988	2.3888	1680.8028	0.0	FDEILEASDGIM[15.99]VAR		P11974;		61.3653	1.91	Kojak	False
20180615_KS_CL_9	18705	4	nSKSHSEAGSAFIQTQQLHAAMADTFLEHMCR					156.08;156.08	1;3	156.08;156.08				P11974				linear or mono	0.6				False	0.0	3800.7675	-2.1279	3800.7594	0.0	n[156.08]SK[156.08]SHSEAGSAFIQTQQLHAAMADTFLEHMCR		P11974;		61.3988	0.6	Kojak	False
20180615_KS_CL_9	18708	3	EMIKSGMNVAR	4	KGATLKITLDNAYMEK	6								P11974	66	P11974	141	intra	0.165	P11974-66-P11974-141	63.0	136.0	False	138.0681	3167.6199	6.0727	3167.6391	0.045	EMIKSGMNVAR	KGATLKITLDNAYMEK	P11974(66);	P11974(141);	61.4081	0.165	Kojak	False
20180615_KS_CL_9	18719	4	NICKVVDVGSK	4	VNKITEAHYEHTGHSFNMR	3								P11974	166	decoy_P11974	443	inter	0.74	P11974-166-decoy_P11974-443	163.0	441.0	True	138.0681	3625.7771	-0.0697	3625.7768	0.355	NICKVVDVGSK	VNKITEAHYEHTGHSFNMR	P11974(166);	decoy_P11974(443);	61.4374	0.005	Kojak	False
20180615_KS_CL_9	18735	3	IMSELMQTACIVPKGARNCR					15.99;156.08	2;14	15.99;156.08				decoy_P11974				linear or mono	0.645				True	0.0	2506.2143	0.7775	2506.2163	0.0	IM[15.99]SELMQTACIVPK[156.08]GARNCR		decoy_P11974;		61.4771	0.645	Kojak	False
20180615_KS_CL_9	18747	3	IMSELMQTACIVPKGAR					15.99;15.99	2;6	15.99;15.99				decoy_P11974				linear or mono	0.3				True	0.0	1935.9717	-7.1289	1935.9579	0.0	IM[15.99]SELM[15.99]QTACIVPKGAR		decoy_P11974;		61.5038	0.3	Kojak	False
20180615_KS_CL_9	18748	4	GIIMKQALFVK	5	QKGPDFLVTEVENGGFLGSKK	2								decoy_P11974	221	P11974	188	inter	1.015	P11974-188-decoy_P11974-221	217.0	187.0	True	138.0681	3633.9545	8.1771	3633.9843	0.265	GIIMKQALFVK	QKGPDFLVTEVENGGFLGSKK	decoy_P11974(221);	P11974(188);	61.5052	0.16	Kojak	False
20180615_KS_CL_9	18755	3	AGKPVICATQMLESMIK					15.99;15.99	11;15	15.99;15.99				P11974				linear or mono	3.71				False	0.0	1907.9516	0.0715	1907.9518	0.0	AGKPVICATQM[15.99]LESM[15.99]IK		P11974;		61.5236	3.71	Kojak	False
20180615_KS_CL_9	18767	5	SHSEAGSAFIQTQQLHAAMADTFLEHMCR					15.99	27	15.99				P11974				linear or mono	3.54				False	0.0	3289.4463	7.2581	3289.4701	0.0	SHSEAGSAFIQTQQLHAAMADTFLEHM[15.99]CR		P11974;		61.5589	3.54	Kojak	False
20180615_KS_CL_9	18775	3	GVNLPGAAVDLPAVSEK											P11974				linear or mono	1.655				False	0.0	1635.8794	2.2545	1635.8831	0.0	GVNLPGAAVDLPAVSEK		P11974;		61.5768	1.655	Kojak	False
20180615_KS_CL_9	18778	2	EAEAAMFHRK											P11974				linear or mono	0.235				False	0.0	1188.5653	4.7062	1188.5709	0.0	EAEAAMFHRK		P11974;		61.5809	0.235	Kojak	False
20180615_KS_CL_9	18783	3	TGLIKGSGTAEVELKK					156.08	5	156.08				P11974				linear or mono	0.58				False	0.0	1786.0072	0.806	1786.0087	0.0	TGLIK[156.08]GSGTAEVELKK		P11974;		61.5912	0.58	Kojak	False
20180615_KS_CL_9	18791	3	GDVVIVLTGWRPGSGFTNTMR											P11974				linear or mono	0.28				False	0.0	2262.1507	3.1459	2262.1578	0.0	GDVVIVLTGWRPGSGFTNTMR		P11974;		61.6108	0.28	Kojak	False
20180615_KS_CL_9	18798	3	SSSHSTDLMEAMAMGSVEASYK											P11974				linear or mono	2.76				False	0.0	2317.9826	1.6161	2317.9864	0.0	SSSHSTDLMEAMAMGSVEASYK		P11974;		61.6291	2.76	Kojak	False
20180615_KS_CL_9	18800	3	SSSHSTDLMEAMAMGSVEASYK					15.99	14	15.99				P11974				linear or mono	2.46				False	0.0	2333.9795	0.7467	2333.9813	0.0	SSSHSTDLMEAMAM[15.99]GSVEASYK		P11974;		61.6319	2.46	Kojak	False
20180615_KS_CL_9	18802	4	GATLKITLDNAYMEK	5	GSGTAEVELKK	10								P11974	141	P11974	135	intra	2.555	P11974-135-P11974-141	137.0	126.0	False	138.0681	2922.527	-0.3996	2922.5258	0.18	GATLKITLDNAYMEK	GSGTAEVELKK	P11974(141);	P11974(135);	61.6381	0.07	Kojak	False
20180615_KS_CL_9	18811	3	LFEELARSSSHSTDLMEAMAMGSVEASYK					15.99	19	15.99				P11974				linear or mono	0.005				False	0.0	3192.4406	0.1816	3192.4412	0.0	LFEELARSSSHSTDLMEAM[15.99]AMGSVEASYK		P11974;		61.6578	0.005	Kojak	False
20180615_KS_CL_9	18825	3	SSSHSTDLMEAMAMGSVEASYK					15.99;15.99	12;14	15.99;15.99				P11974				linear or mono	1.85				False	0.0	2349.9755	0.2883	2349.9762	0.0	SSSHSTDLMEAM[15.99]AM[15.99]GSVEASYK		P11974;		61.6857	1.85	Kojak	False
20180615_KS_CL_9	18827	3	HFMAAEAERAILHQMR					15.99;15.99	3;15	15.99;15.99				decoy_P11974				linear or mono	0.105				True	0.0	1941.9235	3.3498	1941.93	0.0	HFM[15.99]AAEAERAILHQM[15.99]R		decoy_P11974;		61.6884	0.105	Kojak	False
20180615_KS_CL_9	18830	4	KGDVVIVLTGWRPGSGFTNTMR					15.99	21	15.99				P11974				linear or mono	3.245				False	0.0	2406.2457	0.8198	2406.2477	0.0	KGDVVIVLTGWRPGSGFTNTM[15.99]R		P11974;		61.696	3.245	Kojak	False
20180615_KS_CL_9	18831	3	AGKPVICATQMLESMIK					15.99	11	15.99				P11974				linear or mono	2.5				False	0.0	1891.9599	-1.6128	1891.9569	0.0	AGKPVICATQM[15.99]LESMIK		P11974;		61.6973	2.5	Kojak	False
20180615_KS_CL_9	18838	3	KGVNLPGAAVDLPAVSEKDIQDLK											P11974				linear or mono	6.14				False	0.0	2476.3501	1.3999	2476.3536	0.0	KGVNLPGAAVDLPAVSEKDIQDLK		P11974;		61.7139	6.14	Kojak	False
20180615_KS_CL_9	18848	4	ESVAPLDVAAGPLNVGKK	17	VEHVDAAKR	8								decoy_P11974	325	decoy_P11974	285	intra	0.45	decoy_P11974-285-decoy_P11974-325	309.0	278.0	True	138.0681	2925.5825	3.3397	2925.5922	0.185	ESVAPLDVAAGPLNVGKK	VEHVDAAKR	decoy_P11974(325);	decoy_P11974(285);	61.731	0.45	Kojak	False
20180615_KS_CL_9	18858	3	INKGKEGLIK	3	TPRPKK	5								decoy_P11974	269	decoy_P11974	195	intra	0.755	decoy_P11974-195-decoy_P11974-269	267.0	191.0	True	138.0681	1962.2099	-5.6065	1962.1989	0.095	INKGKEGLIK	TPRPKK	decoy_P11974(269);	decoy_P11974(195);	61.7517	0.06	Kojak	False
20180615_KS_CL_9	18864	2	SSSHSTDLMEAMAMGSVEASYK					15.99	14	15.99				P11974				linear or mono	1.77				False	0.0	2333.973	3.5492	2333.9813	0.0	SSSHSTDLMEAMAM[15.99]GSVEASYK		P11974;		61.7652	1.77	Kojak	False
20180615_KS_CL_9	18875	3	ESVAPLDVAAGPLNVGKK											decoy_P11974				linear or mono	0.77				True	0.0	1763.9768	0.7061	1763.9781	0.0	ESVAPLDVAAGPLNVGKK		decoy_P11974;		61.7923	0.08	Kojak	False
20180615_KS_CL_9	18876	4	QKGPDFLVTEVENGGFLGSKK											P11974				linear or mono	0.935				False	0.0	2249.1519	7.6317	2249.1691	0.0	QKGPDFLVTEVENGGFLGSKK		P11974;		61.7936	0.545	Kojak	False
20180615_KS_CL_9	18879	3	SVETLKEMIK					15.99	8	15.99				P11974				linear or mono	2.375				False	0.0	1192.6363	0.7721	1192.6373	0.0	SVETLKEM[15.99]IK		P11974;		61.7974	2.375	Kojak	False
20180615_KS_CL_9	18883	3	SVETLKEMIK											P11974				linear or mono	1.375				False	0.0	1176.6423	0.0543	1176.6424	0.0	SVETLKEMIK		P11974;		61.8028	1.375	Kojak	False
20180615_KS_CL_9	18884	4	SHSEAGSAFIQTQQLHAAMADTFLEHMCR					15.99;15.99	19;27	15.99;15.99				P11974				linear or mono	1.93				False	0.0	3305.4624	0.8073	3305.465	0.0	SHSEAGSAFIQTQQLHAAM[15.99]ADTFLEHM[15.99]CR		P11974;		61.8041	1.93	Kojak	False
20180615_KS_CL_9	18891	3	VFLAQKMIIGR					15.99	7	15.99				P11974				linear or mono	1.32				False	0.0	1290.7484	-0.2347	1290.7481	0.0	VFLAQKM[15.99]IIGR		P11974;		61.817	1.32	Kojak	False
20180615_KS_CL_9	18892	3	LDVDEAWAEQVPDKCVVPFIGR					156.08	14	156.08				decoy_P11974				linear or mono	0.345				True	0.0	2698.3174	5.0721	2698.3311	0.0	LDVDEAWAEQVPDK[156.08]CVVPFIGR		decoy_P11974;		61.8184	0.345	Kojak	False
20180615_KS_CL_9	18900	3	RFDEILEASDGIMVAR					15.99	13	15.99				P11974				linear or mono	4.66				False	0.0	1836.9008	1.6951	1836.9039	0.0	RFDEILEASDGIM[15.99]VAR		P11974;		61.8326	4.66	Kojak	False
20180615_KS_CL_9	18923	3	FDEILEASDGIMVAR					15.99	12	15.99				P11974				linear or mono	2.57				False	0.0	1680.8038	-0.5879	1680.8028	0.0	FDEILEASDGIM[15.99]VAR		P11974;		61.8781	2.42	Kojak	False
20180615_KS_CL_9	18931	5	SHSEAGSAFIQTQQLHAAMADTFLEHMCR					15.99;15.99	19;27	15.99;15.99				P11974				linear or mono	0.02				False	0.0	3305.4635	0.4651	3305.465	0.0	SHSEAGSAFIQTQQLHAAM[15.99]ADTFLEHM[15.99]CR		P11974;		61.8924	0.02	Kojak	False
20180615_KS_CL_9	18946	3	CMHELFTDAMAAHLQQTQIFASGAESHSKSM					156.08;15.99	29;31	156.08;15.99				decoy_P11974				linear or mono	0.48				True	0.0	3635.6026	3.4284	3635.6151	0.0	CMHELFTDAMAAHLQQTQIFASGAESHSK[156.08]SM[15.99]		decoy_P11974;		61.9162	0.155	Kojak	False
20180615_KS_CL_9	18952	3	IISKIENHEGVR					156.08	4	156.08				P11974				linear or mono	2.43				False	0.0	1549.8476	-0.8479	1549.8463	0.0	IISK[156.08]IENHEGVR		P11974;		61.9318	2.43	Kojak	False
20180615_KS_CL_9	18953	3	IMEKLTEVSRSAPGITCIIGTNR					15.99;156.08	2;4	15.99;156.08				decoy_P11974				linear or mono	0.35				True	0.0	2717.3999	3.3467	2717.409	0.0	IM[15.99]EK[156.08]LTEVSRSAPGITCIIGTNR		decoy_P11974;		61.9331	0.35	Kojak	False
20180615_KS_CL_9	18954	2	QAHLYRGIFPVVCK											P11974				linear or mono	0.065				False	0.0	1686.895	4.601	1686.9027	0.0	QAHLYRGIFPVVCK		P11974;		61.9345	0.065	Kojak	False
20180615_KS_CL_9	18970	4	AGKPVICATQMLESMIKKPRPTR					156.08	17	156.08				P11974				linear or mono	1.3				False	0.0	2767.4782	4.5844	2767.4909	0.0	AGKPVICATQMLESMIK[156.08]KPRPTR		P11974;		61.9651	1.3	Kojak	False
20180615_KS_CL_9	19002	3	RIFSAFVMDVDQEVGFK											decoy_P11974				linear or mono	0.07				True	0.0	1986.9939	-3.3303	1986.9872	0.0	RIFSAFVMDVDQEVGFK		decoy_P11974;		62.0307	0.07	Kojak	False
20180615_KS_CL_9	19009	4	DIQDLKFGVEQDVDMVFASFIR											P11974				linear or mono	0.88				False	0.0	2571.284	-6.2908	2571.2678	0.0	DIQDLKFGVEQDVDMVFASFIR		P11974;		62.0484	0.88	Kojak	False
20180615_KS_CL_9	19016	6	KIMSELMQTACIVPKGAR	1	TPRPKK	5								decoy_P11974	196	decoy_P11974	195	homomultimeric	0.465	decoy_P11974-195-decoy_P11974-196	196.0	191.0	True	138.0681	2895.5897	-1.3138	2895.5859	0.195	KIMSELMQTACIVPKGAR	TPRPKK	decoy_P11974(196);	decoy_P11974(195);	62.0579	0.07	Kojak	False
20180615_KS_CL_9	19033	5	SHSEAGSAFIQTQQLHAAMADTFLEHMCR					15.99	27	15.99				P11974				linear or mono	1.565				False	0.0	3289.456	4.2831	3289.4701	0.0	SHSEAGSAFIQTQQLHAAMADTFLEHM[15.99]CR		P11974;		62.1033	1.565	Kojak	False
20180615_KS_CL_9	19034	5	CLAAALIVLTESGRSAHQVARYRPR											P11974				linear or mono	0.76				False	0.0	2794.5346	-7.5338	2794.5135	0.0	CLAAALIVLTESGRSAHQVARYRPR		P11974;		62.1046	0.76	Kojak	False
20180615_KS_CL_9	19036	5	KPRPTRAEGSDVANAVLDGADCIMLSGETAKGDYPLEAVR					15.99;156.08	24;31	15.99;156.08				P11974				linear or mono	1.655				False	0.0	4401.1691	-2.5734	4401.1578	0.0	KPRPTRAEGSDVANAVLDGADCIM[15.99]LSGETAK[156.08]GDYPLEAVR		P11974;		62.1109	1.075	Kojak	False
20180615_KS_CL_9	19048	3	SSSHSTDLMEAMAMGSVEASYK					15.99	14	15.99				P11974				linear or mono	3.09				False	0.0	2333.9848	-1.5127	2333.9813	0.0	SSSHSTDLMEAMAM[15.99]GSVEASYK		P11974;		62.1395	3.09	Kojak	False
20180615_KS_CL_9	19049	2	HFMAAEAERAILHQMR					15.99	3	15.99				decoy_P11974				linear or mono	0.11				True	0.0	1925.9214	7.1451	1925.9351	0.0	HFM[15.99]AAEAERAILHQMR		decoy_P11974;		62.1409	0.11	Kojak	False
20180615_KS_CL_9	19056	5	TGLIKGSGTAEVELK	5	VNLAMNVGKAR	9								P11974	125	P11974	498	intra	0.595	P11974-125-P11974-498	121.0	490.0	False	138.0681	2811.535	6.2974	2811.5527	0.05	TGLIKGSGTAEVELK	VNLAMNVGKAR	P11974(125);	P11974(498);	62.1584	0.4	Kojak	False
20180615_KS_CL_9	19064	3	QAHLYRGIFPVVCK											P11974				linear or mono	0.585				False	0.0	1686.8955	4.2856	1686.9027	0.0	QAHLYRGIFPVVCK		P11974;		62.1812	0.585	Kojak	False
20180615_KS_CL_9	19070	3	YDLWLINEDCK											decoy_P11974				linear or mono	0.395				True	0.0	1467.6815	-7.5831	1467.6703	0.0	YDLWLINEDCK		decoy_P11974;		62.1894	0.3	Kojak	False
20180615_KS_CL_9	19078	4	KGDVVIVLTGWRPGSGFTNTMR					15.99	21	15.99				P11974				linear or mono	3.045				False	0.0	2406.2472	0.1902	2406.2477	0.0	KGDVVIVLTGWRPGSGFTNTM[15.99]R		P11974;		62.2075	3.045	Kojak	False
20180615_KS_CL_9	19080	3	AGKPVICATQMLESMIK					15.99	11	15.99				P11974				linear or mono	1.935				False	0.0	1891.9551	0.9249	1891.9569	0.0	AGKPVICATQM[15.99]LESMIK		P11974;		62.2102	1.935	Kojak	False
20180615_KS_CL_9	19084	3	KGVNLPGAAVDLPAVSEKDIQDLK											P11974				linear or mono	3.545				False	0.0	2476.3538	-0.0927	2476.3536	0.0	KGVNLPGAAVDLPAVSEKDIQDLK		P11974;		62.2197	3.545	Kojak	False
20180615_KS_CL_9	19091	3	IEPGKTDLAVAVPR					156.08	5	156.08				decoy_P11974				linear or mono	0.22				True	0.0	1620.9073	0.7858	1620.9086	0.0	IEPGK[156.08]TDLAVAVPR		decoy_P11974;		62.2377	0.22	Kojak	False
20180615_KS_CL_9	19101	5	AGKPVICATQMLESMIKKPRPTR					156.08	18	156.08				P11974				linear or mono	0.57				False	0.0	2767.4774	4.898	2767.4909	0.0	AGKPVICATQMLESMIKK[156.08]PRPTR		P11974;		62.2584	0.57	Kojak	False
20180615_KS_CL_9	19107	3	TGLIKGSGTAEVELKK					156.08	5	156.08				P11974				linear or mono	0.65				False	0.0	1786.0145	-3.2887	1786.0087	0.0	TGLIK[156.08]GSGTAEVELKK		P11974;		62.2702	0.65	Kojak	False
20180615_KS_CL_9	19109	4	SHSEAGSAFIQTQQLHAAMADTFLEHMCR					15.99	27	15.99				P11974				linear or mono	1.815				False	0.0	3289.4484	6.6009	3289.4701	0.0	SHSEAGSAFIQTQQLHAAMADTFLEHM[15.99]CR		P11974;		62.2765	1.815	Kojak	False
20180615_KS_CL_9	19113	2	SVETLKEMIK					156.08;15.99	6;8	156.08;15.99				P11974				linear or mono	2.495				False	0.0	1348.7178	-1.4739	1348.7159	0.0	SVETLK[156.08]EM[15.99]IK		P11974;		62.2855	2.495	Kojak	False
20180615_KS_CL_9	19117	5	AKGVNMALNVRLDVDEAWAEQVPDK	2	AVNMGSKIMEKLTEVSR	7								decoy_P11974	34	decoy_P11974	466	intra	0.9	decoy_P11974-34-decoy_P11974-466	33.0	460.0	True	138.0681	4797.4566	-1.3517	4797.4501	0.265	AKGVNMALNVRLDVDEAWAEQVPDK	AVNMGSKIMEKLTEVSR	decoy_P11974(34);	decoy_P11974(466);	62.2963	0.255	Kojak	False
20180615_KS_CL_9	19133	3	RFDEILEASDGIMVAR					15.99	13	15.99				P11974				linear or mono	4.28				False	0.0	1836.9038	0.0295	1836.9039	0.0	RFDEILEASDGIM[15.99]VAR		P11974;		62.3422	4.28	Kojak	False
20180615_KS_CL_9	19137	3	SSSHSTDLMEAMAMGSVEASYK											P11974				linear or mono	2.705				False	0.0	2317.9869	-0.2278	2317.9864	0.0	SSSHSTDLMEAMAMGSVEASYK		P11974;		62.3521	2.705	Kojak	False
20180615_KS_CL_9	19138	3	SSSHSTDLMEAMAMGSVEASYK					15.99;15.99	12;14	15.99;15.99				P11974				linear or mono	0.56				False	0.0	2349.9818	-2.3817	2349.9762	0.0	SSSHSTDLMEAM[15.99]AM[15.99]GSVEASYK		P11974;		62.3535	0.56	Kojak	False
20180615_KS_CL_9	19143	2	KFFGR	1	VEHVDAAKR	8								decoy_P11974	28	decoy_P11974	285	intra	0.13	decoy_P11974-28-decoy_P11974-285	28.0	278.0	True	138.0681	1814.9703	4.8406	1814.9791	0.1	KFFGR	VEHVDAAKR	decoy_P11974(28);	decoy_P11974(285);	62.3643	0.085	Kojak	False
20180615_KS_CL_9	19154	4	KSGLFGGNEVETVLFDPGKQK											decoy_P11974				linear or mono	1.37				True	0.0	2249.1729	-1.7136	2249.1691	0.0	KSGLFGGNEVETVLFDPGKQK		decoy_P11974;		62.3995	0.035	Kojak	False
20180615_KS_CL_9	19197	3	GDLGIEIPAEKVFLAQK	11	KPRPTR	1								P11974	305	P11974	337	intra	1.48	P11974-305-P11974-337	295.0	337.0	False	138.0681	2718.5462	-1.1485	2718.5431	0.18	GDLGIEIPAEKVFLAQK	KPRPTR	P11974(305);	P11974(337);	62.4879	0.83	Kojak	False
20180615_KS_CL_9	19200	5	GDLGIEIPAEKVFLAQK	11	KPRPTR	1								P11974	305	P11974	337	intra	1.91	P11974-305-P11974-337	295.0	337.0	False	138.0681	2718.5494	-2.3138	2718.5431	0.195	GDLGIEIPAEKVFLAQK	KPRPTR	P11974(305);	P11974(337);	62.4956	1.24	Kojak	False
20180615_KS_CL_9	19202	6	ALEEFLKR	7	VNLAMNVGKARGFFK	9								decoy_P11974	139	P11974	498	inter	0.665	decoy_P11974-139-P11974-498	133.0	490.0	True	138.0681	2793.5375	-0.4573	2793.5362	0.18	ALEEFLKR	VNLAMNVGKARGFFK	decoy_P11974(139);	P11974(498);	62.4983	0.465	Kojak	False
20180615_KS_CL_9	19205	3	AGKPVICATQMLESMIK					15.99;15.99	11;15	15.99;15.99				P11974				linear or mono	0.63				False	0.0	1907.9562	-2.3138	1907.9518	0.0	AGKPVICATQM[15.99]LESM[15.99]IK		P11974;		62.5023	0.63	Kojak	False
20180615_KS_CL_9	19245	3	SHSEAGSAFIQTQQLHAAMADTFLEHMCR											P11974				linear or mono	0.625				False	0.0	3273.4828	-2.3042	3273.4752	0.0	SHSEAGSAFIQTQQLHAAMADTFLEHMCR		P11974;		62.585	0.625	Kojak	False
20180615_KS_CL_9	19258	5	KPRPTRAEGSDVANAVLDGADCIMLSGETAKGDYPLEAVR					15.99;156.08	24;31	15.99;156.08				P11974				linear or mono	2.585				False	0.0	4401.156	0.4002	4401.1578	0.0	KPRPTRAEGSDVANAVLDGADCIM[15.99]LSGETAK[156.08]GDYPLEAVR		P11974;		62.6156	0.785	Kojak	False
20180615_KS_CL_9	19267	6	AKGVNMALNVR	2	TGLIKGSGTAEVELK	5								decoy_P11974	34	P11974	125	inter	1.68	decoy_P11974-34-P11974-125	33.0	121.0	True	138.0681	2811.5326	7.1488	2811.5527	0.895	AKGVNMALNVR	TGLIKGSGTAEVELK	decoy_P11974(34);	P11974(125);	62.6353	0.215	Kojak	False
20180615_KS_CL_9	19271	3	QKGPDFLVTEVENGGFLGSKK											P11974				linear or mono	4.525				False	0.0	2249.1695	-0.1654	2249.1691	0.0	QKGPDFLVTEVENGGFLGSKK		P11974;		62.6447	3.89	Kojak	False
20180615_KS_CL_9	19276	3	SSSHSTDLMEAMAMGSVEASYK					15.99	14	15.99				P11974				linear or mono	2.7				False	0.0	2333.9842	-1.2346	2333.9813	0.0	SSSHSTDLMEAMAM[15.99]GSVEASYK		P11974;		62.6551	2.7	Kojak	False
20180615_KS_CL_9	19278	4	KGVNLPGAAVDLPAVSEKDIQDLK											P11974				linear or mono	3.345				False	0.0	2476.3606	-2.8151	2476.3536	0.0	KGVNLPGAAVDLPAVSEKDIQDLK		P11974;		62.6577	2.805	Kojak	False
20180615_KS_CL_9	19303	4	KGDVVIVLTGWRPGSGFTNTMR					15.99	21	15.99				P11974				linear or mono	3.295				False	0.0	2406.2463	0.5672	2406.2477	0.0	KGDVVIVLTGWRPGSGFTNTM[15.99]R		P11974;		62.7182	3.295	Kojak	False
20180615_KS_CL_9	19304	3	AGKPVICATQMLESMIK					15.99	11	15.99				P11974				linear or mono	1.645				False	0.0	1891.9606	-1.9652	1891.9569	0.0	AGKPVICATQM[15.99]LESMIK		P11974;		62.7196	1.645	Kojak	False
20180615_KS_CL_9	19309	3	KGVNLPGAAVDLPAVSEKDIQDLK											P11974				linear or mono	2.19				False	0.0	2476.3563	-1.0922	2476.3536	0.0	KGVNLPGAAVDLPAVSEKDIQDLK		P11974;		62.7299	2.19	Kojak	False
20180615_KS_CL_9	19311	4	VEHVDAAKRIFSAFVMDVDQEVGFK											decoy_P11974				linear or mono	0.475				True	0.0	2836.4093	4.3607	2836.4217	0.0	VEHVDAAKRIFSAFVMDVDQEVGFK		decoy_P11974;		62.7362	0.475	Kojak	False
20180615_KS_CL_9	19314	3	IEPGKTDLAVAVPR					156.08	5	156.08				decoy_P11974				linear or mono	0.165				True	0.0	1620.9109	-1.4526	1620.9086	0.0	IEPGK[156.08]TDLAVAVPR		decoy_P11974;		62.7438	0.165	Kojak	False
20180615_KS_CL_9	19327	5	CINKYDLWLINEDCKEMYANDLTIK	4	KLEVEATGSGK	1								decoy_P11974	370	decoy_P11974	397	intra	0.325	decoy_P11974-370-decoy_P11974-397	367.0	397.0	True	138.0681	4417.1474	1.2622	4417.153	0.14	CINKYDLWLINEDCKEMYANDLTIK	KLEVEATGSGK	decoy_P11974(370);	decoy_P11974(397);	62.7686	0.095	Kojak	False
20180615_KS_CL_9	19333	4	SHSEAGSAFIQTQQLHAAMADTFLEHMCR					15.99	19	15.99				P11974				linear or mono	1.43				False	0.0	3289.4545	4.7646	3289.4701	0.0	SHSEAGSAFIQTQQLHAAM[15.99]ADTFLEHMCR		P11974;		62.7839	1.43	Kojak	False
20180615_KS_CL_9	19334	4	KAADVHEVR	1	KGATLKITLDNAYMEK	6								P11974	247	P11974	141	intra	0.71	P11974-141-P11974-247	247.0	136.0	False	138.0681	2956.56	3.0586	2956.569	0.07	KAADVHEVR	KGATLKITLDNAYMEK	P11974(247);	P11974(141);	62.7852	0.41	Kojak	False
20180615_KS_CL_9	19362	3	RFDEILEASDGIMVAR					15.99	13	15.99				P11974				linear or mono	4.79				False	0.0	1836.907	-1.6871	1836.9039	0.0	RFDEILEASDGIM[15.99]VAR		P11974;		62.8525	4.54	Kojak	False
20180615_KS_CL_9	19367	3	SSSHSTDLMEAMAMGSVEASYK											P11974				linear or mono	3.18				False	0.0	2317.9878	-0.6344	2317.9864	0.0	SSSHSTDLMEAMAMGSVEASYK		P11974;		62.8628	3.18	Kojak	False
20180615_KS_CL_9	19388	4	GATLKITLDNAYMEK	5	TGLIKGSGTAEVELKK	5								P11974	141	P11974	125	intra	1.005	P11974-125-P11974-141	137.0	121.0	False	138.0681	3434.8688	-3.1205	3434.8581	0.25	GATLKITLDNAYMEK	TGLIKGSGTAEVELKK	P11974(141);	P11974(125);	62.903	0.05	Kojak	False
20180615_KS_CL_9	19390	4	QKGPDFLVTEVENGGFLGSKK											P11974				linear or mono	3.97				False	0.0	2249.1651	1.7607	2249.1691	0.0	QKGPDFLVTEVENGGFLGSKK		P11974;		62.9093	3.07	Kojak	False
20180615_KS_CL_9	19392	3	SVETLKEMIKSGMNVAR	6		10								P11974	62		66	loop	0.42	P11974-62	57.0	57.0	False	138.0681	2030.0374	8.1525	2030.0539	0.0	SVETLKEMIKSGMNVAR		P11974(62);		62.912	0.42	Kojak	False
20180615_KS_CL_9	19407	5	CNRAGKPVICATQMLESMIK	6	KILGEKGK	6								P11974	322	P11974	261	intra	0.55	P11974-261-P11974-322	317.0	256.0	False	138.0681	3315.726	8.372	3315.7537	0.275	CNRAGKPVICATQMLESMIK	KILGEKGK	P11974(322);	P11974(261);	62.9498	0.255	Kojak	False
20180615_KS_CL_9	19410	5	LTAGKKLEVEATGSGK	6	RVEHVDAAKR	9								decoy_P11974	397	decoy_P11974	285	intra	0.53	decoy_P11974-285-decoy_P11974-397	392.0	277.0	True	138.0681	2905.5935	1.677	2905.5984	0.19	LTAGKKLEVEATGSGK	RVEHVDAAKR	decoy_P11974(397);	decoy_P11974(285);	62.9538	0.53	Kojak	False
20180615_KS_CL_9	19413	3	WGTLVIVVDGKKFFGR					156.08	12	156.08				decoy_P11974				linear or mono	0.135				True	0.0	1977.0906	9.1029	1977.1086	0.0	WGTLVIVVDGKK[156.08]FFGR		decoy_P11974;		62.9632	0.135	Kojak	False
20180615_KS_CL_9	19426	5	AGKPVICATQMLESMIKKPRPTR					156.08	18	156.08				P11974				linear or mono	0.73				False	0.0	2767.4719	6.8829	2767.4909	0.0	AGKPVICATQMLESMIKK[156.08]PRPTR		P11974;		62.9981	0.73	Kojak	False
20180615_KS_CL_9	19432	6	CLAAALIVLTESGRSAHQVARYRPR											P11974				linear or mono	0.29				False	0.0	2794.5364	-8.1873	2794.5135	0.0	CLAAALIVLTESGRSAHQVARYRPR		P11974;		63.0098	0.29	Kojak	False
20180615_KS_CL_9	19433	3	KGATLKITLDNAYMEK											P11974				linear or mono	1.345				False	0.0	1794.9492	3.1778	1794.9549	0.0	KGATLKITLDNAYMEK		P11974;		63.0112	1.195	Kojak	False
20180615_KS_CL_9	19434	5	GKEGLIK	2	SKSHSEAGSAFIQTQQLHAAMADTFLEHMCR	1								decoy_P11974	271	P11974	2	inter	0.115	P11974-2-decoy_P11974-271	270.0	2.0	True	138.0681	4370.1052	4.3835	4370.1244	0.04	GKEGLIK	SKSHSEAGSAFIQTQQLHAAMADTFLEHMCR	decoy_P11974(271);	P11974(2);	63.0125	0.055	Kojak	False
20180615_KS_CL_9	19441	3	AGKPVICATQMLESMIK					15.99;15.99	11;15	15.99;15.99				P11974				linear or mono	1.355				False	0.0	1907.9486	1.6372	1907.9518	0.0	AGKPVICATQM[15.99]LESM[15.99]IK		P11974;		63.0259	1.355	Kojak	False
20180615_KS_CL_9	19450	3	RFDEILEASDGIMVAR											P11974				linear or mono	3.685				False	0.0	1820.9088	0.0929	1820.909	0.0	RFDEILEASDGIMVAR		P11974;		63.0537	3.32	Kojak	False
20180615_KS_CL_9	19462	3	EMYANDLTIKLTAGK	10	KAADVHEVRK	1								decoy_P11974	391	P11974	247	inter	0.385	P11974-247-decoy_P11974-391	382.0	247.0	True	138.0681	2956.5521	5.7172	2956.569	0.11	EMYANDLTIKLTAGK	KAADVHEVRK	decoy_P11974(391);	P11974(247);	63.0776	0.21	Kojak	False
20180615_KS_CL_9	19467	3	EAEAAMFHRKLFEELAR											P11974				linear or mono	0.4				False	0.0	2047.0362	-2.5994	2047.0308	0.0	EAEAAMFHRKLFEELAR		P11974;		63.0879	0.4	Kojak	False
20180615_KS_CL_9	19478	5	KSGLFGGNEVETVLFDPGK	1	MNFSHGTHEYHAETIKNVR	16								decoy_P11974	326	P11974	89	inter	0.145	P11974-89-decoy_P11974-326	326.0	74.0	True	138.0681	4401.1349	3.1261	4401.1486	0.005	KSGLFGGNEVETVLFDPGK	MNFSHGTHEYHAETIKNVR	decoy_P11974(326);	P11974(89);	63.118	0.145	Kojak	False
20180615_KS_CL_9	19481	5	CLAAALIVLTESGRSAHQVARYRPR											P11974				linear or mono	0.47				False	0.0	2794.5365	-8.2	2794.5135	0.0	CLAAALIVLTESGRSAHQVARYRPR		P11974;		63.1261	0.47	Kojak	False
20180615_KS_CL_9	19482	6	KGATLK	1	MSKSHSEAGSAFIQTQQLHAAMADTFLEHMCR	1								P11974	136	P11974	1	intra	1.845	P11974-1-P11974-136	136.0	1.0	False	138.0681	4374.1186	-3.8931	4374.1015	0.065	KGATLK	MSKSHSEAGSAFIQTQQLHAAMADTFLEHMCR	P11974(136);	P11974(1);	63.128	0.205	Kojak	False
20180615_KS_CL_9	19487	3	KGATLKITLDNAYMEK					156.08	6	156.08				P11974				linear or mono	2.615				False	0.0	1951.0344	-0.4855	1951.0335	0.0	KGATLK[156.08]ITLDNAYMEK		P11974;		63.1385	1.58	Kojak	False
20180615_KS_CL_9	19491	3	QKGPDFLVTEVENGGFLGSKK											P11974				linear or mono	4.645				False	0.0	2249.1702	-0.4763	2249.1691	0.0	QKGPDFLVTEVENGGFLGSKK		P11974;		63.1523	4.115	Kojak	False
20180615_KS_CL_9	19494	3	SSSHSTDLMEAMAMGSVEASYK					15.99	14	15.99				P11974				linear or mono	3.005				False	0.0	2333.9825	-0.5333	2333.9813	0.0	SSSHSTDLMEAMAM[15.99]GSVEASYK		P11974;		63.1647	3.005	Kojak	False
20180615_KS_CL_9	19498	3	GDVVIVLTGWRPGSGFTNTMR					15.99	20	15.99				P11974				linear or mono	0.635				False	0.0	2278.1583	-2.4436	2278.1527	0.0	GDVVIVLTGWRPGSGFTNTM[15.99]R		P11974;		63.1745	0.635	Kojak	False
20180615_KS_CL_9	19510	5	CDENILWLDYKNICK	11	MNFSHGTHEYHAETIKNVR	16								P11974	162	P11974	89	intra	1.495	P11974-89-P11974-162	152.0	74.0	False	138.0681	4391.0931	-8.4479	4391.056	0.135	CDENILWLDYKNICK	MNFSHGTHEYHAETIKNVR	P11974(162);	P11974(89);	63.2098	1.495	Kojak	False
20180615_KS_CL_9	19518	3	AGKPVICATQMLESMIK					15.99	11	15.99				P11974				linear or mono	3.42				False	0.0	1891.942	7.8761	1891.9569	0.0	AGKPVICATQM[15.99]LESMIK		P11974;		63.2283	3.42	Kojak	False
20180615_KS_CL_9	19519	4	KGDVVIVLTGWRPGSGFTNTMR					15.99	21	15.99				P11974				linear or mono	2.695				False	0.0	2406.2431	1.9023	2406.2477	0.0	KGDVVIVLTGWRPGSGFTNTM[15.99]R		P11974;		63.2296	2.695	Kojak	False
20180615_KS_CL_9	19528	3	SSSHSTDLMEAMAMGSVEASYK					15.99;15.99	12;14	15.99;15.99				P11974				linear or mono	2.1				False	0.0	2349.9779	-0.7406	2349.9762	0.0	SSSHSTDLMEAM[15.99]AM[15.99]GSVEASYK		P11974;		63.2494	2.1	Kojak	False
20180615_KS_CL_9	19546	4	SHSEAGSAFIQTQQLHAAMADTFLEHMCR					15.99	19	15.99				P11974				linear or mono	1.905				False	0.0	3289.4655	1.4125	3289.4701	0.0	SHSEAGSAFIQTQQLHAAM[15.99]ADTFLEHMCR		P11974;		63.2943	1.905	Kojak	False
20180615_KS_CL_9	19571	3	RFDEILEASDGIMVAR					15.99	13	15.99				P11974				linear or mono	4.745				False	0.0	1836.9033	0.3472	1836.9039	0.0	RFDEILEASDGIM[15.99]VAR		P11974;		63.363	4.745	Kojak	False
20180615_KS_CL_9	19576	3	SSSHSTDLMEAMAMGSVEASYK											P11974				linear or mono	2.805				False	0.0	2317.9873	-0.3906	2317.9864	0.0	SSSHSTDLMEAMAMGSVEASYK		P11974;		63.3733	2.805	Kojak	False
20180615_KS_CL_9	19578	3	KGATLKITLDNAYMEK					156.08;15.99	6;14	156.08;15.99				P11974				linear or mono	2.64				False	0.0	1967.0275	0.4654	1967.0284	0.0	KGATLK[156.08]ITLDNAYM[15.99]EK		P11974;		63.376	2.12	Kojak	False
20180615_KS_CL_9	19593	4	QKGPDFLVTEVENGGFLGSKK											P11974				linear or mono	4.34				False	0.0	2249.1673	0.7873	2249.1691	0.0	QKGPDFLVTEVENGGFLGSKK		P11974;		63.4128	3.205	Kojak	False
20180615_KS_CL_9	19599	3	ALEEFLKR	7	AVNMGSKIMEKLTEVSR	11								decoy_P11974	139	decoy_P11974	470	intra	0.185	decoy_P11974-139-decoy_P11974-470	133.0	460.0	True	138.0681	3034.5891	9.9624	3034.6194	0.04	ALEEFLKR	AVNMGSKIMEKLTEVSR	decoy_P11974(139);	decoy_P11974(470);	63.425	0.03	Kojak	False
20180615_KS_CL_9	19606	5	GFFKK	4	SGLFGGNEVETVLFDPGKQK	18								P11974	504	decoy_P11974	344	inter	0.365	decoy_P11974-344-P11974-504	501.0	327.0	True	138.0681	2884.4722	9.9587	2884.501	0.03	GFFKK	SGLFGGNEVETVLFDPGKQK	P11974(504);	decoy_P11974(344);	63.4424	0.365	Kojak	False
20180615_KS_CL_9	19610	3	IMSELMQTACIVPKGARNCR	14	VNLAMNVGKAR	9								decoy_P11974	210	P11974	498	inter	0.34	decoy_P11974-210-P11974-498	197.0	490.0	True	138.0681	3643.8451	4.1784	3643.8603	0.23	IMSELMQTACIVPKGARNCR	VNLAMNVGKAR	decoy_P11974(210);	P11974(498);	63.4514	0.2	Kojak	False
20180615_KS_CL_9	19616	5	KGVNLPGAAVDLPAVSEK	1	KLFEELAR	1								P11974	207	P11974	393	intra	2.38	P11974-207-P11974-393	207.0	393.0	False	138.0681	2906.5926	6.5097	2906.6116	0.71	KGVNLPGAAVDLPAVSEK	KLFEELAR	P11974(207);	P11974(393);	63.4632	0.585	Kojak	False
20180615_KS_CL_9	19631	5	ALEEFLKRHFMAAEAER	7	LTAGKKLEVEATGSGK	6								decoy_P11974	139	decoy_P11974	397	intra	1.02	decoy_P11974-139-decoy_P11974-397	133.0	392.0	True	138.0681	3772.9954	-3.5407	3772.982	0.145	ALEEFLKRHFMAAEAER	LTAGKKLEVEATGSGK	decoy_P11974(139);	decoy_P11974(397);	63.5013	0.895	Kojak	False
20180615_KS_CL_9	19637	5	GKEGLIK	2	SKSHSEAGSAFIQTQQLHAAMADTFLEHMCR	1								decoy_P11974	271	P11974	2	inter	1.345	P11974-2-decoy_P11974-271	270.0	2.0	True	138.0681	4370.1094	3.437	4370.1244	0.135	GKEGLIK	SKSHSEAGSAFIQTQQLHAAMADTFLEHMCR	decoy_P11974(271);	P11974(2);	63.5184	0.125	Kojak	False
20180615_KS_CL_9	19649	3	KGVNLPGAAVDLPAVSEKDIQDLK											P11974				linear or mono	4.085				False	0.0	2476.3351	7.4744	2476.3536	0.0	KGVNLPGAAVDLPAVSEKDIQDLK		P11974;		63.5479	4.085	Kojak	False
20180615_KS_CL_9	19657	3	RFDEILEASDGIMVAR											P11974				linear or mono	4.65				False	0.0	1820.9103	-0.717	1820.909	0.0	RFDEILEASDGIMVAR		P11974;		63.5676	3.82	Kojak	False
20180615_KS_CL_9	19659	4	KGVNLPGAAVDLPAVSEKDIQDLK											P11974				linear or mono	4.89				False	0.0	2476.3386	6.0692	2476.3536	0.0	KGVNLPGAAVDLPAVSEKDIQDLK		P11974;		63.5703	4.89	Kojak	False
20180615_KS_CL_9	19661	3	QKGPDFLVTEVENGGFLGSK											P11974				linear or mono	1.45				False	0.0	2121.0678	2.9704	2121.0741	0.0	QKGPDFLVTEVENGGFLGSK		P11974;		63.573	1.45	Kojak	False
20180615_KS_CL_9	19672	3	AGKPVICATQMLESMIK											P11974				linear or mono	3.725				False	0.0	1875.9603	0.8639	1875.962	0.0	AGKPVICATQMLESMIK		P11974;		63.6003	3.725	Kojak	False
20180615_KS_CL_9	19678	5	MSKSHSEAGSAFIQTQQLHAAMADTFLEHMCR	3	RVEHVDAAKR	9								P11974	3	decoy_P11974	285	inter	0.79	P11974-3-decoy_P11974-285	1.0	277.0	True	138.0681	4937.3195	7.797	4937.358	0.455	MSKSHSEAGSAFIQTQQLHAAMADTFLEHMCR	RVEHVDAAKR	P11974(3);	decoy_P11974(285);	63.6121	0.09	Kojak	False
20180615_KS_CL_9	19679	3	KGVNLPGAAVDLPAVSEKDIQDLK											P11974				linear or mono	4.205				False	0.0	2476.3335	8.0902	2476.3536	0.0	KGVNLPGAAVDLPAVSEKDIQDLK		P11974;		63.6134	4.205	Kojak	False
20180615_KS_CL_9	19681	2	PVPVVRMTNTFGSGPR											decoy_P11974				linear or mono	0.13				True	0.0	1713.9152	-9.7987	1713.8984	0.0	PVPVVRMTNTFGSGPR		decoy_P11974;		63.6161	0.13	Kojak	False
20180615_KS_CL_9	19684	3	EMYANDLTIKLTAGKK					156.08;156.08	10;15	156.08;156.08				decoy_P11974				linear or mono	0.545				True	0.0	2107.1246	-5.9375	2107.1121	0.0	EMYANDLTIK[156.08]LTAGK[156.08]K		decoy_P11974;		63.6245	0.545	Kojak	False
20180615_KS_CL_9	19691	6	GKEGLIK	2	SKSHSEAGSAFIQTQQLHAAMADTFLEHMCR	1								decoy_P11974	271	P11974	2	inter	2.705	P11974-2-decoy_P11974-271	270.0	2.0	True	138.0681	4370.1052	4.3824	4370.1244	0.535	GKEGLIK	SKSHSEAGSAFIQTQQLHAAMADTFLEHMCR	decoy_P11974(271);	P11974(2);	63.6415	0.18	Kojak	False
20180615_KS_CL_9	19696	3	KGATLKITLDNAYMEK					156.08	6	156.08				P11974				linear or mono	3.98				False	0.0	1951.0356	-1.0596	1951.0335	0.0	KGATLK[156.08]ITLDNAYMEK		P11974;		63.6519	3.47	Kojak	False
20180615_KS_CL_9	19698	4	MSKSHSEAGSAFIQTQQLHAAMADTFLEHMCR					156.08	3	156.08				P11974				linear or mono	0.71				False	0.0	3775.6943	7.1414	3775.7213	0.0	MSK[156.08]SHSEAGSAFIQTQQLHAAMADTFLEHMCR		P11974;		63.6551	0.71	Kojak	False
20180615_KS_CL_9	19704	5	KIMSELMQTACIVPK	1	KPRPTR	1								decoy_P11974	196	P11974	337	inter	0.4	decoy_P11974-196-P11974-337	196.0	337.0	True	138.0681	2639.438	-2.1255	2639.4324	0.035	KIMSELMQTACIVPK	KPRPTR	decoy_P11974(196);	P11974(337);	63.6667	0.4	Kojak	False
20180615_KS_CL_9	19706	3	SSSHSTDLMEAMAMGSVEASYK					15.99	14	15.99				P11974				linear or mono	3.26				False	0.0	2333.983	-0.7367	2333.9813	0.0	SSSHSTDLMEAMAM[15.99]GSVEASYK		P11974;		63.673	3.26	Kojak	False
20180615_KS_CL_9	19726	5	nSKSHSEAGSAFIQTQQLHAAMADTFLEHMCR					156.08;15.99	1;22	156.08;15.99				P11974				linear or mono	1.225				False	0.0	3660.6702	1.5053	3660.6757	0.0	n[156.08]SKSHSEAGSAFIQTQQLHAAM[15.99]ADTFLEHMCR		P11974;		63.722	1.225	Kojak	False
20180615_KS_CL_9	19733	3	AGKPVICATQMLESMIK					15.99	11	15.99				P11974				linear or mono	3.8				False	0.0	1891.9415	8.1053	1891.9569	0.0	AGKPVICATQM[15.99]LESMIK		P11974;		63.7349	3.8	Kojak	False
20180615_KS_CL_9	19734	4	KGDVVIVLTGWRPGSGFTNTMR					15.99	21	15.99				P11974				linear or mono	2.935				False	0.0	2406.2346	5.433	2406.2477	0.0	KGDVVIVLTGWRPGSGFTNTM[15.99]R		P11974;		63.7363	2.935	Kojak	False
20180615_KS_CL_9	19759	5	AGKPVICATQMLESMIK	3	KILGEKGK	1								P11974	322	P11974	256	intra	1.19	P11974-256-P11974-322	320.0	256.0	False	138.0681	2885.5523	9.2813	2885.5791	0.325	AGKPVICATQMLESMIK	KILGEKGK	P11974(322);	P11974(256);	63.7949	0.145	Kojak	False
20180615_KS_CL_9	19762	3	EMIKSGMNVARMNFSHGTHEYHAETIK					15.99;156.08	2;4	15.99;156.08				P11974				linear or mono	0.12				False	0.0	3289.5064	7.6802	3289.5316	0.0	EM[15.99]IK[156.08]SGMNVARMNFSHGTHEYHAETIK		P11974;		63.8043	0.12	Kojak	False
20180615_KS_CL_9	19778	5	SHSEAGSAFIQTQQLHAAMADTFLEHMCR					15.99	19	15.99				P11974				linear or mono	0.98				False	0.0	3289.4653	1.4797	3289.4701	0.0	SHSEAGSAFIQTQQLHAAM[15.99]ADTFLEHMCR		P11974;		63.8457	0.98	Kojak	False
20180615_KS_CL_9	19791	3	RFDEILEASDGIMVAR					15.99	13	15.99				P11974				linear or mono	4.775				False	0.0	1836.9016	1.2513	1836.9039	0.0	RFDEILEASDGIM[15.99]VAR		P11974;		63.8744	4.65	Kojak	False
20180615_KS_CL_9	19792	3	SSSHSTDLMEAMAMGSVEASYK					15.99;15.99	12;14	15.99;15.99				P11974				linear or mono	2.395				False	0.0	2349.974	0.9075	2349.9762	0.0	SSSHSTDLMEAM[15.99]AM[15.99]GSVEASYK		P11974;		63.8762	2.395	Kojak	False
20180615_KS_CL_9	19796	3	SSSHSTDLMEAMAMGSVEASYK											P11974				linear or mono	2.905				False	0.0	2317.9831	1.4311	2317.9864	0.0	SSSHSTDLMEAMAMGSVEASYK		P11974;		63.8852	2.905	Kojak	False
20180615_KS_CL_9	19798	4	SHSEAGSAFIQTQQLHAAMADTFLEHMCR					15.99	19	15.99				P11974				linear or mono	3.01				False	0.0	3289.4596	3.2149	3289.4701	0.0	SHSEAGSAFIQTQQLHAAM[15.99]ADTFLEHMCR		P11974;		63.8879	3.01	Kojak	False
20180615_KS_CL_9	19810	4	QKGPDFLVTEVENGGFLGSKK											P11974				linear or mono	3.86				False	0.0	2249.1676	0.6489	2249.1691	0.0	QKGPDFLVTEVENGGFLGSKK		P11974;		63.9166	3.085	Kojak	False
20180615_KS_CL_9	19816	3	NHQTARQAHLYRGIFPVVCK											P11974				linear or mono	0.235				False	0.0	2394.2538	-2.0042	2394.249	0.0	NHQTARQAHLYRGIFPVVCK		P11974;		63.9288	0.235	Kojak	False
20180615_KS_CL_9	19826	4	ALEEFLKR	7	EAEAAMFHRKLFEELAR	10								decoy_P11974	139	P11974	393	inter	0.05	decoy_P11974-139-P11974-393	133.0	384.0	True	138.0681	3189.6465	5.5835	3189.6643	0.005	ALEEFLKR	EAEAAMFHRKLFEELAR	decoy_P11974(139);	P11974(393);	63.9502	0.05	Kojak	False
20180615_KS_CL_9	19831	4	SKSHSEAGSAFIQTQQLHAAMADTFLEHMCR					156.08;15.99	2;21	156.08;15.99				P11974				linear or mono	1.275				False	0.0	3660.6636	3.3078	3660.6757	0.0	SK[156.08]SHSEAGSAFIQTQQLHAAM[15.99]ADTFLEHMCR		P11974;		63.9606	1.275	Kojak	False
20180615_KS_CL_9	19851	5	MSKSHSEAGSAFIQTQQLHAAMADTFLEHMCRLDIDSAPITAR	1		3								P11974	1		3	loop	1.02	P11974-1	1.0	1.0	False	138.0681	4910.2995	5.1065	4910.3246	0.0	MSKSHSEAGSAFIQTQQLHAAMADTFLEHMCRLDIDSAPITAR		P11974(1);		64.017	1.02	Kojak	False
20180615_KS_CL_9	19855	4	VNLAMNVGKARGFFK	9	VNLAMNVGKARGFFK	9								P11974	498	P11974	498	homomultimeric	0.405	P11974-498-P11974-498	490.0	490.0	False	138.0681	3439.8435	8.7482	3439.8735	0.405	VNLAMNVGKARGFFK	VNLAMNVGKARGFFK	P11974(498);	P11974(498);	64.026	0.405	Kojak	False
20180615_KS_CL_9	19860	4	GPDFLVTEVENGGFLGSKK	18	KPRPTR	1								P11974	206	P11974	337	intra	5.515	P11974-206-P11974-337	189.0	337.0	False	138.0681	2884.5453	-0.2684	2884.5446	0.94	GPDFLVTEVENGGFLGSKK	KPRPTR	P11974(206);	P11974(337);	64.042	3.835	Kojak	False
20180615_KS_CL_9	19870	3	VYVDDGLISLQVK											P11974				linear or mono	0.365				False	0.0	1447.7894	1.9077	1447.7922	0.0	VYVDDGLISLQVK		P11974;		64.0629	0.06	Kojak	False
20180615_KS_CL_9	19876	4	KGVNLPGAAVDLPAVSEKDIQDLK											P11974				linear or mono	3.88				False	0.0	2476.3329	8.3519	2476.3536	0.0	KGVNLPGAAVDLPAVSEKDIQDLK		P11974;		64.0799	3.88	Kojak	False
20180615_KS_CL_9	19877	3	RFDEILEASDGIMVAR											P11974				linear or mono	4.2				False	0.0	1820.9075	0.8145	1820.909	0.0	RFDEILEASDGIMVAR		P11974;		64.0813	3.815	Kojak	False
20180615_KS_CL_9	19882	3	CDENILWLDYKNICK	11	QKGPDFLVTEVENGGFLGSKK	20								P11974	162	P11974	206	intra	0.4	P11974-162-P11974-206	152.0	187.0	False	138.0681	4370.1184	9.531	4370.1601	0.04	CDENILWLDYKNICK	QKGPDFLVTEVENGGFLGSKK	P11974(162);	P11974(206);	64.0921	0.025	Kojak	False
20180615_KS_CL_9	19884	3	GPDFLVTEVENGGFLGSKK	18	KPRPTR	1								P11974	206	P11974	337	intra	2.485	P11974-206-P11974-337	189.0	337.0	False	138.0681	2884.5414	1.0933	2884.5446	0.585	GPDFLVTEVENGGFLGSKK	KPRPTR	P11974(206);	P11974(337);	64.1002	1.395	Kojak	False
20180615_KS_CL_9	19892	3	KGVNLPGAAVDLPAVSEKDIQDLK											P11974				linear or mono	3.455				False	0.0	2476.3322	8.6425	2476.3536	0.0	KGVNLPGAAVDLPAVSEKDIQDLK		P11974;		64.1252	3.145	Kojak	False
20180615_KS_CL_9	19895	4	ILGEKGKNIK	7	KSGLFGGNEVETVLFDPGKQK	1								P11974	263	decoy_P11974	326	inter	0.885	P11974-263-decoy_P11974-326	257.0	326.0	True	138.0681	3485.882	8.9429	3485.9132	0.095	ILGEKGKNIK	KSGLFGGNEVETVLFDPGKQK	P11974(263);	decoy_P11974(326);	64.1296	0.53	Kojak	False
20180615_KS_CL_9	19896	3	RIFSAFVMDVDQEVGFK											decoy_P11974				linear or mono	0.3				True	0.0	1986.9884	-0.5586	1986.9872	0.0	RIFSAFVMDVDQEVGFK		decoy_P11974;		64.131	0.3	Kojak	False
20180615_KS_CL_9	19898	3	EMYANDLTIKLTAGKK					156.08;156.08	10;15	156.08;156.08				decoy_P11974				linear or mono	0.13				True	0.0	2107.1268	-6.9803	2107.1121	0.0	EMYANDLTIK[156.08]LTAGK[156.08]K		decoy_P11974;		64.1372	0.055	Kojak	False
20180615_KS_CL_9	19903	6	GKEGLIK	2	SKSHSEAGSAFIQTQQLHAAMADTFLEHMCR	1								decoy_P11974	271	P11974	2	inter	1.37	P11974-2-decoy_P11974-271	270.0	2.0	True	138.0681	4370.1012	5.3036	4370.1244	0.71	GKEGLIK	SKSHSEAGSAFIQTQQLHAAMADTFLEHMCR	decoy_P11974(271);	P11974(2);	64.1475	0.23	Kojak	False
20180615_KS_CL_9	19906	3	KGATLKITLDNAYMEK					156.08	6	156.08				P11974				linear or mono	3.265				False	0.0	1951.0355	-1.0513	1951.0335	0.0	KGATLK[156.08]ITLDNAYMEK		P11974;		64.1551	2.465	Kojak	False
20180615_KS_CL_9	19917	3	SSSHSTDLMEAMAMGSVEASYK					15.99	14	15.99				P11974				linear or mono	2.415				False	0.0	2333.9758	2.3566	2333.9813	0.0	SSSHSTDLMEAMAM[15.99]GSVEASYK		P11974;		64.1771	2.415	Kojak	False
20180615_KS_CL_9	19933	6	CDENILWLDYKNICK	11	DIQDLKFGVEQDVDMVFASFIR	6								P11974	162	P11974	230	intra	0.74	P11974-162-P11974-230	152.0	225.0	False	138.0681	4692.2403	3.9424	4692.2588	0.32	CDENILWLDYKNICK	DIQDLKFGVEQDVDMVFASFIR	P11974(162);	P11974(230);	64.2151	0.23	Kojak	False
20180615_KS_CL_9	19943	5	KPRPTR	1	QKGPDFLVTEVENGGFLGSKK	20								P11974	337	P11974	206	intra	1.995	P11974-206-P11974-337	337.0	187.0	False	138.0681	3140.6952	0.9091	3140.6981	0.245	KPRPTR	QKGPDFLVTEVENGGFLGSKK	P11974(337);	P11974(206);	64.2375	1.56	Kojak	False
20180615_KS_CL_9	19945	3	AGKPVICATQMLESMIK					15.99	15	15.99				P11974				linear or mono	1.315				False	0.0	1891.9538	1.6281	1891.9569	0.0	AGKPVICATQMLESM[15.99]IK		P11974;		64.2437	1.315	Kojak	False
20180615_KS_CL_9	19946	4	KGDVVIVLTGWRPGSGFTNTMR					15.99	21	15.99				P11974				linear or mono	2.8				False	0.0	2406.2409	2.822	2406.2477	0.0	KGDVVIVLTGWRPGSGFTNTM[15.99]R		P11974;		64.245	2.8	Kojak	False
20180615_KS_CL_9	19965	5	EMIKSGMNVARMNFSHGTHEYHAETIK	4	RVEHVDAAKR	9								P11974	66	decoy_P11974	285	inter	0.625	P11974-66-decoy_P11974-285	63.0	277.0	True	138.0681	4435.1379	8.0104	4435.1734	0.235	EMIKSGMNVARMNFSHGTHEYHAETIK	RVEHVDAAKR	P11974(66);	decoy_P11974(285);	64.2857	0.38	Kojak	False
20180615_KS_CL_9	19968	7	GDLGIEIPAEKVFLAQK	11	RIFSAFVMDVDQEVGFKLDQIDK	17								P11974	305	decoy_P11974	302	inter	0.035	decoy_P11974-302-P11974-305	295.0	286.0	True	138.0681	4664.4702	-5.4198	4664.4449	0.24	GDLGIEIPAEKVFLAQK	RIFSAFVMDVDQEVGFKLDQIDK	P11974(305);	decoy_P11974(302);	64.2932	0.035	Kojak	False
20180615_KS_CL_9	19976	3	KGDVVIVLTGWRPGSGFTNTMR					15.99	21	15.99				P11974				linear or mono	1.775				False	0.0	2406.246	0.6811	2406.2477	0.0	KGDVVIVLTGWRPGSGFTNTM[15.99]R		P11974;		64.3178	1.775	Kojak	False
20180615_KS_CL_9	19978	4	GFFKK	4	KLFEELAR	1								P11974	504	P11974	393	intra	1.78	P11974-393-P11974-504	501.0	393.0	False	138.0681	1767.9902	1.175	1767.9923	0.015	GFFKK	KLFEELAR	P11974(504);	P11974(393);	64.3204	1.04	Kojak	False
20180615_KS_CL_9	19982	2	KLFEELAR											P11974				linear or mono	1.645				False	0.0	1004.564	1.4488	1004.5654	0.0	KLFEELAR		P11974;		64.3293	1.57	Kojak	False
20180615_KS_CL_9	19983	5	CMHELFTDAMAAHLQQTQIFASGAESHSKSM	29	GKEGLIKR	7								decoy_P11974	529	decoy_P11974	276	intra	0.525	decoy_P11974-276-decoy_P11974-529	501.0	270.0	True	138.0681	4501.1727	-1.731	4501.1649	0.2	CMHELFTDAMAAHLQQTQIFASGAESHSKSM	GKEGLIKR	decoy_P11974(529);	decoy_P11974(276);	64.3307	0.525	Kojak	False
20180615_KS_CL_9	19986	4	ITEAHYEHTGHSFNMRAVNMGSKIMEK	23	KLEVEATGSGK	1								decoy_P11974	466	decoy_P11974	397	intra	0.96	decoy_P11974-397-decoy_P11974-466	444.0	397.0	True	138.0681	4373.1042	4.5413	4373.1241	0.37	ITEAHYEHTGHSFNMRAVNMGSKIMEK	KLEVEATGSGK	decoy_P11974(466);	decoy_P11974(397);	64.3383	0.27	Kojak	False
20180615_KS_CL_9	19988	3	KGVNLPGAAVDLPAVSEK	1	NICKVVDVGSK	4								P11974	207	P11974	166	intra	3.095	P11974-166-P11974-207	207.0	163.0	False	138.0681	3119.6862	1.1829	3119.6899	0.92	KGVNLPGAAVDLPAVSEK	NICKVVDVGSK	P11974(207);	P11974(166);	64.3463	0.875	Kojak	False
20180615_KS_CL_9	20000	5	SHSEAGSAFIQTQQLHAAMADTFLEHMCRLDIDSAPITAR					15.99;15.99	19;27	15.99;15.99				P11974				linear or mono	1.005				False	0.0	4458.0569	4.9305	4458.0789	0.0	SHSEAGSAFIQTQQLHAAM[15.99]ADTFLEHM[15.99]CRLDIDSAPITAR		P11974;		64.377	1.005	Kojak	False
20180615_KS_CL_9	20003	3	RFDEILEASDGIMVAR					15.99	13	15.99				P11974				linear or mono	4.56				False	0.0	1836.9009	1.6536	1836.9039	0.0	RFDEILEASDGIM[15.99]VAR		P11974;		64.3846	4.56	Kojak	False
20180615_KS_CL_9	20006	3	SSSHSTDLMEAMAMGSVEASYK											P11974				linear or mono	2.135				False	0.0	2317.98	2.7588	2317.9864	0.0	SSSHSTDLMEAMAMGSVEASYK		P11974;		64.392	2.135	Kojak	False
20180615_KS_CL_9	20010	3	KGVNLPGAAVDLPAVSEK	1	NICKVVDVGSK	4								P11974	207	P11974	166	intra	2.625	P11974-166-P11974-207	207.0	163.0	False	138.0681	3119.6878	0.6511	3119.6899	1.17	KGVNLPGAAVDLPAVSEK	NICKVVDVGSK	P11974(207);	P11974(166);	64.401	1.05	Kojak	False
20180615_KS_CL_9	20011	6	NIKIISK	3	SKSHSEAGSAFIQTQQLHAAMADTFLEHMCR	1								P11974	266	P11974	2	intra	1.72	P11974-2-P11974-266	264.0	2.0	False	138.0681	4441.1803	3.9541	4441.1979	0.05	NIKIISK	SKSHSEAGSAFIQTQQLHAAMADTFLEHMCR	P11974(266);	P11974(2);	64.4024	0.03	Kojak	False
20180615_KS_CL_9	20016	3	KGVNLPGAAVDLPAVSEK	1	NICKVVDVGSK	4								P11974	207	P11974	166	intra	2.59	P11974-166-P11974-207	207.0	163.0	False	138.0681	3119.6861	1.2111	3119.6899	1.19	KGVNLPGAAVDLPAVSEK	NICKVVDVGSK	P11974(207);	P11974(166);	64.4127	1.065	Kojak	False
20180615_KS_CL_9	20018	4	QKGPDFLVTEVENGGFLGSKK											P11974				linear or mono	3.31				False	0.0	2249.1709	-0.8062	2249.1691	0.0	QKGPDFLVTEVENGGFLGSKK		P11974;		64.4189	2.59	Kojak	False
20180615_KS_CL_9	20022	6	CDENILWLDYKNICK	11	DIQDLKFGVEQDVDMVFASFIR	6								P11974	162	P11974	230	intra	0.935	P11974-162-P11974-230	152.0	225.0	False	138.0681	4692.2135	9.6612	4692.2588	0.34	CDENILWLDYKNICK	DIQDLKFGVEQDVDMVFASFIR	P11974(162);	P11974(230);	64.4328	0.46	Kojak	False
20180615_KS_CL_9	20027	3	SVETLKEMIKSGMNVAR					156.08;15.99	6;8	156.08;15.99				P11974				linear or mono	1.575				False	0.0	2064.051	4.0666	2064.0594	0.0	SVETLK[156.08]EM[15.99]IKSGMNVAR		P11974;		64.4448	0.5	Kojak	False
20180615_KS_CL_9	20035	3	KPRPTR	1	VGEHNEIKSIIKINK	12								P11974	337	decoy_P11974	266	inter	0.675	decoy_P11974-266-P11974-337	337.0	255.0	True	138.0681	2612.5055	2.6595	2612.5125	0.13	KPRPTR	VGEHNEIKSIIKINK	P11974(337);	decoy_P11974(266);	64.4697	0.04	Kojak	False
20180615_KS_CL_9	20042	5	QKGPDFLVTEVENGGFLGSKK	20	TGLIKGSGTAEVELKK	5								P11974	206	P11974	125	intra	3.835	P11974-125-P11974-206	187.0	121.0	False	138.0681	4017.1409	6.552	4017.1672	0.765	QKGPDFLVTEVENGGFLGSKK	TGLIKGSGTAEVELKK	P11974(206);	P11974(125);	64.4897	0.4	Kojak	False
20180615_KS_CL_9	20050	4	SKSHSEAGSAFIQTQQLHAAMADTFLEHMCR					156.08;15.99	2;29	156.08;15.99				P11974				linear or mono	1.025				False	0.0	3660.6591	4.5346	3660.6757	0.0	SK[156.08]SHSEAGSAFIQTQQLHAAMADTFLEHM[15.99]CR		P11974;		64.5097	1.025	Kojak	False
20180615_KS_CL_9	20054	4	NIKIISK	3	SKSHSEAGSAFIQTQQLHAAMADTFLEHMCR	2								P11974	266	P11974	3	intra	1.045	P11974-3-P11974-266	264.0	2.0	False	138.0681	4441.184	3.1195	4441.1979	0.14	NIKIISK	SKSHSEAGSAFIQTQQLHAAMADTFLEHMCR	P11974(266);	P11974(3);	64.5186	0.07	Kojak	False
20180615_KS_CL_9	20056	4	QKGPDFLVTEVENGGFLGSKK											P11974				linear or mono	2.86				False	0.0	2249.1507	8.1832	2249.1691	0.0	QKGPDFLVTEVENGGFLGSKK		P11974;		64.5213	2.27	Kojak	False
20180615_KS_CL_9	20059	5	AEGSDVANAVLDGADCIMLSGETAKGDYPLEAVRMQHLIAR					156.08	25	156.08				P11974				linear or mono	1.96				False	0.0	4499.1996	-5.0582	4499.1768	0.0	AEGSDVANAVLDGADCIMLSGETAK[156.08]GDYPLEAVRMQHLIAR		P11974;		64.5293	1.96	Kojak	False
20180615_KS_CL_9	20063	4	KSGLFGGNEVETVLFDPGKQK	19	TGLIKGSGTAEVELKK	5								decoy_P11974	344	P11974	125	inter	1.24	P11974-125-decoy_P11974-344	326.0	121.0	True	138.0681	4017.139	7.0159	4017.1672	0.645	KSGLFGGNEVETVLFDPGKQK	TGLIKGSGTAEVELKK	decoy_P11974(344);	P11974(125);	64.5383	0.32	Kojak	False
20180615_KS_CL_9	20064	3	IISKIENHEGVR	4	INKGKEGLIK	3								P11974	270	decoy_P11974	269	inter	0.605	decoy_P11974-269-P11974-270	267.0	267.0	True	138.0681	2630.4928	7.2226	2630.5118	0.105	IISKIENHEGVR	INKGKEGLIK	P11974(270);	decoy_P11974(269);	64.5397	0.05	Kojak	False
20180615_KS_CL_9	20071	4	GPDFLVTEVENGGFLGSKK	18	KPRPTR	1								P11974	206	P11974	337	intra	2.435	P11974-206-P11974-337	189.0	337.0	False	138.0681	2884.5394	1.7792	2884.5446	0.9	GPDFLVTEVENGGFLGSKK	KPRPTR	P11974(206);	P11974(337);	64.5526	0.865	Kojak	False
20180615_KS_CL_9	20075	5	EMIKSGMNVARMNFSHGTHEYHAETIK	4	TGLIKGSGTAEVELK	5								P11974	66	P11974	125	intra	0.525	P11974-66-P11974-125	63.0	121.0	False	138.0681	4757.4018	-8.5091	4757.3613	0.06	EMIKSGMNVARMNFSHGTHEYHAETIK	TGLIKGSGTAEVELK	P11974(66);	P11974(125);	64.5619	0.13	Kojak	False
20180615_KS_CL_9	20080	5	KPRPTRAEGSDVANAVLDGADCIMLSGETAKGDYPLEAVR					15.99;156.08	24;31	15.99;156.08				P11974				linear or mono	1.15				False	0.0	4401.1545	0.7415	4401.1578	0.0	KPRPTRAEGSDVANAVLDGADCIM[15.99]LSGETAK[156.08]GDYPLEAVR		P11974;		64.5722	1.15	Kojak	False
20180615_KS_CL_9	20086	3	RFDEILEASDGIMVAR											P11974				linear or mono	3.69				False	0.0	1820.9071	1.0666	1820.909	0.0	RFDEILEASDGIMVAR		P11974;		64.5879	3.205	Kojak	False
20180615_KS_CL_9	20093	3	QKGPDFLVTEVENGGFLGSKK											P11974				linear or mono	1.655				False	0.0	2249.1564	5.6354	2249.1691	0.0	QKGPDFLVTEVENGGFLGSKK		P11974;		64.6009	1.185	Kojak	False
20180615_KS_CL_9	20098	7	GVNLPGAAVDLPAVSEKDIQDLK	17	IMEKLTEVSRSAPGITCIIGTNR	4								P11974	224	decoy_P11974	470	inter	0.595	P11974-224-decoy_P11974-470	208.0	467.0	True	138.0681	5031.6195	8.4892	5031.6622	0.35	GVNLPGAAVDLPAVSEKDIQDLK	IMEKLTEVSRSAPGITCIIGTNR	P11974(224);	decoy_P11974(470);	64.613	0.595	Kojak	False
20180615_KS_CL_9	20110	4	GATLKITLDNAYMEK	5	TGLIKGSGTAEVELKK	5								P11974	141	P11974	125	intra	1.99	P11974-125-P11974-141	137.0	121.0	False	138.0681	3434.8623	-1.225	3434.8581	0.87	GATLKITLDNAYMEK	TGLIKGSGTAEVELKK	P11974(141);	P11974(125);	64.6433	0.245	Kojak	False
20180615_KS_CL_9	20115	3	TGLIKGSGTAEVELKK					156.08	15	156.08				P11974				linear or mono	0.55				False	0.0	1786.0041	2.5515	1786.0087	0.0	TGLIKGSGTAEVELK[156.08]K		P11974;		64.6536	0.55	Kojak	False
20180615_KS_CL_9	20127	3	SSSHSTDLMEAMAMGSVEASYK					15.99	14	15.99				P11974				linear or mono	2.58				False	0.0	2333.977	1.8277	2333.9813	0.0	SSSHSTDLMEAMAM[15.99]GSVEASYK		P11974;		64.6849	2.58	Kojak	False
20180615_KS_CL_9	20141	5	EMIKSGMNVARMNFSHGTHEYHAETIK	4	VNLAMNVGKAR	9								P11974	66	P11974	498	intra	1.14	P11974-66-P11974-498	63.0	490.0	False	138.0681	4427.1492	5.9945	4427.1757	0.045	EMIKSGMNVARMNFSHGTHEYHAETIK	VNLAMNVGKAR	P11974(66);	P11974(498);	64.7148	0.85	Kojak	False
20180615_KS_CL_9	20147	4	FFGRAKGVNMALNVR	6	SIIKINK	4								decoy_P11974	34	decoy_P11974	266	intra	0.15	decoy_P11974-34-decoy_P11974-266	29.0	263.0	True	138.0681	2631.4885	6.1101	2631.5046	0.01	FFGRAKGVNMALNVR	SIIKINK	decoy_P11974(34);	decoy_P11974(266);	64.7282	0.15	Kojak	False
20180615_KS_CL_9	20150	3	QKGPDFLVTEVENGGFLGSK											P11974				linear or mono	0.455				False	0.0	2121.0768	-1.2397	2121.0741	0.0	QKGPDFLVTEVENGGFLGSK		P11974;		64.7358	0.19	Kojak	False
20180615_KS_CL_9	20153	3	SVETLKEMIKSGMNVAR					156.08;15.99	6;8	156.08;15.99				P11974				linear or mono	1.575				False	0.0	2064.0662	-3.3161	2064.0594	0.0	SVETLK[156.08]EM[15.99]IKSGMNVAR		P11974;		64.7398	1.015	Kojak	False
20180615_KS_CL_9	20154	3	KILGEK	1	MSKSHSEAGSAFIQTQQLHAAMADTFLEHMCR	3								P11974	256	P11974	3	intra	0.21	P11974-3-P11974-256	256.0	1.0	False	138.0681	4444.1801	-8.2512	4444.1434	0.02	KILGEK	MSKSHSEAGSAFIQTQQLHAAMADTFLEHMCR	P11974(256);	P11974(3);	64.7412	0.085	Kojak	False
20180615_KS_CL_9	20156	3	AGKPVICATQMLESMIK					15.99	15	15.99				P11974				linear or mono	2.82				False	0.0	1891.9563	0.2729	1891.9569	0.0	AGKPVICATQMLESM[15.99]IK		P11974;		64.7475	2.82	Kojak	False
20180615_KS_CL_9	20162	4	KGDVVIVLTGWRPGSGFTNTMR					15.99	21	15.99				P11974				linear or mono	2.66				False	0.0	2406.2475	0.0608	2406.2477	0.0	KGDVVIVLTGWRPGSGFTNTM[15.99]R		P11974;		64.7596	2.66	Kojak	False
20180615_KS_CL_9	20163	5	GKEGLIK	2	SVETLKEMIKSGMNVAR	6								decoy_P11974	271	P11974	62	inter	1.15	P11974-62-decoy_P11974-271	270.0	57.0	True	138.0681	2773.5311	-8.3248	2773.508	0.15	GKEGLIK	SVETLKEMIKSGMNVAR	decoy_P11974(271);	P11974(62);	64.7609	0.115	Kojak	False
20180615_KS_CL_9	20198	3	DPVQEAWAEDVDLRVNLAMNVGK											P11974				linear or mono	0.265				False	0.0	2568.2489	5.9135	2568.2641	0.0	DPVQEAWAEDVDLRVNLAMNVGK		P11974;		64.8461	0.025	Kojak	False
20180615_KS_CL_9	20199	3	QALFVKEAPIEIGLDGR					156.08	6	156.08				decoy_P11974				linear or mono	0.405				True	0.0	2011.0922	3.3183	2011.0989	0.0	QALFVK[156.08]EAPIEIGLDGR		decoy_P11974;		64.8474	0.405	Kojak	False
20180615_KS_CL_9	20211	6	AGKPVICATQMLESMIK	3	ILGTRIEPGKTDLAVAVPR	10								P11974	322	decoy_P11974	417	inter	0.77	P11974-322-decoy_P11974-417	320.0	408.0	True	138.0681	4019.1661	8.0307	4019.1983	0.3	AGKPVICATQMLESMIK	ILGTRIEPGKTDLAVAVPR	P11974(322);	decoy_P11974(417);	64.8819	0.77	Kojak	False
20180615_KS_CL_9	20213	3	RFDEILEASDGIMVAR					15.99	13	15.99				P11974				linear or mono	4.83				False	0.0	1836.9038	0.0743	1836.9039	0.0	RFDEILEASDGIM[15.99]VAR		P11974;		64.8882	4.785	Kojak	False
20180615_KS_CL_9	20218	3	SSSHSTDLMEAMAMGSVEASYK											P11974				linear or mono	3.28				False	0.0	2317.9845	0.7917	2317.9864	0.0	SSSHSTDLMEAMAMGSVEASYK		P11974;		64.8985	3.28	Kojak	False
20180615_KS_CL_9	20224	5	NIKIISK	3	SKSHSEAGSAFIQTQQLHAAMADTFLEHMCR	2								P11974	266	P11974	3	intra	0.675	P11974-3-P11974-266	264.0	2.0	False	138.0681	4441.1831	3.3374	4441.1979	0.165	NIKIISK	SKSHSEAGSAFIQTQQLHAAMADTFLEHMCR	P11974(266);	P11974(3);	64.9101	0.11	Kojak	False
20180615_KS_CL_9	20232	5	EAEAAMFHRKLFEELAR	10	MNFSHGTHEYHAETIKNVR	16								P11974	393	P11974	89	intra	0.445	P11974-89-P11974-393	384.0	74.0	False	138.0681	4455.1867	-5.1213	4455.1639	0.115	EAEAAMFHRKLFEELAR	MNFSHGTHEYHAETIKNVR	P11974(393);	P11974(89);	64.9246	0.08	Kojak	False
20180615_KS_CL_9	20251	4	FFGRAKGVNMALNVR	6	IEPGKTDLAVAVPR	5								decoy_P11974	34	decoy_P11974	417	intra	0.31	decoy_P11974-34-decoy_P11974-417	29.0	413.0	True	138.0681	3281.811	-1.2405	3281.8069	0.08	FFGRAKGVNMALNVR	IEPGKTDLAVAVPR	decoy_P11974(34);	decoy_P11974(417);	64.9785	0.31	Kojak	False
20180615_KS_CL_9	20252	6	KFFGR	1	SKSHSEAGSAFIQTQQLHAAMADTFLEHMCR	2								decoy_P11974	28	P11974	3	inter	0.195	P11974-3-decoy_P11974-28	28.0	2.0	True	138.0681	4280.065	-6.9618	4280.0352	0.035	KFFGR	SKSHSEAGSAFIQTQQLHAAMADTFLEHMCR	decoy_P11974(28);	P11974(3);	64.9799	0.055	Kojak	False
20180615_KS_CL_9	20266	3	NICKVVDVGSK	4	SVETLKEMIK	6								P11974	166	P11974	62	intra	2.085	P11974-62-P11974-166	163.0	57.0	False	138.0681	2532.3569	-1.0808	2532.3542	0.855	NICKVVDVGSK	SVETLKEMIK	P11974(166);	P11974(62);	65.0171	2.085	Kojak	False
20180615_KS_CL_9	20269	4	SIIKINK	4	SKSHSEAGSAFIQTQQLHAAMADTFLEHMCR	2								decoy_P11974	266	P11974	3	inter	1.02	P11974-3-decoy_P11974-266	263.0	2.0	True	138.0681	4441.1872	2.4044	4441.1979	0.23	SIIKINK	SKSHSEAGSAFIQTQQLHAAMADTFLEHMCR	decoy_P11974(266);	P11974(3);	65.0248	0.095	Kojak	False
20180615_KS_CL_9	20273	4	QKGPDFLVTEVENGGFLGSKK											P11974				linear or mono	2.8				False	0.0	2249.1505	8.2501	2249.1691	0.0	QKGPDFLVTEVENGGFLGSKK		P11974;		65.0337	2.405	Kojak	False
20180615_KS_CL_9	20274	5	KGATLK	1	MSKSHSEAGSAFIQTQQLHAAMADTFLEHMCR	3								P11974	136	P11974	3	intra	0.835	P11974-3-P11974-136	136.0	1.0	False	138.0681	4374.111	-2.152	4374.1015	0.245	KGATLK	MSKSHSEAGSAFIQTQQLHAAMADTFLEHMCR	P11974(136);	P11974(3);	65.035	0.19	Kojak	False
20180615_KS_CL_9	20281	3	KGATLKITLDNAYMEK					156.08	6	156.08				P11974				linear or mono	2.99				False	0.0	1951.0332	0.1266	1951.0335	0.0	KGATLK[156.08]ITLDNAYMEK		P11974;		65.0566	2.4	Kojak	False
20180615_KS_CL_9	20282	6	ALEEFLKRHFMAAEAER	7	MNFSHGTHEYHAETIKNVR	16								decoy_P11974	139	P11974	89	inter	0.43	P11974-89-decoy_P11974-139	133.0	74.0	True	138.0681	4455.1964	-7.2943	4455.1639	0.12	ALEEFLKRHFMAAEAER	MNFSHGTHEYHAETIKNVR	decoy_P11974(139);	P11974(89);	65.0584	0.12	Kojak	False
20180615_KS_CL_9	20284	7	AGKPVICATQMLESMIK	3	KSGLFGGNEVETVLFDPGKQK	19								P11974	322	decoy_P11974	344	inter	0.6	P11974-322-decoy_P11974-344	320.0	326.0	True	138.0681	4263.188	2.6152	4263.1991	0.275	AGKPVICATQMLESMIK	KSGLFGGNEVETVLFDPGKQK	P11974(322);	decoy_P11974(344);	65.0611	0.26	Kojak	False
20180615_KS_CL_9	20294	4	NICKVVDVGSK	4	SVETLKEMIK	6								P11974	166	P11974	62	intra	2.215	P11974-62-P11974-166	163.0	57.0	False	138.0681	2532.3546	-0.1759	2532.3542	0.905	NICKVVDVGSK	SVETLKEMIK	P11974(166);	P11974(62);	65.0862	0.84	Kojak	False
20180615_KS_CL_9	20298	3	RFDEILEASDGIMVAR											P11974				linear or mono	4.295				False	0.0	1820.9098	-0.4457	1820.909	0.0	RFDEILEASDGIMVAR		P11974;		65.0951	3.725	Kojak	False
20180615_KS_CL_9	20299	2	LDIDSAPITAR											P11974				linear or mono	3.085				False	0.0	1170.6248	-0.3176	1170.6244	0.0	LDIDSAPITAR		P11974;		65.0969	2.98	Kojak	False
20180615_KS_CL_9	20303	3	QKGPDFLVTEVENGGFLGSKK											P11974				linear or mono	3.245				False	0.0	2249.1508	8.1262	2249.1691	0.0	QKGPDFLVTEVENGGFLGSKK		P11974;		65.1059	2.78	Kojak	False
20180615_KS_CL_9	20305	3	LDIDSAPITARNTGIICTIGPASR											P11974				linear or mono	2.145				False	0.0	2511.2918	7.8206	2511.3114	0.0	LDIDSAPITARNTGIICTIGPASR		P11974;		65.109	1.63	Kojak	False
20180615_KS_CL_9	20309	3	ITLDNAYMEKCDENILWLDYK	10	VNLAMNVGKAR	9								P11974	151	P11974	498	intra	0.925	P11974-151-P11974-498	142.0	490.0	False	138.0681	3955.9484	0.9213	3955.952	0.14	ITLDNAYMEKCDENILWLDYK	VNLAMNVGKAR	P11974(151);	P11974(498);	65.1181	0.925	Kojak	False
20180615_KS_CL_9	20314	5	KILGEK	1	KSGLFGGNEVETVLFDPGKQK	19								P11974	256	decoy_P11974	344	inter	1.22	P11974-256-decoy_P11974-344	256.0	326.0	True	138.0681	3073.6498	6.5072	3073.6698	0.075	KILGEK	KSGLFGGNEVETVLFDPGKQK	P11974(256);	decoy_P11974(344);	65.1348	0.285	Kojak	False
20180615_KS_CL_9	20322	3	GIFPVVCKDPVQEAWAEDVDLR											P11974				linear or mono	0.535				False	0.0	2542.2349	6.9157	2542.2525	0.0	GIFPVVCKDPVQEAWAEDVDLR		P11974;		65.1545	0.535	Kojak	False
20180615_KS_CL_9	20325	3	TGLIKGSGTAEVELKK					156.08	5	156.08				P11974				linear or mono	0.84				False	0.0	1786.0135	-2.7062	1786.0087	0.0	TGLIK[156.08]GSGTAEVELKK		P11974;		65.1638	0.84	Kojak	False
20180615_KS_CL_9	20328	3	DIQDLKFGVEQDVDMVFASFIR					15.99	15	15.99				P11974				linear or mono	0.245				False	0.0	2587.2538	3.4508	2587.2627	0.0	DIQDLKFGVEQDVDM[15.99]VFASFIR		P11974;		65.1733	0.245	Kojak	False
20180615_KS_CL_9	20330	2	SVETLKEMIK					156.08;15.99	6;8	156.08;15.99				P11974				linear or mono	2.36				False	0.0	1348.7162	-0.2919	1348.7159	0.0	SVETLK[156.08]EM[15.99]IK		P11974;		65.1813	2.36	Kojak	False
20180615_KS_CL_9	20341	3	DIQDLKFGVEQDVDMVFASFIR					15.99	15	15.99				P11974				linear or mono	0.15				False	0.0	2587.2507	4.6325	2587.2627	0.0	DIQDLKFGVEQDVDM[15.99]VFASFIR		P11974;		65.2087	0.15	Kojak	False
20180615_KS_CL_9	20355	3	AGKPVICATQMLESMIK					15.99	15	15.99				P11974				linear or mono	2.815				False	0.0	1891.9564	0.2172	1891.9569	0.0	AGKPVICATQMLESM[15.99]IK		P11974;		65.2526	2.815	Kojak	False
20180615_KS_CL_9	20357	3	VVDVGSKVYVDDGLISLQVK											P11974				linear or mono	3.07				False	0.0	2132.1685	2.0195	2132.1728	0.0	VVDVGSKVYVDDGLISLQVK		P11974;		65.2553	2.155	Kojak	False
20180615_KS_CL_9	20363	3	HFMAAEAERAILHQMR					15.99;15.99	3;15	15.99;15.99				decoy_P11974				linear or mono	0.495				True	0.0	1941.9478	-9.1265	1941.93	0.0	HFM[15.99]AAEAERAILHQM[15.99]R		decoy_P11974;		65.267	0.215	Kojak	False
20180615_KS_CL_9	20366	4	KSGLFGGNEVETVLFDPGKQK					156.08	19	156.08				decoy_P11974				linear or mono	1.945				True	0.0	2405.2411	2.7233	2405.2477	0.0	KSGLFGGNEVETVLFDPGK[156.08]QK		decoy_P11974;		65.2747	0.66	Kojak	False
20180615_KS_CL_9	20373	6	IEPGKTDLAVAVPRYLIPDSAFSETATR	5	KPRPTR	1								decoy_P11974	417	P11974	337	inter	0.15	P11974-337-decoy_P11974-417	413.0	337.0	True	138.0681	3908.1088	1.781	3908.1158	0.065	IEPGKTDLAVAVPRYLIPDSAFSETATR	KPRPTR	decoy_P11974(417);	P11974(337);	65.2878	0.15	Kojak	False
20180615_KS_CL_9	20374	3	SVETLKEMIKSGMNVAR	6		10								P11974	62		66	loop	0.575	P11974-62	57.0	57.0	False	138.0681	2030.0568	-1.4199	2030.0539	0.0	SVETLKEMIKSGMNVAR		P11974(62);		65.2892	0.575	Kojak	False
20180615_KS_CL_9	20379	4	AGKPVICATQMLESMIKKPRPTR					15.99;156.08	11;18	15.99;156.08				P11974				linear or mono	0.21				False	0.0	2783.4855	0.0945	2783.4858	0.0	AGKPVICATQM[15.99]LESMIKK[156.08]PRPTR		P11974;		65.2995	0.21	Kojak	False
20180615_KS_CL_9	20383	3	AGKPVICATQMLESMIK					15.99;15.99	11;15	15.99;15.99				P11974				linear or mono	1.595				False	0.0	1907.9633	-6.0724	1907.9518	0.0	AGKPVICATQM[15.99]LESM[15.99]IK		P11974;		65.3103	0.79	Kojak	False
20180615_KS_CL_9	20387	3	SVETLKEMIKSGMNVAR					156.08;15.99	10;13	156.08;15.99				P11974				linear or mono	2.91				False	0.0	2064.056	1.6271	2064.0594	0.0	SVETLKEMIK[156.08]SGM[15.99]NVAR		P11974;		65.3193	1.94	Kojak	False
20180615_KS_CL_9	20397	4	EAEAAMFHRKLFEELAR	10	MNFSHGTHEYHAETIKNVR	16								P11974	393	P11974	89	intra	0.83	P11974-89-P11974-393	384.0	74.0	False	138.0681	4455.2029	-8.7619	4455.1639	0.475	EAEAAMFHRKLFEELAR	MNFSHGTHEYHAETIKNVR	P11974(393);	P11974(89);	65.3418	0.305	Kojak	False
20180615_KS_CL_9	20403	4	EAEAAMFHRKLFEELAR	10	MNFSHGTHEYHAETIKNVR	16								P11974	393	P11974	89	intra	0.65	P11974-89-P11974-393	384.0	74.0	False	138.0681	4455.1973	-7.5077	4455.1639	0.11	EAEAAMFHRKLFEELAR	MNFSHGTHEYHAETIKNVR	P11974(393);	P11974(89);	65.3536	0.02	Kojak	False
20180615_KS_CL_9	20415	4	KGDVVIVLTGWRPGSGFTNTMR											P11974				linear or mono	2.11				False	0.0	2390.2498	1.2277	2390.2528	0.0	KGDVVIVLTGWRPGSGFTNTMR		P11974;		65.3818	2.11	Kojak	False
20180615_KS_CL_9	20427	3	RFDEILEASDGIMVAR					15.99	13	15.99				P11974				linear or mono	4.585				False	0.0	1836.9017	1.2004	1836.9039	0.0	RFDEILEASDGIM[15.99]VAR		P11974;		65.4051	4.585	Kojak	False
20180615_KS_CL_9	20428	3	SSSHSTDLMEAMAMGSVEASYK											P11974				linear or mono	2.025				False	0.0	2317.9816	2.0648	2317.9864	0.0	SSSHSTDLMEAMAMGSVEASYK		P11974;		65.4064	2.025	Kojak	False
20180615_KS_CL_9	20441	5	DIQDLKFGVEQDVDMVFASFIR	6	KIMSELMQTACIVPK	1								P11974	230	decoy_P11974	196	inter	0.795	decoy_P11974-196-P11974-230	225.0	196.0	True	138.0681	4457.21	6.5613	4457.2393	0.095	DIQDLKFGVEQDVDMVFASFIR	KIMSELMQTACIVPK	P11974(230);	decoy_P11974(196);	65.4312	0.795	Kojak	False
20180615_KS_CL_9	20442	4	SHSEAGSAFIQTQQLHAAMADTFLEHMCR					15.99	19	15.99				P11974				linear or mono	1.03				False	0.0	3289.4481	6.6954	3289.4701	0.0	SHSEAGSAFIQTQQLHAAM[15.99]ADTFLEHMCR		P11974;		65.4325	1.03	Kojak	False
20180615_KS_CL_9	20456	4	KFFGRAK	1	QKGPDFLVTEVENGGFLGSKK	20								decoy_P11974	28	P11974	206	inter	0.56	decoy_P11974-28-P11974-206	28.0	187.0	True	138.0681	3239.7182	4.9145	3239.7341	0.245	KFFGRAK	QKGPDFLVTEVENGGFLGSKK	decoy_P11974(28);	P11974(206);	65.4676	0.15	Kojak	False
20180615_KS_CL_9	20458	5	ATIPASDIDLRCMHELFTDAMAAHLQQTQIFASGAESHSK											decoy_P11974				linear or mono	0.18				True	0.0	4398.0894	-1.463	4398.0829	0.0	ATIPASDIDLRCMHELFTDAMAAHLQQTQIFASGAESHSK		decoy_P11974;		65.4703	0.18	Kojak	False
20180615_KS_CL_9	20465	6	KPRPTR	1	TATESFASDPILYRPVAVALDTKGPEIR	23								P11974	337	P11974	115	intra	4.7	P11974-115-P11974-337	337.0	93.0	False	138.0681	3908.1109	1.255	3908.1158	0.115	KPRPTR	TATESFASDPILYRPVAVALDTKGPEIR	P11974(337);	P11974(115);	65.4833	4.225	Kojak	False
20180615_KS_CL_9	20470	6	QKGPDFLVTEVENGGFLGSK	2	VVDVGSKVYVDDGLISLQVK	7								P11974	188	P11974	173	intra	1.01	P11974-173-P11974-188	187.0	167.0	False	138.0681	4391.3561	-9.3664	4391.315	0.325	QKGPDFLVTEVENGGFLGSK	VVDVGSKVYVDDGLISLQVK	P11974(188);	P11974(173);	65.4954	0.04	Kojak	False
20180615_KS_CL_9	20480	5	KSGLFGGNEVETVLFDPGKQK	1	RVGEHNEIKSIIK	9								decoy_P11974	326	decoy_P11974	262	intra	1.65	decoy_P11974-262-decoy_P11974-326	326.0	254.0	True	138.0681	3909.1125	-3.241	3909.0998	0.89	KSGLFGGNEVETVLFDPGKQK	RVGEHNEIKSIIK	decoy_P11974(326);	decoy_P11974(262);	65.5162	1.65	Kojak	False
20180615_KS_CL_9	20492	4	QKGPDFLVTEVENGGFLGSKK											P11974				linear or mono	2.41				False	0.0	2249.1476	9.5644	2249.1691	0.0	QKGPDFLVTEVENGGFLGSKK		P11974;		65.5433	1.96	Kojak	False
20180615_KS_CL_9	20494	4	GFFKKGDVVIVLTGWRPGSGFTNTMR	5	GKEGLIKR	2								P11974	505	decoy_P11974	271	inter	0.4	decoy_P11974-271-P11974-505	501.0	270.0	True	138.0681	3907.1028	6.7691	3907.1293	0.175	GFFKKGDVVIVLTGWRPGSGFTNTMR	GKEGLIKR	P11974(505);	decoy_P11974(271);	65.546	0.05	Kojak	False
20180615_KS_CL_9	20506	2	TGLIKGSGTAEVELK					156.08	5	156.08				P11974				linear or mono	2.725				False	0.0	1657.9086	3.0593	1657.9137	0.0	TGLIK[156.08]GSGTAEVELK		P11974;		65.5748	2.725	Kojak	False
20180615_KS_CL_9	20513	2	VNLAMNVGK											P11974				linear or mono	1.935				False	0.0	944.5085	2.9519	944.5113	0.0	VNLAMNVGK		P11974;		65.5949	1.935	Kojak	False
20180615_KS_CL_9	20514	4	EMIKSGMNVAR	4	IISKIENHEGVR	4								P11974	66	P11974	270	intra	0.515	P11974-66-P11974-270	63.0	267.0	False	138.0681	2766.4521	-0.0681	2766.4519	0.275	EMIKSGMNVAR	IISKIENHEGVR	P11974(66);	P11974(270);	65.5963	0.515	Kojak	False
20180615_KS_CL_9	20516	3	EMIKSGMNVAR	4	VFLAQKMIIGRCNR	6								P11974	66	P11974	311	intra	0.405	P11974-66-P11974-311	63.0	306.0	False	138.0681	3077.6287	-5.3991	3077.6121	0.13	EMIKSGMNVAR	VFLAQKMIIGRCNR	P11974(66);	P11974(311);	65.6026	0.405	Kojak	False
20180615_KS_CL_9	20522	3	LDIDSAPITARNTGIICTIGPASR											P11974				linear or mono	3.59				False	0.0	2511.2881	9.2882	2511.3114	0.0	LDIDSAPITARNTGIICTIGPASR		P11974;		65.6143	2.7	Kojak	False
20180615_KS_CL_9	20524	3	EMIKSGMNVAR	4	RVGEHNEIKSIIK	9								P11974	66	decoy_P11974	262	inter	0.09	P11974-66-decoy_P11974-262	63.0	254.0	True	138.0681	2894.5691	-7.6771	2894.5469	0.045	EMIKSGMNVAR	RVGEHNEIKSIIK	P11974(66);	decoy_P11974(262);	65.617	0.09	Kojak	False
20180615_KS_CL_9	20525	5	GKEGLIK	2	SKSHSEAGSAFIQTQQLHAAMADTFLEHMCR	2								decoy_P11974	271	P11974	3	inter	0.39	P11974-3-decoy_P11974-271	270.0	2.0	True	138.0681	4370.1094	3.4345	4370.1244	0.135	GKEGLIK	SKSHSEAGSAFIQTQQLHAAMADTFLEHMCR	decoy_P11974(271);	P11974(3);	65.6183	0.055	Kojak	False
20180615_KS_CL_9	20538	3	KGDVVIVLTGWRPGSGFTNTMR											P11974				linear or mono	5.01				False	0.0	2390.2404	5.1782	2390.2528	0.0	KGDVVIVLTGWRPGSGFTNTMR		P11974;		65.6491	5.01	Kojak	False
20180615_KS_CL_9	20542	3	GATLKITLDNAYMEK	5	NICKVVDVGSK	4								P11974	141	P11974	166	intra	2.09	P11974-141-P11974-166	137.0	163.0	False	138.0681	3022.5728	-0.3388	3022.5717	1.065	GATLKITLDNAYMEK	NICKVVDVGSK	P11974(141);	P11974(166);	65.6581	0.915	Kojak	False
20180615_KS_CL_9	20544	3	RFDEILEASDGIMVAR											P11974				linear or mono	3.56				False	0.0	1820.9003	4.7664	1820.909	0.0	RFDEILEASDGIMVAR		P11974;		65.6608	3.26	Kojak	False
20180615_KS_CL_9	20547	3	nVPVVRMTNTFGSGPRWGTLVIVVDGK					156.08;15.99	1;7	156.08;15.99				decoy_P11974				linear or mono	0.205				True	0.0	2956.6025	-6.1709	2956.5843	0.0	n[156.08]VPVVRM[15.99]TNTFGSGPRWGTLVIVVDGK		decoy_P11974;		65.6685	0.205	Kojak	False
20180615_KS_CL_9	20550	4	ATIPASDIDLRCMHELFTDAMAAHLQQTQIFASGAESHSK											decoy_P11974				linear or mono	0.03				True	0.0	4398.1021	-4.3689	4398.0829	0.0	ATIPASDIDLRCMHELFTDAMAAHLQQTQIFASGAESHSK		decoy_P11974;		65.6726	0.03	Kojak	False
20180615_KS_CL_9	20554	4	KLEVEATGSGK	1	KLEVEATGSGK	1								decoy_P11974	397	decoy_P11974	397	homomultimeric	0.125	decoy_P11974-397-decoy_P11974-397	397.0	397.0	True	138.0681	2373.2419	9.2188	2373.2638	0.125	KLEVEATGSGK	KLEVEATGSGK	decoy_P11974(397);	decoy_P11974(397);	65.6863	0.095	Kojak	False
20180615_KS_CL_9	20555	3	VYVDDGLISLQVK											P11974				linear or mono	1.79				False	0.0	1447.7847	5.1667	1447.7922	0.0	VYVDDGLISLQVK		P11974;		65.6877	1.405	Kojak	False
20180615_KS_CL_9	20558	3	IEPGKTDLAVAVPRYLIPDSAFSETATR	5	KPRPTR	1								decoy_P11974	417	P11974	337	inter	0.4	P11974-337-decoy_P11974-417	413.0	337.0	True	138.0681	3908.1061	2.487	3908.1158	0.13	IEPGKTDLAVAVPRYLIPDSAFSETATR	KPRPTR	decoy_P11974(417);	P11974(337);	65.6917	0.115	Kojak	False
20180615_KS_CL_9	20571	6	IMSELMQTACIVPKGAR	14	SKSHSEAGSAFIQTQQLHAAMADTFLEHMCR	1								decoy_P11974	210	P11974	2	inter	0.79	P11974-2-decoy_P11974-210	197.0	2.0	True	138.0681	5530.6416	-0.5725	5530.6384	0.255	IMSELMQTACIVPKGAR	SKSHSEAGSAFIQTQQLHAAMADTFLEHMCR	decoy_P11974(210);	P11974(2);	65.7207	0.01	Kojak	False
20180615_KS_CL_9	20583	2	SVETLKEMIK					156.08;15.99	6;8	156.08;15.99				P11974				linear or mono	2.43				False	0.0	1348.7137	1.5846	1348.7159	0.0	SVETLK[156.08]EM[15.99]IK		P11974;		65.7458	2.43	Kojak	False
20180615_KS_CL_9	20586	4	GPDFLVTEVENGGFLGSKK	18	KPRPTR	1								P11974	206	P11974	337	intra	2.475	P11974-206-P11974-337	189.0	337.0	False	138.0681	2884.5169	9.5753	2884.5446	0.01	GPDFLVTEVENGGFLGSKK	KPRPTR	P11974(206);	P11974(337);	65.7534	1.91	Kojak	False
20180615_KS_CL_9	20591	3	AGKPVICATQMLESMIK					15.99	15	15.99				P11974				linear or mono	3.825				False	0.0	1891.9495	3.897	1891.9569	0.0	AGKPVICATQMLESM[15.99]IK		P11974;		65.7637	3.825	Kojak	False
20180615_KS_CL_9	20592	3	VVDVGSKVYVDDGLISLQVK											P11974				linear or mono	3.205				False	0.0	2132.1671	2.6689	2132.1728	0.0	VVDVGSKVYVDDGLISLQVK		P11974;		65.7651	2.425	Kojak	False
20180615_KS_CL_9	20593	3	CVVPFIGRYLHAQRATQHNR											decoy_P11974				linear or mono	0.465				True	0.0	2422.2378	7.1811	2422.2552	0.0	CVVPFIGRYLHAQRATQHNR		decoy_P11974;		65.7664	0.465	Kojak	False
20180615_KS_CL_9	20596	3	SSSHSTDLMEAMAMGSVEASYK					15.99	14	15.99				P11974				linear or mono	3.055				False	0.0	2333.9624	8.1032	2333.9813	0.0	SSSHSTDLMEAMAM[15.99]GSVEASYK		P11974;		65.7757	3.055	Kojak	False
20180615_KS_CL_9	20607	3	NHQTARQAHLYR											P11974				linear or mono	0.17				False	0.0	1493.7557	2.8263	1493.7599	0.0	NHQTARQAHLYR		P11974;		65.8016	0.17	Kojak	False
20180615_KS_CL_9	20620	3	KIMSELMQTACIVPK	1	LTAGKK	5								decoy_P11974	196	decoy_P11974	396	intra	0.91	decoy_P11974-196-decoy_P11974-396	196.0	392.0	True	138.0681	2502.3537	3.3985	2502.3622	0.32	KIMSELMQTACIVPK	LTAGKK	decoy_P11974(196);	decoy_P11974(396);	65.8267	0.07	Kojak	False
20180615_KS_CL_9	20621	3	AGKPVICATQMLESMIK					15.99;15.99	11;15	15.99;15.99				P11974				linear or mono	2.685				False	0.0	1907.9516	0.0696	1907.9518	0.0	AGKPVICATQM[15.99]LESM[15.99]IK		P11974;		65.828	2.685	Kojak	False
20180615_KS_CL_9	20624	3	SVETLKEMIKSGMNVAR					15.99;156.08	8;10	15.99;156.08				P11974				linear or mono	4.17				False	0.0	2064.0491	4.9794	2064.0594	0.0	SVETLKEM[15.99]IK[156.08]SGMNVAR		P11974;		65.8356	3.55	Kojak	False
20180615_KS_CL_9	20637	3	EMIKSGMNVAR	4	KPRPTRAEGSDVANAVLDGADCIMLSGETAK	1								P11974	66	P11974	337	intra	0.185	P11974-66-P11974-337	63.0	337.0	False	138.0681	4601.2443	5.7483	4601.2708	0.005	EMIKSGMNVAR	KPRPTRAEGSDVANAVLDGADCIMLSGETAK	P11974(66);	P11974(337);	65.866	0.185	Kojak	False
20180615_KS_CL_9	20641	3	KGDVVIVLTGWRPGSGFTNTMR					15.99	21	15.99				P11974				linear or mono	2.57				False	0.0	2406.2292	7.6636	2406.2477	0.0	KGDVVIVLTGWRPGSGFTNTM[15.99]R		P11974;		65.8753	2.57	Kojak	False
20180615_KS_CL_9	20644	3	EAEAAMFHRKLFEELAR	10	TPRPKK	5								P11974	393	decoy_P11974	195	inter	0.44	decoy_P11974-195-P11974-393	384.0	191.0	True	138.0681	2910.5611	-2.5436	2910.5537	0.08	EAEAAMFHRKLFEELAR	TPRPKK	P11974(393);	decoy_P11974(195);	65.8829	0.44	Kojak	False
20180615_KS_CL_9	20648	4	KGDVVIVLTGWRPGSGFTNTMR											P11974				linear or mono	4.605				False	0.0	2390.2416	4.6731	2390.2528	0.0	KGDVVIVLTGWRPGSGFTNTMR		P11974;		65.8918	4.605	Kojak	False
20180615_KS_CL_9	20650	4	DPVQEAWAEDVDLRVNLAMNVGKAR	23	IEPGKTDLAVAVPR	5								P11974	498	decoy_P11974	417	inter	0.54	decoy_P11974-417-P11974-498	476.0	413.0	True	138.0681	4398.2839	3.7456	4398.3004	0.265	DPVQEAWAEDVDLRVNLAMNVGKAR	IEPGKTDLAVAVPR	P11974(498);	decoy_P11974(417);	65.8945	0.54	Kojak	False
20180615_KS_CL_9	20655	3	RFDEILEASDGIMVARGDLGIEIPAEK					15.99	13	15.99				P11974				linear or mono	0.275				False	0.0	2959.4761	6.715	2959.4959	0.0	RFDEILEASDGIM[15.99]VARGDLGIEIPAEK		P11974;		65.9065	0.275	Kojak	False
20180615_KS_CL_9	20659	3	RFDEILEASDGIMVAR					15.99	13	15.99				P11974				linear or mono	4.01				False	0.0	1836.8959	4.3647	1836.9039	0.0	RFDEILEASDGIM[15.99]VAR		P11974;		65.9152	3.865	Kojak	False
20180615_KS_CL_9	20660	3	SSSHSTDLMEAMAMGSVEASYK											P11974				linear or mono	2.565				False	0.0	2317.9766	4.2202	2317.9864	0.0	SSSHSTDLMEAMAMGSVEASYK		P11974;		65.9166	2.565	Kojak	False
20180615_KS_CL_9	20665	3	CINKYDLWLINEDCK	4	LEVEATGSGKILGTR	10								decoy_P11974	370	decoy_P11974	407	intra	0.18	decoy_P11974-370-decoy_P11974-407	367.0	398.0	True	138.0681	3650.8358	-0.9843	3650.8322	0.06	CINKYDLWLINEDCK	LEVEATGSGKILGTR	decoy_P11974(370);	decoy_P11974(407);	65.9269	0.18	Kojak	False
20180615_KS_CL_9	20674	3	ESVAPLDVAAGPLNVGKK	17	GIFPVVCKDPVQEAWAEDVDLR	8								decoy_P11974	325	P11974	475	inter	0.77	decoy_P11974-325-P11974-475	309.0	468.0	True	138.0681	4444.3039	-1.1764	4444.2986	0.135	ESVAPLDVAAGPLNVGKK	GIFPVVCKDPVQEAWAEDVDLR	decoy_P11974(325);	P11974(475);	65.9581	0.77	Kojak	False
20180615_KS_CL_9	20683	3	IMSELMQTACIVPKGAR	14	TPRPKKIMSELMQTACIVPK	5								decoy_P11974	210	decoy_P11974	195	homomultimeric	1.015	decoy_P11974-195-decoy_P11974-210	197.0	191.0	True	138.0681	4369.3277	-8.892	4369.2888	0.245	IMSELMQTACIVPKGAR	TPRPKKIMSELMQTACIVPK	decoy_P11974(210);	decoy_P11974(195);	65.9837	0.22	Kojak	False
20180615_KS_CL_9	20685	6	KPRPTR	1	TATESFASDPILYRPVAVALDTKGPEIR	23								P11974	337	P11974	115	intra	4.98	P11974-115-P11974-337	337.0	93.0	False	138.0681	3908.1008	3.8456	3908.1158	0.325	KPRPTR	TATESFASDPILYRPVAVALDTKGPEIR	P11974(337);	P11974(115);	65.9899	3.48	Kojak	False
20180615_KS_CL_9	20686	3	CNRAGKPVICATQMLESMIKKPRPTR	6	NICKVVDVGSK	4								P11974	322	P11974	166	intra	0.285	P11974-166-P11974-322	317.0	163.0	False	138.0681	4397.2829	3.6201	4397.2988	0.12	CNRAGKPVICATQMLESMIKKPRPTR	NICKVVDVGSK	P11974(322);	P11974(166);	65.9917	0.285	Kojak	False
20180615_KS_CL_9	20690	3	AGKPVICATQMLESMIK	3	GDLGIEIPAEKVFLAQK	11								P11974	322	P11974	305	intra	0.17	P11974-305-P11974-322	320.0	295.0	False	138.0681	3841.0323	3.0692	3841.0441	0.065	AGKPVICATQMLESMIK	GDLGIEIPAEKVFLAQK	P11974(322);	P11974(305);	66.0011	0.17	Kojak	False
20180615_KS_CL_9	20697	4	ILGTRIEPGKTDLAVAVPR	10	VNKITEAHYEHTGHSFNMRAVNMGSK	3								decoy_P11974	417	decoy_P11974	443	intra	0.47	decoy_P11974-417-decoy_P11974-443	408.0	441.0	True	138.0681	5100.6345	0.8338	5100.6387	0.155	ILGTRIEPGKTDLAVAVPR	VNKITEAHYEHTGHSFNMRAVNMGSK	decoy_P11974(417);	decoy_P11974(443);	66.018	0.47	Kojak	False
20180615_KS_CL_9	20699	5	KSGLFGGNEVETVLFDPGKQK	1	RVGEHNEIKSIIK	9								decoy_P11974	326	decoy_P11974	262	intra	1.325	decoy_P11974-262-decoy_P11974-326	326.0	254.0	True	138.0681	3909.0951	1.2088	3909.0998	0.705	KSGLFGGNEVETVLFDPGKQK	RVGEHNEIKSIIK	decoy_P11974(326);	decoy_P11974(262);	66.0242	0.56	Kojak	False
20180615_KS_CL_9	20710	6	GVNLPGAAVDLPAVSEKDIQDLK	17	IEPGKTDLAVAVPR	5								P11974	224	decoy_P11974	417	inter	0.25	P11974-224-decoy_P11974-417	208.0	413.0	True	138.0681	3951.1239	8.2875	3951.1567	0.195	GVNLPGAAVDLPAVSEKDIQDLK	IEPGKTDLAVAVPR	P11974(224);	decoy_P11974(417);	66.0517	0.25	Kojak	False
20180615_KS_CL_9	20712	4	KPRPTR	1	TATESFASDPILYRPVAVALDTKGPEIR	23								P11974	337	P11974	115	intra	3.03	P11974-115-P11974-337	337.0	93.0	False	138.0681	3908.0983	4.486	3908.1158	0.13	KPRPTR	TATESFASDPILYRPVAVALDTKGPEIR	P11974(337);	P11974(115);	66.0579	2.645	Kojak	False
20180615_KS_CL_9	20717	3	GDVVIVLTGWRPGSGFTNTMR					15.99	20	15.99				P11974				linear or mono	1.855				False	0.0	2278.1435	4.041	2278.1527	0.0	GDVVIVLTGWRPGSGFTNTM[15.99]R		P11974;		66.0797	1.855	Kojak	False
20180615_KS_CL_9	20724	2	EMIKSGMNVAR					156.08	4	156.08				P11974				linear or mono	0.535				False	0.0	1390.7006	-4.2165	1390.6948	0.0	EMIK[156.08]SGMNVAR		P11974;		66.0983	0.535	Kojak	False
20180615_KS_CL_9	20732	4	DIQDLKFGVEQDVDMVFASFIR	6	KGDVVIVLTGWRPGSGFTNTMR	1								P11974	230	P11974	505	intra	0.555	P11974-230-P11974-505	225.0	505.0	False	138.0681	5099.6309	-8.2899	5099.5886	0.22	DIQDLKFGVEQDVDMVFASFIR	KGDVVIVLTGWRPGSGFTNTMR	P11974(230);	P11974(505);	66.1235	0.31	Kojak	False
20180615_KS_CL_9	20734	3	KIMSELMQTACIVPKGAR	1	TPRPKK	5								decoy_P11974	196	decoy_P11974	195	homomultimeric	0.155	decoy_P11974-195-decoy_P11974-196	196.0	191.0	True	138.0681	2895.5709	5.1933	2895.5859	0.035	KIMSELMQTACIVPKGAR	TPRPKK	decoy_P11974(196);	decoy_P11974(195);	66.1298	0.155	Kojak	False
20180615_KS_CL_9	20738	2	EMIKSGMNVAR					156.08	4	156.08				P11974				linear or mono	0.985				False	0.0	1390.7006	-4.2233	1390.6948	0.0	EMIK[156.08]SGMNVAR		P11974;		66.1412	0.985	Kojak	False
20180615_KS_CL_9	20745	3	KGDVVIVLTGWRPGSGFTNTMR											P11974				linear or mono	4.66				False	0.0	2390.2389	5.8034	2390.2528	0.0	KGDVVIVLTGWRPGSGFTNTMR		P11974;		66.1577	4.66	Kojak	False
20180615_KS_CL_9	20749	3	nVPVVRMTNTFGSGPRWGTLVIVVDGK					156.08;15.99	1;7	156.08;15.99				decoy_P11974				linear or mono	0.305				True	0.0	2956.6032	-6.4186	2956.5843	0.0	n[156.08]VPVVRM[15.99]TNTFGSGPRWGTLVIVVDGK		decoy_P11974;		66.1719	0.305	Kojak	False
20180615_KS_CL_9	20751	3	RFDEILEASDGIMVAR											P11974				linear or mono	3.81				False	0.0	1820.9016	4.0559	1820.909	0.0	RFDEILEASDGIMVAR		P11974;		66.1749	3.36	Kojak	False
20180615_KS_CL_9	20758	3	GATLKITLDNAYMEK	5	GFFKK	4								P11974	141	P11974	504	intra	0.15	P11974-141-P11974-504	137.0	501.0	False	138.0681	2430.273	5.6719	2430.2868	0.015	GATLKITLDNAYMEK	GFFKK	P11974(141);	P11974(504);	66.1984	0.15	Kojak	False
20180615_KS_CL_9	20759	3	VYVDDGLISLQVK											P11974				linear or mono	1.21				False	0.0	1447.7853	4.7247	1447.7922	0.0	VYVDDGLISLQVK		P11974;		66.1997	0.66	Kojak	False
20180615_KS_CL_9	20766	3	KIMSELMQTACIVPK					156.08;15.99	1;7	156.08;15.99				decoy_P11974				linear or mono	0.7				True	0.0	1919.9843	-3.8826	1919.9769	0.0	K[156.08]IMSELM[15.99]QTACIVPK		decoy_P11974;		66.2166	0.7	Kojak	False
20180615_KS_CL_9	20778	3	IMSELMQTACIVPKGAR					15.99;15.99	2;6	15.99;15.99				decoy_P11974				linear or mono	0.8				True	0.0	1935.9574	0.2484	1935.9579	0.0	IM[15.99]SELM[15.99]QTACIVPKGAR		decoy_P11974;		66.2516	0.8	Kojak	False
20180615_KS_CL_9	20787	3	AGKPVICATQMLESMIK					15.99	15	15.99				P11974				linear or mono	3.425				False	0.0	1891.9497	3.7965	1891.9569	0.0	AGKPVICATQMLESM[15.99]IK		P11974;		66.2765	3.425	Kojak	False
20180615_KS_CL_9	20788	3	SSSHSTDLMEAMAMGSVEASYK					15.99	12	15.99				P11974				linear or mono	2.79				False	0.0	2333.9696	5.0202	2333.9813	0.0	SSSHSTDLMEAM[15.99]AMGSVEASYK		P11974;		66.2778	2.79	Kojak	False
20180615_KS_CL_9	20791	5	LTAGKK	5	MSKSHSEAGSAFIQTQQLHAAMADTFLEHMCR	3								decoy_P11974	396	P11974	3	inter	0.67	P11974-3-decoy_P11974-396	392.0	1.0	True	138.0681	4374.0707	7.0576	4374.1015	0.285	LTAGKK	MSKSHSEAGSAFIQTQQLHAAMADTFLEHMCR	decoy_P11974(396);	P11974(3);	66.2854	0.255	Kojak	False
20180615_KS_CL_9	20799	4	KGDVVIVLTGWRPGSGFTNTMR					15.99	21	15.99				P11974				linear or mono	2.645				False	0.0	2406.2319	6.5628	2406.2477	0.0	KGDVVIVLTGWRPGSGFTNTM[15.99]R		P11974;		66.3033	2.645	Kojak	False
20180615_KS_CL_9	20810	3	KIMSELMQTACIVPK	1	LTAGKK	5								decoy_P11974	196	decoy_P11974	396	intra	0.905	decoy_P11974-196-decoy_P11974-396	196.0	392.0	True	138.0681	2502.3615	0.2845	2502.3622	0.355	KIMSELMQTACIVPK	LTAGKK	decoy_P11974(196);	decoy_P11974(396);	66.3323	0.03	Kojak	False
20180615_KS_CL_9	20813	3	SVETLKEMIKSGMNVAR					156.08;15.99	10;13	156.08;15.99				P11974				linear or mono	3.77				False	0.0	2064.0593	0.0483	2064.0594	0.0	SVETLKEMIK[156.08]SGM[15.99]NVAR		P11974;		66.3399	2.73	Kojak	False
20180615_KS_CL_9	20822	3	IMSELMQTACIVPKGAR					15.99;15.99	2;6	15.99;15.99				decoy_P11974				linear or mono	0.34				True	0.0	1935.9689	-5.6872	1935.9579	0.0	IM[15.99]SELM[15.99]QTACIVPKGAR		decoy_P11974;		66.3556	0.34	Kojak	False
20180615_KS_CL_9	20830	4	GSGTAEVELKK	10	GSGTAEVELKK	10								P11974	135	P11974	135	homomultimeric	0.245	P11974-135-P11974-135	126.0	126.0	False	138.0681	2373.2497	5.9268	2373.2638	0.245	GSGTAEVELKK	GSGTAEVELKK	P11974(135);	P11974(135);	66.3699	0.245	Kojak	False
20180615_KS_CL_9	20838	3	VQLSILGDDVYVKSGVDVVK											decoy_P11974				linear or mono	0.995				True	0.0	2132.171	0.8159	2132.1728	0.0	VQLSILGDDVYVKSGVDVVK		decoy_P11974;		66.3882	0.465	Kojak	False
20180615_KS_CL_9	20840	3	KGDVVIVLTGWRPGSGFTNTMR					15.99	21	15.99				P11974				linear or mono	2.73				False	0.0	2406.2331	6.0702	2406.2477	0.0	KGDVVIVLTGWRPGSGFTNTM[15.99]R		P11974;		66.3909	2.73	Kojak	False
20180615_KS_CL_9	20843	4	KGDVVIVLTGWRPGSGFTNTMR											P11974				linear or mono	4.21				False	0.0	2390.2421	4.4637	2390.2528	0.0	KGDVVIVLTGWRPGSGFTNTMR		P11974;		66.3984	4.21	Kojak	False
20180615_KS_CL_9	20855	3	RFDEILEASDGIMVAR					15.99	13	15.99				P11974				linear or mono	4.89				False	0.0	1836.8974	3.5433	1836.9039	0.0	RFDEILEASDGIM[15.99]VAR		P11974;		66.4253	4.89	Kojak	False
20180615_KS_CL_9	20857	3	SSSHSTDLMEAMAMGSVEASYK											P11974				linear or mono	2.775				False	0.0	2317.98	2.7684	2317.9864	0.0	SSSHSTDLMEAMAMGSVEASYK		P11974;		66.428	2.775	Kojak	False
20180615_KS_CL_9	20882	3	NICKVVDVGSK	4	QKVQLSILGDDVYVK	2								P11974	166	decoy_P11974	346	inter	1.935	P11974-166-decoy_P11974-346	163.0	345.0	True	138.0681	3059.6504	2.3231	3059.6575	0.65	NICKVVDVGSK	QKVQLSILGDDVYVK	P11974(166);	decoy_P11974(346);	66.4795	0.33	Kojak	False
20180615_KS_CL_9	20906	3	NHQTARQAHLYR											P11974				linear or mono	0.455				False	0.0	1493.7614	-0.9737	1493.7599	0.0	NHQTARQAHLYR		P11974;		66.5265	0.455	Kojak	False
20180615_KS_CL_9	20909	5	RVEHVDAAKR	9	TGLIKGSGTAEVELK	5								decoy_P11974	285	P11974	125	inter	1.365	P11974-125-decoy_P11974-285	277.0	121.0	True	138.0681	2819.5466	1.3288	2819.5504	0.39	RVEHVDAAKR	TGLIKGSGTAEVELK	decoy_P11974(285);	P11974(125);	66.5359	1.03	Kojak	False
20180615_KS_CL_9	20910	3	EMYANDLTIKLTAGK	10	KLEVEATGSGK	1								decoy_P11974	391	decoy_P11974	397	intra	0.24	decoy_P11974-391-decoy_P11974-397	382.0	397.0	True	138.0681	2922.5354	-3.2547	2922.5258	0.14	EMYANDLTIKLTAGK	KLEVEATGSGK	decoy_P11974(391);	decoy_P11974(397);	66.5372	0.085	Kojak	False
20180615_KS_CL_9	20936	3	YSAEVSGMAMAEMLDTSHSSSR					15.99;15.99	8;10	15.99;15.99				decoy_P11974				linear or mono	1.17				True	0.0	2377.9993	-7.1346	2377.9823	0.0	YSAEVSGM[15.99]AM[15.99]AEMLDTSHSSSR		decoy_P11974;		66.5906	1.17	Kojak	False
20180615_KS_CL_9	20945	5	VAELPYDGKATEGSLMICDAGDLVANAVDSGEARTPRPK					156.08	9	156.08				decoy_P11974				linear or mono	0.22				True	0.0	4229.0258	8.5093	4229.0618	0.0	VAELPYDGK[156.08]ATEGSLMICDAGDLVANAVDSGEARTPRPK		decoy_P11974;		66.612	0.22	Kojak	False
20180615_KS_CL_9	20954	5	IEPGKTDLAVAVPR	5	SGVDVVKCINK	7								decoy_P11974	417	decoy_P11974	366	intra	1.185	decoy_P11974-366-decoy_P11974-417	413.0	360.0	True	138.0681	2820.5448	-1.0858	2820.5418	0.395	IEPGKTDLAVAVPR	SGVDVVKCINK	decoy_P11974(417);	decoy_P11974(366);	66.6313	1.185	Kojak	False
20180615_KS_CL_9	20960	3	AVNMGSKIMEK	7	IISKIENHEGVRR	4								decoy_P11974	466	P11974	270	inter	0.115	P11974-270-decoy_P11974-466	460.0	267.0	True	138.0681	2894.5743	-9.4919	2894.5469	0.025	AVNMGSKIMEK	IISKIENHEGVRR	decoy_P11974(466);	P11974(270);	66.6429	0.115	Kojak	False
20180615_KS_CL_9	20969	3	KGDVVIVLTGWRPGSGFTNTMR											P11974				linear or mono	5.16				False	0.0	2390.2457	2.9719	2390.2528	0.0	KGDVVIVLTGWRPGSGFTNTMR		P11974;		66.6626	5.16	Kojak	False
20180615_KS_CL_9	20980	3	IMEKLTEVSR	4	SVETLKEMIK	6								decoy_P11974	470	P11974	62	inter	0.615	P11974-62-decoy_P11974-470	467.0	57.0	True	138.0681	2519.3609	-0.7934	2519.3589	0.115	IMEKLTEVSR	SVETLKEMIK	decoy_P11974(470);	P11974(62);	66.6864	0.005	Kojak	False
20180615_KS_CL_9	20981	3	RFDEILEASDGIMVAR											P11974				linear or mono	3.435				False	0.0	1820.9026	3.5235	1820.909	0.0	RFDEILEASDGIMVAR		P11974;		66.6877	3.06	Kojak	False
20180615_KS_CL_9	20983	4	FFGRAKGVNMALNVR	6	KFFGRAK	1								decoy_P11974	34	decoy_P11974	28	homomultimeric	0.885	decoy_P11974-28-decoy_P11974-34	29.0	28.0	True	138.0681	2669.4908	-6.3353	2669.4739	0.32	FFGRAKGVNMALNVR	KFFGRAK	decoy_P11974(34);	decoy_P11974(28);	66.6904	0.885	Kojak	False
20180615_KS_CL_9	20992	3	VYVDDGLISLQVK											P11974				linear or mono	1.29				False	0.0	1447.7876	3.1366	1447.7922	0.0	VYVDDGLISLQVK		P11974;		66.7097	1.15	Kojak	False
20180615_KS_CL_9	20997	5	KGVNLPGAAVDLPAVSEKDIQDLK	18	TGLIKGSGTAEVELKK	5								P11974	224	P11974	125	intra	1.13	P11974-125-P11974-224	207.0	121.0	False	138.0681	4244.3441	1.7912	4244.3517	0.47	KGVNLPGAAVDLPAVSEKDIQDLK	TGLIKGSGTAEVELKK	P11974(224);	P11974(125);	66.7164	0.19	Kojak	False
20180615_KS_CL_9	20999	3	KIMSELMQTACIVPK					156.08;15.99	1;7	156.08;15.99				decoy_P11974				linear or mono	0.76				True	0.0	1919.996	-9.9316	1919.9769	0.0	K[156.08]IMSELM[15.99]QTACIVPK		decoy_P11974;		66.7227	0.76	Kojak	False
20180615_KS_CL_9	21001	3	NICKVVDVGSK	4	VYVDDGLISLQVKQK	13								P11974	166	P11974	186	intra	3.265	P11974-166-P11974-186	163.0	174.0	False	138.0681	3059.6497	2.5524	3059.6575	0.985	NICKVVDVGSK	VYVDDGLISLQVKQK	P11974(166);	P11974(186);	66.7254	0.575	Kojak	False
20180615_KS_CL_9	21006	3	ITLDNAYMEKCDENILWLDYKNICK											P11974				linear or mono	0.26				False	0.0	3161.4918	-1.522	3161.487	0.0	ITLDNAYMEKCDENILWLDYKNICK		P11974;		66.7362	0.26	Kojak	False
20180615_KS_CL_9	21007	3	GPDFLVTEVENGGFLGSKK											P11974				linear or mono	1.025				False	0.0	1993.0086	3.4957	1993.0156	0.0	GPDFLVTEVENGGFLGSKK		P11974;		66.7375	0.74	Kojak	False
20180615_KS_CL_9	21012	4	SHSEAGSAFIQTQQLHAAMADTFLEHMCR					15.99	27	15.99				P11974				linear or mono	1.69				False	0.0	3289.4544	4.7939	3289.4701	0.0	SHSEAGSAFIQTQQLHAAMADTFLEHM[15.99]CR		P11974;		66.7531	1.69	Kojak	False
20180615_KS_CL_9	21015	5	TATESFASDPILYRPVAVALDTKGPEIR					156.08	23	156.08				P11974				linear or mono	0.915				False	0.0	3172.6946	-9.2127	3172.6654	0.0	TATESFASDPILYRPVAVALDTK[156.08]GPEIR		P11974;		66.7571	0.055	Kojak	False
20180615_KS_CL_9	21016	5	KLFEELAR	1	KLFEELARSSSHSTDLMEAMAMGSVEASYK	1								P11974	393	P11974	393	homomultimeric	0.815	P11974-393-P11974-393	393.0	393.0	False	138.0681	4447.1673	1.677	4447.1747	0.33	KLFEELAR	KLFEELARSSSHSTDLMEAMAMGSVEASYK	P11974(393);	P11974(393);	66.7585	0.815	Kojak	False
20180615_KS_CL_9	21019	3	CDENILWLDYKNICK	11	VGEHNEIKSIIK	8								P11974	162	decoy_P11974	262	inter	0.25	P11974-162-decoy_P11974-262	152.0	255.0	True	138.0681	3486.7349	5.0584	3486.7525	0.01	CDENILWLDYKNICK	VGEHNEIKSIIK	P11974(162);	decoy_P11974(262);	66.7661	0.25	Kojak	False
20180615_KS_CL_9	21020	4	IMEKLTEVSR	4	SGMNVARMNFSHGTHEYHAETIKNVR	23								decoy_P11974	470	P11974	89	inter	0.145	P11974-89-decoy_P11974-470	467.0	67.0	True	138.0681	4328.1047	4.7075	4328.1251	0.065	IMEKLTEVSR	SGMNVARMNFSHGTHEYHAETIKNVR	decoy_P11974(470);	P11974(89);	66.7675	0.145	Kojak	False
20180615_KS_CL_9	21024	4	MTNTFGSGPRWGTLVIVVDGK					15.99	1	15.99				decoy_P11974				linear or mono	0.24				True	0.0	2250.1496	-1.3503	2250.1466	0.0	M[15.99]TNTFGSGPRWGTLVIVVDGK		decoy_P11974;		66.7764	0.24	Kojak	False
20180615_KS_CL_9	21028	3	AGKPVICATQMLESMIK					15.99	15	15.99				P11974				linear or mono	4.45				False	0.0	1891.9518	2.6608	1891.9569	0.0	AGKPVICATQMLESM[15.99]IK		P11974;		66.7854	4.45	Kojak	False
20180615_KS_CL_9	21029	3	SSSHSTDLMEAMAMGSVEASYK					15.99	14	15.99				P11974				linear or mono	3.12				False	0.0	2333.9763	2.1167	2333.9813	0.0	SSSHSTDLMEAMAM[15.99]GSVEASYK		P11974;		66.7867	3.12	Kojak	False
20180615_KS_CL_9	21031	5	EMIKSGMNVARMNFSHGTHEYHAETIK	4	KLEVEATGSGK	1								P11974	66	decoy_P11974	397	inter	0.89	P11974-66-decoy_P11974-397	63.0	397.0	True	138.0681	4373.0984	5.8702	4373.1241	0.205	EMIKSGMNVARMNFSHGTHEYHAETIK	KLEVEATGSGK	P11974(66);	decoy_P11974(397);	66.7929	0.89	Kojak	False
[truncated: 756 more rows]
