# Supplementary material for: The CroCo cross-link converter: a user-centred tool to convert results from cross-linking mass spectrometry experiments
Source: Bioinformatics. 2019 Sep 28;36(4):1296–7. doi: 10.1093/bioinformatics/btz732 (PMC7703748; doi:10.1093/bioinformatics/btz732)
Supplement: btz732_Supplementary_Data [file btz732_supplementary_data.zip › ExampleData/output/results_to_xTable/20180615_KS_CL_9_msconvert_perc_to_xTable.csv]

rawfile	scanno	prec_ch	pepseq1	xlink1	pepseq2	xlink2	xtype	modmass1	modpos1	mod1	modmass2	modpos2	mod2	prot1	xpos1	prot2	xpos2	type	score	ID	pos1	pos2	decoy	Label	Len	Linker Mass	Mass	NormRank	Obs Mass	PPM	PPM Error	PPScoreDiff	PSM Mass	Pep. Diff.	Peptide	Peptide #1	Peptide #2	Protein #1	Protein #2	Ret Time	SpecId	dScore	peptide	percolator_score	posterior_error_prob	q-value	search_engine	split_entry
20180615_KS_CL_9	23439	5	AEGSDVANAVLDGADCIMLSGETAKGDYPLEAVR	25	GPDFLVTEVENGGFLGSKK	18								P11974	367	P11974	206	intra	6.09	P11974-206-P11974-367	343.0	189.0	False	1		138.0681	5624.7176	1.0	5624.739	-3.806	-3.806	1.15	5624.7176	1.15		AEGSDVANAVLDGADCIMLSGETAKGDYPLEAVR	GPDFLVTEVENGGFLGSKK	P11974(367);	P11974(206);	71.6341	T-23439-71.63	6.09	-.AEGSDVANAVLDGADCIMLSGETAKGDYPLEAVR(25)--GPDFLVTEVENGGFLGSKK(18).-	0.0	0.00428076	0.0322581	Kojak and Percolator	False
20180615_KS_CL_9	22866	5	AEGSDVANAVLDGADCIMLSGETAKGDYPLEAVR	25	KPRPTR	1								P11974	367	P11974	337	intra	10.565	P11974-337-P11974-367	343.0	337.0	False	1		138.0681	4385.1629	1.0	4385.1546	1.9069	1.9069	0.705	4385.1629	0.705		AEGSDVANAVLDGADCIMLSGETAKGDYPLEAVR	KPRPTR	P11974(367);	P11974(337);	70.7027	T-22866-70.70	7.45	-.AEGSDVANAVLDGADCIMLSGETAKGDYPLEAVR(25)--KPRPTR(1).-	0.0	0.00428076	0.0322581	Kojak and Percolator	False
20180615_KS_CL_9	23940	4	DIQDLKFGVEQDVDMVFASFIR	6	KILGEK	1								P11974	230	P11974	256	intra	4.595	P11974-230-P11974-256	225.0	256.0	False	1		138.0681	3395.7685	1.0	3395.7715	-0.8867	-0.8867	0.29	3395.7685	0.29		DIQDLKFGVEQDVDMVFASFIR	KILGEK	P11974(230);	P11974(256);	72.4627	T-23940-72.46	4.595	-.DIQDLKFGVEQDVDMVFASFIR(6)--KILGEK(1).-	-0.124224	0.00818746	0.0322581	Kojak and Percolator	False
20180615_KS_CL_9	20465	6	KPRPTR	1	TATESFASDPILYRPVAVALDTKGPEIR	23								P11974	337	P11974	115	intra	4.7	P11974-115-P11974-337	337.0	93.0	False	1		138.0681	3908.1158	5.0	3908.1109	1.255	1.255	0.115	3908.1158	0.115		KPRPTR	TATESFASDPILYRPVAVALDTKGPEIR	P11974(337);	P11974(115);	65.4833	T-20465-65.48	4.225	-.TATESFASDPILYRPVAVALDTKGPEIR(23)--KPRPTR(1).-	-0.200828	0.0122125	0.0322581	Kojak and Percolator	False
20180615_KS_CL_9	23035	4	GDLGIEIPAEKVFLAQK	11	KLFEELAR	1								P11974	305	P11974	393	intra	3.87	P11974-305-P11974-393	295.0	393.0	False	1		138.0681	2969.6476	1.0	2969.6472	0.1273	0.1273	1.28	2969.6476	1.28		GDLGIEIPAEKVFLAQK	KLFEELAR	P11974(305);	P11974(393);	70.978	T-23035-70.98	3.87	-.GDLGIEIPAEKVFLAQK(11)--KLFEELAR(1).-	-0.274327	0.0179225	0.0322581	Kojak and Percolator	False
20180615_KS_CL_9	22586	4	IISKIENHEGVR	4	TATESFASDPILYRPVAVALDTKGPEIR	23								P11974	270	P11974	115	intra	5.41	P11974-115-P11974-270	267.0	93.0	False	1		138.0681	4548.4226	1.0	4548.4042	4.0291	4.0291	1.68	4548.4226	1.68		IISKIENHEGVR	TATESFASDPILYRPVAVALDTKGPEIR	P11974(270);	P11974(115);	70.2556	T-22586-70.26	5.41	-.TATESFASDPILYRPVAVALDTKGPEIR(23)--IISKIENHEGVR(4).-	-0.284123	0.0188625	0.0322581	Kojak and Percolator	False
20180615_KS_CL_9	22781	4	GPDFLVTEVENGGFLGSKK	18	TGLIKGSGTAEVELK	5								P11974	206	P11974	125	intra	4.205	P11974-125-P11974-206	189.0	121.0	False	1		138.0681	3632.9187	1.0	3632.9	5.1562	5.1562	2.01	3632.9187	2.01		GPDFLVTEVENGGFLGSKK	TGLIKGSGTAEVELK	P11974(206);	P11974(125);	70.5687	T-22781-70.57	4.205	-.GPDFLVTEVENGGFLGSKK(18)--TGLIKGSGTAEVELK(5).-	-0.325843	0.0234498	0.0322581	Kojak and Percolator	False
20180615_KS_CL_9	23418	5	AEGSDVANAVLDGADCIMLSGETAKGDYPLEAVR	25	TATESFASDPILYRPVAVALDTKGPEIR	23								P11974	367	P11974	115	intra	5.605	P11974-115-P11974-367	343.0	93.0	False	1		138.0681	6648.2888	2.0	6648.3118	-3.4571	-3.4571	0.995	6648.2888	0.995		AEGSDVANAVLDGADCIMLSGETAKGDYPLEAVR	TATESFASDPILYRPVAVALDTKGPEIR	P11974(367);	P11974(115);	71.6013	T-23418-71.60	3.54	-.AEGSDVANAVLDGADCIMLSGETAKGDYPLEAVR(25)--TATESFASDPILYRPVAVALDTKGPEIR(23).-	-0.34265	0.0255989	0.0322581	Kojak and Percolator	False
20180615_KS_CL_9	23174	4	AEGSDVANAVLDGADCIMLSGETAKGDYPLEAVR	25	TGLIKGSGTAEVELK	5								P11974	367	P11974	125	intra	6.17	P11974-125-P11974-367	343.0	121.0	False	1		138.0681	5133.5371	1.0	5133.5601	-4.4717	-4.4717	1.755	5133.5371	1.755		AEGSDVANAVLDGADCIMLSGETAKGDYPLEAVR	TGLIKGSGTAEVELK	P11974(367);	P11974(125);	71.1974	T-23174-71.20	3.425	-.AEGSDVANAVLDGADCIMLSGETAKGDYPLEAVR(25)--TGLIKGSGTAEVELK(5).-	-0.36646	0.028983999999999996	0.0322581	Kojak and Percolator	False
20180615_KS_CL_9	19860	4	GPDFLVTEVENGGFLGSKK	18	KPRPTR	1								P11974	206	P11974	337	intra	5.515	P11974-206-P11974-337	189.0	337.0	False	1		138.0681	2884.5446	1.0	2884.5453	-0.2684	-0.2684	0.94	2884.5446	0.94		GPDFLVTEVENGGFLGSKK	KPRPTR	P11974(206);	P11974(337);	64.042	T-19860-64.04	3.835	-.GPDFLVTEVENGGFLGSKK(18)--KPRPTR(1).-	-0.389801	0.032735900000000005	0.0322581	Kojak and Percolator	False
20180615_KS_CL_9	15081	3	GFFKK	4	VNLAMNVGKAR	9								P11974	504	P11974	498	intra	3.275	P11974-498-P11974-504	501.0	490.0	False	1		138.0681	1935.0763	1.0	1935.0775	-0.6212	-0.6212	0.37	1935.0763	0.37		GFFKK	VNLAMNVGKAR	P11974(504);	P11974(498);	52.3393	T-15081-52.34	3.275	-.VNLAMNVGKAR(9)--GFFKK(4).-	-0.397516	0.0340795	0.0322581	Kojak and Percolator	False
20180615_KS_CL_9	22780	4	TATESFASDPILYRPVAVALDTKGPEIR	23	TGLIKGSGTAEVELK	5								P11974	115	P11974	125	intra	7.375	P11974-115-P11974-125	93.0	121.0	False	1		138.0681	4656.49	1.0	4656.4925	-0.5435	-0.5435	2.28	4656.49	2.28		TATESFASDPILYRPVAVALDTKGPEIR	TGLIKGSGTAEVELK	P11974(115);	P11974(125);	70.5673	T-22780-70.57	4.575	-.TATESFASDPILYRPVAVALDTKGPEIR(23)--TGLIKGSGTAEVELK(5).-	-0.400418	0.0345991	0.0322581	Kojak and Percolator	False
20180615_KS_CL_9	23037	5	GPDFLVTEVENGGFLGSKK	18	TATESFASDPILYRPVAVALDTKGPEIR	23								P11974	206	P11974	115	intra	3.425	P11974-115-P11974-206	189.0	93.0	False	1		138.0681	5147.6704	1.0	5147.6628	1.4936	1.4936	1.66	5147.6704	1.66		GPDFLVTEVENGGFLGSKK	TATESFASDPILYRPVAVALDTKGPEIR	P11974(206);	P11974(115);	70.9807	T-23037-70.98	3.425	-.TATESFASDPILYRPVAVALDTKGPEIR(23)--GPDFLVTEVENGGFLGSKK(18).-	-0.460674	0.0473625	0.0322581	Kojak and Percolator	False
20180615_KS_CL_9	5073	4	KAADVHEVR	1	KGATLK	1								P11974	247	P11974	136	intra	2.92	P11974-136-P11974-247	247.0	136.0	False	1		138.0681	1778.0049	1.0	1778.0002	2.6484	2.6484	0.465	1778.0049	0.465		KAADVHEVR	KGATLK	P11974(247);	P11974(136);	23.0326	T-5073-23.03	2.92	-.KAADVHEVR(1)--KGATLK(1).-	-0.47101400000000004	0.049982599999999995	0.0322581	Kojak and Percolator	False
20180615_KS_CL_9	8615	5	KAADVHEVR	1	NICKVVDVGSK	4								P11974	247	P11974	166	intra	2.815	P11974-166-P11974-247	247.0	163.0	False	1		138.0681	2379.2579	1.0	2379.2566	0.5708	0.5708	1.255	2379.2579	1.255		KAADVHEVR	NICKVVDVGSK	P11974(247);	P11974(166);	33.7058	T-8615-33.71	2.815	-.NICKVVDVGSK(4)--KAADVHEVR(1).-	-0.49275399999999997	0.0559706	0.0322581	Kojak and Percolator	False
20180615_KS_CL_9	11671	4	KGATLK	1	TGLIKGSGTAEVELK	5								P11974	136	P11974	125	intra	3.205	P11974-125-P11974-136	136.0	121.0	False	1		138.0681	2256.2939	1.0	2256.292	0.8827	0.8827	0.875	2256.2939	0.875		KGATLK	TGLIKGSGTAEVELK	P11974(136);	P11974(125);	42.6685	T-11671-42.67	3.205	-.TGLIKGSGTAEVELK(5)--KGATLK(1).-	-0.498704	0.0577303	0.0322581	Kojak and Percolator	False
20180615_KS_CL_9	10593	4	KAADVHEVR	1	TGLIKGSGTAEVELK	5								P11974	247	P11974	125	intra	2.75	P11974-125-P11974-247	247.0	121.0	False	1		138.0681	2663.4493	1.0	2663.447	0.8535	0.8535	1.335	2663.4493	1.335		KAADVHEVR	TGLIKGSGTAEVELK	P11974(247);	P11974(125);	39.4597	T-10593-39.46	2.75	-.TGLIKGSGTAEVELK(5)--KAADVHEVR(1).-	-0.506211	0.0600293	0.0322581	Kojak and Percolator	False
20180615_KS_CL_9	22930	4	QKGPDFLVTEVENGGFLGSKK	20	TATESFASDPILYRPVAVALDTKGPEIR	23								P11974	206	P11974	115	intra	5.66	P11974-115-P11974-206	187.0	93.0	False	1		138.0681	5403.824	7.0	5403.8292	-0.9704	-0.9704	0.99	5403.824	0.99		QKGPDFLVTEVENGGFLGSKK	TATESFASDPILYRPVAVALDTKGPEIR	P11974(206);	P11974(115);	70.8049	T-22930-70.80	3.8	-.TATESFASDPILYRPVAVALDTKGPEIR(23)--QKGPDFLVTEVENGGFLGSKK(20).-	-0.508357	0.0607028	0.0322581	Kojak and Percolator	False
20180615_KS_CL_9	22656	4	GSGTAEVELKK	10	TATESFASDPILYRPVAVALDTKGPEIR	23								P11974	135	P11974	115	intra	3.54	P11974-115-P11974-135	126.0	93.0	False	1		138.0681	4272.2527	8.0	4272.2569	-0.9846	-0.9846	0.06	4272.2527	0.06		GSGTAEVELKK	TATESFASDPILYRPVAVALDTKGPEIR	P11974(135);	P11974(115);	70.3657	T-22656-70.37	3.54	-.TATESFASDPILYRPVAVALDTKGPEIR(23)--GSGTAEVELKK(10).-	-0.544568	0.0732706	0.0322581	Kojak and Percolator	False
20180615_KS_CL_9	18237	4	KGVNLPGAAVDLPAVSEK	1	KILGEK	1								P11974	207	P11974	256	intra	4.485	P11974-207-P11974-256	207.0	256.0	False	1		138.0681	2588.4788	1.0	2588.4743	1.7366	1.7366	0.66	2588.4788	0.66		KGVNLPGAAVDLPAVSEK	KILGEK	P11974(207);	P11974(256);	60.3176	T-18237-60.32	3.475	-.KGVNLPGAAVDLPAVSEK(1)--KILGEK(1).-	-0.553621	0.07679580000000001	0.0322581	Kojak and Percolator	False
20180615_KS_CL_9	23247	4	AEGSDVANAVLDGADCIMLSGETAKGDYPLEAVRMQHLIAR	25	EMIKSGMNVAR	4								P11974	367	P11974	66	intra	5.28	P11974-66-P11974-367	343.0	63.0	False	1		138.0681	5715.7825	1.0	5715.7673	2.6552	2.6552	2.255	5715.7825	2.255		AEGSDVANAVLDGADCIMLSGETAKGDYPLEAVRMQHLIAR	EMIKSGMNVAR	P11974(367);	P11974(66);	71.3164	T-23247-71.32	2.83	-.AEGSDVANAVLDGADCIMLSGETAKGDYPLEAVRMQHLIAR(25)--EMIKSGMNVAR(4).-	-0.563526	0.0808452	0.0322581	Kojak and Percolator	False
20180615_KS_CL_9	7363	4	KAADVHEVRK	1	NICKVVDVGSK	4								P11974	247	P11974	166	intra	3.145	P11974-166-P11974-247	247.0	163.0	False	1		138.0681	2507.3529	1.0	2507.3444	3.3833	3.3833	1.155	2507.3529	1.155		KAADVHEVRK	NICKVVDVGSK	P11974(247);	P11974(166);	29.9063	T-7363-29.91	3.145	-.NICKVVDVGSK(4)--KAADVHEVRK(1).-	-0.599582	0.09744560000000001	0.0322581	Kojak and Percolator	False
20180615_KS_CL_9	16219	5	MNFSHGTHEYHAETIKNVR	16	SVETLKEMIK	6								P11974	89	P11974	62	intra	2.6	P11974-62-P11974-89	74.0	57.0	False	1		138.0681	3584.7754	1.0	3584.7708	1.2708	1.2708	0.765	3584.7754	0.765		MNFSHGTHEYHAETIKNVR	SVETLKEMIK	P11974(89);	P11974(62);	55.3401	T-16219-55.34	2.6	-.MNFSHGTHEYHAETIKNVR(16)--SVETLKEMIK(6).-	-0.603284	0.0993293	0.0322581	Kojak and Percolator	False
20180615_KS_CL_9	21396	4	KGVNLPGAAVDLPAVSEK	1	TGLIKGSGTAEVELK	5								P11974	207	P11974	125	intra	4.265	P11974-125-P11974-207	207.0	121.0	False	1		138.0681	3403.8812	1.0	3403.8679	3.9224	3.9224	1.955	3403.8812	1.955		KGVNLPGAAVDLPAVSEK	TGLIKGSGTAEVELK	P11974(207);	P11974(125);	67.6166	T-21396-67.62	2.25	-.KGVNLPGAAVDLPAVSEK(1)--TGLIKGSGTAEVELK(5).-	-0.609731	0.10269500000000001	0.0322581	Kojak and Percolator	False
20180615_KS_CL_9	6569	4	KAADVHEVR	1	KILGEK	1								P11974	247	P11974	256	intra	3.07	P11974-247-P11974-256	247.0	256.0	False	1		138.0681	1848.0468	1.0	1848.0429	2.1375	2.1375	0.82	1848.0468	0.82		KAADVHEVR	KILGEK	P11974(247);	P11974(256);	27.6469	T-6569-27.65	3.07	-.KAADVHEVR(1)--KILGEK(1).-	-0.610028	0.102853	0.0322581	Kojak and Percolator	False
20180615_KS_CL_9	23622	4	CNRAGKPVICATQMLESMIK	6	EMIKSGMNVARMNFSHGTHEYHAETIK	4								P11974	322	P11974	66	intra	2.555	P11974-66-P11974-322	317.0	63.0	False	1		138.0681	5561.6628	1.0	5561.6577	0.913	0.913	0.815	5561.6628	0.815		CNRAGKPVICATQMLESMIK	EMIKSGMNVARMNFSHGTHEYHAETIK	P11974(322);	P11974(66);	71.9275	T-23622-71.93	2.555	-.EMIKSGMNVARMNFSHGTHEYHAETIK(4)--CNRAGKPVICATQMLESMIK(6).-	-0.611063	0.103405	0.0322581	Kojak and Percolator	False
20180615_KS_CL_9	6922	5	IISKIENHEGVR	4	KPRPTR	1								P11974	270	P11974	337	intra	2.17	P11974-270-P11974-337	267.0	337.0	False	1		138.0681	2285.2967	3.0	2285.289	3.3628	3.3628	0.01	2285.2967	0.01		IISKIENHEGVR	KPRPTR	P11974(270);	P11974(337);	28.6493	T-6922-28.65	2.17	-.IISKIENHEGVR(4)--KPRPTR(1).-	-0.6262939999999999	0.111865	0.0322581	Kojak and Percolator	False
20180615_KS_CL_9	22764	4	NICKVVDVGSK	4	TATESFASDPILYRPVAVALDTKGPEIR	23								P11974	166	P11974	115	intra	5.18	P11974-115-P11974-166	163.0	93.0	False	1		138.0681	4372.2986	1.0	4372.2835	3.4578	3.4578	1.8	4372.2986	1.8		NICKVVDVGSK	TATESFASDPILYRPVAVALDTKGPEIR	P11974(166);	P11974(115);	70.538	T-22764-70.54	2.46	-.TATESFASDPILYRPVAVALDTKGPEIR(23)--NICKVVDVGSK(4).-	-0.6274850000000001	0.112554	0.0322581	Kojak and Percolator	False
20180615_KS_CL_9	9609	4	KPRPTR	1	TGLIKGSGTAEVELK	5								P11974	337	P11974	125	intra	2.845	P11974-125-P11974-337	337.0	121.0	False	1		138.0681	2393.3641	2.0	2393.361	1.2859	1.2859	0.205	2393.3641	0.205		KPRPTR	TGLIKGSGTAEVELK	P11974(337);	P11974(125);	36.6828	T-9609-36.68	2.39	-.TGLIKGSGTAEVELK(5)--KPRPTR(1).-	-0.6395850000000001	0.119799	0.0322581	Kojak and Percolator	False
20180615_KS_CL_9	22560	4	GDLGIEIPAEKVFLAQK	11	IISKIENHEGVR	4								P11974	305	P11974	270	intra	3.515	P11974-270-P11974-305	295.0	267.0	False	1		138.0681	3358.8499	1.0	3358.8455	1.3102	1.3102	1.68	3358.8499	1.68		GDLGIEIPAEKVFLAQK	IISKIENHEGVR	P11974(305);	P11974(270);	70.2167	T-22560-70.22	2.855	-.GDLGIEIPAEKVFLAQK(11)--IISKIENHEGVR(4).-	-0.639972	0.120038	0.0322581	Kojak and Percolator	False
20180615_KS_CL_9	13172	4	KGVNLPGAAVDLPAVSEK	1	KPRPTR	1								P11974	207	P11974	337	intra	3.005	P11974-207-P11974-337	207.0	337.0	False	1		138.0681	2655.5071	2.0	2655.5045	0.9645	0.9645	0.08	2655.5071	0.08		KGVNLPGAAVDLPAVSEK	KPRPTR	P11974(207);	P11974(337);	47.0312	T-13172-47.03	2.78	-.KGVNLPGAAVDLPAVSEK(1)--KPRPTR(1).-	-0.650418	0.126669	0.0322581	Kojak and Percolator	False
20180615_KS_CL_9	21728	3	SHSEAGSAFIQTQQLHAAMADTFLEHMCR											P11974				linear or mono	9.225				False	1	29.0	0.0	3273.4752		3273.4667	2.609	2.609		3273.4752	0.0	-.SHSEAGSAFIQTQQLHAAMADTFLEHMCR.-	SHSEAGSAFIQTQQLHAAMADTFLEHMCR		P11974;		68.3753	T-21728-68.38	9.225	-.SHSEAGSAFIQTQQLHAAMADTFLEHMCR.-	6.651619999999999	4.4699999999999997e-08	0.00884956	Kojak and Percolator	False
20180615_KS_CL_9	23258	4	TATESFASDPILYRPVAVALDTKGPEIR											P11974				linear or mono	7.955				False	1	28.0	0.0	3016.5868		3016.5952	-2.7815	-2.7815		3016.5868	0.0	-.TATESFASDPILYRPVAVALDTKGPEIR.-	TATESFASDPILYRPVAVALDTKGPEIR		P11974;		71.335	T-23258-71.33	7.955	-.TATESFASDPILYRPVAVALDTKGPEIR.-	5.4244900000000005	8.76e-07	0.00884956	Kojak and Percolator	False
20180615_KS_CL_9	8798	3	MNFSHGTHEYHAETIKNVR					15.99;156.08	1;16	15.99;156.08				P11974				linear or mono	6.805				False	1	19.0	0.0	2442.1385		2442.1351	1.4023	1.4023		2442.1385	0.0	-.M[15.99]NFSHGTHEYHAETIK[156.08]NVR.-	M[15.99]NFSHGTHEYHAETIK[156.08]NVR		P11974;		34.2146	T-8798-34.21	6.805	-.M[15.99]NFSHGTHEYHAETIK[156.08]NVR.-	4.76641	4.32e-06	0.00884956	Kojak and Percolator	False
20180615_KS_CL_9	23093	4	AEGSDVANAVLDGADCIMLSGETAKGDYPLEAVR											P11974				linear or mono	7.57				False	1	34.0	0.0	3493.6339		3493.6324	0.4461	0.4461		3493.6339	0.0	-.AEGSDVANAVLDGADCIMLSGETAKGDYPLEAVR.-	AEGSDVANAVLDGADCIMLSGETAKGDYPLEAVR		P11974;		71.0722	T-23093-71.07	6.86	-.AEGSDVANAVLDGADCIMLSGETAKGDYPLEAVR.-	4.57249	6.92e-06	0.00884956	Kojak and Percolator	False
20180615_KS_CL_9	5448	3	MNFSHGTHEYHAETIK											P11974				linear or mono	6.19				False	1	16.0	0.0	1900.8525		1900.8461	3.4167	3.4167		1900.8525	0.0	-.MNFSHGTHEYHAETIK.-	MNFSHGTHEYHAETIK		P11974;		24.1452	T-5448-24.15	6.19	-.MNFSHGTHEYHAETIK.-	4.45107	9.29e-06	0.00884956	Kojak and Percolator	False
20180615_KS_CL_9	10525	3	MNFSHGTHEYHAETIKNVR					156.08	16	156.08				P11974				linear or mono	7.865				False	1	19.0	0.0	2426.1436		2426.1411	1.029	1.029		2426.1436	0.0	-.MNFSHGTHEYHAETIK[156.08]NVR.-	MNFSHGTHEYHAETIK[156.08]NVR		P11974;		39.2495	T-10525-39.25	6.98	-.MNFSHGTHEYHAETIK[156.08]NVR.-	4.38592	1.09e-05	0.00884956	Kojak and Percolator	False
20180615_KS_CL_9	13723	3	SHSEAGSAFIQTQQLHAAMADTFLEHMCR					15.99;15.99	19;27	15.99;15.99				P11974				linear or mono	6.85				False	1	29.0	0.0	3305.465		3305.464	0.3015	0.3015		3305.465	0.0	-.SHSEAGSAFIQTQQLHAAM[15.99]ADTFLEHM[15.99]CR.-	SHSEAGSAFIQTQQLHAAM[15.99]ADTFLEHM[15.99]CR		P11974;		48.6361	T-13723-48.64	6.85	-.SHSEAGSAFIQTQQLHAAM[15.99]ADTFLEHM[15.99]CR.-	4.37107	1.13e-05	0.00884956	Kojak and Percolator	False
20180615_KS_CL_9	17207	4	SHSEAGSAFIQTQQLHAAMADTFLEHMCR					15.99	19	15.99				P11974				linear or mono	8.005				False	1	29.0	0.0	3289.4701		3289.4674	0.8297	0.8297		3289.4701	0.0	-.SHSEAGSAFIQTQQLHAAM[15.99]ADTFLEHMCR.-	SHSEAGSAFIQTQQLHAAM[15.99]ADTFLEHMCR		P11974;		57.9032	T-17207-57.90	8.005	-.SHSEAGSAFIQTQQLHAAM[15.99]ADTFLEHMCR.-	4.28469	1.39e-05	0.00884956	Kojak and Percolator	False
20180615_KS_CL_9	18438	4	KGVNLPGAAVDLPAVSEKDIQDLK											P11974				linear or mono	6.345				False	1	24.0	0.0	2476.3536		2476.35	1.4582	1.4582		2476.3536	0.0	-.KGVNLPGAAVDLPAVSEKDIQDLK.-	KGVNLPGAAVDLPAVSEKDIQDLK		P11974;		60.7857	T-18438-60.79	6.345	-.KGVNLPGAAVDLPAVSEKDIQDLK.-	4.27528	1.42e-05	0.00884956	Kojak and Percolator	False
20180615_KS_CL_9	17636	4	SHSEAGSAFIQTQQLHAAMADTFLEHMCR					15.99	27	15.99				P11974				linear or mono	7.825				False	1	29.0	0.0	3289.4701		3289.4634	2.0337	2.0337		3289.4701	0.0	-.SHSEAGSAFIQTQQLHAAMADTFLEHM[15.99]CR.-	SHSEAGSAFIQTQQLHAAMADTFLEHM[15.99]CR		P11974;		58.9173	T-17636-58.92	7.825	-.SHSEAGSAFIQTQQLHAAMADTFLEHM[15.99]CR.-	4.215	1.65e-05	0.00884956	Kojak and Percolator	False
20180615_KS_CL_9	23498	3	AEGSDVANAVLDGADCIMLSGETAKGDYPLEAVR					156.08	25	156.08				P11974				linear or mono	6.54				False	1	34.0	0.0	3649.7125		3649.7168	-1.1774	-1.1774		3649.7125	0.0	-.AEGSDVANAVLDGADCIMLSGETAK[156.08]GDYPLEAVR.-	AEGSDVANAVLDGADCIMLSGETAK[156.08]GDYPLEAVR		P11974;		71.7301	T-23498-71.73	6.54	-.AEGSDVANAVLDGADCIMLSGETAK[156.08]GDYPLEAVR.-	3.8582	3.91e-05	0.00884956	Kojak and Percolator	False
20180615_KS_CL_9	5238	3	MNFSHGTHEYHAETIK					15.99	1	15.99				P11974				linear or mono	6.37				False	1	16.0	0.0	1916.8474		1916.8346	6.6988	6.6988		1916.8474	0.0	-.M[15.99]NFSHGTHEYHAETIK.-	M[15.99]NFSHGTHEYHAETIK		P11974;		23.4332	T-5238-23.43	6.37	-.M[15.99]NFSHGTHEYHAETIK.-	3.82148	4.270000000000001e-05	0.00884956	Kojak and Percolator	False
20180615_KS_CL_9	16957	3	RFDEILEASDGIMVAR					15.99	13	15.99				P11974				linear or mono	5.245				False	1	16.0	0.0	1836.9039		1836.9006	1.767	1.767		1836.9039	0.0	-.RFDEILEASDGIM[15.99]VAR.-	RFDEILEASDGIM[15.99]VAR		P11974;		57.2597	T-16957-57.26	5.245	-.RFDEILEASDGIM[15.99]VAR.-	3.5399800000000003	8.46e-05	0.00884956	Kojak and Percolator	False
20180615_KS_CL_9	22776	3	AEGSDVANAVLDGADCIMLSGETAKGDYPLEAVR					15.99	18	15.99				P11974				linear or mono	7.22				False	1	34.0	0.0	3509.6288		3509.6298	-0.2703	-0.2703		3509.6288	0.0	-.AEGSDVANAVLDGADCIM[15.99]LSGETAKGDYPLEAVR.-	AEGSDVANAVLDGADCIM[15.99]LSGETAKGDYPLEAVR		P11974;		70.5619	T-22776-70.56	6.94	-.AEGSDVANAVLDGADCIM[15.99]LSGETAKGDYPLEAVR.-	3.43301	0.000109645	0.00884956	Kojak and Percolator	False
20180615_KS_CL_9	23131	3	AEGSDVANAVLDGADCIMLSGETAKGDYPLEAVR					15.99;156.08	18;25	15.99;156.08				P11974				linear or mono	7.035				False	1	34.0	0.0	3665.7074		3665.7194	-3.2708	-3.2708		3665.7074	0.0	-.AEGSDVANAVLDGADCIM[15.99]LSGETAK[156.08]GDYPLEAVR.-	AEGSDVANAVLDGADCIM[15.99]LSGETAK[156.08]GDYPLEAVR		P11974;		71.1313	T-23131-71.13	6.275	-.AEGSDVANAVLDGADCIM[15.99]LSGETAK[156.08]GDYPLEAVR.-	3.28936	0.000155339	0.00884956	Kojak and Percolator	False
20180615_KS_CL_9	20969	3	KGDVVIVLTGWRPGSGFTNTMR											P11974				linear or mono	5.16				False	1	22.0	0.0	2390.2528		2390.2457	2.9719	2.9719		2390.2528	0.0	-.KGDVVIVLTGWRPGSGFTNTMR.-	KGDVVIVLTGWRPGSGFTNTMR		P11974;		66.6626	T-20969-66.66	5.16	-.KGDVVIVLTGWRPGSGFTNTMR.-	3.2484900000000003	0.00017152	0.00884956	Kojak and Percolator	False
20180615_KS_CL_9	22944	3	TATESFASDPILYRPVAVALDTKGPEIR					156.08	23	156.08				P11974				linear or mono	5.57				False	1	28.0	0.0	3172.6654		3172.6662	-0.2606	-0.2606		3172.6654	0.0	-.TATESFASDPILYRPVAVALDTK[156.08]GPEIR.-	TATESFASDPILYRPVAVALDTK[156.08]GPEIR		P11974;		70.8316	T-22944-70.83	5.46	-.TATESFASDPILYRPVAVALDTK[156.08]GPEIR.-	3.16296	0.000211052	0.00884956	Kojak and Percolator	False
20180615_KS_CL_9	22811	3	TATESFASDPILYRPVAVALDTK											P11974				linear or mono	5.11				False	1	23.0	0.0	2464.2848		2464.2778	2.8674	2.8674		2464.2848	0.0	-.TATESFASDPILYRPVAVALDTK.-	TATESFASDPILYRPVAVALDTK		P11974;		70.6169	T-22811-70.62	5.11	-.TATESFASDPILYRPVAVALDTK.-	3.16172	0.000211689	0.00884956	Kojak and Percolator	False
20180615_KS_CL_9	22578	4	AGKPVICATQMLESMIKKPRPTR					156.08	17	156.08				P11974				linear or mono	6.635				False	1	23.0	0.0	2767.4909		2767.4834	2.7048	2.7048		2767.4909	0.0	-.AGKPVICATQMLESMIK[156.08]KPRPTR.-	AGKPVICATQMLESMIK[156.08]KPRPTR		P11974;		70.2448	T-22578-70.24	5.665	-.AGKPVICATQMLESMIK[156.08]KPRPTR.-	3.12737	0.000230078	0.00884956	Kojak and Percolator	False
20180615_KS_CL_9	22577	3	RFDEILEASDGIMVAR											P11974				linear or mono	5.25				False	1	16.0	0.0	1820.909		1820.904	2.7364	2.7364		1820.909	0.0	-.RFDEILEASDGIMVAR.-	RFDEILEASDGIMVAR		P11974;		70.2434	T-22577-70.24	4.37	-.RFDEILEASDGIMVAR.-	3.12662	0.000230498	0.00884956	Kojak and Percolator	False
20180615_KS_CL_9	5968	4	MNFSHGTHEYHAETIKNVR											P11974				linear or mono	4.89				False	1	19.0	0.0	2270.065		2270.0615	1.526	1.526		2270.065	0.0	-.MNFSHGTHEYHAETIKNVR.-	MNFSHGTHEYHAETIKNVR		P11974;		25.8269	T-5968-25.83	4.89	-.MNFSHGTHEYHAETIKNVR.-	3.0742599999999998	0.000261699	0.00884956	Kojak and Percolator	False
20180615_KS_CL_9	22680	3	ITLDNAYMEKCDENILWLDYK					15.99	8	15.99				P11974				linear or mono	5.795				False	1	21.0	0.0	2662.2294		2662.2229	2.4282	2.4282		2662.2294	0.0	-.ITLDNAYM[15.99]EKCDENILWLDYK.-	ITLDNAYM[15.99]EKCDENILWLDYK		P11974;		70.4058	T-22680-70.41	4.405	-.ITLDNAYM[15.99]EKCDENILWLDYK.-	3.05591	0.000273609	0.00884956	Kojak and Percolator	False
20180615_KS_CL_9	21950	3	GVNLPGAAVDLPAVSEKDIQDLK											P11974				linear or mono	4.925				False	1	23.0	0.0	2348.2586		2348.2578	0.3458	0.3458		2348.2586	0.0	-.GVNLPGAAVDLPAVSEKDIQDLK.-	GVNLPGAAVDLPAVSEKDIQDLK		P11974;		68.8556	T-21950-68.86	4.925	-.GVNLPGAAVDLPAVSEKDIQDLK.-	2.9405200000000002	0.00036195199999999997	0.00884956	Kojak and Percolator	False
20180615_KS_CL_9	23113	3	AEGSDVANAVLDGADCIMLSGETAK											P11974				linear or mono	5.53				False	1	25.0	0.0	2493.1362		2493.1345	0.6745	0.6745		2493.1362	0.0	-.AEGSDVANAVLDGADCIMLSGETAK.-	AEGSDVANAVLDGADCIMLSGETAK		P11974;		71.1031	T-23113-71.10	5.53	-.AEGSDVANAVLDGADCIMLSGETAK.-	2.85531	0.000445021	0.00884956	Kojak and Percolator	False
20180615_KS_CL_9	13132	3	TGLIKGSGTAEVELKK					156.08	5	156.08				P11974				linear or mono	4.515				False	1	16.0	0.0	1786.0087		1786.0071	0.8773	0.8773		1786.0087	0.0	-.TGLIK[156.08]GSGTAEVELKK.-	TGLIK[156.08]GSGTAEVELKK		P11974;		46.923	T-13132-46.92	4.515	-.TGLIK[156.08]GSGTAEVELKK.-	2.84857	0.000452354	0.00884956	Kojak and Percolator	False
20180615_KS_CL_9	22814	3	GIFPVVCKDPVQEAWAEDVDLR											P11974				linear or mono	5.615				False	1	22.0	0.0	2542.2525		2542.2484	1.6038	1.6038		2542.2525	0.0	-.GIFPVVCKDPVQEAWAEDVDLR.-	GIFPVVCKDPVQEAWAEDVDLR		P11974;		70.621	T-22814-70.62	5.295	-.GIFPVVCKDPVQEAWAEDVDLR.-	2.75153	0.000572359	0.00884956	Kojak and Percolator	False
20180615_KS_CL_9	23969	2	FGVEQDVDMVFASFIR											P11974				linear or mono	4.35				False	1	16.0	0.0	1858.8923		1858.8887	1.9105	1.9105		1858.8923	0.0	-.FGVEQDVDMVFASFIR.-	FGVEQDVDMVFASFIR		P11974;		72.5139	T-23969-72.51	4.35	-.FGVEQDVDMVFASFIR.-	2.67466	0.000689631	0.00884956	Kojak and Percolator	False
20180615_KS_CL_9	14211	3	SSSHSTDLMEAMAMGSVEASYK											P11974				linear or mono	4.63				False	1	22.0	0.0	2317.9864		2317.9875	-0.4842	-0.4842		2317.9864	0.0	-.SSSHSTDLMEAMAMGSVEASYK.-	SSSHSTDLMEAMAMGSVEASYK		P11974;		49.9418	T-14211-49.94	4.63	-.SSSHSTDLMEAMAMGSVEASYK.-	2.66748	0.00070175	0.00884956	Kojak and Percolator	False
20180615_KS_CL_9	13948	3	KGVNLPGAAVDLPAVSEK											P11974				linear or mono	5.22				False	1	18.0	0.0	1763.9781		1763.9805	-1.4035	-1.4035		1763.9781	0.0	-.KGVNLPGAAVDLPAVSEK.-	KGVNLPGAAVDLPAVSEK		P11974;		49.2447	T-13948-49.24	5.22	-.KGVNLPGAAVDLPAVSEK.-	2.61412	0.000798663	0.00884956	Kojak and Percolator	False
20180615_KS_CL_9	22775	3	AGKPVICATQMLESMIK											P11974				linear or mono	5.115				False	1	17.0	0.0	1875.962		1875.9623	-0.1849	-0.1849		1875.962	0.0	-.AGKPVICATQMLESMIK.-	AGKPVICATQMLESMIK		P11974;		70.5605	T-22775-70.56	5.115	-.AGKPVICATQMLESMIK.-	2.57171	0.00088517	0.00884956	Kojak and Percolator	False
20180615_KS_CL_9	10736	3	IISKIENHEGVR					156.08	4	156.08				P11974				linear or mono	5.02				False	1	12.0	0.0	1549.8463		1549.8462	0.0574	0.0574		1549.8463	0.0	-.IISK[156.08]IENHEGVR.-	IISK[156.08]IENHEGVR		P11974;		39.8623	T-10736-39.86	5.02	-.IISK[156.08]IENHEGVR.-	2.54903	0.000935197	0.00884956	Kojak and Percolator	False
20180615_KS_CL_9	22865	3	ITLDNAYMEKCDENILWLDYK											P11974				linear or mono	5.19				False	1	21.0	0.0	2646.2345		2646.2291	2.0156	2.0156		2646.2345	0.0	-.ITLDNAYMEKCDENILWLDYK.-	ITLDNAYMEKCDENILWLDYK		P11974;		70.7013	T-22865-70.70	4.915	-.ITLDNAYMEKCDENILWLDYK.-	2.48651	0.00108828	0.00884956	Kojak and Percolator	False
20180615_KS_CL_9	12444	3	AGKPVICATQMLESMIK					15.99;15.99	11;15	15.99;15.99				P11974				linear or mono	4.18				False	1	17.0	0.0	1907.9518		1907.9506	0.5832	0.5832		1907.9518	0.0	-.AGKPVICATQM[15.99]LESM[15.99]IK.-	AGKPVICATQM[15.99]LESM[15.99]IK		P11974;		44.9474	T-12444-44.95	4.18	-.AGKPVICATQM[15.99]LESM[15.99]IK.-	2.4798299999999998	0.00110605	0.00884956	Kojak and Percolator	False
20180615_KS_CL_9	6108	3	KAADVHEVR					156.08	1	156.08				P11974				linear or mono	3.605				False	1	9.0	0.0	1179.6247		1179.6221	2.2096	2.2096		1179.6247	0.0	-.K[156.08]AADVHEVR.-	K[156.08]AADVHEVR		P11974;		26.2601	T-6108-26.26	3.555	-.K[156.08]AADVHEVR.-	2.3037799999999997	0.00169484	0.00884956	Kojak and Percolator	False
20180615_KS_CL_9	19271	3	QKGPDFLVTEVENGGFLGSKK											P11974				linear or mono	4.525				False	1	21.0	0.0	2249.1691		2249.1695	-0.1654	-0.1654		2249.1691	0.0	-.QKGPDFLVTEVENGGFLGSKK.-	QKGPDFLVTEVENGGFLGSKK		P11974;		62.6447	T-19271-62.64	3.89	-.QKGPDFLVTEVENGGFLGSKK.-	2.28966	0.00175387	0.00884956	Kojak and Percolator	False
20180615_KS_CL_9	20624	3	SVETLKEMIKSGMNVAR					15.99;156.08	8;10	15.99;156.08				P11974				linear or mono	4.17				False	1	17.0	0.0	2064.0594		2064.0491	4.9794	4.9794		2064.0594	0.0	-.SVETLKEM[15.99]IK[156.08]SGMNVAR.-	SVETLKEM[15.99]IK[156.08]SGMNVAR		P11974;		65.8356	T-20624-65.84	3.55	-.SVETLKEM[15.99]IK[156.08]SGMNVAR.-	2.25028	0.00192952	0.00884956	Kojak and Percolator	False
20180615_KS_CL_9	23845	2	FGVEQDVDMVFASFIR					15.99	9	15.99				P11974				linear or mono	4.485				False	1	16.0	0.0	1874.8872		1874.8882	-0.5387	-0.5387		1874.8872	0.0	-.FGVEQDVDM[15.99]VFASFIR.-	FGVEQDVDM[15.99]VFASFIR		P11974;		72.294	T-23845-72.29	4.485	-.FGVEQDVDM[15.99]VFASFIR.-	2.24217	0.00196783	0.00884956	Kojak and Percolator	False
20180615_KS_CL_9	23061	4	GIFPVVCKDPVQEAWAEDVDLRVNLAMNVGK											P11974				linear or mono	5.045				False	1	31.0	0.0	3468.7532		3468.746	2.089	2.089		3468.7532	0.0	-.GIFPVVCKDPVQEAWAEDVDLRVNLAMNVGK.-	GIFPVVCKDPVQEAWAEDVDLRVNLAMNVGK		P11974;		71.0211	T-23061-71.02	5.045	-.GIFPVVCKDPVQEAWAEDVDLRVNLAMNVGK.-	2.2271099999999997	0.00204098	0.00884956	Kojak and Percolator	False
20180615_KS_CL_9	11194	3	SSSHSTDLMEAMAMGSVEASYK					15.99	14	15.99				P11974				linear or mono	4.09				False	1	22.0	0.0	2333.9813		2333.978	1.4114	1.4114		2333.9813	0.0	-.SSSHSTDLMEAMAM[15.99]GSVEASYK.-	SSSHSTDLMEAMAM[15.99]GSVEASYK		P11974;		41.1641	T-11194-41.16	4.09	-.SSSHSTDLMEAMAM[15.99]GSVEASYK.-	2.22246	0.00206416	0.00884956	Kojak and Percolator	False
20180615_KS_CL_9	15778	2	LDIDSAPITAR											P11974				linear or mono	3.605				False	1	11.0	0.0	1170.6244		1170.6249	-0.4045	-0.4045		1170.6244	0.0	-.LDIDSAPITAR.-	LDIDSAPITAR		P11974;		54.2125	T-15778-54.21	3.6	-.LDIDSAPITAR.-	2.17502	0.00231567	0.00884956	Kojak and Percolator	False
20180615_KS_CL_9	15782	3	AGKPVICATQMLESMIK					15.99	15	15.99				P11974				linear or mono	3.825				False	1	17.0	0.0	1891.9569		1891.9551	0.9505	0.9505		1891.9569	0.0	-.AGKPVICATQMLESM[15.99]IK.-	AGKPVICATQMLESM[15.99]IK		P11974;		54.2214	T-15782-54.22	3.825	-.AGKPVICATQMLESM[15.99]IK.-	2.16642	0.00236443	0.00884956	Kojak and Percolator	False
20180615_KS_CL_9	22813	3	GPDFLVTEVENGGFLGSKK											P11974				linear or mono	5.025				False	1	19.0	0.0	1993.0156		1993.014	0.7614	0.7614		1993.0156	0.0	-.GPDFLVTEVENGGFLGSKK.-	GPDFLVTEVENGGFLGSKK		P11974;		70.6197	T-22813-70.62	4.045	-.GPDFLVTEVENGGFLGSKK.-	2.03786	0.00322875	0.00884956	Kojak and Percolator	False
20180615_KS_CL_9	22412	2	TGLIKGSGTAEVELK					156.08	5	156.08				P11974				linear or mono	3.565				False	1	15.0	0.0	1657.9137		1657.9112	1.5163	1.5163		1657.9137	0.0	-.TGLIK[156.08]GSGTAEVELK.-	TGLIK[156.08]GSGTAEVELK		P11974;		69.9473	T-22412-69.95	3.565	-.TGLIK[156.08]GSGTAEVELK.-	2.00402	0.0035047	0.00884956	Kojak and Percolator	False
20180615_KS_CL_9	18057	4	AGKPVICATQMLESMIKKPRPTR					15.99;156.08	11;17	15.99;156.08				P11974				linear or mono	3.885				False	1	23.0	0.0	2783.4858		2783.4761	3.4847	3.4847		2783.4858	0.0	-.AGKPVICATQM[15.99]LESMIK[156.08]KPRPTR.-	AGKPVICATQM[15.99]LESMIK[156.08]KPRPTR		P11974;		59.902	T-18057-59.90	3.885	-.AGKPVICATQM[15.99]LESMIK[156.08]KPRPTR.-	2.00128	0.00352796	0.00884956	Kojak and Percolator	False
20180615_KS_CL_9	6987	3	SSSHSTDLMEAMAMGSVEASYK					15.99;15.99	12;14	15.99;15.99				P11974				linear or mono	3.785				False	1	22.0	0.0	2349.9762		2349.9706	2.3859	2.3859		2349.9762	0.0	-.SSSHSTDLMEAM[15.99]AM[15.99]GSVEASYK.-	SSSHSTDLMEAM[15.99]AM[15.99]GSVEASYK		P11974;		28.836	T-6987-28.84	3.785	-.SSSHSTDLMEAM[15.99]AM[15.99]GSVEASYK.-	1.96635	0.00383956	0.00884956	Kojak and Percolator	False
20180615_KS_CL_9	10026	3	SVETLKEMIK											P11974				linear or mono	3.245				False	1	10.0	0.0	1176.6424		1176.6409	1.2736	1.2736		1176.6424	0.0	-.SVETLKEMIK.-	SVETLKEMIK		P11974;		37.8999	T-10026-37.90	3.245	-.SVETLKEMIK.-	1.94878	0.00400653	0.00884956	Kojak and Percolator	False
20180615_KS_CL_9	5128	2	EAEAAMFHR					15.99	6	15.99				P11974				linear or mono	3.225				False	1	9.0	0.0	1076.4709		1076.4677	2.929	2.929		1076.4709	0.0	-.EAEAAM[15.99]FHR.-	EAEAAM[15.99]FHR		P11974;		23.1513	T-5128-23.15	3.14	-.EAEAAM[15.99]FHR.-	1.94695	0.00402434	0.00884956	Kojak and Percolator	False
20180615_KS_CL_9	19733	3	AGKPVICATQMLESMIK					15.99	11	15.99				P11974				linear or mono	3.8				False	1	17.0	0.0	1891.9569		1891.9415	8.1053	8.1053		1891.9569	0.0	-.AGKPVICATQM[15.99]LESMIK.-	AGKPVICATQM[15.99]LESMIK		P11974;		63.7349	T-19733-63.73	3.8	-.AGKPVICATQM[15.99]LESMIK.-	1.9438900000000001	0.0040543	0.00884956	Kojak and Percolator	False
20180615_KS_CL_9	17418	3	KGATLKITLDNAYMEK					156.08;15.99	6;14	156.08;15.99				P11974				linear or mono	3.63				False	1	16.0	0.0	1967.0284		1967.0221	3.1708	3.1708		1967.0284	0.0	-.KGATLK[156.08]ITLDNAYM[15.99]EK.-	KGATLK[156.08]ITLDNAYM[15.99]EK		P11974;		58.4247	T-17418-58.42	3.345	-.KGATLK[156.08]ITLDNAYM[15.99]EK.-	1.9085599999999998	0.00441656	0.00884956	Kojak and Percolator	False
20180615_KS_CL_9	23837	3	SSSHSTDLMEAMAMGSVEASYKCLAAALIVLTESGR					15.99;156.08	12;22	15.99;156.08				P11974				linear or mono	5.625				False	1	36.0	0.0	3944.8513		3944.862	-2.709	-2.709		3944.8513	0.0	-.SSSHSTDLMEAM[15.99]AMGSVEASYK[156.08]CLAAALIVLTESGR.-	SSSHSTDLMEAM[15.99]AMGSVEASYK[156.08]CLAAALIVLTESGR		P11974;		72.275	T-23837-72.27	4.26	-.SSSHSTDLMEAM[15.99]AMGSVEASYK[156.08]CLAAALIVLTESGR.-	1.8135700000000001	0.005558899999999999	0.00884956	Kojak and Percolator	False
20180615_KS_CL_9	22945	3	SVETLKEMIKSGMNVAR					156.08	10	156.08				P11974				linear or mono	4.69				False	1	17.0	0.0	2048.0645		2048.0651	-0.3082	-0.3082		2048.0645	0.0	-.SVETLKEMIK[156.08]SGMNVAR.-	SVETLKEMIK[156.08]SGMNVAR		P11974;		70.8329	T-22945-70.83	3.9	-.SVETLKEMIK[156.08]SGMNVAR.-	1.8130400000000002	0.00556607	0.00884956	Kojak and Percolator	False
20180615_KS_CL_9	23321	3	FGVEQDVDMVFASFIRK											P11974				linear or mono	4.68				False	1	17.0	0.0	1986.9872		1986.9926	-2.699	-2.699		1986.9872	0.0	-.FGVEQDVDMVFASFIRK.-	FGVEQDVDMVFASFIRK		P11974;		71.4319	T-23321-71.43	4.18	-.FGVEQDVDMVFASFIRK.-	1.7860599999999998	0.0059417	0.00884956	Kojak and Percolator	False
20180615_KS_CL_9	22085	2	NTGIICTIGPASR											P11974				linear or mono	3.46				False	1	13.0	0.0	1358.6976		1358.7	-1.7583	-1.7583		1358.6976	0.0	-.NTGIICTIGPASR.-	NTGIICTIGPASR		P11974;		69.1805	T-22085-69.18	3.2	-.NTGIICTIGPASR.-	1.7829	0.00598736	0.00884956	Kojak and Percolator	False
20180615_KS_CL_9	22703	3	FDEILEASDGIMVAR											P11974				linear or mono	3.75				False	1	15.0	0.0	1664.8079		1664.8005	4.4139	4.4139		1664.8079	0.0	-.FDEILEASDGIMVAR.-	FDEILEASDGIMVAR		P11974;		70.4405	T-22703-70.44	3.75	-.FDEILEASDGIMVAR.-	1.7620200000000001	0.00629776	0.00884956	Kojak and Percolator	False
20180615_KS_CL_9	23193	3	FGVEQDVDMVFASFIRK					15.99	9	15.99				P11974				linear or mono	4.675				False	1	17.0	0.0	2002.9821		2002.9869	-2.3594	-2.3594		2002.9821	0.0	-.FGVEQDVDM[15.99]VFASFIRK.-	FGVEQDVDM[15.99]VFASFIRK		P11974;		71.2269	T-23193-71.23	3.975	-.FGVEQDVDM[15.99]VFASFIRK.-	1.7292299999999998	0.00681802	0.00884956	Kojak and Percolator	False
20180615_KS_CL_9	11011	3	SSSHSTDLMEAMAMGSVEASYK					15.99;15.99	9;12	15.99;15.99				P11974				linear or mono	3.525				False	1	22.0	0.0	2349.9762		2349.9712	2.1006	2.1006		2349.9762	0.0	-.SSSHSTDLM[15.99]EAM[15.99]AMGSVEASYK.-	SSSHSTDLM[15.99]EAM[15.99]AMGSVEASYK		P11974;		40.6564	T-11011-40.66	3.525	-.SSSHSTDLM[15.99]EAM[15.99]AMGSVEASYK.-	1.71655	0.0070305	0.00884956	Kojak and Percolator	False
20180615_KS_CL_9	22936	2	GATLKITLDNAYMEK					156.08	5	156.08				P11974				linear or mono	3.495				False	1	15.0	0.0	1822.9385		1822.9356	1.6212	1.6212		1822.9385	0.0	-.GATLK[156.08]ITLDNAYMEK.-	GATLK[156.08]ITLDNAYMEK		P11974;		70.8131	T-22936-70.81	3.495	-.GATLK[156.08]ITLDNAYMEK.-	1.6794799999999999	0.00769023	0.00884956	Kojak and Percolator	False
20180615_KS_CL_9	23954	3	DIQDLKFGVEQDVDMVFASFIR					156.08;15.99	6;15	156.08;15.99				P11974				linear or mono	3.975				False	1	22.0	0.0	2743.3413		2743.3358	1.9975	1.9975		2743.3413	0.0	-.DIQDLK[156.08]FGVEQDVDM[15.99]VFASFIR.-	DIQDLK[156.08]FGVEQDVDM[15.99]VFASFIR		P11974;		72.4854	T-23954-72.49	3.975	-.DIQDLK[156.08]FGVEQDVDM[15.99]VFASFIR.-	1.6742400000000002	0.00778838	0.00884956	Kojak and Percolator	False
20180615_KS_CL_9	23194	3	VVDVGSKVYVDDGLISLQVK					156.08	7	156.08				P11974				linear or mono	4.285				False	1	20.0	0.0	2288.2514		2288.2541	-1.2089	-1.2089		2288.2514	0.0	-.VVDVGSK[156.08]VYVDDGLISLQVK.-	VVDVGSK[156.08]VYVDDGLISLQVK		P11974;		71.2282	T-23194-71.23	2.875	-.VVDVGSK[156.08]VYVDDGLISLQVK.-	1.6451900000000002	0.00835526	0.00884956	Kojak and Percolator	False
20180615_KS_CL_9	6194	3	TGLIKGSGTAEVELKK											P11974				linear or mono	3.73				False	1	16.0	0.0	1629.9301		1629.928	1.2312	1.2312		1629.9301	0.0	-.TGLIKGSGTAEVELKK.-	TGLIKGSGTAEVELKK		P11974;		26.503	T-6194-26.50	3.73	-.TGLIKGSGTAEVELKK.-	1.60416	0.00922687	0.00884956	Kojak and Percolator	False
20180615_KS_CL_9	22635	3	GDLGIEIPAEKVFLAQK											P11974				linear or mono	3.835				False	1	17.0	0.0	1827.0141		1827.0142	-0.0489	-0.0489		1827.0141	0.0	-.GDLGIEIPAEKVFLAQK.-	GDLGIEIPAEKVFLAQK		P11974;		70.3335	T-22635-70.33	3.835	-.GDLGIEIPAEKVFLAQK.-	1.5975	0.00937664	0.00884956	Kojak and Percolator	False
20180615_KS_CL_9	21841	3	DPVQEAWAEDVDLR											P11974				linear or mono	3.63				False	1	14.0	0.0	1641.7634		1641.7588	2.7968	2.7968		1641.7634	0.0	-.DPVQEAWAEDVDLR.-	DPVQEAWAEDVDLR		P11974;		68.6194	T-21841-68.62	3.63	-.DPVQEAWAEDVDLR.-	1.5949799999999998	0.00943397	0.00884956	Kojak and Percolator	False
20180615_KS_CL_9	3405	3	EAEAAMFHRK											P11974				linear or mono	2.91				False	1	10.0	0.0	1188.5709		1188.5712	-0.2097	-0.2097		1188.5709	0.0	-.EAEAAMFHRK.-	EAEAAMFHRK		P11974;		17.8515	T-3405-17.85	2.91	-.EAEAAMFHRK.-	1.58904	0.00957038	0.00884956	Kojak and Percolator	False
20180615_KS_CL_9	13882	3	VFLAQKMIIGR											P11974				linear or mono	2.94				False	1	11.0	0.0	1274.7532		1274.7543	-0.8519	-0.8519		1274.7532	0.0	-.VFLAQKMIIGR.-	VFLAQKMIIGR		P11974;		49.0701	T-13882-49.07	2.94	-.VFLAQKMIIGR.-	1.55653	0.010352799999999999	0.00884956	Kojak and Percolator	False
20180615_KS_CL_9	3888	3	IISKIENHEGVR											P11974				linear or mono	2.975				False	1	12.0	0.0	1393.7677		1393.7686	-0.6447	-0.6447		1393.7677	0.0	-.IISKIENHEGVR.-	IISKIENHEGVR		P11974;		19.3095	T-3888-19.31	2.975	-.IISKIENHEGVR.-	1.5469899999999999	0.0105941	0.00884956	Kojak and Percolator	False
20180615_KS_CL_9	19303	4	KGDVVIVLTGWRPGSGFTNTMR					15.99	21	15.99				P11974				linear or mono	3.295				False	1	22.0	0.0	2406.2477		2406.2463	0.5672	0.5672		2406.2477	0.0	-.KGDVVIVLTGWRPGSGFTNTM[15.99]R.-	KGDVVIVLTGWRPGSGFTNTM[15.99]R		P11974;		62.7182	T-19303-62.72	3.295	-.KGDVVIVLTGWRPGSGFTNTM[15.99]R.-	1.47652	0.01256	0.00884956	Kojak and Percolator	False
20180615_KS_CL_9	22679	3	QKGPDFLVTEVENGGFLGSK											P11974				linear or mono	4.155				False	1	20.0	0.0	2121.0741		2121.069	2.4399	2.4399		2121.0741	0.0	-.QKGPDFLVTEVENGGFLGSK.-	QKGPDFLVTEVENGGFLGSK		P11974;		70.4044	T-22679-70.40	3.66	-.QKGPDFLVTEVENGGFLGSK.-	1.4670299999999998	0.012851099999999999	0.00884956	Kojak and Percolator	False
20180615_KS_CL_9	20522	3	LDIDSAPITARNTGIICTIGPASR											P11974				linear or mono	3.59				False	1	24.0	0.0	2511.3114		2511.2881	9.2882	9.2882		2511.3114	0.0	-.LDIDSAPITARNTGIICTIGPASR.-	LDIDSAPITARNTGIICTIGPASR		P11974;		65.6143	T-20522-65.61	2.7	-.LDIDSAPITARNTGIICTIGPASR.-	1.4664	0.012870699999999999	0.00884956	Kojak and Percolator	False
20180615_KS_CL_9	6493	3	VNLAMNVGKAR											P11974				linear or mono	2.655				False	1	11.0	0.0	1171.6495		1171.6461	2.9176	2.9176		1171.6495	0.0	-.VNLAMNVGKAR.-	VNLAMNVGKAR		P11974;		27.4058	T-6493-27.41	2.655	-.VNLAMNVGKAR.-	1.4361700000000002	0.0138446	0.00884956	Kojak and Percolator	False
20180615_KS_CL_9	23047	3	QKGPDFLVTEVENGGFLGSKK					156.08	20	156.08				P11974				linear or mono	4.64				False	1	21.0	0.0	2405.2477		2405.245	1.1137	1.1137		2405.2477	0.0	-.QKGPDFLVTEVENGGFLGSK[156.08]K.-	QKGPDFLVTEVENGGFLGSK[156.08]K		P11974;		70.9982	T-23047-71.00	3.125	-.QKGPDFLVTEVENGGFLGSK[156.08]K.-	1.42915	0.014081299999999998	0.00884956	Kojak and Percolator	False
20180615_KS_CL_9	23612	3	GIFPVVCKDPVQEAWAEDVDLR					156.08	8	156.08				P11974				linear or mono	4.025				False	1	22.0	0.0	2698.3311		2698.3424	-4.1859	-4.1859		2698.3311	0.0	-.GIFPVVCK[156.08]DPVQEAWAEDVDLR.-	GIFPVVCK[156.08]DPVQEAWAEDVDLR		P11974;		71.9137	T-23612-71.91	3.795	-.GIFPVVCK[156.08]DPVQEAWAEDVDLR.-	1.42562	0.014201599999999998	0.00884956	Kojak and Percolator	False
20180615_KS_CL_9	19696	3	KGATLKITLDNAYMEK					156.08	6	156.08				P11974				linear or mono	3.98				False	1	16.0	0.0	1951.0335		1951.0356	-1.0596	-1.0596		1951.0335	0.0	-.KGATLK[156.08]ITLDNAYMEK.-	KGATLK[156.08]ITLDNAYMEK		P11974;		63.6519	T-19696-63.65	3.47	-.KGATLK[156.08]ITLDNAYMEK.-	1.42255	0.0143071	0.00884956	Kojak and Percolator	False
20180615_KS_CL_9	4344	3	KAADVHEVRK					156.08	1	156.08				P11974				linear or mono	2.8				False	1	10.0	0.0	1307.7196		1307.722	-1.8166	-1.8166		1307.7196	0.0	-.K[156.08]AADVHEVRK.-	K[156.08]AADVHEVRK		P11974;		20.7773	T-4344-20.78	2.8	-.K[156.08]AADVHEVRK.-	1.40705	0.014852299999999999	0.00884956	Kojak and Percolator	False
20180615_KS_CL_9	6682	2	GSGTAEVELK											P11974				linear or mono	2.9				False	1	10.0	0.0	989.5029		989.5012	1.7166	1.7166		989.5029	0.0	-.GSGTAEVELK.-	GSGTAEVELK		P11974;		27.9863	T-6682-27.99	2.345	-.GSGTAEVELK.-	1.36948	0.0162601	0.00884956	Kojak and Percolator	False
20180615_KS_CL_9	3111	3	IISKIENHEGVRR											P11974				linear or mono	3.43				False	1	13.0	0.0	1549.8688		1549.8703	-0.9439	-0.9439		1549.8688	0.0	-.IISKIENHEGVRR.-	IISKIENHEGVRR		P11974;		17.1221	T-3111-17.12	3.43	-.IISKIENHEGVRR.-	1.27671	0.0203292	0.00884956	Kojak and Percolator	False
20180615_KS_CL_9	22896	3	GDVVIVLTGWRPGSGFTNTMR											P11974				linear or mono	3.42				False	1	21.0	0.0	2262.1578		2262.1555	1.0176	1.0176		2262.1578	0.0	-.GDVVIVLTGWRPGSGFTNTMR.-	GDVVIVLTGWRPGSGFTNTMR		P11974;		70.7509	T-22896-70.75	3.42	-.GDVVIVLTGWRPGSGFTNTMR.-	1.26985	0.0206668	0.00884956	Kojak and Percolator	False
20180615_KS_CL_9	16876	4	AGKPVICATQMLESMIKKPRPTR					15.99;156.08	15;17	15.99;156.08				P11974				linear or mono	3.77				False	1	23.0	0.0	2783.4858		2783.4841	0.6201	0.6201		2783.4858	0.0	-.AGKPVICATQMLESM[15.99]IK[156.08]KPRPTR.-	AGKPVICATQMLESM[15.99]IK[156.08]KPRPTR		P11974;		57.0518	T-16876-57.05	3.77	-.AGKPVICATQMLESM[15.99]IK[156.08]KPRPTR.-	1.2613	0.0210964	0.00884956	Kojak and Percolator	False
20180615_KS_CL_9	9875	2	ITLDNAYMEK					15.99	8	15.99				P11974				linear or mono	2.655				False	1	10.0	0.0	1212.5696		1212.5657	3.2017	3.2017		1212.5696	0.0	-.ITLDNAYM[15.99]EK.-	ITLDNAYM[15.99]EK		P11974;		37.4496	T-9875-37.45	2.345	-.ITLDNAYM[15.99]EK.-	1.25902	0.0212122	0.00884956	Kojak and Percolator	False
20180615_KS_CL_9	2430	3	EAEAAMFHRK					15.99	6	15.99				P11974				linear or mono	2.395				False	1	10.0	0.0	1204.5658		1204.5609	4.1121	4.1121		1204.5658	0.0	-.EAEAAM[15.99]FHRK.-	EAEAAM[15.99]FHRK		P11974;		14.7513	T-2430-14.75	2.395	-.EAEAAM[15.99]FHRK.-	1.24305	0.022042	0.00884956	Kojak and Percolator	False
20180615_KS_CL_9	23938	3	DIQDLKFGVEQDVDMVFASFIR											P11974				linear or mono	3.075				False	1	22.0	0.0	2571.2678		2571.2628	1.9497	1.9497		2571.2678	0.0	-.DIQDLKFGVEQDVDMVFASFIR.-	DIQDLKFGVEQDVDMVFASFIR		P11974;		72.46	T-23938-72.46	3.075	-.DIQDLKFGVEQDVDMVFASFIR.-	1.2395100000000001	0.0222301	0.00884956	Kojak and Percolator	False
20180615_KS_CL_9	22327	2	FDEILEASDGIMVAR					15.99	12	15.99				P11974				linear or mono	3.05				False	1	15.0	0.0	1680.8028		1680.8012	0.9289	0.9289		1680.8028	0.0	-.FDEILEASDGIM[15.99]VAR.-	FDEILEASDGIM[15.99]VAR		P11974;		69.7544	T-22327-69.75	3.05	-.FDEILEASDGIM[15.99]VAR.-	1.18089	0.025588200000000002	0.00884956	Kojak and Percolator	False
20180615_KS_CL_9	8153	3	TGLIKGSGTAEVELK											P11974				linear or mono	3.535				False	1	15.0	0.0	1501.8351		1501.8322	1.9127	1.9127		1501.8351	0.0	-.TGLIKGSGTAEVELK.-	TGLIKGSGTAEVELK		P11974;		32.3059	T-8153-32.31	3.535	-.TGLIKGSGTAEVELK.-	1.17421	0.026001099999999996	0.00884956	Kojak and Percolator	False
20180615_KS_CL_9	23824	2	GDLGIEIPAEKVFLAQK					156.08	11	156.08				P11974				linear or mono	2.835				False	1	17.0	0.0	1983.0927		1983.0928	-0.0423	-0.0423		1983.0927	0.0	-.GDLGIEIPAEK[156.08]VFLAQK.-	GDLGIEIPAEK[156.08]VFLAQK		P11974;		72.2535	T-23824-72.25	2.835	-.GDLGIEIPAEK[156.08]VFLAQK.-	1.16025	0.026886	0.00884956	Kojak and Percolator	False
20180615_KS_CL_9	10485	3	SSSHSTDLMEAMAMGSVEASYK					15.99	12	15.99				P11974				linear or mono	3.61				False	1	22.0	0.0	2333.9813		2333.9793	0.8279	0.8279		2333.9813	0.0	-.SSSHSTDLMEAM[15.99]AMGSVEASYK.-	SSSHSTDLMEAM[15.99]AMGSVEASYK		P11974;		39.1328	T-10485-39.13	3.61	-.SSSHSTDLMEAM[15.99]AMGSVEASYK.-	1.1575	0.027063599999999997	0.00884956	Kojak and Percolator	False
20180615_KS_CL_9	23656	3	GPDFLVTEVENGGFLGSKKGVNLPGAAVDLPAVSEK					156.08;156.08	18;19	156.08;156.08				P11974				linear or mono	3.705				False	1	36.0	0.0	3923.0453		3923.0497	-1.1313	-1.1313		3923.0453	0.0	-.GPDFLVTEVENGGFLGSK[156.08]K[156.08]GVNLPGAAVDLPAVSEK.-	GPDFLVTEVENGGFLGSK[156.08]K[156.08]GVNLPGAAVDLPAVSEK		P11974;		71.9847	T-23656-71.98	3.705	-.GPDFLVTEVENGGFLGSK[156.08]K[156.08]GVNLPGAAVDLPAVSEK.-	1.12737	0.029087900000000003	0.00884956	Kojak and Percolator	False
20180615_KS_CL_9	18326	3	GVNLPGAAVDLPAVSEK											P11974				linear or mono	3.555				False	1	17.0	0.0	1635.8831		1635.8787	2.7166	2.7166		1635.8831	0.0	-.GVNLPGAAVDLPAVSEK.-	GVNLPGAAVDLPAVSEK		P11974;		60.5517	T-18326-60.55	3.535	-.GVNLPGAAVDLPAVSEK.-	1.12691	0.0291194	0.00884956	Kojak and Percolator	False
20180615_KS_CL_9	23473	3	QKGPDFLVTEVENGGFLGSKK					156.08;156.08	2;20	156.08;156.08				P11974				linear or mono	3.62				False	1	21.0	0.0	2561.3263		2561.3422	-6.2213	-6.2213		2561.3263	0.0	-.QK[156.08]GPDFLVTEVENGGFLGSK[156.08]K.-	QK[156.08]GPDFLVTEVENGGFLGSK[156.08]K		P11974;		71.6883	T-23473-71.69	2.815	-.QK[156.08]GPDFLVTEVENGGFLGSK[156.08]K.-	1.09629	0.0313313	0.00884956	Kojak and Percolator	False
20180615_KS_CL_9	23152	3	CLAAALIVLTESGR											P11974				linear or mono	2.895				False	1	14.0	0.0	1472.802		1472.7973	3.2007	3.2007		1472.802	0.0	-.CLAAALIVLTESGR.-	CLAAALIVLTESGR		P11974;		71.1637	T-23152-71.16	2.895	-.CLAAALIVLTESGR.-	1.07192	0.033208499999999995	0.00884956	Kojak and Percolator	False
20180615_KS_CL_9	9397	3	VFLAQKMIIGR					15.99	7	15.99				P11974				linear or mono	2.195				False	1	11.0	0.0	1290.7481		1290.7407	5.7216	5.7216		1290.7481	0.0	-.VFLAQKM[15.99]IIGR.-	VFLAQKM[15.99]IIGR		P11974;		36.0342	T-9397-36.03	2.195	-.VFLAQKM[15.99]IIGR.-	1.06786	0.0335317	0.00884956	Kojak and Percolator	False
20180615_KS_CL_9	23937	3	GDLGIEIPAEKVFLAQKMIIGR					156.08;156.08	11;17	156.08;156.08				P11974				linear or mono	3.41				False	1	22.0	0.0	2709.5025		2709.4962	2.3136	2.3136		2709.5025	0.0	-.GDLGIEIPAEK[156.08]VFLAQK[156.08]MIIGR.-	GDLGIEIPAEK[156.08]VFLAQK[156.08]MIIGR		P11974;		72.4586	T-23937-72.46	2.525	-.GDLGIEIPAEK[156.08]VFLAQK[156.08]MIIGR.-	1.04557	0.0353624	0.00884956	Kojak and Percolator	False
20180615_KS_CL_9	11376	2	VNLAMNVGK											P11974				linear or mono	2.27				False	1	9.0	0.0	944.5113		944.512	-0.775	-0.775		944.5113	0.0	-.VNLAMNVGK.-	VNLAMNVGK		P11974;		41.7	T-11376-41.70	2.27	-.VNLAMNVGK.-	1.02306	0.0373099	0.00884956	Kojak and Percolator	False
20180615_KS_CL_9	20813	3	SVETLKEMIKSGMNVAR					156.08;15.99	10;13	156.08;15.99				P11974				linear or mono	3.77				False	1	17.0	0.0	2064.0594		2064.0593	0.0483	0.0483		2064.0594	0.0	-.SVETLKEMIK[156.08]SGM[15.99]NVAR.-	SVETLKEMIK[156.08]SGM[15.99]NVAR		P11974;		66.3399	T-20813-66.34	2.73	-.SVETLKEMIK[156.08]SGM[15.99]NVAR.-	0.9910190000000001	0.040264	0.00884956	Kojak and Percolator	False
20180615_KS_CL_9	4249	3	GSGTAEVELKK											P11974				linear or mono	2.775				False	1	11.0	0.0	1117.5978		1117.5995	-1.4613	-1.4613		1117.5978	0.0	-.GSGTAEVELKK.-	GSGTAEVELKK		P11974;		20.4846	T-4249-20.48	1.765	-.GSGTAEVELKK.-	0.904817	0.0493843	0.00884956	Kojak and Percolator	False
20180615_KS_CL_9	23896	3	SSSHSTDLMEAMAMGSVEASYKCLAAALIVLTESGR					156.08	22	156.08				P11974				linear or mono	3.995				False	1	36.0	0.0	3928.8564		3928.8614	-1.2752	-1.2752		3928.8564	0.0	-.SSSHSTDLMEAMAMGSVEASYK[156.08]CLAAALIVLTESGR.-	SSSHSTDLMEAMAMGSVEASYK[156.08]CLAAALIVLTESGR		P11974;		72.3838	T-23896-72.38	3.155	-.SSSHSTDLMEAMAMGSVEASYK[156.08]CLAAALIVLTESGR.-	0.880848	0.0522568	0.00884956	Kojak and Percolator	False
20180615_KS_CL_9	19113	2	SVETLKEMIK					156.08;15.99	6;8	156.08;15.99				P11974				linear or mono	2.495				False	1	10.0	0.0	1348.7159		1348.7178	-1.4739	-1.4739		1348.7159	0.0	-.SVETLK[156.08]EM[15.99]IK.-	SVETLK[156.08]EM[15.99]IK		P11974;		62.2855	T-19113-62.29	2.495	-.SVETLK[156.08]EM[15.99]IK.-	0.8807450000000001	0.0522695	0.00884956	Kojak and Percolator	False
20180615_KS_CL_9	15603	2	VNLAMNVGKAR					15.99;156.08	5;9	15.99;156.08				P11974				linear or mono	2.485				False	1	11.0	0.0	1343.723		1343.7227	0.2403	0.2403		1343.723	0.0	-.VNLAM[15.99]NVGK[156.08]AR.-	VNLAM[15.99]NVGK[156.08]AR		P11974;		53.7834	T-15603-53.78	2.01	-.VNLAM[15.99]NVGK[156.08]AR.-	0.8726200000000001	0.0532794	0.00884956	Kojak and Percolator	False
20180615_KS_CL_9	23016	4	AGKPVICATQMLESMIKKPRPTR					156.08;156.08	17;18	156.08;156.08				P11974				linear or mono	3.3				False	1	23.0	0.0	2923.5695		2923.5701	-0.2078	-0.2078		2923.5695	0.0	-.AGKPVICATQMLESMIK[156.08]K[156.08]PRPTR.-	AGKPVICATQMLESMIK[156.08]K[156.08]PRPTR		P11974;		70.9483	T-23016-70.95	3.3	-.AGKPVICATQMLESMIK[156.08]K[156.08]PRPTR.-	0.838716	0.0577006	0.00884956	Kojak and Percolator	False
20180615_KS_CL_9	20592	3	VVDVGSKVYVDDGLISLQVK											P11974				linear or mono	3.205				False	1	20.0	0.0	2132.1728		2132.1671	2.6689	2.6689		2132.1728	0.0	-.VVDVGSKVYVDDGLISLQVK.-	VVDVGSKVYVDDGLISLQVK		P11974;		65.7651	T-20592-65.77	2.425	-.VVDVGSKVYVDDGLISLQVK.-	0.804937	0.0624544	0.00884956	Kojak and Percolator	False
20180615_KS_CL_9	23218	3	QKGPDFLVTEVENGGFLGSK					156.08	2	156.08				P11974				linear or mono	3.06				False	1	20.0	0.0	2277.1527		2277.1433	4.1384	4.1384		2277.1527	0.0	-.QK[156.08]GPDFLVTEVENGGFLGSK.-	QK[156.08]GPDFLVTEVENGGFLGSK		P11974;		71.2647	T-23218-71.26	2.345	-.QK[156.08]GPDFLVTEVENGGFLGSK.-	0.7843180000000001	0.065538	0.00884956	Kojak and Percolator	False
20180615_KS_CL_9	23120	3	GVNLPGAAVDLPAVSEKDIQDLK					156.08	17	156.08				P11974				linear or mono	2.805				False	1	23.0	0.0	2504.3372		2504.3345	1.0902	1.0902		2504.3372	0.0	-.GVNLPGAAVDLPAVSEK[156.08]DIQDLK.-	GVNLPGAAVDLPAVSEK[156.08]DIQDLK		P11974;		71.1126	T-23120-71.11	2.805	-.GVNLPGAAVDLPAVSEK[156.08]DIQDLK.-	0.766201	0.0683666	0.00884956	Kojak and Percolator	False
20180615_KS_CL_9	5292	3	EAEAAMFHR											P11974				linear or mono	2.425				False	1	9.0	0.0	1060.476		1060.472	3.7448	3.7448		1060.476	0.0	-.EAEAAMFHR.-	EAEAAMFHR		P11974;		23.6181	T-5292-23.62	2.425	-.EAEAAMFHR.-	0.6981350000000001	0.08006460000000001	0.00884956	Kojak and Percolator	False
20180615_KS_CL_9	10259	2	VNLAMNVGK					15.99	5	15.99				P11974				linear or mono	1.875				False	1	9.0	0.0	960.5062		960.5057	0.5508	0.5508		960.5062	0.0	-.VNLAM[15.99]NVGK.-	VNLAM[15.99]NVGK		P11974;		38.5531	T-10259-38.55	1.875	-.VNLAM[15.99]NVGK.-	0.6945600000000001	0.0807285	0.00884956	Kojak and Percolator	False
20180615_KS_CL_9	9802	3	SVETLKEMIK					15.99	8	15.99				P11974				linear or mono	1.845				False	1	10.0	0.0	1192.6373		1192.6346	2.2389	2.2389		1192.6373	0.0	-.SVETLKEM[15.99]IK.-	SVETLKEM[15.99]IK		P11974;		37.2335	T-9802-37.23	1.845	-.SVETLKEM[15.99]IK.-	0.677898	0.0838918	0.00884956	Kojak and Percolator	False
20180615_KS_CL_9	8828	2	QAHLYR											P11974				linear or mono	2.14				False	1	6.0	0.0	786.4136		786.4129	0.994	0.994		786.4136	0.0	-.QAHLYR.-	QAHLYR		P11974;		34.2922	T-8828-34.29	2.14	-.QAHLYR.-	0.658848	0.08765099999999999	0.00884956	Kojak and Percolator	False
20180615_KS_CL_9	18136	2	GDLGIEIPAEK											P11974				linear or mono	2.34				False	1	11.0	0.0	1140.6026		1140.6003	1.9989	1.9989		1140.6026	0.0	-.GDLGIEIPAEK.-	GDLGIEIPAEK		P11974;		60.0766	T-18136-60.08	2.34	-.GDLGIEIPAEK.-	0.656827	0.0880589	0.00884956	Kojak and Percolator	False
20180615_KS_CL_9	23861	4	GVNLPGAAVDLPAVSEKDIQDLKFGVEQDVDMVFASFIR											P11974				linear or mono	2.975				False	1	39.0	0.0	4189.1403		4189.1227	4.2131	4.2131		4189.1403	0.0	-.GVNLPGAAVDLPAVSEKDIQDLKFGVEQDVDMVFASFIR.-	GVNLPGAAVDLPAVSEKDIQDLKFGVEQDVDMVFASFIR		P11974;		72.3244	T-23861-72.32	2.975	-.GVNLPGAAVDLPAVSEKDIQDLKFGVEQDVDMVFASFIR.-	0.636767	0.0922051	0.00884956	Kojak and Percolator	False
20180615_KS_CL_9	13558	2	KLFEELAR											P11974				linear or mono	1.95				False	1	8.0	0.0	1004.5654		1004.5638	1.6586	1.6586		1004.5654	0.0	-.KLFEELAR.-	KLFEELAR		P11974;		48.139	T-13558-48.14	1.95	-.KLFEELAR.-	0.5504439999999999	0.112198	0.00884956	Kojak and Percolator	False
20180615_KS_CL_9	23032	4	nSKSHSEAGSAFIQTQQLHAAMADTFLEHMCRLDIDSAPITAR					156.08;15.99	1;22	156.08;15.99				P11974				linear or mono	3.035				False	1	42.0	0.0	4813.2895		4813.2571	6.7459	6.7459		4813.2895	0.0	-.n[156.08]SKSHSEAGSAFIQTQQLHAAM[15.99]ADTFLEHMCRLDIDSAPITAR.-	n[156.08]SKSHSEAGSAFIQTQQLHAAM[15.99]ADTFLEHMCRLDIDSAPITAR		P11974;		70.9702	T-23032-70.97	3.035	-.n[156.08]SKSHSEAGSAFIQTQQLHAAM[15.99]ADTFLEHMCRLDIDSAPITAR.-	0.453309	0.139372	0.00884956	Kojak and Percolator	False
20180615_KS_CL_9	10299	2	LFEELAR											P11974				linear or mono	1.845				False	1	7.0	0.0	876.4705		876.4708	-0.3545	-0.3545		876.4705	0.0	-.LFEELAR.-	LFEELAR		P11974;		38.6401	T-10299-38.64	1.845	-.LFEELAR.-	0.356244	0.17223	0.00884956	Kojak and Percolator	False
20180615_KS_CL_9	17842	4	AGKPVICATQMLESMIKKPRPTR					15.99;156.08	11;18	15.99;156.08				P11974				linear or mono	2.32				False	1	23.0	0.0	2783.4858		2783.4768	3.2199	3.2199		2783.4858	0.0	-.AGKPVICATQM[15.99]LESMIKK[156.08]PRPTR.-	AGKPVICATQM[15.99]LESMIKK[156.08]PRPTR		P11974;		59.3974	T-17842-59.40	2.32	-.AGKPVICATQM[15.99]LESMIKK[156.08]PRPTR.-	0.35287399999999997	0.173483	0.00884956	Kojak and Percolator	False
20180615_KS_CL_9	23114	3	AEGSDVANAVLDGADCIMLSGETAK					15.99	18	15.99				P11974				linear or mono	3.455				False	1	25.0	0.0	2509.1311		2509.1561	-9.9569	-9.9569		2509.1311	0.0	-.AEGSDVANAVLDGADCIM[15.99]LSGETAK.-	AEGSDVANAVLDGADCIM[15.99]LSGETAK		P11974;		71.1044	T-23114-71.10	3.455	-.AEGSDVANAVLDGADCIM[15.99]LSGETAK.-	0.28841700000000003	0.198989	0.00884956	Kojak and Percolator	False
20180615_KS_CL_9	18360	3	SSSHSTDLMEAMAMGSVEASYK					15.99;15.99	9;14	15.99;15.99				P11974				linear or mono	2.285				False	1	22.0	0.0	2349.9762		2349.9713	2.0673	2.0673		2349.9762	0.0	-.SSSHSTDLM[15.99]EAMAM[15.99]GSVEASYK.-	SSSHSTDLM[15.99]EAMAM[15.99]GSVEASYK		P11974;		60.6238	T-18360-60.62	2.285	-.SSSHSTDLM[15.99]EAMAM[15.99]GSVEASYK.-	0.24618299999999999	0.217354	0.00884956	Kojak and Percolator	False
20180615_KS_CL_9	2493	2	SGMNVAR					15.99	3	15.99				P11974				linear or mono	1.385				False	1	7.0	0.0	749.349		749.3459	4.1522	4.1522		749.349	0.0	-.SGM[15.99]NVAR.-	SGM[15.99]NVAR		P11974;		14.9613	T-2493-14.96	1.385	-.SGM[15.99]NVAR.-	0.231946	0.22385100000000002	0.00884956	Kojak and Percolator	False
20180615_KS_CL_9	8568	4	IISKIENHEGVRR					156.08	4	156.08				P11974				linear or mono	2.11				False	1	13.0	0.0	1705.9474		1705.9465	0.5201	0.5201		1705.9474	0.0	-.IISK[156.08]IENHEGVRR.-	IISK[156.08]IENHEGVRR		P11974;		33.55	T-8568-33.55	2.11	-.IISK[156.08]IENHEGVRR.-	0.169575	0.254188	0.0172414	Kojak and Percolator	False
20180615_KS_CL_9	6556	2	MQHLIAR											P11974				linear or mono	1.22				False	1	7.0	0.0	867.4748		867.4722	3.0392	3.0392		867.4748	0.0	-.MQHLIAR.-	MQHLIAR		P11974;		27.6172	T-6556-27.62	1.025	-.MQHLIAR.-	0.125892	0.277301	0.0172414	Kojak and Percolator	False
20180615_KS_CL_9	20555	3	VYVDDGLISLQVK											P11974				linear or mono	1.79				False	1	13.0	0.0	1447.7922		1447.7847	5.1667	5.1667		1447.7922	0.0	-.VYVDDGLISLQVK.-	VYVDDGLISLQVK		P11974;		65.6877	T-20555-65.69	1.405	-.VYVDDGLISLQVK.-	0.11876600000000001	0.281221	0.0172414	Kojak and Percolator	False
20180615_KS_CL_9	22082	5	SHSEAGSAFIQTQQLHAAMADTFLEHMCRLDIDSAPITAR					15.99	27	15.99				P11974				linear or mono	2.75				False	1	40.0	0.0	4442.084		4442.0783	1.272	1.272		4442.084	0.0	-.SHSEAGSAFIQTQQLHAAMADTFLEHM[15.99]CRLDIDSAPITAR.-	SHSEAGSAFIQTQQLHAAMADTFLEHM[15.99]CRLDIDSAPITAR		P11974;		69.1764	T-22082-69.18	2.75	-.SHSEAGSAFIQTQQLHAAMADTFLEHM[15.99]CRLDIDSAPITAR.-	0.103126	0.28997	0.0241935	Kojak and Percolator	False
20180615_KS_CL_9	22632	3	GDVVIVLTGWRPGSGFTNTMR					15.99	20	15.99				P11974				linear or mono	1.975				False	1	21.0	0.0	2278.1527		2278.1529	-0.093	-0.093		2278.1527	0.0	-.GDVVIVLTGWRPGSGFTNTM[15.99]R.-	GDVVIVLTGWRPGSGFTNTM[15.99]R		P11974;		70.3295	T-22632-70.33	1.975	-.GDVVIVLTGWRPGSGFTNTM[15.99]R.-	0.100022	0.291731	0.0241935	Kojak and Percolator	False
20180615_KS_CL_9	2259	3	IENHEGVRR											P11974				linear or mono	1.15				False	1	9.0	0.0	1108.5737		1108.5711	2.3793	2.3793		1108.5737	0.0	-.IENHEGVRR.-	IENHEGVRR		P11974;		14.2585	T-2259-14.26	1.15	-.IENHEGVRR.-	0.07808150000000001	0.30440500000000004	0.0241935	Kojak and Percolator	False
20180615_KS_CL_9	8578	3	GKNIKIISK					156.08	5	156.08				P11974				linear or mono	1.915				False	1	9.0	0.0	1155.7226		1155.7219	0.5728	0.5728		1155.7226	0.0	-.GKNIK[156.08]IISK.-	GKNIK[156.08]IISK		P11974;		33.5885	T-8578-33.59	1.585	-.GKNIK[156.08]IISK.-	0.0632659	0.313191	0.0241935	Kojak and Percolator	False
20180615_KS_CL_9	16938	5	AGKPVICATQMLESMIKKPRPTR					15.99;156.08	15;18	15.99;156.08				P11974				linear or mono	2.46				False	1	23.0	0.0	2783.4858		2783.486	-0.085	-0.085		2783.4858	0.0	-.AGKPVICATQMLESM[15.99]IKK[156.08]PRPTR.-	AGKPVICATQMLESM[15.99]IKK[156.08]PRPTR		P11974;		57.2142	T-16938-57.21	2.46	-.AGKPVICATQMLESM[15.99]IKK[156.08]PRPTR.-	0.0312009	0.332835	0.0241935	Kojak and Percolator	False
20180615_KS_CL_9	23381	3	ITLDNAYMEKCDENILWLDYK					156.08	10	156.08				P11974				linear or mono	1.815				False	1	21.0	0.0	2802.3131		2802.3062	2.4538	2.4538		2802.3131	0.0	-.ITLDNAYMEK[156.08]CDENILWLDYK.-	ITLDNAYMEK[156.08]CDENILWLDYK		P11974;		71.5432	T-23381-71.54	1.815	-.ITLDNAYMEK[156.08]CDENILWLDYK.-	0.0178597	0.34126	0.0241935	Kojak and Percolator	False
20180615_KS_CL_9	15311	3	SSSHSTDLMEAMAMGSVEASYK					15.99	9	15.99				P11974				linear or mono	2.25				False	1	22.0	0.0	2333.9813		2333.9848	-1.5134	-1.5134		2333.9813	0.0	-.SSSHSTDLM[15.99]EAMAMGSVEASYK.-	SSSHSTDLM[15.99]EAMAMGSVEASYK		P11974;		52.9521	T-15311-52.95	2.25	-.SSSHSTDLM[15.99]EAMAMGSVEASYK.-	0.011751000000000001	0.345167	0.0241935	Kojak and Percolator	False
20180615_KS_CL_9	5864	3	NICKVVDVGSK											P11974				linear or mono	1.695				False	1	11.0	0.0	1217.6437		1217.6408	2.3889	2.3889		1217.6437	0.0	-.NICKVVDVGSK.-	NICKVVDVGSK		P11974;		25.5384	T-5864-25.54	1.695	-.NICKVVDVGSK.-	0.00132097	0.35191	0.0241935	Kojak and Percolator	False
