# Supplementary material for: The CroCo cross-link converter: a user-centred tool to convert results from cross-linking mass spectrometry experiments
Source: Bioinformatics. 2019 Sep 28;36(4):1296–7. doi: 10.1093/bioinformatics/btz732 (PMC7703748; doi:10.1093/bioinformatics/btz732)
Supplement: btz732_Supplementary_Data [file btz732_supplementary_data.zip › ExampleData/output/results_to_xTable/20180615_KS_CL_9_pXtract_StavroX_to_xTable.csv]

rawfile	scanno	prec_ch	pepseq1	xlink1	pepseq2	xlink2	xtype	modmass1	modpos1	mod1	modmass2	modpos2	mod2	prot1	xpos1	prot2	xpos2	type	score	ID	pos1	pos2	decoy	All linkage positions	Calculated Mass	Candidate identifier	Charge	Deviation in ppm	Folder Number	M+H+	Peptide 1	Peptide 2	Protein 1	Protein 1 To	Protein 2	Protein 2 To	Retention time in sec	Scan number	Spectrum UUID	Spectrum UUID2	best linkage position peptide 1	best linkage position peptide 2	is Selected in Table	local False discovery rate	m/z	miscellaneous	search_engine
20180615_KS_CL_9	10692	3	KILGEK	1	NIKIISK	3								P11974	256	P11974	266	intra	104.0	P11974-256-P11974-266	256	264	False	104~K1~K3~50#55~K1~S6~50	1640.03566912	296	3	-0.08773590430003342		1640.03552523	[KILGEK]	[NIKIISK]	>P11974	261	>P11974	270	2384.2346399999997	20180615_KS_CL_9.10692.10692.3.0.dta	83299500-e950-4e85-9d66-a9f482c4e556	DSS/BS3#C8H10O2#K{#KSTY{#0#1##20	K1	K3	False	0.0	547.350026		StavroX
20180615_KS_CL_9	11394	2	MSK	1	VVDVGSK	6		15.994914600000016	1	Methionine oxidized				P11974	1	P11974	172	intra	84.0	P11974-1-P11974-172	1	167	False	84~{0~S6~50#-1~K3~S6~50	1221.63951524	348	2	1.6390896765875835		1221.64151762	{mSK]	[VVDVGSK]	>P11974	3	>P11974	173	2505.44022	20180615_KS_CL_9.11394.11394.2.0.dta	60490b2e-46a5-4c1c-8263-bea0b217351d	DSS/BS3#C8H10O2#K{#KSTY{#0#1##20	{0	S6	False	0.016666666666666666	611.324397		StavroX
20180615_KS_CL_9	12021	3	KGATLK	4	SVETLKEMIK	6					15.994914600000016	8	Methionine oxidized	P11974	139	P11974	62	intra	77.0	P11974-62-P11974-139	136	57	False	56~K1~S1~16#62~K1~T4~16#62~K1~K6~16#28~K1~K10~16#77~T4~K6~16#49~T4~K10~16	1948.1034905000001	405	3	0.4007691023052925		1948.10427124	[KGATLK]	[SVETLKEmIK]	>P11974	141	>P11974	66	2623.4352	20180615_KS_CL_9.12021.12021.3.0.dta	a822c715-0a3c-495f-bee7-b533005da06d	DSS/BS3#C8H10O2#K{#KSTY{#0#1##20	T4	K6	False	0.05128205128205128	650.039608		StavroX
20180615_KS_CL_9	12069	4	GSGTAEVELKK	10	NICKVVDVGSK	4					57.021463689999976	3	Cystein acetamide	P11974	135	P11974	166	intra	95.0	P11974-135-P11974-166	126	163	False	33~S2~K4~25#36~T4~K4~25#95~K10~K4~25#18~K10~S10~25	2474.3170648	409	4	0.09136257535232167		2474.31729086	[GSGTAEVELKK]	[NIBKVVDVGSK]	>P11974	136	>P11974	173	2631.5109	20180615_KS_CL_9.12069.12069.4.1.dta	4a44f886-9259-4926-b60e-392580777b36	DSS/BS3#C8H10O2#K{#KSTY{#0#1##20	K10	K4	False	0.0	619.33478		StavroX
20180615_KS_CL_9	14058	5	KAADVHEVR	1	KGVNLPGAAVDLPAVSEK	1								P11974	247	P11974	207	intra	89.0	P11974-207-P11974-247	247	207	False	89~K1~K1~90#-1~K1~S16~9	2926.59964546	574	5	0.5309982106414902		2926.60119948	[KAADVHEVR]	[KGVNLPGAAVDLPAVSEK]	>P11974	255	>P11974	224	2973.51552	20180615_KS_CL_9.14058.14058.5.1.dta	75ca1ad2-6998-46fb-b479-db874c78f168	DSS/BS3#C8H10O2#K{#KSTY{#0#1##20	K1	K1	False	0.0	586.126061		StavroX
20180615_KS_CL_9	15540	4	KGATLK	1	SVETLKEMIK	6								P11974	136	P11974	62	intra	82.0	P11974-62-P11974-136	136	57	False	41~K1~S1~4#45~K1~T4~4#82~K1~K6~45#70~T4~K6~45	1932.1085759	716	4	1.295453469154783		1932.11107886	[KGATLK]	[SVETLKEMIK]	>P11974	141	>P11974	66	3216.78768	20180615_KS_CL_9.15540.15540.4.0.dta	ceeb9b6c-8229-4070-b5c8-1cd5b24f1cb1	DSS/BS3#C8H10O2#K{#KSTY{#0#1##20	K1	K6	False	0.022727272727272728	483.78322699999995		StavroX
20180615_KS_CL_9	15721	4	KGATLK	4	KGVNLPGAAVDLPAVSEK	1								P11974	139	P11974	207	intra	103.0	P11974-139-P11974-207	136	207	False	102~K1~K1~47#-1~K1~S16~4#103~T4~K1~47	2519.44431423	735	4	0.5479895846433367		2519.44569486	[KGATLK]	[KGVNLPGAAVDLPAVSEK]	>P11974	141	>P11974	224	3244.97448	20180615_KS_CL_9.15721.15721.4.0.dta	ffb8777e-6c3a-4f89-96c0-54daf970024a	DSS/BS3#C8H10O2#K{#KSTY{#0#1##20	T4	K1	False	0.0	630.6168809999999		StavroX
20180615_KS_CL_9	16596	4	KGATLK	1	VYVDDGLISLQVKQK	13								P11974	136	P11974	186	intra	126.0	P11974-136-P11974-186	136	174	False	-1~K1~Y2~3#76~K1~S9~11#126~K1~K13~42#92~T4~K13~42	2459.41195151	849	4	-2.893647235013276		2459.40483486	[KGATLK]	[VYVDDGLISLQVKQK]	>P11974	141	>P11974	188	3378.5903399999997	20180615_KS_CL_9.16596.16596.4.0.dta	8a6aa81f-69a4-4b45-be5f-bf18b5a77f73	DSS/BS3#C8H10O2#K{#KSTY{#0#1##20	K1	K13	False	0.0	615.606666		StavroX
20180615_KS_CL_9	16612	3	KGATLK	1	VYVDDGLISLQVKQK	13								P11974	136	P11974	186	intra	114.0	P11974-136-P11974-186	136	174	False	-1~K1~Y2~3#78~K1~S9~11#114~K1~K13~42#103~T4~K13~42	2459.41195151	850	3	-1.5118555553360633		2459.40823324	[KGATLK]	[VYVDDGLISLQVKQK]	>P11974	141	>P11974	188	3381.1405799999998	20180615_KS_CL_9.16612.16612.3.0.dta	47fd40f3-f812-4882-a20b-4b80aefe0bba	DSS/BS3#C8H10O2#K{#KSTY{#0#1##20	K1	K13	False	0.0	820.4742620000001		StavroX
20180615_KS_CL_9	18020	4	KILGEK	1	KGVNLPGAAVDLPAVSEK	1								P11974	256	P11974	207	intra	78.0	P11974-207-P11974-256	256	207	False	78~K1~K1~90#39~K1~S16~9	2589.48617901	1163	4	-3.458671086518295		2589.47722286	[KILGEK]	[KGVNLPGAAVDLPAVSEK]	>P11974	261	>P11974	224	3588.2270399999998	20180615_KS_CL_9.18020.18020.4.0.dta	5a2a4add-c9cd-4698-b65c-a98a99c9d653	DSS/BS3#C8H10O2#K{#KSTY{#0#1##20	K1	K1	False	0.05555555555555555	648.124763		StavroX
20180615_KS_CL_9	18024	4	KILGEK	1	KGVNLPGAAVDLPAVSEK	1								P11974	256	P11974	207	intra	86.0	P11974-207-P11974-256	256	207	False	86~K1~K1~90#39~K1~S16~9	2589.48617901	1165	4	-3.4911101797451507		2589.47713886	[KILGEK]	[KGVNLPGAAVDLPAVSEK]	>P11974	261	>P11974	224	3588.8667	20180615_KS_CL_9.18024.18024.4.0.dta	b019f68a-09d6-4536-8745-93c319721bf5	DSS/BS3#C8H10O2#K{#KSTY{#0#1##20	K1	K1	False	0.009009009009009007	648.124742		StavroX
20180615_KS_CL_9	18220	3	KILGEK	1	KGVNLPGAAVDLPAVSEK	1								P11974	256	P11974	207	intra	146.0	P11974-207-P11974-256	256	207	False	146~K1~K1~90#43~K1~S16~9	2589.48617901	1229	3	-2.735596519404158		2589.47909524	[KILGEK]	[KGVNLPGAAVDLPAVSEK]	>P11974	261	>P11974	224	3616.68096	20180615_KS_CL_9.18220.18220.3.0.dta	00255d6c-c496-41e1-9bb5-bde2b912e001	DSS/BS3#C8H10O2#K{#KSTY{#0#1##20	K1	K1	False	0.0	863.831216		StavroX
20180615_KS_CL_9	18237	4	KILGEK	1	KGVNLPGAAVDLPAVSEK	1								P11974	256	P11974	207	intra	107.0	P11974-207-P11974-256	256	207	False	107~K1~K1~90#38~K1~S16~9	2589.48617901	1249	4	-2.124035929246761		2589.48067886	[KILGEK]	[KGVNLPGAAVDLPAVSEK]	>P11974	261	>P11974	224	3619.0572	20180615_KS_CL_9.18237.18237.4.0.dta	b41ab012-ce82-40cd-846d-e4d8c30b77d7	DSS/BS3#C8H10O2#K{#KSTY{#0#1##20	K1	K1	False	0.0	648.125627		StavroX
20180615_KS_CL_9	18387	3	KILGEK	1	SVETLKEMIK	4								P11974	256	P11974	60	intra	84.0	P11974-60-P11974-256	256	57	False	61~K1~S1~4#84~K1~T4~47#84~K1~K6~47	2002.15044068	1313	3	-2.8211945618775824		2002.14479224	[KILGEK]	[SVETLKEMIK]	>P11974	261	>P11974	66	3640.4554200000002	20180615_KS_CL_9.18387.18387.3.0.dta	a65267be-71a9-466f-b346-8019e67e929b	DSS/BS3#C8H10O2#K{#KSTY{#0#1##20	K1	T4	False	0.016666666666666666	668.053115		StavroX
20180615_KS_CL_9	20607	3	MSK	1	GSGTAEVELK	4								P11974	1	P11974	129	intra	77.0	P11974-1-P11974-129	1	126	False	-1~{0~S2~50#77~{0~T4~50	1492.75633575	1806	3	1.7326910335956065		1492.75892224	{MSK]	[GSGTAEVELK]	>P11974	3	>P11974	135	3948.093	20180615_KS_CL_9.20607.20607.3.0.dta	37f7fd38-4690-4d3b-9533-61fccaed82e8	DSS/BS3#C8H10O2#K{#KSTY{#0#1##20	{0	T4	False	0.05128205128205128	498.257825		StavroX
20180615_KS_CL_9	20821	3	MSK	1	GSGTAEVELK	4								P11974	1	P11974	129	intra	77.0	P11974-1-P11974-129	1	126	False	77~{0~S2~50#77~{0~T4~50	1492.75633575	1882	3	3.143497124625147		1492.76102824	{MSK]	[GSGTAEVELK]	>P11974	3	>P11974	135	3981.2554200000004	20180615_KS_CL_9.20821.20821.3.0.dta	d943addc-095a-43db-b28c-9841a01080e0	DSS/BS3#C8H10O2#K{#KSTY{#0#1##20	{0	T4	False	0.05128205128205128	498.25852699999996		StavroX
20180615_KS_CL_9	21396	4	TGLIKGSGTAEVELK	5	KGVNLPGAAVDLPAVSEK	1								P11974	125	P11974	207	intra	90.0	P11974-125-P11974-207	121	207	False	88~T1~K1~20#90~K5~K1~20#37~K5~S16~20#83~S7~K1~20#80~T9~K1~20	3404.88867612	2001	4	-3.001945630508717		3404.87845486	[TGLIKGSGTAEVELK]	[KGVNLPGAAVDLPAVSEK]	>P11974	135	>P11974	224	4056.9966	20180615_KS_CL_9.21396.21396.4.1.dta	9624bf35-5430-4b32-8f43-ecf2fb4844eb	DSS/BS3#C8H10O2#K{#KSTY{#0#1##20	K5	K1	False	0.0	851.9750710000001		StavroX
20180615_KS_CL_9	21428	3	TGLIKGSGTAEVELK	5	KGVNLPGAAVDLPAVSEK	1								P11974	125	P11974	207	intra	87.0	P11974-125-P11974-207	121	207	False	84~T1~K1~20#87~K5~K1~20#37~K5~S16~20#80~S7~K1~20#80~T9~K1~20	3404.88867612	2013	3	-4.608653560040701		3404.87298424	[TGLIKGSGTAEVELK]	[KGVNLPGAAVDLPAVSEK]	>P11974	135	>P11974	224	4061.1989399999998	20180615_KS_CL_9.21428.21428.3.1.dta	6291befc-0cb9-4c0f-a1b6-d17c1fc9ff2d	DSS/BS3#C8H10O2#K{#KSTY{#0#1##20	K5	K1	False	0.00980392156862745	1135.629179		StavroX
20180615_KS_CL_9	21990	4	KGATLK	1	VVDVGSKVYVDDGLISLQVK	6								P11974	136	P11974	172	intra	105.0	P11974-136-P11974-172	136	167	False	105~K1~S6~31#105~K1~K7~31#103~K1~Y9~3#54~K1~S16~3#90~T4~K7~31	2887.63905067	2222	4	0.006991871116324268		2887.63907086	[KGATLK]	[VVDVGSKVYVDDGLISLQVK]	>P11974	141	>P11974	186	4137.07824	20180615_KS_CL_9.21990.21990.4.0.dta	0a252ea9-1267-4540-8fa9-08e6a91da64a	DSS/BS3#C8H10O2#K{#KSTY{#0#1##20	K1	S6	False	0.0	722.665225		StavroX
20180615_KS_CL_9	22157	3	KGATLK	1	VVDVGSKVYVDDGLISLQVK	6								P11974	136	P11974	172	intra	95.0	P11974-136-P11974-172	136	167	False	95~K1~S6~20#95~K1~K7~20#86~K1~Y9~20#52~K1~S16~20#94~T4~K7~20	2887.63905067	2267	3	0.6838003695301249		2887.64102524	[KGATLK]	[VVDVGSKVYVDDGLISLQVK]	>P11974	141	>P11974	186	4160.82846	20180615_KS_CL_9.22157.22157.3.0.dta	3dba7009-a1ba-4eb0-9e99-a336338896d6	DSS/BS3#C8H10O2#K{#KSTY{#0#1##20	K1	S6	False	0.0	963.218526		StavroX
20180615_KS_CL_9	22363	4	TGLIKGSGTAEVELK	5	KGVNLPGAAVDLPAVSEK	1								P11974	125	P11974	207	intra	91.0	P11974-125-P11974-207	121	207	False	89~T1~K1~24#91~K5~K1~24#37~K5~S16~2#75~S7~K1~24#72~T9~K1~24	3404.88867612	2313	4	0.4014050329562704		3404.89004286	[TGLIKGSGTAEVELK]	[KGVNLPGAAVDLPAVSEK]	>P11974	135	>P11974	224	4190.35182	20180615_KS_CL_9.22363.22363.4.1.dta	bf93adf7-8564-40e5-be2e-f8fa59d45cef	DSS/BS3#C8H10O2#K{#KSTY{#0#1##20	K5	K1	False	0.0	851.9779679999999		StavroX
20180615_KS_CL_9	22372	3	TGLIKGSGTAEVELK	5	KGVNLPGAAVDLPAVSEK	1								P11974	125	P11974	207	intra	86.0	P11974-125-P11974-207	121	207	False	82~T1~K1~20#86~K5~K1~20#54~K5~S16~20#78~S7~K1~20#78~T9~K1~20	3404.88867612	2320	3	-1.858766134845461		3404.88234724	[TGLIKGSGTAEVELK]	[KGVNLPGAAVDLPAVSEK]	>P11974	135	>P11974	224	4191.931320000001	20180615_KS_CL_9.22372.22372.3.0.dta	d83f4d69-b47e-4910-bf15-be491ba4c9ac	DSS/BS3#C8H10O2#K{#KSTY{#0#1##20	K5	K1	False	0.009009009009009007	1135.6323		StavroX
20180615_KS_CL_9	22490	3	KGATLK	4	VVDVGSKVYVDDGLISLQVK	7								P11974	139	P11974	173	intra	90.0	P11974-139-P11974-173	136	167	False	89~K1~S6~20#89~K1~K7~20#83~K1~Y9~20#54~K1~S16~20#90~T4~K7~20	2887.63905067	2430	3	-4.154424991470549		2887.62705424	[KGATLK]	[VVDVGSKVYVDDGLISLQVK]	>P11974	141	>P11974	186	4206.2352	20180615_KS_CL_9.22490.22490.3.0.dta	beeee357-b146-43b6-8aa1-d7f83f15662c	DSS/BS3#C8H10O2#K{#KSTY{#0#1##20	T4	K7	False	0.0	963.2138689999999		StavroX
20180615_KS_CL_9	22500	4	KGATLK	1	VVDVGSKVYVDDGLISLQVK	6								P11974	136	P11974	172	intra	87.0	P11974-136-P11974-172	136	167	False	87~K1~S6~31#87~K1~K7~31#85~K1~Y9~3#42~K1~S16~3#85~T4~K7~31	2887.63905067	2436	4	-1.0804028190335797		2887.63593086	[KGATLK]	[VVDVGSKVYVDDGLISLQVK]	>P11974	141	>P11974	186	4207.466820000001	20180615_KS_CL_9.22500.22500.4.1.dta	b21aa23e-df1a-40ca-a177-c9dd51bb6712	DSS/BS3#C8H10O2#K{#KSTY{#0#1##20	K1	S6	False	0.00980392156862745	722.66444		StavroX
20180615_KS_CL_9	22537	5	VNLAMNVGKAR	9	KGDVVIVLTGWRPGSGFTNTMR	1		15.994914600000016	5	Methionine oxidized				P11974	498	P11974	505	intra	82.0	P11974-498-P11974-505	490	505	False	82~K9~K1~71#38~K9~T9~7#24~K9~S15~7#24~K9~T18~7#24~K9~T20~7	3716.97271408	2490	5	-2.647215033383063		3716.96287448	[VNLAmNVGKAR]	[KGDVVIVLTGWRPGSGFTNTMR]	>P11974	500	>P11974	526	4210.90704	20180615_KS_CL_9.22537.22537.5.0.dta	5b574780-5bd9-425e-9b2c-3b55e0e6b484	DSS/BS3#C8H10O2#K{#KSTY{#0#1##20	K9	K1	False	0.022727272727272728	744.198396		StavroX
20180615_KS_CL_9	22658	5	NICKVVDVGSK	4	QKGPDFLVTEVENGGFLGSKK	2		57.021463689999976	3	Cystein acetamide				P11974	166	P11974	188	intra	114.0	P11974-166-P11974-188	163	187	False	114~K4~K2~16#99~K4~T9~16#33~K4~S19~16#33~K4~K20~16#52~S10~K2~16#-1~S10~K20~16	3605.88835851	2580	5	-0.97868627732012		3605.88482948	[NIBKVVDVGSK]	[QKGPDFLVTEVENGGFLGSKK]	>P11974	173	>P11974	207	4222.10346	20180615_KS_CL_9.22658.22658.5.0.dta	8c7d7a03-7183-4558-afdf-59f2dfce633d	DSS/BS3#C8H10O2#K{#KSTY{#0#1##20	K4	K2	False	0.0	721.982787		StavroX
20180615_KS_CL_9	22669	4	KLFEELAR	1	KLFEELAR	1								P11974	393	P11974	393	intra	175.0	P11974-393-P11974-393	393	393	False	175~K1~K1~100	2148.20631604	2584	4	-2.38021466183808		2148.20120286	[KLFEELAR]	[KLFEELAR]	>P11974	400	>P11974	400	4223.2242	20180615_KS_CL_9.22669.22669.4.1.dta	a7ef474e-fa6f-42a0-8e2f-549521d77213	DSS/BS3#C8H10O2#K{#KSTY{#0#1##20	K1	K1	False	0.0	537.805758		StavroX
20180615_KS_CL_9	22699	3	KLFEELAR	1	KLFEELAR	1								P11974	393	P11974	393	intra	185.0	P11974-393-P11974-393	393	393	False	185~K1~K1~100	2148.20631604	2599	3	-2.6234979122524718		2148.20068024	[KLFEELAR]	[KLFEELAR]	>P11974	400	>P11974	400	4226.1059399999995	20180615_KS_CL_9.22699.22699.3.0.dta	dae4aaf2-42b8-46b6-838c-c7f6c30a3eaa	DSS/BS3#C8H10O2#K{#KSTY{#0#1##20	K1	K1	False	0.0	716.738411		StavroX
20180615_KS_CL_9	22839	5	AGKPVICATQMLESMIK	9	SVETLKEMIKSGMNVAR	10		57.021463689999976	7	Cystein acetamide	15.994914600000016;15.994914600000016	8;13	Methionine oxidized;Methionine oxidized	P11974	328	P11974	66	intra	108.0	P11974-66-P11974-328	320	57	False	25~K3~S1~1#90~K3~T4~12#90~K3~K6~12#92~K3~K10~12#82~K3~S11~12#107~T9~K6~12#108~T9~K10~12#96~S14~K6~12#97~S14~K10~12	3939.01318304	2710	5	-1.4708172459207731		3939.00738948	[AGKPVIBATQMLESMIK]	[SVETLKEmIKSGmNVAR]	>P11974	336	>P11974	73	4239.5166	20180615_KS_CL_9.22839.22839.5.1.dta	2915a65e-5211-49ca-83a8-0e89098f84cb	DSS/BS3#C8H10O2#K{#KSTY{#0#1##20	T9	K10	False	0.0	788.607299		StavroX
20180615_KS_CL_9	22839	5	AGKPVICATQMLESMIK	9	SVETLKEMIKSGMNVAR	6		57.021463689999976;15.994914600000016	7;11	Cystein acetamide;Methionine oxidized	15.994914600000016	13	Methionine oxidized	P11974	328	P11974	62	intra	100.0	P11974-62-P11974-328	320	57	False	66~K3~S1~0#74~K3~T4~8#74~K3~K6~8#74~K3~K10~8#64~K3~S11~8#100~T9~K6~8#100~T9~K10~8#95~S14~K6~8#95~S14~K10~8#72~K17~S1~0#80~K17~T4~8#80~K17~K6~8#80~K17~K10~8#70~K17~S11~8	3939.01318304	2711	5	-1.4708172459207731		3939.00738948	[AGKPVIBATQmLESMIK]	[SVETLKEMIKSGmNVAR]	>P11974	336	>P11974	73	4239.5166	20180615_KS_CL_9.22839.22839.5.1.dta	2915a65e-5211-49ca-83a8-0e89098f84cb	DSS/BS3#C8H10O2#K{#KSTY{#0#1##20	T9	K6	False	0.0	788.607299		StavroX
20180615_KS_CL_9	22839	5	AGKPVICATQMLESMIK	14	SVETLKEMIKSGMNVAR	6		57.021463689999976;15.994914600000016	7;15	Cystein acetamide;Methionine oxidized	15.994914600000016	13	Methionine oxidized	P11974	333	P11974	62	intra	93.0	P11974-62-P11974-333	320	57	False	25~K3~S1~0#32~K3~T4~8#32~K3~K6~8#32~K3~K10~8#27~K3~S11~8#84~T9~K6~8#84~T9~K10~8#93~S14~K6~8#93~S14~K10~8#73~K17~S1~0#81~K17~T4~8#81~K17~K6~8#81~K17~K10~8#71~K17~S11~8	3939.01318304	2713	5	-1.4708172459207731		3939.00738948	[AGKPVIBATQMLESmIK]	[SVETLKEMIKSGmNVAR]	>P11974	336	>P11974	73	4239.5166	20180615_KS_CL_9.22839.22839.5.1.dta	2915a65e-5211-49ca-83a8-0e89098f84cb	DSS/BS3#C8H10O2#K{#KSTY{#0#1##20	S14	K6	False	0.0	788.607299		StavroX
20180615_KS_CL_9	22853	4	SVETLKEMIKSGMNVAR	10	GIFPVVCKDPVQEAWAEDVDLR	8		15.994914600000016;15.994914600000016	8;13	Methionine oxidized;Methionine oxidized	57.021463689999976	7	Cystein acetamide	P11974	66	P11974	475	intra	112.0	P11974-66-P11974-475	57	468	False	99~S1~K8~4#103~T4~K8~4#110~K6~K8~4#112~K10~K8~43#107~S11~K8~43	4605.30374526	2724	4	-1.4796874342778508		4605.29693086	[SVETLKEmIKSGmNVAR]	[GIFPVVBKDPVQEAWAEDVDLR]	>P11974	73	>P11974	489	4240.87584	20180615_KS_CL_9.22853.22853.4.0.dta	54c8a0d5-a468-4c80-a81e-8d6ddd067d03	DSS/BS3#C8H10O2#K{#KSTY{#0#1##20	K10	K8	False	0.0	1152.07969		StavroX
20180615_KS_CL_9	2289	3	KPRPTR	1	KPRPTR	1								P11974	337	P11974	337	intra	110.0	P11974-337-P11974-337	337	337	False	110~K1~K1~83#97~K1~T5~8#97~T5~K1~8	1645.99726702	2	3	-3.8316067052835017		1645.99096023	[KPRPTR]	[KPRPTR]	>P11974	342	>P11974	342	858.52944	20180615_KS_CL_9.2289.2289.3.0.dta	aef8c458-e1b9-4ad0-a2af-0dab739faa05	DSS/BS3#C8H10O2#K{#KSTY{#0#1##20	K1	K1	False	0.0	549.335171		StavroX
20180615_KS_CL_9	22932	4	TGLIKGSGTAEVELK	5	ITLDNAYMEKCDENILWLDYK	7					57.021463689999976	11	Cystein acetamide	P11974	125	P11974	148	intra	110.0	P11974-125-P11974-148	121	142	False	105~T1~K10~14#103~K5~T2~14#110~K5~Y7~14#110~K5~K10~14#46~K5~Y20~14#98~S7~K10~14#96~T9~K10~14	4287.145102699999	2821	4	-1.0589435858525424		4287.14056286	[TGLIKGSGTAEVELK]	[ITLDNAYMEKBDENILWLDYK]	>P11974	135	>P11974	162	4248.45978	20180615_KS_CL_9.22932.22932.4.2.dta	e71e3a0c-1cbf-411d-95eb-779a2bf07cc6	DSS/BS3#C8H10O2#K{#KSTY{#0#1##20	K5	Y7	False	0.0	1072.540598		StavroX
20180615_KS_CL_9	2303	4	KPRPTR	1	KPRPTR	1								P11974	337	P11974	337	intra	132.0	P11974-337-P11974-337	337	337	False	132~K1~K1~83#112~K1~T5~8#112~T5~K1~8	1645.99726702	3	4	-3.9806785911990485		1645.99071486	[KPRPTR]	[KPRPTR]	>P11974	342	>P11974	342	859.8667800000001	20180615_KS_CL_9.2303.2303.4.0.dta	21e65536-cc92-40d5-b29d-d288e1bc9466	DSS/BS3#C8H10O2#K{#KSTY{#0#1##20	K1	K1	False	0.0	412.253136		StavroX
20180615_KS_CL_9	23035	4	KLFEELAR	1	GDLGIEIPAEKVFLAQK	11								P11974	393	P11974	305	intra	121.0	P11974-305-P11974-393	393	295	False	121~K1~K11~100	2970.6550351	2942	4	1.0044104643022722		2970.65801886	[KLFEELAR]	[GDLGIEIPAEKVFLAQK]	>P11974	400	>P11974	311	4258.68144	20180615_KS_CL_9.23035.23035.4.0.dta	e5a49543-bc2e-45ee-931d-c6cc92720eb7	DSS/BS3#C8H10O2#K{#KSTY{#0#1##20	K1	K11	False	0.0	743.419962		StavroX
20180615_KS_CL_9	23133	3	GPDFLVTEVENGGFLGSK	7	SVETLKEMIKSGMNVAR	6					15.994914600000016	13	Methionine oxidized	P11974	195	P11974	62	intra	82.0	P11974-62-P11974-195	189	57	False	82~T7~K6~45#80~T7~K10~4#49~S17~K6~45#46~S17~K10~4	3911.97691535	3121	3	2.790877800567489		3911.98783323	[GPDFLVTEVENGGFLGSK]	[SVETLKEMIKSGmNVAR]	>P11974	206	>P11974	73	4268.04228	20180615_KS_CL_9.23133.23133.3.1.dta	a6c788c3-27fa-4dcc-917f-b695005c60b5	DSS/BS3#C8H10O2#K{#KSTY{#0#1##20	T7	K6	False	0.022727272727272728	1304.667462		StavroX
20180615_KS_CL_9	23235	3	IISKIENHEGVR	4	VYVDDGLISLQVK	2								P11974	270	P11974	175	intra	95.0	P11974-175-P11974-270	267	174	False	95~K4~Y2~50#79~K4~S9~50	2980.63536224	3232	3	-4.572871442540446		2980.62173224	[IISKIENHEGVR]	[VYVDDGLISLQVK]	>P11974	278	>P11974	186	4277.99484	20180615_KS_CL_9.23235.23235.3.0.dta	63adc3b4-14ba-4794-96dc-a21784299725	DSS/BS3#C8H10O2#K{#KSTY{#0#1##20	K4	Y2	False	0.0	994.212095		StavroX
20180615_KS_CL_9	23430	5	GPDFLVTEVENGGFLGSKK	18	AEGSDVANAVLDGADCIMLSGETAKGDYPLEAVR	20					57.021463689999976;15.994914600000016	16;18	Cystein acetamide;Methionine oxidized	P11974	206	P11974	362	intra	78.0	P11974-206-P11974-362	189	343	False	75~T7~K25~2#75~S17~K25~2#65~K18~S4~29#78~K18~S20~29#78~K18~T23~29#75~K18~K25~2#61~K18~Y28~2	5641.72003756	3390	5	3.108425333339357		5641.73757448	[GPDFLVTEVENGGFLGSKK]	[AEGSDVANAVLDGADBImLSGETAKGDYPLEAVR]	>P11974	207	>P11974	376	4297.069079999999	20180615_KS_CL_9.23430.23430.5.1.dta	a1bd247c-fa8d-43c7-9306-2d806619d8e4	DSS/BS3#C8H10O2#K{#KSTY{#0#1##20	K18	S20	False	0.05555555555555555	1129.1533359999999		StavroX
20180615_KS_CL_9	23875	3	ILGEKGK	5	DIQDLKFGVEQDVDMVFASFIR	6					15.994914600000016	15	Methionine oxidized	P11974	261	P11974	230	intra	84.0	P11974-230-P11974-261	257	225	False	84~K5~K6~50#50~K5~S19~50	3469.79233295	3814	3	1.158653013228643		3469.79635324	[ILGEKGK]	[DIQDLKFGVEQDVDmVFASFIR]	>P11974	263	>P11974	246	4340.83896	20180615_KS_CL_9.23875.23875.3.0.dta	bdf36a4b-5a82-4916-99be-fda5ba0b556f	DSS/BS3#C8H10O2#K{#KSTY{#0#1##20	K5	K6	False	0.016666666666666666	1157.270302		StavroX
20180615_KS_CL_9	23933	3	KILGEK	1	DIQDLKFGVEQDVDMVFASFIR	6								P11974	256	P11974	230	intra	129.0	P11974-230-P11974-256	256	225	False	129~K1~K6~50#64~K1~S19~50	3396.77595466	3849	3	-3.6892236633913824		3396.76342324	[KILGEK]	[DIQDLKFGVEQDVDMVFASFIR]	>P11974	261	>P11974	246	4347.19092	20180615_KS_CL_9.23933.23933.3.0.dta	b2e80bf6-be2b-466a-9540-97d15e042c18	DSS/BS3#C8H10O2#K{#KSTY{#0#1##20	K1	K6	False	0.0	1132.925992		StavroX
20180615_KS_CL_9	23940	4	KILGEK	1	DIQDLKFGVEQDVDMVFASFIR	6								P11974	256	P11974	230	intra	95.0	P11974-230-P11974-256	256	225	False	95~K1~K6~90#52~K1~S19~9	3396.77595466	3859	4	-1.6309020991575265		3396.77041486	[KILGEK]	[DIQDLKFGVEQDVDMVFASFIR]	>P11974	261	>P11974	246	4347.76116	20180615_KS_CL_9.23940.23940.4.0.dta	ead736b5-5bac-4e73-a1e1-6c45ce84c4f0	DSS/BS3#C8H10O2#K{#KSTY{#0#1##20	K1	K6	False	0.0	849.9480609999999		StavroX
20180615_KS_CL_9	2619	4	KPRPTR	1	KPRPTR	1								P11974	337	P11974	337	intra	98.0	P11974-337-P11974-337	337	337	False	98~K1~K1~83#86~K1~T5~8#86~T5~K1~8	1645.99726702	11	4	-1.5286561506949403		1645.99475086	[KPRPTR]	[KPRPTR]	>P11974	342	>P11974	342	927.363	20180615_KS_CL_9.2619.2619.4.0.dta	b663ce9c-e63a-4af1-962f-5b6063345a58	DSS/BS3#C8H10O2#K{#KSTY{#0#1##20	K1	K1	False	0.0	412.254145		StavroX
20180615_KS_CL_9	2702	4	KPRPTR	1	KPRPTR	1								P11974	337	P11974	337	intra	100.0	P11974-337-P11974-337	337	337	False	100~K1~K1~33#92~K1~T5~33#92~T5~K1~33	1645.99726702	17	4	-1.1957263798360651		1645.99529886	[KPRPTR]	[KPRPTR]	>P11974	342	>P11974	342	944.9980199999999	20180615_KS_CL_9.2702.2702.4.1.dta	8373c8ac-e140-46d9-ab60-ce67e5610352	DSS/BS3#C8H10O2#K{#KSTY{#0#1##20	K1	K1	False	0.0	412.254282		StavroX
20180615_KS_CL_9	3430	3	KGATLK	1	KPRPTR	5								P11974	136	P11974	341	intra	116.0	P11974-136-P11974-341	136	337	False	112~K1~K1~47#116~K1~T5~47#93~T4~K1~4	1508.92712181	23	3	0.944663683733624		1508.92854724	[KGATLK]	[KPRPTR]	>P11974	141	>P11974	342	1074.95178	20180615_KS_CL_9.3430.3430.3.0.dta	76ce17ce-f371-44dc-9544-0aa59c3b564e	DSS/BS3#C8H10O2#K{#KSTY{#0#1##20	K1	T5	False	0.0	503.6477		StavroX
20180615_KS_CL_9	4628	4	GKNIK	2	KAADVHEVR	1								P11974	263	P11974	247	intra	86.0	P11974-247-P11974-263	262	247	False	86~K2~K1~100	1720.97044305	32	4	-1.3133246869557569		1720.96818286	[GKNIK]	[KAADVHEVR]	>P11974	266	>P11974	255	1300.61736	20180615_KS_CL_9.4628.4628.4.0.dta	0c079cc6-0897-46e2-882a-456f4079d449	DSS/BS3#C8H10O2#K{#KSTY{#0#1##20	K2	K1	False	0.009009009009009007	430.99750300000005		StavroX
20180615_KS_CL_9	5073	4	KGATLK	1	KAADVHEVR	1								P11974	136	P11974	247	intra	114.0	P11974-136-P11974-247	136	247	False	114~K1~K1~50#93~T4~K1~50	1779.01230783	47	4	-3.209077472659532		1779.00659886	[KGATLK]	[KAADVHEVR]	>P11974	141	>P11974	255	1381.9563	20180615_KS_CL_9.5073.5073.4.0.dta	f8e71f6c-efe2-4b7e-97c4-d9e864f7080a	DSS/BS3#C8H10O2#K{#KSTY{#0#1##20	K1	K1	False	0.0	445.507107		StavroX
20180615_KS_CL_9	5082	5	KGATLK	1	KAADVHEVR	1								P11974	136	P11974	247	intra	109.0	P11974-136-P11974-247	136	247	False	109~K1~K1~50#90~T4~K1~50	1779.01230783	49	5	-2.168820502848612		1779.00844948	[KGATLK]	[KAADVHEVR]	>P11974	141	>P11974	255	1383.1273800000001	20180615_KS_CL_9.5082.5082.5.0.dta	fcc5ea8f-4731-4510-908c-0d2763235b11	DSS/BS3#C8H10O2#K{#KSTY{#0#1##20	K1	K1	False	0.0	356.607511		StavroX
20180615_KS_CL_9	7809	5	KAADVHEVR	1	IISKIENHEGVR	3								P11974	247	P11974	269	intra	96.0	P11974-247-P11974-269	247	267	False	96~K1~S3~50#96~K1~K4~50	2556.38925896	124	5	-2.112155410474737		2556.38385948	[KAADVHEVR]	[IISKIENHEGVR]	>P11974	255	>P11974	278	1871.11602	20180615_KS_CL_9.7809.7809.5.0.dta	042efbf6-79b5-47cc-9fb9-c244ae9a2e49	DSS/BS3#C8H10O2#K{#KSTY{#0#1##20	K1	S3	False	0.0	512.082593		StavroX
20180615_KS_CL_9	8630	4	KAADVHEVR	1	NICKVVDVGSK	4					57.021463689999976	3	Cystein acetamide	P11974	247	P11974	166	intra	137.0	P11974-166-P11974-247	247	163	False	137~K1~K4~50#65~K1~S10~50	2380.2653041	162	4	-0.618939791839556		2380.26383086	[KAADVHEVR]	[NIBKVVDVGSK]	>P11974	255	>P11974	173	2025.2307600000001	20180615_KS_CL_9.8630.8630.4.0.dta	6c31e34c-ca95-467a-825b-db82a2427728	DSS/BS3#C8H10O2#K{#KSTY{#0#1##20	K1	K4	False	0.0	595.821415		StavroX
20180615_KS_CL_9	8632	3	KAADVHEVR	1	NICKVVDVGSK	4					57.021463689999976	3	Cystein acetamide	P11974	247	P11974	166	intra	80.0	P11974-166-P11974-247	247	163	False	80~K1~K4~50#46~K1~S10~50	2380.2653041	163	3	-1.1981283816215766		2380.26245224	[KAADVHEVR]	[NIBKVVDVGSK]	>P11974	255	>P11974	173	2025.71202	20180615_KS_CL_9.8632.8632.3.1.dta	030b49aa-98eb-4684-8656-db76e15b1590	DSS/BS3#C8H10O2#K{#KSTY{#0#1##20	K1	K4	False	0.022222222222222227	794.0923349999999		StavroX
20180615_KS_CL_9	9230	3	GFFKK	4	TGLIKGSGTAEVELKK	15								P11974	504	P11974	135	intra	77.0	P11974-135-P11974-504	501	121	False	72~K4~T1~20#77~K4~K5~20#77~K4~S7~20#77~K4~T9~20#77~K4~K15~20	2394.3642731	205	3	-0.3958714160064124		2394.36332524	[GFFKK]	[TGLIKGSGTAEVELKK]	>P11974	505	>P11974	136	2127.5291399999996	20180615_KS_CL_9.9230.9230.3.1.dta	c8e7fecb-5e31-4a7f-8ae6-bd0f3afef09b	DSS/BS3#C8H10O2#K{#KSTY{#0#1##20	K4	K15	False	0.05128205128205128	798.7926259999999		StavroX
20180615_KS_CL_9	9370	3	KPRPTR	5	TGLIKGSGTAEVELK	5								P11974	341	P11974	125	intra	79.0	P11974-125-P11974-341	337	121	False	74~K1~T1~20#74~K1~K5~20#74~K1~S7~20#74~K1~T9~20#79~T5~K5~20	2394.3714836999998	216	3	-2.8836293605016983		2394.36457924	[KPRPTR]	[TGLIKGSGTAEVELK]	>P11974	342	>P11974	135	2155.39116	20180615_KS_CL_9.9370.9370.3.0.dta	49f1c755-50e1-4b7c-a891-1664126b007d	DSS/BS3#C8H10O2#K{#KSTY{#0#1##20	T5	K5	False	0.05797101449275361	798.793044		StavroX
20180615_KS_CL_9	9383	3	KPRPTR	5	TGLIKGSGTAEVELK	5								P11974	341	P11974	125	intra	82.0	P11974-125-P11974-341	337	121	False	73~K1~T1~20#78~K1~K5~20#78~K1~S7~20#78~K1~T9~20#82~T5~K5~20	2394.3714836999998	219	3	-2.9563002125903686		2394.36440524	[KPRPTR]	[TGLIKGSGTAEVELK]	>P11974	342	>P11974	135	2158.0788	20180615_KS_CL_9.9383.9383.3.0.dta	1e168188-faa8-461f-a1cf-97feb2f77267	DSS/BS3#C8H10O2#K{#KSTY{#0#1##20	T5	K5	False	0.022727272727272728	798.792986		StavroX
20180615_KS_CL_9	9383	3	GFFKK	4	TGLIKGSGTAEVELKK	15								P11974	504	P11974	135	intra	78.0	P11974-135-P11974-504	501	121	False	73~K4~T1~20#78~K4~K5~20#78~K4~S7~20#78~K4~T9~20#78~K4~K15~20	2394.3642731	218	3	0.05518792365772755		2394.36440524	[GFFKK]	[TGLIKGSGTAEVELKK]	>P11974	505	>P11974	136	2158.0788	20180615_KS_CL_9.9383.9383.3.0.dta	1e168188-faa8-461f-a1cf-97feb2f77267	DSS/BS3#C8H10O2#K{#KSTY{#0#1##20	K4	K15	False	0.05555555555555555	798.792986		StavroX
