# Supplementary material for: The CroCo cross-link converter: a user-centred tool to convert results from cross-linking mass spectrometry experiments
Source: Bioinformatics. 2019 Sep 28;36(4):1296–7. doi: 10.1093/bioinformatics/btz732 (PMC7703748; doi:10.1093/bioinformatics/btz732)
Supplement: btz732_Supplementary_Data [file btz732_supplementary_data.zip › ExampleData/output/results_to_xTable/20190228_croco_PK_xquest_results_targetdecoy_xQuest_to_xTable.csv]

rawfile	scanno	prec_ch	pepseq1	xlink1	pepseq2	xlink2	xtype	modmass1	modpos1	mod1	modmass2	modpos2	mod2	prot1	xpos1	prot2	xpos2	type	score	ID	pos1	pos2	decoy	Annotation	Error_rel[ppm]	FDR	Id	MatchOdds	Mr	Mz	Rank	Spectrum	TIC	TicA	TicB	Type	WTIC	XLType	Xcorrb	Xcorrx	comment	deltaAA	deltaS	intsum	mions	nseen	search_engine	uxID
20180615_KS_CL_9	22669	4	KLFEELAR	1	KLFEELAR	1.0								P11974	393	P11974	393	homomultimeric	30.72	P11974-393-P11974-393	393	393.0	False		-0.8	0.0	KLFEELAR-KLFEELAR-a1-b1	7.86	2147.197	537.807	1	20180615_KS_CL_9.22669.22669.4_20180615_KS_CL_9.22669.22669.4	0.19	0.09	0.09	xlink	0.03	intra-protein xl	0.53	-0.01		0.0	0.0	191	3	1	xQuest	P11974:393:x:P11974:393
20180615_KS_CL_9	8578	3	GKNIKIISK	2										P11974	263			mono	30.41	P11974-263	262		False		-2.1	0.0	GKNIKIISK-K2-156	8.29	1155.72	386.24800000000005	1	20180615_KS_CL_9.08578.08578.3_20180615_KS_CL_9.08578.08578.3	0.14	0.14	0.0	monolink	0.08	monolink	0.5	0.05			0.0	129	2	1	xQuest	P11974:263
20180615_KS_CL_9	10416	4	MNFSHGTHEYHAETIKNVR	16										P11974	89			mono	30.28	P11974-89	74		False		-1.5	0.0	MNFSHGTHEYHAETIKNVR-K16-156	11.41	2426.14	607.543	1	20180615_KS_CL_9.10416.10416.4_20180615_KS_CL_9.10416.10416.4	0.21	0.21	0.0	monolink	0.06	monolink	0.17	0.15			0.0	176	5	11	xQuest	P11974:89
20180615_KS_CL_9	6108	3	KAADVHEVR	1										P11974	247			mono	28.39	P11974-247	247		False		-2.6	0.0	KAADVHEVR-K1-156	8.22	1179.622	394.215	1	20180615_KS_CL_9.06108.06108.3_20180615_KS_CL_9.06108.06108.3	0.14	0.14	0.0	monolink	0.08	monolink	0.38	0.04			0.0	169	3	2	xQuest	P11974:247
20180615_KS_CL_9	6569	4	KAADVHEVR	1	KILGEK	1.0								P11974	247	P11974	256	intra	28.2	P11974-247-P11974-256	247	256.0	False		-3.6	0.0	KAADVHEVR-KILGEK-a1-b1	8.03	1848.04	463.01800000000003	1	20180615_KS_CL_9.06569.06569.4_20180615_KS_CL_9.06569.06569.4	0.17	0.09	0.08	xlink	0.03	intra-protein xl	0.37	0.02		9.0	0.73	217	1	1	xQuest	P11974:247:x:P11974:256
20180615_KS_CL_9	23820	3	GDLGIEIPAEKVFLAQKMIIGR	11	GDLGIEIPAEKVFLAQKMIIGR	17.0								P11974	305		311	loop	26.88	P11974-305	295	295.0	False		-0.9	0.0	GDLGIEIPAEKVFLAQKMIIGR-K11-K17	7.89	2535.411	846.145	1	20180615_KS_CL_9.23820.23820.3_20180615_KS_CL_9.23820.23820.3	0.24	0.24	0.0	intralink	0.05	intralink	0.35	-0.01		6.0	0.65	184	3	1	xQuest	P11974:305:x:P11974:311
20180615_KS_CL_9	15240	4	VNLAMNVGKARGFFKK	9										P11974	498			mono	26.86	P11974-498	490		False		0.9	0.0	VNLAMNVGKARGFFKK-K9-156	9.64	1935.078	484.777	1	20180615_KS_CL_9.15240.15240.4_20180615_KS_CL_9.15240.15240.4	0.16	0.16	0.0	monolink	0.05	monolink	0.2	0.17			0.0	140	2	3	xQuest	P11974:498
20180615_KS_CL_9	15692	3	GSGTAEVELKKGATLK	10	GSGTAEVELKKGATLK	11.0								P11974	135		136	loop	26.79	P11974-135	126	126.0	False		0.3	0.0	GSGTAEVELKKGATLK-K10-K11	9.07	1725.9520000000002	576.325	1	20180615_KS_CL_9.15692.15692.3_20180615_KS_CL_9.15692.15692.3	0.12	0.12	0.0	intralink	0.04	intralink	0.28	0.06		1.0	0.0	125	2	1	xQuest	P11974:135:x:P11974:136
20180615_KS_CL_9	4344	3	KAADVHEVRK	1										P11974	247			mono	26.62	P11974-247	247		False		0.8	0.0	KAADVHEVRK-K1-156	8.1	1307.721	436.915	1	20180615_KS_CL_9.04344.04344.3_20180615_KS_CL_9.04344.04344.3	0.12	0.12	0.0	monolink	0.06	monolink	0.35	-0.01			0.0	140	3	2	xQuest	P11974:247
20180615_KS_CL_9	21001	3	VYVDDGLISLQVKQK	13	NICKVVDVGSK	4.0								P11974	186	P11974	166	intra	26.28	P11974-166-P11974-186	174	163.0	False		-2.0	0.0	VYVDDGLISLQVKQK-NICKVVDVGSK-a13-b4	7.55	3059.651	1020.8919999999999	1	20180615_KS_CL_9.21001.21001.3_20180615_KS_CL_9.21001.21001.3	0.17	0.07	0.1	xlink	0.03	intra-protein xl	0.36	0.03		20.0	0.0	175	1	1	xQuest	P11974:166:x:P11974:186
20180615_KS_CL_9	23819	3	SVETLKEMIKSGMNVAR	6	SVETLKEMIKSGMNVAR	10.0								P11974	62		66	loop	25.96	P11974-62	57	57.0	False		2.8	0.0	SVETLKEMIKSGMNVAR-K6-K10	7.73	2030.06	677.694	1	20180615_KS_CL_9.23819.23819.3_20180615_KS_CL_9.23819.23819.3	0.12	0.12	0.0	intralink	0.04	intralink	0.39	-0.01		4.0	0.0	108	2	6	xQuest	P11974:62:x:P11974:66
20180615_KS_CL_9	23439	5	AEGSDVANAVLDGADCIMLSGETAKGDYPLEAVR	25	GPDFLVTEVENGGFLGSKK	18.0								P11974	367	P11974	206	intra	25.7	P11974-206-P11974-367	343	189.0	False		3.3	0.0	AEGSDVANAVLDGADCIMLSGETAKGDYPLEAVR-GPDFLVTEVENGGFLGSKK-a25-b18	7.02	5624.736	1125.955	1	20180615_KS_CL_9.23439.23439.5_20180615_KS_CL_9.23439.23439.5	0.26	0.18	0.08	xlink	0.05	intra-protein xl	0.28	0.01		161.0	0.0	299	2	1	xQuest	P11974:206:x:P11974:367
20180615_KS_CL_9	10736	3	IISKIENHEGVR	4										P11974	270			mono	25.51	P11974-270	267		False		-0.9	0.0	IISKIENHEGVR-K4-156	9.08	1549.845	517.623	1	20180615_KS_CL_9.10736.10736.3_20180615_KS_CL_9.10736.10736.3	0.09	0.09	0.0	monolink	0.04	monolink	0.23	0.14			0.0	102	2	2	xQuest	P11974:270
20180615_KS_CL_9	23498	3	AEGSDVANAVLDGADCIMLSGETAKGDYPLEAVR	25										P11974	367			mono	25.27	P11974-367	343		False		4.9	0.0	AEGSDVANAVLDGADCIMLSGETAKGDYPLEAVR-K25-155	7.13	3648.7470000000003	1217.257	1	20180615_KS_CL_9.23498.23498.3_20180615_KS_CL_9.23498.23498.3	0.27	0.27	0.0	monolink	0.04	monolink	0.23	-0.01			0.0	320	4	1	xQuest	P11974:367
20180615_KS_CL_9	16298	4	KLFEELAR	1	KILGEK	1.0								P11974	393	P11974	256	intra	24.75	P11974-256-P11974-393	393	256.0	False		-3.9	0.0	KLFEELAR-KILGEK-a1-b1	7.74	1829.059	458.273	1	20180615_KS_CL_9.16298.16298.4_20180615_KS_CL_9.16298.16298.4	0.09	0.06	0.03	xlink	0.02	intra-protein xl	0.36	0.06		137.0	0.0	85	1	1	xQuest	P11974:256:x:P11974:393
20180615_KS_CL_9	14847	3	TGLIKGSGTAEVELKK	5										P11974	125			mono	24.52	P11974-125	121		False		1.1	0.0	TGLIKGSGTAEVELKK-K5-156	10.27	1786.011	596.345	1	20180615_KS_CL_9.14847.14847.3_20180615_KS_CL_9.14847.14847.3	0.05	0.05	0.0	monolink	0.01	monolink	0.15	0.02			0.0	42	2	1	xQuest	P11974:125
20180615_KS_CL_9	23566	3	GDLGIEIPAEKVFLAQKMIIGR	11										P11974	305			mono	23.96	P11974-305	295		False		-2.7	0.0	GDLGIEIPAEKVFLAQKMIIGR-K11-156	7.82	2553.417	852.1469999999999	1	20180615_KS_CL_9.23566.23566.3_20180615_KS_CL_9.23566.23566.3	0.22	0.22	0.0	monolink	0.05	monolink	0.23	-0.02			0.68	170	3	1	xQuest	P11974:305
20180615_KS_CL_9	8981	3	KILGEKGKNIK	1	KILGEKGKNIK	8.0								P11974	256		263	loop	23.94	P11974-256	256	256.0	False		-2.0	0.0	KILGEKGKNIK-K1-K8	8.44	1364.836	455.95300000000003	1	20180615_KS_CL_9.08981.08981.3_20180615_KS_CL_9.08981.08981.3	0.03	0.03	0.0	intralink	0.01	intralink	0.31	0.06		7.0	0.0	22	1	1	xQuest	P11974:256:x:P11974:263
20180615_KS_CL_9	7004	4	KGATLK	1	KILGEK	1.0								P11974	136	P11974	256	intra	23.41	P11974-136-P11974-256	136	256.0	False		-3.8	0.0	KGATLK-KILGEK-a1-b1	8.38	1440.886	361.22900000000004	1	20180615_KS_CL_9.07004.07004.4_20180615_KS_CL_9.07004.07004.4	0.08	0.04	0.04	xlink	0.01	intra-protein xl	0.21	0.14		120.0	0.0	110	1	1	xQuest	P11974:136:x:P11974:256
20180615_KS_CL_9	12006	4	TGLIKGSGTAEVELKKGATLK	5										P11974	125			mono	22.58	P11974-125	121		False		-0.5	0.0	TGLIKGSGTAEVELKKGATLK-K5-156	8.78	2256.2929999999997	565.081	1	20180615_KS_CL_9.12006.12006.4_20180615_KS_CL_9.12006.12006.4	0.1	0.1	0.0	monolink	0.02	monolink	0.1	0.01			0.85	151	2	3	xQuest	P11974:125
20180615_KS_CL_9	23818	3	AEGSDVANAVLDGADCIMLSGETAKGDYPLEAVR	25										P11974	367			mono	22.58	P11974-367	343		False		3.3	0.0	AEGSDVANAVLDGADCIMLSGETAKGDYPLEAVR-K25-156	7.03	3649.725	1217.583	1	20180615_KS_CL_9.23818.23818.3_20180615_KS_CL_9.23818.23818.3	0.17	0.17	0.0	monolink	0.03	monolink	0.23	0.02			0.0	186	3	3	xQuest	P11974:367
20180615_KS_CL_9	8630	4	NICKVVDVGSK	4	KAADVHEVR	1.0								P11974	166	P11974	247	intra	22.25	P11974-166-P11974-247	163	247.0	False		-1.9	0.0	NICKVVDVGSK-KAADVHEVR-a4-b1	7.39	2379.2529999999997	595.821	1	20180615_KS_CL_9.08630.08630.4_20180615_KS_CL_9.08630.08630.4	0.08	0.05	0.04	xlink	0.01	intra-protein xl	0.28	0.06		81.0	0.0	79	1	1	xQuest	P11974:166:x:P11974:247
20180615_KS_CL_9	4638	3	KAADVHEVR	1										P11974	247			mono	21.68	P11974-247	247		False		-2.2	0.0	KAADVHEVR-K1-155	7.87	1178.638	393.88699999999994	1	20180615_KS_CL_9.04638.04638.3_20180615_KS_CL_9.04638.04638.3	0.04	0.04	0.0	monolink	0.02	monolink	0.23	0.1			0.0	45	1	1	xQuest	P11974:247
20180615_KS_CL_9	21750	3	NIKIISKIENHEGVR	3	NIKIISKIENHEGVR	7.0								P11974	266		270	loop	20.07	P11974-266	264	264.0	False		-3.8	0.0	NIKIISKIENHEGVR-K3-K7	6.91	1887.0510000000002	630.025	1	20180615_KS_CL_9.21750.21750.3_20180615_KS_CL_9.21750.21750.3	0.04	0.04	0.0	intralink	0.01	intralink	0.27	0.06		4.0	0.0	24	1	1	xQuest	P11974:266:x:P11974:270
20180615_KS_CL_9	19696	3	KGATLKITLDNAYMEK	6										P11974	141			mono	18.87	P11974-141	136		False		1.2	0.0	KGATLKITLDNAYMEK-K6-156	6.25	1951.036	651.3530000000001	1	20180615_KS_CL_9.19696.19696.3_20180615_KS_CL_9.19696.19696.3	0.07	0.07	0.0	monolink	0.02	monolink	0.22	0.02			0.0	90	1	1	xQuest	P11974:141
20180615_KS_CL_9	6718	5	KAADVHEVRKILGEK	10										P11974	256			mono	18.78	P11974-256	247		False		-1.6	0.0	KAADVHEVRKILGEK-K10-156	7.31	1848.0439999999999	370.61699999999996	1	20180615_KS_CL_9.06718.06718.5_20180615_KS_CL_9.06718.06718.5	0.04	0.04	0.0	monolink	0.01	monolink	0.15	-0.01			0.0	54	1	1	xQuest	P11974:256
20180615_KS_CL_9	23687	3	GVNLPGAAVDLPAVSEKDIQDLK	17										P11974	224			mono	16.77	P11974-224	208		False		6.1	0.0	GVNLPGAAVDLPAVSEKDIQDLK-K17-155	6.38	2503.369	835.4639999999999	1	20180615_KS_CL_9.23687.23687.3_20180615_KS_CL_9.23687.23687.3	0.03	0.03	0.0	monolink	0.01	monolink	0.17	-0.02			0.0	24	1	1	xQuest	P11974:224
20180615_KS_CL_9	23612	3	GIFPVVCKDPVQEAWAEDVDLR	8										P11974	475			mono	16.63	P11974-475	468		False		-0.2	0.0	GIFPVVCKDPVQEAWAEDVDLR-K8-156	5.9	2698.3309999999997	900.451	1	20180615_KS_CL_9.23612.23612.3_20180615_KS_CL_9.23612.23612.3	0.07	0.07	0.0	monolink	0.01	monolink	0.17	-0.01			0.0	66	1	1	xQuest	P11974:475
20180615_KS_CL_9	22945	3	SVETLKEMIKSGMNVAR	6										P11974	62			mono	16.35	P11974-62	57		False		-0.6	0.0	SVETLKEMIKSGMNVAR-K6-156	6.44	2048.063	683.696	1	20180615_KS_CL_9.22945.22945.3_20180615_KS_CL_9.22945.22945.3	0.07	0.07	0.0	monolink	0.02	monolink	0.1	0.04			0.0	61	1	1	xQuest	P11974:62
20180615_KS_CL_9	19834	3	IMSELMQTACIVPKGAR	14										decoy_P11974	210			mono	14.06	decoy_P11974-210	197		True		-1.6	0.043	IMSELMQTACIVPKGAR-K14-155	5.86	2059.06	687.3610000000001	1	20180615_KS_CL_9.19834.19834.3_20180615_KS_CL_9.19834.19834.3	0.04	0.04	0.0	monolink	0.01	decoy monolink	0.08	0.03			0.0	28	1	1	xQuest	decoy_P11974:210
20180615_KS_CL_9	18802	4	GSGTAEVELKKGATLKITLDNAYMEK	16										P11974	141			mono	12.96	P11974-141	126		False		2.2	0.043	GSGTAEVELKKGATLKITLDNAYMEK-K16-156	4.83	2922.532	731.6410000000001	1	20180615_KS_CL_9.18802.18802.4_20180615_KS_CL_9.18802.18802.4	0.04	0.04	0.0	monolink	0.01	monolink	0.11	0.11			0.0	43	1	1	xQuest	P11974:141
