# Supplementary material for: The CroCo cross-link converter: a user-centred tool to convert results from cross-linking mass spectrometry experiments
Source: Bioinformatics. 2019 Sep 28;36(4):1296–7. doi: 10.1093/bioinformatics/btz732 (PMC7703748; doi:10.1093/bioinformatics/btz732)
Supplement: btz732_Supplementary_Data [file btz732_supplementary_data.zip › ExampleData/output/results_to_xTable/pLink2_results_pLink2_to_xTable.csv]

rawfile	scanno	prec_ch	pepseq1	xlink1	pepseq2	xlink2	xtype	modmass1	modpos1	mod1	modmass2	modpos2	mod2	prot1	xpos1	prot2	xpos2	type	score	ID	pos1	pos2	decoy	Alpha_Evalue	Alpha_Matched	Beta_Evalue	Beta_Matched	Charge	Evalue	FileID	LabelID	Linker	Modifications	Order	Peptide	Peptide_Mass	Peptide_Order	Peptide_Type	Precursor_Mass	Precursor_Mass_Error(Da)	Precursor_Mass_Error(ppm)	Protein_Type	Proteins	Score	Spectrum_Order	Title	search_engine	xlinker
20180615_KS_CL_9	23430	5	AEGSDVANAVLDGADCIMLSGETAKGDYPLEAVR	25	GPDFLVTEVENGGFLGSKK	18.0	0	57.021464;15.994915	16;18	Carbamidomethyl[C];Oxidation[M]				P11974	367	P11974	206.0	intra	0.02890892	P11974-206-P11974-367	343	189.0	False	1.0	25.0	1.0	12.0	5	1.0	1	1	BS3	Carbamidomethyl[C](16);Oxidation[M](18)	1,1	AEGSDVANAVLDGADCIMLSGETAKGDYPLEAVR(25)-GPDFLVTEVENGGFLGSKK(18)	5641.72	1	Cross-Linked	5641.738	0.017793	3.153826	Intra-Protein	P11974(367)-P11974(206)/	0.02890892	1	20180615_KS_CL_9.23430.23430.5.1.dta	pLink2	BS3
20180615_KS_CL_9	19258	5	AEGSDVANAVLDGADCIMLSGETAKGDYPLEAVR	25	KPRPTR	1.0	0	57.021464;15.994915	16;18	Carbamidomethyl[C];Oxidation[M]				P11974	367	P11974	337.0	intra	0.0062988459999999994	P11974-337-P11974-367	343	337.0	False	1.0	29.5	1.0	3.5	5	1.0	1	1	BS3	Carbamidomethyl[C](16);Oxidation[M](18)	2,1	AEGSDVANAVLDGADCIMLSGETAKGDYPLEAVR(25)-KPRPTR(1)	4402.165	2	Cross-Linked	4402.1759999999995	0.010989	2.4962720000000003	Intra-Protein	P11974(367)-P11974(337)/	0.0062988459999999994	1	20180615_KS_CL_9.19258.19258.5.1.dta	pLink2	BS3
20180615_KS_CL_9	22104	5	AEGSDVANAVLDGADCIMLSGETAKGDYPLEAVR	25	KPRPTR	1.0	0	57.021464	16	Carbamidomethyl[C]				P11974	367	P11974	337.0	intra	0.008761483	P11974-337-P11974-367	343	337.0	False	1.0	32.5	1.0	3.5	5	1.0	1	1	BS3	Carbamidomethyl[C](16)	2,2	AEGSDVANAVLDGADCIMLSGETAKGDYPLEAVR(25)-KPRPTR(1)	4386.17	2	Cross-Linked	4386.173	0.003123	0.712011	Intra-Protein	P11974(367)-P11974(337)/	0.008761483	2	20180615_KS_CL_9.22104.22104.5.0.dta	pLink2	BS3
20180615_KS_CL_9	22507	6	AEGSDVANAVLDGADCIMLSGETAKGDYPLEAVR	25	KPRPTR	1.0	0	57.021464;15.994915	16;18	Carbamidomethyl[C];Oxidation[M]				P11974	367	P11974	337.0	intra	0.01770908	P11974-337-P11974-367	343	337.0	False	1.0	35.5	1.0	4.5	6	1.0	1	1	BS3	Carbamidomethyl[C](16);Oxidation[M](18)	2,3	AEGSDVANAVLDGADCIMLSGETAKGDYPLEAVR(25)-KPRPTR(1)	4402.165	2	Cross-Linked	4402.147	-0.018165999999999998	-4.126606	Intra-Protein	P11974(367)-P11974(337)/	0.01770908	3	20180615_KS_CL_9.22507.22507.6.2.dta	pLink2	BS3
20180615_KS_CL_9	22068	4	AEGSDVANAVLDGADCIMLSGETAKGDYPLEAVR	25	KPRPTR	1.0	0	57.021464	16	Carbamidomethyl[C]				P11974	367	P11974	337.0	intra	0.02342563	P11974-337-P11974-367	343	337.0	False	1.0	16.5	1.0	2.5	4	1.0	1	1	BS3	Carbamidomethyl[C](16)	2,4	AEGSDVANAVLDGADCIMLSGETAKGDYPLEAVR(25)-KPRPTR(1)	4386.17	2	Cross-Linked	4386.1720000000005	0.001968	0.448683	Intra-Protein	P11974(367)-P11974(337)/	0.02342563	4	20180615_KS_CL_9.22068.22068.4.1.dta	pLink2	BS3
20180615_KS_CL_9	22884	4	AEGSDVANAVLDGADCIMLSGETAKGDYPLEAVR	25	KPRPTR	1.0	0	57.021464	16	Carbamidomethyl[C]				P11974	367	P11974	337.0	intra	0.02757268	P11974-337-P11974-367	343	337.0	False	1.0	51.5	1.0	7.5	4	1.0	1	1	BS3	Carbamidomethyl[C](16)	2,5	AEGSDVANAVLDGADCIMLSGETAKGDYPLEAVR(25)-KPRPTR(1)	4386.17	2	Cross-Linked	4386.164000000001	-0.005843	-1.332142	Intra-Protein	P11974(367)-P11974(337)/	0.02757268	5	20180615_KS_CL_9.22884.22884.4.0.dta	pLink2	BS3
20180615_KS_CL_9	22866	5	AEGSDVANAVLDGADCIMLSGETAKGDYPLEAVR	25	KPRPTR	1.0	0	57.021464	16	Carbamidomethyl[C]				P11974	367	P11974	337.0	intra	0.0750219	P11974-337-P11974-367	343	337.0	False	1.0	49.5	1.0	6.5	5	1.0	1	1	BS3	Carbamidomethyl[C](16)	2,6	AEGSDVANAVLDGADCIMLSGETAKGDYPLEAVR(25)-KPRPTR(1)	4386.17	2	Cross-Linked	4386.166	-0.004524	-1.031424	Intra-Protein	P11974(367)-P11974(337)/	0.0750219	6	20180615_KS_CL_9.22866.22866.5.0.dta	pLink2	BS3
20180615_KS_CL_9	22482	4	AEGSDVANAVLDGADCIMLSGETAKGDYPLEAVR	25	KPRPTR	1.0	0	57.021464;15.994915	16;18	Carbamidomethyl[C];Oxidation[M]				P11974	367	P11974	337.0	intra	0.1797488	P11974-337-P11974-367	343	337.0	False	1.0	24.5	1.0	2.5	4	1.0	1	1	BS3	Carbamidomethyl[C](16);Oxidation[M](18)	2,7	AEGSDVANAVLDGADCIMLSGETAKGDYPLEAVR(25)-KPRPTR(1)	4402.165	2	Cross-Linked	4402.16	-0.0049960000000000004	-1.134896	Intra-Protein	P11974(367)-P11974(337)/	0.1797488	7	20180615_KS_CL_9.22482.22482.4.0.dta	pLink2	BS3
20180615_KS_CL_9	22888	3	AEGSDVANAVLDGADCIMLSGETAKGDYPLEAVR	25	KPRPTR	1.0	0	57.021464	16	Carbamidomethyl[C]				P11974	367	P11974	337.0	intra	0.28356709999999996	P11974-337-P11974-367	343	337.0	False	1.0	23.5	1.0	3.5	3	1.0	1	1	BS3	Carbamidomethyl[C](16)	2,8	AEGSDVANAVLDGADCIMLSGETAKGDYPLEAVR(25)-KPRPTR(1)	4386.17	2	Cross-Linked	4386.1720000000005	0.002084	0.47513	Intra-Protein	P11974(367)-P11974(337)/	0.28356709999999996	8	20180615_KS_CL_9.22888.22888.3.0.dta	pLink2	BS3
20180615_KS_CL_9	22941	6	AEGSDVANAVLDGADCIMLSGETAKGDYPLEAVR	25	KPRPTR	1.0	0	57.021464	16	Carbamidomethyl[C]				P11974	367	P11974	337.0	intra	0.29190659999999996	P11974-337-P11974-367	343	337.0	False	1.0	29.5	1.0	3.5	6	1.0	1	1	BS3	Carbamidomethyl[C](16)	2,9	AEGSDVANAVLDGADCIMLSGETAKGDYPLEAVR(25)-KPRPTR(1)	4386.17	2	Cross-Linked	4386.157	-0.013557	-3.090851	Intra-Protein	P11974(367)-P11974(337)/	0.29190659999999996	9	20180615_KS_CL_9.22941.22941.6.0.dta	pLink2	BS3
20180615_KS_CL_9	22880	3	AEGSDVANAVLDGADCIMLSGETAKGDYPLEAVR	25	KPRPTR	1.0	0	57.021464	16	Carbamidomethyl[C]				P11974	367	P11974	337.0	intra	0.42038580000000003	P11974-337-P11974-367	343	337.0	False	1.0	23.5	1.0	3.5	3	1.0	1	1	BS3	Carbamidomethyl[C](16)	2,10	AEGSDVANAVLDGADCIMLSGETAKGDYPLEAVR(25)-KPRPTR(1)	4386.17	2	Cross-Linked	4386.1720000000005	0.001454	0.331496	Intra-Protein	P11974(367)-P11974(337)/	0.42038580000000003	10	20180615_KS_CL_9.22880.22880.3.0.dta	pLink2	BS3
20180615_KS_CL_9	22544	3	AEGSDVANAVLDGADCIMLSGETAKGDYPLEAVR	25	KPRPTR	1.0	0	57.021464;15.994915	16;18	Carbamidomethyl[C];Oxidation[M]				P11974	367	P11974	337.0	intra	0.7529578	P11974-337-P11974-367	343	337.0	False	1.0	17.5	1.0	3.5	3	1.0	1	1	BS3	Carbamidomethyl[C](16);Oxidation[M](18)	2,11	AEGSDVANAVLDGADCIMLSGETAKGDYPLEAVR(25)-KPRPTR(1)	4402.165	2	Cross-Linked	4402.144	-0.020717	-4.706093	Intra-Protein	P11974(367)-P11974(337)/	0.7529578	11	20180615_KS_CL_9.22544.22544.3.0.dta	pLink2	BS3
20180615_KS_CL_9	23263	6	AEGSDVANAVLDGADCIMLSGETAKGDYPLEAVR	25	QKGPDFLVTEVENGGFLGSKK	20.0	0	57.021464	16	Carbamidomethyl[C]				P11974	367	P11974	206.0	intra	0.004468518	P11974-206-P11974-367	343	187.0	False	1.0	21.0	1.0	7.0	6	1.0	1	1	BS3	Carbamidomethyl[C](16)	3,1	AEGSDVANAVLDGADCIMLSGETAKGDYPLEAVR(25)-QKGPDFLVTEVENGGFLGSKK(20)	5881.878000000001	3	Cross-Linked	5881.85	-0.028208999999999998	-4.795917	Intra-Protein	P11974(367)-P11974(206)/	0.004468518	1	20180615_KS_CL_9.23263.23263.6.3.dta	pLink2	BS3
20180615_KS_CL_9	23300	6	AEGSDVANAVLDGADCIMLSGETAKGDYPLEAVR	25	QKGPDFLVTEVENGGFLGSKK	20.0	0	57.021464	16	Carbamidomethyl[C]				P11974	367	P11974	206.0	intra	0.02809982	P11974-206-P11974-367	343	187.0	False	1.0	22.0	1.0	7.0	6	1.0	1	1	BS3	Carbamidomethyl[C](16)	3,2	AEGSDVANAVLDGADCIMLSGETAKGDYPLEAVR(25)-QKGPDFLVTEVENGGFLGSKK(20)	5881.878000000001	3	Cross-Linked	5881.878000000001	-0.0006	-0.102008	Intra-Protein	P11974(367)-P11974(206)/	0.02809982	2	20180615_KS_CL_9.23300.23300.6.0.dta	pLink2	BS3
20180615_KS_CL_9	23042	6	AEGSDVANAVLDGADCIMLSGETAKGDYPLEAVR	25	TATESFASDPILYRPVAVALDTKGPEIR	23.0	0	57.021464;15.994915	16;18	Carbamidomethyl[C];Oxidation[M]				P11974	367	P11974	115.0	intra	0.23007460000000002	P11974-115-P11974-367	343	93.0	False	1.0	18.0	1.0	8.0	6	1.0	1	1	BS3	Carbamidomethyl[C](16);Oxidation[M](18)	4,1	AEGSDVANAVLDGADCIMLSGETAKGDYPLEAVR(25)-TATESFASDPILYRPVAVALDTKGPEIR(23)	6665.291	4	Cross-Linked	6665.291	0.000134	0.020104	Intra-Protein	P11974(367)-P11974(115)/	0.23007460000000002	1	20180615_KS_CL_9.23042.23042.6.0.dta	pLink2	BS3
20180615_KS_CL_9	23023	5	AEGSDVANAVLDGADCIMLSGETAKGDYPLEAVR	25	TATESFASDPILYRPVAVALDTKGPEIR	23.0	0	57.021464;15.994915	16;18	Carbamidomethyl[C];Oxidation[M]				P11974	367	P11974	115.0	intra	0.2458592	P11974-115-P11974-367	343	93.0	False	1.0	20.0	1.0	8.0	5	1.0	1	1	BS3	Carbamidomethyl[C](16);Oxidation[M](18)	4,2	AEGSDVANAVLDGADCIMLSGETAKGDYPLEAVR(25)-TATESFASDPILYRPVAVALDTKGPEIR(23)	6665.291	4	Cross-Linked	6665.297	0.006083	0.912638	Intra-Protein	P11974(367)-P11974(115)/	0.2458592	2	20180615_KS_CL_9.23023.23023.5.0.dta	pLink2	BS3
20180615_KS_CL_9	23174	4	AEGSDVANAVLDGADCIMLSGETAKGDYPLEAVR	25	TGLIKGSGTAEVELK	5.0	0	57.021464	16	Carbamidomethyl[C]				P11974	367	P11974	125.0	intra	0.154477	P11974-125-P11974-367	343	121.0	False	1.0	23.5	1.0	10.5	4	1.0	1	1	BS3	Carbamidomethyl[C](16)	5,1	AEGSDVANAVLDGADCIMLSGETAKGDYPLEAVR(25)-TGLIKGSGTAEVELK(5)	5134.544	5	Cross-Linked	5134.528	-0.016233	-3.161527	Intra-Protein	P11974(367)-P11974(125)/	0.154477	1	20180615_KS_CL_9.23174.23174.4.1.dta	pLink2	BS3
20180615_KS_CL_9	23199	4	AEGSDVANAVLDGADCIMLSGETAKGDYPLEAVR	25	TGLIKGSGTAEVELK	5.0	0	57.021464	16	Carbamidomethyl[C]				P11974	367	P11974	125.0	intra	0.6430579000000001	P11974-125-P11974-367	343	121.0	False	1.0	17.0	1.0	6.0	4	1.0	1	1	BS3	Carbamidomethyl[C](16)	5,2	AEGSDVANAVLDGADCIMLSGETAKGDYPLEAVR(25)-TGLIKGSGTAEVELK(5)	5134.544	5	Cross-Linked	5134.528	-0.016233	-3.161527	Intra-Protein	P11974(367)-P11974(125)/	0.6430579000000001	2	20180615_KS_CL_9.23199.23199.4.1.dta	pLink2	BS3
20180615_KS_CL_9	22889	6	AEGSDVANAVLDGADCIMLSGETAKGDYPLEAVRMQHLIAR	25	KGATLKITLDNAYMEK	6.0	0	57.021464	16	Carbamidomethyl[C]				P11974	367	P11974	141.0	intra	0.05577125	P11974-141-P11974-367	343	136.0	False	1.0	13.0	1.0	4.0	6	1.0	1	1	BS3	Carbamidomethyl[C](16)	6,1	AEGSDVANAVLDGADCIMLSGETAKGDYPLEAVRMQHLIAR(25)-KGATLKITLDNAYMEK(6)	6277.128000000001	6	Cross-Linked	6277.121999999999	-0.006289	-1.001891	Intra-Protein	P11974(367)-P11974(141)/	0.05577125	1	20180615_KS_CL_9.22889.22889.6.3.dta	pLink2	BS3
20180615_KS_CL_9	22628	6	AEGSDVANAVLDGADCIMLSGETAKGDYPLEAVRMQHLIAR	25	KGATLKITLDNAYMEK	6.0	0	57.021464;15.994915	16;18	Carbamidomethyl[C];Oxidation[M]				P11974	367	P11974	141.0	intra	0.1499045	P11974-141-P11974-367	343	136.0	False	1.0	17.0	1.0	5.0	6	1.0	1	1	BS3	Carbamidomethyl[C](16);Oxidation[M](18)	6,2	AEGSDVANAVLDGADCIMLSGETAKGDYPLEAVRMQHLIAR(25)-KGATLKITLDNAYMEK(6)	6293.1230000000005	6	Cross-Linked	6293.097	-0.026531	-4.215872	Intra-Protein	P11974(367)-P11974(141)/	0.1499045	2	20180615_KS_CL_9.22628.22628.6.2.dta	pLink2	BS3
20180615_KS_CL_9	22645	6	AEGSDVANAVLDGADCIMLSGETAKGDYPLEAVRMQHLIAR	25	KGATLKITLDNAYMEK	6.0	0	57.021464	16	Carbamidomethyl[C]	15.994915	14	Oxidation[M]	P11974	367	P11974	141.0	intra	0.24077600000000002	P11974-141-P11974-367	343	136.0	False	1.0	13.0	1.0	5.0	6	1.0	1	1	BS3	Carbamidomethyl[C](16);Oxidation[M](58)	6,3	AEGSDVANAVLDGADCIMLSGETAKGDYPLEAVRMQHLIAR(25)-KGATLKITLDNAYMEK(6)	6293.1230000000005	6	Cross-Linked	6293.097	-0.026531	-4.215872	Intra-Protein	P11974(367)-P11974(141)/	0.24077600000000002	3	20180615_KS_CL_9.22645.22645.6.2.dta	pLink2	BS3
20180615_KS_CL_9	22578	4	AGKPVICATQMLESMIK	3	KPRPTR	1.0	0	57.021464	7	Carbamidomethyl[C]				P11974	322	P11974	337.0	intra	0.5403395999999999	P11974-322-P11974-337	320	337.0	False	1.0	6.0	1.0	9.0	4	1.0	1	1	BS3	Carbamidomethyl[C](7)	7,1	AGKPVICATQMLESMIK(3)-KPRPTR(1)	2768.498	7	Cross-Linked	2768.494	-0.0037409999999999995	-1.351274	Intra-Protein	P11974(322)-P11974(337)/	0.5403395999999999	1	20180615_KS_CL_9.22578.22578.4.0.dta	pLink2	BS3
20180615_KS_CL_9	22510	4	AGKPVICATQMLESMIK	3	KPRPTR	1.0	0	57.021464	7	Carbamidomethyl[C]				P11974	322	P11974	337.0	intra	0.5667558000000001	P11974-322-P11974-337	320	337.0	False	1.0	5.0	1.0	5.0	4	1.0	1	1	BS3	Carbamidomethyl[C](7)	7,2	AGKPVICATQMLESMIK(3)-KPRPTR(1)	2768.498	7	Cross-Linked	2768.494	-0.004074	-1.4715559999999999	Intra-Protein	P11974(322)-P11974(337)/	0.5667558000000001	2	20180615_KS_CL_9.22510.22510.4.0.dta	pLink2	BS3
20180615_KS_CL_9	22850	3	AGKPVICATQMLESMIK	3	PVICATQMLESMIKK	14.0	0	57.021464	7	Carbamidomethyl[C]	57.021464	4	Carbamidomethyl[C]	P11974	322	P11974	336.0	homomultimeric	0.7847491	P11974-322-P11974-336	320	323.0	False	1.0	8.5	1.0	7.5	3	1.0	1	1	BS3	Carbamidomethyl[C](7);Carbamidomethyl[C](24)	8,1	AGKPVICATQMLESMIK(3)-PVICATQMLESMIKK(14)	3762.941	8	Cross-Linked	3762.933	-0.008067	-2.143802	Intra-Protein	P11974(322)-P11974(336)/	0.7847491	1	20180615_KS_CL_9.22850.22850.3.1.dta	pLink2	BS3
20180615_KS_CL_9	17900	6	AGKPVICATQMLESMIKKPR	17	KPRPTR	1.0	0	57.021464	7	Carbamidomethyl[C]				P11974	336	P11974	337.0	homomultimeric	0.0005099132	P11974-336-P11974-337	320	337.0	False	1.0	12.5	1.0	1.5	6	1.0	1	1	BS3	Carbamidomethyl[C](7)	9,1	AGKPVICATQMLESMIKKPR(17)-KPRPTR(1)	3149.7470000000003	9	Cross-Linked	3149.741	-0.005968	-1.894755	Intra-Protein	P11974(336)-P11974(337)/	0.0005099132	1	20180615_KS_CL_9.17900.17900.6.2.dta	pLink2	BS3
20180615_KS_CL_9	17669	6	AGKPVICATQMLESMIKKPR	17	KPRPTR	1.0	0	57.021464	7	Carbamidomethyl[C]				P11974	336	P11974	337.0	homomultimeric	0.004199632	P11974-336-P11974-337	320	337.0	False	1.0	12.5	1.0	1.5	6	1.0	1	1	BS3	Carbamidomethyl[C](7)	9,2	AGKPVICATQMLESMIKKPR(17)-KPRPTR(1)	3149.7470000000003	9	Cross-Linked	3149.74	-0.006905	-2.19224	Intra-Protein	P11974(336)-P11974(337)/	0.004199632	2	20180615_KS_CL_9.17669.17669.6.1.dta	pLink2	BS3
20180615_KS_CL_9	17235	6	AGKPVICATQMLESMIKKPR	17	KPRPTR	1.0	0	57.021464	7	Carbamidomethyl[C]				P11974	336	P11974	337.0	homomultimeric	0.006952964	P11974-336-P11974-337	320	337.0	False	1.0	14.5	1.0	3.5	6	1.0	1	1	BS3	Carbamidomethyl[C](7)	9,3	AGKPVICATQMLESMIKKPR(17)-KPRPTR(1)	3149.7470000000003	9	Cross-Linked	3149.7490000000003	0.00198	0.628622	Intra-Protein	P11974(336)-P11974(337)/	0.006952964	3	20180615_KS_CL_9.17235.17235.6.0.dta	pLink2	BS3
20180615_KS_CL_9	13986	6	AGKPVICATQMLESMIKKPR	17	KPRPTR	1.0	0	57.021464;15.994915	7;15	Carbamidomethyl[C];Oxidation[M]				P11974	336	P11974	337.0	homomultimeric	0.0422044	P11974-336-P11974-337	320	337.0	False	1.0	7.5	1.0	1.5	6	1.0	1	1	BS3	Carbamidomethyl[C](7);Oxidation[M](15)	9,4	AGKPVICATQMLESMIKKPR(17)-KPRPTR(1)	3165.742	9	Cross-Linked	3165.741	-0.001201	-0.379374	Intra-Protein	P11974(336)-P11974(337)/	0.0422044	4	20180615_KS_CL_9.13986.13986.6.0.dta	pLink2	BS3
20180615_KS_CL_9	13358	6	AGKPVICATQMLESMIKKPR	17	KPRPTR	1.0	0	57.021464;15.994915	7;15	Carbamidomethyl[C];Oxidation[M]				P11974	336	P11974	337.0	homomultimeric	0.0690458	P11974-336-P11974-337	320	337.0	False	1.0	7.5	1.0	1.5	6	1.0	1	1	BS3	Carbamidomethyl[C](7);Oxidation[M](15)	9,5	AGKPVICATQMLESMIKKPR(17)-KPRPTR(1)	3165.742	9	Cross-Linked	3165.742	0.000215	0.067915	Intra-Protein	P11974(336)-P11974(337)/	0.0690458	5	20180615_KS_CL_9.13358.13358.6.2.dta	pLink2	BS3
20180615_KS_CL_9	13309	6	AGKPVICATQMLESMIKKPR	17	KPRPTR	1.0	0	57.021464;15.994915	7;11	Carbamidomethyl[C];Oxidation[M]				P11974	336	P11974	337.0	homomultimeric	0.09552471	P11974-336-P11974-337	320	337.0	False	1.0	6.5	1.0	2.5	6	1.0	1	1	BS3	Carbamidomethyl[C](7);Oxidation[M](11)	9,6	AGKPVICATQMLESMIKKPR(17)-KPRPTR(1)	3165.742	9	Cross-Linked	3165.742	-0.00032	-0.101082	Intra-Protein	P11974(336)-P11974(337)/	0.09552471	6	20180615_KS_CL_9.13309.13309.6.3.dta	pLink2	BS3
20180615_KS_CL_9	10683	6	AGKPVICATQMLESMIKKPR	17	KPRPTR	1.0	0	57.021464;15.994915;15.994915	7;11;15	Carbamidomethyl[C];Oxidation[M];Oxidation[M]				P11974	336	P11974	337.0	homomultimeric	0.1090871	P11974-336-P11974-337	320	337.0	False	1.0	12.5	1.0	1.5	6	1.0	1	1	BS3	Carbamidomethyl[C](7);Oxidation[M](11);Oxidation[M](15)	9,7	AGKPVICATQMLESMIKKPR(17)-KPRPTR(1)	3181.737	9	Cross-Linked	3181.737	0.000152	0.047773	Intra-Protein	P11974(336)-P11974(337)/	0.1090871	7	20180615_KS_CL_9.10683.10683.6.3.dta	pLink2	BS3
20180615_KS_CL_9	10586	5	AGKPVICATQMLESMIKKPR	17	KPRPTR	1.0	0	57.021464;15.994915;15.994915	7;11;15	Carbamidomethyl[C];Oxidation[M];Oxidation[M]				P11974	336	P11974	337.0	homomultimeric	0.1119913	P11974-336-P11974-337	320	337.0	False	1.0	5.5	1.0	1.5	5	1.0	1	1	BS3	Carbamidomethyl[C](7);Oxidation[M](11);Oxidation[M](15)	9,8	AGKPVICATQMLESMIKKPR(17)-KPRPTR(1)	3181.737	9	Cross-Linked	3181.7329999999997	-0.003453	-1.085256	Intra-Protein	P11974(336)-P11974(337)/	0.1119913	8	20180615_KS_CL_9.10586.10586.5.0.dta	pLink2	BS3
20180615_KS_CL_9	14208	6	AGKPVICATQMLESMIKKPR	17	KPRPTR	1.0	0	57.021464;15.994915	7;15	Carbamidomethyl[C];Oxidation[M]				P11974	336	P11974	337.0	homomultimeric	0.11772629999999999	P11974-336-P11974-337	320	337.0	False	1.0	4.5	1.0	1.5	6	1.0	1	1	BS3	Carbamidomethyl[C](7);Oxidation[M](15)	9,9	AGKPVICATQMLESMIKKPR(17)-KPRPTR(1)	3165.742	9	Cross-Linked	3165.7459999999996	0.004444	1.403778	Intra-Protein	P11974(336)-P11974(337)/	0.11772629999999999	9	20180615_KS_CL_9.14208.14208.6.0.dta	pLink2	BS3
20180615_KS_CL_9	13275	6	AGKPVICATQMLESMIKKPR	17	KPRPTR	1.0	0	57.021464;15.994915	7;15	Carbamidomethyl[C];Oxidation[M]				P11974	336	P11974	337.0	homomultimeric	0.1375867	P11974-336-P11974-337	320	337.0	False	1.0	7.5	1.0	1.5	6	1.0	1	1	BS3	Carbamidomethyl[C](7);Oxidation[M](15)	9,10	AGKPVICATQMLESMIKKPR(17)-KPRPTR(1)	3165.742	9	Cross-Linked	3165.744	0.0015869999999999999	0.501304	Intra-Protein	P11974(336)-P11974(337)/	0.1375867	10	20180615_KS_CL_9.13275.13275.6.1.dta	pLink2	BS3
20180615_KS_CL_9	13774	6	AGKPVICATQMLESMIKKPR	17	KPRPTR	1.0	0	57.021464;15.994915	7;15	Carbamidomethyl[C];Oxidation[M]				P11974	336	P11974	337.0	homomultimeric	0.1525111	P11974-336-P11974-337	320	337.0	False	1.0	4.5	1.0	1.5	6	1.0	1	1	BS3	Carbamidomethyl[C](7);Oxidation[M](15)	9,11	AGKPVICATQMLESMIKKPR(17)-KPRPTR(1)	3165.742	9	Cross-Linked	3165.7470000000003	0.004987	1.575302	Intra-Protein	P11974(336)-P11974(337)/	0.1525111	11	20180615_KS_CL_9.13774.13774.6.3.dta	pLink2	BS3
20180615_KS_CL_9	13802	6	AGKPVICATQMLESMIKKPR	17	KPRPTR	1.0	0	57.021464;15.994915	7;15	Carbamidomethyl[C];Oxidation[M]				P11974	336	P11974	337.0	homomultimeric	0.2788118	P11974-336-P11974-337	320	337.0	False	1.0	4.5	1.0	1.5	6	1.0	1	1	BS3	Carbamidomethyl[C](7);Oxidation[M](15)	9,12	AGKPVICATQMLESMIKKPR(17)-KPRPTR(1)	3165.742	9	Cross-Linked	3165.75	0.00838	2.647089	Intra-Protein	P11974(336)-P11974(337)/	0.2788118	12	20180615_KS_CL_9.13802.13802.6.1.dta	pLink2	BS3
20180615_KS_CL_9	10772	5	AGKPVICATQMLESMIKKPR	17	KPRPTR	1.0	0	57.021464;15.994915;15.994915	7;11;15	Carbamidomethyl[C];Oxidation[M];Oxidation[M]				P11974	336	P11974	337.0	homomultimeric	0.2885233	P11974-336-P11974-337	320	337.0	False	1.0	15.5	1.0	1.5	5	1.0	1	1	BS3	Carbamidomethyl[C](7);Oxidation[M](11);Oxidation[M](15)	9,13	AGKPVICATQMLESMIKKPR(17)-KPRPTR(1)	3181.737	9	Cross-Linked	3181.7329999999997	-0.003757	-1.1808020000000001	Intra-Protein	P11974(336)-P11974(337)/	0.2885233	13	20180615_KS_CL_9.10772.10772.5.0.dta	pLink2	BS3
20180615_KS_CL_9	17300	5	AGKPVICATQMLESMIKKPR	17	KPRPTR	1.0	0	57.021464	7	Carbamidomethyl[C]				P11974	336	P11974	337.0	homomultimeric	0.4028447	P11974-336-P11974-337	320	337.0	False	1.0	12.5	1.0	1.5	5	1.0	1	1	BS3	Carbamidomethyl[C](7)	9,14	AGKPVICATQMLESMIKKPR(17)-KPRPTR(1)	3149.7470000000003	9	Cross-Linked	3149.74	-0.006744	-2.141124	Intra-Protein	P11974(336)-P11974(337)/	0.4028447	14	20180615_KS_CL_9.17300.17300.5.1.dta	pLink2	BS3
20180615_KS_CL_9	17445	6	AGKPVICATQMLESMIKKPR	18	KPRPTR	1.0	0	57.021464	7	Carbamidomethyl[C]				P11974	337	P11974	337.0	homomultimeric	0.00385735	P11974-337-P11974-337	320	337.0	False	1.0	18.5	1.0	3.5	6	1.0	1	1	BS3	Carbamidomethyl[C](7)	10,1	AGKPVICATQMLESMIKKPR(18)-KPRPTR(1)	3149.7470000000003	10	Cross-Linked	3149.7340000000004	-0.013153	-4.175891	Intra-Protein	P11974(337)-P11974(337)/	0.00385735	1	20180615_KS_CL_9.17445.17445.6.1.dta	pLink2	BS3
20180615_KS_CL_9	23875	3	DIQDLKFGVEQDVDMVFASFIR	6	ILGEKGK	5.0	0	15.994915	15	Oxidation[M]				P11974	230	P11974	261.0	intra	0.01294687	P11974-230-P11974-261	225	257.0	False	1.0	18.0	1.0	6.0	3	1.0	1	1	BS3	Oxidation[M](15)	11,1	DIQDLKFGVEQDVDMVFASFIR(6)-ILGEKGK(5)	3469.792	11	Cross-Linked	3469.796	0.0041789999999999996	1.204395	Intra-Protein	P11974(230)-P11974(261)/	0.01294687	1	20180615_KS_CL_9.23875.23875.3.0.dta	pLink2	BS3
20180615_KS_CL_9	23874	4	DIQDLKFGVEQDVDMVFASFIR	6	ILGEKGK	5.0	0	15.994915	15	Oxidation[M]				P11974	230	P11974	261.0	intra	0.01782216	P11974-230-P11974-261	225	257.0	False	1.0	15.0	1.0	4.0	4	1.0	1	1	BS3	Oxidation[M](15)	11,2	DIQDLKFGVEQDVDMVFASFIR(6)-ILGEKGK(5)	3469.792	11	Cross-Linked	3469.795	0.00246	0.708976	Intra-Protein	P11974(230)-P11974(261)/	0.01782216	2	20180615_KS_CL_9.23874.23874.4.0.dta	pLink2	BS3
20180615_KS_CL_9	23879	4	DIQDLKFGVEQDVDMVFASFIR	6	KGVNLPGAAVDLPAVSEK	1.0	0	15.994915	15	Oxidation[M]				P11974	230	P11974	207.0	intra	0.01105408	P11974-207-P11974-230	225	207.0	False	1.0	12.0	1.0	6.0	4	1.0	1	1	BS3	Oxidation[M](15)	12,1	DIQDLKFGVEQDVDMVFASFIR(6)-KGVNLPGAAVDLPAVSEK(1)	4490.316	12	Cross-Linked	4490.31	-0.005981	-1.331977	Intra-Protein	P11974(230)-P11974(207)/	0.01105408	1	20180615_KS_CL_9.23879.23879.4.2.dta	pLink2	BS3
20180615_KS_CL_9	23933	3	DIQDLKFGVEQDVDMVFASFIR	6	KILGEK	1.0	0							P11974	230	P11974	256.0	intra	0.003922562	P11974-230-P11974-256	225	256.0	False	1.0	25.0	1.0	6.0	3	1.0	1	1	BS3		13,1	DIQDLKFGVEQDVDMVFASFIR(6)-KILGEK(1)	3396.776	13	Cross-Linked	3396.763	-0.012376999999999999	-3.6437489999999997	Intra-Protein	P11974(230)-P11974(256)/	0.003922562	1	20180615_KS_CL_9.23933.23933.3.0.dta	pLink2	BS3
20180615_KS_CL_9	23940	4	DIQDLKFGVEQDVDMVFASFIR	6	KILGEK	1.0	0							P11974	230	P11974	256.0	intra	0.00494412	P11974-230-P11974-256	225	256.0	False	1.0	24.0	1.0	6.0	4	1.0	1	1	BS3		13,2	DIQDLKFGVEQDVDMVFASFIR(6)-KILGEK(1)	3396.776	13	Cross-Linked	3396.77	-0.005383	-1.584738	Intra-Protein	P11974(230)-P11974(256)/	0.00494412	2	20180615_KS_CL_9.23940.23940.4.0.dta	pLink2	BS3
20180615_KS_CL_9	23846	3	DIQDLKFGVEQDVDMVFASFIR	6	KILGEK	1.0	0	15.994915	15	Oxidation[M]				P11974	230	P11974	256.0	intra	0.005325865	P11974-230-P11974-256	225	256.0	False	1.0	14.0	1.0	5.0	3	1.0	1	1	BS3	Oxidation[M](15)	13,3	DIQDLKFGVEQDVDMVFASFIR(6)-KILGEK(1)	3412.7709999999997	13	Cross-Linked	3412.776	0.004905	1.437249	Intra-Protein	P11974(230)-P11974(256)/	0.005325865	3	20180615_KS_CL_9.23846.23846.3.0.dta	pLink2	BS3
20180615_KS_CL_9	23842	4	DIQDLKFGVEQDVDMVFASFIR	6	KILGEK	1.0	0	15.994915	15	Oxidation[M]				P11974	230	P11974	256.0	intra	0.08300128	P11974-230-P11974-256	225	256.0	False	1.0	14.0	1.0	4.0	4	1.0	1	1	BS3	Oxidation[M](15)	13,4	DIQDLKFGVEQDVDMVFASFIR(6)-KILGEK(1)	3412.7709999999997	13	Cross-Linked	3412.7729999999997	0.0027660000000000002	0.810485	Intra-Protein	P11974(230)-P11974(256)/	0.08300128	4	20180615_KS_CL_9.23842.23842.4.0.dta	pLink2	BS3
20180615_KS_CL_9	23783	4	DIQDLKFGVEQDVDMVFASFIR	6	KILGEKGK	6.0	0							P11974	230	P11974	261.0	intra	0.002403939	P11974-230-P11974-261	225	256.0	False	1.0	13.0	1.0	3.0	4	1.0	1	1	BS3		14,1	DIQDLKFGVEQDVDMVFASFIR(6)-KILGEKGK(6)	3581.8920000000003	14	Cross-Linked	3581.9040000000005	0.011575	3.231532	Intra-Protein	P11974(230)-P11974(261)/	0.002403939	1	20180615_KS_CL_9.23783.23783.4.1.dta	pLink2	BS3
20180615_KS_CL_9	23746	4	DIQDLKFGVEQDVDMVFASFIRK	6	KILGEK	1.0	0							P11974	230	P11974	256.0	intra	0.0009107691	P11974-230-P11974-256	225	256.0	False	1.0	11.5	1.0	3.5	4	1.0	1	1	BS3		15,1	DIQDLKFGVEQDVDMVFASFIRK(6)-KILGEK(1)	3524.8709999999996	15	Cross-Linked	3524.864	-0.0063219999999999995	-1.793541	Intra-Protein	P11974(230)-P11974(256)/	0.0009107691	1	20180615_KS_CL_9.23746.23746.4.1.dta	pLink2	BS3
20180615_KS_CL_9	23678	4	DIQDLKFGVEQDVDMVFASFIRK	6	KILGEK	1.0	0	15.994915	15	Oxidation[M]				P11974	230	P11974	256.0	intra	0.1174866	P11974-230-P11974-256	225	256.0	False	1.0	7.5	1.0	2.5	4	1.0	1	1	BS3	Oxidation[M](15)	15,2	DIQDLKFGVEQDVDMVFASFIRK(6)-KILGEK(1)	3540.866	15	Cross-Linked	3540.8740000000003	0.008627	2.43641	Intra-Protein	P11974(230)-P11974(256)/	0.1174866	2	20180615_KS_CL_9.23678.23678.4.0.dta	pLink2	BS3
20180615_KS_CL_9	7372	5	EMIKSGMNVAR	4	KPRPTR	1.0	0							P11974	66	P11974	337.0	intra	0.28275170000000005	P11974-66-P11974-337	63	337.0	False	1.0	5.5	1.0	3.5	5	1.0	1	1	BS3		16,1	EMIKSGMNVAR(4)-KPRPTR(1)	2127.152	16	Cross-Linked	2127.146	-0.006537	-3.073123	Intra-Protein	P11974(66)-P11974(337)/	0.28275170000000005	1	20180615_KS_CL_9.7372.7372.5.0.dta	pLink2	BS3
20180615_KS_CL_9	5704	4	EMIKSGMNVAR	4	KPRPTR	1.0	0	15.994915	7	Oxidation[M]				P11974	66	P11974	337.0	intra	0.6127629	P11974-66-P11974-337	63	337.0	False	1.0	8.5	1.0	1.5	4	1.0	1	1	BS3	Oxidation[M](7)	16,2	EMIKSGMNVAR(4)-KPRPTR(1)	2143.147	16	Cross-Linked	2143.141	-0.006291	-2.935402	Intra-Protein	P11974(66)-P11974(337)/	0.6127629	2	20180615_KS_CL_9.5704.5704.4.3.dta	pLink2	BS3
20180615_KS_CL_9	17050	4	GATLKITLDNAYMEK	5	GSGTAEVELKK	10.0	0	15.994915	13	Oxidation[M]				P11974	141	P11974	135.0	intra	0.2458351	P11974-135-P11974-141	137	126.0	False	1.0	4.5	1.0	2.5	4	1.0	1	1	BS3	Oxidation[M](13)	17,1	GATLKITLDNAYMEK(5)-GSGTAEVELKK(10)	2939.528	17	Cross-Linked	2939.538	0.009521	3.238955	Intra-Protein	P11974(141)-P11974(135)/	0.2458351	1	20180615_KS_CL_9.17050.17050.4.1.dta	pLink2	BS3
20180615_KS_CL_9	12957	4	GATLKITLDNAYMEK	5	KPRPTR	1.0	0							P11974	141	P11974	337.0	intra	0.09107411	P11974-141-P11974-337	137	337.0	False	1.0	6.0	1.0	2.0	4	1.0	1	1	BS3		18,1	GATLKITLDNAYMEK(5)-KPRPTR(1)	2559.396	18	Cross-Linked	2559.396	5e-06	0.001954	Intra-Protein	P11974(141)-P11974(337)/	0.09107411	1	20180615_KS_CL_9.12957.12957.4.0.dta	pLink2	BS3
20180615_KS_CL_9	13067	4	GATLKITLDNAYMEK	5	KPRPTR	1.0	0							P11974	141	P11974	337.0	intra	0.20655300000000001	P11974-141-P11974-337	137	337.0	False	1.0	5.0	1.0	2.0	4	1.0	1	1	BS3		18,2	GATLKITLDNAYMEK(5)-KPRPTR(1)	2559.396	18	Cross-Linked	2559.393	-0.003578	-1.397986	Intra-Protein	P11974(141)-P11974(337)/	0.20655300000000001	2	20180615_KS_CL_9.13067.13067.4.2.dta	pLink2	BS3
20180615_KS_CL_9	13098	4	GATLKITLDNAYMEK	5	KPRPTR	1.0	0							P11974	141	P11974	337.0	intra	0.23606420000000003	P11974-141-P11974-337	137	337.0	False	1.0	12.0	1.0	3.0	4	1.0	1	1	BS3		18,3	GATLKITLDNAYMEK(5)-KPRPTR(1)	2559.396	18	Cross-Linked	2559.3920000000003	-0.004098	-1.601159	Intra-Protein	P11974(141)-P11974(337)/	0.23606420000000003	3	20180615_KS_CL_9.13098.13098.4.1.dta	pLink2	BS3
20180615_KS_CL_9	22305	4	GATLKITLDNAYMEK	5	TGLIKGSGTAEVELKK	5.0	0							P11974	141	P11974	125.0	intra	0.01814996	P11974-125-P11974-141	137	121.0	False	1.0	12.5	1.0	10.5	4	1.0	1	1	BS3		19,1	GATLKITLDNAYMEK(5)-TGLIKGSGTAEVELKK(5)	3435.865	19	Cross-Linked	3435.862	-0.003582	-1.042532	Intra-Protein	P11974(141)-P11974(125)/	0.01814996	1	20180615_KS_CL_9.22305.22305.4.0.dta	pLink2	BS3
20180615_KS_CL_9	22200	5	GATLKITLDNAYMEK	5	TGLIKGSGTAEVELKK	5.0	0							P11974	141	P11974	125.0	intra	0.01925805	P11974-125-P11974-141	137	121.0	False	1.0	8.5	1.0	7.5	5	1.0	1	1	BS3		19,2	GATLKITLDNAYMEK(5)-TGLIKGSGTAEVELKK(5)	3435.865	19	Cross-Linked	3435.867	0.001191	0.346638	Intra-Protein	P11974(141)-P11974(125)/	0.01925805	2	20180615_KS_CL_9.22200.22200.5.0.dta	pLink2	BS3
20180615_KS_CL_9	22012	4	GATLKITLDNAYMEK	5	TGLIKGSGTAEVELKK	5.0	0							P11974	141	P11974	125.0	intra	0.1993758	P11974-125-P11974-141	137	121.0	False	1.0	6.5	1.0	5.5	4	1.0	1	1	BS3		19,3	GATLKITLDNAYMEK(5)-TGLIKGSGTAEVELKK(5)	3435.865	19	Cross-Linked	3435.849	-0.016537	-4.813052	Intra-Protein	P11974(141)-P11974(125)/	0.1993758	3	20180615_KS_CL_9.22012.22012.4.2.dta	pLink2	BS3
20180615_KS_CL_9	22215	4	GATLKITLDNAYMEK	5	TGLIKGSGTAEVELKK	5.0	0	15.994915	13	Oxidation[M]				P11974	141	P11974	125.0	intra	0.3530377	P11974-125-P11974-141	137	121.0	False	1.0	9.5	1.0	3.5	4	1.0	1	1	BS3	Oxidation[M](13)	19,4	GATLKITLDNAYMEK(5)-TGLIKGSGTAEVELKK(5)	3451.86	19	Cross-Linked	3451.861	0.00025699999999999996	0.07445299999999999	Intra-Protein	P11974(141)-P11974(125)/	0.3530377	4	20180615_KS_CL_9.22215.22215.4.1.dta	pLink2	BS3
20180615_KS_CL_9	22247	4	GATLKITLDNAYMEK	5	TGLIKGSGTAEVELKK	5.0	0	15.994915	13	Oxidation[M]				P11974	141	P11974	125.0	intra	0.7059495	P11974-125-P11974-141	137	121.0	False	1.0	7.5	1.0	4.5	4	1.0	1	1	BS3	Oxidation[M](13)	19,5	GATLKITLDNAYMEK(5)-TGLIKGSGTAEVELKK(5)	3451.86	19	Cross-Linked	3451.86	-0.0005690000000000001	-0.164839	Intra-Protein	P11974(141)-P11974(125)/	0.7059495	5	20180615_KS_CL_9.22247.22247.4.1.dta	pLink2	BS3
20180615_KS_CL_9	22560	4	GDLGIEIPAEKVFLAQK	11	IISKIENHEGVR	4.0	0							P11974	305	P11974	270.0	intra	0.3318078	P11974-270-P11974-305	295	267.0	False	1.0	17.0	1.0	10.0	4	1.0	1	1	BS3		20,1	GDLGIEIPAEKVFLAQK(11)-IISKIENHEGVR(4)	3359.857	20	Cross-Linked	3359.843	-0.014491	-4.312981	Intra-Protein	P11974(305)-P11974(270)/	0.3318078	1	20180615_KS_CL_9.22560.22560.4.2.dta	pLink2	BS3
20180615_KS_CL_9	23035	4	GDLGIEIPAEKVFLAQK	11	KLFEELAR	1.0	0							P11974	305	P11974	393.0	intra	0.00037987059999999997	P11974-305-P11974-393	295	393.0	False	1.0	17.0	1.0	7.0	4	1.0	1	1	BS3		21,1	GDLGIEIPAEKVFLAQK(11)-KLFEELAR(1)	2970.655	21	Cross-Linked	2970.658	0.003123	1.051283	Intra-Protein	P11974(305)-P11974(393)/	0.00037987059999999997	1	20180615_KS_CL_9.23035.23035.4.0.dta	pLink2	BS3
20180615_KS_CL_9	19200	5	GDLGIEIPAEKVFLAQK	11	KPRPTR	1.0	0							P11974	305	P11974	337.0	intra	0.000108132	P11974-305-P11974-337	295	337.0	False	1.0	17.0	1.0	2.0	5	1.0	1	1	BS3		22,1	GDLGIEIPAEKVFLAQK(11)-KPRPTR(1)	2719.55	22	Cross-Linked	2719.551	0.000977	0.35925100000000004	Intra-Protein	P11974(305)-P11974(337)/	0.000108132	1	20180615_KS_CL_9.19200.19200.5.0.dta	pLink2	BS3
20180615_KS_CL_9	22917	4	GIFPVVCKDPVQEAWAEDVDLR	8	ILGEKGKNIK	7.0	0	57.021464	7	Carbamidomethyl[C]				P11974	475	P11974	263.0	intra	0.5297132	P11974-263-P11974-475	468	257.0	False	1.0	7.0	1.0	3.0	4	1.0	1	1	BS3	Carbamidomethyl[C](7)	23,1	GIFPVVCKDPVQEAWAEDVDLR(8)-ILGEKGKNIK(7)	3780.0040000000004	23	Cross-Linked	3779.987	-0.017082	-4.519043	Intra-Protein	P11974(475)-P11974(263)/	0.5297132	1	20180615_KS_CL_9.22917.22917.4.1.dta	pLink2	BS3
20180615_KS_CL_9	22853	4	GIFPVVCKDPVQEAWAEDVDLR	8	SVETLKEMIKSGMNVAR	6.0	0	57.021464	7	Carbamidomethyl[C]	15.994915;15.994915	8;13	Oxidation[M];Oxidation[M]	P11974	475	P11974	62.0	intra	0.2467782	P11974-62-P11974-475	468	57.0	False	1.0	27.5	1.0	13.5	4	1.0	1	1	BS3	Carbamidomethyl[C](7);Oxidation[M](33);Oxidation[M](38)	24,1	GIFPVVCKDPVQEAWAEDVDLR(8)-SVETLKEMIKSGMNVAR(6)	4605.304	24	Cross-Linked	4605.2970000000005	-0.006601	-1.433347	Intra-Protein	P11974(475)-P11974(62)/	0.2467782	1	20180615_KS_CL_9.22853.22853.4.0.dta	pLink2	BS3
20180615_KS_CL_9	19971	5	GPDFLVTEVENGGFLGSKK	18	KPRPTR	1.0	0							P11974	206	P11974	337.0	intra	0.0019240639999999999	P11974-206-P11974-337	189	337.0	False	1.0	22.0	1.0	2.0	5	1.0	1	1	BS3		25,1	GPDFLVTEVENGGFLGSKK(18)-KPRPTR(1)	2885.552	25	Cross-Linked	2885.5490000000004	-0.002571	-0.890991	Intra-Protein	P11974(206)-P11974(337)/	0.0019240639999999999	1	20180615_KS_CL_9.19971.19971.5.2.dta	pLink2	BS3
20180615_KS_CL_9	20062	5	GPDFLVTEVENGGFLGSKK	18	KPRPTR	1.0	0							P11974	206	P11974	337.0	intra	0.0021229779999999998	P11974-206-P11974-337	189	337.0	False	1.0	12.0	1.0	3.0	5	1.0	1	1	BS3		25,2	GPDFLVTEVENGGFLGSKK(18)-KPRPTR(1)	2885.552	25	Cross-Linked	2885.551	-0.0010789999999999999	-0.37393200000000004	Intra-Protein	P11974(206)-P11974(337)/	0.0021229779999999998	2	20180615_KS_CL_9.20062.20062.5.1.dta	pLink2	BS3
20180615_KS_CL_9	7065	3	GSGTAEVELKK	10	KAADVHEVR	1.0	0							P11974	135	P11974	247.0	intra	0.002594639	P11974-135-P11974-247	126	247.0	False	1.0	4.0	1.0	6.0	3	1.0	1	1	BS3		26,1	GSGTAEVELKK(10)-KAADVHEVR(1)	2280.219	26	Cross-Linked	2280.214	-0.004945000000000001	-2.1686509999999997	Intra-Protein	P11974(135)-P11974(247)/	0.002594639	1	20180615_KS_CL_9.7065.7065.3.0.dta	pLink2	BS3
20180615_KS_CL_9	7042	4	GSGTAEVELKK	10	KAADVHEVR	1.0	0							P11974	135	P11974	247.0	intra	0.02426609	P11974-135-P11974-247	126	247.0	False	1.0	3.0	1.0	9.0	4	1.0	1	1	BS3		26,2	GSGTAEVELKK(10)-KAADVHEVR(1)	2280.219	26	Cross-Linked	2280.22	0.000779	0.341634	Intra-Protein	P11974(135)-P11974(247)/	0.02426609	2	20180615_KS_CL_9.7042.7042.4.0.dta	pLink2	BS3
20180615_KS_CL_9	9541	4	GSGTAEVELKK	10	KILGEK	1.0	0							P11974	135	P11974	256.0	intra	0.02766695	P11974-135-P11974-256	126	256.0	False	1.0	8.5	1.0	4.5	4	1.0	1	1	BS3		27,1	GSGTAEVELKK(10)-KILGEK(1)	1943.106	27	Cross-Linked	1943.106	-0.00031099999999999997	-0.160053	Intra-Protein	P11974(135)-P11974(256)/	0.02766695	1	20180615_KS_CL_9.9541.9541.4.3.dta	pLink2	BS3
20180615_KS_CL_9	9552	4	GSGTAEVELKK	10	KILGEK	1.0	0							P11974	135	P11974	256.0	intra	0.04448621	P11974-135-P11974-256	126	256.0	False	1.0	9.5	1.0	5.5	4	1.0	1	1	BS3		27,2	GSGTAEVELKK(10)-KILGEK(1)	1943.106	27	Cross-Linked	1943.106	-0.000309	-0.159024	Intra-Protein	P11974(135)-P11974(256)/	0.04448621	2	20180615_KS_CL_9.9552.9552.4.0.dta	pLink2	BS3
20180615_KS_CL_9	5984	3	GSGTAEVELKK	10	KPRPTR	1.0	0							P11974	135	P11974	337.0	intra	0.04481723	P11974-135-P11974-337	126	337.0	False	1.0	6.0	1.0	2.0	3	1.0	1	1	BS3		28,1	GSGTAEVELKK(10)-KPRPTR(1)	2010.134	28	Cross-Linked	2010.13	-0.004174000000000001	-2.076478	Intra-Protein	P11974(135)-P11974(337)/	0.04481723	1	20180615_KS_CL_9.5984.5984.3.0.dta	pLink2	BS3
20180615_KS_CL_9	5820	5	GSGTAEVELKK	10	KPRPTR	1.0	0							P11974	135	P11974	337.0	intra	0.11622239999999999	P11974-135-P11974-337	126	337.0	False	1.0	14.0	1.0	6.0	5	1.0	1	1	BS3		28,2	GSGTAEVELKK(10)-KPRPTR(1)	2010.134	28	Cross-Linked	2010.13	-0.004381	-2.1794569999999998	Intra-Protein	P11974(135)-P11974(337)/	0.11622239999999999	2	20180615_KS_CL_9.5820.5820.5.0.dta	pLink2	BS3
20180615_KS_CL_9	5917	5	GSGTAEVELKK	10	KPRPTR	1.0	0							P11974	135	P11974	337.0	intra	0.26676659999999996	P11974-135-P11974-337	126	337.0	False	1.0	8.0	1.0	4.0	5	1.0	1	1	BS3		28,3	GSGTAEVELKK(10)-KPRPTR(1)	2010.134	28	Cross-Linked	2010.13	-0.003703	-1.842166	Intra-Protein	P11974(135)-P11974(337)/	0.26676659999999996	3	20180615_KS_CL_9.5917.5917.5.1.dta	pLink2	BS3
20180615_KS_CL_9	23051	4	GVNLPGAAVDLPAVSEKDIQDLK	17	GPDFLVTEVENGGFLGSKK	18.0	0							P11974	224	P11974	206.0	intra	0.1317698	P11974-206-P11974-224	208	189.0	False	1.0	16.5	1.0	14.5	4	1.0	1	1	BS3		29,1	GVNLPGAAVDLPAVSEKDIQDLK(17)-GPDFLVTEVENGGFLGSKK(18)	4480.35	29	Cross-Linked	4480.347	-0.0021	-0.468713	Intra-Protein	P11974(224)-P11974(206)/	0.1317698	1	20180615_KS_CL_9.23051.23051.4.0.dta	pLink2	BS3
20180615_KS_CL_9	22975	4	GVNLPGAAVDLPAVSEKDIQDLK	17	QKGPDFLVTEVENGGFLGSKK	20.0	0							P11974	224	P11974	206.0	intra	0.30556880000000003	P11974-206-P11974-224	208	187.0	False	1.0	15.5	1.0	8.5	4	1.0	1	1	BS3		30,1	GVNLPGAAVDLPAVSEKDIQDLK(17)-QKGPDFLVTEVENGGFLGSKK(20)	4736.503	30	Cross-Linked	4736.522	0.018481	3.901824	Intra-Protein	P11974(224)-P11974(206)/	0.30556880000000003	1	20180615_KS_CL_9.22975.22975.4.1.dta	pLink2	BS3
20180615_KS_CL_9	7809	5	IISKIENHEGVR	4	KAADVHEVR	1.0	0							P11974	270	P11974	247.0	intra	0.003619873	P11974-247-P11974-270	267	247.0	False	1.0	12.0	1.0	12.0	5	1.0	1	1	BS3		31,1	IISKIENHEGVR(4)-KAADVHEVR(1)	2556.389	31	Cross-Linked	2556.384	-0.005279	-2.065022	Intra-Protein	P11974(270)-P11974(247)/	0.003619873	1	20180615_KS_CL_9.7809.7809.5.0.dta	pLink2	BS3
20180615_KS_CL_9	6922	5	IISKIENHEGVR	4	KPRPTR	1.0	0							P11974	270	P11974	337.0	intra	0.03982847	P11974-270-P11974-337	267	337.0	False	1.0	13.5	1.0	2.5	5	1.0	1	1	BS3		32,1	IISKIENHEGVR(4)-KPRPTR(1)	2286.304	32	Cross-Linked	2286.303	-0.000904	-0.395398	Intra-Protein	P11974(270)-P11974(337)/	0.03982847	1	20180615_KS_CL_9.6922.6922.5.0.dta	pLink2	BS3
20180615_KS_CL_9	17378	4	IISKIENHEGVR	4	SVETLKEMIK	6.0	0							P11974	270	P11974	62.0	intra	0.45506899999999995	P11974-62-P11974-270	267	57.0	False	1.0	4.0	1.0	4.0	4	1.0	1	1	BS3		33,1	IISKIENHEGVR(4)-SVETLKEMIK(6)	2709.485	33	Cross-Linked	2709.478	-0.00742	-2.738527	Intra-Protein	P11974(270)-P11974(62)/	0.45506899999999995	1	20180615_KS_CL_9.17378.17378.4.1.dta	pLink2	BS3
20180615_KS_CL_9	22932	4	ITLDNAYMEKCDENILWLDYK	10	TGLIKGSGTAEVELK	5.0	0	57.021464	11	Carbamidomethyl[C]				P11974	151	P11974	125.0	intra	0.008836313	P11974-125-P11974-151	142	121.0	False	1.0	12.5	1.0	12.5	4	1.0	1	1	BS3	Carbamidomethyl[C](11)	34,1	ITLDNAYMEKCDENILWLDYK(10)-TGLIKGSGTAEVELK(5)	4287.145	34	Cross-Linked	4287.141	-0.004343	-1.0130290000000002	Intra-Protein	P11974(151)-P11974(125)/	0.008836313	1	20180615_KS_CL_9.22932.22932.4.2.dta	pLink2	BS3
20180615_KS_CL_9	22787	4	ITLDNAYMEKCDENILWLDYK	10	TGLIKGSGTAEVELKK	5.0	0	57.021464	11	Carbamidomethyl[C]				P11974	151	P11974	125.0	intra	0.6519562	P11974-125-P11974-151	142	121.0	False	1.0	8.5	1.0	8.5	4	1.0	1	1	BS3	Carbamidomethyl[C](11)	35,1	ITLDNAYMEKCDENILWLDYK(10)-TGLIKGSGTAEVELKK(5)	4415.24	35	Cross-Linked	4415.249	0.009148	2.071915	Intra-Protein	P11974(151)-P11974(125)/	0.6519562	1	20180615_KS_CL_9.22787.22787.4.0.dta	pLink2	BS3
20180615_KS_CL_9	6555	3	KAADVHEVR	1	KILGEK	1.0	0							P11974	247	P11974	256.0	intra	0.00024155540000000001	P11974-247-P11974-256	247	256.0	False	1.0	17.0	1.0	7.0	3	1.0	1	1	BS3		36,1	KAADVHEVR(1)-KILGEK(1)	1849.0539999999999	36	Cross-Linked	1849.05	-0.004302	-2.326595	Intra-Protein	P11974(247)-P11974(256)/	0.00024155540000000001	1	20180615_KS_CL_9.6555.6555.3.0.dta	pLink2	BS3
20180615_KS_CL_9	6569	4	KAADVHEVR	1	KILGEK	1.0	0							P11974	247	P11974	256.0	intra	0.0003921006	P11974-247-P11974-256	247	256.0	False	1.0	16.0	1.0	7.0	4	1.0	1	1	BS3		36,2	KAADVHEVR(1)-KILGEK(1)	1849.0539999999999	36	Cross-Linked	1849.049	-0.004922999999999999	-2.662442	Intra-Protein	P11974(247)-P11974(256)/	0.0003921006	2	20180615_KS_CL_9.6569.6569.4.0.dta	pLink2	BS3
20180615_KS_CL_9	6548	5	KAADVHEVR	1	KILGEK	1.0	0							P11974	247	P11974	256.0	intra	0.00141524	P11974-247-P11974-256	247	256.0	False	1.0	13.0	1.0	7.0	5	1.0	1	1	BS3		36,3	KAADVHEVR(1)-KILGEK(1)	1849.0539999999999	36	Cross-Linked	1849.049	-0.005386999999999999	-2.913382	Intra-Protein	P11974(247)-P11974(256)/	0.00141524	3	20180615_KS_CL_9.6548.6548.5.0.dta	pLink2	BS3
20180615_KS_CL_9	6718	5	KAADVHEVR	1	KILGEK	1.0	0							P11974	247	P11974	256.0	intra	0.004794738	P11974-247-P11974-256	247	256.0	False	1.0	12.0	1.0	6.0	5	1.0	1	1	BS3		36,4	KAADVHEVR(1)-KILGEK(1)	1849.0539999999999	36	Cross-Linked	1849.0529999999999	-0.000596	-0.322327	Intra-Protein	P11974(247)-P11974(256)/	0.004794738	4	20180615_KS_CL_9.6718.6718.5.0.dta	pLink2	BS3
20180615_KS_CL_9	6221	5	KAADVHEVR	1	KILGEKGK	6.0	0							P11974	247	P11974	261.0	intra	0.08763178	P11974-247-P11974-261	247	256.0	False	1.0	8.0	1.0	3.0	5	1.0	1	1	BS3		37,1	KAADVHEVR(1)-KILGEKGK(6)	2034.171	37	Cross-Linked	2034.1670000000001	-0.0036869999999999997	-1.812532	Intra-Protein	P11974(247)-P11974(261)/	0.08763178	1	20180615_KS_CL_9.6221.6221.5.2.dta	pLink2	BS3
20180615_KS_CL_9	6228	3	KAADVHEVR	1	KILGEKGK	6.0	0							P11974	247	P11974	261.0	intra	0.09950202	P11974-247-P11974-261	247	256.0	False	1.0	3.0	1.0	2.0	3	1.0	1	1	BS3		37,2	KAADVHEVR(1)-KILGEKGK(6)	2034.171	37	Cross-Linked	2034.165	-0.005855	-2.878323	Intra-Protein	P11974(247)-P11974(261)/	0.09950202	2	20180615_KS_CL_9.6228.6228.3.0.dta	pLink2	BS3
20180615_KS_CL_9	11993	4	KAADVHEVR	1	KLFEELAR	1.0	0							P11974	247	P11974	393.0	intra	0.0001615652	P11974-247-P11974-393	247	393.0	False	1.0	13.5	1.0	7.5	4	1.0	1	1	BS3		38,1	KAADVHEVR(1)-KLFEELAR(1)	2167.187	38	Cross-Linked	2167.19	0.0035409999999999994	1.633915	Intra-Protein	P11974(247)-P11974(393)/	0.0001615652	1	20180615_KS_CL_9.11993.11993.4.0.dta	pLink2	BS3
20180615_KS_CL_9	11962	5	KAADVHEVR	1	KLFEELAR	1.0	0							P11974	247	P11974	393.0	intra	0.04531082	P11974-247-P11974-393	247	393.0	False	1.0	5.5	1.0	5.5	5	1.0	1	1	BS3		38,2	KAADVHEVR(1)-KLFEELAR(1)	2167.187	38	Cross-Linked	2167.192	0.005243	2.419265	Intra-Protein	P11974(247)-P11974(393)/	0.04531082	2	20180615_KS_CL_9.11962.11962.5.0.dta	pLink2	BS3
20180615_KS_CL_9	7692	4	KAADVHEVR	1	NIKIISK	3.0	0							P11974	247	P11974	266.0	intra	0.18758640000000001	P11974-247-P11974-266	247	264.0	False	1.0	8.0	1.0	4.0	4	1.0	1	1	BS3		39,1	KAADVHEVR(1)-NIKIISK(3)	1977.149	39	Cross-Linked	1977.148	-0.0005690000000000001	-0.287788	Intra-Protein	P11974(247)-P11974(266)/	0.18758640000000001	1	20180615_KS_CL_9.7692.7692.4.1.dta	pLink2	BS3
20180615_KS_CL_9	22227	5	KGATLKITLDNAYMEK	6	TGLIKGSGTAEVELK	5.0	0	15.994915	14	Oxidation[M]				P11974	141	P11974	125.0	intra	0.008316603	P11974-125-P11974-141	136	121.0	False	1.0	6.5	1.0	3.5	5	1.0	1	1	BS3	Oxidation[M](14)	40,1	KGATLKITLDNAYMEK(6)-TGLIKGSGTAEVELK(5)	3451.86	40	Cross-Linked	3451.861	0.000377	0.10921600000000001	Intra-Protein	P11974(141)-P11974(125)/	0.008316603	1	20180615_KS_CL_9.22227.22227.5.0.dta	pLink2	BS3
20180615_KS_CL_9	22146	4	KGATLKITLDNAYMEK	6	TGLIKGSGTAEVELK	5.0	0	15.994915	14	Oxidation[M]				P11974	141	P11974	125.0	intra	0.7077706	P11974-125-P11974-141	136	121.0	False	1.0	7.5	1.0	5.5	4	1.0	1	1	BS3	Oxidation[M](14)	40,2	KGATLKITLDNAYMEK(6)-TGLIKGSGTAEVELK(5)	3451.86	40	Cross-Linked	3451.85	-0.01054	-3.053426	Intra-Protein	P11974(141)-P11974(125)/	0.7077706	2	20180615_KS_CL_9.22146.22146.4.0.dta	pLink2	BS3
20180615_KS_CL_9	21729	5	KGDVVIVLTGWRPGSGFTNTMR	1	VNLAMNVGKAR	9.0	0	15.994915	21	Oxidation[M]	15.994915	5	Oxidation[M]	P11974	505	P11974	498.0	intra	0.02372975	P11974-498-P11974-505	505	490.0	False	1.0	7.5	1.0	10.5	5	1.0	1	1	BS3	Oxidation[M](21);Oxidation[M](30)	41,1	KGDVVIVLTGWRPGSGFTNTMR(1)-VNLAMNVGKAR(9)	3732.967	41	Cross-Linked	3732.9559999999997	-0.011096	-2.972434	Intra-Protein	P11974(505)-P11974(498)/	0.02372975	1	20180615_KS_CL_9.21729.21729.5.0.dta	pLink2	BS3
20180615_KS_CL_9	22537	5	KGDVVIVLTGWRPGSGFTNTMR	1	VNLAMNVGKAR	9.0	0				15.994915	5	Oxidation[M]	P11974	505	P11974	498.0	intra	0.1908757	P11974-498-P11974-505	505	490.0	False	1.0	21.5	1.0	15.5	5	1.0	1	1	BS3	Oxidation[M](30)	41,2	KGDVVIVLTGWRPGSGFTNTMR(1)-VNLAMNVGKAR(9)	3716.973	41	Cross-Linked	3716.9629999999997	-0.009662	-2.599427	Intra-Protein	P11974(505)-P11974(498)/	0.1908757	2	20180615_KS_CL_9.22537.22537.5.0.dta	pLink2	BS3
20180615_KS_CL_9	22671	5	KGDVVIVLTGWRPGSGFTNTMR	1	VNLAMNVGKAR	9.0	0							P11974	505	P11974	498.0	intra	0.2548045	P11974-498-P11974-505	505	490.0	False	1.0	10.5	1.0	11.5	5	1.0	1	1	BS3		41,3	KGDVVIVLTGWRPGSGFTNTMR(1)-VNLAMNVGKAR(9)	3700.978	41	Cross-Linked	3700.975	-0.002628	-0.710083	Intra-Protein	P11974(505)-P11974(498)/	0.2548045	3	20180615_KS_CL_9.22671.22671.5.0.dta	pLink2	BS3
20180615_KS_CL_9	21506	5	KGDVVIVLTGWRPGSGFTNTMR	1	VNLAMNVGKAR	9.0	0	15.994915	21	Oxidation[M]	15.994915	5	Oxidation[M]	P11974	505	P11974	498.0	intra	0.2871081	P11974-498-P11974-505	505	490.0	False	1.0	5.5	1.0	6.5	5	1.0	1	1	BS3	Oxidation[M](21);Oxidation[M](30)	41,4	KGDVVIVLTGWRPGSGFTNTMR(1)-VNLAMNVGKAR(9)	3732.967	41	Cross-Linked	3732.9759999999997	0.008384	2.245934	Intra-Protein	P11974(505)-P11974(498)/	0.2871081	4	20180615_KS_CL_9.21506.21506.5.0.dta	pLink2	BS3
20180615_KS_CL_9	17947	4	KGVNLPGAAVDLPAVSEK	1	GSGTAEVELKK	10.0	0							P11974	207	P11974	135.0	intra	0.003505641	P11974-135-P11974-207	207	126.0	False	1.0	7.5	1.0	4.5	4	1.0	1	1	BS3		42,1	KGVNLPGAAVDLPAVSEK(1)-GSGTAEVELKK(10)	3020.651	42	Cross-Linked	3020.647	-0.0038	-1.2580069999999999	Intra-Protein	P11974(207)-P11974(135)/	0.003505641	1	20180615_KS_CL_9.17947.17947.4.0.dta	pLink2	BS3
20180615_KS_CL_9	14190	4	KGVNLPGAAVDLPAVSEK	1	KAADVHEVR	1.0	0							P11974	207	P11974	247.0	intra	3.310527e-06	P11974-207-P11974-247	207	247.0	False	1.0	14.0	1.0	13.0	4	1.0	1	1	BS3		43,1	KGVNLPGAAVDLPAVSEK(1)-KAADVHEVR(1)	2926.6	43	Cross-Linked	2926.6	-0.0018390000000000001	-0.628374	Intra-Protein	P11974(207)-P11974(247)/	3.310527e-06	1	20180615_KS_CL_9.14190.14190.4.0.dta	pLink2	BS3
20180615_KS_CL_9	14058	5	KGVNLPGAAVDLPAVSEK	1	KAADVHEVR	1.0	0							P11974	207	P11974	247.0	intra	0.0002407309	P11974-207-P11974-247	207	247.0	False	1.0	19.0	1.0	14.0	5	1.0	1	1	BS3		43,2	KGVNLPGAAVDLPAVSEK(1)-KAADVHEVR(1)	2926.6	43	Cross-Linked	2926.6009999999997	0.001696	0.579512	Intra-Protein	P11974(207)-P11974(247)/	0.0002407309	2	20180615_KS_CL_9.14058.14058.5.1.dta	pLink2	BS3
20180615_KS_CL_9	14080	3	KGVNLPGAAVDLPAVSEK	1	KAADVHEVR	1.0	0							P11974	207	P11974	247.0	intra	0.00111814	P11974-207-P11974-247	207	247.0	False	1.0	9.0	1.0	7.0	3	1.0	1	1	BS3		43,3	KGVNLPGAAVDLPAVSEK(1)-KAADVHEVR(1)	2926.6	43	Cross-Linked	2926.6009999999997	0.0017579999999999998	0.600697	Intra-Protein	P11974(207)-P11974(247)/	0.00111814	3	20180615_KS_CL_9.14080.14080.3.0.dta	pLink2	BS3
20180615_KS_CL_9	18220	3	KGVNLPGAAVDLPAVSEK	1	KILGEK	1.0	0							P11974	207	P11974	256.0	intra	0.0005074271	P11974-207-P11974-256	207	256.0	False	1.0	17.0	1.0	6.0	3	1.0	1	1	BS3		44,1	KGVNLPGAAVDLPAVSEK(1)-KILGEK(1)	2589.486	44	Cross-Linked	2589.479	-0.006959	-2.687406	Intra-Protein	P11974(207)-P11974(256)/	0.0005074271	1	20180615_KS_CL_9.18220.18220.3.0.dta	pLink2	BS3
20180615_KS_CL_9	18237	4	KGVNLPGAAVDLPAVSEK	1	KILGEK	1.0	0							P11974	207	P11974	256.0	intra	0.000972517	P11974-207-P11974-256	207	256.0	False	1.0	21.0	1.0	3.0	4	1.0	1	1	BS3		44,2	KGVNLPGAAVDLPAVSEK(1)-KILGEK(1)	2589.486	44	Cross-Linked	2589.481	-0.005375	-2.075701	Intra-Protein	P11974(207)-P11974(256)/	0.000972517	2	20180615_KS_CL_9.18237.18237.4.0.dta	pLink2	BS3
20180615_KS_CL_9	18024	4	KGVNLPGAAVDLPAVSEK	1	KILGEK	1.0	0							P11974	207	P11974	256.0	intra	0.01254362	P11974-207-P11974-256	207	256.0	False	1.0	16.0	1.0	5.0	4	1.0	1	1	BS3		44,3	KGVNLPGAAVDLPAVSEK(1)-KILGEK(1)	2589.486	44	Cross-Linked	2589.4770000000003	-0.008916	-3.4431540000000003	Intra-Protein	P11974(207)-P11974(256)/	0.01254362	3	20180615_KS_CL_9.18024.18024.4.0.dta	pLink2	BS3
20180615_KS_CL_9	18007	3	KGVNLPGAAVDLPAVSEK	1	KILGEK	1.0	0							P11974	207	P11974	256.0	intra	0.01756424	P11974-207-P11974-256	207	256.0	False	1.0	11.0	1.0	4.0	3	1.0	1	1	BS3		44,4	KGVNLPGAAVDLPAVSEK(1)-KILGEK(1)	2589.486	44	Cross-Linked	2589.478	-0.007648	-2.953482	Intra-Protein	P11974(207)-P11974(256)/	0.01756424	4	20180615_KS_CL_9.18007.18007.3.1.dta	pLink2	BS3
20180615_KS_CL_9	18020	4	KGVNLPGAAVDLPAVSEK	1	KILGEK	1.0	0							P11974	207	P11974	256.0	intra	0.01885337	P11974-207-P11974-256	207	256.0	False	1.0	18.0	1.0	5.0	4	1.0	1	1	BS3		44,5	KGVNLPGAAVDLPAVSEK(1)-KILGEK(1)	2589.486	44	Cross-Linked	2589.4770000000003	-0.008832	-3.410715	Intra-Protein	P11974(207)-P11974(256)/	0.01885337	5	20180615_KS_CL_9.18020.18020.4.0.dta	pLink2	BS3
20180615_KS_CL_9	13172	4	KGVNLPGAAVDLPAVSEK	1	KPRPTR	1.0	0							P11974	207	P11974	337.0	intra	0.0018982170000000002	P11974-207-P11974-337	207	337.0	False	1.0	21.0	1.0	3.0	4	1.0	1	1	BS3		45,1	KGVNLPGAAVDLPAVSEK(1)-KPRPTR(1)	2656.514	45	Cross-Linked	2656.511	-0.003159	-1.189152	Intra-Protein	P11974(207)-P11974(337)/	0.0018982170000000002	1	20180615_KS_CL_9.13172.13172.4.0.dta	pLink2	BS3
20180615_KS_CL_9	13104	5	KGVNLPGAAVDLPAVSEK	1	KPRPTR	1.0	0							P11974	207	P11974	337.0	intra	0.008680997	P11974-207-P11974-337	207	337.0	False	1.0	31.0	1.0	4.0	5	1.0	1	1	BS3		45,2	KGVNLPGAAVDLPAVSEK(1)-KPRPTR(1)	2656.514	45	Cross-Linked	2656.5159999999996	0.0018969999999999998	0.714094	Intra-Protein	P11974(207)-P11974(337)/	0.008680997	2	20180615_KS_CL_9.13104.13104.5.0.dta	pLink2	BS3
20180615_KS_CL_9	12994	4	KGVNLPGAAVDLPAVSEK	1	KPRPTR	1.0	0							P11974	207	P11974	337.0	intra	0.02627758	P11974-207-P11974-337	207	337.0	False	1.0	13.0	1.0	2.0	4	1.0	1	1	BS3		45,3	KGVNLPGAAVDLPAVSEK(1)-KPRPTR(1)	2656.514	45	Cross-Linked	2656.51	-0.004113	-1.5482690000000001	Intra-Protein	P11974(207)-P11974(337)/	0.02627758	3	20180615_KS_CL_9.12994.12994.4.0.dta	pLink2	BS3
20180615_KS_CL_9	12973	4	KGVNLPGAAVDLPAVSEK	1	KPRPTR	1.0	0							P11974	207	P11974	337.0	intra	0.03157058	P11974-207-P11974-337	207	337.0	False	1.0	14.0	1.0	2.0	4	1.0	1	1	BS3		45,4	KGVNLPGAAVDLPAVSEK(1)-KPRPTR(1)	2656.514	45	Cross-Linked	2656.506	-0.008767	-3.300189	Intra-Protein	P11974(207)-P11974(337)/	0.03157058	4	20180615_KS_CL_9.12973.12973.4.2.dta	pLink2	BS3
20180615_KS_CL_9	20010	3	KGVNLPGAAVDLPAVSEK	1	NICKVVDVGSK	4.0	0				57.021464	3	Carbamidomethyl[C]	P11974	207	P11974	166.0	intra	0.00020899529999999998	P11974-166-P11974-207	207	163.0	False	1.0	9.5	1.0	6.5	3	1.0	1	1	BS3	Carbamidomethyl[C](24)	46,1	KGVNLPGAAVDLPAVSEK(1)-NICKVVDVGSK(4)	3120.697	46	Cross-Linked	3120.69	-0.007389	-2.36774	Intra-Protein	P11974(207)-P11974(166)/	0.00020899529999999998	1	20180615_KS_CL_9.20010.20010.3.0.dta	pLink2	BS3
20180615_KS_CL_9	19988	3	KGVNLPGAAVDLPAVSEK	1	NICKVVDVGSK	4.0	0				57.021464	3	Carbamidomethyl[C]	P11974	207	P11974	166.0	intra	0.00047178279999999996	P11974-166-P11974-207	207	163.0	False	1.0	7.5	1.0	5.5	3	1.0	1	1	BS3	Carbamidomethyl[C](24)	46,2	KGVNLPGAAVDLPAVSEK(1)-NICKVVDVGSK(4)	3120.697	46	Cross-Linked	3120.692	-0.005515	-1.7672330000000003	Intra-Protein	P11974(207)-P11974(166)/	0.00047178279999999996	2	20180615_KS_CL_9.19988.19988.3.0.dta	pLink2	BS3
20180615_KS_CL_9	20016	3	KGVNLPGAAVDLPAVSEK	1	NICKVVDVGSK	4.0	0				57.021464	3	Carbamidomethyl[C]	P11974	207	P11974	166.0	intra	0.01685764	P11974-166-P11974-207	207	163.0	False	1.0	8.5	1.0	6.5	3	1.0	1	1	BS3	Carbamidomethyl[C](24)	46,3	KGVNLPGAAVDLPAVSEK(1)-NICKVVDVGSK(4)	3120.697	46	Cross-Linked	3120.69	-0.007012999999999999	-2.2472540000000003	Intra-Protein	P11974(207)-P11974(166)/	0.01685764	3	20180615_KS_CL_9.20016.20016.3.0.dta	pLink2	BS3
20180615_KS_CL_9	21396	4	KGVNLPGAAVDLPAVSEK	1	TGLIKGSGTAEVELK	5.0	0							P11974	207	P11974	125.0	intra	0.0016306570000000002	P11974-125-P11974-207	207	121.0	False	1.0	9.5	1.0	12.5	4	1.0	1	1	BS3		47,1	KGVNLPGAAVDLPAVSEK(1)-TGLIKGSGTAEVELK(5)	3404.889	47	Cross-Linked	3404.8779999999997	-0.010058	-2.9539880000000003	Intra-Protein	P11974(207)-P11974(125)/	0.0016306570000000002	1	20180615_KS_CL_9.21396.21396.4.1.dta	pLink2	BS3
20180615_KS_CL_9	22363	4	KGVNLPGAAVDLPAVSEK	1	TGLIKGSGTAEVELK	5.0	0							P11974	207	P11974	125.0	intra	0.002627478	P11974-125-P11974-207	207	121.0	False	1.0	10.5	1.0	13.5	4	1.0	1	1	BS3		47,2	KGVNLPGAAVDLPAVSEK(1)-TGLIKGSGTAEVELK(5)	3404.889	47	Cross-Linked	3404.89	0.0015300000000000001	0.449354	Intra-Protein	P11974(207)-P11974(125)/	0.002627478	2	20180615_KS_CL_9.22363.22363.4.1.dta	pLink2	BS3
20180615_KS_CL_9	21647	3	KGVNLPGAAVDLPAVSEK	1	TGLIKGSGTAEVELK	5.0	0							P11974	207	P11974	125.0	intra	0.0039169009999999995	P11974-125-P11974-207	207	121.0	False	1.0	5.5	1.0	5.5	3	1.0	1	1	BS3		47,3	KGVNLPGAAVDLPAVSEK(1)-TGLIKGSGTAEVELK(5)	3404.889	47	Cross-Linked	3404.8790000000004	-0.009611	-2.822706	Intra-Protein	P11974(207)-P11974(125)/	0.0039169009999999995	3	20180615_KS_CL_9.21647.21647.3.1.dta	pLink2	BS3
20180615_KS_CL_9	21347	4	KGVNLPGAAVDLPAVSEK	1	TGLIKGSGTAEVELK	5.0	0							P11974	207	P11974	125.0	intra	0.004950568	P11974-125-P11974-207	207	121.0	False	1.0	7.5	1.0	6.5	4	1.0	1	1	BS3		47,4	KGVNLPGAAVDLPAVSEK(1)-TGLIKGSGTAEVELK(5)	3404.889	47	Cross-Linked	3404.877	-0.011292	-3.316408	Intra-Protein	P11974(207)-P11974(125)/	0.004950568	4	20180615_KS_CL_9.21347.21347.4.0.dta	pLink2	BS3
20180615_KS_CL_9	22372	3	KGVNLPGAAVDLPAVSEK	1	TGLIKGSGTAEVELK	5.0	0							P11974	207	P11974	125.0	intra	0.00536233	P11974-125-P11974-207	207	121.0	False	1.0	7.5	1.0	6.5	3	1.0	1	1	BS3		47,5	KGVNLPGAAVDLPAVSEK(1)-TGLIKGSGTAEVELK(5)	3404.889	47	Cross-Linked	3404.882	-0.006167	-1.811219	Intra-Protein	P11974(207)-P11974(125)/	0.00536233	5	20180615_KS_CL_9.22372.22372.3.0.dta	pLink2	BS3
20180615_KS_CL_9	21428	3	KGVNLPGAAVDLPAVSEK	1	TGLIKGSGTAEVELK	5.0	0							P11974	207	P11974	125.0	intra	0.006113096	P11974-125-P11974-207	207	121.0	False	1.0	9.5	1.0	8.5	3	1.0	1	1	BS3		47,6	KGVNLPGAAVDLPAVSEK(1)-TGLIKGSGTAEVELK(5)	3404.889	47	Cross-Linked	3404.873	-0.015528	-4.560502	Intra-Protein	P11974(207)-P11974(125)/	0.006113096	6	20180615_KS_CL_9.21428.21428.3.1.dta	pLink2	BS3
20180615_KS_CL_9	21526	4	KGVNLPGAAVDLPAVSEK	1	TGLIKGSGTAEVELK	5.0	0							P11974	207	P11974	125.0	intra	0.02049934	P11974-125-P11974-207	207	121.0	False	1.0	7.5	1.0	5.5	4	1.0	1	1	BS3		47,7	KGVNLPGAAVDLPAVSEK(1)-TGLIKGSGTAEVELK(5)	3404.889	47	Cross-Linked	3404.88	-0.008745999999999999	-2.56866	Intra-Protein	P11974(207)-P11974(125)/	0.02049934	7	20180615_KS_CL_9.21526.21526.4.0.dta	pLink2	BS3
20180615_KS_CL_9	18321	5	KGVNLPGAAVDLPAVSEK	1	TGLIKGSGTAEVELKK	5.0	0							P11974	207	P11974	125.0	intra	0.02616371	P11974-125-P11974-207	207	121.0	False	1.0	9.5	1.0	7.5	5	1.0	1	1	BS3		48,1	KGVNLPGAAVDLPAVSEK(1)-TGLIKGSGTAEVELKK(5)	3532.9829999999997	48	Cross-Linked	3532.978	-0.005281	-1.4947709999999998	Intra-Protein	P11974(207)-P11974(125)/	0.02616371	1	20180615_KS_CL_9.18321.18321.5.1.dta	pLink2	BS3
20180615_KS_CL_9	22757	4	KGVNLPGAAVDLPAVSEK	1	VYVDDGLISLQVKQK	13.0	0							P11974	207	P11974	186.0	intra	0.07297119	P11974-186-P11974-207	207	174.0	False	1.0	12.5	1.0	10.5	4	1.0	1	1	BS3		49,1	KGVNLPGAAVDLPAVSEK(1)-VYVDDGLISLQVKQK(13)	3606.9990000000003	49	Cross-Linked	3606.988	-0.011365	-3.150819	Intra-Protein	P11974(207)-P11974(186)/	0.07297119	1	20180615_KS_CL_9.22757.22757.4.0.dta	pLink2	BS3
20180615_KS_CL_9	21503	4	KGVNLPGAAVDLPAVSEKDIQDLK	1	KILGEK	1.0	0							P11974	207	P11974	256.0	intra	0.01040005	P11974-207-P11974-256	207	256.0	False	1.0	7.5	1.0	3.5	4	1.0	1	1	BS3		50,1	KGVNLPGAAVDLPAVSEKDIQDLK(1)-KILGEK(1)	3301.862	50	Cross-Linked	3301.86	-0.001782	-0.539696	Intra-Protein	P11974(207)-P11974(256)/	0.01040005	1	20180615_KS_CL_9.21503.21503.4.0.dta	pLink2	BS3
20180615_KS_CL_9	21277	4	KGVNLPGAAVDLPAVSEKDIQDLK	1	KILGEK	1.0	0							P11974	207	P11974	256.0	intra	0.01931764	P11974-207-P11974-256	207	256.0	False	1.0	9.5	1.0	2.5	4	1.0	1	1	BS3		50,2	KGVNLPGAAVDLPAVSEKDIQDLK(1)-KILGEK(1)	3301.862	50	Cross-Linked	3301.847	-0.014297	-4.329982	Intra-Protein	P11974(207)-P11974(256)/	0.01931764	2	20180615_KS_CL_9.21277.21277.4.0.dta	pLink2	BS3
20180615_KS_CL_9	21282	5	KGVNLPGAAVDLPAVSEKDIQDLK	1	KILGEK	1.0	0							P11974	207	P11974	256.0	intra	0.10643920000000001	P11974-207-P11974-256	207	256.0	False	1.0	15.5	1.0	5.5	5	1.0	1	1	BS3		50,3	KGVNLPGAAVDLPAVSEKDIQDLK(1)-KILGEK(1)	3301.862	50	Cross-Linked	3301.847	-0.014129	-4.279101	Intra-Protein	P11974(207)-P11974(256)/	0.10643920000000001	3	20180615_KS_CL_9.21282.21282.5.0.dta	pLink2	BS3
20180615_KS_CL_9	21442	5	KGVNLPGAAVDLPAVSEKDIQDLK	1	KILGEK	1.0	0							P11974	207	P11974	256.0	intra	0.11558299999999999	P11974-207-P11974-256	207	256.0	False	1.0	14.5	1.0	5.5	5	1.0	1	1	BS3		50,4	KGVNLPGAAVDLPAVSEKDIQDLK(1)-KILGEK(1)	3301.862	50	Cross-Linked	3301.8509999999997	-0.010232	-3.0988580000000003	Intra-Protein	P11974(207)-P11974(256)/	0.11558299999999999	4	20180615_KS_CL_9.21442.21442.5.0.dta	pLink2	BS3
20180615_KS_CL_9	16974	5	KGVNLPGAAVDLPAVSEKDIQDLK	1	KPRPTR	1.0	0							P11974	207	P11974	337.0	intra	0.1261155	P11974-207-P11974-337	207	337.0	False	1.0	7.0	1.0	4.0	5	1.0	1	1	BS3		51,1	KGVNLPGAAVDLPAVSEKDIQDLK(1)-KPRPTR(1)	3368.89	51	Cross-Linked	3368.888	-0.001993	-0.59159	Intra-Protein	P11974(207)-P11974(337)/	0.1261155	1	20180615_KS_CL_9.16974.16974.5.1.dta	pLink2	BS3
20180615_KS_CL_9	16298	4	KLFEELAR	1	KILGEK	1.0	0							P11974	393	P11974	256.0	intra	0.0028338820000000002	P11974-256-P11974-393	393	256.0	False	1.0	7.0	1.0	5.0	4	1.0	1	1	BS3		52,1	KLFEELAR(1)-KILGEK(1)	1830.0729999999999	52	Cross-Linked	1830.07	-0.002997	-1.6376389999999998	Intra-Protein	P11974(393)-P11974(256)/	0.0028338820000000002	1	20180615_KS_CL_9.16298.16298.4.0.dta	pLink2	BS3
20180615_KS_CL_9	16359	3	KLFEELAR	1	KILGEK	1.0	0							P11974	393	P11974	256.0	intra	0.06483545	P11974-256-P11974-393	393	256.0	False	1.0	10.0	1.0	7.0	3	1.0	1	1	BS3		52,2	KLFEELAR(1)-KILGEK(1)	1830.0729999999999	52	Cross-Linked	1830.079	0.005431	2.9676400000000003	Intra-Protein	P11974(393)-P11974(256)/	0.06483545	2	20180615_KS_CL_9.16359.16359.3.0.dta	pLink2	BS3
20180615_KS_CL_9	22669	4	KLFEELAR	1	KLFEELAR	1.0	0							P11974	393	P11974	393.0	homomultimeric	0.003045622	P11974-393-P11974-393	393	393.0	False	1.0	7.5	1.0	7.5	4	1.0	1	1	BS3		53,1	KLFEELAR(1)-KLFEELAR(1)	2148.206	53	Cross-Linked	2148.201	-0.005012	-2.333109	Inter-Protein	P11974(393)-P11974(393)/	0.003045622	1	20180615_KS_CL_9.22669.22669.4.1.dta	pLink2	BS3
20180615_KS_CL_9	10769	4	KLFEELAR	1	KPRPTR	1.0	0							P11974	393	P11974	337.0	intra	0.04008625	P11974-337-P11974-393	393	337.0	False	1.0	8.5	1.0	3.5	4	1.0	1	1	BS3		54,1	KLFEELAR(1)-KPRPTR(1)	1897.102	54	Cross-Linked	1897.1	-0.001545	-0.8144	Intra-Protein	P11974(393)-P11974(337)/	0.04008625	1	20180615_KS_CL_9.10769.10769.4.2.dta	pLink2	BS3
20180615_KS_CL_9	10727	5	KLFEELAR	1	KPRPTR	1.0	0							P11974	393	P11974	337.0	intra	0.06670198	P11974-337-P11974-393	393	337.0	False	1.0	4.5	1.0	2.5	5	1.0	1	1	BS3		54,2	KLFEELAR(1)-KPRPTR(1)	1897.102	54	Cross-Linked	1897.1	-0.0014210000000000002	-0.749037	Intra-Protein	P11974(393)-P11974(337)/	0.06670198	2	20180615_KS_CL_9.10727.10727.5.0.dta	pLink2	BS3
20180615_KS_CL_9	17634	3	KLFEELAR	1	NIKIISK	3.0	0							P11974	393	P11974	266.0	intra	0.09195204	P11974-266-P11974-393	393	264.0	False	1.0	6.0	1.0	5.0	3	1.0	1	1	BS3		55,1	KLFEELAR(1)-NIKIISK(3)	1958.168	55	Cross-Linked	1958.1670000000001	-0.00103	-0.5260020000000001	Intra-Protein	P11974(393)-P11974(266)/	0.09195204	1	20180615_KS_CL_9.17634.17634.3.0.dta	pLink2	BS3
20180615_KS_CL_9	2303	4	KPRPTR	1	KPRPTR	1.0	0							P11974	337	P11974	337.0	homomultimeric	0.03743628	P11974-337-P11974-337	337	337.0	False	1.0	6.5	1.0	6.5	4	1.0	1	1	BS3		56,1	KPRPTR(1)-KPRPTR(1)	1645.997	56	Cross-Linked	1645.991	-0.006469	-3.93014	Inter-Protein	P11974(337)-P11974(337)/	0.03743628	1	20180615_KS_CL_9.2303.2303.4.0.dta	pLink2	BS3
20180615_KS_CL_9	2619	4	KPRPTR	1	KPRPTR	1.0	0							P11974	337	P11974	337.0	homomultimeric	0.1185587	P11974-337-P11974-337	337	337.0	False	1.0	4.0	1.0	4.0	4	1.0	1	1	BS3		56,2	KPRPTR(1)-KPRPTR(1)	1645.997	56	Cross-Linked	1645.995	-0.002434	-1.478739	Inter-Protein	P11974(337)-P11974(337)/	0.1185587	2	20180615_KS_CL_9.2619.2619.4.0.dta	pLink2	BS3
20180615_KS_CL_9	2289	3	KPRPTR	1	KPRPTR	1.0	0							P11974	337	P11974	337.0	homomultimeric	0.2789176	P11974-337-P11974-337	337	337.0	False	1.0	4.5	1.0	4.5	3	1.0	1	1	BS3		56,3	KPRPTR(1)-KPRPTR(1)	1645.997	56	Cross-Linked	1645.991	-0.006226	-3.78251	Inter-Protein	P11974(337)-P11974(337)/	0.2789176	3	20180615_KS_CL_9.2289.2289.3.0.dta	pLink2	BS3
20180615_KS_CL_9	22518	4	MIIGRCNRAGKPVICATQMLESMIK	11	KILGEK	1.0	0	57.021464;57.021464;15.994915	6;15;1	Carbamidomethyl[C];Carbamidomethyl[C];Oxidation[M]				P11974	322	P11974	256.0	intra	0.787851	P11974-256-P11974-322	312	256.0	False	1.0	7.5	1.0	1.5	4	1.0	1	1	BS3	Carbamidomethyl[C](6);Carbamidomethyl[C](15);Oxidation[M](1)	57,1	MIIGRCNRAGKPVICATQMLESMIK(11)-KILGEK(1)	3717.9709999999995	57	Cross-Linked	3717.978	0.006886	1.8520860000000001	Intra-Protein	P11974(322)-P11974(256)/	0.787851	1	20180615_KS_CL_9.22518.22518.4.3.dta	pLink2	BS3
20180615_KS_CL_9	12673	4	MNFSHGTHEYHAETIKNVR	16	SVETLKEMIK	6.0	0	15.994915	1	Oxidation[M]	15.994915	8	Oxidation[M]	P11974	89	P11974	62.0	intra	0.0021092529999999997	P11974-62-P11974-89	74	57.0	False	1.0	5.0	1.0	3.0	4	1.0	1	1	BS3	Oxidation[M](1);Oxidation[M](30)	58,1	MNFSHGTHEYHAETIKNVR(16)-SVETLKEMIK(6)	3617.7729999999997	58	Cross-Linked	3617.772	-0.000759	-0.209798	Intra-Protein	P11974(89)-P11974(62)/	0.0021092529999999997	1	20180615_KS_CL_9.12673.12673.4.2.dta	pLink2	BS3
20180615_KS_CL_9	14911	4	MNFSHGTHEYHAETIKNVR	16	SVETLKEMIK	6.0	0	15.994915	1	Oxidation[M]				P11974	89	P11974	62.0	intra	0.01260147	P11974-62-P11974-89	74	57.0	False	1.0	17.0	1.0	8.0	4	1.0	1	1	BS3	Oxidation[M](1)	58,2	MNFSHGTHEYHAETIKNVR(16)-SVETLKEMIK(6)	3601.778	58	Cross-Linked	3601.782	0.004031	1.11917	Intra-Protein	P11974(89)-P11974(62)/	0.01260147	2	20180615_KS_CL_9.14911.14911.4.0.dta	pLink2	BS3
20180615_KS_CL_9	13816	5	MNFSHGTHEYHAETIKNVR	16	SVETLKEMIK	6.0	0				15.994915	8	Oxidation[M]	P11974	89	P11974	62.0	intra	0.01600153	P11974-62-P11974-89	74	57.0	False	1.0	9.0	1.0	7.0	5	1.0	1	1	BS3	Oxidation[M](30)	58,3	MNFSHGTHEYHAETIKNVR(16)-SVETLKEMIK(6)	3601.778	58	Cross-Linked	3601.781	0.0035770000000000003	0.9931209999999999	Intra-Protein	P11974(89)-P11974(62)/	0.01600153	3	20180615_KS_CL_9.13816.13816.5.0.dta	pLink2	BS3
20180615_KS_CL_9	12650	5	MNFSHGTHEYHAETIKNVR	16	SVETLKEMIK	6.0	0	15.994915	1	Oxidation[M]	15.994915	8	Oxidation[M]	P11974	89	P11974	62.0	intra	0.01714879	P11974-62-P11974-89	74	57.0	False	1.0	7.0	1.0	6.0	5	1.0	1	1	BS3	Oxidation[M](1);Oxidation[M](30)	58,4	MNFSHGTHEYHAETIKNVR(16)-SVETLKEMIK(6)	3617.7729999999997	58	Cross-Linked	3617.777	0.003993	1.103718	Intra-Protein	P11974(89)-P11974(62)/	0.01714879	4	20180615_KS_CL_9.12650.12650.5.0.dta	pLink2	BS3
20180615_KS_CL_9	12494	4	MNFSHGTHEYHAETIKNVR	16	SVETLKEMIK	6.0	0	15.994915	1	Oxidation[M]	15.994915	8	Oxidation[M]	P11974	89	P11974	62.0	intra	0.02470221	P11974-62-P11974-89	74	57.0	False	1.0	6.0	1.0	5.0	4	1.0	1	1	BS3	Oxidation[M](1);Oxidation[M](30)	58,5	MNFSHGTHEYHAETIKNVR(16)-SVETLKEMIK(6)	3617.7729999999997	58	Cross-Linked	3617.7729999999997	0.0008960000000000001	0.247666	Intra-Protein	P11974(89)-P11974(62)/	0.02470221	5	20180615_KS_CL_9.12494.12494.4.0.dta	pLink2	BS3
20180615_KS_CL_9	12474	5	MNFSHGTHEYHAETIKNVR	16	SVETLKEMIK	6.0	0	15.994915	1	Oxidation[M]	15.994915	8	Oxidation[M]	P11974	89	P11974	62.0	intra	0.03518251	P11974-62-P11974-89	74	57.0	False	1.0	10.0	1.0	8.0	5	1.0	1	1	BS3	Oxidation[M](1);Oxidation[M](30)	58,6	MNFSHGTHEYHAETIKNVR(16)-SVETLKEMIK(6)	3617.7729999999997	58	Cross-Linked	3617.7729999999997	0.000753	0.208139	Intra-Protein	P11974(89)-P11974(62)/	0.03518251	6	20180615_KS_CL_9.12474.12474.5.0.dta	pLink2	BS3
20180615_KS_CL_9	12568	6	MNFSHGTHEYHAETIKNVR	16	SVETLKEMIK	6.0	0	15.994915	1	Oxidation[M]	15.994915	8	Oxidation[M]	P11974	89	P11974	62.0	intra	0.0388109	P11974-62-P11974-89	74	57.0	False	1.0	8.0	1.0	8.0	6	1.0	1	1	BS3	Oxidation[M](1);Oxidation[M](30)	58,7	MNFSHGTHEYHAETIKNVR(16)-SVETLKEMIK(6)	3617.7729999999997	58	Cross-Linked	3617.768	-0.004352	-1.20295	Intra-Protein	P11974(89)-P11974(62)/	0.0388109	7	20180615_KS_CL_9.12568.12568.6.1.dta	pLink2	BS3
20180615_KS_CL_9	15432	5	MNFSHGTHEYHAETIKNVR	16	SVETLKEMIK	6.0	0	15.994915	1	Oxidation[M]				P11974	89	P11974	62.0	intra	0.05125923	P11974-62-P11974-89	74	57.0	False	1.0	5.0	1.0	5.0	5	1.0	1	1	BS3	Oxidation[M](1)	58,8	MNFSHGTHEYHAETIKNVR(16)-SVETLKEMIK(6)	3601.778	58	Cross-Linked	3601.775	-0.0021030000000000003	-0.583878	Intra-Protein	P11974(89)-P11974(62)/	0.05125923	8	20180615_KS_CL_9.15432.15432.5.0.dta	pLink2	BS3
20180615_KS_CL_9	16158	4	MNFSHGTHEYHAETIKNVR	16	SVETLKEMIK	6.0	0							P11974	89	P11974	62.0	intra	0.0625258	P11974-62-P11974-89	74	57.0	False	1.0	5.0	1.0	7.0	4	1.0	1	1	BS3		58,9	MNFSHGTHEYHAETIKNVR(16)-SVETLKEMIK(6)	3585.783	58	Cross-Linked	3585.782	-0.0009609999999999999	-0.26800300000000005	Intra-Protein	P11974(89)-P11974(62)/	0.0625258	9	20180615_KS_CL_9.16158.16158.4.3.dta	pLink2	BS3
20180615_KS_CL_9	16360	4	MNFSHGTHEYHAETIKNVR	16	SVETLKEMIK	6.0	0							P11974	89	P11974	62.0	intra	0.06581972	P11974-62-P11974-89	74	57.0	False	1.0	15.0	1.0	8.0	4	1.0	1	1	BS3		58,10	MNFSHGTHEYHAETIKNVR(16)-SVETLKEMIK(6)	3585.783	58	Cross-Linked	3585.778	-0.004520000000000001	-1.260534	Intra-Protein	P11974(89)-P11974(62)/	0.06581972	10	20180615_KS_CL_9.16360.16360.4.0.dta	pLink2	BS3
20180615_KS_CL_9	12395	6	MNFSHGTHEYHAETIKNVR	16	SVETLKEMIK	6.0	0	15.994915	1	Oxidation[M]	15.994915	8	Oxidation[M]	P11974	89	P11974	62.0	intra	0.06946091	P11974-62-P11974-89	74	57.0	False	1.0	7.0	1.0	7.0	6	1.0	1	1	BS3	Oxidation[M](1);Oxidation[M](30)	58,11	MNFSHGTHEYHAETIKNVR(16)-SVETLKEMIK(6)	3617.7729999999997	58	Cross-Linked	3617.7709999999997	-0.001417	-0.391677	Intra-Protein	P11974(89)-P11974(62)/	0.06946091	11	20180615_KS_CL_9.12395.12395.6.0.dta	pLink2	BS3
20180615_KS_CL_9	16474	5	MNFSHGTHEYHAETIKNVR	16	SVETLKEMIK	6.0	0							P11974	89	P11974	62.0	intra	0.10751689999999998	P11974-62-P11974-89	74	57.0	False	1.0	5.0	1.0	7.0	5	1.0	1	1	BS3		58,12	MNFSHGTHEYHAETIKNVR(16)-SVETLKEMIK(6)	3585.783	58	Cross-Linked	3585.7740000000003	-0.008673	-2.418719	Intra-Protein	P11974(89)-P11974(62)/	0.10751689999999998	12	20180615_KS_CL_9.16474.16474.5.2.dta	pLink2	BS3
20180615_KS_CL_9	16219	5	MNFSHGTHEYHAETIKNVR	16	SVETLKEMIK	6.0	0							P11974	89	P11974	62.0	intra	0.11380710000000001	P11974-62-P11974-89	74	57.0	False	1.0	10.0	1.0	8.0	5	1.0	1	1	BS3		58,13	MNFSHGTHEYHAETIKNVR(16)-SVETLKEMIK(6)	3585.783	58	Cross-Linked	3585.78	-0.0028280000000000002	-0.78867	Intra-Protein	P11974(89)-P11974(62)/	0.11380710000000001	13	20180615_KS_CL_9.16219.16219.5.0.dta	pLink2	BS3
20180615_KS_CL_9	16422	5	MNFSHGTHEYHAETIKNVR	16	SVETLKEMIK	6.0	0							P11974	89	P11974	62.0	intra	0.1415652	P11974-62-P11974-89	74	57.0	False	1.0	11.0	1.0	7.0	5	1.0	1	1	BS3		58,14	MNFSHGTHEYHAETIKNVR(16)-SVETLKEMIK(6)	3585.783	58	Cross-Linked	3585.776	-0.0063170000000000006	-1.76168	Intra-Protein	P11974(89)-P11974(62)/	0.1415652	14	20180615_KS_CL_9.16422.16422.5.0.dta	pLink2	BS3
20180615_KS_CL_9	14907	5	MNFSHGTHEYHAETIKNVR	16	SVETLKEMIK	6.0	0	15.994915	1	Oxidation[M]				P11974	89	P11974	62.0	intra	0.1972265	P11974-62-P11974-89	74	57.0	False	1.0	13.0	1.0	8.0	5	1.0	1	1	BS3	Oxidation[M](1)	58,15	MNFSHGTHEYHAETIKNVR(16)-SVETLKEMIK(6)	3601.778	58	Cross-Linked	3601.7790000000005	0.001602	0.44478	Intra-Protein	P11974(89)-P11974(62)/	0.1972265	15	20180615_KS_CL_9.14907.14907.5.0.dta	pLink2	BS3
20180615_KS_CL_9	14869	6	MNFSHGTHEYHAETIKNVR	16	SVETLKEMIK	6.0	0	15.994915	1	Oxidation[M]				P11974	89	P11974	62.0	intra	0.299108	P11974-62-P11974-89	74	57.0	False	1.0	11.0	1.0	7.0	6	1.0	1	1	BS3	Oxidation[M](1)	58,16	MNFSHGTHEYHAETIKNVR(16)-SVETLKEMIK(6)	3601.778	58	Cross-Linked	3601.781	0.0037229999999999997	1.033656	Intra-Protein	P11974(89)-P11974(62)/	0.299108	16	20180615_KS_CL_9.14869.14869.6.0.dta	pLink2	BS3
20180615_KS_CL_9	14730	5	MNFSHGTHEYHAETIKNVR	16	SVETLKEMIK	6.0	0	15.994915	1	Oxidation[M]				P11974	89	P11974	62.0	intra	0.3844324	P11974-62-P11974-89	74	57.0	False	1.0	6.0	1.0	6.0	5	1.0	1	1	BS3	Oxidation[M](1)	58,17	MNFSHGTHEYHAETIKNVR(16)-SVETLKEMIK(6)	3601.778	58	Cross-Linked	3601.775	-0.002903	-0.805991	Intra-Protein	P11974(89)-P11974(62)/	0.3844324	17	20180615_KS_CL_9.14730.14730.5.1.dta	pLink2	BS3
20180615_KS_CL_9	12069	4	NICKVVDVGSK	4	GSGTAEVELKK	10.0	0	57.021464	3	Carbamidomethyl[C]				P11974	166	P11974	135.0	intra	0.06181854	P11974-135-P11974-166	163	126.0	False	1.0	8.5	1.0	3.5	4	1.0	1	1	BS3	Carbamidomethyl[C](3)	59,1	NICKVVDVGSK(4)-GSGTAEVELKK(10)	2474.317	59	Cross-Linked	2474.317	0.000342	0.13822	Intra-Protein	P11974(166)-P11974(135)/	0.06181854	1	20180615_KS_CL_9.12069.12069.4.1.dta	pLink2	BS3
20180615_KS_CL_9	8632	3	NICKVVDVGSK	4	KAADVHEVR	1.0	0	57.021464	3	Carbamidomethyl[C]				P11974	166	P11974	247.0	intra	0.001357313	P11974-166-P11974-247	163	247.0	False	1.0	10.0	1.0	7.0	3	1.0	1	1	BS3	Carbamidomethyl[C](3)	60,1	NICKVVDVGSK(4)-KAADVHEVR(1)	2380.265	60	Cross-Linked	2380.262	-0.0027370000000000003	-1.149872	Intra-Protein	P11974(166)-P11974(247)/	0.001357313	1	20180615_KS_CL_9.8632.8632.3.1.dta	pLink2	BS3
20180615_KS_CL_9	8630	4	NICKVVDVGSK	4	KAADVHEVR	1.0	0	57.021464	3	Carbamidomethyl[C]				P11974	166	P11974	247.0	intra	0.006466711	P11974-166-P11974-247	163	247.0	False	1.0	11.0	1.0	14.0	4	1.0	1	1	BS3	Carbamidomethyl[C](3)	60,2	NICKVVDVGSK(4)-KAADVHEVR(1)	2380.265	60	Cross-Linked	2380.264	-0.001361	-0.571785	Intra-Protein	P11974(166)-P11974(247)/	0.006466711	2	20180615_KS_CL_9.8630.8630.4.0.dta	pLink2	BS3
20180615_KS_CL_9	8615	5	NICKVVDVGSK	4	KAADVHEVR	1.0	0	57.021464	3	Carbamidomethyl[C]				P11974	166	P11974	247.0	intra	0.0747199	P11974-166-P11974-247	163	247.0	False	1.0	8.0	1.0	10.0	5	1.0	1	1	BS3	Carbamidomethyl[C](3)	60,3	NICKVVDVGSK(4)-KAADVHEVR(1)	2380.265	60	Cross-Linked	2380.264	-0.001568	-0.65875	Intra-Protein	P11974(166)-P11974(247)/	0.0747199	3	20180615_KS_CL_9.8615.8615.5.0.dta	pLink2	BS3
20180615_KS_CL_9	7363	4	NICKVVDVGSK	4	KAADVHEVRK	1.0	0	57.021464	3	Carbamidomethyl[C]				P11974	166	P11974	247.0	intra	0.01524937	P11974-166-P11974-247	163	247.0	False	1.0	9.5	1.0	6.5	4	1.0	1	1	BS3	Carbamidomethyl[C](3)	61,1	NICKVVDVGSK(4)-KAADVHEVRK(1)	2508.36	61	Cross-Linked	2508.355	-0.005093	-2.03041	Intra-Protein	P11974(166)-P11974(247)/	0.01524937	1	20180615_KS_CL_9.7363.7363.4.0.dta	pLink2	BS3
20180615_KS_CL_9	7450	3	NICKVVDVGSK	4	KPRPTR	1.0	0	57.021464	3	Carbamidomethyl[C]				P11974	166	P11974	337.0	intra	0.05031438	P11974-166-P11974-337	163	337.0	False	1.0	6.0	1.0	2.0	3	1.0	1	1	BS3	Carbamidomethyl[C](3)	62,1	NICKVVDVGSK(4)-KPRPTR(1)	2110.18	62	Cross-Linked	2110.178	-0.001853	-0.878124	Intra-Protein	P11974(166)-P11974(337)/	0.05031438	1	20180615_KS_CL_9.7450.7450.3.0.dta	pLink2	BS3
20180615_KS_CL_9	7460	4	NICKVVDVGSK	4	KPRPTR	1.0	0	57.021464	3	Carbamidomethyl[C]				P11974	166	P11974	337.0	intra	0.07306256	P11974-166-P11974-337	163	337.0	False	1.0	12.0	1.0	3.0	4	1.0	1	1	BS3	Carbamidomethyl[C](3)	62,2	NICKVVDVGSK(4)-KPRPTR(1)	2110.18	62	Cross-Linked	2110.179	-0.0006519999999999999	-0.30897800000000003	Intra-Protein	P11974(166)-P11974(337)/	0.07306256	2	20180615_KS_CL_9.7460.7460.4.0.dta	pLink2	BS3
20180615_KS_CL_9	7491	5	NICKVVDVGSK	4	KPRPTR	1.0	0	57.021464	3	Carbamidomethyl[C]				P11974	166	P11974	337.0	intra	0.13212839999999998	P11974-166-P11974-337	163	337.0	False	1.0	10.0	1.0	4.0	5	1.0	1	1	BS3	Carbamidomethyl[C](3)	62,3	NICKVVDVGSK(4)-KPRPTR(1)	2110.18	62	Cross-Linked	2110.178	-0.002184	-1.034983	Intra-Protein	P11974(166)-P11974(337)/	0.13212839999999998	3	20180615_KS_CL_9.7491.7491.5.0.dta	pLink2	BS3
20180615_KS_CL_9	20294	4	NICKVVDVGSK	4	SVETLKEMIK	6.0	0	57.021464	3	Carbamidomethyl[C]				P11974	166	P11974	62.0	intra	0.1124945	P11974-62-P11974-166	163	57.0	False	1.0	6.5	1.0	5.5	4	1.0	1	1	BS3	Carbamidomethyl[C](3)	63,1	NICKVVDVGSK(4)-SVETLKEMIK(6)	2533.361	63	Cross-Linked	2533.354	-0.007266	-2.8681259999999997	Intra-Protein	P11974(166)-P11974(62)/	0.1124945	1	20180615_KS_CL_9.20294.20294.4.1.dta	pLink2	BS3
20180615_KS_CL_9	20266	3	NICKVVDVGSK	4	SVETLKEMIK	6.0	0	57.021464	3	Carbamidomethyl[C]				P11974	166	P11974	62.0	intra	0.5283757	P11974-62-P11974-166	163	57.0	False	1.0	4.5	1.0	2.5	3	1.0	1	1	BS3	Carbamidomethyl[C](3)	63,2	NICKVVDVGSK(4)-SVETLKEMIK(6)	2533.361	63	Cross-Linked	2533.371	0.009665	3.815089	Intra-Protein	P11974(166)-P11974(62)/	0.5283757	2	20180615_KS_CL_9.20266.20266.3.0.dta	pLink2	BS3
20180615_KS_CL_9	10671	4	NIKIISK	3	KILGEK	1.0	0							P11974	266	P11974	256.0	intra	0.004888497	P11974-256-P11974-266	264	256.0	False	1.0	4.5	1.0	5.5	4	1.0	1	1	BS3		64,1	NIKIISK(3)-KILGEK(1)	1640.036	64	Cross-Linked	1640.036	0.0006519999999999999	0.397552	Intra-Protein	P11974(266)-P11974(256)/	0.004888497	1	20180615_KS_CL_9.10671.10671.4.0.dta	pLink2	BS3
20180615_KS_CL_9	10692	3	NIKIISK	3	KILGEK	1.0	0							P11974	266	P11974	256.0	intra	0.01848169	P11974-256-P11974-266	264	256.0	False	1.0	6.5	1.0	5.5	3	1.0	1	1	BS3		64,2	NIKIISK(3)-KILGEK(1)	1640.036	64	Cross-Linked	1640.036	-6.3e-05	-0.038414	Intra-Protein	P11974(266)-P11974(256)/	0.01848169	2	20180615_KS_CL_9.10692.10692.3.0.dta	pLink2	BS3
20180615_KS_CL_9	10796	3	NIKIISK	3	KILGEK	1.0	0							P11974	266	P11974	256.0	intra	0.1748438	P11974-256-P11974-266	264	256.0	False	1.0	6.5	1.0	5.5	3	1.0	1	1	BS3		64,3	NIKIISK(3)-KILGEK(1)	1640.036	64	Cross-Linked	1640.0320000000002	-0.0040030000000000005	-2.440801	Intra-Protein	P11974(266)-P11974(256)/	0.1748438	3	20180615_KS_CL_9.10796.10796.3.0.dta	pLink2	BS3
20180615_KS_CL_9	22889	6	PRPTRAEGSDVANAVLDGADCIMLSGETAKGDYPLEAVR	30	AGKPVICATQMLESMIKK	17.0	0	57.021464;15.994915	21;23	Carbamidomethyl[C];Oxidation[M]	57.021464;15.994915	7;11	Carbamidomethyl[C];Oxidation[M]	P11974	367	P11974	336.0	intra	0.2520196	P11974-336-P11974-367	338	320.0	False	1.0	12.0	1.0	9.0	6	1.0	1	1	BS3	Carbamidomethyl[C](21);Oxidation[M](23);Carbamidomethyl[C](49);Oxidation[M](53)	65,1	PRPTRAEGSDVANAVLDGADCIMLSGETAKGDYPLEAVR(30)-AGKPVICATQMLESMIKK(17)	6276.111	65	Cross-Linked	6276.125	0.01383	2.203594	Intra-Protein	P11974(367)-P11974(336)/	0.2520196	1	20180615_KS_CL_9.22889.22889.6.0.dta	pLink2	BS3
20180615_KS_CL_9	22933	6	PRPTRAEGSDVANAVLDGADCIMLSGETAKGDYPLEAVR	30	AGKPVICATQMLESMIKK	17.0	0	57.021464;15.994915	21;23	Carbamidomethyl[C];Oxidation[M]	57.021464	7	Carbamidomethyl[C]	P11974	367	P11974	336.0	intra	0.38621609999999995	P11974-336-P11974-367	338	320.0	False	1.0	11.0	1.0	7.0	6	1.0	1	1	BS3	Carbamidomethyl[C](21);Oxidation[M](23);Carbamidomethyl[C](49)	65,2	PRPTRAEGSDVANAVLDGADCIMLSGETAKGDYPLEAVR(30)-AGKPVICATQMLESMIKK(17)	6260.116999999999	65	Cross-Linked	6260.146	0.029435000000000003	4.701989	Intra-Protein	P11974(367)-P11974(336)/	0.38621609999999995	2	20180615_KS_CL_9.22933.22933.6.3.dta	pLink2	BS3
20180615_KS_CL_9	17725	6	PVICATQMLESMIKKPR	14	KPRPTR	1.0	0	57.021464	4	Carbamidomethyl[C]				P11974	336	P11974	337.0	homomultimeric	0.002547607	P11974-336-P11974-337	323	337.0	False	1.0	15.5	1.0	3.5	6	1.0	1	1	BS3	Carbamidomethyl[C](4)	66,1	PVICATQMLESMIKKPR(14)-KPRPTR(1)	2893.594	66	Cross-Linked	2893.586	-0.007156	-2.47305	Intra-Protein	P11974(336)-P11974(337)/	0.002547607	1	20180615_KS_CL_9.17725.17725.6.4.dta	pLink2	BS3
20180615_KS_CL_9	17502	6	PVICATQMLESMIKKPR	14	KPRPTR	1.0	0	57.021464	4	Carbamidomethyl[C]				P11974	336	P11974	337.0	homomultimeric	0.02646167	P11974-336-P11974-337	323	337.0	False	1.0	11.5	1.0	2.5	6	1.0	1	1	BS3	Carbamidomethyl[C](4)	66,2	PVICATQMLESMIKKPR(14)-KPRPTR(1)	2893.594	66	Cross-Linked	2893.585	-0.008320000000000001	-2.875317	Intra-Protein	P11974(336)-P11974(337)/	0.02646167	2	20180615_KS_CL_9.17502.17502.6.2.dta	pLink2	BS3
20180615_KS_CL_9	17685	5	PVICATQMLESMIKKPR	14	KPRPTR	1.0	0	57.021464	4	Carbamidomethyl[C]				P11974	336	P11974	337.0	homomultimeric	0.06111877	P11974-336-P11974-337	323	337.0	False	1.0	16.5	1.0	3.5	5	1.0	1	1	BS3	Carbamidomethyl[C](4)	66,3	PVICATQMLESMIKKPR(14)-KPRPTR(1)	2893.594	66	Cross-Linked	2893.587	-0.006336	-2.189665	Intra-Protein	P11974(336)-P11974(337)/	0.06111877	3	20180615_KS_CL_9.17685.17685.5.1.dta	pLink2	BS3
20180615_KS_CL_9	17546	5	PVICATQMLESMIKKPR	14	KPRPTR	1.0	0	57.021464	4	Carbamidomethyl[C]				P11974	336	P11974	337.0	homomultimeric	0.2424544	P11974-336-P11974-337	323	337.0	False	1.0	14.5	1.0	2.5	5	1.0	1	1	BS3	Carbamidomethyl[C](4)	66,4	PVICATQMLESMIKKPR(14)-KPRPTR(1)	2893.594	66	Cross-Linked	2893.586	-0.007885	-2.7249849999999998	Intra-Protein	P11974(336)-P11974(337)/	0.2424544	4	20180615_KS_CL_9.17546.17546.5.0.dta	pLink2	BS3
20180615_KS_CL_9	23016	4	PVICATQMLESMIKKPR	14	KPRPTR	1.0	0	57.021464;15.994915;15.994915	4;8;12	Carbamidomethyl[C];Oxidation[M];Oxidation[M]				P11974	336	P11974	337.0	homomultimeric	0.3867472	P11974-336-P11974-337	323	337.0	False	1.0	8.5	1.0	2.5	4	1.0	1	1	BS3	Carbamidomethyl[C](4);Oxidation[M](8);Oxidation[M](12)	66,5	PVICATQMLESMIKKPR(14)-KPRPTR(1)	2925.583	66	Cross-Linked	2925.5820000000003	-0.001831	-0.625858	Intra-Protein	P11974(336)-P11974(337)/	0.3867472	5	20180615_KS_CL_9.23016.23016.4.5.dta	pLink2	BS3
20180615_KS_CL_9	13080	5	PVICATQMLESMIKKPR	14	KPRPTR	1.0	0	57.021464;15.994915	4;12	Carbamidomethyl[C];Oxidation[M]				P11974	336	P11974	337.0	homomultimeric	0.5566871999999999	P11974-336-P11974-337	323	337.0	False	1.0	6.0	1.0	1.0	5	1.0	1	1	BS3	Carbamidomethyl[C](4);Oxidation[M](12)	66,6	PVICATQMLESMIKKPR(14)-KPRPTR(1)	2909.5879999999997	66	Cross-Linked	2909.59	0.001857	0.638235	Intra-Protein	P11974(336)-P11974(337)/	0.5566871999999999	6	20180615_KS_CL_9.13080.13080.5.0.dta	pLink2	BS3
20180615_KS_CL_9	22973	4	QKGPDFLVTEVENGGFLGSK	2	TGLIKGSGTAEVELK	5.0	0							P11974	188	P11974	125.0	intra	0.5353666	P11974-125-P11974-188	187	121.0	False	1.0	8.5	1.0	4.5	4	1.0	1	1	BS3		67,1	QKGPDFLVTEVENGGFLGSK(2)-TGLIKGSGTAEVELK(5)	3761.985	67	Cross-Linked	3761.975	-0.009486	-2.521541	Intra-Protein	P11974(188)-P11974(125)/	0.5353666	1	20180615_KS_CL_9.22973.22973.4.2.dta	pLink2	BS3
20180615_KS_CL_9	22658	5	QKGPDFLVTEVENGGFLGSKK	2	NICKVVDVGSK	4.0	0				57.021464	3	Carbamidomethyl[C]	P11974	188	P11974	166.0	intra	0.009039328000000001	P11974-166-P11974-188	187	163.0	False	1.0	19.5	1.0	8.5	5	1.0	1	1	BS3	Carbamidomethyl[C](27)	68,1	QKGPDFLVTEVENGGFLGSKK(2)-NICKVVDVGSK(4)	3605.888	68	Cross-Linked	3605.885	-0.003361	-0.9320870000000001	Intra-Protein	P11974(188)-P11974(166)/	0.009039328000000001	1	20180615_KS_CL_9.22658.22658.5.0.dta	pLink2	BS3
20180615_KS_CL_9	17056	6	QKGPDFLVTEVENGGFLGSKK	20	KPRPTR	1.0	0							P11974	206	P11974	337.0	intra	0.03844142	P11974-206-P11974-337	187	337.0	False	1.0	12.0	1.0	2.0	6	1.0	1	1	BS3		69,1	QKGPDFLVTEVENGGFLGSKK(20)-KPRPTR(1)	3141.705	69	Cross-Linked	3141.7070000000003	0.0018030000000000001	0.573892	Intra-Protein	P11974(206)-P11974(337)/	0.03844142	1	20180615_KS_CL_9.17056.17056.6.2.dta	pLink2	BS3
20180615_KS_CL_9	17978	4	SVETLKEMIK	6	GSGTAEVELKK	10.0	0							P11974	62	P11974	135.0	intra	0.2972635	P11974-62-P11974-135	57	126.0	False	1.0	5.5	1.0	3.5	4	1.0	1	1	BS3		70,1	SVETLKEMIK(6)-GSGTAEVELKK(10)	2433.3160000000003	70	Cross-Linked	2433.312	-0.003556	-1.461381	Intra-Protein	P11974(62)-P11974(135)/	0.2972635	1	20180615_KS_CL_9.17978.17978.4.1.dta	pLink2	BS3
20180615_KS_CL_9	18387	3	SVETLKEMIK	6	KILGEK	1.0	0							P11974	62	P11974	256.0	intra	0.07930629	P11974-62-P11974-256	57	256.0	False	1.0	5.5	1.0	3.5	3	1.0	1	1	BS3		71,1	SVETLKEMIK(6)-KILGEK(1)	2002.15	71	Cross-Linked	2002.145	-0.0055520000000000005	-2.7730189999999997	Intra-Protein	P11974(62)-P11974(256)/	0.07930629	1	20180615_KS_CL_9.18387.18387.3.0.dta	pLink2	BS3
20180615_KS_CL_9	12430	5	SVETLKEMIK	6	KPRPTR	1.0	0							P11974	62	P11974	337.0	intra	0.01133332	P11974-62-P11974-337	57	337.0	False	1.0	6.0	1.0	3.0	5	1.0	1	1	BS3		72,1	SVETLKEMIK(6)-KPRPTR(1)	2069.179	72	Cross-Linked	2069.177	-0.00117	-0.565442	Intra-Protein	P11974(62)-P11974(337)/	0.01133332	1	20180615_KS_CL_9.12430.12430.5.0.dta	pLink2	BS3
20180615_KS_CL_9	12449	4	SVETLKEMIK	6	KPRPTR	1.0	0							P11974	62	P11974	337.0	intra	0.09551003	P11974-62-P11974-337	57	337.0	False	1.0	9.0	1.0	2.0	4	1.0	1	1	BS3		72,2	SVETLKEMIK(6)-KPRPTR(1)	2069.179	72	Cross-Linked	2069.18	0.001135	0.5485270000000001	Intra-Protein	P11974(62)-P11974(337)/	0.09551003	2	20180615_KS_CL_9.12449.12449.4.0.dta	pLink2	BS3
20180615_KS_CL_9	12594	4	SVETLKEMIK	6	KPRPTR	1.0	0							P11974	62	P11974	337.0	intra	0.43581679999999995	P11974-62-P11974-337	57	337.0	False	1.0	4.0	1.0	2.0	4	1.0	1	1	BS3		72,3	SVETLKEMIK(6)-KPRPTR(1)	2069.179	72	Cross-Linked	2069.176	-0.002254	-1.089321	Intra-Protein	P11974(62)-P11974(337)/	0.43581679999999995	3	20180615_KS_CL_9.12594.12594.4.1.dta	pLink2	BS3
20180615_KS_CL_9	22839	5	SVETLKEMIKSGMNVAR	6	AGKPVICATQMLESMIK	3.0	0	15.994915;15.994915	8;13	Oxidation[M];Oxidation[M]	57.021464	7	Carbamidomethyl[C]	P11974	62	P11974	322.0	intra	0.09258355	P11974-62-P11974-322	57	320.0	False	1.0	13.0	1.0	16.0	5	1.0	1	1	BS3	Oxidation[M](8);Oxidation[M](13);Carbamidomethyl[C](27)	73,1	SVETLKEMIKSGMNVAR(6)-AGKPVICATQMLESMIK(3)	3939.013	73	Cross-Linked	3939.007	-0.005604	-1.422691	Intra-Protein	P11974(62)-P11974(322)/	0.09258355	1	20180615_KS_CL_9.22839.22839.5.1.dta	pLink2	BS3
20180615_KS_CL_9	19898	5	SVETLKEMIKSGMNVAR	6	PVAVALDTKGPEIR	9.0	0	15.994915	13	Oxidation[M]				P11974	62	P11974	115.0	intra	0.2760331	P11974-62-P11974-115	57	107.0	False	1.0	6.5	1.0	3.5	5	1.0	1	1	BS3	Oxidation[M](13)	74,1	SVETLKEMIKSGMNVAR(6)-PVAVALDTKGPEIR(9)	3511.886	74	Cross-Linked	3511.884	-0.002088	-0.5945520000000001	Intra-Protein	P11974(62)-P11974(115)/	0.2760331	1	20180615_KS_CL_9.19898.19898.5.2.dta	pLink2	BS3
20180615_KS_CL_9	23074	6	TATESFASDPILYRPVAVALDTKGPEIR	23	GPDFLVTEVENGGFLGSKK	18.0	0							P11974	115	P11974	206.0	intra	0.03512417	P11974-115-P11974-206	93	189.0	False	1.0	11.0	1.0	12.0	6	1.0	1	1	BS3		75,1	TATESFASDPILYRPVAVALDTKGPEIR(23)-GPDFLVTEVENGGFLGSKK(18)	5148.678	75	Cross-Linked	5148.669	-0.00875	-1.6994650000000002	Intra-Protein	P11974(115)-P11974(206)/	0.03512417	1	20180615_KS_CL_9.23074.23074.6.1.dta	pLink2	BS3
20180615_KS_CL_9	23037	5	TATESFASDPILYRPVAVALDTKGPEIR	23	GPDFLVTEVENGGFLGSKK	18.0	0							P11974	115	P11974	206.0	intra	0.04737259	P11974-115-P11974-206	93	189.0	False	1.0	13.0	1.0	16.0	5	1.0	1	1	BS3		75,2	TATESFASDPILYRPVAVALDTKGPEIR(23)-GPDFLVTEVENGGFLGSKK(18)	5148.678	75	Cross-Linked	5148.681	0.003264	0.633949	Intra-Protein	P11974(115)-P11974(206)/	0.04737259	2	20180615_KS_CL_9.23037.23037.5.1.dta	pLink2	BS3
20180615_KS_CL_9	22638	5	TATESFASDPILYRPVAVALDTKGPEIR	23	GSGTAEVELKK	10.0	0							P11974	115	P11974	135.0	intra	0.2393366	P11974-115-P11974-135	93	126.0	False	1.0	14.0	1.0	8.0	5	1.0	1	1	BS3		76,1	TATESFASDPILYRPVAVALDTKGPEIR(23)-GSGTAEVELKK(10)	4273.26	76	Cross-Linked	4273.254	-0.006215999999999999	-1.4546270000000001	Intra-Protein	P11974(115)-P11974(135)/	0.2393366	1	20180615_KS_CL_9.22638.22638.5.0.dta	pLink2	BS3
20180615_KS_CL_9	22656	4	TATESFASDPILYRPVAVALDTKGPEIR	23	GSGTAEVELKK	10.0	0							P11974	115	P11974	135.0	intra	0.4162067	P11974-115-P11974-135	93	126.0	False	1.0	10.0	1.0	4.0	4	1.0	1	1	BS3		76,2	TATESFASDPILYRPVAVALDTKGPEIR(23)-GSGTAEVELKK(10)	4273.26	76	Cross-Linked	4273.266	0.005807	1.358916	Intra-Protein	P11974(115)-P11974(135)/	0.4162067	2	20180615_KS_CL_9.22656.22656.4.0.dta	pLink2	BS3
20180615_KS_CL_9	23031	5	TATESFASDPILYRPVAVALDTKGPEIR	23	GVNLPGAAVDLPAVSEKDIQDLK	17.0	0							P11974	115	P11974	224.0	intra	0.1963208	P11974-115-P11974-224	93	208.0	False	1.0	12.0	1.0	15.0	5	1.0	1	1	BS3		77,1	TATESFASDPILYRPVAVALDTKGPEIR(23)-GVNLPGAAVDLPAVSEKDIQDLK(17)	5503.920999999999	77	Cross-Linked	5503.903	-0.017806	-3.235148	Intra-Protein	P11974(115)-P11974(224)/	0.1963208	1	20180615_KS_CL_9.23031.23031.5.0.dta	pLink2	BS3
20180615_KS_CL_9	22586	4	TATESFASDPILYRPVAVALDTKGPEIR	23	IISKIENHEGVR	4.0	0							P11974	115	P11974	270.0	intra	0.03891848	P11974-115-P11974-270	93	267.0	False	1.0	14.5	1.0	9.5	4	1.0	1	1	BS3		78,1	TATESFASDPILYRPVAVALDTKGPEIR(23)-IISKIENHEGVR(4)	4549.43	78	Cross-Linked	4549.435	0.005116	1.1245370000000001	Intra-Protein	P11974(115)-P11974(270)/	0.03891848	1	20180615_KS_CL_9.22586.22586.4.0.dta	pLink2	BS3
20180615_KS_CL_9	22926	5	TATESFASDPILYRPVAVALDTKGPEIR	23	KGVNLPGAAVDLPAVSEK	1.0	0							P11974	115	P11974	207.0	intra	0.02286964	P11974-115-P11974-207	93	207.0	False	1.0	14.0	1.0	15.0	5	1.0	1	1	BS3		79,1	TATESFASDPILYRPVAVALDTKGPEIR(23)-KGVNLPGAAVDLPAVSEK(1)	4919.64	79	Cross-Linked	4919.638	-0.0019320000000000001	-0.392712	Intra-Protein	P11974(115)-P11974(207)/	0.02286964	1	20180615_KS_CL_9.22926.22926.5.0.dta	pLink2	BS3
20180615_KS_CL_9	22905	5	TATESFASDPILYRPVAVALDTKGPEIR	23	KGVNLPGAAVDLPAVSEK	1.0	0							P11974	115	P11974	207.0	intra	0.06493617	P11974-115-P11974-207	93	207.0	False	1.0	9.0	1.0	14.0	5	1.0	1	1	BS3		79,2	TATESFASDPILYRPVAVALDTKGPEIR(23)-KGVNLPGAAVDLPAVSEK(1)	4919.64	79	Cross-Linked	4919.638	-0.0019320000000000001	-0.392712	Intra-Protein	P11974(115)-P11974(207)/	0.06493617	2	20180615_KS_CL_9.22905.22905.5.2.dta	pLink2	BS3
20180615_KS_CL_9	20465	6	TATESFASDPILYRPVAVALDTKGPEIR	23	KPRPTR	1.0	0							P11974	115	P11974	337.0	intra	0.01742827	P11974-115-P11974-337	93	337.0	False	1.0	12.5	1.0	1.5	6	1.0	1	1	BS3		80,1	TATESFASDPILYRPVAVALDTKGPEIR(23)-KPRPTR(1)	3909.123	80	Cross-Linked	3909.1240000000003	0.001182	0.30236999999999997	Intra-Protein	P11974(115)-P11974(337)/	0.01742827	1	20180615_KS_CL_9.20465.20465.6.1.dta	pLink2	BS3
20180615_KS_CL_9	20685	6	TATESFASDPILYRPVAVALDTKGPEIR	23	KPRPTR	1.0	0							P11974	115	P11974	337.0	intra	0.080638	P11974-115-P11974-337	93	337.0	False	1.0	21.5	1.0	4.5	6	1.0	1	1	BS3		80,2	TATESFASDPILYRPVAVALDTKGPEIR(23)-KPRPTR(1)	3909.123	80	Cross-Linked	3909.1090000000004	-0.013856	-3.5445290000000003	Intra-Protein	P11974(115)-P11974(337)/	0.080638	2	20180615_KS_CL_9.20685.20685.6.2.dta	pLink2	BS3
20180615_KS_CL_9	20712	4	TATESFASDPILYRPVAVALDTKGPEIR	23	KPRPTR	1.0	0							P11974	115	P11974	337.0	intra	0.34043779999999996	P11974-115-P11974-337	93	337.0	False	1.0	13.5	1.0	2.5	4	1.0	1	1	BS3		80,3	TATESFASDPILYRPVAVALDTKGPEIR(23)-KPRPTR(1)	3909.123	80	Cross-Linked	3909.1079999999997	-0.014997	-3.83641	Intra-Protein	P11974(115)-P11974(337)/	0.34043779999999996	3	20180615_KS_CL_9.20712.20712.4.0.dta	pLink2	BS3
20180615_KS_CL_9	22764	4	TATESFASDPILYRPVAVALDTKGPEIR	23	NICKVVDVGSK	4.0	0				57.021464	3	Carbamidomethyl[C]	P11974	115	P11974	166.0	intra	0.01723446	P11974-115-P11974-166	93	163.0	False	1.0	15.0	1.0	10.0	4	1.0	1	1	BS3	Carbamidomethyl[C](34)	81,1	TATESFASDPILYRPVAVALDTKGPEIR(23)-NICKVVDVGSK(4)	4373.306	81	Cross-Linked	4373.31	0.004371	0.999473	Intra-Protein	P11974(115)-P11974(166)/	0.01723446	1	20180615_KS_CL_9.22764.22764.4.0.dta	pLink2	BS3
20180615_KS_CL_9	22759	5	TATESFASDPILYRPVAVALDTKGPEIR	23	NICKVVDVGSK	4.0	0				57.021464	3	Carbamidomethyl[C]	P11974	115	P11974	166.0	intra	0.09565439	P11974-115-P11974-166	93	163.0	False	1.0	15.0	1.0	9.0	5	1.0	1	1	BS3	Carbamidomethyl[C](34)	81,2	TATESFASDPILYRPVAVALDTKGPEIR(23)-NICKVVDVGSK(4)	4373.306	81	Cross-Linked	4373.313	0.007233	1.6538979999999999	Intra-Protein	P11974(115)-P11974(166)/	0.09565439	2	20180615_KS_CL_9.22759.22759.5.0.dta	pLink2	BS3
20180615_KS_CL_9	22780	4	TATESFASDPILYRPVAVALDTKGPEIR	23	TGLIKGSGTAEVELK	5.0	0							P11974	115	P11974	125.0	intra	0.09095994	P11974-115-P11974-125	93	121.0	False	1.0	18.0	1.0	16.0	4	1.0	1	1	BS3		82,1	TATESFASDPILYRPVAVALDTKGPEIR(23)-TGLIKGSGTAEVELK(5)	4657.497	82	Cross-Linked	4657.496	-0.0008810000000000001	-0.189157	Intra-Protein	P11974(115)-P11974(125)/	0.09095994	1	20180615_KS_CL_9.22780.22780.4.0.dta	pLink2	BS3
20180615_KS_CL_9	22796	5	TATESFASDPILYRPVAVALDTKGPEIR	23	TGLIKGSGTAEVELK	5.0	0							P11974	115	P11974	125.0	intra	0.3220312	P11974-115-P11974-125	93	121.0	False	1.0	15.0	1.0	15.0	5	1.0	1	1	BS3		82,2	TATESFASDPILYRPVAVALDTKGPEIR(23)-TGLIKGSGTAEVELK(5)	4657.497	82	Cross-Linked	4657.5	0.002309	0.49576000000000003	Intra-Protein	P11974(115)-P11974(125)/	0.3220312	2	20180615_KS_CL_9.22796.22796.5.0.dta	pLink2	BS3
20180615_KS_CL_9	22617	6	TATESFASDPILYRPVAVALDTKGPEIR	23	TGLIKGSGTAEVELKK	5.0	0							P11974	115	P11974	125.0	intra	0.06301467	P11974-115-P11974-125	93	121.0	False	1.0	18.0	1.0	19.0	6	1.0	1	1	BS3		83,1	TATESFASDPILYRPVAVALDTKGPEIR(23)-TGLIKGSGTAEVELKK(5)	4785.592000000001	83	Cross-Linked	4785.5740000000005	-0.018502	-3.8661879999999997	Intra-Protein	P11974(115)-P11974(125)/	0.06301467	1	20180615_KS_CL_9.22617.22617.6.0.dta	pLink2	BS3
20180615_KS_CL_9	22599	5	TATESFASDPILYRPVAVALDTKGPEIR	23	TGLIKGSGTAEVELKK	5.0	0							P11974	115	P11974	125.0	intra	0.1208453	P11974-115-P11974-125	93	121.0	False	1.0	10.0	1.0	16.0	5	1.0	1	1	BS3		83,2	TATESFASDPILYRPVAVALDTKGPEIR(23)-TGLIKGSGTAEVELKK(5)	4785.592000000001	83	Cross-Linked	4785.596	0.0037560000000000002	0.784856	Intra-Protein	P11974(115)-P11974(125)/	0.1208453	2	20180615_KS_CL_9.22599.22599.5.0.dta	pLink2	BS3
20180615_KS_CL_9	22621	4	TATESFASDPILYRPVAVALDTKGPEIR	23	TGLIKGSGTAEVELKK	5.0	0							P11974	115	P11974	125.0	intra	0.244475	P11974-115-P11974-125	93	121.0	False	1.0	14.0	1.0	10.0	4	1.0	1	1	BS3		83,3	TATESFASDPILYRPVAVALDTKGPEIR(23)-TGLIKGSGTAEVELKK(5)	4785.592000000001	83	Cross-Linked	4785.573	-0.018796	-3.9276230000000005	Intra-Protein	P11974(115)-P11974(125)/	0.244475	3	20180615_KS_CL_9.22621.22621.4.0.dta	pLink2	BS3
20180615_KS_CL_9	22926	5	TATESFASDPILYRPVAVALDTKGPEIRTGLIK	23	EMIKSGMNVAR	4.0	0				15.994915	7	Oxidation[M]	P11974	115	P11974	66.0	intra	0.5634963000000001	P11974-66-P11974-115	93	63.0	False	1.0	10.0	1.0	4.0	5	1.0	1	1	BS3	Oxidation[M](43)	84,1	TATESFASDPILYRPVAVALDTKGPEIRTGLIK(23)-EMIKSGMNVAR(4)	4918.605	84	Cross-Linked	4918.611	0.005146	1.046232	Intra-Protein	P11974(115)-P11974(66)/	0.5634963000000001	1	20180615_KS_CL_9.22926.22926.5.3.dta	pLink2	BS3
20180615_KS_CL_9	10434	3	TGLIKGSGTAEVELK	5	KAADVHEVR	1.0	0							P11974	125	P11974	247.0	intra	0.0008007826	P11974-125-P11974-247	121	247.0	False	1.0	4.0	1.0	4.0	3	1.0	1	1	BS3		85,1	TGLIKGSGTAEVELK(5)-KAADVHEVR(1)	2664.4570000000003	85	Cross-Linked	2664.458	0.001622	0.608755	Intra-Protein	P11974(125)-P11974(247)/	0.0008007826	1	20180615_KS_CL_9.10434.10434.3.0.dta	pLink2	BS3
20180615_KS_CL_9	10410	4	TGLIKGSGTAEVELK	5	KAADVHEVR	1.0	0							P11974	125	P11974	247.0	intra	0.01922164	P11974-125-P11974-247	121	247.0	False	1.0	7.0	1.0	7.0	4	1.0	1	1	BS3		85,2	TGLIKGSGTAEVELK(5)-KAADVHEVR(1)	2664.4570000000003	85	Cross-Linked	2664.458	0.001371	0.514551	Intra-Protein	P11974(125)-P11974(247)/	0.01922164	2	20180615_KS_CL_9.10410.10410.4.0.dta	pLink2	BS3
20180615_KS_CL_9	10593	4	TGLIKGSGTAEVELK	5	KAADVHEVR	1.0	0							P11974	125	P11974	247.0	intra	0.16997839999999997	P11974-125-P11974-247	121	247.0	False	1.0	4.0	1.0	7.0	4	1.0	1	1	BS3		85,3	TGLIKGSGTAEVELK(5)-KAADVHEVR(1)	2664.4570000000003	85	Cross-Linked	2664.4629999999997	0.006818	2.558871	Intra-Protein	P11974(125)-P11974(247)/	0.16997839999999997	3	20180615_KS_CL_9.10593.10593.4.0.dta	pLink2	BS3
20180615_KS_CL_9	22124	5	TGLIKGSGTAEVELK	5	KPRPTR	1.0	0							P11974	125	P11974	337.0	intra	0.01223263	P11974-125-P11974-337	121	337.0	False	1.0	7.0	1.0	2.0	5	1.0	1	1	BS3		86,1	TGLIKGSGTAEVELK(5)-KPRPTR(1)	2394.371	86	Cross-Linked	2394.371	-0.000713	-0.297782	Intra-Protein	P11974(125)-P11974(337)/	0.01223263	1	20180615_KS_CL_9.22124.22124.5.0.dta	pLink2	BS3
20180615_KS_CL_9	21908	5	TGLIKGSGTAEVELK	5	KPRPTR	1.0	0							P11974	125	P11974	337.0	intra	0.02275461	P11974-125-P11974-337	121	337.0	False	1.0	7.0	1.0	2.0	5	1.0	1	1	BS3		86,2	TGLIKGSGTAEVELK(5)-KPRPTR(1)	2394.371	86	Cross-Linked	2394.371	-0.000285	-0.119029	Intra-Protein	P11974(125)-P11974(337)/	0.02275461	2	20180615_KS_CL_9.21908.21908.5.0.dta	pLink2	BS3
20180615_KS_CL_9	9682	5	TGLIKGSGTAEVELK	5	KPRPTR	1.0	0							P11974	125	P11974	337.0	intra	0.04790112	P11974-125-P11974-337	121	337.0	False	1.0	10.0	1.0	2.0	5	1.0	1	1	BS3		86,3	TGLIKGSGTAEVELK(5)-KPRPTR(1)	2394.371	86	Cross-Linked	2394.371	-0.000554	-0.23137600000000003	Intra-Protein	P11974(125)-P11974(337)/	0.04790112	3	20180615_KS_CL_9.9682.9682.5.2.dta	pLink2	BS3
20180615_KS_CL_9	9190	5	TGLIKGSGTAEVELK	5	KPRPTR	1.0	0							P11974	125	P11974	337.0	intra	0.06440569	P11974-125-P11974-337	121	337.0	False	1.0	10.0	1.0	3.0	5	1.0	1	1	BS3		86,4	TGLIKGSGTAEVELK(5)-KPRPTR(1)	2394.371	86	Cross-Linked	2394.369	-0.0023	-0.960586	Intra-Protein	P11974(125)-P11974(337)/	0.06440569	4	20180615_KS_CL_9.9190.9190.5.0.dta	pLink2	BS3
20180615_KS_CL_9	9863	5	TGLIKGSGTAEVELK	5	KPRPTR	1.0	0							P11974	125	P11974	337.0	intra	0.07302261	P11974-125-P11974-337	121	337.0	False	1.0	8.0	1.0	2.0	5	1.0	1	1	BS3		86,5	TGLIKGSGTAEVELK(5)-KPRPTR(1)	2394.371	86	Cross-Linked	2394.37	-0.001018	-0.42516400000000004	Intra-Protein	P11974(125)-P11974(337)/	0.07302261	5	20180615_KS_CL_9.9863.9863.5.1.dta	pLink2	BS3
20180615_KS_CL_9	9352	5	TGLIKGSGTAEVELK	5	KPRPTR	1.0	0							P11974	125	P11974	337.0	intra	0.09754896	P11974-125-P11974-337	121	337.0	False	1.0	14.0	1.0	4.0	5	1.0	1	1	BS3		86,6	TGLIKGSGTAEVELK(5)-KPRPTR(1)	2394.371	86	Cross-Linked	2394.367	-0.004811	-2.009296	Intra-Protein	P11974(125)-P11974(337)/	0.09754896	6	20180615_KS_CL_9.9352.9352.5.0.dta	pLink2	BS3
20180615_KS_CL_9	9958	4	TGLIKGSGTAEVELK	5	KPRPTR	1.0	0							P11974	125	P11974	337.0	intra	0.1008587	P11974-125-P11974-337	121	337.0	False	1.0	11.0	1.0	2.0	4	1.0	1	1	BS3		86,7	TGLIKGSGTAEVELK(5)-KPRPTR(1)	2394.371	86	Cross-Linked	2394.37	-0.001641	-0.685357	Intra-Protein	P11974(125)-P11974(337)/	0.1008587	7	20180615_KS_CL_9.9958.9958.4.2.dta	pLink2	BS3
20180615_KS_CL_9	9510	5	TGLIKGSGTAEVELK	5	KPRPTR	1.0	0							P11974	125	P11974	337.0	intra	0.20155399999999998	P11974-125-P11974-337	121	337.0	False	1.0	8.0	1.0	3.0	5	1.0	1	1	BS3		86,8	TGLIKGSGTAEVELK(5)-KPRPTR(1)	2394.371	86	Cross-Linked	2394.369	-0.0025670000000000003	-1.072098	Intra-Protein	P11974(125)-P11974(337)/	0.20155399999999998	8	20180615_KS_CL_9.9510.9510.5.1.dta	pLink2	BS3
20180615_KS_CL_9	10080	4	TGLIKGSGTAEVELK	5	KPRPTR	1.0	0							P11974	125	P11974	337.0	intra	0.20359100000000002	P11974-125-P11974-337	121	337.0	False	1.0	7.0	1.0	2.0	4	1.0	1	1	BS3		86,9	TGLIKGSGTAEVELK(5)-KPRPTR(1)	2394.371	86	Cross-Linked	2394.367	-0.003896	-1.627149	Intra-Protein	P11974(125)-P11974(337)/	0.20359100000000002	9	20180615_KS_CL_9.10080.10080.4.3.dta	pLink2	BS3
20180615_KS_CL_9	9383	3	TGLIKGSGTAEVELK	5	KPRPTR	1.0	0							P11974	125	P11974	337.0	intra	0.2582412	P11974-125-P11974-337	121	337.0	False	1.0	14.0	1.0	3.0	3	1.0	1	1	BS3		86,10	TGLIKGSGTAEVELK(5)-KPRPTR(1)	2394.371	86	Cross-Linked	2394.364	-0.006963	-2.90807	Intra-Protein	P11974(125)-P11974(337)/	0.2582412	10	20180615_KS_CL_9.9383.9383.3.0.dta	pLink2	BS3
20180615_KS_CL_9	9498	5	TGLIKGSGTAEVELK	5	KPRPTR	1.0	0							P11974	125	P11974	337.0	intra	0.28716990000000003	P11974-125-P11974-337	121	337.0	False	1.0	8.0	1.0	4.0	5	1.0	1	1	BS3		86,11	TGLIKGSGTAEVELK(5)-KPRPTR(1)	2394.371	86	Cross-Linked	2394.369	-0.00249	-1.039939	Intra-Protein	P11974(125)-P11974(337)/	0.28716990000000003	11	20180615_KS_CL_9.9498.9498.5.0.dta	pLink2	BS3
20180615_KS_CL_9	9714	4	TGLIKGSGTAEVELK	5	KPRPTR	1.0	0							P11974	125	P11974	337.0	intra	0.29752140000000005	P11974-125-P11974-337	121	337.0	False	1.0	11.0	1.0	2.0	4	1.0	1	1	BS3		86,12	TGLIKGSGTAEVELK(5)-KPRPTR(1)	2394.371	86	Cross-Linked	2394.371	-0.00057	-0.238058	Intra-Protein	P11974(125)-P11974(337)/	0.29752140000000005	12	20180615_KS_CL_9.9714.9714.4.0.dta	pLink2	BS3
20180615_KS_CL_9	9844	4	TGLIKGSGTAEVELK	5	KPRPTR	1.0	0							P11974	125	P11974	337.0	intra	0.33493890000000004	P11974-125-P11974-337	121	337.0	False	1.0	8.0	1.0	2.0	4	1.0	1	1	BS3		86,13	TGLIKGSGTAEVELK(5)-KPRPTR(1)	2394.371	86	Cross-Linked	2394.364	-0.007687	-3.210446	Intra-Protein	P11974(125)-P11974(337)/	0.33493890000000004	13	20180615_KS_CL_9.9844.9844.4.4.dta	pLink2	BS3
20180615_KS_CL_9	9649	4	TGLIKGSGTAEVELK	5	KPRPTR	1.0	0							P11974	125	P11974	337.0	intra	0.3372429	P11974-125-P11974-337	121	337.0	False	1.0	12.0	1.0	2.0	4	1.0	1	1	BS3		86,14	TGLIKGSGTAEVELK(5)-KPRPTR(1)	2394.371	86	Cross-Linked	2394.369	-0.001945	-0.812322	Intra-Protein	P11974(125)-P11974(337)/	0.3372429	14	20180615_KS_CL_9.9649.9649.4.0.dta	pLink2	BS3
20180615_KS_CL_9	9297	4	TGLIKGSGTAEVELK	5	KPRPTR	1.0	0							P11974	125	P11974	337.0	intra	0.3717511	P11974-125-P11974-337	121	337.0	False	1.0	16.0	1.0	3.0	4	1.0	1	1	BS3		86,15	TGLIKGSGTAEVELK(5)-KPRPTR(1)	2394.371	86	Cross-Linked	2394.365	-0.006479	-2.7059290000000003	Intra-Protein	P11974(125)-P11974(337)/	0.3717511	15	20180615_KS_CL_9.9297.9297.4.0.dta	pLink2	BS3
20180615_KS_CL_9	9435	4	TGLIKGSGTAEVELK	5	KPRPTR	1.0	0							P11974	125	P11974	337.0	intra	0.38553309999999996	P11974-125-P11974-337	121	337.0	False	1.0	17.0	1.0	3.0	4	1.0	1	1	BS3		86,16	TGLIKGSGTAEVELK(5)-KPRPTR(1)	2394.371	86	Cross-Linked	2394.366	-0.0057009999999999995	-2.381001	Intra-Protein	P11974(125)-P11974(337)/	0.38553309999999996	16	20180615_KS_CL_9.9435.9435.4.0.dta	pLink2	BS3
20180615_KS_CL_9	9230	3	TGLIKGSGTAEVELK	5	KPRPTR	1.0	0							P11974	125	P11974	337.0	intra	0.3904388	P11974-125-P11974-337	121	337.0	False	1.0	11.5	1.0	2.5	3	1.0	1	1	BS3		86,17	TGLIKGSGTAEVELK(5)-KPRPTR(1)	2394.371	86	Cross-Linked	2394.363	-0.008043000000000002	-3.3591279999999997	Intra-Protein	P11974(125)-P11974(337)/	0.3904388	17	20180615_KS_CL_9.9230.9230.3.1.dta	pLink2	BS3
20180615_KS_CL_9	9790	4	TGLIKGSGTAEVELK	5	KPRPTR	1.0	0							P11974	125	P11974	337.0	intra	0.518688	P11974-125-P11974-337	121	337.0	False	1.0	9.0	1.0	2.0	4	1.0	1	1	BS3		86,18	TGLIKGSGTAEVELK(5)-KPRPTR(1)	2394.371	86	Cross-Linked	2394.367	-0.004637	-1.936625	Intra-Protein	P11974(125)-P11974(337)/	0.518688	18	20180615_KS_CL_9.9790.9790.4.1.dta	pLink2	BS3
20180615_KS_CL_9	9609	4	TGLIKGSGTAEVELK	5	KPRPTR	1.0	0							P11974	125	P11974	337.0	intra	0.614279	P11974-125-P11974-337	121	337.0	False	1.0	11.0	1.0	2.0	4	1.0	1	1	BS3		86,19	TGLIKGSGTAEVELK(5)-KPRPTR(1)	2394.371	86	Cross-Linked	2394.369	-0.002049	-0.855757	Intra-Protein	P11974(125)-P11974(337)/	0.614279	19	20180615_KS_CL_9.9609.9609.4.0.dta	pLink2	BS3
20180615_KS_CL_9	16315	3	TGLIKGSGTAEVELK	5	NICKVVDVGSK	4.0	0				57.021464	3	Carbamidomethyl[C]	P11974	125	P11974	166.0	intra	0.01866287	P11974-125-P11974-166	121	163.0	False	1.0	3.5	1.0	5.5	3	1.0	1	1	BS3	Carbamidomethyl[C](21)	87,1	TGLIKGSGTAEVELK(5)-NICKVVDVGSK(4)	2858.554	87	Cross-Linked	2858.551	-0.003015	-1.054729	Intra-Protein	P11974(125)-P11974(166)/	0.01866287	1	20180615_KS_CL_9.16315.16315.3.0.dta	pLink2	BS3
20180615_KS_CL_9	16127	4	TGLIKGSGTAEVELK	5	NICKVVDVGSK	4.0	0				57.021464	3	Carbamidomethyl[C]	P11974	125	P11974	166.0	intra	0.04143784	P11974-125-P11974-166	121	163.0	False	1.0	5.5	1.0	6.5	4	1.0	1	1	BS3	Carbamidomethyl[C](21)	87,2	TGLIKGSGTAEVELK(5)-NICKVVDVGSK(4)	2858.554	87	Cross-Linked	2858.552	-0.002317	-0.81055	Intra-Protein	P11974(125)-P11974(166)/	0.04143784	2	20180615_KS_CL_9.16127.16127.4.0.dta	pLink2	BS3
20180615_KS_CL_9	8657	6	TGLIKGSGTAEVELKK	5	KAADVHEVR	1.0	0							P11974	125	P11974	247.0	intra	0.03133692	P11974-125-P11974-247	121	247.0	False	1.0	6.0	1.0	10.0	6	1.0	1	1	BS3		88,1	TGLIKGSGTAEVELKK(5)-KAADVHEVR(1)	2792.551	88	Cross-Linked	2792.555	0.0038090000000000003	1.3639860000000001	Intra-Protein	P11974(125)-P11974(247)/	0.03133692	1	20180615_KS_CL_9.8657.8657.6.1.dta	pLink2	BS3
20180615_KS_CL_9	7898	5	TGLIKGSGTAEVELKK	5	KPRPTR	1.0	0							P11974	125	P11974	337.0	intra	0.01800583	P11974-125-P11974-337	121	337.0	False	1.0	13.0	1.0	2.0	5	1.0	1	1	BS3		89,1	TGLIKGSGTAEVELKK(5)-KPRPTR(1)	2522.466	89	Cross-Linked	2522.466	-0.000455	-0.18037899999999998	Intra-Protein	P11974(125)-P11974(337)/	0.01800583	1	20180615_KS_CL_9.7898.7898.5.1.dta	pLink2	BS3
20180615_KS_CL_9	7736	5	TGLIKGSGTAEVELKK	5	KPRPTR	1.0	0							P11974	125	P11974	337.0	intra	0.15333110000000003	P11974-125-P11974-337	121	337.0	False	1.0	16.0	1.0	4.0	5	1.0	1	1	BS3		89,2	TGLIKGSGTAEVELKK(5)-KPRPTR(1)	2522.466	89	Cross-Linked	2522.462	-0.00439	-1.74036	Intra-Protein	P11974(125)-P11974(337)/	0.15333110000000003	2	20180615_KS_CL_9.7736.7736.5.0.dta	pLink2	BS3
20180615_KS_CL_9	7719	4	TGLIKGSGTAEVELKK	5	KPRPTR	1.0	0							P11974	125	P11974	337.0	intra	0.2819954	P11974-125-P11974-337	121	337.0	False	1.0	8.0	1.0	2.0	4	1.0	1	1	BS3		89,3	TGLIKGSGTAEVELKK(5)-KPRPTR(1)	2522.466	89	Cross-Linked	2522.469	0.003034	1.202791	Intra-Protein	P11974(125)-P11974(337)/	0.2819954	3	20180615_KS_CL_9.7719.7719.4.0.dta	pLink2	BS3
20180615_KS_CL_9	22635	4	VFLAQKMIIGR	6	KLFEELAR	1.0	0	15.994915	7	Oxidation[M]				P11974	311	P11974	393.0	intra	0.6766755999999999	P11974-311-P11974-393	306	393.0	False	1.0	8.5	1.0	5.5	4	1.0	1	1	BS3	Oxidation[M](7)	90,1	VFLAQKMIIGR(6)-KLFEELAR(1)	2434.389	90	Cross-Linked	2434.384	-0.005179	-2.1274330000000004	Intra-Protein	P11974(311)-P11974(393)/	0.6766755999999999	1	20180615_KS_CL_9.22635.22635.4.2.dta	pLink2	BS3
20180615_KS_CL_9	14104	4	VFLAQKMIIGR	6	KPRPTR	1.0	0							P11974	311	P11974	337.0	intra	0.09570804	P11974-311-P11974-337	306	337.0	False	1.0	11.5	1.0	1.5	4	1.0	1	1	BS3		91,1	VFLAQKMIIGR(6)-KPRPTR(1)	2167.29	91	Cross-Linked	2167.295	0.005535	2.553881	Intra-Protein	P11974(311)-P11974(337)/	0.09570804	1	20180615_KS_CL_9.14104.14104.4.0.dta	pLink2	BS3
20180615_KS_CL_9	14084	5	VFLAQKMIIGR	6	KPRPTR	1.0	0							P11974	311	P11974	337.0	intra	0.1682431	P11974-311-P11974-337	306	337.0	False	1.0	8.5	1.0	1.5	5	1.0	1	1	BS3		91,2	VFLAQKMIIGR(6)-KPRPTR(1)	2167.29	91	Cross-Linked	2167.291	0.001034	0.47709399999999996	Intra-Protein	P11974(311)-P11974(337)/	0.1682431	2	20180615_KS_CL_9.14084.14084.5.0.dta	pLink2	BS3
20180615_KS_CL_9	14527	5	VYVDDGLISLQVKQK	13	KAADVHEVR	1.0	0							P11974	186	P11974	247.0	intra	0.0003683495	P11974-186-P11974-247	174	247.0	False	1.0	4.0	1.0	11.0	5	1.0	1	1	BS3		92,1	VYVDDGLISLQVKQK(13)-KAADVHEVR(1)	2866.567	92	Cross-Linked	2866.57	0.002684	0.936312	Intra-Protein	P11974(186)-P11974(247)/	0.0003683495	1	20180615_KS_CL_9.14527.14527.5.0.dta	pLink2	BS3
20180615_KS_CL_9	14495	5	VYVDDGLISLQVKQK	13	KAADVHEVR	1.0	0							P11974	186	P11974	247.0	intra	0.01275594	P11974-186-P11974-247	174	247.0	False	1.0	6.0	1.0	8.0	5	1.0	1	1	BS3		92,2	VYVDDGLISLQVKQK(13)-KAADVHEVR(1)	2866.567	92	Cross-Linked	2866.566	-0.000984	-0.34326799999999996	Intra-Protein	P11974(186)-P11974(247)/	0.01275594	2	20180615_KS_CL_9.14495.14495.5.0.dta	pLink2	BS3
20180615_KS_CL_9	13447	4	VYVDDGLISLQVKQK	13	KPRPTR	1.0	0							P11974	186	P11974	337.0	intra	0.01736536	P11974-186-P11974-337	174	337.0	False	1.0	19.0	1.0	2.0	4	1.0	1	1	BS3		93,1	VYVDDGLISLQVKQK(13)-KPRPTR(1)	2596.482	93	Cross-Linked	2596.476	-0.005816	-2.239954	Intra-Protein	P11974(186)-P11974(337)/	0.01736536	1	20180615_KS_CL_9.13447.13447.4.0.dta	pLink2	BS3
20180615_KS_CL_9	13257	4	VYVDDGLISLQVKQK	13	KPRPTR	1.0	0							P11974	186	P11974	337.0	intra	0.0268783	P11974-186-P11974-337	174	337.0	False	1.0	14.0	1.0	2.0	4	1.0	1	1	BS3		93,2	VYVDDGLISLQVKQK(13)-KPRPTR(1)	2596.482	93	Cross-Linked	2596.471	-0.011224	-4.3227720000000005	Intra-Protein	P11974(186)-P11974(337)/	0.0268783	2	20180615_KS_CL_9.13257.13257.4.0.dta	pLink2	BS3
20180615_KS_CL_9	13321	5	VYVDDGLISLQVKQK	13	KPRPTR	1.0	0							P11974	186	P11974	337.0	intra	0.03669605	P11974-186-P11974-337	174	337.0	False	1.0	21.0	1.0	4.0	5	1.0	1	1	BS3		93,3	VYVDDGLISLQVKQK(13)-KPRPTR(1)	2596.482	93	Cross-Linked	2596.48	-0.0023	-0.885814	Intra-Protein	P11974(186)-P11974(337)/	0.03669605	3	20180615_KS_CL_9.13321.13321.5.0.dta	pLink2	BS3
20180615_KS_CL_9	20882	3	VYVDDGLISLQVKQK	13	NICKVVDVGSK	4.0	0				57.021464	3	Carbamidomethyl[C]	P11974	186	P11974	166.0	intra	0.0047212	P11974-166-P11974-186	174	163.0	False	1.0	3.5	1.0	5.5	3	1.0	1	1	BS3	Carbamidomethyl[C](21)	94,1	VYVDDGLISLQVKQK(13)-NICKVVDVGSK(4)	3060.665	94	Cross-Linked	3060.656	-0.009072	-2.9640619999999998	Intra-Protein	P11974(186)-P11974(166)/	0.0047212	1	20180615_KS_CL_9.20882.20882.3.0.dta	pLink2	BS3
20180615_KS_CL_9	21001	3	VYVDDGLISLQVKQK	13	NICKVVDVGSK	4.0	0				57.021464	3	Carbamidomethyl[C]	P11974	186	P11974	166.0	intra	0.00606414	P11974-166-P11974-186	174	163.0	False	1.0	5.5	1.0	6.5	3	1.0	1	1	BS3	Carbamidomethyl[C](21)	94,2	VYVDDGLISLQVKQK(13)-NICKVVDVGSK(4)	3060.665	94	Cross-Linked	3060.6609999999996	-0.003991	-1.303965	Intra-Protein	P11974(186)-P11974(166)/	0.00606414	2	20180615_KS_CL_9.21001.21001.3.0.dta	pLink2	BS3
20180615_KS_CL_9	22509	3	VYVDDGLISLQVKQK	13	TGLIKGSGTAEVELK	5.0	0							P11974	186	P11974	125.0	intra	0.0512996	P11974-125-P11974-186	174	121.0	False	1.0	5.5	1.0	10.5	3	1.0	1	1	BS3		95,1	VYVDDGLISLQVKQK(13)-TGLIKGSGTAEVELK(5)	3344.8559999999998	95	Cross-Linked	3344.8559999999998	0.00025499999999999996	0.076236	Intra-Protein	P11974(186)-P11974(125)/	0.0512996	1	20180615_KS_CL_9.22509.22509.3.2.dta	pLink2	BS3
20180615_KS_CL_9	23134	3	AGKPVICATQMLESMIKKPR	17	AGKPVICATQMLESMIKKPR	18.0	0	57.021464	7	Carbamidomethyl[C]				P11974	336	P11974	337.0	loop	0.07444383	P11974-336	320	320.0	False	1.0	18.0	1.0	0.0	3	1.0	1	1	BS3	Carbamidomethyl[C](7)	1,1	AGKPVICATQMLESMIKKPR(17)(18)	2396.286	1	Loop-Linked	2396.286	-0.00016	-0.06677000000000001	None	P11974(336)(337)/	0.07444383	1	20180615_KS_CL_9.23134.23134.3.3.dta	pLink2	BS3
20180615_KS_CL_9	23461	3	GATLKITLDNAYMEKCDENILWLDYK	5	GATLKITLDNAYMEKCDENILWLDYK	15.0	0	57.021464	16	Carbamidomethyl[C]				P11974	141	P11974	151.0	loop	0.005811894000000001	P11974-141	137	137.0	False	1.0	15.0	1.0	0.0	3	1.0	1	1	BS3	Carbamidomethyl[C](16)	2,1	GATLKITLDNAYMEKCDENILWLDYK(5)(15)	3255.595	2	Loop-Linked	3255.6079999999997	0.013336	4.0963330000000004	None	P11974(141)(151)/	0.005811894000000001	1	20180615_KS_CL_9.23461.23461.3.0.dta	pLink2	BS3
20180615_KS_CL_9	23369	3	GATLKITLDNAYMEKCDENILWLDYK	5	GATLKITLDNAYMEKCDENILWLDYK	15.0	0	57.021464;15.994915	16;13	Carbamidomethyl[C];Oxidation[M]				P11974	141	P11974	151.0	loop	0.01604078	P11974-141	137	137.0	False	1.0	16.0	1.0	0.0	3	1.0	1	1	BS3	Carbamidomethyl[C](16);Oxidation[M](13)	2,2	GATLKITLDNAYMEKCDENILWLDYK(5)(15)	3271.59	2	Loop-Linked	3271.6009999999997	0.011276000000000001	3.4466419999999998	None	P11974(141)(151)/	0.01604078	2	20180615_KS_CL_9.23369.23369.3.0.dta	pLink2	BS3
20180615_KS_CL_9	23362	3	GATLKITLDNAYMEKCDENILWLDYK	5	GATLKITLDNAYMEKCDENILWLDYK	15.0	0	57.021464;15.994915	16;13	Carbamidomethyl[C];Oxidation[M]				P11974	141	P11974	151.0	loop	0.02270153	P11974-141	137	137.0	False	1.0	12.0	1.0	0.0	3	1.0	1	1	BS3	Carbamidomethyl[C](16);Oxidation[M](13)	2,3	GATLKITLDNAYMEKCDENILWLDYK(5)(15)	3271.59	2	Loop-Linked	3271.6009999999997	0.011276000000000001	3.4466419999999998	None	P11974(141)(151)/	0.02270153	3	20180615_KS_CL_9.23362.23362.3.0.dta	pLink2	BS3
20180615_KS_CL_9	23566	3	GDLGIEIPAEKVFLAQKMIIGR	11	GDLGIEIPAEKVFLAQKMIIGR	17.0	0	15.994915	18	Oxidation[M]				P11974	305	P11974	311.0	loop	0.0032269679999999998	P11974-305	295	295.0	False	1.0	13.0	1.0	0.0	3	1.0	1	1	BS3	Oxidation[M](18)	3,1	GDLGIEIPAEKVFLAQKMIIGR(11)(17)	2552.42	3	Loop-Linked	2552.42	-0.000357	-0.13986800000000002	None	P11974(305)(311)/	0.0032269679999999998	1	20180615_KS_CL_9.23566.23566.3.0.dta	pLink2	BS3
20180615_KS_CL_9	23577	3	GDLGIEIPAEKVFLAQKMIIGR	11	GDLGIEIPAEKVFLAQKMIIGR	17.0	0	15.994915	18	Oxidation[M]				P11974	305	P11974	311.0	loop	0.004043472	P11974-305	295	295.0	False	1.0	16.0	1.0	0.0	3	1.0	1	1	BS3	Oxidation[M](18)	3,2	GDLGIEIPAEKVFLAQKMIIGR(11)(17)	2552.416	3	Loop-Linked	2552.416	0.000136	0.053283000000000004	None	P11974(305)(311)/	0.004043472	2	20180615_KS_CL_9.23577.23577.3.0.dta	pLink2	BS3
20180615_KS_CL_9	23820	3	GDLGIEIPAEKVFLAQKMIIGR	11	GDLGIEIPAEKVFLAQKMIIGR	17.0	0							P11974	305	P11974	311.0	loop	0.01187551	P11974-305	295	295.0	False	1.0	16.0	1.0	0.0	3	1.0	1	1	BS3		3,3	GDLGIEIPAEKVFLAQKMIIGR(11)(17)	2536.4210000000003	3	Loop-Linked	2536.424	0.003168	1.249004	None	P11974(305)(311)/	0.01187551	3	20180615_KS_CL_9.23820.23820.3.0.dta	pLink2	BS3
20180615_KS_CL_9	23793	3	GFFKKGDVVIVLTGWR	4	GFFKKGDVVIVLTGWR	5.0	0							P11974	504	P11974	505.0	loop	0.01335802	P11974-504	501	501.0	False	1.0	9.0	1.0	0.0	3	1.0	1	1	BS3		4,1	GFFKKGDVVIVLTGWR(4)(5)	1960.105	4	Loop-Linked	1960.108	0.002665	1.359621	None	P11974(504)(505)/	0.01335802	1	20180615_KS_CL_9.23793.23793.3.0.dta	pLink2	BS3
20180615_KS_CL_9	23811	3	GFFKKGDVVIVLTGWR	4	GFFKKGDVVIVLTGWR	5.0	0							P11974	504	P11974	505.0	loop	0.0151797	P11974-504	501	501.0	False	1.0	8.0	1.0	0.0	3	1.0	1	1	BS3		4,2	GFFKKGDVVIVLTGWR(4)(5)	1960.105	4	Loop-Linked	1960.108	0.002665	1.359621	None	P11974(504)(505)/	0.0151797	2	20180615_KS_CL_9.23811.23811.3.0.dta	pLink2	BS3
20180615_KS_CL_9	23481	3	GFFKKGDVVIVLTGWRPGSGFTNTMR	4	GFFKKGDVVIVLTGWRPGSGFTNTMR	5.0	0							P11974	504	P11974	505.0	loop	0.08044915	P11974-504	501	501.0	False	1.0	18.0	1.0	0.0	3	1.0	1	1	BS3		5,1	GFFKKGDVVIVLTGWRPGSGFTNTMR(4)(5)	3008.5809999999997	5	Loop-Linked	3008.593	0.011776	3.914137	None	P11974(504)(505)/	0.08044915	1	20180615_KS_CL_9.23481.23481.3.0.dta	pLink2	BS3
20180615_KS_CL_9	23223	3	GFFKKGDVVIVLTGWRPGSGFTNTMR	4	GFFKKGDVVIVLTGWRPGSGFTNTMR	5.0	0	15.994915	25	Oxidation[M]				P11974	504	P11974	505.0	loop	0.3217788	P11974-504	501	501.0	False	1.0	14.0	1.0	0.0	3	1.0	1	1	BS3	Oxidation[M](25)	5,2	GFFKKGDVVIVLTGWRPGSGFTNTMR(4)(5)	3024.5759999999996	5	Loop-Linked	3024.59	0.013494999999999998	4.461782	None	P11974(504)(505)/	0.3217788	2	20180615_KS_CL_9.23223.23223.3.0.dta	pLink2	BS3
20180615_KS_CL_9	23441	4	GFFKKGDVVIVLTGWRPGSGFTNTMR	4	GFFKKGDVVIVLTGWRPGSGFTNTMR	5.0	0	15.994915	25	Oxidation[M]				P11974	504	P11974	505.0	loop	0.5035859	P11974-504	501	501.0	False	1.0	10.0	1.0	0.0	4	1.0	1	1	BS3	Oxidation[M](25)	5,3	GFFKKGDVVIVLTGWRPGSGFTNTMR(4)(5)	3024.5759999999996	5	Loop-Linked	3024.587	0.010998	3.6362120000000004	None	P11974(504)(505)/	0.5035859	3	20180615_KS_CL_9.23441.23441.4.1.dta	pLink2	BS3
20180615_KS_CL_9	23507	4	GFFKKGDVVIVLTGWRPGSGFTNTMR	4	GFFKKGDVVIVLTGWRPGSGFTNTMR	5.0	0							P11974	504	P11974	505.0	loop	0.5427469	P11974-504	501	501.0	False	1.0	8.0	1.0	0.0	4	1.0	1	1	BS3		5,4	GFFKKGDVVIVLTGWRPGSGFTNTMR(4)(5)	3008.5809999999997	5	Loop-Linked	3008.59	0.00893	2.9681759999999997	None	P11974(504)(505)/	0.5427469	4	20180615_KS_CL_9.23507.23507.4.0.dta	pLink2	BS3
20180615_KS_CL_9	23573	3	GPDFLVTEVENGGFLGSKKGVNLPGAAVDLPAVSEK	18	GPDFLVTEVENGGFLGSKKGVNLPGAAVDLPAVSEK	19.0	0							P11974	206	P11974	207.0	loop	0.004206789	P11974-206	189	189.0	False	1.0	27.0	1.0	0.0	3	1.0	1	1	BS3		6,1	GPDFLVTEVENGGFLGSKKGVNLPGAAVDLPAVSEK(18)(19)	3749.9629999999997	6	Loop-Linked	3749.973	0.009977	2.660559	None	P11974(206)(207)/	0.004206789	1	20180615_KS_CL_9.23573.23573.3.0.dta	pLink2	BS3
20180615_KS_CL_9	23592	3	GPDFLVTEVENGGFLGSKKGVNLPGAAVDLPAVSEK	18	GPDFLVTEVENGGFLGSKKGVNLPGAAVDLPAVSEK	19.0	0							P11974	206	P11974	207.0	loop	0.009278625	P11974-206	189	189.0	False	1.0	27.0	1.0	0.0	3	1.0	1	1	BS3		6,2	GPDFLVTEVENGGFLGSKKGVNLPGAAVDLPAVSEK(18)(19)	3749.9629999999997	6	Loop-Linked	3749.973	0.009687000000000001	2.583225	None	P11974(206)(207)/	0.009278625	2	20180615_KS_CL_9.23592.23592.3.0.dta	pLink2	BS3
20180615_KS_CL_9	23452	3	GPDFLVTEVENGGFLGSKKGVNLPGAAVDLPAVSEKDIQDLK	18	GPDFLVTEVENGGFLGSKKGVNLPGAAVDLPAVSEKDIQDLK	19.0	0							P11974	206	P11974	207.0	loop	0.01377839	P11974-206	189	189.0	False	1.0	21.0	1.0	0.0	3	1.0	1	1	BS3		7,1	GPDFLVTEVENGGFLGSKKGVNLPGAAVDLPAVSEKDIQDLK(18)(19)	4462.339	7	Loop-Linked	4462.344	0.0045850000000000005	1.027488	None	P11974(206)(207)/	0.01377839	1	20180615_KS_CL_9.23452.23452.3.1.dta	pLink2	BS3
20180615_KS_CL_9	15692	3	GSGTAEVELKKGATLK	10	GSGTAEVELKKGATLK	11.0	0							P11974	135	P11974	136.0	loop	0.005005749	P11974-135	126	126.0	False	1.0	21.0	1.0	0.0	3	1.0	1	1	BS3		8,1	GSGTAEVELKKGATLK(10)(11)	1726.9579999999999	8	Loop-Linked	1726.96	0.001477	0.855261	None	P11974(135)(136)/	0.005005749	1	20180615_KS_CL_9.15692.15692.3.0.dta	pLink2	BS3
20180615_KS_CL_9	12069	2	ILGEKGKNIK	5	ILGEKGKNIK	7.0	0							P11974	261	P11974	263.0	loop	0.06489914	P11974-261	257	257.0	False	1.0	11.0	1.0	0.0	2	1.0	1	1	BS3		9,1	ILGEKGKNIK(5)(7)	1237.751	9	Loop-Linked	1237.752	0.001033	0.834578	None	P11974(261)(263)/	0.06489914	1	20180615_KS_CL_9.12069.12069.2.0.dta	pLink2	BS3
20180615_KS_CL_9	23173	3	KGATLKITLDNAYMEKCDENILWLDYK	6	KGATLKITLDNAYMEKCDENILWLDYK	16.0	0	57.021464	17	Carbamidomethyl[C]				P11974	141	P11974	151.0	loop	0.05274597	P11974-141	136	136.0	False	1.0	13.0	1.0	0.0	3	1.0	1	1	BS3	Carbamidomethyl[C](17)	10,1	KGATLKITLDNAYMEKCDENILWLDYK(6)(16)	3383.69	10	Loop-Linked	3383.6859999999997	-0.003737	-1.104416	None	P11974(141)(151)/	0.05274597	1	20180615_KS_CL_9.23173.23173.3.0.dta	pLink2	BS3
20180615_KS_CL_9	23076	3	KGATLKITLDNAYMEKCDENILWLDYK	6	KGATLKITLDNAYMEKCDENILWLDYK	16.0	0	57.021464;15.994915	17;14	Carbamidomethyl[C];Oxidation[M]				P11974	141	P11974	151.0	loop	0.1097009	P11974-141	136	136.0	False	1.0	15.0	1.0	0.0	3	1.0	1	1	BS3	Carbamidomethyl[C](17);Oxidation[M](14)	10,2	KGATLKITLDNAYMEKCDENILWLDYK(6)(16)	3399.685	10	Loop-Linked	3399.684	-0.000743	-0.21855	None	P11974(141)(151)/	0.1097009	2	20180615_KS_CL_9.23076.23076.3.0.dta	pLink2	BS3
20180615_KS_CL_9	10062	2	KILGEKGK	1	KILGEKGK	6.0	0							P11974	256	P11974	261.0	loop	0.6065559	P11974-256	256	256.0	False	1.0	2.0	1.0	0.0	2	1.0	1	1	BS3		11,1	KILGEKGK(1)(6)	1010.6239999999999	11	Loop-Linked	1010.6260000000001	0.001145	1.132963	None	P11974(256)(261)/	0.6065559	1	20180615_KS_CL_9.10062.10062.2.0.dta	pLink2	BS3
20180615_KS_CL_9	13167	3	KILGEKGKNIK	1	KILGEKGKNIK	6.0	0							P11974	256	P11974	261.0	loop	0.4953201	P11974-256	256	256.0	False	1.0	3.0	1.0	0.0	3	1.0	1	1	BS3		12,1	KILGEKGKNIK(1)(6)	1365.846	12	Loop-Linked	1365.846	-4.7e-05	-0.034411000000000004	None	P11974(256)(261)/	0.4953201	1	20180615_KS_CL_9.13167.13167.3.0.dta	pLink2	BS3
20180615_KS_CL_9	8304	2	KILGEKGKNIK	1	KILGEKGKNIK	6.0	0							P11974	256	P11974	261.0	loop	0.5422036	P11974-256	256	256.0	False	1.0	3.0	1.0	0.0	2	1.0	1	1	BS3		12,2	KILGEKGKNIK(1)(6)	1365.846	12	Loop-Linked	1365.8429999999998	-0.002949	-2.1591009999999997	None	P11974(256)(261)/	0.5422036	2	20180615_KS_CL_9.8304.8304.2.3.dta	pLink2	BS3
20180615_KS_CL_9	8981	3	KILGEKGKNIK	6	KILGEKGKNIK	8.0	0							P11974	261	P11974	263.0	loop	0.01144298	P11974-261	256	256.0	False	1.0	20.0	1.0	0.0	3	1.0	1	1	BS3		13,1	KILGEKGKNIK(6)(8)	1365.846	13	Loop-Linked	1365.845	-0.000883	-0.646486	None	P11974(261)(263)/	0.01144298	1	20180615_KS_CL_9.8981.8981.3.0.dta	pLink2	BS3
20180615_KS_CL_9	8805	3	KILGEKGKNIK	6	KILGEKGKNIK	8.0	0							P11974	261	P11974	263.0	loop	0.07180685	P11974-261	256	256.0	False	1.0	17.0	1.0	0.0	3	1.0	1	1	BS3		13,2	KILGEKGKNIK(6)(8)	1365.846	13	Loop-Linked	1365.845	-0.001366	-1.0001120000000001	None	P11974(261)(263)/	0.07180685	2	20180615_KS_CL_9.8805.8805.3.0.dta	pLink2	BS3
20180615_KS_CL_9	18895	3	KILGEKGKNIK	6	KILGEKGKNIK	8.0	0							P11974	261	P11974	263.0	loop	0.16463329999999998	P11974-261	256	256.0	False	1.0	15.0	1.0	0.0	3	1.0	1	1	BS3		13,3	KILGEKGKNIK(6)(8)	1365.846	13	Loop-Linked	1365.845	-0.0016820000000000001	-1.231471	None	P11974(261)(263)/	0.16463329999999998	3	20180615_KS_CL_9.18895.18895.3.0.dta	pLink2	BS3
20180615_KS_CL_9	8494	3	KILGEKGKNIK	6	KILGEKGKNIK	8.0	0							P11974	261	P11974	263.0	loop	0.28700349999999997	P11974-261	256	256.0	False	1.0	10.0	1.0	0.0	3	1.0	1	1	BS3		13,4	KILGEKGKNIK(6)(8)	1365.846	13	Loop-Linked	1365.845	-0.0009199999999999999	-0.673575	None	P11974(261)(263)/	0.28700349999999997	4	20180615_KS_CL_9.8494.8494.3.0.dta	pLink2	BS3
20180615_KS_CL_9	8332	3	KILGEKGKNIK	6	KILGEKGKNIK	8.0	0							P11974	261	P11974	263.0	loop	0.44158050000000004	P11974-261	256	256.0	False	1.0	12.0	1.0	0.0	3	1.0	1	1	BS3		13,5	KILGEKGKNIK(6)(8)	1365.846	13	Loop-Linked	1365.8410000000001	-0.0049299999999999995	-3.6094839999999997	None	P11974(261)(263)/	0.44158050000000004	5	20180615_KS_CL_9.8332.8332.3.0.dta	pLink2	BS3
20180615_KS_CL_9	9290	2	KILGEKGKNIK	6	KILGEKGKNIK	8.0	0							P11974	261	P11974	263.0	loop	0.548401	P11974-261	256	256.0	False	1.0	4.0	1.0	0.0	2	1.0	1	1	BS3		13,6	KILGEKGKNIK(6)(8)	1365.846	13	Loop-Linked	1365.846	-0.000101	-0.073947	None	P11974(261)(263)/	0.548401	6	20180615_KS_CL_9.9290.9290.2.3.dta	pLink2	BS3
20180615_KS_CL_9	9631	3	KILGEKGKNIK	6	KILGEKGKNIK	8.0	0							P11974	261	P11974	263.0	loop	0.5668972	P11974-261	256	256.0	False	1.0	6.0	1.0	0.0	3	1.0	1	1	BS3		13,7	KILGEKGKNIK(6)(8)	1365.846	13	Loop-Linked	1365.845	-0.001734	-1.269543	None	P11974(261)(263)/	0.5668972	7	20180615_KS_CL_9.9631.9631.3.0.dta	pLink2	BS3
20180615_KS_CL_9	9791	2	KILGEKGKNIK	6	KILGEKGKNIK	8.0	0							P11974	261	P11974	263.0	loop	0.6173112	P11974-261	256	256.0	False	1.0	3.0	1.0	0.0	2	1.0	1	1	BS3		13,8	KILGEKGKNIK(6)(8)	1365.846	13	Loop-Linked	1365.846	-0.000144	-0.105429	None	P11974(261)(263)/	0.6173112	8	20180615_KS_CL_9.9791.9791.2.0.dta	pLink2	BS3
20180615_KS_CL_9	9092	2	KILGEKGKNIK	6	KILGEKGKNIK	8.0	0							P11974	261	P11974	263.0	loop	0.6918254	P11974-261	256	256.0	False	1.0	10.0	1.0	0.0	2	1.0	1	1	BS3		13,9	KILGEKGKNIK(6)(8)	1365.846	13	Loop-Linked	1365.84	-0.006351	-4.649864	None	P11974(261)(263)/	0.6918254	9	20180615_KS_CL_9.9092.9092.2.0.dta	pLink2	BS3
20180615_KS_CL_9	9740	2	KILGEKGKNIK	6	KILGEKGKNIK	8.0	0							P11974	261	P11974	263.0	loop	0.7238278	P11974-261	256	256.0	False	1.0	3.0	1.0	0.0	2	1.0	1	1	BS3		13,10	KILGEKGKNIK(6)(8)	1365.846	13	Loop-Linked	1365.845	-0.001261	-0.9232370000000001	None	P11974(261)(263)/	0.7238278	10	20180615_KS_CL_9.9740.9740.2.0.dta	pLink2	BS3
20180615_KS_CL_9	23448	3	NICKVVDVGSKVYVDDGLISLQVK	4	NICKVVDVGSKVYVDDGLISLQVK	11.0	0	57.021464	3	Carbamidomethyl[C]				P11974	166	P11974	173.0	loop	0.0039034240000000004	P11974-166	163	163.0	False	1.0	16.0	1.0	0.0	3	1.0	1	1	BS3	Carbamidomethyl[C](3)	14,1	NICKVVDVGSKVYVDDGLISLQVK(4)(11)	2786.5009999999997	14	Loop-Linked	2786.513	0.012772	4.583526999999999	None	P11974(166)(173)/	0.0039034240000000004	1	20180615_KS_CL_9.23448.23448.3.0.dta	pLink2	BS3
20180615_KS_CL_9	21750	3	NIKIISKIENHEGVR	3	NIKIISKIENHEGVR	7.0	0							P11974	266	P11974	270.0	loop	0.03435396	P11974-266	264	264.0	False	1.0	14.0	1.0	0.0	3	1.0	1	1	BS3		15,1	NIKIISKIENHEGVR(3)(7)	1888.065	15	Loop-Linked	1888.06	-0.005147	-2.726071	None	P11974(266)(270)/	0.03435396	1	20180615_KS_CL_9.21750.21750.3.0.dta	pLink2	BS3
20180615_KS_CL_9	23243	3	QKGPDFLVTEVENGGFLGSKKGVNLPGAAVDLPAVSEK	20	QKGPDFLVTEVENGGFLGSKKGVNLPGAAVDLPAVSEK	21.0	0							P11974	206	P11974	207.0	loop	0.02135339	P11974-206	187	187.0	False	1.0	27.0	1.0	0.0	3	1.0	1	1	BS3		16,1	QKGPDFLVTEVENGGFLGSKKGVNLPGAAVDLPAVSEK(20)(21)	4006.117	16	Loop-Linked	4006.137	0.019752000000000002	4.93046	None	P11974(206)(207)/	0.02135339	1	20180615_KS_CL_9.23243.23243.3.0.dta	pLink2	BS3
20180615_KS_CL_9	24137	3	SVETLKEMIKSGMNVAR	6	SVETLKEMIKSGMNVAR	10.0	0							P11974	62	P11974	66.0	loop	0.004051332	P11974-62	57	57.0	False	1.0	11.0	1.0	0.0	3	1.0	1	1	BS3		17,1	SVETLKEMIKSGMNVAR(6)(10)	2031.0610000000001	17	Loop-Linked	2031.0610000000001	-0.00025499999999999996	-0.12555	None	P11974(62)(66)/	0.004051332	1	20180615_KS_CL_9.24137.24137.3.0.dta	pLink2	BS3
20180615_KS_CL_9	24037	3	SVETLKEMIKSGMNVAR	6	SVETLKEMIKSGMNVAR	10.0	0							P11974	62	P11974	66.0	loop	0.005448454	P11974-62	57	57.0	False	1.0	11.0	1.0	0.0	3	1.0	1	1	BS3		17,2	SVETLKEMIKSGMNVAR(6)(10)	2031.0610000000001	17	Loop-Linked	2031.0629999999999	0.0015550000000000002	0.76561	None	P11974(62)(66)/	0.005448454	2	20180615_KS_CL_9.24037.24037.3.0.dta	pLink2	BS3
20180615_KS_CL_9	24247	3	SVETLKEMIKSGMNVAR	6	SVETLKEMIKSGMNVAR	10.0	0							P11974	62	P11974	66.0	loop	0.01716734	P11974-62	57	57.0	False	1.0	8.0	1.0	0.0	3	1.0	1	1	BS3		17,3	SVETLKEMIKSGMNVAR(6)(10)	2031.0610000000001	17	Loop-Linked	2031.0610000000001	-0.000102	-0.05022	None	P11974(62)(66)/	0.01716734	3	20180615_KS_CL_9.24247.24247.3.0.dta	pLink2	BS3
20180615_KS_CL_9	23538	3	SVETLKEMIKSGMNVAR	6	SVETLKEMIKSGMNVAR	10.0	0	15.994915;15.994915	8;13	Oxidation[M];Oxidation[M]				P11974	62	P11974	66.0	loop	0.0241751	P11974-62	57	57.0	False	1.0	12.0	1.0	0.0	3	1.0	1	1	BS3	Oxidation[M](8);Oxidation[M](13)	17,4	SVETLKEMIKSGMNVAR(6)(10)	2063.051	17	Loop-Linked	2063.049	-0.001553	-0.7527689999999999	None	P11974(62)(66)/	0.0241751	4	20180615_KS_CL_9.23538.23538.3.0.dta	pLink2	BS3
20180615_KS_CL_9	23489	3	SVETLKEMIKSGMNVAR	6	SVETLKEMIKSGMNVAR	10.0	0							P11974	62	P11974	66.0	loop	0.03950088	P11974-62	57	57.0	False	1.0	16.0	1.0	0.0	3	1.0	1	1	BS3		17,5	SVETLKEMIKSGMNVAR(6)(10)	2031.0610000000001	17	Loop-Linked	2031.067	0.005945000000000001	2.927041	None	P11974(62)(66)/	0.03950088	5	20180615_KS_CL_9.23489.23489.3.0.dta	pLink2	BS3
20180615_KS_CL_9	23129	3	SVETLKEMIKSGMNVAR	6	SVETLKEMIKSGMNVAR	10.0	0	15.994915	13	Oxidation[M]				P11974	62	P11974	66.0	loop	0.05433396	P11974-62	57	57.0	False	1.0	29.0	1.0	0.0	3	1.0	1	1	BS3	Oxidation[M](13)	17,6	SVETLKEMIKSGMNVAR(6)(10)	2047.056	17	Loop-Linked	2047.0539999999999	-0.0022440000000000003	-1.096208	None	P11974(62)(66)/	0.05433396	6	20180615_KS_CL_9.23129.23129.3.0.dta	pLink2	BS3
20180615_KS_CL_9	23904	2	SVETLKEMIKSGMNVAR	6	SVETLKEMIKSGMNVAR	10.0	0	15.994915	13	Oxidation[M]				P11974	62	P11974	66.0	loop	0.06520751	P11974-62	57	57.0	False	1.0	13.0	1.0	0.0	2	1.0	1	1	BS3	Oxidation[M](13)	17,7	SVETLKEMIKSGMNVAR(6)(10)	2047.056	17	Loop-Linked	2047.059	0.002996	1.463565	None	P11974(62)(66)/	0.06520751	7	20180615_KS_CL_9.23904.23904.2.0.dta	pLink2	BS3
20180615_KS_CL_9	23180	2	SVETLKEMIKSGMNVAR	6	SVETLKEMIKSGMNVAR	10.0	0	15.994915;15.994915	8;13	Oxidation[M];Oxidation[M]				P11974	62	P11974	66.0	loop	0.08299976	P11974-62	57	57.0	False	1.0	10.0	1.0	0.0	2	1.0	1	1	BS3	Oxidation[M](8);Oxidation[M](13)	17,8	SVETLKEMIKSGMNVAR(6)(10)	2063.051	17	Loop-Linked	2063.052	0.0011769999999999999	0.5705140000000001	None	P11974(62)(66)/	0.08299976	8	20180615_KS_CL_9.23180.23180.2.0.dta	pLink2	BS3
20180615_KS_CL_9	24088	3	SVETLKEMIKSGMNVAR	6	SVETLKEMIKSGMNVAR	10.0	0	15.994915	8	Oxidation[M]				P11974	62	P11974	66.0	loop	0.08376328	P11974-62	57	57.0	False	1.0	7.0	1.0	0.0	3	1.0	1	1	BS3	Oxidation[M](8)	17,9	SVETLKEMIKSGMNVAR(6)(10)	2047.056	17	Loop-Linked	2047.0539999999999	-0.00214	-1.045404	None	P11974(62)(66)/	0.08376328	9	20180615_KS_CL_9.24088.24088.3.0.dta	pLink2	BS3
20180615_KS_CL_9	23140	3	SVETLKEMIKSGMNVAR	6	SVETLKEMIKSGMNVAR	10.0	0	15.994915;15.994915	8;13	Oxidation[M];Oxidation[M]				P11974	62	P11974	66.0	loop	0.09509703	P11974-62	57	57.0	False	1.0	16.0	1.0	0.0	3	1.0	1	1	BS3	Oxidation[M](8);Oxidation[M](13)	17,10	SVETLKEMIKSGMNVAR(6)(10)	2063.051	17	Loop-Linked	2063.0460000000003	-0.004547	-2.204017	None	P11974(62)(66)/	0.09509703	10	20180615_KS_CL_9.23140.23140.3.2.dta	pLink2	BS3
20180615_KS_CL_9	20387	3	SVETLKEMIKSGMNVAR	6	SVETLKEMIKSGMNVAR	10.0	0	15.994915;15.994915	8;13	Oxidation[M];Oxidation[M]				P11974	62	P11974	66.0	loop	0.1465563	P11974-62	57	57.0	False	1.0	12.0	1.0	0.0	3	1.0	1	1	BS3	Oxidation[M](8);Oxidation[M](13)	17,11	SVETLKEMIKSGMNVAR(6)(10)	2063.051	17	Loop-Linked	2063.0429999999997	-0.0077469999999999995	-3.755118	None	P11974(62)(66)/	0.1465563	11	20180615_KS_CL_9.20387.20387.3.3.dta	pLink2	BS3
20180615_KS_CL_9	21951	3	SVETLKEMIKSGMNVAR	6	SVETLKEMIKSGMNVAR	10.0	0	15.994915;15.994915	8;13	Oxidation[M];Oxidation[M]				P11974	62	P11974	66.0	loop	0.1689271	P11974-62	57	57.0	False	1.0	6.0	1.0	0.0	3	1.0	1	1	BS3	Oxidation[M](8);Oxidation[M](13)	17,12	SVETLKEMIKSGMNVAR(6)(10)	2063.051	17	Loop-Linked	2063.051	0.00041500000000000006	0.201158	None	P11974(62)(66)/	0.1689271	12	20180615_KS_CL_9.21951.21951.3.0.dta	pLink2	BS3
20180615_KS_CL_9	24015	3	SVETLKEMIKSGMNVAR	6	SVETLKEMIKSGMNVAR	10.0	0	15.994915;15.994915	8;13	Oxidation[M];Oxidation[M]				P11974	62	P11974	66.0	loop	0.24913139999999998	P11974-62	57	57.0	False	1.0	7.0	1.0	0.0	3	1.0	1	1	BS3	Oxidation[M](8);Oxidation[M](13)	17,13	SVETLKEMIKSGMNVAR(6)(10)	2063.051	17	Loop-Linked	2063.05	-0.001015	-0.49199	None	P11974(62)(66)/	0.24913139999999998	13	20180615_KS_CL_9.24015.24015.3.1.dta	pLink2	BS3
20180615_KS_CL_9	22805	3	SVETLKEMIKSGMNVAR	6	SVETLKEMIKSGMNVAR	10.0	0	15.994915;15.994915	8;13	Oxidation[M];Oxidation[M]				P11974	62	P11974	66.0	loop	0.3782803	P11974-62	57	57.0	False	1.0	20.0	1.0	0.0	3	1.0	1	1	BS3	Oxidation[M](8);Oxidation[M](13)	17,14	SVETLKEMIKSGMNVAR(6)(10)	2063.051	17	Loop-Linked	2063.047	-0.0045130000000000005	-2.187537	None	P11974(62)(66)/	0.3782803	14	20180615_KS_CL_9.22805.22805.3.1.dta	pLink2	BS3
20180615_KS_CL_9	23967	3	SVETLKEMIKSGMNVAR	6	SVETLKEMIKSGMNVAR	10.0	0	15.994915	8	Oxidation[M]				P11974	62	P11974	66.0	loop	0.4242338	P11974-62	57	57.0	False	1.0	8.0	1.0	0.0	3	1.0	1	1	BS3	Oxidation[M](8)	17,15	SVETLKEMIKSGMNVAR(6)(10)	2047.056	17	Loop-Linked	2047.0529999999999	-0.003136	-1.5319559999999999	None	P11974(62)(66)/	0.4242338	15	20180615_KS_CL_9.23967.23967.3.0.dta	pLink2	BS3
20180615_KS_CL_9	24158	3	SVETLKEMIKSGMNVAR	6	SVETLKEMIKSGMNVAR	10.0	0	15.994915;15.994915	8;13	Oxidation[M];Oxidation[M]				P11974	62	P11974	66.0	loop	0.4771063	P11974-62	57	57.0	False	1.0	5.0	1.0	0.0	3	1.0	1	1	BS3	Oxidation[M](8);Oxidation[M](13)	17,16	SVETLKEMIKSGMNVAR(6)(10)	2063.051	17	Loop-Linked	2063.047	-0.003797	-1.8404779999999998	None	P11974(62)(66)/	0.4771063	16	20180615_KS_CL_9.24158.24158.3.1.dta	pLink2	BS3
20180615_KS_CL_9	23121	3	VVDVGSKVYVDDGLISLQVKQK	7	VVDVGSKVYVDDGLISLQVKQK	20.0	0							P11974	173	P11974	186.0	loop	0.05315667	P11974-173	167	167.0	False	1.0	7.0	1.0	0.0	3	1.0	1	1	BS3		18,1	VVDVGSKVYVDDGLISLQVKQK(7)(20)	2527.402	18	Loop-Linked	2527.401	-0.0007559999999999999	-0.299121	None	P11974(173)(186)/	0.05315667	1	20180615_KS_CL_9.23121.23121.3.0.dta	pLink2	BS3
20180615_KS_CL_9	23657	3	VYVDDGLISLQVKQKGPDFLVTEVENGGFLGSK	13	VYVDDGLISLQVKQKGPDFLVTEVENGGFLGSK	15.0	0							P11974	186	P11974	188.0	loop	0.1303906	P11974-186	174	174.0	False	1.0	17.0	1.0	0.0	3	1.0	1	1	BS3		19,1	VYVDDGLISLQVKQKGPDFLVTEVENGGFLGSK(13)(15)	3689.9309999999996	19	Loop-Linked	3689.948	0.016774	4.545884	None	P11974(186)(188)/	0.1303906	1	20180615_KS_CL_9.23657.23657.3.3.dta	pLink2	BS3
20180615_KS_CL_9	23464	3	VYVDDGLISLQVKQKGPDFLVTEVENGGFLGSKK	13	VYVDDGLISLQVKQKGPDFLVTEVENGGFLGSKK	15.0	0							P11974	186	P11974	188.0	loop	0.05690735	P11974-186	174	174.0	False	1.0	17.0	1.0	0.0	3	1.0	1	1	BS3		20,1	VYVDDGLISLQVKQKGPDFLVTEVENGGFLGSKK(13)(15)	3818.026	20	Loop-Linked	3818.035	0.008734	2.28757	None	P11974(186)(188)/	0.05690735	1	20180615_KS_CL_9.23464.23464.3.0.dta	pLink2	BS3
20180615_KS_CL_9	23633	4	AEGSDVANAVLDGADCIMLSGETAKGDYPLEAVR	25			0	57.021464	16	Carbamidomethyl[C]				P11974	367			mono	0.0001072211	P11974-367	343		False	1.0	32.0	1.0	0.0	4	1.0	1	1	BS3	Carbamidomethyl[C](16)	1,1	AEGSDVANAVLDGADCIMLSGETAKGDYPLEAVR(25)	3650.72	1	Mono-Linked	3650.724	0.00414	1.134023	None	P11974(367)/	0.0001072211	1	20180615_KS_CL_9.23633.23633.4.0.dta	pLink2	BS3
20180615_KS_CL_9	23276	4	AEGSDVANAVLDGADCIMLSGETAKGDYPLEAVR	25			0	57.021464;15.994915	16;18	Carbamidomethyl[C];Oxidation[M]				P11974	367			mono	0.0008183922999999999	P11974-367	343		False	1.0	44.0	1.0	0.0	4	1.0	1	1	BS3	Carbamidomethyl[C](16);Oxidation[M](18)	1,2	AEGSDVANAVLDGADCIMLSGETAKGDYPLEAVR(25)	3666.715	1	Mono-Linked	3666.722	0.007620999999999999	2.078427	None	P11974(367)/	0.0008183922999999999	2	20180615_KS_CL_9.23276.23276.4.0.dta	pLink2	BS3
20180615_KS_CL_9	23818	3	AEGSDVANAVLDGADCIMLSGETAKGDYPLEAVR	25			0	57.021464	16	Carbamidomethyl[C]				P11974	367			mono	0.0013784720000000002	P11974-367	343		False	1.0	28.0	1.0	0.0	3	1.0	1	1	BS3	Carbamidomethyl[C](16)	1,3	AEGSDVANAVLDGADCIMLSGETAKGDYPLEAVR(25)	3650.72	1	Mono-Linked	3650.7270000000003	0.00704	1.9283869999999999	None	P11974(367)/	0.0013784720000000002	3	20180615_KS_CL_9.23818.23818.3.0.dta	pLink2	BS3
20180615_KS_CL_9	24034	3	AEGSDVANAVLDGADCIMLSGETAKGDYPLEAVR	25			0	57.021464	16	Carbamidomethyl[C]				P11974	367			mono	0.0021098	P11974-367	343		False	1.0	16.0	1.0	0.0	3	1.0	1	1	BS3	Carbamidomethyl[C](16)	1,4	AEGSDVANAVLDGADCIMLSGETAKGDYPLEAVR(25)	3650.72	1	Mono-Linked	3650.724	0.003795	1.039521	None	P11974(367)/	0.0021098	4	20180615_KS_CL_9.24034.24034.3.0.dta	pLink2	BS3
20180615_KS_CL_9	23498	3	AEGSDVANAVLDGADCIMLSGETAKGDYPLEAVR	25			0	57.021464	16	Carbamidomethyl[C]				P11974	367			mono	0.0084019	P11974-367	343		False	1.0	33.0	1.0	0.0	3	1.0	1	1	BS3	Carbamidomethyl[C](16)	1,5	AEGSDVANAVLDGADCIMLSGETAKGDYPLEAVR(25)	3650.72	1	Mono-Linked	3650.737	0.016666999999999998	4.5654010000000005	None	P11974(367)/	0.0084019	5	20180615_KS_CL_9.23498.23498.3.0.dta	pLink2	BS3
20180615_KS_CL_9	23131	3	AEGSDVANAVLDGADCIMLSGETAKGDYPLEAVR	25			0	57.021464;15.994915	16;18	Carbamidomethyl[C];Oxidation[M]				P11974	367			mono	0.0191171	P11974-367	343		False	1.0	33.0	1.0	0.0	3	1.0	1	1	BS3	Carbamidomethyl[C](16);Oxidation[M](18)	1,6	AEGSDVANAVLDGADCIMLSGETAKGDYPLEAVR(25)	3666.715	1	Mono-Linked	3666.728	0.012791	3.488409	None	P11974(367)/	0.0191171	6	20180615_KS_CL_9.23131.23131.3.1.dta	pLink2	BS3
20180615_KS_CL_9	23941	4	AEGSDVANAVLDGADCIMLSGETAKGDYPLEAVR	25			0	57.021464	16	Carbamidomethyl[C]				P11974	367			mono	0.0274985	P11974-367	343		False	1.0	15.0	1.0	0.0	4	1.0	1	1	BS3	Carbamidomethyl[C](16)	1,7	AEGSDVANAVLDGADCIMLSGETAKGDYPLEAVR(25)	3650.72	1	Mono-Linked	3650.724	0.003773	1.033495	None	P11974(367)/	0.0274985	7	20180615_KS_CL_9.23941.23941.4.0.dta	pLink2	BS3
20180615_KS_CL_9	23189	3	AEGSDVANAVLDGADCIMLSGETAKGDYPLEAVR	25			0	57.021464	16	Carbamidomethyl[C]				P11974	367			mono	0.03839229	P11974-367	343		False	1.0	16.0	1.0	0.0	3	1.0	1	1	BS3	Carbamidomethyl[C](16)	1,8	AEGSDVANAVLDGADCIMLSGETAKGDYPLEAVR(25)	3650.72	1	Mono-Linked	3650.736	0.015781	4.322709	None	P11974(367)/	0.03839229	8	20180615_KS_CL_9.23189.23189.3.2.dta	pLink2	BS3
20180615_KS_CL_9	23906	4	AEGSDVANAVLDGADCIMLSGETAKGDYPLEAVR	25			0	57.021464;15.994915	16;18	Carbamidomethyl[C];Oxidation[M]				P11974	367			mono	0.14839570000000002	P11974-367	343		False	1.0	9.0	1.0	0.0	4	1.0	1	1	BS3	Carbamidomethyl[C](16);Oxidation[M](18)	1,9	AEGSDVANAVLDGADCIMLSGETAKGDYPLEAVR(25)	3666.715	1	Mono-Linked	3666.717	0.00203	0.553629	None	P11974(367)/	0.14839570000000002	9	20180615_KS_CL_9.23906.23906.4.1.dta	pLink2	BS3
20180615_KS_CL_9	23307	4	AEGSDVANAVLDGADCIMLSGETAKGDYPLEAVR	25			0	57.021464	16	Carbamidomethyl[C]				P11974	367			mono	0.1960086	P11974-367	343		False	1.0	18.0	1.0	0.0	4	1.0	1	1	BS3	Carbamidomethyl[C](16)	1,10	AEGSDVANAVLDGADCIMLSGETAKGDYPLEAVR(25)	3650.72	1	Mono-Linked	3650.7329999999997	0.013040000000000001	3.5718980000000005	None	P11974(367)/	0.1960086	10	20180615_KS_CL_9.23307.23307.4.2.dta	pLink2	BS3
20180615_KS_CL_9	23798	4	AEGSDVANAVLDGADCIMLSGETAKGDYPLEAVR	25			0	57.021464	16	Carbamidomethyl[C]				P11974	367			mono	0.5092967	P11974-367	343		False	1.0	9.0	1.0	0.0	4	1.0	1	1	BS3	Carbamidomethyl[C](16)	1,11	AEGSDVANAVLDGADCIMLSGETAKGDYPLEAVR(25)	3650.72	1	Mono-Linked	3650.725	0.00556	1.522987	None	P11974(367)/	0.5092967	11	20180615_KS_CL_9.23798.23798.4.4.dta	pLink2	BS3
20180615_KS_CL_9	22818	4	AGKPVICATQMLESMIKKPR	17			0	57.021464	7	Carbamidomethyl[C]				P11974	336			mono	0.0001255602	P11974-336	320		False	1.0	41.0	1.0	0.0	4	1.0	1	1	BS3	Carbamidomethyl[C](7)	2,1	AGKPVICATQMLESMIKKPR(17)	2414.297	2	Mono-Linked	2414.291	-0.005291	-2.191529	None	P11974(336)/	0.0001255602	1	20180615_KS_CL_9.22818.22818.4.1.dta	pLink2	BS3
20180615_KS_CL_9	22851	3	AGKPVICATQMLESMIKKPR	17			0	57.021464	7	Carbamidomethyl[C]				P11974	336			mono	0.03020697	P11974-336	320		False	1.0	27.0	1.0	0.0	3	1.0	1	1	BS3	Carbamidomethyl[C](7)	2,2	AGKPVICATQMLESMIKKPR(17)	2414.297	2	Mono-Linked	2414.2870000000003	-0.009358	-3.8760769999999996	None	P11974(336)/	0.03020697	2	20180615_KS_CL_9.22851.22851.3.1.dta	pLink2	BS3
20180615_KS_CL_9	20990	4	AGKPVICATQMLESMIKKPR	17			0	57.021464;15.994915	7;11	Carbamidomethyl[C];Oxidation[M]				P11974	336			mono	0.22321820000000003	P11974-336	320		False	1.0	12.0	1.0	0.0	4	1.0	1	1	BS3	Carbamidomethyl[C](7);Oxidation[M](11)	2,3	AGKPVICATQMLESMIKKPR(17)	2430.292	2	Mono-Linked	2430.2929999999997	0.001307	0.537796	None	P11974(336)/	0.22321820000000003	3	20180615_KS_CL_9.20990.20990.4.2.dta	pLink2	BS3
20180615_KS_CL_9	16038	4	AGKPVICATQMLESMIKKPR	17			0	57.021464;15.994915;15.994915	7;11;15	Carbamidomethyl[C];Oxidation[M];Oxidation[M]				P11974	336			mono	0.8148805	P11974-336	320		False	1.0	10.0	1.0	0.0	4	1.0	1	1	BS3	Carbamidomethyl[C](7);Oxidation[M](11);Oxidation[M](15)	2,4	AGKPVICATQMLESMIKKPR(17)	2446.2870000000003	2	Mono-Linked	2446.295	0.008620000000000001	3.523708	None	P11974(336)/	0.8148805	4	20180615_KS_CL_9.16038.16038.4.3.dta	pLink2	BS3
20180615_KS_CL_9	15904	3	AGKPVICATQMLESMIKKPR	18			0	57.021464;15.994915;15.994915	7;11;15	Carbamidomethyl[C];Oxidation[M];Oxidation[M]				P11974	337			mono	0.8696605	P11974-337	320		False	1.0	9.0	1.0	0.0	3	1.0	1	1	BS3	Carbamidomethyl[C](7);Oxidation[M](11);Oxidation[M](15)	3,1	AGKPVICATQMLESMIKKPR(18)	2446.2870000000003	3	Mono-Linked	2446.279	-0.007328	-2.995561	None	P11974(337)/	0.8696605	1	20180615_KS_CL_9.15904.15904.3.1.dta	pLink2	BS3
20180615_KS_CL_9	23954	3	DIQDLKFGVEQDVDMVFASFIR	6			0	15.994915	15	Oxidation[M]				P11974	230			mono	0.00046610660000000003	P11974-230	225		False	1.0	21.0	1.0	0.0	3	1.0	1	1	BS3	Oxidation[M](15)	4,1	DIQDLKFGVEQDVDMVFASFIR(6)	2744.349	4	Mono-Linked	2744.349	5.9e-05	0.021499	None	P11974(230)/	0.00046610660000000003	1	20180615_KS_CL_9.23954.23954.3.0.dta	pLink2	BS3
20180615_KS_CL_9	14711	2	EMIKSGMNVAR	4			0							P11974	66			mono	0.07970954	P11974-66	63		False	1.0	10.0	1.0	0.0	2	1.0	1	1	BS3		5,1	EMIKSGMNVAR(4)	1391.7020000000002	5	Mono-Linked	1391.7020000000002	-0.000295	-0.211971	None	P11974(66)/	0.07970954	1	20180615_KS_CL_9.14711.14711.2.0.dta	pLink2	BS3
20180615_KS_CL_9	15404	2	EMIKSGMNVAR	4			0							P11974	66			mono	0.2924191	P11974-66	63		False	1.0	6.0	1.0	0.0	2	1.0	1	1	BS3		5,2	EMIKSGMNVAR(4)	1391.7020000000002	5	Mono-Linked	1391.7020000000002	-0.000389	-0.279514	None	P11974(66)/	0.2924191	2	20180615_KS_CL_9.15404.15404.2.1.dta	pLink2	BS3
20180615_KS_CL_9	13980	2	EMIKSGMNVAR	4			0	15.994915	2	Oxidation[M]				P11974	66			mono	0.5037784000000001	P11974-66	63		False	1.0	6.0	1.0	0.0	2	1.0	1	1	BS3	Oxidation[M](2)	5,3	EMIKSGMNVAR(4)	1407.6970000000001	5	Mono-Linked	1407.6960000000001	-0.000833	-0.591747	None	P11974(66)/	0.5037784000000001	3	20180615_KS_CL_9.13980.13980.2.0.dta	pLink2	BS3
20180615_KS_CL_9	14990	2	EMIKSGMNVAR	4			0							P11974	66			mono	0.5868871999999999	P11974-66	63		False	1.0	8.0	1.0	0.0	2	1.0	1	1	BS3		5,4	EMIKSGMNVAR(4)	1391.7020000000002	5	Mono-Linked	1391.707	0.00461	3.3124910000000005	None	P11974(66)/	0.5868871999999999	4	20180615_KS_CL_9.14990.14990.2.1.dta	pLink2	BS3
20180615_KS_CL_9	13975	2	EMIKSGMNVAR	4			0	15.994915	2	Oxidation[M]				P11974	66			mono	0.8127958000000001	P11974-66	63		False	1.0	3.0	1.0	0.0	2	1.0	1	1	BS3	Oxidation[M](2)	5,5	EMIKSGMNVAR(4)	1407.6970000000001	5	Mono-Linked	1407.6960000000001	-0.001302	-0.9249149999999999	None	P11974(66)/	0.8127958000000001	5	20180615_KS_CL_9.13975.13975.2.0.dta	pLink2	BS3
20180615_KS_CL_9	14725	3	EMIKSGMNVAR	4			0	15.994915;15.994915	2;7	Oxidation[M];Oxidation[M]				P11974	66			mono	0.947314	P11974-66	63		False	1.0	4.0	1.0	0.0	3	1.0	1	1	BS3	Oxidation[M](2);Oxidation[M](7)	5,6	EMIKSGMNVAR(4)	1423.692	5	Mono-Linked	1423.69	-0.0020109999999999998	-1.412525	None	P11974(66)/	0.947314	6	20180615_KS_CL_9.14725.14725.3.1.dta	pLink2	BS3
20180615_KS_CL_9	23657	3	EMIKSGMNVARMNFSHGTHEYHAETIKNVR	27			0	15.994915;15.994915;15.994915	2;7;12	Oxidation[M];Oxidation[M];Oxidation[M]				P11974	89			mono	0.708635	P11974-89	63		False	1.0	8.0	1.0	0.0	3	1.0	1	1	BS3	Oxidation[M](2);Oxidation[M](7);Oxidation[M](12)	6,1	EMIKSGMNVARMNFSHGTHEYHAETIKNVR(27)	3691.741	6	Mono-Linked	3691.7459999999996	0.005075	1.37469	None	P11974(89)/	0.708635	1	20180615_KS_CL_9.23657.23657.3.2.dta	pLink2	BS3
20180615_KS_CL_9	22936	2	GATLKITLDNAYMEK	5			0							P11974	141			mono	0.08978033	P11974-141	137		False	1.0	20.0	1.0	0.0	2	1.0	1	1	BS3		7,1	GATLKITLDNAYMEK(5)	1823.9460000000001	7	Mono-Linked	1823.943	-0.002758	-1.512106	None	P11974(141)/	0.08978033	1	20180615_KS_CL_9.22936.22936.2.0.dta	pLink2	BS3
20180615_KS_CL_9	23679	2	GDLGIEIPAEKVFLAQK	11			0							P11974	305			mono	0.009443222	P11974-305	295		False	1.0	21.0	1.0	0.0	2	1.0	1	1	BS3		8,1	GDLGIEIPAEKVFLAQK(11)	1984.1	8	Mono-Linked	1984.106	0.0060149999999999995	3.0316009999999998	None	P11974(305)/	0.009443222	1	20180615_KS_CL_9.23679.23679.2.1.dta	pLink2	BS3
20180615_KS_CL_9	23824	2	GDLGIEIPAEKVFLAQK	11			0							P11974	305			mono	0.04930724	P11974-305	295		False	1.0	14.0	1.0	0.0	2	1.0	1	1	BS3		8,2	GDLGIEIPAEKVFLAQK(11)	1984.1	8	Mono-Linked	1984.104	0.004175	2.104229	None	P11974(305)/	0.04930724	2	20180615_KS_CL_9.23824.23824.2.0.dta	pLink2	BS3
20180615_KS_CL_9	23321	3	GDLGIEIPAEKVFLAQK	11			0							P11974	305			mono	0.6293747	P11974-305	295		False	1.0	17.0	1.0	0.0	3	1.0	1	1	BS3		8,3	GDLGIEIPAEKVFLAQK(11)	1984.1	8	Mono-Linked	1984.1070000000002	0.007311	3.684794	None	P11974(305)/	0.6293747	3	20180615_KS_CL_9.23321.23321.3.0.dta	pLink2	BS3
20180615_KS_CL_9	23235	2	GDLGIEIPAEKVFLAQK	11			0							P11974	305			mono	0.8576113000000001	P11974-305	295		False	1.0	8.0	1.0	0.0	2	1.0	1	1	BS3		8,4	GDLGIEIPAEKVFLAQK(11)	1984.1	8	Mono-Linked	1984.109	0.009029	4.550678	None	P11974(305)/	0.8576113000000001	4	20180615_KS_CL_9.23235.23235.2.1.dta	pLink2	BS3
20180615_KS_CL_9	23612	3	GIFPVVCKDPVQEAWAEDVDLR	8			0	57.021464	7	Carbamidomethyl[C]				P11974	475			mono	8.066219e-05	P11974-475	468		False	1.0	21.0	1.0	0.0	3	1.0	1	1	BS3	Carbamidomethyl[C](7)	9,1	GIFPVVCKDPVQEAWAEDVDLR(8)	2699.3379999999997	9	Mono-Linked	2699.341	0.002107	0.780562	None	P11974(475)/	8.066219e-05	1	20180615_KS_CL_9.23612.23612.3.0.dta	pLink2	BS3
20180615_KS_CL_9	23913	3	GIFPVVCKDPVQEAWAEDVDLR	8			0	57.021464	7	Carbamidomethyl[C]				P11974	475			mono	0.0060885390000000005	P11974-475	468		False	1.0	17.0	1.0	0.0	3	1.0	1	1	BS3	Carbamidomethyl[C](7)	9,2	GIFPVVCKDPVQEAWAEDVDLR(8)	2699.3379999999997	9	Mono-Linked	2699.345	0.0070799999999999995	2.622865	None	P11974(475)/	0.0060885390000000005	2	20180615_KS_CL_9.23913.23913.3.0.dta	pLink2	BS3
20180615_KS_CL_9	8578	3	GKNIKIISK	5			0							P11974	266			mono	0.02369271	P11974-266	262		False	1.0	12.0	1.0	0.0	3	1.0	1	1	BS3		10,1	GKNIKIISK(5)	1156.73	10	Mono-Linked	1156.729	-0.0006360000000000001	-0.549826	None	P11974(266)/	0.02369271	1	20180615_KS_CL_9.8578.8578.3.0.dta	pLink2	BS3
20180615_KS_CL_9	7781	5	GKNIKIISKIENHEGVR	2			0							P11974	263			mono	0.01609834	P11974-263	262		False	1.0	12.0	1.0	0.0	5	1.0	1	1	BS3		11,1	GKNIKIISKIENHEGVR(2)	2091.192	11	Mono-Linked	2091.1910000000003	-0.000536	-0.256313	None	P11974(263)/	0.01609834	1	20180615_KS_CL_9.7781.7781.5.0.dta	pLink2	BS3
20180615_KS_CL_9	7747	3	GKNIKIISKIENHEGVR	2			0							P11974	263			mono	0.11177269999999999	P11974-263	262		False	1.0	6.0	1.0	0.0	3	1.0	1	1	BS3		11,2	GKNIKIISKIENHEGVR(2)	2091.192	11	Mono-Linked	2091.189	-0.002463	-1.177797	None	P11974(263)/	0.11177269999999999	2	20180615_KS_CL_9.7747.7747.3.0.dta	pLink2	BS3
20180615_KS_CL_9	7749	4	GKNIKIISKIENHEGVR	5			0							P11974	266			mono	0.01546226	P11974-266	262		False	1.0	14.0	1.0	0.0	4	1.0	1	1	BS3		12,1	GKNIKIISKIENHEGVR(5)	2091.192	12	Mono-Linked	2091.192	-7.4e-05	-0.035387	None	P11974(266)/	0.01546226	1	20180615_KS_CL_9.7749.7749.4.0.dta	pLink2	BS3
20180615_KS_CL_9	23191	3	GPDFLVTEVENGGFLGSKK	18			0							P11974	206			mono	0.005715395	P11974-206	189		False	1.0	23.0	1.0	0.0	3	1.0	1	1	BS3		13,1	GPDFLVTEVENGGFLGSKK(18)	2150.101	13	Mono-Linked	2150.1079999999997	0.006332	2.944977	None	P11974(206)/	0.005715395	1	20180615_KS_CL_9.23191.23191.3.1.dta	pLink2	BS3
20180615_KS_CL_9	23636	2	GPDFLVTEVENGGFLGSKK	18			0							P11974	206			mono	0.03801347	P11974-206	189		False	1.0	16.0	1.0	0.0	2	1.0	1	1	BS3		13,2	GPDFLVTEVENGGFLGSKK(18)	2150.101	13	Mono-Linked	2150.099	-0.0025670000000000003	-1.193897	None	P11974(206)/	0.03801347	2	20180615_KS_CL_9.23636.23636.2.1.dta	pLink2	BS3
20180615_KS_CL_9	23825	2	GPDFLVTEVENGGFLGSKK	18			0							P11974	206			mono	0.2043183	P11974-206	189		False	1.0	15.0	1.0	0.0	2	1.0	1	1	BS3		13,3	GPDFLVTEVENGGFLGSKK(18)	2150.101	13	Mono-Linked	2150.094	-0.007481999999999999	-3.479836	None	P11974(206)/	0.2043183	3	20180615_KS_CL_9.23825.23825.2.0.dta	pLink2	BS3
20180615_KS_CL_9	23689	3	GPDFLVTEVENGGFLGSKK	18			0							P11974	206			mono	0.5058312	P11974-206	189		False	1.0	5.0	1.0	0.0	3	1.0	1	1	BS3		13,4	GPDFLVTEVENGGFLGSKK(18)	2150.101	13	Mono-Linked	2150.097	-0.004294	-1.9971150000000002	None	P11974(206)/	0.5058312	4	20180615_KS_CL_9.23689.23689.3.0.dta	pLink2	BS3
20180615_KS_CL_9	23641	3	GPDFLVTEVENGGFLGSKKGVNLPGAAVDLPAVSEK	19			0							P11974	207			mono	0.05882291	P11974-207	189		False	1.0	17.0	1.0	0.0	3	1.0	1	1	BS3		14,1	GPDFLVTEVENGGFLGSKKGVNLPGAAVDLPAVSEK(19)	3767.974	14	Mono-Linked	3767.988	0.01349	3.5801730000000003	None	P11974(207)/	0.05882291	1	20180615_KS_CL_9.23641.23641.3.1.dta	pLink2	BS3
20180615_KS_CL_9	11063	3	GSGTAEVELKK	10			0							P11974	135			mono	0.1456655	P11974-135	126		False	1.0	6.0	1.0	0.0	3	1.0	1	1	BS3		15,1	GSGTAEVELKK(10)	1274.684	15	Mono-Linked	1274.681	-0.002536	-1.989513	None	P11974(135)/	0.1456655	1	20180615_KS_CL_9.11063.11063.3.0.dta	pLink2	BS3
20180615_KS_CL_9	18384	4	GSGTAEVELKKGATLKITLDNAYMEK	10			0							P11974	135			mono	0.08462222	P11974-135	126		False	1.0	9.0	1.0	0.0	4	1.0	1	1	BS3		16,1	GSGTAEVELKKGATLKITLDNAYMEK(10)	2923.533	16	Mono-Linked	2923.5290000000005	-0.004566	-1.561809	None	P11974(135)/	0.08462222	1	20180615_KS_CL_9.18384.18384.4.1.dta	pLink2	BS3
20180615_KS_CL_9	16978	3	GSGTAEVELKKGATLKITLDNAYMEK	10			0	15.994915	24	Oxidation[M]				P11974	135			mono	0.0924056	P11974-135	126		False	1.0	9.0	1.0	0.0	3	1.0	1	1	BS3	Oxidation[M](24)	16,2	GSGTAEVELKKGATLKITLDNAYMEK(10)	2939.528	16	Mono-Linked	2939.535	0.007123999999999999	2.423518	None	P11974(135)/	0.0924056	2	20180615_KS_CL_9.16978.16978.3.0.dta	pLink2	BS3
20180615_KS_CL_9	16845	4	GSGTAEVELKKGATLKITLDNAYMEK	16			0	15.994915	24	Oxidation[M]				P11974	141			mono	0.06095886	P11974-141	126		False	1.0	9.0	1.0	0.0	4	1.0	1	1	BS3	Oxidation[M](24)	17,1	GSGTAEVELKKGATLKITLDNAYMEK(16)	2939.528	17	Mono-Linked	2939.5290000000005	0.000975	0.33168600000000004	None	P11974(141)/	0.06095886	1	20180615_KS_CL_9.16845.16845.4.0.dta	pLink2	BS3
20180615_KS_CL_9	18802	4	GSGTAEVELKKGATLKITLDNAYMEK	16			0							P11974	141			mono	0.1266632	P11974-141	126		False	1.0	7.0	1.0	0.0	4	1.0	1	1	BS3		17,2	GSGTAEVELKKGATLKITLDNAYMEK(16)	2923.533	17	Mono-Linked	2923.5290000000005	-0.004299	-1.470481	None	P11974(141)/	0.1266632	2	20180615_KS_CL_9.18802.18802.4.0.dta	pLink2	BS3
20180615_KS_CL_9	23120	3	GVNLPGAAVDLPAVSEKDIQDLK	17			0							P11974	224			mono	0.005086428	P11974-224	208		False	1.0	17.0	1.0	0.0	3	1.0	1	1	BS3		18,1	GVNLPGAAVDLPAVSEKDIQDLK(17)	2505.345	18	Mono-Linked	2505.345	0.000677	0.27022199999999996	None	P11974(224)/	0.005086428	1	20180615_KS_CL_9.23120.23120.3.2.dta	pLink2	BS3
20180615_KS_CL_9	10736	3	IISKIENHEGVR	4			0							P11974	270			mono	4.399459e-05	P11974-270	267		False	1.0	18.0	1.0	0.0	3	1.0	1	1	BS3		19,1	IISKIENHEGVR(4)	1550.854	19	Mono-Linked	1550.854	0.000379	0.24438200000000002	None	P11974(270)/	4.399459e-05	1	20180615_KS_CL_9.10736.10736.3.0.dta	pLink2	BS3
20180615_KS_CL_9	11268	3	IISKIENHEGVR	4			0							P11974	270			mono	0.001398731	P11974-270	267		False	1.0	14.0	1.0	0.0	3	1.0	1	1	BS3		19,2	IISKIENHEGVR(4)	1550.854	19	Mono-Linked	1550.854	0.00033	0.212786	None	P11974(270)/	0.001398731	2	20180615_KS_CL_9.11268.11268.3.1.dta	pLink2	BS3
20180615_KS_CL_9	11085	3	IISKIENHEGVR	4			0							P11974	270			mono	0.002796266	P11974-270	267		False	1.0	13.0	1.0	0.0	3	1.0	1	1	BS3		19,3	IISKIENHEGVR(4)	1550.854	19	Mono-Linked	1550.852	-0.001483	-0.956248	None	P11974(270)/	0.002796266	3	20180615_KS_CL_9.11085.11085.3.0.dta	pLink2	BS3
20180615_KS_CL_9	10909	3	IISKIENHEGVR	4			0							P11974	270			mono	0.004055854	P11974-270	267		False	1.0	14.0	1.0	0.0	3	1.0	1	1	BS3		19,4	IISKIENHEGVR(4)	1550.854	19	Mono-Linked	1550.849	-0.004605	-2.969332	None	P11974(270)/	0.004055854	4	20180615_KS_CL_9.10909.10909.3.0.dta	pLink2	BS3
20180615_KS_CL_9	11370	3	IISKIENHEGVR	4			0							P11974	270			mono	0.01045536	P11974-270	267		False	1.0	11.0	1.0	0.0	3	1.0	1	1	BS3		19,5	IISKIENHEGVR(4)	1550.854	19	Mono-Linked	1550.855	0.001176	0.758292	None	P11974(270)/	0.01045536	5	20180615_KS_CL_9.11370.11370.3.0.dta	pLink2	BS3
20180615_KS_CL_9	18952	3	IISKIENHEGVR	4			0							P11974	270			mono	0.0227495	P11974-270	267		False	1.0	14.0	1.0	0.0	3	1.0	1	1	BS3		19,6	IISKIENHEGVR(4)	1550.854	19	Mono-Linked	1550.855	0.001416	0.9130459999999999	None	P11974(270)/	0.0227495	6	20180615_KS_CL_9.18952.18952.3.0.dta	pLink2	BS3
20180615_KS_CL_9	10558	3	IISKIENHEGVR	4			0							P11974	270			mono	0.02826057	P11974-270	267		False	1.0	10.0	1.0	0.0	3	1.0	1	1	BS3		19,7	IISKIENHEGVR(4)	1550.854	19	Mono-Linked	1550.8529999999998	-0.000165	-0.106393	None	P11974(270)/	0.02826057	7	20180615_KS_CL_9.10558.10558.3.0.dta	pLink2	BS3
20180615_KS_CL_9	8568	4	IISKIENHEGVRR	4			0							P11974	270			mono	0.01797156	P11974-270	267		False	1.0	11.0	1.0	0.0	4	1.0	1	1	BS3		20,1	IISKIENHEGVRR(4)	1706.955	20	Mono-Linked	1706.955	0.000597	0.349746	None	P11974(270)/	0.01797156	1	20180615_KS_CL_9.8568.8568.4.0.dta	pLink2	BS3
20180615_KS_CL_9	8557	3	IISKIENHEGVRR	4			0							P11974	270			mono	0.478491	P11974-270	267		False	1.0	6.0	1.0	0.0	3	1.0	1	1	BS3		20,2	IISKIENHEGVRR(4)	1706.955	20	Mono-Linked	1706.955	4.8e-05	0.02812	None	P11974(270)/	0.478491	2	20180615_KS_CL_9.8557.8557.3.0.dta	pLink2	BS3
20180615_KS_CL_9	10227	2	ILGEKGK	5			0							P11974	261			mono	0.6182761999999999	P11974-261	257		False	1.0	6.0	1.0	0.0	2	1.0	1	1	BS3		21,1	ILGEKGK(5)	900.54	21	Mono-Linked	900.539	-0.00101	-1.121549	None	P11974(261)/	0.6182761999999999	1	20180615_KS_CL_9.10227.10227.2.2.dta	pLink2	BS3
20180615_KS_CL_9	9892	2	ILGEKGK	5			0							P11974	261			mono	0.7783609	P11974-261	257		False	1.0	6.0	1.0	0.0	2	1.0	1	1	BS3		21,2	ILGEKGK(5)	900.54	21	Mono-Linked	900.5393	-0.000732	-0.812846	None	P11974(261)/	0.7783609	2	20180615_KS_CL_9.9892.9892.2.0.dta	pLink2	BS3
20180615_KS_CL_9	6291	3	KAADVHEVR	1			0							P11974	247			mono	0.00039091870000000005	P11974-247	247		False	1.0	14.0	1.0	0.0	3	1.0	1	1	BS3		22,1	KAADVHEVR(1)	1180.632	22	Mono-Linked	1180.631	-0.0010890000000000001	-0.9223870000000001	None	P11974(247)/	0.00039091870000000005	1	20180615_KS_CL_9.6291.6291.3.0.dta	pLink2	BS3
20180615_KS_CL_9	6108	3	KAADVHEVR	1			0							P11974	247			mono	0.0005354968	P11974-247	247		False	1.0	17.0	1.0	0.0	3	1.0	1	1	BS3		22,2	KAADVHEVR(1)	1180.632	22	Mono-Linked	1180.629	-0.003251	-2.7536099999999997	None	P11974(247)/	0.0005354968	2	20180615_KS_CL_9.6108.6108.3.0.dta	pLink2	BS3
20180615_KS_CL_9	11894	2	KAADVHEVR	1			0							P11974	247			mono	0.000776234	P11974-247	247		False	1.0	14.0	1.0	0.0	2	1.0	1	1	BS3		22,3	KAADVHEVR(1)	1180.632	22	Mono-Linked	1180.63	-0.001859	-1.5745799999999999	None	P11974(247)/	0.000776234	3	20180615_KS_CL_9.11894.11894.2.3.dta	pLink2	BS3
20180615_KS_CL_9	6100	2	KAADVHEVR	1			0							P11974	247			mono	0.01058978	P11974-247	247		False	1.0	13.0	1.0	0.0	2	1.0	1	1	BS3		22,4	KAADVHEVR(1)	1180.632	22	Mono-Linked	1180.627	-0.004635	-3.9258629999999997	None	P11974(247)/	0.01058978	4	20180615_KS_CL_9.6100.6100.2.0.dta	pLink2	BS3
20180615_KS_CL_9	6393	2	KAADVHEVR	1			0							P11974	247			mono	0.01787475	P11974-247	247		False	1.0	11.0	1.0	0.0	2	1.0	1	1	BS3		22,5	KAADVHEVR(1)	1180.632	22	Mono-Linked	1180.63	-0.00245	-2.07516	None	P11974(247)/	0.01787475	5	20180615_KS_CL_9.6393.6393.2.0.dta	pLink2	BS3
20180615_KS_CL_9	3058	3	KAADVHEVR	1			0							P11974	247			mono	0.7681955	P11974-247	247		False	1.0	4.0	1.0	0.0	3	1.0	1	1	BS3		22,6	KAADVHEVR(1)	1180.632	22	Mono-Linked	1180.628	-0.003948	-3.343972	None	P11974(247)/	0.7681955	6	20180615_KS_CL_9.3058.3058.3.2.dta	pLink2	BS3
20180615_KS_CL_9	4344	3	KAADVHEVRK	1			0							P11974	247			mono	0.0009695292	P11974-247	247		False	1.0	17.0	1.0	0.0	3	1.0	1	1	BS3		23,1	KAADVHEVRK(1)	1308.7269999999999	23	Mono-Linked	1308.729	0.002477	1.892679	None	P11974(247)/	0.0009695292	1	20180615_KS_CL_9.4344.4344.3.0.dta	pLink2	BS3
20180615_KS_CL_9	8681	3	KAADVHEVRK	1			0							P11974	247			mono	0.15555629999999998	P11974-247	247		False	1.0	7.0	1.0	0.0	3	1.0	1	1	BS3		23,2	KAADVHEVRK(1)	1308.7269999999999	23	Mono-Linked	1308.73	0.0028510000000000002	2.1784529999999998	None	P11974(247)/	0.15555629999999998	2	20180615_KS_CL_9.8681.8681.3.0.dta	pLink2	BS3
20180615_KS_CL_9	19696	3	KGATLKITLDNAYMEK	6			0							P11974	141			mono	0.00025081349999999997	P11974-141	136		False	1.0	24.0	1.0	0.0	3	1.0	1	1	BS3		24,1	KGATLKITLDNAYMEK(6)	1952.0410000000002	24	Mono-Linked	1952.0439999999999	0.003472	1.7786509999999998	None	P11974(141)/	0.00025081349999999997	1	20180615_KS_CL_9.19696.19696.3.0.dta	pLink2	BS3
20180615_KS_CL_9	19906	3	KGATLKITLDNAYMEK	6			0							P11974	141			mono	0.003293781	P11974-141	136		False	1.0	19.0	1.0	0.0	3	1.0	1	1	BS3		24,2	KGATLKITLDNAYMEK(6)	1952.0410000000002	24	Mono-Linked	1952.043	0.002671	1.368312	None	P11974(141)/	0.003293781	2	20180615_KS_CL_9.19906.19906.3.0.dta	pLink2	BS3
20180615_KS_CL_9	17214	3	KGATLKITLDNAYMEK	6			0	15.994915	14	Oxidation[M]				P11974	141			mono	0.01046426	P11974-141	136		False	1.0	18.0	1.0	0.0	3	1.0	1	1	BS3	Oxidation[M](14)	24,3	KGATLKITLDNAYMEK(6)	1968.036	24	Mono-Linked	1968.0379999999998	0.002392	1.215425	None	P11974(141)/	0.01046426	3	20180615_KS_CL_9.17214.17214.3.0.dta	pLink2	BS3
20180615_KS_CL_9	17418	3	KGATLKITLDNAYMEK	6			0	15.994915	14	Oxidation[M]				P11974	141			mono	0.02353271	P11974-141	136		False	1.0	19.0	1.0	0.0	3	1.0	1	1	BS3	Oxidation[M](14)	24,4	KGATLKITLDNAYMEK(6)	1968.036	24	Mono-Linked	1968.031	-0.0051140000000000005	-2.59853	None	P11974(141)/	0.02353271	4	20180615_KS_CL_9.17418.17418.3.0.dta	pLink2	BS3
20180615_KS_CL_9	20291	3	KGATLKITLDNAYMEK	6			0							P11974	141			mono	0.02862951	P11974-141	136		False	1.0	11.0	1.0	0.0	3	1.0	1	1	BS3		24,5	KGATLKITLDNAYMEK(6)	1952.0410000000002	24	Mono-Linked	1952.047	0.006304	3.229441	None	P11974(141)/	0.02862951	5	20180615_KS_CL_9.20291.20291.3.0.dta	pLink2	BS3
20180615_KS_CL_9	20281	3	KGATLKITLDNAYMEK	6			0							P11974	141			mono	0.03771873	P11974-141	136		False	1.0	14.0	1.0	0.0	3	1.0	1	1	BS3		24,6	KGATLKITLDNAYMEK(6)	1952.0410000000002	24	Mono-Linked	1952.047	0.005973	3.059875	None	P11974(141)/	0.03771873	6	20180615_KS_CL_9.20281.20281.3.0.dta	pLink2	BS3
20180615_KS_CL_9	17920	3	KGATLKITLDNAYMEK	6			0	15.994915	14	Oxidation[M]				P11974	141			mono	0.08019799	P11974-141	136		False	1.0	14.0	1.0	0.0	3	1.0	1	1	BS3	Oxidation[M](14)	24,7	KGATLKITLDNAYMEK(6)	1968.036	24	Mono-Linked	1968.03	-0.005458	-2.773324	None	P11974(141)/	0.08019799	7	20180615_KS_CL_9.17920.17920.3.0.dta	pLink2	BS3
20180615_KS_CL_9	17874	3	KGATLKITLDNAYMEK	6			0	15.994915	14	Oxidation[M]				P11974	141			mono	0.10923	P11974-141	136		False	1.0	13.0	1.0	0.0	3	1.0	1	1	BS3	Oxidation[M](14)	24,8	KGATLKITLDNAYMEK(6)	1968.036	24	Mono-Linked	1968.0339999999999	-0.001684	-0.855676	None	P11974(141)/	0.10923	8	20180615_KS_CL_9.17874.17874.3.0.dta	pLink2	BS3
20180615_KS_CL_9	17646	3	KGATLKITLDNAYMEK	6			0	15.994915	14	Oxidation[M]				P11974	141			mono	0.10997860000000001	P11974-141	136		False	1.0	9.0	1.0	0.0	3	1.0	1	1	BS3	Oxidation[M](14)	24,9	KGATLKITLDNAYMEK(6)	1968.036	24	Mono-Linked	1968.0339999999999	-0.0018920000000000002	-0.9613649999999999	None	P11974(141)/	0.10997860000000001	9	20180615_KS_CL_9.17646.17646.3.0.dta	pLink2	BS3
20180615_KS_CL_9	18129	3	KGATLKITLDNAYMEK	6			0	15.994915	14	Oxidation[M]				P11974	141			mono	0.14361300000000002	P11974-141	136		False	1.0	13.0	1.0	0.0	3	1.0	1	1	BS3	Oxidation[M](14)	24,10	KGATLKITLDNAYMEK(6)	1968.036	24	Mono-Linked	1968.029	-0.006992	-3.552781	None	P11974(141)/	0.14361300000000002	10	20180615_KS_CL_9.18129.18129.3.0.dta	pLink2	BS3
20180615_KS_CL_9	19487	3	KGATLKITLDNAYMEK	6			0							P11974	141			mono	0.1467365	P11974-141	136		False	1.0	14.0	1.0	0.0	3	1.0	1	1	BS3		24,11	KGATLKITLDNAYMEK(6)	1952.0410000000002	24	Mono-Linked	1952.0510000000002	0.009729	4.984015	None	P11974(141)/	0.1467365	11	20180615_KS_CL_9.19487.19487.3.1.dta	pLink2	BS3
20180615_KS_CL_9	20142	3	KGATLKITLDNAYMEK	6			0							P11974	141			mono	0.15288759999999998	P11974-141	136		False	1.0	8.0	1.0	0.0	3	1.0	1	1	BS3		24,12	KGATLKITLDNAYMEK(6)	1952.0410000000002	24	Mono-Linked	1952.047	0.0066159999999999995	3.389273	None	P11974(141)/	0.15288759999999998	12	20180615_KS_CL_9.20142.20142.3.0.dta	pLink2	BS3
20180615_KS_CL_9	20070	3	KGATLKITLDNAYMEK	6			0							P11974	141			mono	0.2509504	P11974-141	136		False	1.0	9.0	1.0	0.0	3	1.0	1	1	BS3		24,13	KGATLKITLDNAYMEK(6)	1952.0410000000002	24	Mono-Linked	1952.0439999999999	0.002708	1.3872659999999999	None	P11974(141)/	0.2509504	13	20180615_KS_CL_9.20070.20070.3.2.dta	pLink2	BS3
20180615_KS_CL_9	19578	3	KGATLKITLDNAYMEK	6			0	15.994915	14	Oxidation[M]				P11974	141			mono	0.4131722	P11974-141	136		False	1.0	14.0	1.0	0.0	3	1.0	1	1	BS3	Oxidation[M](14)	24,14	KGATLKITLDNAYMEK(6)	1968.036	24	Mono-Linked	1968.039	0.0029289999999999997	1.488286	None	P11974(141)/	0.4131722	14	20180615_KS_CL_9.19578.19578.3.0.dta	pLink2	BS3
20180615_KS_CL_9	18649	3	KGATLKITLDNAYMEK	6			0	15.994915	14	Oxidation[M]				P11974	141			mono	0.45061309999999993	P11974-141	136		False	1.0	8.0	1.0	0.0	3	1.0	1	1	BS3	Oxidation[M](14)	24,15	KGATLKITLDNAYMEK(6)	1968.036	24	Mono-Linked	1968.033	-0.0027329999999999998	-1.388694	None	P11974(141)/	0.45061309999999993	15	20180615_KS_CL_9.18649.18649.3.1.dta	pLink2	BS3
20180615_KS_CL_9	19473	3	KGATLKITLDNAYMEK	6			0							P11974	141			mono	0.7250047	P11974-141	136		False	1.0	9.0	1.0	0.0	3	1.0	1	1	BS3		24,16	KGATLKITLDNAYMEK(6)	1952.0410000000002	24	Mono-Linked	1952.05	0.009448	4.840063	None	P11974(141)/	0.7250047	16	20180615_KS_CL_9.19473.19473.3.4.dta	pLink2	BS3
20180615_KS_CL_9	17621	2	KGATLKITLDNAYMEK	6			0	15.994915	14	Oxidation[M]				P11974	141			mono	0.771692	P11974-141	136		False	1.0	4.0	1.0	0.0	2	1.0	1	1	BS3	Oxidation[M](14)	24,17	KGATLKITLDNAYMEK(6)	1968.036	24	Mono-Linked	1968.037	0.001125	0.5716359999999999	None	P11974(141)/	0.771692	17	20180615_KS_CL_9.17621.17621.2.1.dta	pLink2	BS3
20180615_KS_CL_9	20465	3	KGATLKITLDNAYMEK	6			0							P11974	141			mono	0.8375077	P11974-141	136		False	1.0	4.0	1.0	0.0	3	1.0	1	1	BS3		24,18	KGATLKITLDNAYMEK(6)	1952.0410000000002	24	Mono-Linked	1952.046	0.004949	2.535295	None	P11974(141)/	0.8375077	18	20180615_KS_CL_9.20465.20465.3.3.dta	pLink2	BS3
20180615_KS_CL_9	22923	3	KGDVVIVLTGWRPGSGFTNTMR	1			0	15.994915	21	Oxidation[M]				P11974	505			mono	0.05040238	P11974-505	505		False	1.0	30.0	1.0	0.0	3	1.0	1	1	BS3	Oxidation[M](21)	25,1	KGDVVIVLTGWRPGSGFTNTMR(1)	2563.334	25	Mono-Linked	2563.335	0.001303	0.508322	None	P11974(505)/	0.05040238	1	20180615_KS_CL_9.22923.22923.3.0.dta	pLink2	BS3
20180615_KS_CL_9	22638	3	KGDVVIVLTGWRPGSGFTNTMR	1			0	15.994915	21	Oxidation[M]				P11974	505			mono	0.3091953	P11974-505	505		False	1.0	18.0	1.0	0.0	3	1.0	1	1	BS3	Oxidation[M](21)	25,2	KGDVVIVLTGWRPGSGFTNTMR(1)	2563.334	25	Mono-Linked	2563.343	0.009724	3.7934980000000005	None	P11974(505)/	0.3091953	2	20180615_KS_CL_9.22638.22638.3.1.dta	pLink2	BS3
20180615_KS_CL_9	22823	2	KGVNLPGAAVDLPAVSEK	1			0							P11974	207			mono	0.542862	P11974-207	207		False	1.0	13.0	1.0	0.0	2	1.0	1	1	BS3		26,1	KGVNLPGAAVDLPAVSEK(1)	1921.0639999999999	26	Mono-Linked	1921.06	-0.003713	-1.9327830000000001	None	P11974(207)/	0.542862	1	20180615_KS_CL_9.22823.22823.2.0.dta	pLink2	BS3
20180615_KS_CL_9	13385	2	KILGEK	1			0							P11974	256			mono	0.008910981	P11974-256	256		False	1.0	6.0	1.0	0.0	2	1.0	1	1	BS3		27,1	KILGEK(1)	843.5186	27	Mono-Linked	843.5179	-0.0006190000000000001	-0.733831	None	P11974(256)/	0.008910981	1	20180615_KS_CL_9.13385.13385.2.1.dta	pLink2	BS3
20180615_KS_CL_9	16861	2	KILGEK	1			0							P11974	256			mono	0.06377647	P11974-256	256		False	1.0	6.0	1.0	0.0	2	1.0	1	1	BS3		27,2	KILGEK(1)	843.5186	27	Mono-Linked	843.5174	-0.001112	-1.318288	None	P11974(256)/	0.06377647	2	20180615_KS_CL_9.16861.16861.2.3.dta	pLink2	BS3
20180615_KS_CL_9	17063	2	KILGEK	1			0							P11974	256			mono	0.08284995	P11974-256	256		False	1.0	6.0	1.0	0.0	2	1.0	1	1	BS3		27,3	KILGEK(1)	843.5186	27	Mono-Linked	843.5183	-0.000207	-0.245401	None	P11974(256)/	0.08284995	3	20180615_KS_CL_9.17063.17063.2.1.dta	pLink2	BS3
20180615_KS_CL_9	11462	2	KILGEK	1			0							P11974	256			mono	0.1714849	P11974-256	256		False	1.0	5.0	1.0	0.0	2	1.0	1	1	BS3		27,4	KILGEK(1)	843.5186	27	Mono-Linked	843.518	-0.000552	-0.654402	None	P11974(256)/	0.1714849	4	20180615_KS_CL_9.11462.11462.2.1.dta	pLink2	BS3
20180615_KS_CL_9	16478	2	KILGEK	1			0							P11974	256			mono	0.6129003000000001	P11974-256	256		False	1.0	5.0	1.0	0.0	2	1.0	1	1	BS3		27,5	KILGEK(1)	843.5186	27	Mono-Linked	843.5166	-0.001984	-2.3520529999999997	None	P11974(256)/	0.6129003000000001	5	20180615_KS_CL_9.16478.16478.2.1.dta	pLink2	BS3
20180615_KS_CL_9	6569	3	KILGEKGKNIK	1			0							P11974	256			mono	0.9121858	P11974-256	256		False	1.0	3.0	1.0	0.0	3	1.0	1	1	BS3		28,1	KILGEKGKNIK(1)	1383.8570000000002	28	Mono-Linked	1383.8529999999998	-0.00343	-2.47858	None	P11974(256)/	0.9121858	1	20180615_KS_CL_9.6569.6569.3.1.dta	pLink2	BS3
20180615_KS_CL_9	6432	3	KILGEKGKNIK	8			0							P11974	263			mono	0.48686850000000004	P11974-263	256		False	1.0	6.0	1.0	0.0	3	1.0	1	1	BS3		29,1	KILGEKGKNIK(8)	1383.8570000000002	29	Mono-Linked	1383.854	-0.0025960000000000002	-1.875916	None	P11974(263)/	0.48686850000000004	1	20180615_KS_CL_9.6432.6432.3.0.dta	pLink2	BS3
20180615_KS_CL_9	4473	3	KLFEELAR	1			0							P11974	393			mono	0.8598097	P11974-393	393		False	1.0	3.0	1.0	0.0	3	1.0	1	1	BS3		30,1	KLFEELAR(1)	1161.651	30	Mono-Linked	1161.65	-0.000985	-0.847931	None	P11974(393)/	0.8598097	1	20180615_KS_CL_9.4473.4473.3.0.dta	pLink2	BS3
20180615_KS_CL_9	12270	2	KLFEELAR	1			0							P11974	393			mono	0.9055122	P11974-393	393		False	1.0	3.0	1.0	0.0	2	1.0	1	1	BS3		30,2	KLFEELAR(1)	1161.651	30	Mono-Linked	1161.65	-0.000995	-0.8565389999999999	None	P11974(393)/	0.9055122	2	20180615_KS_CL_9.12270.12270.2.1.dta	pLink2	BS3
20180615_KS_CL_9	4325	2	KPRPTR	1			0							P11974	337			mono	0.9651052	P11974-337	337		False	1.0	4.0	1.0	0.0	2	1.0	1	1	BS3		31,1	KPRPTR(1)	910.5468	31	Mono-Linked	910.5476	0.0007559999999999999	0.8302700000000001	None	P11974(337)/	0.9651052	1	20180615_KS_CL_9.4325.4325.2.1.dta	pLink2	BS3
20180615_KS_CL_9	10525	3	MNFSHGTHEYHAETIKNVR	16			0							P11974	89			mono	4.032177e-06	P11974-89	74		False	1.0	38.0	1.0	0.0	3	1.0	1	1	BS3		32,1	MNFSHGTHEYHAETIKNVR(16)	2427.15	32	Mono-Linked	2427.15	-0.002041	-0.8409040000000001	None	P11974(89)/	4.032177e-06	1	20180615_KS_CL_9.10525.10525.3.0.dta	pLink2	BS3
20180615_KS_CL_9	10696	3	MNFSHGTHEYHAETIKNVR	16			0							P11974	89			mono	5.558371e-06	P11974-89	74		False	1.0	38.0	1.0	0.0	3	1.0	1	1	BS3		32,2	MNFSHGTHEYHAETIKNVR(16)	2427.151	32	Mono-Linked	2427.15	-0.0011769999999999999	-0.48493100000000006	None	P11974(89)/	5.558371e-06	2	20180615_KS_CL_9.10696.10696.3.0.dta	pLink2	BS3
20180615_KS_CL_9	8975	3	MNFSHGTHEYHAETIKNVR	16			0	15.994915	1	Oxidation[M]				P11974	89			mono	7.032871999999999e-05	P11974-89	74		False	1.0	39.0	1.0	0.0	3	1.0	1	1	BS3	Oxidation[M](1)	32,3	MNFSHGTHEYHAETIKNVR(16)	2443.146	32	Mono-Linked	2443.143	-0.003125	-1.279089	None	P11974(89)/	7.032871999999999e-05	3	20180615_KS_CL_9.8975.8975.3.0.dta	pLink2	BS3
20180615_KS_CL_9	8798	3	MNFSHGTHEYHAETIKNVR	16			0	15.994915	1	Oxidation[M]				P11974	89			mono	0.000102217	P11974-89	74		False	1.0	38.0	1.0	0.0	3	1.0	1	1	BS3	Oxidation[M](1)	32,4	MNFSHGTHEYHAETIKNVR(16)	2443.146	32	Mono-Linked	2443.1420000000003	-0.003327	-1.361769	None	P11974(89)/	0.000102217	4	20180615_KS_CL_9.8798.8798.3.0.dta	pLink2	BS3
20180615_KS_CL_9	10416	4	MNFSHGTHEYHAETIKNVR	16			0							P11974	89			mono	0.0002037588	P11974-89	74		False	1.0	31.0	1.0	0.0	4	1.0	1	1	BS3		32,5	MNFSHGTHEYHAETIKNVR(16)	2427.151	32	Mono-Linked	2427.15	-0.000611	-0.251735	None	P11974(89)/	0.0002037588	5	20180615_KS_CL_9.10416.10416.4.1.dta	pLink2	BS3
20180615_KS_CL_9	10596	4	MNFSHGTHEYHAETIKNVR	16			0							P11974	89			mono	0.00033780629999999995	P11974-89	74		False	1.0	30.0	1.0	0.0	4	1.0	1	1	BS3		32,6	MNFSHGTHEYHAETIKNVR(16)	2427.151	32	Mono-Linked	2427.152	0.00062	0.255444	None	P11974(89)/	0.00033780629999999995	6	20180615_KS_CL_9.10596.10596.4.0.dta	pLink2	BS3
20180615_KS_CL_9	8915	4	MNFSHGTHEYHAETIKNVR	16			0	15.994915	1	Oxidation[M]				P11974	89			mono	0.0014197839999999999	P11974-89	74		False	1.0	32.0	1.0	0.0	4	1.0	1	1	BS3	Oxidation[M](1)	32,7	MNFSHGTHEYHAETIKNVR(16)	2443.146	32	Mono-Linked	2443.144	-0.002177	-0.891064	None	P11974(89)/	0.0014197839999999999	7	20180615_KS_CL_9.8915.8915.4.0.dta	pLink2	BS3
20180615_KS_CL_9	8734	4	MNFSHGTHEYHAETIKNVR	16			0	15.994915	1	Oxidation[M]				P11974	89			mono	0.00159356	P11974-89	74		False	1.0	32.0	1.0	0.0	4	1.0	1	1	BS3	Oxidation[M](1)	32,8	MNFSHGTHEYHAETIKNVR(16)	2443.146	32	Mono-Linked	2443.146	0.0001	0.040931	None	P11974(89)/	0.00159356	8	20180615_KS_CL_9.8734.8734.4.0.dta	pLink2	BS3
20180615_KS_CL_9	11485	4	MNFSHGTHEYHAETIKNVR	16			0							P11974	89			mono	0.001699314	P11974-89	74		False	1.0	22.0	1.0	0.0	4	1.0	1	1	BS3		32,9	MNFSHGTHEYHAETIKNVR(16)	2427.151	32	Mono-Linked	2427.15	-0.000618	-0.25461999999999996	None	P11974(89)/	0.001699314	9	20180615_KS_CL_9.11485.11485.4.2.dta	pLink2	BS3
20180615_KS_CL_9	9151	3	MNFSHGTHEYHAETIKNVR	16			0	15.994915	1	Oxidation[M]				P11974	89			mono	0.002123784	P11974-89	74		False	1.0	19.0	1.0	0.0	3	1.0	1	1	BS3	Oxidation[M](1)	32,10	MNFSHGTHEYHAETIKNVR(16)	2443.146	32	Mono-Linked	2443.138	-0.007619	-3.11852	None	P11974(89)/	0.002123784	10	20180615_KS_CL_9.9151.9151.3.0.dta	pLink2	BS3
20180615_KS_CL_9	9681	3	MNFSHGTHEYHAETIKNVR	16			0	15.994915	1	Oxidation[M]				P11974	89			mono	0.0024128039999999997	P11974-89	74		False	1.0	10.0	1.0	0.0	3	1.0	1	1	BS3	Oxidation[M](1)	32,11	MNFSHGTHEYHAETIKNVR(16)	2443.146	32	Mono-Linked	2443.143	-0.002668	-1.092035	None	P11974(89)/	0.0024128039999999997	11	20180615_KS_CL_9.9681.9681.3.0.dta	pLink2	BS3
20180615_KS_CL_9	10783	4	MNFSHGTHEYHAETIKNVR	16			0							P11974	89			mono	0.002813973	P11974-89	74		False	1.0	28.0	1.0	0.0	4	1.0	1	1	BS3		32,12	MNFSHGTHEYHAETIKNVR(16)	2427.151	32	Mono-Linked	2427.146	-0.005135	-2.1156490000000003	None	P11974(89)/	0.002813973	12	20180615_KS_CL_9.10783.10783.4.0.dta	pLink2	BS3
20180615_KS_CL_9	9087	4	MNFSHGTHEYHAETIKNVR	16			0	15.994915	1	Oxidation[M]				P11974	89			mono	0.003322135	P11974-89	74		False	1.0	50.0	1.0	0.0	4	1.0	1	1	BS3	Oxidation[M](1)	32,13	MNFSHGTHEYHAETIKNVR(16)	2443.146	32	Mono-Linked	2443.141	-0.0046229999999999995	-1.8922330000000003	None	P11974(89)/	0.003322135	13	20180615_KS_CL_9.9087.9087.4.0.dta	pLink2	BS3
20180615_KS_CL_9	10493	4	MNFSHGTHEYHAETIKNVR	16			0	15.994915	1	Oxidation[M]				P11974	89			mono	0.005793318	P11974-89	74		False	1.0	26.0	1.0	0.0	4	1.0	1	1	BS3	Oxidation[M](1)	32,14	MNFSHGTHEYHAETIKNVR(16)	2443.146	32	Mono-Linked	2443.14	-0.005642	-2.309318	None	P11974(89)/	0.005793318	14	20180615_KS_CL_9.10493.10493.4.4.dta	pLink2	BS3
20180615_KS_CL_9	9413	4	MNFSHGTHEYHAETIKNVR	16			0	15.994915	1	Oxidation[M]				P11974	89			mono	0.00735648	P11974-89	74		False	1.0	25.0	1.0	0.0	4	1.0	1	1	BS3	Oxidation[M](1)	32,15	MNFSHGTHEYHAETIKNVR(16)	2443.146	32	Mono-Linked	2443.141	-0.005031	-2.05923	None	P11974(89)/	0.00735648	15	20180615_KS_CL_9.9413.9413.4.0.dta	pLink2	BS3
20180615_KS_CL_9	10297	4	MNFSHGTHEYHAETIKNVR	16			0	15.994915	1	Oxidation[M]				P11974	89			mono	0.008450191999999999	P11974-89	74		False	1.0	14.0	1.0	0.0	4	1.0	1	1	BS3	Oxidation[M](1)	32,16	MNFSHGTHEYHAETIKNVR(16)	2443.146	32	Mono-Linked	2443.144	-0.001565	-0.640568	None	P11974(89)/	0.008450191999999999	16	20180615_KS_CL_9.10297.10297.4.0.dta	pLink2	BS3
20180615_KS_CL_9	9577	4	MNFSHGTHEYHAETIKNVR	16			0	15.994915	1	Oxidation[M]				P11974	89			mono	0.008930874	P11974-89	74		False	1.0	29.0	1.0	0.0	4	1.0	1	1	BS3	Oxidation[M](1)	32,17	MNFSHGTHEYHAETIKNVR(16)	2443.146	32	Mono-Linked	2443.1420000000003	-0.003744	-1.53245	None	P11974(89)/	0.008930874	17	20180615_KS_CL_9.9577.9577.4.2.dta	pLink2	BS3
20180615_KS_CL_9	9930	4	MNFSHGTHEYHAETIKNVR	16			0	15.994915	1	Oxidation[M]				P11974	89			mono	0.008981734	P11974-89	74		False	1.0	14.0	1.0	0.0	4	1.0	1	1	BS3	Oxidation[M](1)	32,18	MNFSHGTHEYHAETIKNVR(16)	2443.146	32	Mono-Linked	2443.143	-0.0028179999999999998	-1.1534309999999999	None	P11974(89)/	0.008981734	18	20180615_KS_CL_9.9930.9930.4.0.dta	pLink2	BS3
20180615_KS_CL_9	10947	4	MNFSHGTHEYHAETIKNVR	16			0							P11974	89			mono	0.01126551	P11974-89	74		False	1.0	25.0	1.0	0.0	4	1.0	1	1	BS3		32,19	MNFSHGTHEYHAETIKNVR(16)	2427.151	32	Mono-Linked	2427.14	-0.010784	-4.443069	None	P11974(89)/	0.01126551	19	20180615_KS_CL_9.10947.10947.4.0.dta	pLink2	BS3
20180615_KS_CL_9	10335	3	MNFSHGTHEYHAETIKNVR	16			0							P11974	89			mono	0.01158387	P11974-89	74		False	1.0	15.0	1.0	0.0	3	1.0	1	1	BS3		32,20	MNFSHGTHEYHAETIKNVR(16)	2427.151	32	Mono-Linked	2427.149	-0.0020570000000000002	-0.8474959999999999	None	P11974(89)/	0.01158387	20	20180615_KS_CL_9.10335.10335.3.0.dta	pLink2	BS3
20180615_KS_CL_9	11319	4	MNFSHGTHEYHAETIKNVR	16			0							P11974	89			mono	0.01334604	P11974-89	74		False	1.0	17.0	1.0	0.0	4	1.0	1	1	BS3		32,21	MNFSHGTHEYHAETIKNVR(16)	2427.151	32	Mono-Linked	2427.147	-0.003922	-1.6158860000000002	None	P11974(89)/	0.01334604	21	20180615_KS_CL_9.11319.11319.4.1.dta	pLink2	BS3
20180615_KS_CL_9	11528	3	MNFSHGTHEYHAETIKNVR	16			0							P11974	89			mono	0.01339551	P11974-89	74		False	1.0	10.0	1.0	0.0	3	1.0	1	1	BS3		32,22	MNFSHGTHEYHAETIKNVR(16)	2427.151	32	Mono-Linked	2427.1479999999997	-0.00282	-1.161856	None	P11974(89)/	0.01339551	22	20180615_KS_CL_9.11528.11528.3.2.dta	pLink2	BS3
20180615_KS_CL_9	9759	4	MNFSHGTHEYHAETIKNVR	16			0	15.994915	1	Oxidation[M]				P11974	89			mono	0.01510811	P11974-89	74		False	1.0	21.0	1.0	0.0	4	1.0	1	1	BS3	Oxidation[M](1)	32,23	MNFSHGTHEYHAETIKNVR(16)	2443.146	32	Mono-Linked	2443.141	-0.004313	-1.7653470000000002	None	P11974(89)/	0.01510811	23	20180615_KS_CL_9.9759.9759.4.0.dta	pLink2	BS3
20180615_KS_CL_9	9276	4	MNFSHGTHEYHAETIKNVR	16			0	15.994915	1	Oxidation[M]				P11974	89			mono	0.01951201	P11974-89	74		False	1.0	32.0	1.0	0.0	4	1.0	1	1	BS3	Oxidation[M](1)	32,24	MNFSHGTHEYHAETIKNVR(16)	2443.146	32	Mono-Linked	2443.139	-0.006914	-2.829958	None	P11974(89)/	0.01951201	24	20180615_KS_CL_9.9276.9276.4.0.dta	pLink2	BS3
20180615_KS_CL_9	9324	3	MNFSHGTHEYHAETIKNVR	16			0	15.994915	1	Oxidation[M]				P11974	89			mono	0.02521003	P11974-89	74		False	1.0	15.0	1.0	0.0	3	1.0	1	1	BS3	Oxidation[M](1)	32,25	MNFSHGTHEYHAETIKNVR(16)	2443.146	32	Mono-Linked	2443.141	-0.005121	-2.096068	None	P11974(89)/	0.02521003	25	20180615_KS_CL_9.9324.9324.3.0.dta	pLink2	BS3
20180615_KS_CL_9	10667	4	MNFSHGTHEYHAETIKNVR	16			0	15.994915	1	Oxidation[M]				P11974	89			mono	0.03464241	P11974-89	74		False	1.0	11.0	1.0	0.0	4	1.0	1	1	BS3	Oxidation[M](1)	32,26	MNFSHGTHEYHAETIKNVR(16)	2443.146	32	Mono-Linked	2443.1420000000003	-0.003783	-1.548414	None	P11974(89)/	0.03464241	26	20180615_KS_CL_9.10667.10667.4.0.dta	pLink2	BS3
20180615_KS_CL_9	10538	5	MNFSHGTHEYHAETIKNVR	16			0							P11974	89			mono	0.03614856	P11974-89	74		False	1.0	18.0	1.0	0.0	5	1.0	1	1	BS3		32,27	MNFSHGTHEYHAETIKNVR(16)	2427.151	32	Mono-Linked	2427.15	-0.001192	-0.49111099999999996	None	P11974(89)/	0.03614856	27	20180615_KS_CL_9.10538.10538.5.0.dta	pLink2	BS3
20180615_KS_CL_9	10215	4	MNFSHGTHEYHAETIKNVR	16			0							P11974	89			mono	0.03699841	P11974-89	74		False	1.0	12.0	1.0	0.0	4	1.0	1	1	BS3		32,28	MNFSHGTHEYHAETIKNVR(16)	2427.151	32	Mono-Linked	2427.146	-0.004518	-1.8614419999999998	None	P11974(89)/	0.03699841	28	20180615_KS_CL_9.10215.10215.4.3.dta	pLink2	BS3
20180615_KS_CL_9	9457	3	MNFSHGTHEYHAETIKNVR	16			0	15.994915	1	Oxidation[M]				P11974	89			mono	0.04423397	P11974-89	74		False	1.0	12.0	1.0	0.0	3	1.0	1	1	BS3	Oxidation[M](1)	32,29	MNFSHGTHEYHAETIKNVR(16)	2443.146	32	Mono-Linked	2443.138	-0.007517	-3.076771	None	P11974(89)/	0.04423397	29	20180615_KS_CL_9.9457.9457.3.0.dta	pLink2	BS3
20180615_KS_CL_9	10105	4	MNFSHGTHEYHAETIKNVR	16			0	15.994915	1	Oxidation[M]				P11974	89			mono	0.06271187	P11974-89	74		False	1.0	13.0	1.0	0.0	4	1.0	1	1	BS3	Oxidation[M](1)	32,30	MNFSHGTHEYHAETIKNVR(16)	2443.146	32	Mono-Linked	2443.139	-0.006887999999999999	-2.819316	None	P11974(89)/	0.06271187	30	20180615_KS_CL_9.10105.10105.4.0.dta	pLink2	BS3
20180615_KS_CL_9	11358	3	MNFSHGTHEYHAETIKNVR	16			0							P11974	89			mono	0.07049896	P11974-89	74		False	1.0	8.0	1.0	0.0	3	1.0	1	1	BS3		32,31	MNFSHGTHEYHAETIKNVR(16)	2427.151	32	Mono-Linked	2427.139	-0.011563	-4.764022	None	P11974(89)/	0.07049896	31	20180615_KS_CL_9.11358.11358.3.1.dta	pLink2	BS3
20180615_KS_CL_9	8564	4	MNFSHGTHEYHAETIKNVR	16			0	15.994915	1	Oxidation[M]				P11974	89			mono	0.08774217	P11974-89	74		False	1.0	9.0	1.0	0.0	4	1.0	1	1	BS3	Oxidation[M](1)	32,32	MNFSHGTHEYHAETIKNVR(16)	2443.146	32	Mono-Linked	2443.145	-0.000321	-0.131388	None	P11974(89)/	0.08774217	32	20180615_KS_CL_9.8564.8564.4.3.dta	pLink2	BS3
20180615_KS_CL_9	10710	5	MNFSHGTHEYHAETIKNVR	16			0							P11974	89			mono	0.1090035	P11974-89	74		False	1.0	13.0	1.0	0.0	5	1.0	1	1	BS3		32,33	MNFSHGTHEYHAETIKNVR(16)	2427.151	32	Mono-Linked	2427.155	0.0042840000000000005	1.765032	None	P11974(89)/	0.1090035	33	20180615_KS_CL_9.10710.10710.5.0.dta	pLink2	BS3
20180615_KS_CL_9	9687	3	MNFSHGTHEYHAETIKNVR	16			0	15.994915	1	Oxidation[M]				P11974	89			mono	0.11671010000000001	P11974-89	74		False	1.0	5.0	1.0	0.0	3	1.0	1	1	BS3	Oxidation[M](1)	32,34	MNFSHGTHEYHAETIKNVR(16)	2443.146	32	Mono-Linked	2443.144	-0.002293	-0.938544	None	P11974(89)/	0.11671010000000001	34	20180615_KS_CL_9.9687.9687.3.0.dta	pLink2	BS3
20180615_KS_CL_9	9501	3	MNFSHGTHEYHAETIKNVR	16			0	15.994915	1	Oxidation[M]				P11974	89			mono	0.1250897	P11974-89	74		False	1.0	9.0	1.0	0.0	3	1.0	1	1	BS3	Oxidation[M](1)	32,35	MNFSHGTHEYHAETIKNVR(16)	2443.146	32	Mono-Linked	2443.1420000000003	-0.004303	-1.761254	None	P11974(89)/	0.1250897	35	20180615_KS_CL_9.9501.9501.3.0.dta	pLink2	BS3
20180615_KS_CL_9	11394	4	MNFSHGTHEYHAETIKNVR	16			0	15.994915	1	Oxidation[M]				P11974	89			mono	0.1285803	P11974-89	74		False	1.0	8.0	1.0	0.0	4	1.0	1	1	BS3	Oxidation[M](1)	32,36	MNFSHGTHEYHAETIKNVR(16)	2443.146	32	Mono-Linked	2443.145	-0.000769	-0.314758	None	P11974(89)/	0.1285803	36	20180615_KS_CL_9.11394.11394.4.1.dta	pLink2	BS3
20180615_KS_CL_9	10349	5	MNFSHGTHEYHAETIKNVR	16			0							P11974	89			mono	0.136737	P11974-89	74		False	1.0	8.0	1.0	0.0	5	1.0	1	1	BS3		32,37	MNFSHGTHEYHAETIKNVR(16)	2427.151	32	Mono-Linked	2427.15	-0.000644	-0.265332	None	P11974(89)/	0.136737	37	20180615_KS_CL_9.10349.10349.5.3.dta	pLink2	BS3
20180615_KS_CL_9	9638	3	MNFSHGTHEYHAETIKNVR	16			0	15.994915	1	Oxidation[M]				P11974	89			mono	0.14844870000000002	P11974-89	74		False	1.0	8.0	1.0	0.0	3	1.0	1	1	BS3	Oxidation[M](1)	32,38	MNFSHGTHEYHAETIKNVR(16)	2443.146	32	Mono-Linked	2443.1420000000003	-0.003664	-1.499706	None	P11974(89)/	0.14844870000000002	38	20180615_KS_CL_9.9638.9638.3.1.dta	pLink2	BS3
20180615_KS_CL_9	8943	5	MNFSHGTHEYHAETIKNVR	16			0	15.994915	1	Oxidation[M]				P11974	89			mono	0.1551142	P11974-89	74		False	1.0	17.0	1.0	0.0	5	1.0	1	1	BS3	Oxidation[M](1)	32,39	MNFSHGTHEYHAETIKNVR(16)	2443.146	32	Mono-Linked	2443.143	-0.0028510000000000002	-1.166938	None	P11974(89)/	0.1551142	39	20180615_KS_CL_9.8943.8943.5.0.dta	pLink2	BS3
20180615_KS_CL_9	8771	5	MNFSHGTHEYHAETIKNVR	16			0	15.994915	1	Oxidation[M]				P11974	89			mono	0.1865098	P11974-89	74		False	1.0	26.0	1.0	0.0	5	1.0	1	1	BS3	Oxidation[M](1)	32,40	MNFSHGTHEYHAETIKNVR(16)	2443.146	32	Mono-Linked	2443.143	-0.0024760000000000003	-1.013447	None	P11974(89)/	0.1865098	40	20180615_KS_CL_9.8771.8771.5.0.dta	pLink2	BS3
20180615_KS_CL_9	8924	3	MNFSHGTHEYHAETIKNVR	16			0	15.994915	1	Oxidation[M]				P11974	89			mono	0.25645619999999997	P11974-89	74		False	1.0	5.0	1.0	0.0	3	1.0	1	1	BS3	Oxidation[M](1)	32,41	MNFSHGTHEYHAETIKNVR(16)	2443.146	32	Mono-Linked	2443.1420000000003	-0.003518	-1.4399469999999999	None	P11974(89)/	0.25645619999999997	41	20180615_KS_CL_9.8924.8924.3.0.dta	pLink2	BS3
20180615_KS_CL_9	9302	3	MNFSHGTHEYHAETIKNVR	16			0	15.994915	1	Oxidation[M]				P11974	89			mono	0.27104659999999997	P11974-89	74		False	1.0	7.0	1.0	0.0	3	1.0	1	1	BS3	Oxidation[M](1)	32,42	MNFSHGTHEYHAETIKNVR(16)	2443.146	32	Mono-Linked	2443.14	-0.006021	-2.4644459999999997	None	P11974(89)/	0.27104659999999997	42	20180615_KS_CL_9.9302.9302.3.0.dta	pLink2	BS3
20180615_KS_CL_9	10287	3	MNFSHGTHEYHAETIKNVR	16			0							P11974	89			mono	0.321893	P11974-89	74		False	1.0	6.0	1.0	0.0	3	1.0	1	1	BS3		32,43	MNFSHGTHEYHAETIKNVR(16)	2427.151	32	Mono-Linked	2427.146	-0.0050490000000000005	-2.0802169999999998	None	P11974(89)/	0.321893	43	20180615_KS_CL_9.10287.10287.3.0.dta	pLink2	BS3
20180615_KS_CL_9	8616	3	MNFSHGTHEYHAETIKNVR	16			0	15.994915	1	Oxidation[M]				P11974	89			mono	0.37531709999999996	P11974-89	74		False	1.0	5.0	1.0	0.0	3	1.0	1	1	BS3	Oxidation[M](1)	32,44	MNFSHGTHEYHAETIKNVR(16)	2443.146	32	Mono-Linked	2443.1420000000003	-0.003437	-1.406793	None	P11974(89)/	0.37531709999999996	44	20180615_KS_CL_9.8616.8616.3.0.dta	pLink2	BS3
20180615_KS_CL_9	10733	4	MNFSHGTHEYHAETIKNVR	16			0	15.994915	1	Oxidation[M]				P11974	89			mono	0.38400409999999996	P11974-89	74		False	1.0	6.0	1.0	0.0	4	1.0	1	1	BS3	Oxidation[M](1)	32,45	MNFSHGTHEYHAETIKNVR(16)	2443.146	32	Mono-Linked	2443.14	-0.006219	-2.545489	None	P11974(89)/	0.38400409999999996	45	20180615_KS_CL_9.10733.10733.4.1.dta	pLink2	BS3
20180615_KS_CL_9	10725	5	MNFSHGTHEYHAETIKNVR	16			0							P11974	89			mono	0.4420378	P11974-89	74		False	1.0	6.0	1.0	0.0	5	1.0	1	1	BS3		32,46	MNFSHGTHEYHAETIKNVR(16)	2427.151	32	Mono-Linked	2427.156	0.005417	2.231835	None	P11974(89)/	0.4420378	46	20180615_KS_CL_9.10725.10725.5.1.dta	pLink2	BS3
20180615_KS_CL_9	17163	2	NICKVVDVGSK	4			0	57.021464	3	Carbamidomethyl[C]				P11974	166			mono	0.2941506	P11974-166	163		False	1.0	7.0	1.0	0.0	2	1.0	1	1	BS3	Carbamidomethyl[C](3)	33,1	NICKVVDVGSK(4)	1374.73	33	Mono-Linked	1374.7279999999998	-0.001637	-1.19078	None	P11974(166)/	0.2941506	1	20180615_KS_CL_9.17163.17163.2.3.dta	pLink2	BS3
20180615_KS_CL_9	13413	2	NIKIISK	3			0							P11974	266			mono	0.05937898	P11974-266	264		False	1.0	7.0	1.0	0.0	2	1.0	1	1	BS3		34,1	NIKIISK(3)	971.6135	34	Mono-Linked	971.6138	0.000304	0.312882	None	P11974(266)/	0.05937898	1	20180615_KS_CL_9.13413.13413.2.0.dta	pLink2	BS3
20180615_KS_CL_9	18920	2	NIKIISK	3			0							P11974	266			mono	0.8234341999999999	P11974-266	264		False	1.0	4.0	1.0	0.0	2	1.0	1	1	BS3		34,2	NIKIISK(3)	971.6135	34	Mono-Linked	971.6125	-0.001011	-1.040537	None	P11974(266)/	0.8234341999999999	2	20180615_KS_CL_9.18920.18920.2.2.dta	pLink2	BS3
20180615_KS_CL_9	19091	3	PVAVALDTKGPEIR	9			0							P11974	115			mono	0.0002056478	P11974-115	107		False	1.0	17.0	1.0	0.0	3	1.0	1	1	BS3		35,1	PVAVALDTKGPEIR(9)	1621.9160000000002	35	Mono-Linked	1621.915	-0.001151	-0.709655	None	P11974(115)/	0.0002056478	1	20180615_KS_CL_9.19091.19091.3.0.dta	pLink2	BS3
20180615_KS_CL_9	19314	3	PVAVALDTKGPEIR	9			0							P11974	115			mono	0.0002743477	P11974-115	107		False	1.0	21.0	1.0	0.0	3	1.0	1	1	BS3		35,2	PVAVALDTKGPEIR(9)	1621.9160000000002	35	Mono-Linked	1621.918	0.00213	1.3132620000000002	None	P11974(115)/	0.0002743477	2	20180615_KS_CL_9.19314.19314.3.0.dta	pLink2	BS3
20180615_KS_CL_9	18467	3	PVICATQMLESMIKK	14			0	57.021464;15.994915	4;12	Carbamidomethyl[C];Oxidation[M]				P11974	336			mono	0.5371783	P11974-336	323		False	1.0	9.0	1.0	0.0	3	1.0	1	1	BS3	Carbamidomethyl[C](4);Oxidation[M](12)	36,1	PVICATQMLESMIKK(14)	1920.984	36	Mono-Linked	1920.976	-0.00795	-4.138504	None	P11974(336)/	0.5371783	1	20180615_KS_CL_9.18467.18467.3.2.dta	pLink2	BS3
20180615_KS_CL_9	16963	3	PVICATQMLESMIKK	14			0	57.021464;15.994915;15.994915	4;8;12	Carbamidomethyl[C];Oxidation[M];Oxidation[M]				P11974	336			mono	0.7110679	P11974-336	323		False	1.0	7.0	1.0	0.0	3	1.0	1	1	BS3	Carbamidomethyl[C](4);Oxidation[M](8);Oxidation[M](12)	36,2	PVICATQMLESMIKK(14)	1936.979	36	Mono-Linked	1936.9820000000002	0.0031260000000000003	1.613853	None	P11974(336)/	0.7110679	2	20180615_KS_CL_9.16963.16963.3.5.dta	pLink2	BS3
20180615_KS_CL_9	22795	3	PVICATQMLESMIKK	14			0	57.021464;15.994915;15.994915	4;8;12	Carbamidomethyl[C];Oxidation[M];Oxidation[M]				P11974	336			mono	0.8417650999999999	P11974-336	323		False	1.0	9.0	1.0	0.0	3	1.0	1	1	BS3	Carbamidomethyl[C](4);Oxidation[M](8);Oxidation[M](12)	36,3	PVICATQMLESMIKK(14)	1936.979	36	Mono-Linked	1936.9879999999998	0.008868000000000001	4.578263	None	P11974(336)/	0.8417650999999999	3	20180615_KS_CL_9.22795.22795.3.0.dta	pLink2	BS3
20180615_KS_CL_9	18437	3	PVICATQMLESMIKK	14			0	57.021464;15.994915	4;12	Carbamidomethyl[C];Oxidation[M]				P11974	336			mono	0.8885238000000001	P11974-336	323		False	1.0	5.0	1.0	0.0	3	1.0	1	1	BS3	Carbamidomethyl[C](4);Oxidation[M](12)	36,4	PVICATQMLESMIKK(14)	1920.984	36	Mono-Linked	1920.976	-0.008034999999999999	-4.182752	None	P11974(336)/	0.8885238000000001	4	20180615_KS_CL_9.18437.18437.3.3.dta	pLink2	BS3
20180615_KS_CL_9	23345	2	QKGPDFLVTEVENGGFLGSK	2			0							P11974	188			mono	0.07030981	P11974-188	187		False	1.0	15.0	1.0	0.0	2	1.0	1	1	BS3		37,1	QKGPDFLVTEVENGGFLGSK(2)	2278.16	37	Mono-Linked	2278.1679999999997	0.008122	3.5651580000000003	None	P11974(188)/	0.07030981	1	20180615_KS_CL_9.23345.23345.2.0.dta	pLink2	BS3
20180615_KS_CL_9	23047	3	QKGPDFLVTEVENGGFLGSKK	2			0							P11974	188			mono	0.0002807683	P11974-188	187		False	1.0	28.0	1.0	0.0	3	1.0	1	1	BS3		38,1	QKGPDFLVTEVENGGFLGSKK(2)	2406.255	38	Mono-Linked	2406.254	-0.001187	-0.49329799999999996	None	P11974(188)/	0.0002807683	1	20180615_KS_CL_9.23047.23047.3.1.dta	pLink2	BS3
20180615_KS_CL_9	23355	3	QKGPDFLVTEVENGGFLGSKK	20			0							P11974	206			mono	0.01853219	P11974-206	187		False	1.0	8.0	1.0	0.0	3	1.0	1	1	BS3		39,1	QKGPDFLVTEVENGGFLGSKK(20)	2406.255	39	Mono-Linked	2406.26	0.00524	2.177658	None	P11974(206)/	0.01853219	1	20180615_KS_CL_9.23355.23355.3.0.dta	pLink2	BS3
20180615_KS_CL_9	23837	3	SSSHSTDLMEAMAMGSVEASYKCLAAALIVLTESGR	22			0	57.021464;15.994915	23;12	Carbamidomethyl[C];Oxidation[M]				P11974	422			mono	0.001744084	P11974-422	401		False	1.0	22.0	1.0	0.0	3	1.0	1	1	BS3	Carbamidomethyl[C](23);Oxidation[M](12)	40,1	SSSHSTDLMEAMAMGSVEASYKCLAAALIVLTESGR(22)	3945.8590000000004	40	Mono-Linked	3945.864	0.005826	1.476485	None	P11974(422)/	0.001744084	1	20180615_KS_CL_9.23837.23837.3.0.dta	pLink2	BS3
20180615_KS_CL_9	23896	3	SSSHSTDLMEAMAMGSVEASYKCLAAALIVLTESGR	22			0	57.021464	23	Carbamidomethyl[C]				P11974	422			mono	0.00508041	P11974-422	401		False	1.0	15.0	1.0	0.0	3	1.0	1	1	BS3	Carbamidomethyl[C](23)	40,2	SSSHSTDLMEAMAMGSVEASYKCLAAALIVLTESGR(22)	3929.864	40	Mono-Linked	3929.88	0.016319	4.152561	None	P11974(422)/	0.00508041	2	20180615_KS_CL_9.23896.23896.3.0.dta	pLink2	BS3
20180615_KS_CL_9	19113	2	SVETLKEMIK	6			0	15.994915	8	Oxidation[M]				P11974	62			mono	0.0017526710000000001	P11974-62	57		False	1.0	12.0	1.0	0.0	2	1.0	1	1	BS3	Oxidation[M](8)	41,1	SVETLKEMIK(6)	1349.723	41	Mono-Linked	1349.724	0.0006259999999999999	0.46379899999999996	None	P11974(62)/	0.0017526710000000001	1	20180615_KS_CL_9.19113.19113.2.0.dta	pLink2	BS3
20180615_KS_CL_9	20583	2	SVETLKEMIK	6			0	15.994915	8	Oxidation[M]				P11974	62			mono	0.003948985	P11974-62	57		False	1.0	12.0	1.0	0.0	2	1.0	1	1	BS3	Oxidation[M](8)	41,2	SVETLKEMIK(6)	1349.723	41	Mono-Linked	1349.724	0.001045	0.774233	None	P11974(62)/	0.003948985	2	20180615_KS_CL_9.20583.20583.2.0.dta	pLink2	BS3
20180615_KS_CL_9	20330	2	SVETLKEMIK	6			0	15.994915	8	Oxidation[M]				P11974	62			mono	0.03715837	P11974-62	57		False	1.0	9.0	1.0	0.0	2	1.0	1	1	BS3	Oxidation[M](8)	41,3	SVETLKEMIK(6)	1349.723	41	Mono-Linked	1349.726	0.002459	1.821855	None	P11974(62)/	0.03715837	3	20180615_KS_CL_9.20330.20330.2.0.dta	pLink2	BS3
20180615_KS_CL_9	22029	2	SVETLKEMIK	6			0	15.994915	8	Oxidation[M]				P11974	62			mono	0.5810930000000001	P11974-62	57		False	1.0	6.0	1.0	0.0	2	1.0	1	1	BS3	Oxidation[M](8)	41,4	SVETLKEMIK(6)	1349.723	41	Mono-Linked	1349.725	0.002096	1.5529110000000002	None	P11974(62)/	0.5810930000000001	4	20180615_KS_CL_9.22029.22029.2.0.dta	pLink2	BS3
20180615_KS_CL_9	18472	3	SVETLKEMIK	6			0	15.994915	8	Oxidation[M]				P11974	62			mono	0.7022433000000001	P11974-62	57		False	1.0	5.0	1.0	0.0	3	1.0	1	1	BS3	Oxidation[M](8)	41,5	SVETLKEMIK(6)	1349.723	41	Mono-Linked	1349.721	-0.001808	-1.339534	None	P11974(62)/	0.7022433000000001	5	20180615_KS_CL_9.18472.18472.3.0.dta	pLink2	BS3
20180615_KS_CL_9	20374	2	SVETLKEMIK	6			0	15.994915	8	Oxidation[M]				P11974	62			mono	0.9224028000000001	P11974-62	57		False	1.0	3.0	1.0	0.0	2	1.0	1	1	BS3	Oxidation[M](8)	41,6	SVETLKEMIK(6)	1349.723	41	Mono-Linked	1349.726	0.002648	1.961884	None	P11974(62)/	0.9224028000000001	6	20180615_KS_CL_9.20374.20374.2.1.dta	pLink2	BS3
20180615_KS_CL_9	22945	3	SVETLKEMIKSGMNVAR	10			0							P11974	66			mono	0.0001246857	P11974-66	57		False	1.0	28.0	1.0	0.0	3	1.0	1	1	BS3		42,1	SVETLKEMIKSGMNVAR(10)	2049.072	42	Mono-Linked	2049.073	0.001236	0.6032	None	P11974(66)/	0.0001246857	1	20180615_KS_CL_9.22945.22945.3.0.dta	pLink2	BS3
20180615_KS_CL_9	14729	3	SVETLKEMIKSGMNVAR	10			0	15.994915;15.994915	8;13	Oxidation[M];Oxidation[M]				P11974	66			mono	0.00017840779999999998	P11974-66	57		False	1.0	29.0	1.0	0.0	3	1.0	1	1	BS3	Oxidation[M](8);Oxidation[M](13)	42,2	SVETLKEMIKSGMNVAR(10)	2081.062	42	Mono-Linked	2081.063	0.001163	0.5588489999999999	None	P11974(66)/	0.00017840779999999998	2	20180615_KS_CL_9.14729.14729.3.0.dta	pLink2	BS3
20180615_KS_CL_9	14906	3	SVETLKEMIKSGMNVAR	10			0	15.994915;15.994915	8;13	Oxidation[M];Oxidation[M]				P11974	66			mono	0.0009285475	P11974-66	57		False	1.0	31.0	1.0	0.0	3	1.0	1	1	BS3	Oxidation[M](8);Oxidation[M](13)	42,3	SVETLKEMIKSGMNVAR(10)	2081.062	42	Mono-Linked	2081.065	0.003597	1.728445	None	P11974(66)/	0.0009285475	3	20180615_KS_CL_9.14906.14906.3.0.dta	pLink2	BS3
20180615_KS_CL_9	20624	3	SVETLKEMIKSGMNVAR	10			0	15.994915	8	Oxidation[M]				P11974	66			mono	0.001143634	P11974-66	57		False	1.0	32.0	1.0	0.0	3	1.0	1	1	BS3	Oxidation[M](8)	42,4	SVETLKEMIKSGMNVAR(10)	2065.067	42	Mono-Linked	2065.0570000000002	-0.009804	-4.747546	None	P11974(66)/	0.001143634	4	20180615_KS_CL_9.20624.20624.3.0.dta	pLink2	BS3
20180615_KS_CL_9	21055	3	SVETLKEMIKSGMNVAR	10			0	15.994915	8	Oxidation[M]				P11974	66			mono	0.0011880060000000001	P11974-66	57		False	1.0	28.0	1.0	0.0	3	1.0	1	1	BS3	Oxidation[M](8)	42,5	SVETLKEMIKSGMNVAR(10)	2065.067	42	Mono-Linked	2065.061	-0.005628	-2.725336	None	P11974(66)/	0.0011880060000000001	5	20180615_KS_CL_9.21055.21055.3.0.dta	pLink2	BS3
20180615_KS_CL_9	20387	3	SVETLKEMIKSGMNVAR	10			0	15.994915	13	Oxidation[M]				P11974	66			mono	0.01223892	P11974-66	57		False	1.0	17.0	1.0	0.0	3	1.0	1	1	BS3	Oxidation[M](13)	42,6	SVETLKEMIKSGMNVAR(10)	2065.067	42	Mono-Linked	2065.065	-0.001368	-0.6624479999999999	None	P11974(66)/	0.01223892	6	20180615_KS_CL_9.20387.20387.3.0.dta	pLink2	BS3
20180615_KS_CL_9	14548	3	SVETLKEMIKSGMNVAR	10			0	15.994915;15.994915	8;13	Oxidation[M];Oxidation[M]				P11974	66			mono	0.03799482	P11974-66	57		False	1.0	22.0	1.0	0.0	3	1.0	1	1	BS3	Oxidation[M](8);Oxidation[M](13)	42,7	SVETLKEMIKSGMNVAR(10)	2081.062	42	Mono-Linked	2081.065	0.003372	1.620327	None	P11974(66)/	0.03799482	7	20180615_KS_CL_9.14548.14548.3.0.dta	pLink2	BS3
20180615_KS_CL_9	20813	3	SVETLKEMIKSGMNVAR	10			0	15.994915	13	Oxidation[M]				P11974	66			mono	0.09388037	P11974-66	57		False	1.0	22.0	1.0	0.0	3	1.0	1	1	BS3	Oxidation[M](13)	42,8	SVETLKEMIKSGMNVAR(10)	2065.067	42	Mono-Linked	2065.058	-0.008411	-4.072992	None	P11974(66)/	0.09388037	8	20180615_KS_CL_9.20813.20813.3.0.dta	pLink2	BS3
20180615_KS_CL_9	21376	3	SVETLKEMIKSGMNVAR	10			0	15.994915	8	Oxidation[M]				P11974	66			mono	0.5381718000000001	P11974-66	57		False	1.0	7.0	1.0	0.0	3	1.0	1	1	BS3	Oxidation[M](8)	42,9	SVETLKEMIKSGMNVAR(10)	2065.067	42	Mono-Linked	2065.0570000000002	-0.009986	-4.835679	None	P11974(66)/	0.5381718000000001	9	20180615_KS_CL_9.21376.21376.3.0.dta	pLink2	BS3
20180615_KS_CL_9	21951	3	SVETLKEMIKSGMNVAR	6			0	15.994915	13	Oxidation[M]				P11974	62			mono	0.1993184	P11974-62	57		False	1.0	6.0	1.0	0.0	3	1.0	1	1	BS3	Oxidation[M](13)	43,1	SVETLKEMIKSGMNVAR(6)	2065.067	43	Mono-Linked	2065.064	-0.002451	-1.186887	None	P11974(62)/	0.1993184	1	20180615_KS_CL_9.21951.21951.3.2.dta	pLink2	BS3
20180615_KS_CL_9	21601	3	SVETLKEMIKSGMNVAR	6			0	15.994915	13	Oxidation[M]				P11974	62			mono	0.2952268	P11974-62	57		False	1.0	5.0	1.0	0.0	3	1.0	1	1	BS3	Oxidation[M](13)	43,2	SVETLKEMIKSGMNVAR(6)	2065.067	43	Mono-Linked	2065.0679999999998	0.001462	0.707967	None	P11974(62)/	0.2952268	2	20180615_KS_CL_9.21601.21601.3.0.dta	pLink2	BS3
20180615_KS_CL_9	23590	3	TATESFASDPILYRPVAVALDTKGPEIR	23			0							P11974	115			mono	0.002919236	P11974-115	93		False	1.0	20.0	1.0	0.0	3	1.0	1	1	BS3		44,1	TATESFASDPILYRPVAVALDTKGPEIR(23)	3173.673	44	Mono-Linked	3173.679	0.005961	1.878266	None	P11974(115)/	0.002919236	1	20180615_KS_CL_9.23590.23590.3.0.dta	pLink2	BS3
20180615_KS_CL_9	24066	3	TATESFASDPILYRPVAVALDTKGPEIR	23			0							P11974	115			mono	0.005850096	P11974-115	93		False	1.0	9.0	1.0	0.0	3	1.0	1	1	BS3		44,2	TATESFASDPILYRPVAVALDTKGPEIR(23)	3173.673	44	Mono-Linked	3173.673	0.0006	0.189055	None	P11974(115)/	0.005850096	2	20180615_KS_CL_9.24066.24066.3.0.dta	pLink2	BS3
20180615_KS_CL_9	23899	3	TATESFASDPILYRPVAVALDTKGPEIR	23			0							P11974	115			mono	0.00797806	P11974-115	93		False	1.0	22.0	1.0	0.0	3	1.0	1	1	BS3		44,3	TATESFASDPILYRPVAVALDTKGPEIR(23)	3173.673	44	Mono-Linked	3173.6809999999996	0.0077989999999999995	2.457405	None	P11974(115)/	0.00797806	3	20180615_KS_CL_9.23899.23899.3.0.dta	pLink2	BS3
20180615_KS_CL_9	22958	4	TATESFASDPILYRPVAVALDTKGPEIR	23			0							P11974	115			mono	0.05104325	P11974-115	93		False	1.0	14.0	1.0	0.0	4	1.0	1	1	BS3		44,4	TATESFASDPILYRPVAVALDTKGPEIR(23)	3173.673	44	Mono-Linked	3173.688	0.014781	4.65738	None	P11974(115)/	0.05104325	4	20180615_KS_CL_9.22958.22958.4.2.dta	pLink2	BS3
20180615_KS_CL_9	22412	2	TGLIKGSGTAEVELK	5			0							P11974	125			mono	0.0001500458	P11974-125	121		False	1.0	27.0	1.0	0.0	2	1.0	1	1	BS3		45,1	TGLIKGSGTAEVELK(5)	1658.921	45	Mono-Linked	1658.92	-0.0014939999999999999	-0.9005850000000001	None	P11974(125)/	0.0001500458	1	20180615_KS_CL_9.22412.22412.2.0.dta	pLink2	BS3
20180615_KS_CL_9	22407	2	TGLIKGSGTAEVELK	5			0							P11974	125			mono	0.0001553647	P11974-125	121		False	1.0	26.0	1.0	0.0	2	1.0	1	1	BS3		45,2	TGLIKGSGTAEVELK(5)	1658.921	45	Mono-Linked	1658.921	8.7e-05	0.052444000000000005	None	P11974(125)/	0.0001553647	2	20180615_KS_CL_9.22407.22407.2.0.dta	pLink2	BS3
20180615_KS_CL_9	18196	2	TGLIKGSGTAEVELK	5			0							P11974	125			mono	0.02956853	P11974-125	121		False	1.0	20.0	1.0	0.0	2	1.0	1	1	BS3		45,3	TGLIKGSGTAEVELK(5)	1658.921	45	Mono-Linked	1658.9189999999999	-0.0018440000000000002	-1.111566	None	P11974(125)/	0.02956853	3	20180615_KS_CL_9.18196.18196.2.0.dta	pLink2	BS3
20180615_KS_CL_9	22605	2	TGLIKGSGTAEVELK	5			0							P11974	125			mono	0.04927537	P11974-125	121		False	1.0	18.0	1.0	0.0	2	1.0	1	1	BS3		45,4	TGLIKGSGTAEVELK(5)	1658.921	45	Mono-Linked	1658.914	-0.006554000000000001	-3.950761	None	P11974(125)/	0.04927537	4	20180615_KS_CL_9.22605.22605.2.0.dta	pLink2	BS3
20180615_KS_CL_9	22450	2	TGLIKGSGTAEVELK	5			0							P11974	125			mono	0.08258211	P11974-125	121		False	1.0	18.0	1.0	0.0	2	1.0	1	1	BS3		45,5	TGLIKGSGTAEVELK(5)	1658.921	45	Mono-Linked	1658.9170000000001	-0.004057	-2.445566	None	P11974(125)/	0.08258211	5	20180615_KS_CL_9.22450.22450.2.0.dta	pLink2	BS3
20180615_KS_CL_9	22089	2	TGLIKGSGTAEVELK	5			0							P11974	125			mono	0.1692151	P11974-125	121		False	1.0	15.0	1.0	0.0	2	1.0	1	1	BS3		45,6	TGLIKGSGTAEVELK(5)	1658.921	45	Mono-Linked	1658.925	0.004137	2.49379	None	P11974(125)/	0.1692151	6	20180615_KS_CL_9.22089.22089.2.2.dta	pLink2	BS3
20180615_KS_CL_9	20506	2	TGLIKGSGTAEVELK	5			0							P11974	125			mono	0.35729390000000005	P11974-125	121		False	1.0	12.0	1.0	0.0	2	1.0	1	1	BS3		45,7	TGLIKGSGTAEVELK(5)	1658.921	45	Mono-Linked	1658.918	-0.0033420000000000004	-2.0145619999999997	None	P11974(125)/	0.35729390000000005	7	20180615_KS_CL_9.20506.20506.2.0.dta	pLink2	BS3
20180615_KS_CL_9	18107	3	TGLIKGSGTAEVELK	5			0							P11974	125			mono	0.5128936	P11974-125	121		False	1.0	7.0	1.0	0.0	3	1.0	1	1	BS3		45,8	TGLIKGSGTAEVELK(5)	1658.921	45	Mono-Linked	1658.92	-0.000647	-0.390013	None	P11974(125)/	0.5128936	8	20180615_KS_CL_9.18107.18107.3.0.dta	pLink2	BS3
20180615_KS_CL_9	18122	3	TGLIKGSGTAEVELK	5			0							P11974	125			mono	0.6450143	P11974-125	121		False	1.0	5.0	1.0	0.0	3	1.0	1	1	BS3		45,9	TGLIKGSGTAEVELK(5)	1658.921	45	Mono-Linked	1658.921	-0.000301	-0.181443	None	P11974(125)/	0.6450143	9	20180615_KS_CL_9.18122.18122.3.2.dta	pLink2	BS3
20180615_KS_CL_9	21822	2	TGLIKGSGTAEVELK	5			0							P11974	125			mono	0.7453018	P11974-125	121		False	1.0	5.0	1.0	0.0	2	1.0	1	1	BS3		45,10	TGLIKGSGTAEVELK(5)	1658.921	45	Mono-Linked	1658.9229999999998	0.001971	1.188122	None	P11974(125)/	0.7453018	10	20180615_KS_CL_9.21822.21822.2.1.dta	pLink2	BS3
20180615_KS_CL_9	18190	2	TGLIKGSGTAEVELK	5			0							P11974	125			mono	0.7559256	P11974-125	121		False	1.0	4.0	1.0	0.0	2	1.0	1	1	BS3		45,11	TGLIKGSGTAEVELK(5)	1658.921	45	Mono-Linked	1658.9189999999999	-0.002007	-1.2098229999999999	None	P11974(125)/	0.7559256	11	20180615_KS_CL_9.18190.18190.2.2.dta	pLink2	BS3
20180615_KS_CL_9	20336	3	TGLIKGSGTAEVELKK	15			0							P11974	135			mono	0.4118638	P11974-135	121		False	1.0	4.0	1.0	0.0	3	1.0	1	1	BS3		46,1	TGLIKGSGTAEVELKK(15)	1787.016	46	Mono-Linked	1787.017	0.000598	0.334636	None	P11974(135)/	0.4118638	1	20180615_KS_CL_9.20336.20336.3.0.dta	pLink2	BS3
20180615_KS_CL_9	18761	3	TGLIKGSGTAEVELKK	15			0							P11974	135			mono	0.6963499	P11974-135	121		False	1.0	4.0	1.0	0.0	3	1.0	1	1	BS3		46,2	TGLIKGSGTAEVELKK(15)	1787.016	46	Mono-Linked	1787.014	-0.0020329999999999997	-1.137651	None	P11974(135)/	0.6963499	2	20180615_KS_CL_9.18761.18761.3.1.dta	pLink2	BS3
20180615_KS_CL_9	13132	3	TGLIKGSGTAEVELKK	5			0							P11974	125			mono	6.97201e-06	P11974-125	121		False	1.0	28.0	1.0	0.0	3	1.0	1	1	BS3		47,1	TGLIKGSGTAEVELKK(5)	1787.016	47	Mono-Linked	1787.016	0.000337	0.188583	None	P11974(125)/	6.97201e-06	1	20180615_KS_CL_9.13132.13132.3.0.dta	pLink2	BS3
20180615_KS_CL_9	13326	3	TGLIKGSGTAEVELKK	5			0							P11974	125			mono	3.612461e-05	P11974-125	121		False	1.0	22.0	1.0	0.0	3	1.0	1	1	BS3		47,2	TGLIKGSGTAEVELKK(5)	1787.016	47	Mono-Linked	1787.015	-0.0009689999999999999	-0.542245	None	P11974(125)/	3.612461e-05	2	20180615_KS_CL_9.13326.13326.3.0.dta	pLink2	BS3
20180615_KS_CL_9	13839	3	TGLIKGSGTAEVELKK	5			0							P11974	125			mono	0.0015811820000000002	P11974-125	121		False	1.0	22.0	1.0	0.0	3	1.0	1	1	BS3		47,3	TGLIKGSGTAEVELKK(5)	1787.016	47	Mono-Linked	1787.02	0.004427	2.477314	None	P11974(125)/	0.0015811820000000002	3	20180615_KS_CL_9.13839.13839.3.0.dta	pLink2	BS3
20180615_KS_CL_9	14677	3	TGLIKGSGTAEVELKK	5			0							P11974	125			mono	0.003863618	P11974-125	121		False	1.0	14.0	1.0	0.0	3	1.0	1	1	BS3		47,4	TGLIKGSGTAEVELKK(5)	1787.016	47	Mono-Linked	1787.0179999999998	0.002246	1.256844	None	P11974(125)/	0.003863618	4	20180615_KS_CL_9.14677.14677.3.0.dta	pLink2	BS3
20180615_KS_CL_9	15030	3	TGLIKGSGTAEVELKK	5			0							P11974	125			mono	0.00616557	P11974-125	121		False	1.0	11.0	1.0	0.0	3	1.0	1	1	BS3		47,5	TGLIKGSGTAEVELKK(5)	1787.016	47	Mono-Linked	1787.0179999999998	0.002198	1.229983	None	P11974(125)/	0.00616557	5	20180615_KS_CL_9.15030.15030.3.0.dta	pLink2	BS3
20180615_KS_CL_9	15780	3	TGLIKGSGTAEVELKK	5			0							P11974	125			mono	0.007689884	P11974-125	121		False	1.0	12.0	1.0	0.0	3	1.0	1	1	BS3		47,6	TGLIKGSGTAEVELKK(5)	1787.016	47	Mono-Linked	1787.0179999999998	0.0019219999999999999	1.075536	None	P11974(125)/	0.007689884	6	20180615_KS_CL_9.15780.15780.3.0.dta	pLink2	BS3
20180615_KS_CL_9	14847	3	TGLIKGSGTAEVELKK	5			0							P11974	125			mono	0.01943945	P11974-125	121		False	1.0	12.0	1.0	0.0	3	1.0	1	1	BS3		47,7	TGLIKGSGTAEVELKK(5)	1787.016	47	Mono-Linked	1787.02	0.0036090000000000002	2.019568	None	P11974(125)/	0.01943945	7	20180615_KS_CL_9.14847.14847.3.0.dta	pLink2	BS3
20180615_KS_CL_9	15222	3	TGLIKGSGTAEVELKK	5			0							P11974	125			mono	0.02274127	P11974-125	121		False	1.0	12.0	1.0	0.0	3	1.0	1	1	BS3		47,8	TGLIKGSGTAEVELKK(5)	1787.016	47	Mono-Linked	1787.02	0.003783	2.116937	None	P11974(125)/	0.02274127	8	20180615_KS_CL_9.15222.15222.3.0.dta	pLink2	BS3
20180615_KS_CL_9	15578	3	TGLIKGSGTAEVELKK	5			0							P11974	125			mono	0.0365697	P11974-125	121		False	1.0	11.0	1.0	0.0	3	1.0	1	1	BS3		47,9	TGLIKGSGTAEVELKK(5)	1787.016	47	Mono-Linked	1787.016	5e-06	0.002798	None	P11974(125)/	0.0365697	9	20180615_KS_CL_9.15578.15578.3.0.dta	pLink2	BS3
20180615_KS_CL_9	15398	3	TGLIKGSGTAEVELKK	5			0							P11974	125			mono	0.05112759	P11974-125	121		False	1.0	9.0	1.0	0.0	3	1.0	1	1	BS3		47,10	TGLIKGSGTAEVELKK(5)	1787.016	47	Mono-Linked	1787.0179999999998	0.002124	1.188574	None	P11974(125)/	0.05112759	10	20180615_KS_CL_9.15398.15398.3.0.dta	pLink2	BS3
20180615_KS_CL_9	15520	3	TGLIKGSGTAEVELKK	5			0							P11974	125			mono	0.05370593	P11974-125	121		False	1.0	11.0	1.0	0.0	3	1.0	1	1	BS3		47,11	TGLIKGSGTAEVELKK(5)	1787.016	47	Mono-Linked	1787.019	0.002858	1.599314	None	P11974(125)/	0.05370593	11	20180615_KS_CL_9.15520.15520.3.0.dta	pLink2	BS3
20180615_KS_CL_9	16723	3	TGLIKGSGTAEVELKK	5			0							P11974	125			mono	0.12353519999999998	P11974-125	121		False	1.0	10.0	1.0	0.0	3	1.0	1	1	BS3		47,12	TGLIKGSGTAEVELKK(5)	1787.016	47	Mono-Linked	1787.0179999999998	0.0019219999999999999	1.075536	None	P11974(125)/	0.12353519999999998	12	20180615_KS_CL_9.16723.16723.3.0.dta	pLink2	BS3
20180615_KS_CL_9	20325	3	TGLIKGSGTAEVELKK	5			0							P11974	125			mono	0.1307811	P11974-125	121		False	1.0	9.0	1.0	0.0	3	1.0	1	1	BS3		47,13	TGLIKGSGTAEVELKK(5)	1787.016	47	Mono-Linked	1787.017	0.000998	0.558473	None	P11974(125)/	0.1307811	13	20180615_KS_CL_9.20325.20325.3.0.dta	pLink2	BS3
20180615_KS_CL_9	17084	3	TGLIKGSGTAEVELKK	5			0							P11974	125			mono	0.137442	P11974-125	121		False	1.0	11.0	1.0	0.0	3	1.0	1	1	BS3		47,14	TGLIKGSGTAEVELKK(5)	1787.016	47	Mono-Linked	1787.021	0.005334	2.984864	None	P11974(125)/	0.137442	14	20180615_KS_CL_9.17084.17084.3.0.dta	pLink2	BS3
20180615_KS_CL_9	18783	3	TGLIKGSGTAEVELKK	5			0							P11974	125			mono	0.1760619	P11974-125	121		False	1.0	7.0	1.0	0.0	3	1.0	1	1	BS3		47,15	TGLIKGSGTAEVELKK(5)	1787.016	47	Mono-Linked	1787.015	-0.001408	-0.787906	None	P11974(125)/	0.1760619	15	20180615_KS_CL_9.18783.18783.3.0.dta	pLink2	BS3
20180615_KS_CL_9	20115	3	TGLIKGSGTAEVELKK	5			0							P11974	125			mono	0.1898231	P11974-125	121		False	1.0	5.0	1.0	0.0	3	1.0	1	1	BS3		47,16	TGLIKGSGTAEVELKK(5)	1787.016	47	Mono-Linked	1787.016	-2.3e-05	-0.012871	None	P11974(125)/	0.1898231	16	20180615_KS_CL_9.20115.20115.3.0.dta	pLink2	BS3
20180615_KS_CL_9	19107	3	TGLIKGSGTAEVELKK	5			0							P11974	125			mono	0.4071067	P11974-125	121		False	1.0	6.0	1.0	0.0	3	1.0	1	1	BS3		47,17	TGLIKGSGTAEVELKK(5)	1787.016	47	Mono-Linked	1787.021	0.00495	2.769981	None	P11974(125)/	0.4071067	17	20180615_KS_CL_9.19107.19107.3.0.dta	pLink2	BS3
20180615_KS_CL_9	17147	3	TGLIKGSGTAEVELKK	5			0							P11974	125			mono	0.48390479999999997	P11974-125	121		False	1.0	9.0	1.0	0.0	3	1.0	1	1	BS3		47,18	TGLIKGSGTAEVELKK(5)	1787.016	47	Mono-Linked	1787.024	0.008037	4.4974419999999995	None	P11974(125)/	0.48390479999999997	18	20180615_KS_CL_9.17147.17147.3.3.dta	pLink2	BS3
20180615_KS_CL_9	16885	3	TGLIKGSGTAEVELKK	5			0							P11974	125			mono	0.49071859999999995	P11974-125	121		False	1.0	6.0	1.0	0.0	3	1.0	1	1	BS3		47,19	TGLIKGSGTAEVELKK(5)	1787.016	47	Mono-Linked	1787.02	0.0044009999999999995	2.462765	None	P11974(125)/	0.49071859999999995	19	20180615_KS_CL_9.16885.16885.3.1.dta	pLink2	BS3
20180615_KS_CL_9	13363	4	TGLIKGSGTAEVELKKGATLK	15			0							P11974	135			mono	0.2801768	P11974-135	121		False	1.0	6.0	1.0	0.0	4	1.0	1	1	BS3		48,1	TGLIKGSGTAEVELKKGATLK(15)	2257.301	48	Mono-Linked	2257.302	0.000865	0.383201	None	P11974(135)/	0.2801768	1	20180615_KS_CL_9.13363.13363.4.1.dta	pLink2	BS3
20180615_KS_CL_9	12089	4	TGLIKGSGTAEVELKKGATLK	15			0							P11974	135			mono	0.5822581	P11974-135	121		False	1.0	6.0	1.0	0.0	4	1.0	1	1	BS3		48,2	TGLIKGSGTAEVELKKGATLK(15)	2257.301	48	Mono-Linked	2257.305	0.0036520000000000003	1.617861	None	P11974(135)/	0.5822581	2	20180615_KS_CL_9.12089.12089.4.0.dta	pLink2	BS3
20180615_KS_CL_9	11840	4	TGLIKGSGTAEVELKKGATLK	16			0							P11974	136			mono	0.03797655	P11974-136	121		False	1.0	12.0	1.0	0.0	4	1.0	1	1	BS3		49,1	TGLIKGSGTAEVELKKGATLK(16)	2257.301	49	Mono-Linked	2257.297	-0.004211	-1.865502	None	P11974(136)/	0.03797655	1	20180615_KS_CL_9.11840.11840.4.0.dta	pLink2	BS3
20180615_KS_CL_9	12006	4	TGLIKGSGTAEVELKKGATLK	16			0							P11974	136			mono	0.05896535	P11974-136	121		False	1.0	9.0	1.0	0.0	4	1.0	1	1	BS3		49,2	TGLIKGSGTAEVELKKGATLK(16)	2257.301	49	Mono-Linked	2257.303	0.001888	0.836397	None	P11974(136)/	0.05896535	2	20180615_KS_CL_9.12006.12006.4.0.dta	pLink2	BS3
20180615_KS_CL_9	11675	3	TGLIKGSGTAEVELKKGATLK	16			0							P11974	136			mono	0.06287901	P11974-136	121		False	1.0	9.0	1.0	0.0	3	1.0	1	1	BS3		49,3	TGLIKGSGTAEVELKKGATLK(16)	2257.301	49	Mono-Linked	2257.304	0.002574	1.1403	None	P11974(136)/	0.06287901	3	20180615_KS_CL_9.11675.11675.3.0.dta	pLink2	BS3
20180615_KS_CL_9	11846	3	TGLIKGSGTAEVELKKGATLK	16			0							P11974	136			mono	0.09435356	P11974-136	121		False	1.0	11.0	1.0	0.0	3	1.0	1	1	BS3		49,4	TGLIKGSGTAEVELKKGATLK(16)	2257.301	49	Mono-Linked	2257.297	-0.004497	-1.992202	None	P11974(136)/	0.09435356	4	20180615_KS_CL_9.11846.11846.3.0.dta	pLink2	BS3
20180615_KS_CL_9	12080	4	TGLIKGSGTAEVELKKGATLK	16			0							P11974	136			mono	0.3285406	P11974-136	121		False	1.0	8.0	1.0	0.0	4	1.0	1	1	BS3		49,5	TGLIKGSGTAEVELKKGATLK(16)	2257.301	49	Mono-Linked	2257.305	0.003647	1.615646	None	P11974(136)/	0.3285406	5	20180615_KS_CL_9.12080.12080.4.0.dta	pLink2	BS3
20180615_KS_CL_9	11646	3	TGLIKGSGTAEVELKKGATLK	5			0							P11974	125			mono	0.04606641	P11974-125	121		False	1.0	8.0	1.0	0.0	3	1.0	1	1	BS3		50,1	TGLIKGSGTAEVELKKGATLK(5)	2257.301	50	Mono-Linked	2257.301	-0.000557	-0.24675500000000003	None	P11974(125)/	0.04606641	1	20180615_KS_CL_9.11646.11646.3.0.dta	pLink2	BS3
20180615_KS_CL_9	11671	4	TGLIKGSGTAEVELKKGATLK	5			0							P11974	125			mono	0.07611516	P11974-125	121		False	1.0	10.0	1.0	0.0	4	1.0	1	1	BS3		50,2	TGLIKGSGTAEVELKKGATLK(5)	2257.301	50	Mono-Linked	2257.3070000000002	0.00585	2.59159	None	P11974(125)/	0.07611516	2	20180615_KS_CL_9.11671.11671.4.1.dta	pLink2	BS3
20180615_KS_CL_9	12904	4	TGLIKGSGTAEVELKKGATLK	5			0							P11974	125			mono	0.17032579999999997	P11974-125	121		False	1.0	6.0	1.0	0.0	4	1.0	1	1	BS3		50,3	TGLIKGSGTAEVELKKGATLK(5)	2257.301	50	Mono-Linked	2257.301	-0.000721	-0.31940799999999997	None	P11974(125)/	0.17032579999999997	3	20180615_KS_CL_9.12904.12904.4.3.dta	pLink2	BS3
20180615_KS_CL_9	19121	3	VFLAQKMIIGRCNR	6			0	57.021464	12	Carbamidomethyl[C]				P11974	311			mono	0.5820085	P11974-311	306		False	1.0	7.0	1.0	0.0	3	1.0	1	1	BS3	Carbamidomethyl[C](12)	51,1	VFLAQKMIIGRCNR(6)	1862.014	51	Mono-Linked	1862.017	0.0032090000000000005	1.7234029999999998	None	P11974(311)/	0.5820085	1	20180615_KS_CL_9.19121.19121.3.0.dta	pLink2	BS3
20180615_KS_CL_9	19297	3	VFLAQKMIIGRCNR	6			0	57.021464	12	Carbamidomethyl[C]				P11974	311			mono	0.716608	P11974-311	306		False	1.0	6.0	1.0	0.0	3	1.0	1	1	BS3	Carbamidomethyl[C](12)	51,2	VFLAQKMIIGRCNR(6)	1862.014	51	Mono-Linked	1862.0179999999998	0.004091	2.197084	None	P11974(311)/	0.716608	2	20180615_KS_CL_9.19297.19297.3.2.dta	pLink2	BS3
20180615_KS_CL_9	13145	2	VNLAMNVGKAR	9			0	15.994915	5	Oxidation[M]				P11974	498			mono	0.001646509	P11974-498	490		False	1.0	17.0	1.0	0.0	2	1.0	1	1	BS3	Oxidation[M](5)	52,1	VNLAMNVGKAR(9)	1344.73	52	Mono-Linked	1344.73	3.3e-05	0.02454	None	P11974(498)/	0.001646509	1	20180615_KS_CL_9.13145.13145.2.0.dta	pLink2	BS3
20180615_KS_CL_9	12190	2	VNLAMNVGKAR	9			0	15.994915	5	Oxidation[M]				P11974	498			mono	0.003022451	P11974-498	490		False	1.0	13.0	1.0	0.0	2	1.0	1	1	BS3	Oxidation[M](5)	52,2	VNLAMNVGKAR(9)	1344.73	52	Mono-Linked	1344.7320000000002	0.0019649999999999997	1.46126	None	P11974(498)/	0.003022451	2	20180615_KS_CL_9.12190.12190.2.0.dta	pLink2	BS3
20180615_KS_CL_9	13283	2	VNLAMNVGKAR	9			0	15.994915	5	Oxidation[M]				P11974	498			mono	0.01648211	P11974-498	490		False	1.0	14.0	1.0	0.0	2	1.0	1	1	BS3	Oxidation[M](5)	52,3	VNLAMNVGKAR(9)	1344.73	52	Mono-Linked	1344.73	-0.00011899999999999999	-0.088494	None	P11974(498)/	0.01648211	3	20180615_KS_CL_9.13283.13283.2.0.dta	pLink2	BS3
20180615_KS_CL_9	13687	2	VNLAMNVGKAR	9			0	15.994915	5	Oxidation[M]				P11974	498			mono	0.04826821	P11974-498	490		False	1.0	14.0	1.0	0.0	2	1.0	1	1	BS3	Oxidation[M](5)	52,4	VNLAMNVGKAR(9)	1344.73	52	Mono-Linked	1344.725	-0.005045	-3.751682	None	P11974(498)/	0.04826821	4	20180615_KS_CL_9.13687.13687.2.0.dta	pLink2	BS3
20180615_KS_CL_9	14899	2	VNLAMNVGKAR	9			0	15.994915	5	Oxidation[M]				P11974	498			mono	0.06372156	P11974-498	490		False	1.0	11.0	1.0	0.0	2	1.0	1	1	BS3	Oxidation[M](5)	52,5	VNLAMNVGKAR(9)	1344.73	52	Mono-Linked	1344.7320000000002	0.0019210000000000002	1.428539	None	P11974(498)/	0.06372156	5	20180615_KS_CL_9.14899.14899.2.0.dta	pLink2	BS3
20180615_KS_CL_9	14575	2	VNLAMNVGKAR	9			0	15.994915	5	Oxidation[M]				P11974	498			mono	0.157873	P11974-498	490		False	1.0	9.0	1.0	0.0	2	1.0	1	1	BS3	Oxidation[M](5)	52,6	VNLAMNVGKAR(9)	1344.73	52	Mono-Linked	1344.729	-0.001092	-0.812059	None	P11974(498)/	0.157873	6	20180615_KS_CL_9.14575.14575.2.0.dta	pLink2	BS3
20180615_KS_CL_9	15000	2	VNLAMNVGKAR	9			0	15.994915	5	Oxidation[M]				P11974	498			mono	0.2283714	P11974-498	490		False	1.0	8.0	1.0	0.0	2	1.0	1	1	BS3	Oxidation[M](5)	52,7	VNLAMNVGKAR(9)	1344.73	52	Mono-Linked	1344.731	0.00034700000000000003	0.258044	None	P11974(498)/	0.2283714	7	20180615_KS_CL_9.15000.15000.2.1.dta	pLink2	BS3
20180615_KS_CL_9	12386	2	VNLAMNVGKAR	9			0	15.994915	5	Oxidation[M]				P11974	498			mono	0.28188979999999997	P11974-498	490		False	1.0	9.0	1.0	0.0	2	1.0	1	1	BS3	Oxidation[M](5)	52,8	VNLAMNVGKAR(9)	1344.73	52	Mono-Linked	1344.731	0.000213	0.158396	None	P11974(498)/	0.28188979999999997	8	20180615_KS_CL_9.12386.12386.2.0.dta	pLink2	BS3
20180615_KS_CL_9	13873	2	VNLAMNVGKAR	9			0	15.994915	5	Oxidation[M]				P11974	498			mono	0.47750870000000006	P11974-498	490		False	1.0	10.0	1.0	0.0	2	1.0	1	1	BS3	Oxidation[M](5)	52,9	VNLAMNVGKAR(9)	1344.73	52	Mono-Linked	1344.733	0.003117	2.3179369999999997	None	P11974(498)/	0.47750870000000006	9	20180615_KS_CL_9.13873.13873.2.1.dta	pLink2	BS3
20180615_KS_CL_9	12771	2	VNLAMNVGKAR	9			0	15.994915	5	Oxidation[M]				P11974	498			mono	0.7075507	P11974-498	490		False	1.0	9.0	1.0	0.0	2	1.0	1	1	BS3	Oxidation[M](5)	52,10	VNLAMNVGKAR(9)	1344.73	52	Mono-Linked	1344.735	0.00472	3.5099970000000003	None	P11974(498)/	0.7075507	10	20180615_KS_CL_9.12771.12771.2.2.dta	pLink2	BS3
20180615_KS_CL_9	14429	2	VNLAMNVGKAR	9			0	15.994915	5	Oxidation[M]				P11974	498			mono	0.7434466	P11974-498	490		False	1.0	9.0	1.0	0.0	2	1.0	1	1	BS3	Oxidation[M](5)	52,11	VNLAMNVGKAR(9)	1344.73	52	Mono-Linked	1344.733	0.002726	2.027172	None	P11974(498)/	0.7434466	11	20180615_KS_CL_9.14429.14429.2.1.dta	pLink2	BS3
20180615_KS_CL_9	12378	2	VNLAMNVGKAR	9			0	15.994915	5	Oxidation[M]				P11974	498			mono	0.7796624	P11974-498	490		False	1.0	3.0	1.0	0.0	2	1.0	1	1	BS3	Oxidation[M](5)	52,12	VNLAMNVGKAR(9)	1344.73	52	Mono-Linked	1344.731	0.00044500000000000003	0.330921	None	P11974(498)/	0.7796624	12	20180615_KS_CL_9.12378.12378.2.0.dta	pLink2	BS3
20180615_KS_CL_9	13916	2	VNLAMNVGKAR	9			0	15.994915	5	Oxidation[M]				P11974	498			mono	0.8718896	P11974-498	490		False	1.0	3.0	1.0	0.0	2	1.0	1	1	BS3	Oxidation[M](5)	52,13	VNLAMNVGKAR(9)	1344.73	52	Mono-Linked	1344.729	-0.001475	-1.096874	None	P11974(498)/	0.8718896	13	20180615_KS_CL_9.13916.13916.2.0.dta	pLink2	BS3
20180615_KS_CL_9	14523	2	VNLAMNVGKAR	9			0							P11974	498			mono	0.9259678	P11974-498	490		False	1.0	3.0	1.0	0.0	2	1.0	1	1	BS3		52,14	VNLAMNVGKAR(9)	1328.735	52	Mono-Linked	1328.733	-0.0027300000000000002	-2.054585	None	P11974(498)/	0.9259678	14	20180615_KS_CL_9.14523.14523.2.0.dta	pLink2	BS3
20180615_KS_CL_9	14506	2	VNLAMNVGKAR	9			0							P11974	498			mono	0.9305469000000001	P11974-498	490		False	1.0	3.0	1.0	0.0	2	1.0	1	1	BS3		52,15	VNLAMNVGKAR(9)	1328.735	52	Mono-Linked	1328.733	-0.002688	-2.022976	None	P11974(498)/	0.9305469000000001	15	20180615_KS_CL_9.14506.14506.2.0.dta	pLink2	BS3
20180615_KS_CL_9	12583	4	VNLAMNVGKARGFFKK	15			0	15.994915	5	Oxidation[M]				P11974	504			mono	0.01310112	P11974-504	490		False	1.0	26.0	1.0	0.0	4	1.0	1	1	BS3	Oxidation[M](5)	53,1	VNLAMNVGKARGFFKK(15)	1952.079	53	Mono-Linked	1952.076	-0.002123	-1.087559	None	P11974(504)/	0.01310112	1	20180615_KS_CL_9.12583.12583.4.0.dta	pLink2	BS3
20180615_KS_CL_9	15240	4	VNLAMNVGKARGFFKK	15			0							P11974	504			mono	0.01550906	P11974-504	490		False	1.0	18.0	1.0	0.0	4	1.0	1	1	BS3		53,2	VNLAMNVGKARGFFKK(15)	1936.0839999999998	53	Mono-Linked	1936.086	0.002738	1.414195	None	P11974(504)/	0.01550906	2	20180615_KS_CL_9.15240.15240.4.0.dta	pLink2	BS3
20180615_KS_CL_9	15081	3	VNLAMNVGKARGFFKK	15			0							P11974	504			mono	0.09414782	P11974-504	490		False	1.0	10.0	1.0	0.0	3	1.0	1	1	BS3		53,3	VNLAMNVGKARGFFKK(15)	1936.0839999999998	53	Mono-Linked	1936.0829999999999	-0.000923	-0.476736	None	P11974(504)/	0.09414782	3	20180615_KS_CL_9.15081.15081.3.0.dta	pLink2	BS3
20180615_KS_CL_9	12659	3	VNLAMNVGKARGFFKK	15			0	15.994915	5	Oxidation[M]				P11974	504			mono	0.1896217	P11974-504	490		False	1.0	10.0	1.0	0.0	3	1.0	1	1	BS3	Oxidation[M](5)	53,4	VNLAMNVGKARGFFKK(15)	1952.079	53	Mono-Linked	1952.08	0.001813	0.9287540000000001	None	P11974(504)/	0.1896217	4	20180615_KS_CL_9.12659.12659.3.0.dta	pLink2	BS3
20180615_KS_CL_9	15064	3	VNLAMNVGKARGFFKK	15			0							P11974	504			mono	0.2532374	P11974-504	490		False	1.0	12.0	1.0	0.0	3	1.0	1	1	BS3		53,5	VNLAMNVGKARGFFKK(15)	1936.0839999999998	53	Mono-Linked	1936.0810000000001	-0.002444	-1.262342	None	P11974(504)/	0.2532374	5	20180615_KS_CL_9.15064.15064.3.1.dta	pLink2	BS3
20180615_KS_CL_9	15375	3	VNLAMNVGKARGFFKK	15			0							P11974	504			mono	0.3337602	P11974-504	490		False	1.0	6.0	1.0	0.0	3	1.0	1	1	BS3		53,6	VNLAMNVGKARGFFKK(15)	1936.0839999999998	53	Mono-Linked	1936.0829999999999	-0.000611	-0.31558600000000003	None	P11974(504)/	0.3337602	6	20180615_KS_CL_9.15375.15375.3.2.dta	pLink2	BS3
20180615_KS_CL_9	15270	3	VNLAMNVGKARGFFKK	9			0							P11974	498			mono	0.01363562	P11974-498	490		False	1.0	17.0	1.0	0.0	3	1.0	1	1	BS3		54,1	VNLAMNVGKARGFFKK(9)	1936.0839999999998	54	Mono-Linked	1936.086	0.002424	1.2520120000000001	None	P11974(498)/	0.01363562	1	20180615_KS_CL_9.15270.15270.3.0.dta	pLink2	BS3
20180615_KS_CL_9	12627	3	VNLAMNVGKARGFFKK	9			0	15.994915	5	Oxidation[M]				P11974	498			mono	0.01782181	P11974-498	490		False	1.0	17.0	1.0	0.0	3	1.0	1	1	BS3	Oxidation[M](5)	54,2	VNLAMNVGKARGFFKK(9)	1952.079	54	Mono-Linked	1952.079	0.000734	0.37600900000000004	None	P11974(498)/	0.01782181	2	20180615_KS_CL_9.12627.12627.3.0.dta	pLink2	BS3
20180615_KS_CL_9	15312	4	VNLAMNVGKARGFFKK	9			0							P11974	498			mono	0.02130976	P11974-498	490		False	1.0	12.0	1.0	0.0	4	1.0	1	1	BS3		54,3	VNLAMNVGKARGFFKK(9)	1936.0839999999998	54	Mono-Linked	1936.085	0.001709	0.88271	None	P11974(498)/	0.02130976	3	20180615_KS_CL_9.15312.15312.4.0.dta	pLink2	BS3
20180615_KS_CL_9	12453	3	VNLAMNVGKARGFFKK	9			0	15.994915	5	Oxidation[M]				P11974	498			mono	0.04413599	P11974-498	490		False	1.0	15.0	1.0	0.0	3	1.0	1	1	BS3	Oxidation[M](5)	54,4	VNLAMNVGKARGFFKK(9)	1952.079	54	Mono-Linked	1952.078	-0.00025699999999999996	-0.131655	None	P11974(498)/	0.04413599	4	20180615_KS_CL_9.12453.12453.3.0.dta	pLink2	BS3
20180615_KS_CL_9	15051	4	VNLAMNVGKARGFFKK	9			0							P11974	498			mono	0.05457854	P11974-498	490		False	1.0	9.0	1.0	0.0	4	1.0	1	1	BS3		54,5	VNLAMNVGKARGFFKK(9)	1936.0839999999998	54	Mono-Linked	1936.0839999999998	0.000584	0.30164	None	P11974(498)/	0.05457854	5	20180615_KS_CL_9.15051.15051.4.1.dta	pLink2	BS3
20180615_KS_CL_9	13272	4	VNLAMNVGKARGFFKK	9			0	15.994915	5	Oxidation[M]				P11974	498			mono	0.2654074	P11974-498	490		False	1.0	6.0	1.0	0.0	4	1.0	1	1	BS3	Oxidation[M](5)	54,6	VNLAMNVGKARGFFKK(9)	1952.079	54	Mono-Linked	1952.08	0.001492	0.764314	None	P11974(498)/	0.2654074	6	20180615_KS_CL_9.13272.13272.4.0.dta	pLink2	BS3
20180615_KS_CL_9	12762	4	VNLAMNVGKARGFFKK	9			0	15.994915	5	Oxidation[M]				P11974	498			mono	0.3616634	P11974-498	490		False	1.0	8.0	1.0	0.0	4	1.0	1	1	BS3	Oxidation[M](5)	54,7	VNLAMNVGKARGFFKK(9)	1952.079	54	Mono-Linked	1952.08	0.001131	0.579382	None	P11974(498)/	0.3616634	7	20180615_KS_CL_9.12762.12762.4.0.dta	pLink2	BS3
20180615_KS_CL_9	23194	3	VVDVGSKVYVDDGLISLQVK	7			0							P11974	173			mono	0.002350697	P11974-173	167		False	1.0	22.0	1.0	0.0	3	1.0	1	1	BS3		55,1	VVDVGSKVYVDDGLISLQVK(7)	2289.259	55	Mono-Linked	2289.26	0.001639	0.715952	None	P11974(173)/	0.002350697	1	20180615_KS_CL_9.23194.23194.3.0.dta	pLink2	BS3
