# Supplementary material for: The CroCo cross-link converter: a user-centred tool to convert results from cross-linking mass spectrometry experiments
Source: Bioinformatics. 2019 Sep 28;36(4):1296–7. doi: 10.1093/bioinformatics/btz732 (PMC7703748; doi:10.1093/bioinformatics/btz732)
Supplement: btz732_Supplementary_Data [file btz732_supplementary_data.zip › ExampleData/output/results_to_xTable/XiFDR_5_FDR_PSM_PSM_xiFDR1_0_22_Xi+XiFDR_to_xTable.csv]

rawfile	scanno	prec_ch	pepseq1	xlink1	pepseq2	xlink2	xtype	modmass1	modpos1	mod1	modmass2	modpos2	mod2	prot1	xpos1	prot2	xpos2	type	score	ID	pos1	pos2	decoy	Charge	Crosslinker	Decoy1	Decoy2	Description1	Description2	LinkFDR	PPIFDR	PSMID	PepSeq1	PepSeq2	PeptideLength1	PeptideLength2	PeptidePairFDR	Protein1FDR	Protein2FDR	Unnamed: 35	exp fractionalmass	exp m/z	exp mass	fdr	fdrGroup	isDD	isDecoy	isTD	isTT
20180615_KS_CL_9	22884	4	KPRPTR	1	AEGSDVANAVLDGADCIMLSGETAKGDYPLEAVR	25					57.021460000000005	16	Ccm	P11974	337	P11974	367	intra	11.909195522059786	P11974-337-P11974-367	337	343	False	4	BS3	False	False	P11974	P11974	-0.2788461532884616	-0.999999998	Scan: 22884 Run: 20180615_KS_CL_9.22884 P1_K.KPRPTR.A P2_R.AEGSDVANAVLDGADCcmIMLSGETAKGDYPLEAVR.M 1 25	KPRPTR	AEGSDVANAVLDGADCcmIMLSGETAKGDYPLEAVR	6	34	-0.2314814810185185	0.0	0.0		0.15709800000000002	1,097.296551	4,385.157098	-0.1864406775932204	Within >4	False	False	False	True
20180615_KS_CL_9	22853	4	SVETLKEMIKSGMNVAR	10	GIFPVVCKDPVQEAWAEDVDLR	8		15.994904999999989;15.994904999999989	8;13	Mox;Mox	57.021460000000005	7	Ccm	P11974	66	P11974	475	intra	11.814808942244994	P11974-66-P11974-475	57	468	False	4	BS3	False	False	P11974	P11974	-0.2788461532884616	-0.999999998	Scan: 22853 Run: 20180615_KS_CL_9.22853 P1_R.SVETLKEMoxIKSGMoxNVAR.M P2_R.GIFPVVCcmKDPVQEAWAEDVDLR.V 10 8	SVETLKEMoxIKSGMoxNVAR	GIFPVVCcmKDPVQEAWAEDVDLR	17	22	-0.2314814810185185	0.0	0.0		0.289654	1,152.079690	4,604.289654	-0.1864406775932204	Within >4	False	False	False	True
20180615_KS_CL_9	22780	4	TGLIKGSGTAEVELK	5	TATESFASDPILYRPVAVALDTKGPEIR	23								P11974	125	P11974	115	intra	11.392385184899053	P11974-115-P11974-125	121	93	False	4	BS3	False	False	P11974	P11974	-0.2788461532884616	-0.999999998	Scan: 22780 Run: 20180615_KS_CL_9.22780 P1_R.TGLIKGSGTAEVELK.K P2_R.TATESFASDPILYRPVAVALDTKGPEIR.T 5 23	TGLIKGSGTAEVELK	TATESFASDPILYRPVAVALDTKGPEIR	15	28	-0.2314814810185185	0.0	0.0		0.48910200000000004	1,165.129552	4,656.489102	-0.1864406775932204	Within >4	False	False	False	True
20180615_KS_CL_9	22617	6	TGLIKGSGTAEVELKK	5	TATESFASDPILYRPVAVALDTKGPEIR	23								P11974	125	P11974	115	intra	11.369787485236255	P11974-115-P11974-125	121	93	False	6	BS3	False	False	P11974	P11974	-0.2788461532884616	-0.999999998	Scan: 22617 Run: 20180615_KS_CL_9.22617 P1_R.TGLIKGSGTAEVELKK.G P2_R.TATESFASDPILYRPVAVALDTKGPEIR.T 5 23	TGLIKGSGTAEVELKK	TATESFASDPILYRPVAVALDTKGPEIR	16	28	-0.2314814810185185	0.0	0.0		0.566437	798.435016	4,784.566437	-0.1864406775932204	Within >4	False	False	False	True
20180615_KS_CL_9	22363	4	TGLIKGSGTAEVELK	5	KGVNLPGAAVDLPAVSEK	1								P11974	125	P11974	207	intra	11.257571100873387	P11974-125-P11974-207	121	207	False	4	BS3	False	False	P11974	P11974	-0.2788461532884616	-0.999999998	Scan: 22363 Run: 20180615_KS_CL_9.22363 P1_R.TGLIKGSGTAEVELK.K P2_K.KGVNLPGAAVDLPAVSEK.D 5 1	TGLIKGSGTAEVELK	KGVNLPGAAVDLPAVSEK	15	18	-0.2314814810185185	0.0	0.0		0.8827659999999999	851.977968	3,403.882766	-0.1864406775932204	Within >4	False	False	False	True
20180615_KS_CL_9	23933	3	DIQDLKFGVEQDVDMVFASFIR	6	KILGEK	1								P11974	230	P11974	256	intra	10.993564613347793	P11974-230-P11974-256	225	256	False	3	BS3	False	False	P11974	P11974	-0.2788461532884616	-0.999999998	Scan: 23933 Run: 20180615_KS_CL_9.23933 P1_R.KILGEK.G P2_K.DIQDLKFGVEQDVDMVFASFIR.K 1 6	DIQDLKFGVEQDVDMVFASFIR	KILGEK	22	6	-0.2314814810185185	0.0	0.0		0.756147	1,132.925992	3,395.756147	-0.1864406775932204	Within >4	False	False	False	True
20180615_KS_CL_9	22866	5	KPRPTR	1	AEGSDVANAVLDGADCIMLSGETAKGDYPLEAVR	25					57.021460000000005	16	Ccm	P11974	337	P11974	367	intra	10.656097625571519	P11974-337-P11974-367	337	343	False	5	BS3	False	False	P11974	P11974	-0.2788461532884616	-0.999999998	Scan: 22866 Run: 20180615_KS_CL_9.22866 P1_K.KPRPTR.A P2_R.AEGSDVANAVLDGADCcmIMLSGETAKGDYPLEAVR.M 1 25	KPRPTR	AEGSDVANAVLDGADCcmIMLSGETAKGDYPLEAVR	6	34	-0.2314814810185185	0.0	0.0		0.158418	878.038960	4,385.158418	-0.1864406775932204	Within >4	False	False	False	True
20180615_KS_CL_9	14190	4	KAADVHEVR	1	KGVNLPGAAVDLPAVSEK	1								P11974	247	P11974	207	intra	10.486354427984676	P11974-207-P11974-247	247	207	False	4	BS3	False	False	P11974	P11974	-0.2788461532884616	-0.999999998	Scan: 14190 Run: 20180615_KS_CL_9.14190 P1_K.KGVNLPGAAVDLPAVSEK.D P2_R.KAADVHEVR.K 1 1	KAADVHEVR	KGVNLPGAAVDLPAVSEK	9	18	-0.2314814810185185	0.0	0.0		0.59039	732.404874	2,925.590390	-0.1864406775932204	Within >4	False	False	False	True
20180615_KS_CL_9	23037	5	TATESFASDPILYRPVAVALDTKGPEIR	23	GPDFLVTEVENGGFLGSKK	18								P11974	115	P11974	206	intra	10.39756403626913	P11974-115-P11974-206	93	189	False	5	BS3	False	False	P11974	P11974	-0.2788461532884616	-0.999999998	Scan: 23037 Run: 20180615_KS_CL_9.23037 P1_R.TATESFASDPILYRPVAVALDTKGPEIR.T P2_K.GPDFLVTEVENGGFLGSKK.G 23 18	TATESFASDPILYRPVAVALDTKGPEIR	GPDFLVTEVENGGFLGSKK	28	19	-0.2314814810185185	0.0	0.0		0.673713	1,030.542019	5,147.673713	-0.1864406775932204	Within >4	False	False	False	True
20180615_KS_CL_9	14907	5	MNFSHGTHEYHAETIKNVR	16	SVETLKEMIK	6		15.994904999999989	1	Mox				P11974	89	P11974	62	intra	10.212249519573085	P11974-62-P11974-89	74	57	False	5	BS3	False	False	P11974	P11974	-0.2788461532884616	-0.999999998	Scan: 14907 Run: 20180615_KS_CL_9.14907 P1_R.SVETLKEMIK.S P2_R.MoxNFSHGTHEYHAETIKNVR.T 6 16	MoxNFSHGTHEYHAETIKNVR	SVETLKEMIK	19	10	-0.2314814810185185	0.0	0.0		0.7719229999999999	721.161661	3,600.771923	-0.1864406775932204	Within >4	False	False	False	True
20180615_KS_CL_9	14911	4	MNFSHGTHEYHAETIKNVR	16	SVETLKEMIK	6		15.994904999999989	1	Mox				P11974	89	P11974	62	intra	10.159963083349886	P11974-62-P11974-89	74	57	False	4	BS3	False	False	P11974	P11974	-0.2788461532884616	-0.999999998	Scan: 14911 Run: 20180615_KS_CL_9.14911 P1_R.SVETLKEMIK.S P2_R.MoxNFSHGTHEYHAETIKNVR.T 6 16	MoxNFSHGTHEYHAETIKNVR	SVETLKEMIK	19	10	-0.2314814810185185	0.0	0.0		0.77435	901.200864	3,600.774350	-0.1864406775932204	Within >4	False	False	False	True
20180615_KS_CL_9	22932	4	TGLIKGSGTAEVELK	5	ITLDNAYMEKCDENILWLDYK	10					57.021460000000005	11	Ccm	P11974	125	P11974	151	intra	9.96885935584078	P11974-125-P11974-151	121	142	False	4	BS3	False	False	P11974	P11974	-0.2788461532884616	-0.999999998	Scan: 22932 Run: 20180615_KS_CL_9.22932 P1_R.TGLIKGSGTAEVELK.K P2_K.ITLDNAYMEKCcmDENILWLDYK.N 5 10	TGLIKGSGTAEVELK	ITLDNAYMEKCcmDENILWLDYK	15	21	-0.2314814810185185	0.0	0.0		0.133286	1,072.540598	4,286.133286	-0.1864406775932204	Within >4	False	False	False	True
20180615_KS_CL_9	16219	5	SVETLKEMIK	6	MNFSHGTHEYHAETIKNVR	16								P11974	62	P11974	89	intra	9.883467262474467	P11974-62-P11974-89	57	74	False	5	BS3	False	False	P11974	P11974	-0.2788461532884616	-0.999999998	Scan: 16219 Run: 20180615_KS_CL_9.16219 P1_R.SVETLKEMIK.S P2_R.MNFSHGTHEYHAETIKNVR.T 6 16	SVETLKEMIK	MNFSHGTHEYHAETIKNVR	10	19	-0.2314814810185185	0.0	0.0		0.772578	717.961792	3,584.772578	-0.1864406775932204	Within >4	False	False	False	True
20180615_KS_CL_9	8630	4	KAADVHEVR	1	NICKVVDVGSK	4					57.021460000000005	3	Ccm	P11974	247	P11974	166	intra	9.8374683444449	P11974-166-P11974-247	247	163	False	4	BS3	False	False	P11974	P11974	-0.2788461532884616	-0.999999998	Scan: 8630 Run: 20180615_KS_CL_9.8630 P1_K.NICcmKVVDVGSK.V P2_R.KAADVHEVR.K 4 1	KAADVHEVR	NICcmKVVDVGSK	9	11	-0.2314814810185185	0.0	0.0		0.256554	595.821415	2,379.256554	-0.1864406775932204	Within >4	False	False	False	True
20180615_KS_CL_9	22764	4	NICKVVDVGSK	4	TATESFASDPILYRPVAVALDTKGPEIR	23		57.021460000000005	3	Ccm				P11974	166	P11974	115	intra	9.829424376478515	P11974-115-P11974-166	163	93	False	4	BS3	False	False	P11974	P11974	-0.2788461532884616	-0.999999998	Scan: 22764 Run: 20180615_KS_CL_9.22764 P1_R.TATESFASDPILYRPVAVALDTKGPEIR.T P2_K.NICcmKVVDVGSK.V 23 4	NICcmKVVDVGSK	TATESFASDPILYRPVAVALDTKGPEIR	11	28	-0.2314814810185185	0.0	0.0		0.302998	1,094.083026	4,372.302998	-0.1864406775932204	Within >4	False	False	False	True
20180615_KS_CL_9	23247	4	SVETLKEMIKSGMNVAR	6	AEGSDVANAVLDGADCIMLSGETAKGDYPLEAVR	25		15.994904999999989;155.094619105	8;10	Mox;Kbs3nh2	57.021460000000005;15.994904999999989	16;16	Ccm;Mox	P11974	62	P11974	367	intra	9.825526332815905	P11974-62-P11974-367	57	343	False	4	BS3	False	False	P11974	P11974	-0.2788461532884616	-0.999999998	Scan: 23247 Run: 20180615_KS_CL_9.23247 P1_R.SVETLKEMoxIKbs3nh2SGMNVAR.M P2_R.AEGSDVANAVLDGADCcmIMoxLSGETAKGDYPLEAVR.M 6 25	SVETLKEMoxIKbs3nh2SGMNVAR	AEGSDVANAVLDGADCcmIMoxLSGETAKGDYPLEAVR	17	34	-0.2314814810185185	0.0	0.0		0.776722	1,428.701457	5,710.776722	-0.1864406775932204	Within >4	False	False	False	True
20180615_KS_CL_9	12474	5	MNFSHGTHEYHAETIKNVR	16	SVETLKEMIK	6		15.994904999999989	1	Mox	15.994904999999989	8	Mox	P11974	89	P11974	62	intra	9.822781386189185	P11974-62-P11974-89	74	57	False	5	BS3	False	False	P11974	P11974	-0.2788461532884616	-0.999999998	Scan: 12474 Run: 20180615_KS_CL_9.12474 P1_R.SVETLKEMoxIK.S P2_R.MoxNFSHGTHEYHAETIKNVR.T 6 16	MoxNFSHGTHEYHAETIKNVR	SVETLKEMoxIK	19	10	-0.2314814810185185	0.0	0.0		0.765988	724.360474	3,616.765988	-0.1864406775932204	Within >4	False	False	False	True
20180615_KS_CL_9	23174	4	TGLIKGSGTAEVELK	5	AEGSDVANAVLDGADCIMLSGETAKGDYPLEAVR	25					57.021460000000005	16	Ccm	P11974	125	P11974	367	intra	9.753292522784626	P11974-125-P11974-367	121	343	False	4	BS3	False	False	P11974	P11974	-0.2788461532884616	-0.999999998	Scan: 23174 Run: 20180615_KS_CL_9.23174 P1_R.TGLIKGSGTAEVELK.K P2_R.AEGSDVANAVLDGADCcmIMLSGETAKGDYPLEAVR.M 5 25	TGLIKGSGTAEVELK	AEGSDVANAVLDGADCcmIMLSGETAKGDYPLEAVR	15	34	-0.2314814810185185	0.0	0.0		0.52089	1,284.387499	5,133.520890	-0.1864406775932204	Within >4	False	False	False	True
20180615_KS_CL_9	22658	5	NICKVVDVGSK	4	QKGPDFLVTEVENGGFLGSKK	2		57.021460000000005	3	Ccm				P11974	166	P11974	188	intra	9.724834354364539	P11974-166-P11974-188	163	187	False	5	BS3	False	False	P11974	P11974	-0.2788461532884616	-0.999999998	Scan: 22658 Run: 20180615_KS_CL_9.22658 P1_K.QKGPDFLVTEVENGGFLGSKK.G P2_K.NICcmKVVDVGSK.V 2 4	NICcmKVVDVGSK	QKGPDFLVTEVENGGFLGSKK	11	21	-0.2314814810185185	0.0	0.0		0.877553	721.982787	3,604.877553	-0.1864406775932204	Within >4	False	False	False	True
20180615_KS_CL_9	23940	4	DIQDLKFGVEQDVDMVFASFIR	6	KILGEK	1								P11974	230	P11974	256	intra	9.55178237487328	P11974-230-P11974-256	225	256	False	4	BS3	False	False	P11974	P11974	-0.2788461532884616	-0.999999998	Scan: 23940 Run: 20180615_KS_CL_9.23940 P1_R.KILGEK.G P2_K.DIQDLKFGVEQDVDMVFASFIR.K 1 6	DIQDLKFGVEQDVDMVFASFIR	KILGEK	22	6	-0.2314814810185185	0.0	0.0		0.763138	849.948061	3,395.763138	-0.1864406775932204	Within >4	False	False	False	True
20180615_KS_CL_9	11993	4	KAADVHEVR	1	KLFEELAR	1								P11974	247	P11974	393	intra	9.540716127566453	P11974-247-P11974-393	247	393	False	4	BS3	False	False	P11974	P11974	-0.2788461532884616	-0.999999998	Scan: 11993 Run: 20180615_KS_CL_9.11993 P1_R.KLFEELAR.S P2_R.KAADVHEVR.K 1 1	KAADVHEVR	KLFEELAR	9	8	-0.2314814810185185	0.0	0.0		0.183142	542.553062	2,166.183142	-0.1864406775932204	Within >4	False	False	False	True
20180615_KS_CL_9	7809	5	KAADVHEVR	1	IISKIENHEGVR	4								P11974	247	P11974	270	intra	9.523087982255776	P11974-247-P11974-270	247	267	False	5	BS3	False	False	P11974	P11974	-0.2788461532884616	-0.999999998	Scan: 7809 Run: 20180615_KS_CL_9.7809 P1_R.KAADVHEVR.K P2_K.IISKIENHEGVR.R 1 4	KAADVHEVR	IISKIENHEGVR	9	12	-0.2314814810185185	0.0	0.0		0.376583	512.082593	2,555.376583	-0.1864406775932204	Within >4	False	False	False	True
20180615_KS_CL_9	22839	5	SVETLKEMIKSGMNVAR	10	AGKPVICATQMLESMIK	3		15.994904999999989	13	Mox	57.021460000000005;15.994904999999989	7;9	Ccm;Mox	P11974	66	P11974	322	intra	9.5125567088821	P11974-66-P11974-322	57	320	False	5	BS3	False	False	P11974	P11974	-0.2788461532884616	-0.999999998	Scan: 22839 Run: 20180615_KS_CL_9.22839 P1_R.SVETLKEMIKSGMoxNVAR.M P2_R.AGKPVICcmATQMoxLESMIK.K 10 3	SVETLKEMIKSGMoxNVAR	AGKPVICcmATQMoxLESMIK	17	17	-0.2314814810185185	0.0	0.0		0.000113	788.607299	3,938.000113	-0.1864406775932204	Within >4	False	False	False	True
20180615_KS_CL_9	22926	5	KGVNLPGAAVDLPAVSEK	1	TATESFASDPILYRPVAVALDTKGPEIR	23								P11974	207	P11974	115	intra	9.372249922332056	P11974-115-P11974-207	207	93	False	5	BS3	False	False	P11974	P11974	-0.2788461532884616	-0.999999998	Scan: 22926 Run: 20180615_KS_CL_9.22926 P1_R.TATESFASDPILYRPVAVALDTKGPEIR.T P2_K.KGVNLPGAAVDLPAVSEK.D 23 1	KGVNLPGAAVDLPAVSEK	TATESFASDPILYRPVAVALDTKGPEIR	18	28	-0.2314814810185185	0.0	0.0		0.631013	984.733479	4,918.631013	-0.1864406775932204	Within >4	False	False	False	True
20180615_KS_CL_9	23247	4	AEGSDVANAVLDGADCIMLSGETAKGDYPLEAVR	25	SVETLKEMIKSGMNVAR	6		57.021460000000005;15.994904999999989	16;16	Ccm;Mox	15.994904999999989;156.0786347	8;10	Mox;Kbs3oh	P11974	367	P11974	62	intra	9.336494611682497	P11974-62-P11974-367	343	57	False	4	BS3	False	False	P11974	P11974	-0.2788461532884616	-0.999999998	Scan: 23247 Run: 20180615_KS_CL_9.23247 P1_R.SVETLKEMoxIKbs3ohSGMNVAR.M P2_R.AEGSDVANAVLDGADCcmIMoxLSGETAKGDYPLEAVR.M 6 25	AEGSDVANAVLDGADCcmIMoxLSGETAKGDYPLEAVR	SVETLKEMoxIKbs3ohSGMNVAR	34	17	-0.2314814810185185	0.0	0.0		0.7798579999999999	1,428.952241	5,711.779858	-0.1864406775932204	Within >4	False	False	False	True
20180615_KS_CL_9	14058	5	KAADVHEVR	1	KGVNLPGAAVDLPAVSEK	1								P11974	247	P11974	207	intra	9.31896779881933	P11974-207-P11974-247	247	207	False	5	BS3	False	False	P11974	P11974	-0.2788461532884616	-0.999999998	Scan: 14058 Run: 20180615_KS_CL_9.14058 P1_K.KGVNLPGAAVDLPAVSEK.D P2_R.KAADVHEVR.K 1 1	KAADVHEVR	KGVNLPGAAVDLPAVSEK	9	18	-0.2314814810185185	0.0	0.0		0.593923	586.126061	2,925.593923	-0.1864406775932204	Within >4	False	False	False	True
20180615_KS_CL_9	18220	3	KILGEK	1	KGVNLPGAAVDLPAVSEK	1								P11974	256	P11974	207	intra	9.27646640026783	P11974-207-P11974-256	256	207	False	3	BS3	False	False	P11974	P11974	-0.2788461532884616	-0.999999998	Scan: 18220 Run: 20180615_KS_CL_9.18220 P1_R.KILGEK.G P2_K.KGVNLPGAAVDLPAVSEK.D 1 1	KILGEK	KGVNLPGAAVDLPAVSEK	6	18	-0.2314814810185185	0.0	0.0		0.47181899999999993	863.831216	2,588.471819	-0.1864406775932204	Within >4	False	False	False	True
20180615_KS_CL_9	22786	7	AEGSDVANAVLDGADCIMLSGETAKGDYPLEAVR	25	KGVNLPGAAVDLPAVSEKDIQDLK	18		57.021460000000005;15.994904999999989	16;16	Ccm;Mox	156.0786347	1	Kbs3oh	P11974	367	P11974	224	intra	9.226938986112927	P11974-224-P11974-367	343	207	False	7	BS3	False	False	P11974	P11974	-0.2788461532884616	-0.999999998	Scan: 22786 Run: 20180615_KS_CL_9.22786 P1_K.Kbs3ohGVNLPGAAVDLPAVSEKDIQDLK.F P2_R.AEGSDVANAVLDGADCcmIMoxLSGETAKGDYPLEAVR.M 18 25	AEGSDVANAVLDGADCcmIMoxLSGETAKGDYPLEAVR	Kbs3ohGVNLPGAAVDLPAVSEKDIQDLK	34	24	-0.2314814810185185	0.0	0.0		0.12646500000000002	898.168200	6,280.126465	-0.1864406775932204	Within >4	False	False	False	True
20180615_KS_CL_9	22796	5	TGLIKGSGTAEVELK	5	TATESFASDPILYRPVAVALDTKGPEIR	23								P11974	125	P11974	115	intra	9.16390006588541	P11974-115-P11974-125	121	93	False	5	BS3	False	False	P11974	P11974	-0.2788461532884616	-0.999999998	Scan: 22796 Run: 20180615_KS_CL_9.22796 P1_R.TGLIKGSGTAEVELK.K P2_R.TATESFASDPILYRPVAVALDTKGPEIR.T 5 23	TGLIKGSGTAEVELK	TATESFASDPILYRPVAVALDTKGPEIR	15	28	-0.2314814810185185	0.0	0.0		0.49229300000000004	932.305735	4,656.492293	-0.1864406775932204	Within >4	False	False	False	True
20180615_KS_CL_9	22880	3	KPRPTR	1	AEGSDVANAVLDGADCIMLSGETAKGDYPLEAVR	25					57.021460000000005	16	Ccm	P11974	337	P11974	367	intra	9.081293479540863	P11974-337-P11974-367	337	343	False	3	BS3	False	False	P11974	P11974	-0.2788461532884616	-0.999999998	Scan: 22880 Run: 20180615_KS_CL_9.22880 P1_K.KPRPTR.A P2_R.AEGSDVANAVLDGADCcmIMLSGETAKGDYPLEAVR.M 1 25	KPRPTR	AEGSDVANAVLDGADCcmIMLSGETAKGDYPLEAVR	6	34	-0.2314814810185185	0.0	0.0		0.16439700000000002	1,462.728742	4,385.164397	-0.1864406775932204	Within >4	False	False	False	True
20180615_KS_CL_9	23537	4	AEGSDVANAVLDGADCIMLSGETAKGDYPLEAVR	25	SVETLKEMIKSGMNVAR	6		57.021460000000005	16	Ccm	15.994904999999989;156.0786347	8;10	Mox;Kbs3oh	P11974	367	P11974	62	intra	8.95496588987757	P11974-62-P11974-367	343	57	False	4	BS3	False	False	P11974	P11974	-0.2788461532884616	-0.999999998	Scan: 23537 Run: 20180615_KS_CL_9.23537 P1_R.SVETLKEMoxIKbs3ohSGMNVAR.M P2_R.AEGSDVANAVLDGADCcmIMLSGETAKGDYPLEAVR.M 6 25	AEGSDVANAVLDGADCcmIMLSGETAKGDYPLEAVR	SVETLKEMoxIKbs3ohSGMNVAR	34	17	-0.2314814810185185	0.0	0.0		0.754794	1,424.945975	5,695.754794	-0.1864406775932204	Within >4	False	False	False	True
20180615_KS_CL_9	16360	4	SVETLKEMIK	6	MNFSHGTHEYHAETIKNVR	16								P11974	62	P11974	89	intra	8.839726630022367	P11974-62-P11974-89	57	74	False	4	BS3	False	False	P11974	P11974	-0.2788461532884616	-0.999999998	Scan: 16360 Run: 20180615_KS_CL_9.16360 P1_R.SVETLKEMIK.S P2_R.MNFSHGTHEYHAETIKNVR.T 6 16	SVETLKEMIK	MNFSHGTHEYHAETIKNVR	10	19	-0.2314814810185185	0.0	0.0		0.770886	897.199998	3,584.770886	-0.1864406775932204	Within >4	False	False	False	True
20180615_KS_CL_9	22157	3	KGATLK	1	VVDVGSKVYVDDGLISLQVK	7								P11974	136	P11974	173	intra	8.757156353600504	P11974-136-P11974-173	136	167	False	3	BS3	False	False	P11974	P11974	-0.2788461532884616	-0.999999998	Scan: 22157 Run: 20180615_KS_CL_9.22157 P1_K.VVDVGSKVYVDDGLISLQVK.Q P2_K.KGATLK.I 7 1	KGATLK	VVDVGSKVYVDDGLISLQVK	6	20	-0.2314814810185185	0.0	0.0		0.633749	963.218526	2,886.633749	-0.1864406775932204	Within >4	False	False	False	True
20180615_KS_CL_9	6555	3	KAADVHEVR	1	KILGEK	1								P11974	247	P11974	256	intra	8.611273714316294	P11974-247-P11974-256	247	256	False	3	BS3	False	False	P11974	P11974	-0.2788461532884616	-0.999999998	Scan: 6555 Run: 20180615_KS_CL_9.6555 P1_R.KILGEK.G P2_R.KAADVHEVR.K 1 1	KAADVHEVR	KILGEK	9	6	-0.2314814810185185	0.0	0.0		0.042506	617.021445	1,848.042506	-0.1864406775932204	Within >4	False	False	False	True
20180615_KS_CL_9	16612	3	KGATLK	1	VYVDDGLISLQVKQK	13								P11974	136	P11974	186	intra	8.484955772438541	P11974-136-P11974-186	136	174	False	3	BS3	False	False	P11974	P11974	-0.2788461532884616	-0.999999998	Scan: 16612 Run: 20180615_KS_CL_9.16612 P1_K.VYVDDGLISLQVKQK.G P2_K.KGATLK.I 13 1	KGATLK	VYVDDGLISLQVKQK	6	15	-0.2314814810185185	0.0	0.0		0.400957	820.474262	2,458.400957	-0.1864406775932204	Within >4	False	False	False	True
20180615_KS_CL_9	6718	5	KAADVHEVR	1	KILGEK	1								P11974	247	P11974	256	intra	8.479954417885555	P11974-247-P11974-256	247	256	False	5	BS3	False	False	P11974	P11974	-0.2788461532884616	-0.999999998	Scan: 6718 Run: 20180615_KS_CL_9.6718 P1_R.KILGEK.G P2_R.KAADVHEVR.K 1 1	KAADVHEVR	KILGEK	9	6	-0.2314814810185185	0.0	0.0		0.046213	370.616519	1,848.046213	-0.1864406775932204	Within >4	False	False	False	True
20180615_KS_CL_9	22586	4	IISKIENHEGVR	4	TATESFASDPILYRPVAVALDTKGPEIR	23								P11974	270	P11974	115	intra	8.450272762280882	P11974-115-P11974-270	267	93	False	4	BS3	False	False	P11974	P11974	-0.2788461532884616	-0.999999998	Scan: 22586 Run: 20180615_KS_CL_9.22586 P1_R.TATESFASDPILYRPVAVALDTKGPEIR.T P2_K.IISKIENHEGVR.R 23 4	IISKIENHEGVR	TATESFASDPILYRPVAVALDTKGPEIR	12	28	-0.2314814810185185	0.0	0.0		0.42768999999999996	1,138.114199	4,548.427690	-0.1864406775932204	Within >4	False	False	False	True
20180615_KS_CL_9	13816	5	SVETLKEMIK	6	MNFSHGTHEYHAETIKNVR	16		15.994904999999989	8	Mox				P11974	62	P11974	89	intra	8.409562888954554	P11974-62-P11974-89	57	74	False	5	BS3	False	False	P11974	P11974	-0.2788461532884616	-0.999999998	Scan: 13816 Run: 20180615_KS_CL_9.13816 P1_R.SVETLKEMoxIK.S P2_R.MNFSHGTHEYHAETIKNVR.T 6 16	SVETLKEMoxIK	MNFSHGTHEYHAETIKNVR	10	19	-0.2314814810185185	0.0	0.0		0.773898	721.162056	3,600.773898	-0.1864406775932204	Within >4	False	False	False	True
20180615_KS_CL_9	14080	3	KAADVHEVR	1	KGVNLPGAAVDLPAVSEK	1								P11974	247	P11974	207	intra	8.281291915639917	P11974-207-P11974-247	247	207	False	3	BS3	False	False	P11974	P11974	-0.2788461532884616	-0.999999998	Scan: 14080 Run: 20180615_KS_CL_9.14080 P1_K.KGVNLPGAAVDLPAVSEK.D P2_R.KAADVHEVR.K 1 1	KAADVHEVR	KGVNLPGAAVDLPAVSEK	9	18	-0.2314814810185185	0.0	0.0		0.593987	976.205272	2,925.593987	-0.1864406775932204	Within >4	False	False	False	True
20180615_KS_CL_9	22973	4	NICKVVDVGSK	4	QKGPDFLVTEVENGGFLGSKK	2		57.021460000000005	3	Ccm	156.0786347	20	Kbs3oh	P11974	166	P11974	188	intra	8.17005054847913	P11974-166-P11974-188	163	187	False	4	BS3	False	False	P11974	P11974	-0.2788461532884616	-0.999999998	Scan: 22973 Run: 20180615_KS_CL_9.22973 P1_K.QKGPDFLVTEVENGGFLGSKbs3ohK.G P2_K.NICcmKVVDVGSK.V 2 4	NICcmKVVDVGSK	QKGPDFLVTEVENGGFLGSKbs3ohK	11	21	-0.2314814810185185	0.0	0.0		0.967822	941.249232	3,760.967822	-0.1864406775932204	Within >4	False	False	False	True
20180615_KS_CL_9	21428	3	TGLIKGSGTAEVELK	5	KGVNLPGAAVDLPAVSEK	1								P11974	125	P11974	207	intra	8.122819074193693	P11974-125-P11974-207	121	207	False	3	BS3	False	False	P11974	P11974	-0.2788461532884616	-0.999999998	Scan: 21428 Run: 20180615_KS_CL_9.21428 P1_R.TGLIKGSGTAEVELK.K P2_K.KGVNLPGAAVDLPAVSEK.D 5 1	TGLIKGSGTAEVELK	KGVNLPGAAVDLPAVSEK	15	18	-0.2314814810185185	0.0	0.0		0.865708	1,135.629179	3,403.865708	-0.1864406775932204	Within >4	False	False	False	True
20180615_KS_CL_9	23035	4	KLFEELAR	1	GDLGIEIPAEKVFLAQK	11								P11974	393	P11974	305	intra	8.122682627413244	P11974-305-P11974-393	393	295	False	4	BS3	False	False	P11974	P11974	-0.2788461532884616	-0.999999998	Scan: 23035 Run: 20180615_KS_CL_9.23035 P1_R.KLFEELAR.S P2_R.GDLGIEIPAEKVFLAQK.M 1 11	KLFEELAR	GDLGIEIPAEKVFLAQK	8	17	-0.2314814810185185	0.0	0.0		0.650742	743.419962	2,969.650742	-0.1864406775932204	Within >4	False	False	False	True
20180615_KS_CL_9	15419	3	KGATLK	1	SVETLKEMIK	6								P11974	136	P11974	62	intra	8.117200198642585	P11974-62-P11974-136	136	57	False	3	BS3	False	False	P11974	P11974	-0.2788461532884616	-0.999999998	Scan: 15419 Run: 20180615_KS_CL_9.15419 P1_R.SVETLKEMIK.S P2_K.KGATLK.I 6 1	KGATLK	SVETLKEMIK	6	10	-0.2314814810185185	0.0	0.0		0.104466	644.708765	1,931.104466	-0.1864406775932204	Within >4	False	False	False	True
20180615_KS_CL_9	2303	4	KPRPTR	1	KPRPTR	1								P11974	337	P11974	337	intra	8.104746503920042	P11974-337-P11974-337	337	337	False	4	BS3	False	False	P11974	P11974	-0.2788461532884616	-0.999999998	Scan: 2303 Run: 20180615_KS_CL_9.2303 P1_K.KPRPTR.A P2_K.KPRPTR.A 1 1	KPRPTR	KPRPTR	6	6	-0.2314814810185185	0.0	0.0		0.9834379999999999	412.253136	1,644.983438	-0.1864406775932204	Within >4	False	False	False	True
20180615_KS_CL_9	21729	5	VNLAMNVGKAR	9	KGDVVIVLTGWRPGSGFTNTMR	1		15.994904999999989	5	Mox	15.994904999999989	21	Mox	P11974	498	P11974	505	intra	7.996710524122762	P11974-498-P11974-505	490	505	False	5	BS3	False	False	P11974	P11974	-0.2788461532884616	-0.999999998	Scan: 21729 Run: 20180615_KS_CL_9.21729 P1_R.VNLAMoxNVGKAR.G P2_K.KGDVVIVLTGWRPGSGFTNTMoxR.V 9 1	VNLAMoxNVGKAR	KGDVVIVLTGWRPGSGFTNTMoxR	11	22	-0.2314814810185185	0.0	0.0		0.9490780000000001	747.397092	3,731.949078	-0.1864406775932204	Within >4	False	False	False	True
20180615_KS_CL_9	9826	4	KAADVHEVR	1	KILGEKGK	1					156.0786347	6	Kbs3oh	P11974	247	P11974	256	intra	7.992476458856054	P11974-247-P11974-256	247	256	False	4	BS3	False	False	P11974	P11974	-0.2788461532884616	-0.999999998	Scan: 9826 Run: 20180615_KS_CL_9.9826 P1_R.KILGEKbs3ohGK.N P2_R.KAADVHEVR.K 1 1	KAADVHEVR	KILGEKbs3ohGK	9	8	-0.2314814810185185	0.0	0.0		0.241654	548.317690	2,189.241654	-0.1864406775932204	Within >4	False	False	False	True
20180615_KS_CL_9	22537	5	VNLAMNVGKAR	9	KGDVVIVLTGWRPGSGFTNTMR	1		15.994904999999989	5	Mox				P11974	498	P11974	505	intra	7.984363446094856	P11974-498-P11974-505	490	505	False	5	BS3	False	False	P11974	P11974	-0.2788461532884616	-0.999999998	Scan: 22537 Run: 20180615_KS_CL_9.22537 P1_R.VNLAMoxNVGKAR.G P2_K.KGDVVIVLTGWRPGSGFTNTMR.V 9 1	VNLAMoxNVGKAR	KGDVVIVLTGWRPGSGFTNTMR	11	22	-0.2314814810185185	0.0	0.0		0.955598	744.198396	3,715.955598	-0.1864406775932204	Within >4	False	False	False	True
20180615_KS_CL_9	8632	3	KAADVHEVR	1	NICKVVDVGSK	4					57.021460000000005	3	Ccm	P11974	247	P11974	166	intra	7.98303533070805	P11974-166-P11974-247	247	163	False	3	BS3	False	False	P11974	P11974	-0.2788461532884616	-0.999999998	Scan: 8632 Run: 20180615_KS_CL_9.8632 P1_K.NICcmKVVDVGSK.V P2_R.KAADVHEVR.K 4 1	KAADVHEVR	NICcmKVVDVGSK	9	11	-0.2314814810185185	0.0	0.0		0.255176	794.092335	2,379.255176	-0.1864406775932204	Within >4	False	False	False	True
20180615_KS_CL_9	21990	4	KGATLK	1	VVDVGSKVYVDDGLISLQVK	7								P11974	136	P11974	173	intra	7.967787487952607	P11974-136-P11974-173	136	167	False	4	BS3	False	False	P11974	P11974	-0.2788461532884616	-0.999999998	Scan: 21990 Run: 20180615_KS_CL_9.21990 P1_K.VVDVGSKVYVDDGLISLQVK.Q P2_K.KGATLK.I 7 1	KGATLK	VVDVGSKVYVDDGLISLQVK	6	20	-0.2314814810185185	0.0	0.0		0.631794	722.665225	2,886.631794	-0.1864406775932204	Within >4	False	False	False	True
20180615_KS_CL_9	22759	5	NICKVVDVGSK	4	TATESFASDPILYRPVAVALDTKGPEIR	23		57.021460000000005	3	Ccm				P11974	166	P11974	115	intra	7.940179455132879	P11974-115-P11974-166	163	93	False	5	BS3	False	False	P11974	P11974	-0.2788461532884616	-0.999999998	Scan: 22759 Run: 20180615_KS_CL_9.22759 P1_R.TATESFASDPILYRPVAVALDTKGPEIR.T P2_K.NICcmKVVDVGSK.V 23 4	NICcmKVVDVGSK	TATESFASDPILYRPVAVALDTKGPEIR	11	28	-0.2314814810185185	0.0	0.0		0.305863	875.468449	4,372.305863	-0.1864406775932204	Within >4	False	False	False	True
20180615_KS_CL_9	6569	4	KAADVHEVR	1	KILGEK	1								P11974	247	P11974	256	intra	7.905101668992184	P11974-247-P11974-256	247	256	False	4	BS3	False	False	P11974	P11974	-0.2788461532884616	-0.999999998	Scan: 6569 Run: 20180615_KS_CL_9.6569 P1_R.KILGEK.G P2_R.KAADVHEVR.K 1 1	KAADVHEVR	KILGEK	9	6	-0.2314814810185185	0.0	0.0		0.041886	463.017748	1,848.041886	-0.1864406775932204	Within >4	False	False	False	True
20180615_KS_CL_9	20010	3	NICKVVDVGSK	4	KGVNLPGAAVDLPAVSEK	1		57.021460000000005	3	Ccm				P11974	166	P11974	207	intra	7.874825474559881	P11974-166-P11974-207	163	207	False	3	BS3	False	False	P11974	P11974	-0.2788461532884616	-0.999999998	Scan: 20010 Run: 20180615_KS_CL_9.20010 P1_K.NICcmKVVDVGSK.V P2_K.KGVNLPGAAVDLPAVSEK.D 4 1	NICcmKVVDVGSK	KGVNLPGAAVDLPAVSEK	11	18	-0.2314814810185185	0.0	0.0		0.6824939999999999	1,040.901441	3,119.682494	-0.1864406775932204	Within >4	False	False	False	True
20180615_KS_CL_9	22305	4	TGLIKGSGTAEVELKK	5	GATLKITLDNAYMEK	5								P11974	125	P11974	141	intra	7.8199247409198716	P11974-125-P11974-141	121	137	False	4	BS3	False	False	P11974	P11974	-0.2788461532884616	-0.999999998	Scan: 22305 Run: 20180615_KS_CL_9.22305 P1_R.TGLIKGSGTAEVELKK.G P2_K.GATLKITLDNAYMEK.Ccm 5 5	TGLIKGSGTAEVELKK	GATLKITLDNAYMEK	16	15	-0.2314814810185185	0.0	0.0		0.854474	859.720895	3,434.854474	-0.1864406775932204	Within >4	False	False	False	True
20180615_KS_CL_9	15721	4	KGATLK	1	KGVNLPGAAVDLPAVSEK	1								P11974	136	P11974	207	intra	7.789888898443968	P11974-136-P11974-207	136	207	False	4	BS3	False	False	P11974	P11974	-0.2788461532884616	-0.999999998	Scan: 15721 Run: 20180615_KS_CL_9.15721 P1_K.KGVNLPGAAVDLPAVSEK.D P2_K.KGATLK.I 1 1	KGATLK	KGVNLPGAAVDLPAVSEK	6	18	-0.2314814810185185	0.0	0.0		0.43841800000000003	630.616881	2,518.438418	-0.1864406775932204	Within >4	False	False	False	True
20180615_KS_CL_9	23846	3	KILGEK	1	DIQDLKFGVEQDVDMVFASFIR	6					15.994904999999989	15	Mox	P11974	256	P11974	230	intra	7.760385638141968	P11974-230-P11974-256	256	225	False	3	BS3	False	False	P11974	P11974	-0.2788461532884616	-0.999999998	Scan: 23846 Run: 20180615_KS_CL_9.23846 P1_R.KILGEK.G P2_K.DIQDLKFGVEQDVDMoxVFASFIR.K 1 6	KILGEK	DIQDLKFGVEQDVDMoxVFASFIR	6	22	-0.2314814810185185	0.0	0.0		0.7683409999999999	1,138.263390	3,411.768341	-0.1864406775932204	Within >4	False	False	False	True
20180615_KS_CL_9	18237	4	KILGEK	1	KGVNLPGAAVDLPAVSEK	1								P11974	256	P11974	207	intra	7.731011969916923	P11974-207-P11974-256	256	207	False	4	BS3	False	False	P11974	P11974	-0.2788461532884616	-0.999999998	Scan: 18237 Run: 20180615_KS_CL_9.18237 P1_R.KILGEK.G P2_K.KGVNLPGAAVDLPAVSEK.D 1 1	KILGEK	KGVNLPGAAVDLPAVSEK	6	18	-0.2314814810185185	0.0	0.0		0.47340200000000004	648.125627	2,588.473402	-0.1864406775932204	Within >4	False	False	False	True
20180615_KS_CL_9	23430	5	AEGSDVANAVLDGADCIMLSGETAKGDYPLEAVR	25	GPDFLVTEVENGGFLGSKK	18		57.021460000000005;15.994904999999989	16;16	Ccm;Mox				P11974	367	P11974	206	intra	7.675368845202255	P11974-206-P11974-367	343	189	False	5	BS3	False	False	P11974	P11974	-0.2788461532884616	-0.999999998	Scan: 23430 Run: 20180615_KS_CL_9.23430 P1_K.GPDFLVTEVENGGFLGSKK.G P2_R.AEGSDVANAVLDGADCcmIMoxLSGETAKGDYPLEAVR.M 18 25	AEGSDVANAVLDGADCcmIMoxLSGETAKGDYPLEAVR	GPDFLVTEVENGGFLGSKK	34	19	-0.2314814810185185	0.0	0.0		0.730298	1,129.153336	5,640.730298	-0.1864406775932204	Within >4	False	False	False	True
20180615_KS_CL_9	23074	6	TATESFASDPILYRPVAVALDTKGPEIR	23	GPDFLVTEVENGGFLGSKK	18								P11974	115	P11974	206	intra	7.551984059778715	P11974-115-P11974-206	93	189	False	6	BS3	False	False	P11974	P11974	-0.2788461532884616	-0.999999998	Scan: 23074 Run: 20180615_KS_CL_9.23074 P1_R.TATESFASDPILYRPVAVALDTKGPEIR.T P2_K.GPDFLVTEVENGGFLGSKK.G 23 18	TATESFASDPILYRPVAVALDTKGPEIR	GPDFLVTEVENGGFLGSKK	28	19	-0.2314814810185185	0.0	0.0		0.6616989999999999	858.950893	5,147.661699	-0.1864406775932204	Within >4	False	False	False	True
20180615_KS_CL_9	19258	5	KPRPTR	1	AEGSDVANAVLDGADCIMLSGETAKGDYPLEAVR	25					57.021460000000005;15.994904999999989	16;16	Ccm;Mox	P11974	337	P11974	367	intra	7.53381509132952	P11974-337-P11974-367	337	343	False	5	BS3	False	False	P11974	P11974	-0.2788461532884616	-0.999999998	Scan: 19258 Run: 20180615_KS_CL_9.19258 P1_K.KPRPTR.A P2_R.AEGSDVANAVLDGADCcmIMoxLSGETAKGDYPLEAVR.M 1 25	KPRPTR	AEGSDVANAVLDGADCcmIMoxLSGETAKGDYPLEAVR	6	34	-0.2314814810185185	0.0	0.0		0.168843	881.241045	4,401.168843	-0.1864406775932204	Within >4	False	False	False	True
20180615_KS_CL_9	23023	5	TATESFASDPILYRPVAVALDTKGPEIR	23	AEGSDVANAVLDGADCIMLSGETAKGDYPLEAVR	25					57.021460000000005;15.994904999999989	16;16	Ccm;Mox	P11974	115	P11974	367	intra	7.469790274508144	P11974-115-P11974-367	93	343	False	5	BS3	False	False	P11974	P11974	-0.2788461532884616	-0.999999998	Scan: 23023 Run: 20180615_KS_CL_9.23023 P1_R.TATESFASDPILYRPVAVALDTKGPEIR.T P2_R.AEGSDVANAVLDGADCcmIMoxLSGETAKGDYPLEAVR.M 23 25	TATESFASDPILYRPVAVALDTKGPEIR	AEGSDVANAVLDGADCcmIMoxLSGETAKGDYPLEAVR	28	34	-0.2314814810185185	0.0	0.0		0.28982800000000003	1,333.865242	6,664.289828	-0.1864406775932204	Within >4	False	False	False	True
20180615_KS_CL_9	22699	3	KLFEELAR	1	KLFEELAR	1								P11974	393	P11974	393	intra	7.408460253452198	P11974-393-P11974-393	393	393	False	3	BS3	False	False	P11974	P11974	-0.2788461532884616	-0.999999998	Scan: 22699 Run: 20180615_KS_CL_9.22699 P1_R.KLFEELAR.S P2_R.KLFEELAR.S 1 1	KLFEELAR	KLFEELAR	8	8	-0.2314814810185185	0.0	0.0		0.193404	716.738411	2,147.193404	-0.1864406775932204	Within >4	False	False	False	True
20180615_KS_CL_9	18321	5	TGLIKGSGTAEVELKK	5	KGVNLPGAAVDLPAVSEK	1								P11974	125	P11974	207	intra	7.381366510719883	P11974-125-P11974-207	121	207	False	5	BS3	False	False	P11974	P11974	-0.2788461532884616	-0.999999998	Scan: 18321 Run: 20180615_KS_CL_9.18321 P1_R.TGLIKGSGTAEVELKK.G P2_K.KGVNLPGAAVDLPAVSEK.D 5 1	TGLIKGSGTAEVELKK	KGVNLPGAAVDLPAVSEK	16	18	-0.2314814810185185	0.0	0.0		0.9709129999999999	707.401459	3,531.970913	-0.1864406775932204	Within >4	False	False	False	True
20180615_KS_CL_9	15122	3	KILGEK	1	GKNIKIISK	2					156.0786347	5	Kbs3oh	P11974	256	P11974	263	intra	7.36030949031368	P11974-256-P11974-263	256	262	False	3	BS3	False	False	P11974	P11974	-0.2788461532884616	-0.999999998	Scan: 15122 Run: 20180615_KS_CL_9.15122 P1_R.KILGEK.G P2_K.GKNIKbs3ohIISK.I 1 2	KILGEK	GKNIKbs3ohIISK	6	9	-0.2314814810185185	0.0	0.0		0.227012	661.082947	1,980.227012	-0.1864406775932204	Within >4	False	False	False	True
20180615_KS_CL_9	23051	4	GPDFLVTEVENGGFLGSKK	18	GVNLPGAAVDLPAVSEKDIQDLK	17								P11974	206	P11974	224	intra	7.340203612109712	P11974-206-P11974-224	189	208	False	4	BS3	False	False	P11974	P11974	-0.2788461532884616	-0.999999998	Scan: 23051 Run: 20180615_KS_CL_9.23051 P1_K.GVNLPGAAVDLPAVSEKDIQDLK.F P2_K.GPDFLVTEVENGGFLGSKK.G 17 18	GPDFLVTEVENGGFLGSKK	GVNLPGAAVDLPAVSEKDIQDLK	19	23	-0.2314814810185185	0.0	0.0		0.34016599999999997	1,120.842318	4,479.340166	-0.1864406775932204	Within >4	False	False	False	True
20180615_KS_CL_9	8615	5	KAADVHEVR	1	NICKVVDVGSK	4					57.021460000000005	3	Ccm	P11974	247	P11974	166	intra	7.302473525231393	P11974-166-P11974-247	247	163	False	5	BS3	False	False	P11974	P11974	-0.2788461532884616	-0.999999998	Scan: 8615 Run: 20180615_KS_CL_9.8615 P1_K.NICcmKVVDVGSK.V P2_R.KAADVHEVR.K 4 1	KAADVHEVR	NICcmKVVDVGSK	9	11	-0.2314814810185185	0.0	0.0		0.256348	476.858546	2,379.256348	-0.1864406775932204	Within >4	False	False	False	True
20180615_KS_CL_9	22671	5	VNLAMNVGKAR	9	KGDVVIVLTGWRPGSGFTNTMR	1								P11974	498	P11974	505	intra	7.281965745178286	P11974-498-P11974-505	490	505	False	5	BS3	False	False	P11974	P11974	-0.2788461532884616	-0.999999998	Scan: 22671 Run: 20180615_KS_CL_9.22671 P1_R.VNLAMNVGKAR.G P2_K.KGDVVIVLTGWRPGSGFTNTMR.V 9 1	VNLAMNVGKAR	KGDVVIVLTGWRPGSGFTNTMR	11	22	-0.2314814810185185	0.0	0.0		0.9677180000000001	741.000820	3,699.967718	-0.1864406775932204	Within >4	False	False	False	True
20180615_KS_CL_9	20685	6	KPRPTR	1	TATESFASDPILYRPVAVALDTKGPEIR	23								P11974	337	P11974	115	intra	7.187410381156128	P11974-115-P11974-337	337	93	False	6	BS3	False	False	P11974	P11974	-0.2788461532884616	-0.999999998	Scan: 20685 Run: 20180615_KS_CL_9.20685 P1_R.TATESFASDPILYRPVAVALDTKGPEIR.T P2_K.KPRPTR.A 23 1	KPRPTR	TATESFASDPILYRPVAVALDTKGPEIR	6	28	-0.2314814810185185	0.0	0.0		0.10194099999999999	652.357600	3,908.101941	-0.1864406775932204	Within >4	False	False	False	True
20180615_KS_CL_9	22560	4	IISKIENHEGVR	4	GDLGIEIPAEKVFLAQK	11								P11974	270	P11974	305	intra	7.1755836637986805	P11974-270-P11974-305	267	295	False	4	BS3	False	False	P11974	P11974	-0.2788461532884616	-0.999999998	Scan: 22560 Run: 20180615_KS_CL_9.22560 P1_K.IISKIENHEGVR.R P2_R.GDLGIEIPAEKVFLAQK.M 4 11	IISKIENHEGVR	GDLGIEIPAEKVFLAQK	12	17	-0.2314814810185185	0.0	0.0		0.83539	840.716124	3,358.835390	-0.1864406775932204	Within >4	False	False	False	True
20180615_KS_CL_9	22669	4	KLFEELAR	1	KLFEELAR	1								P11974	393	P11974	393	intra	7.142349871100957	P11974-393-P11974-393	393	393	False	4	BS3	False	False	P11974	P11974	-0.2788461532884616	-0.999999998	Scan: 22669 Run: 20180615_KS_CL_9.22669 P1_R.KLFEELAR.S P2_R.KLFEELAR.S 1 1	KLFEELAR	KLFEELAR	8	8	-0.2314814810185185	0.0	0.0		0.193926	537.805758	2,147.193926	-0.1864406775932204	Within >4	False	False	False	True
20180615_KS_CL_9	23875	3	ILGEKGK	5	DIQDLKFGVEQDVDMVFASFIR	6					15.994904999999989	15	Mox	P11974	261	P11974	230	intra	7.093888362127633	P11974-230-P11974-261	257	225	False	3	BS3	False	False	P11974	P11974	-0.2788461532884616	-0.999999998	Scan: 23875 Run: 20180615_KS_CL_9.23875 P1_K.ILGEKGK.N P2_K.DIQDLKFGVEQDVDMoxVFASFIR.K 5 6	ILGEKGK	DIQDLKFGVEQDVDMoxVFASFIR	7	22	-0.2314814810185185	0.0	0.0		0.789077	1,157.270302	3,468.789077	-0.1864406775932204	Within >4	False	False	False	True
20180615_KS_CL_9	22757	4	KGVNLPGAAVDLPAVSEK	1	VYVDDGLISLQVKQK	13								P11974	207	P11974	186	intra	7.084490172407397	P11974-186-P11974-207	207	174	False	4	BS3	False	False	P11974	P11974	-0.2788461532884616	-0.999999998	Scan: 22757 Run: 20180615_KS_CL_9.22757 P1_K.VYVDDGLISLQVKQK.G P2_K.KGVNLPGAAVDLPAVSEK.D 13 1	KGVNLPGAAVDLPAVSEK	VYVDDGLISLQVKQK	18	15	-0.2314814810185185	0.0	0.0		0.9804780000000001	902.502396	3,605.980478	-0.1864406775932204	Within >4	False	False	False	True
20180615_KS_CL_9	23042	6	TATESFASDPILYRPVAVALDTKGPEIR	23	AEGSDVANAVLDGADCIMLSGETAKGDYPLEAVR	25					57.021460000000005;15.994904999999989	16;16	Ccm;Mox	P11974	115	P11974	367	intra	7.046510050485145	P11974-115-P11974-367	93	343	False	6	BS3	False	False	P11974	P11974	-0.2788461532884616	-0.999999998	Scan: 23042 Run: 20180615_KS_CL_9.23042 P1_R.TATESFASDPILYRPVAVALDTKGPEIR.T P2_R.AEGSDVANAVLDGADCcmIMoxLSGETAKGDYPLEAVR.M 23 25	TATESFASDPILYRPVAVALDTKGPEIR	AEGSDVANAVLDGADCcmIMoxLSGETAKGDYPLEAVR	28	34	-0.2314814810185185	0.0	0.0		0.283883	1,111.721257	6,664.283883	-0.1864406775932204	Within >4	False	False	False	True
20180615_KS_CL_9	10671	4	NIKIISK	3	KILGEK	1								P11974	266	P11974	256	intra	7.009596293104634	P11974-256-P11974-266	264	256	False	4	BS3	False	False	P11974	P11974	-0.2788461532884616	-0.999999998	Scan: 10671 Run: 20180615_KS_CL_9.10671 P1_K.NIKIISK.I P2_R.KILGEK.G 3 1	NIKIISK	KILGEK	7	6	-0.2314814810185185	0.0	0.0		0.028962	410.764517	1,639.028962	-0.1864406775932204	Within >4	False	False	False	True
20180615_KS_CL_9	11675	3	KGATLK	1	TGLIKGSGTAEVELK	5								P11974	136	P11974	125	intra	7.009159274169666	P11974-125-P11974-136	136	121	False	3	BS3	False	False	P11974	P11974	-0.2788461532884616	-0.999999998	Scan: 11675 Run: 20180615_KS_CL_9.11675 P1_R.TGLIKGSGTAEVELK.K P2_K.KGATLK.I 5 1	KGATLK	TGLIKGSGTAEVELK	6	15	-0.2314814810185185	0.0	0.0		0.296525	753.106118	2,256.296525	-0.1864406775932204	Within >4	False	False	False	True
20180615_KS_CL_9	11840	4	KGATLK	1	TGLIKGSGTAEVELK	5								P11974	136	P11974	125	intra	6.987495036071956	P11974-125-P11974-136	136	121	False	4	BS3	False	False	P11974	P11974	-0.2788461532884616	-0.999999998	Scan: 11840 Run: 20180615_KS_CL_9.11840 P1_R.TGLIKGSGTAEVELK.K P2_K.KGATLK.I 5 1	KGATLK	TGLIKGSGTAEVELK	6	15	-0.2314814810185185	0.0	0.0		0.289738	565.079711	2,256.289738	-0.1864406775932204	Within >4	False	False	False	True
20180615_KS_CL_9	14869	6	MNFSHGTHEYHAETIKNVR	16	SVETLKEMIK	6		15.994904999999989	1	Mox				P11974	89	P11974	62	intra	6.965171132637536	P11974-62-P11974-89	74	57	False	6	BS3	False	False	P11974	P11974	-0.2788461532884616	-0.999999998	Scan: 14869 Run: 20180615_KS_CL_9.14869 P1_R.SVETLKEMIK.S P2_R.MoxNFSHGTHEYHAETIKNVR.T 6 16	MoxNFSHGTHEYHAETIKNVR	SVETLKEMIK	19	10	-0.2314814810185185	0.0	0.0		0.774045	601.136284	3,600.774045	-0.1864406775932204	Within >4	False	False	False	True
20180615_KS_CL_9	10410	4	KAADVHEVR	1	TGLIKGSGTAEVELK	5								P11974	247	P11974	125	intra	6.9005413194433975	P11974-125-P11974-247	247	121	False	4	BS3	False	False	P11974	P11974	-0.2788461532884616	-0.999999998	Scan: 10410 Run: 20180615_KS_CL_9.10410 P1_R.TGLIKGSGTAEVELK.K P2_R.KAADVHEVR.K 5 1	KAADVHEVR	TGLIKGSGTAEVELK	9	15	-0.2314814810185185	0.0	0.0		0.45063800000000004	666.869936	2,663.450638	-0.1864406775932204	Within >4	False	False	False	True
20180615_KS_CL_9	10692	3	NIKIISK	3	KILGEK	1								P11974	266	P11974	256	intra	6.860691030121973	P11974-256-P11974-266	264	256	False	3	BS3	False	False	P11974	P11974	-0.2788461532884616	-0.999999998	Scan: 10692 Run: 20180615_KS_CL_9.10692 P1_K.NIKIISK.I P2_R.KILGEK.G 3 1	NIKIISK	KILGEK	7	6	-0.2314814810185185	0.0	0.0		0.028249	547.350026	1,639.028249	-0.1864406775932204	Within >4	False	False	False	True
20180615_KS_CL_9	7363	4	NICKVVDVGSK	4	KAADVHEVRK	1		57.021460000000005	3	Ccm				P11974	166	P11974	247	intra	6.815825870944977	P11974-166-P11974-247	163	247	False	4	BS3	False	False	P11974	P11974	-0.2788461532884616	-0.999999998	Scan: 7363 Run: 20180615_KS_CL_9.7363 P1_K.NICcmKVVDVGSK.V P2_R.KAADVHEVRK.I 4 1	NICcmKVVDVGSK	KAADVHEVRK	11	10	-0.2314814810185185	0.0	0.0		0.34777800000000003	627.844221	2,507.347778	-0.1864406775932204	Within >4	False	False	False	True
20180615_KS_CL_9	5082	5	KAADVHEVR	1	KGATLK	1								P11974	247	P11974	136	intra	6.669582716173585	P11974-136-P11974-247	247	136	False	5	BS3	False	False	P11974	P11974	-0.2788461532884616	-0.999999998	Scan: 5082 Run: 20180615_KS_CL_9.5082 P1_K.KGATLK.I P2_R.KAADVHEVR.K 1 1	KAADVHEVR	KGATLK	9	6	-0.2314814810185185	0.0	0.0		0.001173	356.607511	1,778.001173	-0.1864406775932204	Within >4	False	False	False	True
20180615_KS_CL_9	16359	3	KLFEELAR	1	KILGEK	1								P11974	393	P11974	256	intra	6.666750827636977	P11974-256-P11974-393	393	256	False	3	BS3	False	False	P11974	P11974	-0.2788461532884616	-0.999999998	Scan: 16359 Run: 20180615_KS_CL_9.16359 P1_R.KLFEELAR.S P2_R.KILGEK.G 1 1	KLFEELAR	KILGEK	8	6	-0.2314814810185185	0.0	0.0		0.07157999999999999	610.697803	1,829.071580	-0.1864406775932204	Within >4	False	False	False	True
20180615_KS_CL_9	22941	6	KPRPTR	1	AEGSDVANAVLDGADCIMLSGETAKGDYPLEAVR	25					57.021460000000005	16	Ccm	P11974	337	P11974	367	intra	6.608799368175651	P11974-337-P11974-367	337	343	False	6	BS3	False	False	P11974	P11974	-0.2788461532884616	-0.999999998	Scan: 22941 Run: 20180615_KS_CL_9.22941 P1_K.KPRPTR.A P2_R.AEGSDVANAVLDGADCcmIMLSGETAKGDYPLEAVR.M 1 25	KPRPTR	AEGSDVANAVLDGADCcmIMLSGETAKGDYPLEAVR	6	34	-0.2314814810185185	0.0	0.0		0.149383	731.865507	4,385.149383	-0.1864406775932204	Within >4	False	False	False	True
20180615_KS_CL_9	22621	4	TGLIKGSGTAEVELKK	5	TATESFASDPILYRPVAVALDTKGPEIR	23								P11974	125	P11974	115	intra	6.606328365151181	P11974-115-P11974-125	121	93	False	4	BS3	False	False	P11974	P11974	-0.2788461532884616	-0.999999998	Scan: 22621 Run: 20180615_KS_CL_9.22621 P1_R.TGLIKGSGTAEVELKK.G P2_R.TATESFASDPILYRPVAVALDTKGPEIR.T 5 23	TGLIKGSGTAEVELKK	TATESFASDPILYRPVAVALDTKGPEIR	16	28	-0.2314814810185185	0.0	0.0		0.566142	1,197.148812	4,784.566142	-0.1864406775932204	Within >4	False	False	False	True
20180615_KS_CL_9	5073	4	KAADVHEVR	1	KGATLK	1								P11974	247	P11974	136	intra	6.590813566239121	P11974-136-P11974-247	247	136	False	4	BS3	False	False	P11974	P11974	-0.2788461532884616	-0.999999998	Scan: 5073 Run: 20180615_KS_CL_9.5073 P1_K.KGATLK.I P2_R.KAADVHEVR.K 1 1	KAADVHEVR	KGATLK	9	6	-0.2314814810185185	0.0	0.0		0.9993219999999999	445.507107	1,777.999322	-0.1864406775932204	Within >4	False	False	False	True
20180615_KS_CL_9	22507	6	KPRPTR	1	AEGSDVANAVLDGADCIMLSGETAKGDYPLEAVR	25					57.021460000000005;15.994904999999989	16;16	Ccm;Mox	P11974	337	P11974	367	intra	6.567032708068773	P11974-337-P11974-367	337	343	False	6	BS3	False	False	P11974	P11974	-0.2788461532884616	-0.999999998	Scan: 22507 Run: 20180615_KS_CL_9.22507 P1_K.KPRPTR.A P2_R.AEGSDVANAVLDGADCcmIMoxLSGETAKGDYPLEAVR.M 1 25	KPRPTR	AEGSDVANAVLDGADCcmIMoxLSGETAKGDYPLEAVR	6	34	-0.2314814810185185	0.0	0.0		0.139689	734.530558	4,401.139689	-0.1864406775932204	Within >4	False	False	False	True
20180615_KS_CL_9	22599	5	TGLIKGSGTAEVELKK	5	TATESFASDPILYRPVAVALDTKGPEIR	23								P11974	125	P11974	115	intra	6.564394591040544	P11974-115-P11974-125	121	93	False	5	BS3	False	False	P11974	P11974	-0.2788461532884616	-0.999999998	Scan: 22599 Run: 20180615_KS_CL_9.22599 P1_R.TGLIKGSGTAEVELKK.G P2_R.TATESFASDPILYRPVAVALDTKGPEIR.T 5 23	TGLIKGSGTAEVELKK	TATESFASDPILYRPVAVALDTKGPEIR	16	28	-0.2314814810185185	0.0	0.0		0.588693	957.925015	4,784.588693	-0.1864406775932204	Within >4	False	False	False	True
20180615_KS_CL_9	23300	6	AEGSDVANAVLDGADCIMLSGETAKGDYPLEAVR	25	QKGPDFLVTEVENGGFLGSKK	20		57.021460000000005	16	Ccm				P11974	367	P11974	206	intra	6.5249538417225805	P11974-206-P11974-367	343	187	False	6	BS3	False	False	P11974	P11974	-0.2788461532884616	-0.999999998	Scan: 23300 Run: 20180615_KS_CL_9.23300 P1_K.QKGPDFLVTEVENGGFLGSKK.G P2_R.AEGSDVANAVLDGADCcmIMLSGETAKGDYPLEAVR.M 20 25	AEGSDVANAVLDGADCcmIMLSGETAKGDYPLEAVR	QKGPDFLVTEVENGGFLGSKK	34	21	-0.2314814810185185	0.0	0.0		0.870519	981.152363	5,880.870519	-0.1864406775932204	Within >4	False	False	False	True
20180615_KS_CL_9	22907	6	ESVAPLDVAAGPLNVGKK	17	QALFVKEAPIEIGLDGRAVMIGDSAELIEDFR	6								DECOY:REVERSE_P11974	325	DECOY:REVERSE_P11974	227	intra	6.4591796529329635	DECOY:REVERSE_P11974-227-DECOY:REVERSE_P11974-325	309	222	True	6	BS3	True	True	DECOY:REVERSE_P11974	DECOY:REVERSE_P11974	-0.2788461532884616	-0.999999998	Scan: 22907 Run: 20180615_KS_CL_9.22907 P1_K.QALFVKEAPIEIGLDGRAVMIGDSAELIEDFR.R P2_K.ESVAPLDVAAGPLNVGKK.S 6 17	ESVAPLDVAAGPLNVGKK	QALFVKEAPIEIGLDGRAVMIGDSAELIEDFR	18	32	-0.2314814810185185	1.0	1.0		0.889299	901.655493	5,403.889299	-0.1864406775932204	Within >4	True	True	False	False
20180615_KS_CL_9	21442	5	KILGEK	1	KGVNLPGAAVDLPAVSEKDIQDLK	1								P11974	256	P11974	207	intra	6.423822032733437	P11974-207-P11974-256	256	207	False	5	BS3	False	False	P11974	P11974	-0.2788461532884616	-0.999999998	Scan: 21442 Run: 20180615_KS_CL_9.21442 P1_R.KILGEK.G P2_K.KGVNLPGAAVDLPAVSEKDIQDLK.F 1 1	KILGEK	KGVNLPGAAVDLPAVSEKDIQDLK	6	24	-0.2314814810185185	0.0	0.0		0.844068	661.176090	3,300.844068	-0.1864406775932204	Within >4	False	False	False	True
20180615_KS_CL_9	16298	4	KLFEELAR	1	KILGEK	1								P11974	393	P11974	256	intra	6.3179102041947095	P11974-256-P11974-393	393	256	False	4	BS3	False	False	P11974	P11974	-0.2788461532884616	-0.999999998	Scan: 16298 Run: 20180615_KS_CL_9.16298 P1_R.KLFEELAR.S P2_R.KILGEK.G 1 1	KLFEELAR	KILGEK	8	6	-0.2314814810185185	0.0	0.0		0.06315	458.273064	1,829.063150	-0.1864406775932204	Within >4	False	False	False	True
20180615_KS_CL_9	22482	4	KPRPTR	1	AEGSDVANAVLDGADCIMLSGETAKGDYPLEAVR	25					57.021460000000005;15.994904999999989	16;16	Ccm;Mox	P11974	337	P11974	367	intra	6.314494356875199	P11974-337-P11974-367	337	343	False	4	BS3	False	False	P11974	P11974	-0.2788461532884616	-0.999999998	Scan: 22482 Run: 20180615_KS_CL_9.22482 P1_K.KPRPTR.A P2_R.AEGSDVANAVLDGADCcmIMoxLSGETAKGDYPLEAVR.M 1 25	KPRPTR	AEGSDVANAVLDGADCcmIMoxLSGETAKGDYPLEAVR	6	34	-0.2314814810185185	0.0	0.0		0.152858	1,101.295491	4,401.152858	-0.1864406775932204	Within >4	False	False	False	True
20180615_KS_CL_9	9832	5	KAADVHEVR	1	KILGEKGK	1					156.0786347	6	Kbs3oh	P11974	247	P11974	256	intra	6.3049523077385565	P11974-247-P11974-256	247	256	False	5	BS3	False	False	P11974	P11974	-0.2788461532884616	-0.999999998	Scan: 9832 Run: 20180615_KS_CL_9.9832 P1_R.KILGEKbs3ohGK.N P2_R.KAADVHEVR.K 1 1	KAADVHEVR	KILGEKbs3ohGK	9	8	-0.2314814810185185	0.0	0.0		0.23950300000000002	438.855177	2,189.239503	-0.1864406775932204	Within >4	False	False	False	True
20180615_KS_CL_9	23031	5	TATESFASDPILYRPVAVALDTKGPEIR	23	GVNLPGAAVDLPAVSEKDIQDLK	17								P11974	115	P11974	224	intra	6.254729496644738	P11974-115-P11974-224	93	208	False	5	BS3	False	False	P11974	P11974	-0.2788461532884616	-0.999999998	Scan: 23031 Run: 20180615_KS_CL_9.23031 P1_R.TATESFASDPILYRPVAVALDTKGPEIR.T P2_K.GVNLPGAAVDLPAVSEKDIQDLK.F 23 17	TATESFASDPILYRPVAVALDTKGPEIR	GVNLPGAAVDLPAVSEKDIQDLK	28	23	-0.2314814810185185	0.0	0.0		0.895703	1,101.586417	5,502.895703	-0.1864406775932204	Within >4	False	False	False	True
20180615_KS_CL_9	9552	4	GSGTAEVELKK	10	KILGEK	1								P11974	135	P11974	256	intra	6.254636813666124	P11974-135-P11974-256	126	256	False	4	BS3	False	False	P11974	P11974	-0.2788461532884616	-0.999999998	Scan: 9552 Run: 20180615_KS_CL_9.9552 P1_R.KILGEK.G P2_K.GSGTAEVELKK.G 1 10	GSGTAEVELKK	KILGEK	11	6	-0.2314814810185185	0.0	0.0		0.098254	486.531840	1,942.098254	-0.1864406775932204	Within >4	False	False	False	True
20180615_KS_CL_9	22200	5	TGLIKGSGTAEVELK	5	KGATLKITLDNAYMEK	6								P11974	125	P11974	141	intra	6.25099321269579	P11974-125-P11974-141	121	136	False	5	BS3	False	False	P11974	P11974	-0.2788461532884616	-0.999999998	Scan: 22200 Run: 20180615_KS_CL_9.22200 P1_R.TGLIKGSGTAEVELK.K P2_K.KGATLKITLDNAYMEK.Ccm 5 6	TGLIKGSGTAEVELK	KGATLKITLDNAYMEK	15	16	-0.2314814810185185	0.0	0.0		0.859248	687.979126	3,434.859248	-0.1864406775932204	Within >4	False	False	False	True
20180615_KS_CL_9	23842	4	KILGEK	1	DIQDLKFGVEQDVDMVFASFIR	6					15.994904999999989	15	Mox	P11974	256	P11974	230	intra	6.248906028432773	P11974-230-P11974-256	256	225	False	4	BS3	False	False	P11974	P11974	-0.2788461532884616	-0.999999998	Scan: 23842 Run: 20180615_KS_CL_9.23842 P1_R.KILGEK.G P2_K.DIQDLKFGVEQDVDMoxVFASFIR.K 1 6	KILGEK	DIQDLKFGVEQDVDMoxVFASFIR	6	22	-0.2314814810185185	0.0	0.0		0.766202	853.948827	3,411.766202	-0.1864406775932204	Within >4	False	False	False	True
20180615_KS_CL_9	16596	4	KGATLK	1	VYVDDGLISLQVKQK	13								P11974	136	P11974	186	intra	6.243866910161245	P11974-136-P11974-186	136	174	False	4	BS3	False	False	P11974	P11974	-0.2788461532884616	-0.999999998	Scan: 16596 Run: 20180615_KS_CL_9.16596 P1_K.VYVDDGLISLQVKQK.G P2_K.KGATLK.I 13 1	KGATLK	VYVDDGLISLQVKQK	6	15	-0.2314814810185185	0.0	0.0		0.39755799999999997	615.606666	2,458.397558	-0.1864406775932204	Within >4	False	False	False	True
20180615_KS_CL_9	13104	5	KPRPTR	1	KGVNLPGAAVDLPAVSEK	1								P11974	337	P11974	207	intra	6.241870167302898	P11974-207-P11974-337	337	207	False	5	BS3	False	False	P11974	P11974	-0.2788461532884616	-0.999999998	Scan: 13104 Run: 20180615_KS_CL_9.13104 P1_K.KPRPTR.A P2_K.KGVNLPGAAVDLPAVSEK.D 1 1	KPRPTR	KGVNLPGAAVDLPAVSEK	6	18	-0.2314814810185185	0.0	0.0		0.508953	532.109067	2,655.508953	-0.1864406775932204	Within >4	False	False	False	True
20180615_KS_CL_9	22889	6	AGKPVICATQMLESMIKKPR	18	PTRAEGSDVANAVLDGADCIMLSGETAKGDYPLEAVR	28		57.021460000000005;15.994904999999989	7;9	Ccm;Mox	57.021460000000005;15.994904999999989	19;19	Ccm;Mox	P11974	337	P11974	367	intra	6.1956843282893175	P11974-337-P11974-367	320	340	False	6	BS3	False	False	P11974	P11974	-0.2788461532884616	-0.999999998	Scan: 22889 Run: 20180615_KS_CL_9.22889 P1_R.PTRAEGSDVANAVLDGADCcmIMoxLSGETAKGDYPLEAVR.M P2_R.AGKPVICcmATQMoxLESMIKKPR.P 28 18	AGKPVICcmATQMoxLESMIKKPR	PTRAEGSDVANAVLDGADCcmIMoxLSGETAKGDYPLEAVR	20	37	-0.2314814810185185	0.0	0.0		0.11799100000000001	1,046.860275	6,275.117991	-0.1864406775932204	Within >4	False	False	False	True
20180615_KS_CL_9	15540	4	KGATLK	1	SVETLKEMIK	6								P11974	136	P11974	62	intra	6.133702670653774	P11974-62-P11974-136	136	57	False	4	BS3	False	False	P11974	P11974	-0.2788461532884616	-0.999999998	Scan: 15540 Run: 20180615_KS_CL_9.15540 P1_R.SVETLKEMIK.S P2_K.KGATLK.I 6 1	KGATLK	SVETLKEMIK	6	10	-0.2314814810185185	0.0	0.0		0.10380199999999999	483.783227	1,931.103802	-0.1864406775932204	Within >4	False	False	False	True
20180615_KS_CL_9	22635	4	KLFEELAR	1	VFLAQKMIIGR	6					15.994904999999989	7	Mox	P11974	393	P11974	311	intra	5.975455062250927	P11974-311-P11974-393	393	306	False	4	BS3	False	False	P11974	P11974	-0.2788461532884616	-0.999999998	Scan: 22635 Run: 20180615_KS_CL_9.22635 P1_K.VFLAQKMoxIIGR.Ccm P2_R.KLFEELAR.S 6 1	KLFEELAR	VFLAQKMoxIIGR	8	11	-0.2314814810185185	0.0	0.0		0.37647800000000003	609.351396	2,433.376478	-0.1864406775932204	Within >4	False	False	False	True
20180615_KS_CL_9	23017	5	LTAGKKLEVEATGSGK	6	VEHVDAAKRIFSAFVMDVDQEVGFKLDQIDK	8					15.994904999999989;155.094619105	16;25	Mox;Kbs3nh2	DECOY:REVERSE_P11974	397	DECOY:REVERSE_P11974	285	intra	5.932122436430538	DECOY:REVERSE_P11974-285-DECOY:REVERSE_P11974-397	392	278	True	5	BS3	True	True	DECOY:REVERSE_P11974	DECOY:REVERSE_P11974	-0.2788461532884616	-0.999999998	Scan: 23017 Run: 20180615_KS_CL_9.23017 P1_R.VEHVDAAKRIFSAFVMoxDVDQEVGFKbs3nh2LDQIDK.E P2_K.LTAGKKLEVEATGSGK.I 8 6	LTAGKKLEVEATGSGK	VEHVDAAKRIFSAFVMoxDVDQEVGFKbs3nh2LDQIDK	16	31	-0.2314814810185185	1.0	1.0		0.823318	1,090.171940	5,445.823318	-0.1864406775932204	Within >4	True	True	False	False
20180615_KS_CL_9	22907	6	LDQIDKESVAPLDVAAGPLNVGKK	23	KIMSELMQTACIVPKGARNCR	1		156.0786347	6	Kbs3oh	15.994904999999989;57.021460000000005;156.0786347;57.021460000000005	3;11;15;15	Mox;Ccm;Kbs3oh;Ccm	DECOY:REVERSE_P11974	325	DECOY:REVERSE_P11974	196	intra	5.764386214352079	DECOY:REVERSE_P11974-196-DECOY:REVERSE_P11974-325	303	196	True	6	BS3	True	True	DECOY:REVERSE_P11974	DECOY:REVERSE_P11974	-0.2788461532884616	-0.999999998	Scan: 22907 Run: 20180615_KS_CL_9.22907 P1_K.LDQIDKbs3ohESVAPLDVAAGPLNVGKK.S P2_K.KIMoxSELMQTACcmIVPKbs3ohGARNCcmR.G 23 1	LDQIDKbs3ohESVAPLDVAAGPLNVGKK	KIMoxSELMQTACcmIVPKbs3ohGARNCcmR	24	21	-0.2314814810185185	1.0	1.0		0.8120689999999999	901.809288	5,404.812069	-0.1864406775932204	Within >4	True	True	False	False
20180615_KS_CL_9	22638	5	GSGTAEVELKK	10	TATESFASDPILYRPVAVALDTKGPEIR	23								P11974	135	P11974	115	intra	5.753256262434994	P11974-115-P11974-135	126	93	False	5	BS3	False	False	P11974	P11974	-0.2788461532884616	-0.999999998	Scan: 22638 Run: 20180615_KS_CL_9.22638 P1_R.TATESFASDPILYRPVAVALDTKGPEIR.T P2_K.GSGTAEVELKK.G 23 10	GSGTAEVELKK	TATESFASDPILYRPVAVALDTKGPEIR	11	28	-0.2314814810185185	0.0	0.0		0.246513	855.456579	4,272.246513	-0.1864406775932204	Within >4	False	False	False	True
20180615_KS_CL_9	22889	6	KGATLKITLDNAYMEK	6	AEGSDVANAVLDGADCIMLSGETAKGDYPLEAVRMQHLIAR	25					57.021460000000005	16	Ccm	P11974	141	P11974	367	intra	5.678887931813276	P11974-141-P11974-367	136	343	False	6	BS3	False	False	P11974	P11974	-0.2788461532884616	-0.999999998	Scan: 22889 Run: 20180615_KS_CL_9.22889 P1_K.KGATLKITLDNAYMEK.Ccm P2_R.AEGSDVANAVLDGADCcmIMLSGETAKGDYPLEAVRMQHLIAR.E 6 25	KGATLKITLDNAYMEK	AEGSDVANAVLDGADCcmIMLSGETAKGDYPLEAVRMQHLIAR	16	41	-0.2314814810185185	0.0	0.0		0.11490299999999999	1,047.026427	6,276.114903	-0.1864406775932204	Within >4	False	False	False	True
20180615_KS_CL_9	20294	4	SVETLKEMIK	6	NICKVVDVGSK	4					57.021460000000005	3	Ccm	P11974	62	P11974	166	intra	5.668445166804355	P11974-62-P11974-166	57	163	False	4	BS3	False	False	P11974	P11974	-0.2788461532884616	-0.999999998	Scan: 20294 Run: 20180615_KS_CL_9.20294 P1_R.SVETLKEMIK.S P2_K.NICcmKVVDVGSK.V 6 4	SVETLKEMIK	NICcmKVVDVGSK	10	11	-0.2314814810185185	0.0	0.0		0.34691	634.094004	2,532.346910	-0.1864406775932204	Within >4	False	False	False	True
20180615_KS_CL_9	22787	4	TGLIKGSGTAEVELKK	5	ITLDNAYMEKCDENILWLDYK	10					57.021460000000005	11	Ccm	P11974	125	P11974	151	intra	5.560762494181082	P11974-125-P11974-151	121	142	False	4	BS3	False	False	P11974	P11974	-0.2788461532884616	-0.999999998	Scan: 22787 Run: 20180615_KS_CL_9.22787 P1_R.TGLIKGSGTAEVELKK.G P2_K.ITLDNAYMEKCcmDENILWLDYK.N 5 10	TGLIKGSGTAEVELKK	ITLDNAYMEKCcmDENILWLDYK	16	21	-0.2314814810185185	0.0	0.0		0.241734	1,104.567710	4,414.241734	-0.1864406775932204	Within >4	False	False	False	True
20180615_KS_CL_9	23879	4	KGVNLPGAAVDLPAVSEK	1	DIQDLKFGVEQDVDMVFASFIR	6					15.994904999999989	15	Mox	P11974	207	P11974	230	intra	5.407034889613604	P11974-207-P11974-230	207	225	False	4	BS3	False	False	P11974	P11974	-0.2788461532884616	-0.999999998	Scan: 23879 Run: 20180615_KS_CL_9.23879 P1_K.KGVNLPGAAVDLPAVSEK.D P2_K.DIQDLKFGVEQDVDMoxVFASFIR.K 1 6	KGVNLPGAAVDLPAVSEK	DIQDLKFGVEQDVDMoxVFASFIR	18	22	-0.2314814810185185	0.0	0.0		0.30287800000000004	1,123.332996	4,489.302878	-0.1864406775932204	Within >4	False	False	False	True
20180615_KS_CL_9	7460	4	KPRPTR	1	NICKVVDVGSK	4					57.021460000000005	3	Ccm	P11974	337	P11974	166	intra	5.3531057040525285	P11974-166-P11974-337	337	163	False	4	BS3	False	False	P11974	P11974	-0.2788461532884616	-0.999999998	Scan: 7460 Run: 20180615_KS_CL_9.7460 P1_K.NICcmKVVDVGSK.V P2_K.KPRPTR.A 4 1	KPRPTR	NICcmKVVDVGSK	6	11	-0.2314814810185185	0.0	0.0		0.172086	528.300298	2,109.172086	-0.1864406775932204	Within >4	False	False	False	True
20180615_KS_CL_9	9379	3	KGATLK	1	EMIKSGMNVAR	4								P11974	136	P11974	66	intra	5.334828457143322	P11974-66-P11974-136	136	63	False	3	BS3	False	False	P11974	P11974	-0.2788461532884616	-0.999999998	Scan: 9379 Run: 20180615_KS_CL_9.9379 P1_K.KGATLK.I P2_K.EMIKSGMNVAR.M 1 4	KGATLK	EMIKSGMNVAR	6	11	-0.2314814810185185	0.0	0.0		0.066227	664.029352	1,989.066227	-0.1864406775932204	Within >4	False	False	False	True
20180615_KS_CL_9	9618	4	KGATLK	1	NICKVVDVGSK	4					57.021460000000005	3	Ccm	P11974	136	P11974	166	intra	5.281991049735808	P11974-136-P11974-166	136	163	False	4	BS3	False	False	P11974	P11974	-0.2788461532884616	-0.999999998	Scan: 9618 Run: 20180615_KS_CL_9.9618 P1_K.NICcmKVVDVGSK.V P2_K.KGATLK.I 4 1	KGATLK	NICcmKVVDVGSK	6	11	-0.2314814810185185	0.0	0.0		0.099878	494.032246	1,972.099878	-0.1864406775932204	Within >4	False	False	False	True
20180615_KS_CL_9	22544	3	KPRPTR	1	AEGSDVANAVLDGADCIMLSGETAKGDYPLEAVR	25					57.021460000000005;15.994904999999989	16;16	Ccm;Mox	P11974	337	P11974	367	intra	5.27823252515266	P11974-337-P11974-367	337	343	False	3	BS3	False	False	P11974	P11974	-0.2788461532884616	-0.999999998	Scan: 22544 Run: 20180615_KS_CL_9.22544 P1_K.KPRPTR.A P2_R.AEGSDVANAVLDGADCcmIMoxLSGETAKGDYPLEAVR.M 1 25	KPRPTR	AEGSDVANAVLDGADCcmIMoxLSGETAKGDYPLEAVR	6	34	-0.2314814810185185	0.0	0.0		0.137138	1,468.052989	4,401.137138	-0.1864406775932204	Within >4	False	False	False	True
20180615_KS_CL_9	17634	3	KLFEELAR	1	NIKIISK	3								P11974	393	P11974	266	intra	5.190264271936284	P11974-266-P11974-393	393	264	False	3	BS3	False	False	P11974	P11974	-0.2788461532884616	-0.999999998	Scan: 17634 Run: 20180615_KS_CL_9.17634 P1_K.NIKIISK.I P2_R.KLFEELAR.S 3 1	KLFEELAR	NIKIISK	8	7	-0.2314814810185185	0.0	0.0		0.160075	653.393968	1,957.160075	-0.1864406775932204	Within >4	False	False	False	True
20180615_KS_CL_9	16127	4	NICKVVDVGSK	4	TGLIKGSGTAEVELK	5		57.021460000000005	3	Ccm				P11974	166	P11974	125	intra	5.142425324394021	P11974-125-P11974-166	163	121	False	4	BS3	False	False	P11974	P11974	-0.2788461532884616	-0.999999998	Scan: 16127 Run: 20180615_KS_CL_9.16127 P1_R.TGLIKGSGTAEVELK.K P2_K.NICcmKVVDVGSK.V 5 4	NICcmKVVDVGSK	TGLIKGSGTAEVELK	11	15	-0.2314814810185185	0.0	0.0		0.544602	715.393427	2,857.544602	-0.1864406775932204	Within >4	False	False	False	True
20180615_KS_CL_9	22850	3	AGKPVICATQMLESMIK	3	PVICATQMLESMIKK	14		57.021460000000005	7	Ccm	57.021460000000005	4	Ccm	P11974	322	P11974	336	intra	5.091213934364963	P11974-322-P11974-336	320	323	False	3	BS3	False	False	P11974	P11974	-0.2788461532884616	-0.999999998	Scan: 22850 Run: 20180615_KS_CL_9.22850 P1_K.PVICcmATQMLESMIKK.P P2_R.AGKPVICcmATQMLESMIK.K 14 3	AGKPVICcmATQMLESMIK	PVICcmATQMLESMIKK	17	15	-0.2314814810185185	0.0	0.0		0.9253469999999999	1,254.982392	3,761.925347	-0.1864406775932204	Within >4	False	False	False	True
20180615_KS_CL_9	7004	4	KGATLK	1	KILGEK	1								P11974	136	P11974	256	intra	5.062201558748362	P11974-136-P11974-256	136	256	False	4	BS3	False	False	P11974	P11974	-0.2788461532884616	-0.999999998	Scan: 7004 Run: 20180615_KS_CL_9.7004 P1_R.KILGEK.G P2_K.KGATLK.I 1 1	KGATLK	KILGEK	6	6	-0.2314814810185185	0.0	0.0		0.886782	361.228972	1,440.886782	-0.1864406775932204	Within >4	False	False	False	True
20180615_KS_CL_9	23783	4	DIQDLKFGVEQDVDMVFASFIR	6	KILGEKGK	6								P11974	230	P11974	261	intra	5.057921130418972	P11974-230-P11974-261	225	256	False	4	BS3	False	False	P11974	P11974	-0.2788461532884616	-0.999999998	Scan: 23783 Run: 20180615_KS_CL_9.23783 P1_R.KILGEKGK.N P2_K.DIQDLKFGVEQDVDMVFASFIR.K 6 6	DIQDLKFGVEQDVDMVFASFIR	KILGEKGK	22	8	-0.2314814810185185	0.0	0.0		0.8965139999999999	896.231405	3,580.896514	-0.1864406775932204	Within >4	False	False	False	True
20180615_KS_CL_9	12395	6	MNFSHGTHEYHAETIKNVR	16	SVETLKEMIK	6		15.994904999999989	1	Mox	15.994904999999989	8	Mox	P11974	89	P11974	62	intra	5.016755618071673	P11974-62-P11974-89	74	57	False	6	BS3	False	False	P11974	P11974	-0.2788461532884616	-0.999999998	Scan: 12395 Run: 20180615_KS_CL_9.12395 P1_R.SVETLKEMoxIK.S P2_R.MoxNFSHGTHEYHAETIKNVR.T 6 16	MoxNFSHGTHEYHAETIKNVR	SVETLKEMoxIK	19	10	-0.2314814810185185	0.0	0.0		0.763817	603.801246	3,616.763817	-0.1864406775932204	Within >4	False	False	False	True
20180615_KS_CL_9	23320	6	AEGSDVANAVLDGADCIMLSGETAKGDYPLEAVR	25	GDLGIEIPAEKVFLAQKMIIGRCNR	17		57.021460000000005;15.994904999999989	16;16	Ccm;Mox	156.0786347;15.994904999999989;57.021460000000005	11;13;18	Kbs3oh;Mox;Ccm	P11974	367	P11974	311	intra	5.012853611757036	P11974-311-P11974-367	343	295	False	6	BS3	False	False	P11974	P11974	-0.2788461532884616	-0.999999998	Scan: 23320 Run: 20180615_KS_CL_9.23320 P1_R.GDLGIEIPAEKbs3ohVFLAQKMoxIIGRCcmNR.A P2_R.AEGSDVANAVLDGADCcmIMoxLSGETAKGDYPLEAVR.M 17 25	AEGSDVANAVLDGADCcmIMoxLSGETAKGDYPLEAVR	GDLGIEIPAEKbs3ohVFLAQKMoxIIGRCcmNR	34	25	-0.2314814810185185	0.0	0.0		0.321925	1,108.894264	6,647.321925	-0.1864406775932204	Within >4	False	False	False	True
20180615_KS_CL_9	11962	5	KAADVHEVR	1	KLFEELAR	1								P11974	247	P11974	393	intra	4.985362319094426	P11974-247-P11974-393	247	393	False	5	BS3	False	False	P11974	P11974	-0.2788461532884616	-0.999999998	Scan: 11962 Run: 20180615_KS_CL_9.11962 P1_R.KLFEELAR.S P2_R.KAADVHEVR.K 1 1	KAADVHEVR	KLFEELAR	9	8	-0.2314814810185185	0.0	0.0		0.184843	434.244245	2,166.184843	-0.1864406775932204	Within >4	False	False	False	True
20180615_KS_CL_9	7065	3	KAADVHEVR	1	GSGTAEVELKK	10								P11974	247	P11974	135	intra	4.96890631624805	P11974-135-P11974-247	247	126	False	3	BS3	False	False	P11974	P11974	-0.2788461532884616	-0.999999998	Scan: 7065 Run: 20180615_KS_CL_9.7065 P1_R.KAADVHEVR.K P2_K.GSGTAEVELKK.G 1 10	KAADVHEVR	GSGTAEVELKK	9	11	-0.2314814810185185	0.0	0.0		0.20707199999999998	760.742967	2,279.207072	-0.1864406775932204	Within >4	False	False	False	True
20180615_KS_CL_9	19971	5	KPRPTR	1	GPDFLVTEVENGGFLGSKK	18								P11974	337	P11974	206	intra	4.921867929011733	P11974-206-P11974-337	337	189	False	5	BS3	False	False	P11974	P11974	-0.2788461532884616	-0.999999998	Scan: 19971 Run: 20180615_KS_CL_9.19971 P1_K.KPRPTR.A P2_K.GPDFLVTEVENGGFLGSKK.G 1 18	KPRPTR	GPDFLVTEVENGGFLGSKK	6	19	-0.2314814810185185	0.0	0.0		0.541988	577.915674	2,884.541988	-0.1864406775932204	Within >4	False	False	False	True
20180615_KS_CL_9	13172	4	KPRPTR	1	KGVNLPGAAVDLPAVSEK	1								P11974	337	P11974	207	intra	4.885039170895778	P11974-207-P11974-337	337	207	False	4	BS3	False	False	P11974	P11974	-0.2788461532884616	-0.999999998	Scan: 13172 Run: 20180615_KS_CL_9.13172 P1_K.KPRPTR.A P2_K.KGVNLPGAAVDLPAVSEK.D 1 1	KPRPTR	KGVNLPGAAVDLPAVSEK	6	18	-0.2314814810185185	0.0	0.0		0.503894	664.883250	2,655.503894	-0.1864406775932204	Within >4	False	False	False	True
20180615_KS_CL_9	22975	4	QKGPDFLVTEVENGGFLGSKK	20	GVNLPGAAVDLPAVSEKDIQDLK	17								P11974	206	P11974	224	intra	4.879327403446152	P11974-206-P11974-224	187	208	False	4	BS3	False	False	P11974	P11974	-0.2788461532884616	-0.999999998	Scan: 22975 Run: 20180615_KS_CL_9.22975 P1_K.QKGPDFLVTEVENGGFLGSKK.G P2_K.GVNLPGAAVDLPAVSEKDIQDLK.F 20 17	QKGPDFLVTEVENGGFLGSKK	GVNLPGAAVDLPAVSEKDIQDLK	21	23	-0.2314814810185185	0.0	0.0		0.514274	1,184.885845	4,735.514274	-0.1864406775932204	Within >4	False	False	False	True
20180615_KS_CL_9	22933	6	AGKPVICATQMLESMIKKPR	18	PTRAEGSDVANAVLDGADCIMLSGETAKGDYPLEAVR	28		57.021460000000005;15.994904999999989	7;13	Ccm;Mox	57.021460000000005	19	Ccm	P11974	337	P11974	367	intra	4.837095928764136	P11974-337-P11974-367	320	340	False	6	BS3	False	False	P11974	P11974	-0.2788461532884616	-0.999999998	Scan: 22933 Run: 20180615_KS_CL_9.22933 P1_R.PTRAEGSDVANAVLDGADCcmIMLSGETAKGDYPLEAVR.M P2_R.AGKPVICcmATQMLESMoxIKKPR.P 28 18	AGKPVICcmATQMLESMoxIKKPR	PTRAEGSDVANAVLDGADCcmIMLSGETAKGDYPLEAVR	20	37	-0.2314814810185185	0.0	0.0		0.138683	1,044.197057	6,259.138683	-0.1864406775932204	Within >4	False	False	False	True
20180615_KS_CL_9	17235	6	KPRPTR	1	AGKPVICATQMLESMIKKPR	18					57.021460000000005	7	Ccm	P11974	337	P11974	337	intra	4.800069303520248	P11974-337-P11974-337	337	320	False	6	BS3	False	False	P11974	P11974	-0.2788461532884616	-0.999999998	Scan: 17235 Run: 20180615_KS_CL_9.17235 P1_K.KPRPTR.A P2_R.AGKPVICcmATQMLESMIKKPR.P 1 18	KPRPTR	AGKPVICcmATQMLESMIKKPR	6	20	-0.2314814810185185	0.0	0.0		0.741743	525.797567	3,148.741743	-0.1864406775932204	Within >4	False	False	False	True
20180615_KS_CL_9	6216	4	KGATLK	1	EMIKSGMNVAR	4					15.994904999999989;15.994904999999989	2;7	Mox;Mox	P11974	136	P11974	66	intra	4.76752857098366	P11974-66-P11974-136	136	63	False	4	BS3	False	False	P11974	P11974	-0.2788461532884616	-0.999999998	Scan: 6216 Run: 20180615_KS_CL_9.6216 P1_K.KGATLK.I P2_K.EMoxIKSGMoxNVAR.M 1 4	KGATLK	EMoxIKSGMoxNVAR	6	11	-0.2314814810185185	0.0	0.0		0.065346	506.273613	2,021.065346	-0.1864406775932204	Within >4	False	False	False	True
20180615_KS_CL_9	23195	5	VEHVDAAKRIFSAFVMDVDQEVGFK	8	VEHVDAAKRIFSAFVMDVDQEVGFKLDQIDK	25					155.094619105	8	Kbs3nh2	DECOY:REVERSE_P11974	285	DECOY:REVERSE_P11974	302	intra	4.723810723207187	DECOY:REVERSE_P11974-285-DECOY:REVERSE_P11974-302	278	278	True	5	BS3	True	True	DECOY:REVERSE_P11974	DECOY:REVERSE_P11974	-0.2788461532884616	-0.999999998	Scan: 23195 Run: 20180615_KS_CL_9.23195 P1_R.VEHVDAAKbs3nh2RIFSAFVMDVDQEVGFKLDQIDK.E P2_R.VEHVDAAKRIFSAFVMDVDQEVGFK.L 25 8	VEHVDAAKRIFSAFVMDVDQEVGFK	VEHVDAAKbs3nh2RIFSAFVMDVDQEVGFKLDQIDK	25	31	-0.2314814810185185	1.0	1.0		0.388018	1,336.684880	6,678.388018	-0.1864406775932204	Within >4	True	True	False	False
20180615_KS_CL_9	22850	3	NICKVVDVGSK	4	QKGPDFLVTEVENGGFLGSKK	2		57.021460000000005	3	Ccm	156.0786347	20	Kbs3oh	P11974	166	P11974	188	intra	4.670761446869913	P11974-166-P11974-188	163	187	False	3	BS3	False	False	P11974	P11974	-0.2788461532884616	-0.999999998	Scan: 22850 Run: 20180615_KS_CL_9.22850 P1_K.QKGPDFLVTEVENGGFLGSKbs3ohK.G P2_K.NICcmKVVDVGSK.V 2 4	NICcmKVVDVGSK	QKGPDFLVTEVENGGFLGSKbs3ohK	11	21	-0.2314814810185185	0.0	0.0		0.9557260000000001	1,254.659185	3,760.955726	-0.1864406775932204	Within >4	False	False	False	True
20180615_KS_CL_9	7692	4	KAADVHEVR	1	NIKIISK	3								P11974	247	P11974	266	intra	4.658024795202387	P11974-247-P11974-266	247	264	False	4	BS3	False	False	P11974	P11974	-0.2788461532884616	-0.999999998	Scan: 7692 Run: 20180615_KS_CL_9.7692 P1_K.NIKIISK.I P2_R.KAADVHEVR.K 3 1	KAADVHEVR	NIKIISK	9	7	-0.2314814810185185	0.0	0.0		0.14119400000000001	495.042575	1,976.141194	-0.1864406775932204	Within >4	False	False	False	True
20180615_KS_CL_9	11949	4	KGATLK	1	SVETLKEMIK	6					15.994904999999989	8	Mox	P11974	136	P11974	62	intra	4.633766496278809	P11974-62-P11974-136	136	57	False	4	BS3	False	False	P11974	P11974	-0.2788461532884616	-0.999999998	Scan: 11949 Run: 20180615_KS_CL_9.11949 P1_R.SVETLKEMoxIK.S P2_K.KGATLK.I 6 1	KGATLK	SVETLKEMoxIK	6	10	-0.2314814810185185	0.0	0.0		0.096914	487.781505	1,947.096914	-0.1864406775932204	Within >4	False	False	False	True
20180615_KS_CL_9	13321	5	KPRPTR	1	VYVDDGLISLQVKQK	13								P11974	337	P11974	186	intra	4.633558250017057	P11974-186-P11974-337	337	174	False	5	BS3	False	False	P11974	P11974	-0.2788461532884616	-0.999999998	Scan: 13321 Run: 20180615_KS_CL_9.13321 P1_K.VYVDDGLISLQVKQK.G P2_K.KPRPTR.A 13 1	KPRPTR	VYVDDGLISLQVKQK	6	15	-0.2314814810185185	0.0	0.0		0.47239799999999993	520.101756	2,595.472398	-0.1864406775932204	Within >4	False	False	False	True
20180615_KS_CL_9	7736	5	KPRPTR	1	TGLIKGSGTAEVELKK	5								P11974	337	P11974	125	intra	4.579364207677308	P11974-125-P11974-337	337	121	False	5	BS3	False	False	P11974	P11974	-0.2788461532884616	-0.999999998	Scan: 7736 Run: 20180615_KS_CL_9.7736 P1_R.TGLIKGSGTAEVELKK.G P2_K.KPRPTR.A 5 1	KPRPTR	TGLIKGSGTAEVELKK	6	16	-0.2314814810185185	0.0	0.0		0.454658	505.298208	2,521.454658	-0.1864406775932204	Within >4	False	False	False	True
20180615_KS_CL_9	23874	4	ILGEKGK	5	DIQDLKFGVEQDVDMVFASFIR	6					15.994904999999989	15	Mox	P11974	261	P11974	230	intra	4.558385754214629	P11974-230-P11974-261	257	225	False	4	BS3	False	False	P11974	P11974	-0.2788461532884616	-0.999999998	Scan: 23874 Run: 20180615_KS_CL_9.23874 P1_K.ILGEKGK.N P2_K.DIQDLKFGVEQDVDMoxVFASFIR.K 5 6	ILGEKGK	DIQDLKFGVEQDVDMoxVFASFIR	7	22	-0.2314814810185185	0.0	0.0		0.787358	868.204116	3,468.787358	-0.1864406775932204	Within >4	False	False	False	True
20180615_KS_CL_9	14495	5	KAADVHEVR	1	VYVDDGLISLQVKQK	13								P11974	247	P11974	186	intra	4.5485023145274335	P11974-186-P11974-247	247	174	False	5	BS3	False	False	P11974	P11974	-0.2788461532884616	-0.999999998	Scan: 14495 Run: 20180615_KS_CL_9.14495 P1_K.VYVDDGLISLQVKQK.G P2_R.KAADVHEVR.K 13 1	KAADVHEVR	VYVDDGLISLQVKQK	9	15	-0.2314814810185185	0.0	0.0		0.558888	574.119054	2,865.558888	-0.1864406775932204	Within >4	False	False	False	True
20180615_KS_CL_9	8657	6	KAADVHEVR	1	TGLIKGSGTAEVELKK	5								P11974	247	P11974	125	intra	4.526537608599988	P11974-125-P11974-247	247	121	False	6	BS3	False	False	P11974	P11974	-0.2788461532884616	-0.999999998	Scan: 8657 Run: 20180615_KS_CL_9.8657 P1_R.TGLIKGSGTAEVELKK.G P2_R.KAADVHEVR.K 5 1	KAADVHEVR	TGLIKGSGTAEVELKK	9	16	-0.2314814810185185	0.0	0.0		0.548033	466.265282	2,791.548033	-0.1864406775932204	Within >4	False	False	False	True
20180615_KS_CL_9	22785	6	PVICATQMLESMIKKPRPTR	15	IISKIENHEGVRRFDEILEASDGIMVAR	4		57.021460000000005;156.0786347	4;14	Ccm;Kbs3oh				P11974	337	P11974	270	intra	4.52563263066674	P11974-270-P11974-337	323	267	False	6	BS3	False	False	P11974	P11974	-0.2788461532884616	-0.999999998	Scan: 22785 Run: 20180615_KS_CL_9.22785 P1_K.PVICcmATQMLESMIKbs3ohKPRPTR.A P2_K.IISKIENHEGVRRFDEILEASDGIMVAR.G 15 4	PVICcmATQMLESMIKbs3ohKPRPTR	IISKIENHEGVRRFDEILEASDGIMVAR	20	28	-0.2314814810185185	0.0	0.0		0.075103	975.353127	5,846.075103	-0.1864406775932204	Within >4	False	False	False	True
20180615_KS_CL_9	23746	4	KILGEK	1	DIQDLKFGVEQDVDMVFASFIRK	6								P11974	256	P11974	230	intra	4.492085198256392	P11974-230-P11974-256	256	225	False	4	BS3	False	False	P11974	P11974	-0.2788461532884616	-0.999999998	Scan: 23746 Run: 20180615_KS_CL_9.23746 P1_R.KILGEK.G P2_K.DIQDLKFGVEQDVDMVFASFIRK.A 1 6	KILGEK	DIQDLKFGVEQDVDMVFASFIRK	6	23	-0.2314814810185185	0.0	0.0		0.8571540000000001	881.971565	3,523.857154	-0.1864406775932204	Within >4	False	False	False	True
20180615_KS_CL_9	23082	6	TATESFASDPILYRPVAVALDTKGPEIR	23	KGATLKITLDNAYMEKCDENILWLDYK	16					15.994904999999989;57.021460000000005	14;17	Mox;Ccm	P11974	115	P11974	151	intra	4.472516684509023	P11974-115-P11974-151	93	136	False	6	BS3	False	False	P11974	P11974	-0.2788461532884616	-0.999999998	Scan: 23082 Run: 20180615_KS_CL_9.23082 P1_R.TATESFASDPILYRPVAVALDTKGPEIR.T P2_K.KGATLKITLDNAYMoxEKCcmDENILWLDYK.N 23 16	TATESFASDPILYRPVAVALDTKGPEIR	KGATLKITLDNAYMoxEKCcmDENILWLDYK	28	27	-0.2314814810185185	0.0	0.0		0.25805300000000003	1,070.216952	6,415.258053	-0.1864406775932204	Within >4	False	False	False	True
20180615_KS_CL_9	23286	7	AGKPVICATQMLESMIKKPR	17	PRPTRAEGSDVANAVLDGADCIMLSGETAKGDYPLEAVR	30		57.021460000000005;156.0786347	7;18	Ccm;Kbs3oh	57.021460000000005	21	Ccm	P11974	336	P11974	367	intra	4.466614888906203	P11974-336-P11974-367	320	338	False	7	BS3	False	False	P11974	P11974	-0.2788461532884616	-0.999999998	Scan: 23286 Run: 20180615_KS_CL_9.23286 P1_K.PRPTRAEGSDVANAVLDGADCcmIMLSGETAKGDYPLEAVR.M P2_R.AGKPVICcmATQMLESMIKKbs3ohPR.P 30 17	AGKPVICcmATQMLESMIKKbs3ohPR	PRPTRAEGSDVANAVLDGADCcmIMLSGETAKGDYPLEAVR	20	39	-0.2314814810185185	0.0	0.0		0.319965	951.338700	6,652.319965	-0.1864406775932204	Within >4	False	False	False	True
20180615_KS_CL_9	8064	4	KGATLK	1	EMIKSGMNVAR	4					15.994904999999989	2	Mox	P11974	136	P11974	66	intra	4.461496771869403	P11974-66-P11974-136	136	63	False	4	BS3	False	False	P11974	P11974	-0.2788461532884616	-0.999999998	Scan: 8064 Run: 20180615_KS_CL_9.8064 P1_K.KGATLK.I P2_K.EMoxIKSGMNVAR.M 1 4	KGATLK	EMoxIKSGMNVAR	6	11	-0.2314814810185185	0.0	0.0		0.073962	502.275767	2,005.073962	-0.1864406775932204	Within >4	False	False	False	True
20180615_KS_CL_9	23018	5	SVETLKEMIKSGMNVAR	6	IISKIENHEGVRRFDEILEASDGIMVAR	4		15.994904999999989;155.094619105;15.994904999999989	8;10;7	Mox;Kbs3nh2;Mox	15.994904999999989	25	Mox	P11974	62	P11974	270	intra	4.403501576897566	P11974-62-P11974-270	57	267	False	5	BS3	False	False	P11974	P11974	-0.2788461532884616	-0.999999998	Scan: 23018 Run: 20180615_KS_CL_9.23018 P1_R.SVETLKEMoxIKbs3nh2SGMoxNVAR.M P2_K.IISKIENHEGVRRFDEILEASDGIMoxVAR.G 6 4	SVETLKEMoxIKbs3nh2SGMoxNVAR	IISKIENHEGVRRFDEILEASDGIMoxVAR	17	28	-0.2314814810185185	0.0	0.0		0.8123779999999999	1,086.969752	5,429.812378	-0.1864406775932204	Within >4	False	False	False	True
20180615_KS_CL_9	23154	4	SVETLKEMIKSGMNVAR	6	NTGIICTIGPASRSVETLKEMIK	19		155.094619105;15.994904999999989	10;7	Kbs3nh2;Mox	57.021460000000005	6	Ccm	P11974	62	P11974	62	intra	4.386468911138223	P11974-62-P11974-62	57	44	False	4	BS3	False	False	P11974	P11974	-0.2788461532884616	-0.999999998	Scan: 23154 Run: 20180615_KS_CL_9.23154 P1_R.SVETLKEMIKbs3nh2SGMoxNVAR.M P2_R.NTGIICcmTIGPASRSVETLKEMIK.S 6 19	SVETLKEMIKbs3nh2SGMoxNVAR	NTGIICcmTIGPASRSVETLKEMIK	17	23	-0.2314814810185185	0.0	0.0		0.48115399999999997	1,180.627565	4,718.481154	-0.1864406775932204	Within >4	False	False	False	True
20180615_KS_CL_9	12021	3	KGATLK	1	SVETLKEMIK	6					15.994904999999989	8	Mox	P11974	136	P11974	62	intra	4.319945966241085	P11974-62-P11974-136	136	57	False	3	BS3	False	False	P11974	P11974	-0.2788461532884616	-0.999999998	Scan: 12021 Run: 20180615_KS_CL_9.12021 P1_R.SVETLKEMoxIK.S P2_K.KGATLK.I 6 1	KGATLK	SVETLKEMoxIK	6	10	-0.2314814810185185	0.0	0.0		0.096995	650.039608	1,947.096995	-0.1864406775932204	Within >4	False	False	False	True
20180615_KS_CL_9	9880	3	KAADVHEVR	1	KILGEKGK	1					156.0786347	6	Kbs3oh	P11974	247	P11974	256	intra	4.25283672300186	P11974-247-P11974-256	247	256	False	3	BS3	False	False	P11974	P11974	-0.2788461532884616	-0.999999998	Scan: 9880 Run: 20180615_KS_CL_9.9880 P1_R.KILGEKbs3ohGK.N P2_R.KAADVHEVR.K 1 1	KAADVHEVR	KILGEKbs3ohGK	9	8	-0.2314814810185185	0.0	0.0		0.236985	730.752938	2,189.236985	-0.1864406775932204	Within >4	False	False	False	True
20180615_KS_CL_9	22513	5	KPRPTR	1	AGKPVICATQMLESMIKKPR	18					57.021460000000005;156.0786347	7;17	Ccm;Kbs3oh	P11974	337	P11974	337	intra	4.251434501324802	P11974-337-P11974-337	337	320	False	5	BS3	False	False	P11974	P11974	-0.2788461532884616	-0.999999998	Scan: 22513 Run: 20180615_KS_CL_9.22513 P1_K.KPRPTR.A P2_R.AGKPVICcmATQMLESMIKbs3ohKPR.P 1 18	KPRPTR	AGKPVICcmATQMLESMIKbs3ohKPR	6	20	-0.2314814810185185	0.0	0.0		0.8028930000000001	661.967855	3,304.802893	-0.1864406775932204	Within >4	False	False	False	True
20180615_KS_CL_9	22656	4	GSGTAEVELKK	10	TATESFASDPILYRPVAVALDTKGPEIR	23								P11974	135	P11974	115	intra	4.186308428217337	P11974-115-P11974-135	126	93	False	4	BS3	False	False	P11974	P11974	-0.2788461532884616	-0.999999998	Scan: 22656 Run: 20180615_KS_CL_9.22656 P1_R.TATESFASDPILYRPVAVALDTKGPEIR.T P2_K.GSGTAEVELKK.G 23 10	GSGTAEVELKK	TATESFASDPILYRPVAVALDTKGPEIR	11	28	-0.2314814810185185	0.0	0.0		0.258538	1,069.071911	4,272.258538	-0.1864406775932204	Within >4	False	False	False	True
20180615_KS_CL_9	12799	4	KPRPTR	1	TGLIKGSGTAEVELKK	5					156.0786347	15	Kbs3oh	P11974	337	P11974	125	intra	4.147265020575957	P11974-125-P11974-337	337	121	False	4	BS3	False	False	P11974	P11974	-0.2788461532884616	-0.999999998	Scan: 12799 Run: 20180615_KS_CL_9.12799 P1_R.TGLIKGSGTAEVELKbs3ohK.G P2_K.KPRPTR.A 5 1	KPRPTR	TGLIKGSGTAEVELKbs3ohK	6	16	-0.2314814810185185	0.0	0.0		0.538482	670.391897	2,677.538482	-0.1864406775932204	Within >4	False	False	False	True
20180615_KS_CL_9	23039	6	GATLKITLDNAYMEKCDENILWLDYKNICK	5	CDENILWLDYKNICKVVDVGSK	15		57.021460000000005;156.0786347;57.021460000000005	16;26;24	Ccm;Kbs3oh;Ccm	57.021460000000005;155.094619105;57.021460000000005	1;11;8	Ccm;Kbs3nh2;Ccm	P11974	141	P11974	166	intra	4.1034331000070265	P11974-141-P11974-166	137	152	False	6	BS3	False	False	P11974	P11974	-0.2788461532884616	-0.999999998	Scan: 23039 Run: 20180615_KS_CL_9.23039 P1_K.GATLKITLDNAYMEKCcmDENILWLDYKbs3ohNICcmK.V P2_K.CcmDENILWLDYKbs3nh2NICcmKVVDVGSK.V 5 15	GATLKITLDNAYMEKCcmDENILWLDYKbs3ohNICcmK	CcmDENILWLDYKbs3nh2NICcmKVVDVGSK	30	22	-0.2314814810185185	0.0	0.0		0.308711	1,125.725395	6,748.308711	-0.1864406775932204	Within >4	False	False	False	True
20180615_KS_CL_9	22628	6	KGATLKITLDNAYMEK	6	AEGSDVANAVLDGADCIMLSGETAKGDYPLEAVRMQHLIAR	25					57.021460000000005;15.994904999999989	16;33	Ccm;Mox	P11974	141	P11974	367	intra	4.073099199456332	P11974-141-P11974-367	136	343	False	6	BS3	False	False	P11974	P11974	-0.2788461532884616	-0.999999998	Scan: 22628 Run: 20180615_KS_CL_9.22628 P1_K.KGATLKITLDNAYMEK.Ccm P2_R.AEGSDVANAVLDGADCcmIMLSGETAKGDYPLEAVRMoxQHLIAR.E 6 25	KGATLKITLDNAYMEK	AEGSDVANAVLDGADCcmIMLSGETAKGDYPLEAVRMoxQHLIAR	16	41	-0.2314814810185185	0.0	0.0		0.08957899999999999	1,049.688873	6,292.089579	-0.1864406775932204	Within >4	False	False	False	True
20180615_KS_CL_9	19200	5	KPRPTR	1	GDLGIEIPAEKVFLAQK	11								P11974	337	P11974	305	intra	4.000693888934586	P11974-305-P11974-337	337	295	False	5	BS3	False	False	P11974	P11974	-0.2788461532884616	-0.999999998	Scan: 19200 Run: 20180615_KS_CL_9.19200 P1_K.KPRPTR.A P2_R.GDLGIEIPAEKVFLAQK.M 1 11	KPRPTR	GDLGIEIPAEKVFLAQK	6	17	-0.2314814810185185	0.0	0.0		0.544083	544.716093	2,718.544083	-0.1864406775932204	Within >4	False	False	False	True
20180615_KS_CL_9	7042	4	KAADVHEVR	1	GSGTAEVELKK	10								P11974	247	P11974	135	intra	3.9708060659198026	P11974-135-P11974-247	247	126	False	4	BS3	False	False	P11974	P11974	-0.2788461532884616	-0.999999998	Scan: 7042 Run: 20180615_KS_CL_9.7042 P1_R.KAADVHEVR.K P2_K.GSGTAEVELKK.G 1 10	KAADVHEVR	GSGTAEVELKK	9	11	-0.2314814810185185	0.0	0.0		0.212794	570.810475	2,279.212794	-0.1864406775932204	Within >4	False	False	False	True
20180615_KS_CL_9	12801	5	KPRPTR	1	TGLIKGSGTAEVELKK	15					156.0786347	5	Kbs3oh	P11974	337	P11974	135	intra	3.9612725559320303	P11974-135-P11974-337	337	121	False	5	BS3	False	False	P11974	P11974	-0.2788461532884616	-0.999999998	Scan: 12801 Run: 20180615_KS_CL_9.12801 P1_R.TGLIKbs3ohGSGTAEVELKK.G P2_K.KPRPTR.A 15 1	KPRPTR	TGLIKbs3ohGSGTAEVELKK	6	16	-0.2314814810185185	0.0	0.0		0.5389079999999999	536.515058	2,677.538908	-0.1864406775932204	Within >4	False	False	False	True
20180615_KS_CL_9	16315	3	NICKVVDVGSK	4	TGLIKGSGTAEVELK	5		57.021460000000005	3	Ccm				P11974	166	P11974	125	intra	3.953631209081704	P11974-125-P11974-166	163	121	False	3	BS3	False	False	P11974	P11974	-0.2788461532884616	-0.999999998	Scan: 16315 Run: 20180615_KS_CL_9.16315 P1_R.TGLIKGSGTAEVELK.K P2_K.NICcmKVVDVGSK.V 5 4	NICcmKVVDVGSK	TGLIKGSGTAEVELK	11	15	-0.2314814810185185	0.0	0.0		0.5439069999999999	953.521912	2,857.543907	-0.1864406775932204	Within >4	False	False	False	True
20180615_KS_CL_9	22247	4	TGLIKGSGTAEVELKK	5	GATLKITLDNAYMEK	5					15.994904999999989	13	Mox	P11974	125	P11974	141	intra	3.940099068366635	P11974-125-P11974-141	121	137	False	4	BS3	False	False	P11974	P11974	-0.2788461532884616	-0.999999998	Scan: 22247 Run: 20180615_KS_CL_9.22247 P1_R.TGLIKGSGTAEVELKK.G P2_K.GATLKITLDNAYMoxEK.Ccm 5 5	TGLIKGSGTAEVELKK	GATLKITLDNAYMoxEK	16	15	-0.2314814810185185	0.0	0.0		0.852402	863.720377	3,450.852402	-0.1864406775932204	Within >4	False	False	False	True
20180615_KS_CL_9	12494	4	MNFSHGTHEYHAETIKNVR	16	SVETLKEMIK	6		15.994904999999989	1	Mox	15.994904999999989	8	Mox	P11974	89	P11974	62	intra	3.927550227590072	P11974-62-P11974-89	74	57	False	4	BS3	False	False	P11974	P11974	-0.2788461532884616	-0.999999998	Scan: 12494 Run: 20180615_KS_CL_9.12494 P1_R.SVETLKEMoxIK.S P2_R.MoxNFSHGTHEYHAETIKNVR.T 6 16	MoxNFSHGTHEYHAETIKNVR	SVETLKEMoxIK	19	10	-0.2314814810185185	0.0	0.0		0.76613	905.198809	3,616.766130	-0.1864406775932204	Within >4	False	False	False	True
20180615_KS_CL_9	21001	3	NICKVVDVGSK	4	VYVDDGLISLQVKQK	13		57.021460000000005	3	Ccm				P11974	166	P11974	186	intra	3.92157143722744	P11974-166-P11974-186	163	174	False	3	BS3	False	False	P11974	P11974	-0.2788461532884616	-0.999999998	Scan: 21001 Run: 20180615_KS_CL_9.21001 P1_K.VYVDDGLISLQVKQK.G P2_K.NICcmKVVDVGSK.V 13 4	NICcmKVVDVGSK	VYVDDGLISLQVKQK	11	15	-0.2314814810185185	0.0	0.0		0.6535350000000001	1,020.891788	3,059.653535	-0.1864406775932204	Within >4	False	False	False	True
20180615_KS_CL_9	20712	4	KPRPTR	1	TATESFASDPILYRPVAVALDTKGPEIR	23								P11974	337	P11974	115	intra	3.9102952450694377	P11974-115-P11974-337	337	93	False	4	BS3	False	False	P11974	P11974	-0.2788461532884616	-0.999999998	Scan: 20712 Run: 20180615_KS_CL_9.20712 P1_R.TATESFASDPILYRPVAVALDTKGPEIR.T P2_K.KPRPTR.A 23 1	KPRPTR	TATESFASDPILYRPVAVALDTKGPEIR	6	28	-0.2314814810185185	0.0	0.0		0.100802	978.032477	3,908.100802	-0.1864406775932204	Within >4	False	False	False	True
20180615_KS_CL_9	18387	3	SVETLKEMIK	6	KILGEK	1								P11974	62	P11974	256	intra	3.8813404518786174	P11974-62-P11974-256	57	256	False	3	BS3	False	False	P11974	P11974	-0.2788461532884616	-0.999999998	Scan: 18387 Run: 20180615_KS_CL_9.18387 P1_R.SVETLKEMIK.S P2_R.KILGEK.G 6 1	SVETLKEMIK	KILGEK	10	6	-0.2314814810185185	0.0	0.0		0.137516	668.053115	2,001.137516	-0.1864406775932204	Within >4	False	False	False	True
20180615_KS_CL_9	10434	3	KAADVHEVR	1	TGLIKGSGTAEVELK	5								P11974	247	P11974	125	intra	3.861475180540724	P11974-125-P11974-247	247	121	False	3	BS3	False	False	P11974	P11974	-0.2788461532884616	-0.999999998	Scan: 10434 Run: 20180615_KS_CL_9.10434 P1_R.TGLIKGSGTAEVELK.K P2_R.KAADVHEVR.K 5 1	KAADVHEVR	TGLIKGSGTAEVELK	9	15	-0.2314814810185185	0.0	0.0		0.450888	888.824239	2,663.450888	-0.1864406775932204	Within >4	False	False	False	True
20180615_KS_CL_9	23042	6	VNKITEAHYEHTGHSFNMRAVNMGSKIMEK	26	ALEEFLKRHFMAAEAERAILHQMR	7		156.0786347	3	Kbs3oh	15.994904999999989	11	Mox	DECOY:REVERSE_P11974	466	DECOY:REVERSE_P11974	139	intra	3.85697515855785	DECOY:REVERSE_P11974-139-DECOY:REVERSE_P11974-466	441	133	True	6	BS3	True	True	DECOY:REVERSE_P11974	DECOY:REVERSE_P11974	-0.2788461532884616	-0.999999998	Scan: 23042 Run: 20180615_KS_CL_9.23042 P1_R.VNKbs3ohITEAHYEHTGHSFNMRAVNMGSKIMEK.L P2_R.ALEEFLKRHFMoxAAEAERAILHQMR.V 26 7	VNKbs3ohITEAHYEHTGHSFNMRAVNMGSKIMEK	ALEEFLKRHFMoxAAEAERAILHQMR	30	24	-0.2314814810185185	1.0	1.0		0.30133899999999997	1,111.890833	6,665.301339	-0.1864406775932204	Within >4	True	True	False	False
20180615_KS_CL_9	23439	5	AEGSDVANAVLDGADCIMLSGETAKGDYPLEAVR	25	VFLAQKMIIGRCNRAGK	6		57.021460000000005;15.994904999999989	16;16	Ccm;Mox	15.994904999999989;57.021460000000005	7;12	Mox;Ccm	P11974	367	P11974	311	intra	3.7787441087252067	P11974-311-P11974-367	343	306	False	5	BS3	False	False	P11974	P11974	-0.2788461532884616	-0.999999998	Scan: 23439 Run: 20180615_KS_CL_9.23439 P1_K.VFLAQKMoxIIGRCcmNRAGK.P P2_R.AEGSDVANAVLDGADCcmIMoxLSGETAKGDYPLEAVR.M 6 25	AEGSDVANAVLDGADCcmIMoxLSGETAKGDYPLEAVR	VFLAQKMoxIIGRCcmNRAGK	34	17	-0.2314814810185185	0.0	0.0		0.758318	1,125.958940	5,624.758318	-0.1864406775932204	Within >4	False	False	False	True
20180615_KS_CL_9	22645	6	KGATLKITLDNAYMEK	6	AEGSDVANAVLDGADCIMLSGETAKGDYPLEAVRMQHLIAR	25		15.994904999999989	14	Mox	57.021460000000005	16	Ccm	P11974	141	P11974	367	intra	3.7772995129266635	P11974-141-P11974-367	136	343	False	6	BS3	False	False	P11974	P11974	-0.2788461532884616	-0.999999998	Scan: 22645 Run: 20180615_KS_CL_9.22645 P1_K.KGATLKITLDNAYMoxEK.Ccm P2_R.AEGSDVANAVLDGADCcmIMLSGETAKGDYPLEAVRMQHLIAR.E 6 25	KGATLKITLDNAYMoxEK	AEGSDVANAVLDGADCcmIMLSGETAKGDYPLEAVRMQHLIAR	16	41	-0.2314814810185185	0.0	0.0		0.08957899999999999	1,049.688873	6,292.089579	-0.1864406775932204	Within >4	False	False	False	True
20180615_KS_CL_9	9383	3	KPRPTR	1	TGLIKGSGTAEVELK	5								P11974	337	P11974	125	intra	3.6881834388917794	P11974-125-P11974-337	337	121	False	3	BS3	False	False	P11974	P11974	-0.2788461532884616	-0.999999998	Scan: 9383 Run: 20180615_KS_CL_9.9383 P1_R.TGLIKGSGTAEVELK.K P2_K.KPRPTR.A 5 1	KPRPTR	TGLIKGSGTAEVELK	6	15	-0.2314814810185185	0.0	0.0		0.357129	798.792986	2,393.357129	-0.1864406775932204	Within >4	False	False	False	True
20180615_KS_CL_9	23117	5	VNLAMNVGKARGFFKK	9	GATLKITLDNAYMEKCDENILWLDYK	15		15.994904999999989	5	Mox	155.094619105;57.021460000000005	5;10	Kbs3nh2;Ccm	P11974	498	P11974	151	intra	3.67935849357322	P11974-151-P11974-498	490	137	False	5	BS3	False	False	P11974	P11974	-0.2788461532884616	-0.999999998	Scan: 23117 Run: 20180615_KS_CL_9.23117 P1_R.VNLAMoxNVGKARGFFKK.G P2_K.GATLKbs3nh2ITLDNAYMEKCcmDENILWLDYK.N 9 15	VNLAMoxNVGKARGFFKK	GATLKbs3nh2ITLDNAYMEKCcmDENILWLDYK	16	26	-0.2314814810185185	0.0	0.0		0.668363	1,041.940949	5,204.668363	-0.1864406775932204	Within >4	False	False	False	True
20180615_KS_CL_9	9297	4	KPRPTR	1	TGLIKGSGTAEVELK	5								P11974	337	P11974	125	intra	3.6691868252782456	P11974-125-P11974-337	337	121	False	4	BS3	False	False	P11974	P11974	-0.2788461532884616	-0.999999998	Scan: 9297 Run: 20180615_KS_CL_9.9297 P1_R.TGLIKGSGTAEVELK.K P2_K.KPRPTR.A 5 1	KPRPTR	TGLIKGSGTAEVELK	6	15	-0.2314814810185185	0.0	0.0		0.35761	599.346679	2,393.357610	-0.1864406775932204	Within >4	False	False	False	True
20180615_KS_CL_9	23105	5	CDENILWLDYKNICKVVDVGSK	11	PVICATQMLESMIKKPRPTR	15		57.021460000000005;57.021460000000005;156.0786347	1;14;15	Ccm;Ccm;Kbs3oh	57.021460000000005;15.994904999999989;155.094619105	4;10;14	Ccm;Mox;Kbs3nh2	P11974	162	P11974	337	intra	3.6559441935438506	P11974-162-P11974-337	152	323	False	5	BS3	False	False	P11974	P11974	-0.2788461532884616	-0.999999998	Scan: 23105 Run: 20180615_KS_CL_9.23105 P1_K.PVICcmATQMLESMoxIKbs3nh2KPRPTR.A P2_K.CcmDENILWLDYKNICcmKbs3ohVVDVGSK.V 15 11	CcmDENILWLDYKNICcmKbs3ohVVDVGSK	PVICcmATQMLESMoxIKbs3nh2KPRPTR	22	20	-0.2314814810185185	0.0	0.0		0.797243	1,098.566725	5,487.797243	-0.1864406775932204	Within >4	False	False	False	True
20180615_KS_CL_9	23105	5	CDENILWLDYKNICKVVDVGSK	11	PVICATQMLESMIKKPRPTR	14		57.021460000000005;57.021460000000005;156.0786347	1;14;15	Ccm;Ccm;Kbs3oh	57.021460000000005;15.994904999999989;155.094619105	4;10;15	Ccm;Mox;Kbs3nh2	P11974	162	P11974	336	intra	3.6559441935438506	P11974-162-P11974-336	152	323	False	5	BS3	False	False	P11974	P11974	-0.2788461532884616	-0.999999998	Scan: 23105 Run: 20180615_KS_CL_9.23105 P1_K.PVICcmATQMLESMoxIKKbs3nh2PRPTR.A P2_K.CcmDENILWLDYKNICcmKbs3ohVVDVGSK.V 14 11	CcmDENILWLDYKNICcmKbs3ohVVDVGSK	PVICcmATQMLESMoxIKKbs3nh2PRPTR	22	20	-0.2314814810185185	0.0	0.0		0.797243	1,098.566725	5,487.797243	-0.1864406775932204	Within >4	False	False	False	True
20180615_KS_CL_9	22908	5	LDQIDKESVAPLDVAAGPLNVGKK	23	KIMSELMQTACIVPKGARNCR	1		156.0786347	6	Kbs3oh	15.994904999999989;57.021460000000005;156.0786347;57.021460000000005	7;11;15;15	Mox;Ccm;Kbs3oh;Ccm	DECOY:REVERSE_P11974	325	DECOY:REVERSE_P11974	196	intra	3.6419894960282337	DECOY:REVERSE_P11974-196-DECOY:REVERSE_P11974-325	303	196	True	5	BS3	True	True	DECOY:REVERSE_P11974	DECOY:REVERSE_P11974	-0.2788461532884616	-0.999999998	Scan: 22908 Run: 20180615_KS_CL_9.22908 P1_K.LDQIDKbs3ohESVAPLDVAAGPLNVGKK.S P2_K.KIMSELMoxQTACcmIVPKbs3ohGARNCcmR.G 23 1	LDQIDKbs3ohESVAPLDVAAGPLNVGKK	KIMSELMoxQTACcmIVPKbs3ohGARNCcmR	24	21	-0.2314814810185185	1.0	1.0		0.820398	1,081.971356	5,404.820398	-0.1864406775932204	Within >4	True	True	False	False
20180615_KS_CL_9	22951	6	QKVQLSILGDDVYVKSGVDVVKCINK	22	VEHVDAAKRIFSAFVMDVDQEVGFKLDQIDK	25		57.021460000000005	23	Ccm	155.094619105;15.994904999999989	8;10	Kbs3nh2;Mox	DECOY:REVERSE_P11974	366	DECOY:REVERSE_P11974	302	intra	3.610128517217984	DECOY:REVERSE_P11974-302-DECOY:REVERSE_P11974-366	345	278	True	6	BS3	True	True	DECOY:REVERSE_P11974	DECOY:REVERSE_P11974	-0.2788461532884616	-0.999999998	Scan: 22951 Run: 20180615_KS_CL_9.22951 P1_R.VEHVDAAKbs3nh2RIFSAFVMoxDVDQEVGFKLDQIDK.E P2_K.QKVQLSILGDDVYVKSGVDVVKCcmINK.Y 25 22	QKVQLSILGDDVYVKSGVDVVKCcmINK	VEHVDAAKbs3nh2RIFSAFVMoxDVDQEVGFKLDQIDK	26	31	-0.2314814810185185	1.0	1.0		0.535747	1,127.929901	6,761.535747	-0.1864406775932204	Within >4	True	True	False	False
20180615_KS_CL_9	3430	3	KPRPTR	1	KGATLK	1								P11974	337	P11974	136	intra	3.5969294508416154	P11974-136-P11974-337	337	136	False	3	BS3	False	False	P11974	P11974	-0.2788461532884616	-0.999999998	Scan: 3430 Run: 20180615_KS_CL_9.3430 P1_K.KPRPTR.A P2_K.KGATLK.I 1 1	KPRPTR	KGATLK	6	6	-0.2314814810185185	0.0	0.0		0.921271	503.647700	1,507.921271	-0.1864406775932204	Within >4	False	False	False	True
20180615_KS_CL_9	9675	3	KGATLK	1	NICKVVDVGSK	4					57.021460000000005	3	Ccm	P11974	136	P11974	166	intra	3.5835681858609965	P11974-136-P11974-166	136	163	False	3	BS3	False	False	P11974	P11974	-0.2788461532884616	-0.999999998	Scan: 9675 Run: 20180615_KS_CL_9.9675 P1_K.NICcmKVVDVGSK.V P2_K.KGATLK.I 4 1	KGATLK	NICcmKVVDVGSK	6	11	-0.2314814810185185	0.0	0.0		0.10078	658.374203	1,972.100780	-0.1864406775932204	Within >4	False	False	False	True
20180615_KS_CL_9	7653	4	GSGTAEVELKK	10	KGATLK	1								P11974	135	P11974	136	intra	3.5813971064383936	P11974-135-P11974-136	126	136	False	4	BS3	False	False	P11974	P11974	-0.2788461532884616	-0.999999998	Scan: 7653 Run: 20180615_KS_CL_9.7653 P1_K.KGATLK.I P2_K.GSGTAEVELKK.G 1 10	GSGTAEVELKK	KGATLK	11	6	-0.2314814810185185	0.0	0.0		0.050118	469.019806	1,872.050118	-0.1864406775932204	Within >4	False	False	False	True
20180615_KS_CL_9	22975	4	VGEHNEIKSIIK	8	AVNMGSKIMEKLTEVSRSAPGITCIIGTNR	11					57.021460000000005	24	Ccm	DECOY:REVERSE_P11974	262	DECOY:REVERSE_P11974	470	intra	3.5728865762067663	DECOY:REVERSE_P11974-262-DECOY:REVERSE_P11974-470	255	460	True	4	BS3	True	True	DECOY:REVERSE_P11974	DECOY:REVERSE_P11974	-0.2788461532884616	-0.999999998	Scan: 22975 Run: 20180615_KS_CL_9.22975 P1_R.VGEHNEIKSIIK.I P2_R.AVNMGSKIMEKLTEVSRSAPGITCcmIIGTNR.A 8 11	VGEHNEIKSIIK	AVNMGSKIMEKLTEVSRSAPGITCcmIIGTNR	12	30	-0.2314814810185185	1.0	1.0		0.498546	1,185.131913	4,736.498546	-0.1864406775932204	Within >4	True	True	False	False
20180615_KS_CL_9	19860	4	KPRPTR	1	GPDFLVTEVENGGFLGSKK	18								P11974	337	P11974	206	intra	3.5663590268533705	P11974-206-P11974-337	337	189	False	4	BS3	False	False	P11974	P11974	-0.2788461532884616	-0.999999998	Scan: 19860 Run: 20180615_KS_CL_9.19860 P1_K.KPRPTR.A P2_K.GPDFLVTEVENGGFLGSKK.G 1 18	KPRPTR	GPDFLVTEVENGGFLGSKK	6	19	-0.2314814810185185	0.0	0.0		0.5433060000000001	722.143103	2,884.543306	-0.1864406775932204	Within >4	False	False	False	True
20180615_KS_CL_9	22227	5	TGLIKGSGTAEVELKK	5	GATLKITLDNAYMEK	5					15.994904999999989	13	Mox	P11974	125	P11974	141	intra	3.538294320143381	P11974-125-P11974-141	121	137	False	5	BS3	False	False	P11974	P11974	-0.2788461532884616	-0.999999998	Scan: 22227 Run: 20180615_KS_CL_9.22227 P1_R.TGLIKGSGTAEVELKK.G P2_K.GATLKITLDNAYMoxEK.Ccm 5 5	TGLIKGSGTAEVELKK	GATLKITLDNAYMoxEK	16	15	-0.2314814810185185	0.0	0.0		0.853348	691.177946	3,450.853348	-0.1864406775932204	Within >4	False	False	False	True
20180615_KS_CL_9	14943	4	NIKIISK	3	KILGEKGK	1					156.0786347	6	Kbs3oh	P11974	266	P11974	256	intra	3.5227221805985085	P11974-256-P11974-266	264	256	False	4	BS3	False	False	P11974	P11974	-0.2788461532884616	-0.999999998	Scan: 14943 Run: 20180615_KS_CL_9.14943 P1_K.NIKIISK.I P2_R.KILGEKbs3ohGK.N 3 1	NIKIISK	KILGEKbs3ohGK	7	8	-0.2314814810185185	0.0	0.0		0.22692600000000002	496.064008	1,980.226926	-0.1864406775932204	Within >4	False	False	False	True
20180615_KS_CL_9	9352	5	KPRPTR	1	TGLIKGSGTAEVELK	5								P11974	337	P11974	125	intra	3.4998696920897383	P11974-125-P11974-337	337	121	False	5	BS3	False	False	P11974	P11974	-0.2788461532884616	-0.999999998	Scan: 9352 Run: 20180615_KS_CL_9.9352 P1_R.TGLIKGSGTAEVELK.K P2_K.KPRPTR.A 5 1	KPRPTR	TGLIKGSGTAEVELK	6	15	-0.2314814810185185	0.0	0.0		0.35927800000000004	479.679132	2,393.359278	-0.1864406775932204	Within >4	False	False	False	True
20180615_KS_CL_9	6922	5	KPRPTR	1	IISKIENHEGVR	4								P11974	337	P11974	270	intra	3.471037620280243	P11974-270-P11974-337	337	267	False	5	BS3	False	False	P11974	P11974	-0.2788461532884616	-0.999999998	Scan: 6922 Run: 20180615_KS_CL_9.6922 P1_K.KPRPTR.A P2_K.IISKIENHEGVR.R 1 4	KPRPTR	IISKIENHEGVR	6	12	-0.2314814810185185	0.0	0.0		0.295783	458.066433	2,285.295783	-0.1864406775932204	Within >4	False	False	False	True
20180615_KS_CL_9	22933	6	AGKPVICATQMLESMIKK	3	SVETLKEMIKSGMNVARMNFSHGTHEYHAETIK	6		57.021460000000005;15.994904999999989;156.0786347	7;13;17	Ccm;Mox;Kbs3oh	155.094619105;15.994904999999989	10;12	Kbs3nh2;Mox	P11974	322	P11974	62	intra	3.469859585629936	P11974-62-P11974-322	320	57	False	6	BS3	False	False	P11974	P11974	-0.2788461532884616	-0.999999998	Scan: 22933 Run: 20180615_KS_CL_9.22933 P1_R.SVETLKEMIKbs3nh2SGMNVARMoxNFSHGTHEYHAETIK.N P2_R.AGKPVICcmATQMLESMoxIKbs3ohK.P 6 3	AGKPVICcmATQMLESMoxIKbs3ohK	SVETLKEMIKbs3nh2SGMNVARMoxNFSHGTHEYHAETIK	18	33	-0.2314814810185185	0.0	0.0		0.114631	1,044.359715	6,260.114631	-0.1864406775932204	Within >4	False	False	False	True
20180615_KS_CL_9	17947	4	GSGTAEVELKK	10	KGVNLPGAAVDLPAVSEK	1								P11974	135	P11974	207	intra	3.4474891627412774	P11974-135-P11974-207	126	207	False	4	BS3	False	False	P11974	P11974	-0.2788461532884616	-0.999999998	Scan: 17947 Run: 20180615_KS_CL_9.17947 P1_K.KGVNLPGAAVDLPAVSEK.D P2_K.GSGTAEVELKK.G 1 10	GSGTAEVELKK	KGVNLPGAAVDLPAVSEK	11	18	-0.2314814810185185	0.0	0.0		0.6401859999999999	755.917323	3,019.640186	-0.1864406775932204	Within >4	False	False	False	True
20180615_KS_CL_9	23016	4	KPRPTR	1	PVICATQMLESMIKKPR	15					57.021460000000005;15.994904999999989;15.994904999999989	4;6;10	Ccm;Mox;Mox	P11974	337	P11974	337	intra	3.445562340895058	P11974-337-P11974-337	337	323	False	4	BS3	False	False	P11974	P11974	-0.2788461532884616	-0.999999998	Scan: 23016 Run: 20180615_KS_CL_9.23016 P1_K.PVICcmATQMoxLESMoxIKKPR.P P2_K.KPRPTR.A 15 1	KPRPTR	PVICcmATQMoxLESMoxIKKPR	6	17	-0.2314814810185185	0.0	0.0		0.574234	732.150835	2,924.574234	-0.1864406775932204	Within >4	False	False	False	True
20180615_KS_CL_9	23030	4	SVETLKEMIKSGMNVAR	10	NVRTATESFASDPILYRPVAVALDTKGPEIR	26		15.994904999999989;15.994904999999989	8;13	Mox;Mox				P11974	66	P11974	115	intra	3.4284222040829344	P11974-66-P11974-115	57	90	False	4	BS3	False	False	P11974	P11974	-0.2788461532884616	-0.999999998	Scan: 23030 Run: 20180615_KS_CL_9.23030 P1_R.SVETLKEMoxIKSGMoxNVAR.M P2_K.NVRTATESFASDPILYRPVAVALDTKGPEIR.T 10 26	SVETLKEMoxIKSGMoxNVAR	NVRTATESFASDPILYRPVAVALDTKGPEIR	17	31	-0.2314814810185185	0.0	0.0		0.8363860000000001	1,362.966373	5,447.836386	-0.1864406775932204	Within >4	False	False	False	True
20180615_KS_CL_9	22975	4	SVETLKEMIKSGMNVAR	6	NTGIICTIGPASRSVETLKEMIK	19		15.994904999999989;155.094619105;15.994904999999989	8;10;7	Mox;Kbs3nh2;Mox	57.021460000000005	6	Ccm	P11974	62	P11974	62	intra	3.4159931043631038	P11974-62-P11974-62	57	44	False	4	BS3	False	False	P11974	P11974	-0.2788461532884616	-0.999999998	Scan: 22975 Run: 20180615_KS_CL_9.22975 P1_R.SVETLKEMoxIKbs3nh2SGMoxNVAR.M P2_R.NTGIICcmTIGPASRSVETLKEMIK.S 6 19	SVETLKEMoxIKbs3nh2SGMoxNVAR	NTGIICcmTIGPASRSVETLKEMIK	17	23	-0.2314814810185185	0.0	0.0		0.47757799999999995	1,184.626671	4,734.477578	-0.1864406775932204	Within >4	False	False	False	True
20180615_KS_CL_9	17669	6	KPRPTR	1	AGKPVICATQMLESMIKKPR	17					57.021460000000005	7	Ccm	P11974	337	P11974	336	intra	3.4107409805181335	P11974-336-P11974-337	337	320	False	6	BS3	False	False	P11974	P11974	-0.2788461532884616	-0.999999998	Scan: 17669 Run: 20180615_KS_CL_9.17669 P1_K.KPRPTR.A P2_R.AGKPVICcmATQMLESMIKKPR.P 1 17	KPRPTR	AGKPVICcmATQMLESMIKKPR	6	20	-0.2314814810185185	0.0	0.0		0.732857	525.796086	3,148.732857	-0.1864406775932204	Within >4	False	False	False	True
20180615_KS_CL_9	22445	6	TGLIKGSGTAEVELKK	5	QKGPDFLVTEVENGGFLGSKK	20								P11974	125	P11974	206	intra	3.3657484463444503	P11974-125-P11974-206	121	187	False	6	BS3	False	False	P11974	P11974	-0.2788461532884616	-0.999999998	Scan: 22445 Run: 20180615_KS_CL_9.22445 P1_R.TGLIKGSGTAEVELKK.G P2_K.QKGPDFLVTEVENGGFLGSKK.G 5 20	TGLIKGSGTAEVELKK	QKGPDFLVTEVENGGFLGSKK	16	21	-0.2314814810185185	0.0	0.0		0.15824100000000002	670.533650	4,017.158241	-0.1864406775932204	Within >4	False	False	False	True
20180615_KS_CL_9	7491	5	KPRPTR	1	NICKVVDVGSK	4					57.021460000000005	3	Ccm	P11974	337	P11974	166	intra	3.360528895994364	P11974-166-P11974-337	337	163	False	5	BS3	False	False	P11974	P11974	-0.2788461532884616	-0.999999998	Scan: 7491 Run: 20180615_KS_CL_9.7491 P1_K.NICcmKVVDVGSK.V P2_K.KPRPTR.A 4 1	KPRPTR	NICcmKVVDVGSK	6	11	-0.2314814810185185	0.0	0.0		0.170558	422.841388	2,109.170558	-0.1864406775932204	Within >4	False	False	False	True
20180615_KS_CL_9	12069	4	GSGTAEVELKK	10	NICKVVDVGSK	4					57.021460000000005	3	Ccm	P11974	135	P11974	166	intra	3.3298072619148846	P11974-135-P11974-166	126	163	False	4	BS3	False	False	P11974	P11974	-0.2788461532884616	-0.999999998	Scan: 12069 Run: 20180615_KS_CL_9.12069 P1_K.NICcmKVVDVGSK.V P2_K.GSGTAEVELKK.G 4 10	GSGTAEVELKK	NICcmKVVDVGSK	11	11	-0.2314814810185185	0.0	0.0		0.310014	619.334780	2,473.310014	-0.1864406775932204	Within >4	False	False	False	True
20180615_KS_CL_9	22146	4	TGLIKGSGTAEVELK	5	KGATLKITLDNAYMEK	6					15.994904999999989	14	Mox	P11974	125	P11974	141	intra	3.307462487710388	P11974-125-P11974-141	121	136	False	4	BS3	False	False	P11974	P11974	-0.2788461532884616	-0.999999998	Scan: 22146 Run: 20180615_KS_CL_9.22146 P1_R.TGLIKGSGTAEVELK.K P2_K.KGATLKITLDNAYMoxEK.Ccm 5 6	TGLIKGSGTAEVELK	KGATLKITLDNAYMoxEK	15	16	-0.2314814810185185	0.0	0.0		0.8424299999999999	863.717884	3,450.842430	-0.1864406775932204	Within >4	False	False	False	True
20180615_KS_CL_9	17546	5	KPRPTR	1	PVICATQMLESMIKKPR	15					57.021460000000005	4	Ccm	P11974	337	P11974	337	intra	3.2938329279487615	P11974-337-P11974-337	337	323	False	5	BS3	False	False	P11974	P11974	-0.2788461532884616	-0.999999998	Scan: 17546 Run: 20180615_KS_CL_9.17546 P1_K.PVICcmATQMLESMIKKPR.P P2_K.KPRPTR.A 15 1	KPRPTR	PVICcmATQMLESMIKKPR	6	17	-0.2314814810185185	0.0	0.0		0.578353	579.522947	2,892.578353	-0.1864406775932204	Within >4	False	False	False	True
20180615_KS_CL_9	10769	4	KPRPTR	1	KLFEELAR	1								P11974	337	P11974	393	intra	3.2877322221691827	P11974-337-P11974-393	337	393	False	4	BS3	False	False	P11974	P11974	-0.2788461532884616	-0.999999998	Scan: 10769 Run: 20180615_KS_CL_9.10769 P1_K.KPRPTR.A P2_R.KLFEELAR.S 1 1	KPRPTR	KLFEELAR	6	8	-0.2314814810185185	0.0	0.0		0.092878	475.030496	1,896.092878	-0.1864406775932204	Within >4	False	False	False	True
20180615_KS_CL_9	23418	5	AEGSDVANAVLDGADCIMLSGETAKGDYPLEAVR	25	GDLGIEIPAEKVFLAQKMIIGRCNR	11		57.021460000000005;15.994904999999989	16;16	Ccm;Mox	156.0786347;15.994904999999989;57.021460000000005	17;13;18	Kbs3oh;Mox;Ccm	P11974	367	P11974	305	intra	3.2847253349484187	P11974-305-P11974-367	343	295	False	5	BS3	False	False	P11974	P11974	-0.2788461532884616	-0.999999998	Scan: 23418 Run: 20180615_KS_CL_9.23418 P1_R.GDLGIEIPAEKVFLAQKbs3ohMoxIIGRCcmNR.A P2_R.AEGSDVANAVLDGADCcmIMoxLSGETAKGDYPLEAVR.M 11 25	AEGSDVANAVLDGADCcmIMoxLSGETAKGDYPLEAVR	GDLGIEIPAEKVFLAQKbs3ohMoxIIGRCcmNR	34	25	-0.2314814810185185	0.0	0.0		0.27717800000000004	1,330.462712	6,647.277178	-0.1864406775932204	Within >4	False	False	False	True
20180615_KS_CL_9	22805	4	IISKIENHEGVR	4	NICKVVDVGSK	4					57.021460000000005	3	Ccm	P11974	270	P11974	166	intra	3.269265627266016	P11974-166-P11974-270	267	163	False	4	BS3	False	False	P11974	P11974	-0.2788461532884616	-0.999999998	Scan: 22805 Run: 20180615_KS_CL_9.22805 P1_K.NICcmKVVDVGSK.V P2_K.IISKIENHEGVR.R 4 4	IISKIENHEGVR	NICcmKVVDVGSK	12	11	-0.2314814810185185	0.0	0.0		0.478522	688.376907	2,749.478522	-0.1864406775932204	Within >4	False	False	False	True
20180615_KS_CL_9	18433	3	KGVNLPGAAVDLPAVSEK	1	ILGEKGKNIK	7					156.0786347	5	Kbs3oh	P11974	207	P11974	263	intra	3.2662273978874152	P11974-207-P11974-263	207	257	False	3	BS3	False	False	P11974	P11974	-0.2788461532884616	-0.999999998	Scan: 18433 Run: 20180615_KS_CL_9.18433 P1_K.KGVNLPGAAVDLPAVSEK.D P2_K.ILGEKbs3ohGKNIK.I 1 7	KGVNLPGAAVDLPAVSEK	ILGEKbs3ohGKNIK	18	10	-0.2314814810185185	0.0	0.0		0.795746	1,053.272525	3,156.795746	-0.1864406775932204	Within >4	False	False	False	True
20180615_KS_CL_9	18433	3	KGVNLPGAAVDLPAVSEK	1	ILGEKGKNIK	5					156.0786347	7	Kbs3oh	P11974	207	P11974	261	intra	3.2662273978874152	P11974-207-P11974-261	207	257	False	3	BS3	False	False	P11974	P11974	-0.2788461532884616	-0.999999998	Scan: 18433 Run: 20180615_KS_CL_9.18433 P1_K.KGVNLPGAAVDLPAVSEK.D P2_K.ILGEKGKbs3ohNIK.I 1 5	KGVNLPGAAVDLPAVSEK	ILGEKGKbs3ohNIK	18	10	-0.2314814810185185	0.0	0.0		0.795746	1,053.272525	3,156.795746	-0.1864406775932204	Within >4	False	False	False	True
20180615_KS_CL_9	13706	4	SVETLKEMIK	6	MNFSHGTHEYHAETIKNVR	16		15.994904999999989	8	Mox				P11974	62	P11974	89	intra	3.2634826782050568	P11974-62-P11974-89	57	74	False	4	BS3	False	False	P11974	P11974	-0.2788461532884616	-0.999999998	Scan: 13706 Run: 20180615_KS_CL_9.13706 P1_R.SVETLKEMoxIK.S P2_R.MNFSHGTHEYHAETIKNVR.T 6 16	SVETLKEMoxIK	MNFSHGTHEYHAETIKNVR	10	19	-0.2314814810185185	0.0	0.0		0.766142	901.198812	3,600.766142	-0.1864406775932204	Within >4	False	False	False	True
20180615_KS_CL_9	22468	5	ESVAPLDVAAGPLNVGKK	17	KIMSELMQTACIVPKGAR	15					15.994904999999989;57.021460000000005	3;11	Mox;Ccm	DECOY:REVERSE_P11974	325	DECOY:REVERSE_P11974	210	intra	3.2518404060342534	DECOY:REVERSE_P11974-210-DECOY:REVERSE_P11974-325	309	196	True	5	BS3	True	True	DECOY:REVERSE_P11974	DECOY:REVERSE_P11974	-0.2788461532884616	-0.999999998	Scan: 22468 Run: 20180615_KS_CL_9.22468 P1_K.KIMoxSELMQTACcmIVPKGAR.N P2_K.ESVAPLDVAAGPLNVGKK.S 15 17	ESVAPLDVAAGPLNVGKK	KIMoxSELMQTACcmIVPKGAR	18	18	-0.2314814810185185	1.0	1.0		0.106268	791.028530	3,950.106268	-0.1864406775932204	Within >4	True	True	False	False
20180615_KS_CL_9	23052	4	PVICATQMLESMIKKPR	14	FGVEQDVDMVFASFIRKAADVHEVRK	17		57.021460000000005;15.994904999999989	4;6	Ccm;Mox				P11974	336	P11974	247	intra	3.246689684078357	P11974-247-P11974-336	323	231	False	4	BS3	False	False	P11974	P11974	-0.2788461532884616	-0.999999998	Scan: 23052 Run: 20180615_KS_CL_9.23052 P1_K.PVICcmATQMoxLESMIKKPR.P P2_K.FGVEQDVDMVFASFIRKAADVHEVRK.I 14 17	PVICcmATQMoxLESMIKKPR	FGVEQDVDMVFASFIRKAADVHEVRK	17	26	-0.2314814810185185	0.0	0.0		0.637718	1,287.916706	5,147.637718	-0.1864406775932204	Within >4	False	False	False	True
20180615_KS_CL_9	23155	6	KIMSELMQTACIVPKGAR	15	YLIPDSAFSETATRVNKITEAHYEHTGHSFNMRAVNMGSK	17		57.021460000000005	11	Ccm				DECOY:REVERSE_P11974	210	DECOY:REVERSE_P11974	443	intra	3.2091579895654796	DECOY:REVERSE_P11974-210-DECOY:REVERSE_P11974-443	196	427	True	6	BS3	True	True	DECOY:REVERSE_P11974	DECOY:REVERSE_P11974	-0.2788461532884616	-0.999999998	Scan: 23155 Run: 20180615_KS_CL_9.23155 P1_R.YLIPDSAFSETATRVNKITEAHYEHTGHSFNMRAVNMGSK.I P2_K.KIMSELMQTACcmIVPKGAR.N 17 15	KIMSELMQTACcmIVPKGAR	YLIPDSAFSETATRVNKITEAHYEHTGHSFNMRAVNMGSK	18	40	-0.2314814810185185	1.0	1.0		0.307973	1,114.225272	6,679.307973	-0.1864406775932204	Within >4	True	True	False	False
20180615_KS_CL_9	11800	4	KPRPTR	1	GSGTAEVELKKGATLK	10					156.0786347	11	Kbs3oh	P11974	337	P11974	135	intra	3.178654062453528	P11974-135-P11974-337	337	126	False	4	BS3	False	False	P11974	P11974	-0.2788461532884616	-0.999999998	Scan: 11800 Run: 20180615_KS_CL_9.11800 P1_K.KPRPTR.A P2_K.GSGTAEVELKKbs3ohGATLK.I 1 10	KPRPTR	GSGTAEVELKKbs3ohGATLK	6	16	-0.2314814810185185	0.0	0.0		0.48938999999999994	659.879624	2,635.489390	-0.1864406775932204	Within >4	False	False	False	True
20180615_KS_CL_9	23009	5	KAADVHEVRKILGEK	10	GATLKITLDNAYMEKCDENILWLDYKNICK	15					57.021460000000005;57.021460000000005	16;29	Ccm;Ccm	P11974	256	P11974	151	intra	3.1087665731747216	P11974-151-P11974-256	247	137	False	5	BS3	False	False	P11974	P11974	-0.2788461532884616	-0.999999998	Scan: 23009 Run: 20180615_KS_CL_9.23009 P1_R.KAADVHEVRKILGEK.G P2_K.GATLKITLDNAYMEKCcmDENILWLDYKNICcmK.V 10 15	KAADVHEVRKILGEK	GATLKITLDNAYMEKCcmDENILWLDYKNICcmK	15	30	-0.2314814810185185	0.0	0.0		0.828358	1,093.372948	5,461.828358	-0.1864406775932204	Within >4	False	False	False	True
20180615_KS_CL_9	7450	3	KPRPTR	1	NICKVVDVGSK	4					57.021460000000005	3	Ccm	P11974	337	P11974	166	intra	3.090204293891881	P11974-166-P11974-337	337	163	False	3	BS3	False	False	P11974	P11974	-0.2788461532884616	-0.999999998	Scan: 7450 Run: 20180615_KS_CL_9.7450 P1_K.NICcmKVVDVGSK.V P2_K.KPRPTR.A 4 1	KPRPTR	NICcmKVVDVGSK	6	11	-0.2314814810185185	0.0	0.0		0.170888	704.064239	2,109.170888	-0.1864406775932204	Within >4	False	False	False	True
20180615_KS_CL_9	6202	3	KGATLK	1	EMIKSGMNVAR	4					15.994904999999989;15.994904999999989	2;7	Mox;Mox	P11974	136	P11974	66	intra	3.085578327643207	P11974-66-P11974-136	136	63	False	3	BS3	False	False	P11974	P11974	-0.2788461532884616	-0.999999998	Scan: 6202 Run: 20180615_KS_CL_9.6202 P1_K.KGATLK.I P2_K.EMoxIKSGMoxNVAR.M 1 4	KGATLK	EMoxIKSGMoxNVAR	6	11	-0.2314814810185185	0.0	0.0		0.06012000000000001	674.693983	2,021.060120	-0.1864406775932204	Within >4	False	False	False	True
20180615_KS_CL_9	22615	4	VGEHNEIKSIIK	8	QALFVKEAPIEIGLDGR	6								DECOY:REVERSE_P11974	262	DECOY:REVERSE_P11974	227	intra	3.0571874094230664	DECOY:REVERSE_P11974-227-DECOY:REVERSE_P11974-262	255	222	True	4	BS3	True	True	DECOY:REVERSE_P11974	DECOY:REVERSE_P11974	-0.2788461532884616	-0.999999998	Scan: 22615 Run: 20180615_KS_CL_9.22615 P1_R.VGEHNEIKSIIK.I P2_K.QALFVKEAPIEIGLDGR.A 8 6	VGEHNEIKSIIK	QALFVKEAPIEIGLDGR	12	17	-0.2314814810185185	1.0	1.0		0.838142	840.716812	3,358.838142	-0.1864406775932204	Within >4	True	True	False	False
20180615_KS_CL_9	23463	4	AEGSDVANAVLDGADCIMLSGETAKGDYPLEAVR	25	DIQDLKFGVEQDVDMVFASFIRK	6		57.021460000000005	16	Ccm	15.994904999999989	15	Mox	P11974	367	P11974	230	intra	3.043141075146241	P11974-230-P11974-367	343	225	False	4	BS3	False	False	P11974	P11974	-0.2788461532884616	-0.999999998	Scan: 23463 Run: 20180615_KS_CL_9.23463 P1_K.DIQDLKFGVEQDVDMoxVFASFIRK.A P2_R.AEGSDVANAVLDGADCcmIMLSGETAKGDYPLEAVR.M 6 25	AEGSDVANAVLDGADCcmIMLSGETAKGDYPLEAVR	DIQDLKFGVEQDVDMoxVFASFIRK	34	23	-0.2314814810185185	0.0	0.0		0.051838	1,587.770236	6,347.051838	-0.1864406775932204	Within >4	False	False	False	True
20180615_KS_CL_9	16845	4	GSGTAEVELKK	10	GATLKITLDNAYMEK	5					15.994904999999989	13	Mox	P11974	135	P11974	141	intra	3.0248402471150713	P11974-135-P11974-141	126	137	False	4	BS3	False	False	P11974	P11974	-0.2788461532884616	-0.999999998	Scan: 16845 Run: 20180615_KS_CL_9.16845 P1_K.GSGTAEVELKK.G P2_K.GATLKITLDNAYMoxEK.Ccm 10 5	GSGTAEVELKK	GATLKITLDNAYMoxEK	11	15	-0.2314814810185185	0.0	0.0		0.521738	735.637711	2,938.521738	-0.1864406775932204	Within >4	False	False	False	True
20180615_KS_CL_9	23342	6	AGKPVICATQMLESMIKKPR	18	PTRAEGSDVANAVLDGADCIMLSGETAKGDYPLEAVR	28		57.021460000000005;156.0786347	7;17	Ccm;Kbs3oh	57.021460000000005	19	Ccm	P11974	337	P11974	367	intra	3.0155263542231565	P11974-337-P11974-367	320	340	False	6	BS3	False	False	P11974	P11974	-0.2788461532884616	-0.999999998	Scan: 23342 Run: 20180615_KS_CL_9.23342 P1_R.PTRAEGSDVANAVLDGADCcmIMLSGETAKGDYPLEAVR.M P2_R.AGKPVICcmATQMLESMIKbs3ohKPR.P 28 18	AGKPVICcmATQMLESMIKbs3ohKPR	PTRAEGSDVANAVLDGADCcmIMLSGETAKGDYPLEAVR	20	37	-0.2314814810185185	0.0	0.0		0.209745	1,067.542234	6,399.209745	-0.1864406775932204	Within >4	False	False	False	True
20180615_KS_CL_9	23342	6	AGKPVICATQMLESMIKKPR	17	PTRAEGSDVANAVLDGADCIMLSGETAKGDYPLEAVR	28		57.021460000000005;156.0786347	7;18	Ccm;Kbs3oh	57.021460000000005	19	Ccm	P11974	336	P11974	367	intra	3.0155263542231565	P11974-336-P11974-367	320	340	False	6	BS3	False	False	P11974	P11974	-0.2788461532884616	-0.999999998	Scan: 23342 Run: 20180615_KS_CL_9.23342 P1_R.PTRAEGSDVANAVLDGADCcmIMLSGETAKGDYPLEAVR.M P2_R.AGKPVICcmATQMLESMIKKbs3ohPR.P 28 17	AGKPVICcmATQMLESMIKKbs3ohPR	PTRAEGSDVANAVLDGADCcmIMLSGETAKGDYPLEAVR	20	37	-0.2314814810185185	0.0	0.0		0.209745	1,067.542234	6,399.209745	-0.1864406775932204	Within >4	False	False	False	True
20180615_KS_CL_9	16974	5	KPRPTR	1	KGVNLPGAAVDLPAVSEKDIQDLK	1								P11974	337	P11974	207	intra	2.95779662989178	P11974-207-P11974-337	337	207	False	5	BS3	False	False	P11974	P11974	-0.2788461532884616	-0.999999998	Scan: 16974 Run: 20180615_KS_CL_9.16974 P1_K.KPRPTR.A P2_K.KGVNLPGAAVDLPAVSEKDIQDLK.F 1 1	KPRPTR	KGVNLPGAAVDLPAVSEKDIQDLK	6	24	-0.2314814810185185	0.0	0.0		0.880583	674.583393	3,367.880583	-0.1864406775932204	Within >4	False	False	False	True
20180615_KS_CL_9	22816	3	SVETLKEMIKSGMNVAR	6	AGKPVICATQMLESMIK	3		15.994904999999989;15.994904999999989	8;13	Mox;Mox	57.021460000000005	7	Ccm	P11974	62	P11974	322	intra	2.9386419442634275	P11974-62-P11974-322	57	320	False	3	BS3	False	False	P11974	P11974	-0.2788461532884616	-0.999999998	Scan: 22816 Run: 20180615_KS_CL_9.22816 P1_R.SVETLKEMoxIKSGMoxNVAR.M P2_R.AGKPVICcmATQMLESMIK.K 6 3	SVETLKEMoxIKSGMoxNVAR	AGKPVICcmATQMLESMIK	17	17	-0.2314814810185185	0.0	0.0		0.003639	1,313.675156	3,938.003639	-0.1864406775932204	Within >4	False	False	False	True
20180615_KS_CL_9	23017	5	YDLWLINEDCKEMYANDLTIKLTAGK	11	WGTLVIVVDGKKFFGRAK	12		57.021460000000005;15.994904999999989	10;11	Ccm;Mox	156.0786347	11	Kbs3oh	DECOY:REVERSE_P11974	381	DECOY:REVERSE_P11974	28	intra	2.8633691991626287	DECOY:REVERSE_P11974-28-DECOY:REVERSE_P11974-381	371	17	True	5	BS3	True	True	DECOY:REVERSE_P11974	DECOY:REVERSE_P11974	-0.2788461532884616	-0.999999998	Scan: 23017 Run: 20180615_KS_CL_9.23017 P1_K.YDLWLINEDCcmKEMoxYANDLTIKLTAGK.K P2_R.WGTLVIVVDGKbs3ohKFFGRAK.G 11 12	YDLWLINEDCcmKEMoxYANDLTIKLTAGK	WGTLVIVVDGKbs3ohKFFGRAK	26	18	-0.2314814810185185	1.0	1.0		0.834868	1,090.374250	5,446.834868	-0.1864406775932204	Within >4	True	True	False	False
20180615_KS_CL_9	23320	6	PTRAEGSDVANAVLDGADCIMLSGETAKGDYPLEAVR	28	NICKVVDVGSKVYVDDGLISLQVK	11		57.021460000000005;15.994904999999989	19;19	Ccm;Mox	57.021460000000005	3	Ccm	P11974	367	P11974	173	intra	2.8610158714998075	P11974-173-P11974-367	340	163	False	6	BS3	False	False	P11974	P11974	-0.2788461532884616	-0.999999998	Scan: 23320 Run: 20180615_KS_CL_9.23320 P1_R.PTRAEGSDVANAVLDGADCcmIMoxLSGETAKGDYPLEAVR.M P2_K.NICcmKVVDVGSKVYVDDGLISLQVK.Q 28 11	PTRAEGSDVANAVLDGADCcmIMoxLSGETAKGDYPLEAVR	NICcmKVVDVGSKVYVDDGLISLQVK	37	24	-0.2314814810185185	0.0	0.0		0.31849099999999997	1,109.227025	6,649.318491	-0.1864406775932204	Within >4	False	False	False	True
20180615_KS_CL_9	13447	4	KPRPTR	1	VYVDDGLISLQVKQK	13								P11974	337	P11974	186	intra	2.8337034271065558	P11974-186-P11974-337	337	174	False	4	BS3	False	False	P11974	P11974	-0.2788461532884616	-0.999999998	Scan: 13447 Run: 20180615_KS_CL_9.13447 P1_K.VYVDDGLISLQVKQK.G P2_K.KPRPTR.A 13 1	KPRPTR	VYVDDGLISLQVKQK	6	15	-0.2314814810185185	0.0	0.0		0.46887799999999996	649.874496	2,595.468878	-0.1864406775932204	Within >4	False	False	False	True
20180615_KS_CL_9	23079	6	CNRAGKPVICATQMLESMIK	6	GPDFLVTEVENGGFLGSKKGVNLPGAAVDLPAVSEK	19		57.021460000000005;57.021460000000005;15.994904999999989;15.994904999999989	1;10;10;14	Ccm;Ccm;Mox;Mox	156.0786347	18	Kbs3oh	P11974	322	P11974	207	intra	2.831227402844353	P11974-207-P11974-322	317	189	False	6	BS3	False	False	P11974	P11974	-0.2788461532884616	-0.999999998	Scan: 23079 Run: 20180615_KS_CL_9.23079 P1_K.GPDFLVTEVENGGFLGSKbs3ohKGVNLPGAAVDLPAVSEK.D P2_R.CcmNRAGKPVICcmATQMoxLESMoxIK.K 19 6	CcmNRAGKPVICcmATQMoxLESMoxIK	GPDFLVTEVENGGFLGSKbs3ohKGVNLPGAAVDLPAVSEK	20	36	-0.2314814810185185	0.0	0.0		0.156471	1,041.533355	6,243.156471	-0.1864406775932204	Within >4	False	False	False	True
20180615_KS_CL_9	23079	6	CNRAGKPVICATQMLESMIK	6	GPDFLVTEVENGGFLGSKKGVNLPGAAVDLPAVSEK	18		57.021460000000005;57.021460000000005;15.994904999999989;15.994904999999989	1;10;10;14	Ccm;Ccm;Mox;Mox	156.0786347	19	Kbs3oh	P11974	322	P11974	206	intra	2.831227402844353	P11974-206-P11974-322	317	189	False	6	BS3	False	False	P11974	P11974	-0.2788461532884616	-0.999999998	Scan: 23079 Run: 20180615_KS_CL_9.23079 P1_K.GPDFLVTEVENGGFLGSKKbs3ohGVNLPGAAVDLPAVSEK.D P2_R.CcmNRAGKPVICcmATQMoxLESMoxIK.K 18 6	CcmNRAGKPVICcmATQMoxLESMoxIK	GPDFLVTEVENGGFLGSKKbs3ohGVNLPGAAVDLPAVSEK	20	36	-0.2314814810185185	0.0	0.0		0.156471	1,041.533355	6,243.156471	-0.1864406775932204	Within >4	False	False	False	True
20180615_KS_CL_9	21503	4	KILGEK	1	KGVNLPGAAVDLPAVSEKDIQDLK	18								P11974	256	P11974	224	intra	2.8023916504809	P11974-224-P11974-256	256	207	False	4	BS3	False	False	P11974	P11974	-0.2788461532884616	-0.999999998	Scan: 21503 Run: 20180615_KS_CL_9.21503 P1_R.KILGEK.G P2_K.KGVNLPGAAVDLPAVSEKDIQDLK.F 1 18	KILGEK	KGVNLPGAAVDLPAVSEKDIQDLK	6	24	-0.2314814810185185	0.0	0.0		0.852514	826.220405	3,300.852514	-0.1864406775932204	Within >4	False	False	False	True
20180615_KS_CL_9	6221	5	KAADVHEVR	1	KILGEKGK	6								P11974	247	P11974	261	intra	2.7858200371767556	P11974-247-P11974-261	247	256	False	5	BS3	False	False	P11974	P11974	-0.2788461532884616	-0.999999998	Scan: 6221 Run: 20180615_KS_CL_9.6221 P1_R.KILGEKGK.N P2_R.KAADVHEVR.K 6 1	KAADVHEVR	KILGEKGK	9	8	-0.2314814810185185	0.0	0.0		0.159538	407.639184	2,033.159538	-0.1864406775932204	Within >4	False	False	False	True
20180615_KS_CL_9	22535	7	KGATLKITLDNAYMEK	1	MQHLIAREAEAAMFHRKLFEELAR	17		156.0786347	6	Kbs3oh	15.994904999999989;15.994904999999989	1;13	Mox;Mox	P11974	136	P11974	393	intra	2.7832936648694377	P11974-136-P11974-393	136	377	False	7	BS3	False	False	P11974	P11974	-0.2788461532884616	-0.999999998	Scan: 22535 Run: 20180615_KS_CL_9.22535 P1_R.MoxQHLIAREAEAAMoxFHRKLFEELAR.S P2_K.KGATLKbs3ohITLDNAYMEK.Ccm 17 1	KGATLKbs3ohITLDNAYMEK	MoxQHLIAREAEAAMoxFHRKLFEELAR	16	24	-0.2314814810185185	0.0	0.0		0.603665	717.807800	5,017.603665	-0.1864406775932204	Within >4	False	False	False	True
20180615_KS_CL_9	22509	3	TGLIKGSGTAEVELK	5	VYVDDGLISLQVKQK	13								P11974	125	P11974	186	intra	2.7626211307224233	P11974-125-P11974-186	121	174	False	3	BS3	False	False	P11974	P11974	-0.2788461532884616	-0.999999998	Scan: 22509 Run: 20180615_KS_CL_9.22509 P1_K.VYVDDGLISLQVKQK.G P2_R.TGLIKGSGTAEVELK.K 13 5	TGLIKGSGTAEVELK	VYVDDGLISLQVKQK	15	15	-0.2314814810185185	0.0	0.0		0.849133	1,115.623654	3,343.849133	-0.1864406775932204	Within >4	False	False	False	True
20180615_KS_CL_9	12430	5	KPRPTR	1	SVETLKEMIK	6								P11974	337	P11974	62	intra	2.7468200302409658	P11974-62-P11974-337	337	57	False	5	BS3	False	False	P11974	P11974	-0.2788461532884616	-0.999999998	Scan: 12430 Run: 20180615_KS_CL_9.12430 P1_R.SVETLKEMIK.S P2_K.KPRPTR.A 6 1	KPRPTR	SVETLKEMIK	6	10	-0.2314814810185185	0.0	0.0		0.170173	414.641311	2,068.170173	-0.1864406775932204	Within >4	False	False	False	True
20180615_KS_CL_9	23678	4	KILGEK	1	DIQDLKFGVEQDVDMVFASFIRK	6					15.994904999999989	15	Mox	P11974	256	P11974	230	intra	2.7390736058741845	P11974-230-P11974-256	256	225	False	4	BS3	False	False	P11974	P11974	-0.2788461532884616	-0.999999998	Scan: 23678 Run: 20180615_KS_CL_9.23678 P1_R.KILGEK.G P2_K.DIQDLKFGVEQDVDMoxVFASFIRK.A 1 6	KILGEK	DIQDLKFGVEQDVDMoxVFASFIRK	6	23	-0.2314814810185185	0.0	0.0		0.8670180000000001	885.974031	3,539.867018	-0.1864406775932204	Within >4	False	False	False	True
20180615_KS_CL_9	21566	3	VNLAMNVGKAR	9	SVETLKEMIK	6		15.994904999999989	5	Mox	15.994904999999989	8	Mox	P11974	498	P11974	62	intra	2.676323528158462	P11974-62-P11974-498	490	57	False	3	BS3	False	False	P11974	P11974	-0.2788461532884616	-0.999999998	Scan: 21566 Run: 20180615_KS_CL_9.21566 P1_R.VNLAMoxNVGKAR.G P2_R.SVETLKEMoxIK.S 9 6	VNLAMoxNVGKAR	SVETLKEMoxIK	11	10	-0.2314814810185185	0.0	0.0		0.347518	840.456449	2,518.347518	-0.1864406775932204	Within >4	False	False	False	True
20180615_KS_CL_9	13098	4	KPRPTR	1	GATLKITLDNAYMEK	5								P11974	337	P11974	141	intra	2.6678239292288093	P11974-141-P11974-337	337	137	False	4	BS3	False	False	P11974	P11974	-0.2788461532884616	-0.999999998	Scan: 13098 Run: 20180615_KS_CL_9.13098 P1_K.KPRPTR.A P2_K.GATLKITLDNAYMEK.Ccm 1 5	KPRPTR	GATLKITLDNAYMEK	6	15	-0.2314814810185185	0.0	0.0		0.384822	640.603482	2,558.384822	-0.1864406775932204	Within >4	False	False	False	True
20180615_KS_CL_9	13093	6	KPRPTR	1	AGKPVICATQMLESMIKKPR	18					57.021460000000005;15.994904999999989	7;13	Ccm;Mox	P11974	337	P11974	337	intra	2.6430052166338225	P11974-337-P11974-337	337	320	False	6	BS3	False	False	P11974	P11974	-0.2788461532884616	-0.999999998	Scan: 13093 Run: 20180615_KS_CL_9.13093 P1_K.KPRPTR.A P2_R.AGKPVICcmATQMLESMoxIKKPR.P 1 18	KPRPTR	AGKPVICcmATQMLESMoxIKKPR	6	20	-0.2314814810185185	0.0	0.0		0.733939	528.462933	3,164.733939	-0.1864406775932204	Within >4	False	False	False	True
20180615_KS_CL_9	2637	3	KPRPTR	1	KPRPTR	1								P11974	337	P11974	337	intra	2.6339730650148647	P11974-337-P11974-337	337	337	False	3	BS3	False	False	P11974	P11974	-0.2788461532884616	-0.999999998	Scan: 2637 Run: 20180615_KS_CL_9.2637 P1_K.KPRPTR.A P2_K.KPRPTR.A 1 1	KPRPTR	KPRPTR	6	6	-0.2314814810185185	0.0	0.0		0.990239	549.337356	1,644.990239	-0.1864406775932204	Within >4	False	False	False	True
20180615_KS_CL_9	23083	5	GSGTAEVELKK	10	AEGSDVANAVLDGADCIMLSGETAKGDYPLEAVR	25					57.021460000000005	16	Ccm	P11974	135	P11974	367	intra	2.6223177783097307	P11974-135-P11974-367	126	343	False	5	BS3	False	False	P11974	P11974	-0.2788461532884616	-0.999999998	Scan: 23083 Run: 20180615_KS_CL_9.23083 P1_K.GSGTAEVELKK.G P2_R.AEGSDVANAVLDGADCcmIMLSGETAKGDYPLEAVR.M 10 25	GSGTAEVELKK	AEGSDVANAVLDGADCcmIMLSGETAKGDYPLEAVR	11	34	-0.2314814810185185	0.0	0.0		0.298558	950.866988	4,749.298558	-0.1864406775932204	Within >4	False	False	False	True
20180615_KS_CL_9	23038	4	AVNMGSKIMEKLTEVSR	7	IMSELMQTACIVPKGARNCR	14		15.994904999999989;15.994904999999989	4;9	Mox;Mox	15.994904999999989;15.994904999999989;57.021460000000005;57.021460000000005	2;6;10;19	Mox;Mox;Ccm;Ccm	DECOY:REVERSE_P11974	466	DECOY:REVERSE_P11974	210	intra	2.6174665706232623	DECOY:REVERSE_P11974-210-DECOY:REVERSE_P11974-466	460	197	True	4	BS3	True	True	DECOY:REVERSE_P11974	DECOY:REVERSE_P11974	-0.2788461532884616	-0.999999998	Scan: 23038 Run: 20180615_KS_CL_9.23038 P1_K.IMoxSELMoxQTACcmIVPKGARNCcmR.G P2_R.AVNMoxGSKIMoxEKLTEVSR.S 14 7	AVNMoxGSKIMoxEKLTEVSR	IMoxSELMoxQTACcmIVPKGARNCcmR	17	20	-0.2314814810185185	1.0	1.0		0.18045	1,108.052389	4,428.180450	-0.1864406775932204	Within >4	True	True	False	False
20180615_KS_CL_9	12449	4	KPRPTR	1	SVETLKEMIK	6								P11974	337	P11974	62	intra	2.6167181057345568	P11974-62-P11974-337	337	57	False	4	BS3	False	False	P11974	P11974	-0.2788461532884616	-0.999999998	Scan: 12449 Run: 20180615_KS_CL_9.12449 P1_R.SVETLKEMIK.S P2_K.KPRPTR.A 6 1	KPRPTR	SVETLKEMIK	6	10	-0.2314814810185185	0.0	0.0		0.172478	518.050396	2,068.172478	-0.1864406775932204	Within >4	False	False	False	True
20180615_KS_CL_9	9386	4	KGATLK	1	EMIKSGMNVAR	4								P11974	136	P11974	66	intra	2.6149945974025792	P11974-66-P11974-136	136	63	False	4	BS3	False	False	P11974	P11974	-0.2788461532884616	-0.999999998	Scan: 9386 Run: 20180615_KS_CL_9.9386 P1_K.KGATLK.I P2_K.EMIKSGMNVAR.M 1 4	KGATLK	EMIKSGMNVAR	6	11	-0.2314814810185185	0.0	0.0		0.068858	498.274491	1,989.068858	-0.1864406775932204	Within >4	False	False	False	True
20180615_KS_CL_9	22962	5	SGMNVARMNFSHGTHEYHAETIKNVR	23	VYVDDGLISLQVKQKGPDFLVTEVENGGFLGSK	15		15.994904999999989;15.994904999999989	3;8	Mox;Mox				P11974	89	P11974	188	intra	2.597709169389087	P11974-89-P11974-188	67	174	False	5	BS3	False	False	P11974	P11974	-0.2788461532884616	-0.999999998	Scan: 22962 Run: 20180615_KS_CL_9.22962 P1_K.VYVDDGLISLQVKQKGPDFLVTEVENGGFLGSK.K P2_K.SGMoxNVARMoxNFSHGTHEYHAETIKNVR.T 15 23	SGMoxNVARMoxNFSHGTHEYHAETIKNVR	VYVDDGLISLQVKQKGPDFLVTEVENGGFLGSK	26	33	-0.2314814810185185	0.0	0.0		0.320828	1,342.271442	6,706.320828	-0.1864406775932204	Within >4	False	False	False	True
20180615_KS_CL_9	22760	5	AVNMGSKIMEK	7	VAELPYDGKATEGSLMICDAGDLVANAVDSGEAR	9		15.994904999999989;15.994904999999989	4;9	Mox;Mox	15.994904999999989;57.021460000000005	16;18	Mox;Ccm	DECOY:REVERSE_P11974	466	DECOY:REVERSE_P11974	165	intra	2.5681011659931143	DECOY:REVERSE_P11974-165-DECOY:REVERSE_P11974-466	460	157	True	5	BS3	True	True	DECOY:REVERSE_P11974	DECOY:REVERSE_P11974	-0.2788461532884616	-0.999999998	Scan: 22760 Run: 20180615_KS_CL_9.22760 P1_R.VAELPYDGKATEGSLMoxICcmDAGDLVANAVDSGEAR.T P2_R.AVNMoxGSKIMoxEK.L 9 7	AVNMoxGSKIMoxEK	VAELPYDGKATEGSLMoxICcmDAGDLVANAVDSGEAR	11	34	-0.2314814810185185	1.0	1.0		0.306613	978.268599	4,886.306613	-0.1864406775932204	Within >4	True	True	False	False
20180615_KS_CL_9	23001	5	QKGPDFLVTEVENGGFLGSKK	20	GVNLPGAAVDLPAVSEKDIQDLK	17								P11974	206	P11974	224	intra	2.5429153204270847	P11974-206-P11974-224	187	208	False	5	BS3	False	False	P11974	P11974	-0.2788461532884616	-0.999999998	Scan: 23001 Run: 20180615_KS_CL_9.23001 P1_K.QKGPDFLVTEVENGGFLGSKK.G P2_K.GVNLPGAAVDLPAVSEKDIQDLK.F 20 17	QKGPDFLVTEVENGGFLGSKK	GVNLPGAAVDLPAVSEKDIQDLK	21	23	-0.2314814810185185	0.0	0.0		0.486993	948.104675	4,735.486993	-0.1864406775932204	Within >4	False	False	False	True
20180615_KS_CL_9	22934	6	KLFEELARSSSHSTDLMEAMAMGSVEASYK	1	NICKVVDVGSKVYVDDGLISLQVKQK	4		15.994904999999989;15.994904999999989;15.994904999999989	17;20;22	Mox;Mox;Mox	57.021460000000005;156.0786347;155.094619105	3;11;24	Ccm;Kbs3oh;Kbs3nh2	P11974	393	P11974	166	intra	2.5081908753123336	P11974-166-P11974-393	393	163	False	6	BS3	False	False	P11974	P11974	-0.2788461532884616	-0.999999998	Scan: 22934 Run: 20180615_KS_CL_9.22934 P1_K.NICcmKVVDVGSKbs3ohVYVDDGLISLQVKbs3nh2QK.G P2_R.KLFEELARSSSHSTDLMoxEAMoxAMoxGSVEASYK.Ccm 4 1	KLFEELARSSSHSTDLMoxEAMoxAMoxGSVEASYK	NICcmKVVDVGSKbs3ohVYVDDGLISLQVKbs3nh2QK	30	26	-0.2314814810185185	0.0	0.0		0.353121	1,118.566130	6,705.353121	-0.1864406775932204	Within >4	False	False	False	True
20180615_KS_CL_9	22783	6	VNKITEAHYEHTGHSFNMR	3	RVEHVDAAKRIFSAFVMDVDQEVGFK	9		15.994904999999989	18	Mox	15.994904999999989	17	Mox	DECOY:REVERSE_P11974	443	DECOY:REVERSE_P11974	285	intra	2.5075200014425123	DECOY:REVERSE_P11974-285-DECOY:REVERSE_P11974-443	441	277	True	6	BS3	True	True	DECOY:REVERSE_P11974	DECOY:REVERSE_P11974	-0.2788461532884616	-0.999999998	Scan: 22783 Run: 20180615_KS_CL_9.22783 P1_R.VNKITEAHYEHTGHSFNMoxR.A P2_K.RVEHVDAAKRIFSAFVMoxDVDQEVGFK.L 3 9	VNKITEAHYEHTGHSFNMoxR	RVEHVDAAKRIFSAFVMoxDVDQEVGFK	19	26	-0.2314814810185185	1.0	1.0		0.645259	906.448153	5,432.645259	-0.1864406775932204	Within >4	True	True	False	False
20180615_KS_CL_9	14104	4	KPRPTR	1	VFLAQKMIIGR	6								P11974	337	P11974	311	intra	2.4927978660162777	P11974-311-P11974-337	337	306	False	4	BS3	False	False	P11974	P11974	-0.2788461532884616	-0.999999998	Scan: 14104 Run: 20180615_KS_CL_9.14104 P1_K.VFLAQKMIIGR.Ccm P2_K.KPRPTR.A 6 1	KPRPTR	VFLAQKMIIGR	6	11	-0.2314814810185185	0.0	0.0		0.28776199999999996	542.579217	2,166.287762	-0.1864406775932204	Within >4	False	False	False	True
20180615_KS_CL_9	22693	5	VNLAMNVGKAR	9	KGDVVIVLTGWRPGSGFTNTMR	1					15.994904999999989	21	Mox	P11974	498	P11974	505	intra	2.485311984653062	P11974-498-P11974-505	490	505	False	5	BS3	False	False	P11974	P11974	-0.2788461532884616	-0.999999998	Scan: 22693 Run: 20180615_KS_CL_9.22693 P1_R.VNLAMNVGKAR.G P2_K.KGDVVIVLTGWRPGSGFTNTMoxR.V 9 1	VNLAMNVGKAR	KGDVVIVLTGWRPGSGFTNTMoxR	11	22	-0.2314814810185185	0.0	0.0		0.9565030000000001	744.198577	3,715.956503	-0.1864406775932204	Within >4	False	False	False	True
20180615_KS_CL_9	22528	6	SVETLKEMIKSGMNVAR	6	AGKPVICATQMLESMIKKPR	3		15.994904999999989;155.094619105;15.994904999999989	8;10;7	Mox;Kbs3nh2;Mox	57.021460000000005;155.094619105;155.094619105	7;17;18	Ccm;Kbs3nh2;Kbs3nh2	P11974	62	P11974	322	intra	2.477073548525486	P11974-62-P11974-322	57	320	False	6	BS3	False	False	P11974	P11974	-0.2788461532884616	-0.999999998	Scan: 22528 Run: 20180615_KS_CL_9.22528 P1_R.SVETLKEMoxIKbs3nh2SGMoxNVAR.M P2_R.AGKPVICcmATQMLESMIKbs3nh2Kbs3nh2PR.P 6 3	SVETLKEMoxIKbs3nh2SGMoxNVAR	AGKPVICcmATQMLESMIKbs3nh2Kbs3nh2PR	17	20	-0.2314814810185185	0.0	0.0		0.538273	798.430322	4,784.538273	-0.1864406775932204	Within >4	False	False	False	True
20180615_KS_CL_9	23422	5	AEGSDVANAVLDGADCIMLSGETAKGDYPLEAVR	25	NICKVVDVGSKVYVDDGLISLQVKQK	11		57.021460000000005;15.994904999999989	16;16	Ccm;Mox	57.021460000000005;155.094619105	3;24	Ccm;Kbs3nh2	P11974	367	P11974	173	intra	2.461700489887669	P11974-173-P11974-367	343	163	False	5	BS3	False	False	P11974	P11974	-0.2788461532884616	-0.999999998	Scan: 23422 Run: 20180615_KS_CL_9.23422 P1_K.NICcmKVVDVGSKVYVDDGLISLQVKbs3nh2QK.G P2_R.AEGSDVANAVLDGADCcmIMoxLSGETAKGDYPLEAVR.M 11 25	AEGSDVANAVLDGADCcmIMoxLSGETAKGDYPLEAVR	NICcmKVVDVGSKVYVDDGLISLQVKbs3nh2QK	34	26	-0.2314814810185185	0.0	0.0		0.337973	1,342.274871	6,706.337973	-0.1864406775932204	Within >4	False	False	False	True
20180615_KS_CL_9	5984	3	KPRPTR	1	GSGTAEVELKK	10								P11974	337	P11974	135	intra	2.450224696548493	P11974-135-P11974-337	337	126	False	3	BS3	False	False	P11974	P11974	-0.2788461532884616	-0.999999998	Scan: 5984 Run: 20180615_KS_CL_9.5984 P1_K.KPRPTR.A P2_K.GSGTAEVELKK.G 1 10	KPRPTR	GSGTAEVELKK	6	11	-0.2314814810185185	0.0	0.0		0.12266700000000001	670.714832	2,009.122667	-0.1864406775932204	Within >4	False	False	False	True
20180615_KS_CL_9	22912	4	CNRAGKPVICATQMLESMIK	6	AADVHEVRKILGEK	9		57.021460000000005;57.021460000000005;15.994904999999989	1;10;14	Ccm;Ccm;Mox				P11974	322	P11974	256	intra	2.437457970707825	P11974-256-P11974-322	317	248	False	4	BS3	False	False	P11974	P11974	-0.2788461532884616	-0.999999998	Scan: 22912 Run: 20180615_KS_CL_9.22912 P1_R.CcmNRAGKPVICcmATQMLESMoxIK.K P2_K.AADVHEVRKILGEK.G 6 9	CcmNRAGKPVICcmATQMLESMoxIK	AADVHEVRKILGEK	20	14	-0.2314814810185185	0.0	0.0		0.074802	1,007.025977	4,024.074802	-0.1864406775932204	Within >4	False	False	False	True
20180615_KS_CL_9	23573	3	AADVHEVRKILGEK	9	EAEAAMFHRKLFEELAR	10								P11974	256	P11974	393	intra	2.4154759227934264	P11974-256-P11974-393	248	384	False	3	BS3	False	False	P11974	P11974	-0.2788461532884616	-0.999999998	Scan: 23573 Run: 20180615_KS_CL_9.23573 P1_R.EAEAAMFHRKLFEELAR.S P2_K.AADVHEVRKILGEK.G 10 9	AADVHEVRKILGEK	EAEAAMFHRKLFEELAR	14	17	-0.2314814810185185	0.0	0.0		0.96616	1,250.662663	3,748.966160	-0.1864406775932204	Within >4	False	False	False	True
20180615_KS_CL_9	17056	6	KPRPTR	1	QKGPDFLVTEVENGGFLGSKK	20								P11974	337	P11974	206	intra	2.389568194268488	P11974-206-P11974-337	337	187	False	6	BS3	False	False	P11974	P11974	-0.2788461532884616	-0.999999998	Scan: 17056 Run: 20180615_KS_CL_9.17056 P1_K.QKGPDFLVTEVENGGFLGSKK.G P2_K.KPRPTR.A 20 1	KPRPTR	QKGPDFLVTEVENGGFLGSKK	6	21	-0.2314814810185185	0.0	0.0		0.699889	524.457258	3,140.699889	-0.1864406775932204	Within >4	False	False	False	True
20180615_KS_CL_9	23088	5	PVICATQMLESMIKKPRPTR	15	GATLKITLDNAYMEKCDENILWLDYK	5		57.021460000000005;15.994904999999989;15.994904999999989	4;6;10	Ccm;Mox;Mox	15.994904999999989;156.0786347;57.021460000000005	13;15;11	Mox;Kbs3oh;Ccm	P11974	337	P11974	141	intra	2.374803243593727	P11974-141-P11974-337	323	137	False	5	BS3	False	False	P11974	P11974	-0.2788461532884616	-0.999999998	Scan: 23088 Run: 20180615_KS_CL_9.23088 P1_K.PVICcmATQMoxLESMoxIKKPRPTR.A P2_K.GATLKITLDNAYMoxEKbs3ohCcmDENILWLDYK.N 15 5	PVICcmATQMoxLESMoxIKKPRPTR	GATLKITLDNAYMoxEKbs3ohCcmDENILWLDYK	20	26	-0.2314814810185185	0.0	0.0		0.8981180000000001	1,163.786900	5,813.898118	-0.1864406775932204	Within >4	False	False	False	True
20180615_KS_CL_9	23283	5	CNRAGKPVICATQMLESMIKK	6	GDLGIEIPAEKVFLAQKMIIGR	17		57.021460000000005;57.021460000000005;15.994904999999989;15.994904999999989	1;10;10;14	Ccm;Ccm;Mox;Mox	155.094619105;15.994904999999989	11;12	Kbs3nh2;Mox	P11974	322	P11974	311	intra	2.369780896661513	P11974-311-P11974-322	317	295	False	5	BS3	False	False	P11974	P11974	-0.2788461532884616	-0.999999998	Scan: 23283 Run: 20180615_KS_CL_9.23283 P1_R.GDLGIEIPAEKbs3nh2VFLAQKMoxIIGR.Ccm P2_R.CcmNRAGKPVICcmATQMoxLESMoxIKK.P 17 6	CcmNRAGKPVICcmATQMoxLESMoxIKK	GDLGIEIPAEKbs3nh2VFLAQKMoxIIGR	21	22	-0.2314814810185185	0.0	0.0		0.712928	1,035.549862	5,172.712928	-0.1864406775932204	Within >4	False	False	False	True
20180615_KS_CL_9	22953	3	EMIKSGMNVAR	4	PVICATQMLESMIKKPR	14		15.994904999999989;15.994904999999989	2;7	Mox;Mox	57.021460000000005;15.994904999999989;15.994904999999989	4;6;10	Ccm;Mox;Mox	P11974	66	P11974	336	intra	2.347652147551396	P11974-66-P11974-336	63	323	False	3	BS3	False	False	P11974	P11974	-0.2788461532884616	-0.999999998	Scan: 22953 Run: 20180615_KS_CL_9.22953 P1_K.PVICcmATQMoxLESMoxIKKPR.P P2_K.EMoxIKSGMoxNVAR.M 14 4	EMoxIKSGMoxNVAR	PVICcmATQMoxLESMoxIKKPR	11	17	-0.2314814810185185	0.0	0.0		0.727407	1,146.916412	3,437.727407	-0.1864406775932204	Within >4	False	False	False	True
20180615_KS_CL_9	22833	7	MQHLIAREAEAAMFHRKLFEELAR	17	VNLAMNVGKARGFFKK	9		15.994904999999989;15.994904999999989	1;13	Mox;Mox	155.094619105	15	Kbs3nh2	P11974	393	P11974	498	intra	2.302593136621298	P11974-393-P11974-498	377	490	False	7	BS3	False	False	P11974	P11974	-0.2788461532884616	-0.999999998	Scan: 22833 Run: 20180615_KS_CL_9.22833 P1_R.VNLAMNVGKARGFFKbs3nh2K.G P2_R.MoxQHLIAREAEAAMoxFHRKLFEELAR.S 9 17	MoxQHLIAREAEAAMoxFHRKLFEELAR	VNLAMNVGKARGFFKbs3nh2K	24	16	-0.2314814810185185	0.0	0.0		0.648965	715.385700	5,000.648965	-0.1864406775932204	Within >4	False	False	False	True
20180615_KS_CL_9	23018	5	QKGPDFLVTEVENGGFLGSKK	20	GFFKKGDVVIVLTGWRPGSGFTNTMR	5					156.0786347;15.994904999999989	4;20	Kbs3oh;Mox	P11974	206	P11974	505	intra	2.295923515789266	P11974-206-P11974-505	187	501	False	5	BS3	False	False	P11974	P11974	-0.2788461532884616	-0.999999998	Scan: 23018 Run: 20180615_KS_CL_9.23018 P1_K.QKGPDFLVTEVENGGFLGSKK.G P2_R.GFFKbs3ohKGDVVIVLTGWRPGSGFTNTMoxR.V 20 5	QKGPDFLVTEVENGGFLGSKK	GFFKbs3ohKGDVVIVLTGWRPGSGFTNTMoxR	21	26	-0.2314814810185185	0.0	0.0		0.813678	1,086.770012	5,428.813678	-0.1864406775932204	Within >4	False	False	False	True
20180615_KS_CL_9	23018	5	QKGPDFLVTEVENGGFLGSKK	20	GFFKKGDVVIVLTGWRPGSGFTNTMR	4					156.0786347;15.994904999999989	5;20	Kbs3oh;Mox	P11974	206	P11974	504	intra	2.295923515789266	P11974-206-P11974-504	187	501	False	5	BS3	False	False	P11974	P11974	-0.2788461532884616	-0.999999998	Scan: 23018 Run: 20180615_KS_CL_9.23018 P1_K.QKGPDFLVTEVENGGFLGSKK.G P2_R.GFFKKbs3ohGDVVIVLTGWRPGSGFTNTMoxR.V 20 4	QKGPDFLVTEVENGGFLGSKK	GFFKKbs3ohGDVVIVLTGWRPGSGFTNTMoxR	21	26	-0.2314814810185185	0.0	0.0		0.813678	1,086.770012	5,428.813678	-0.1864406775932204	Within >4	False	False	False	True
20180615_KS_CL_9	15674	3	KGATLK	1	KGVNLPGAAVDLPAVSEK	1								P11974	136	P11974	207	intra	2.294589461601379	P11974-136-P11974-207	136	207	False	3	BS3	False	False	P11974	P11974	-0.2788461532884616	-0.999999998	Scan: 15674 Run: 20180615_KS_CL_9.15674 P1_K.KGVNLPGAAVDLPAVSEK.D P2_K.KGATLK.I 1 1	KGATLK	KGVNLPGAAVDLPAVSEK	6	18	-0.2314814810185185	0.0	0.0		0.443416	840.488415	2,518.443416	-0.1864406775932204	Within >4	False	False	False	True
20180615_KS_CL_9	14208	6	KPRPTR	1	AGKPVICATQMLESMIKKPR	18					57.021460000000005;15.994904999999989	7;9	Ccm;Mox	P11974	337	P11974	337	intra	2.261167935420499	P11974-337-P11974-337	337	320	False	6	BS3	False	False	P11974	P11974	-0.2788461532884616	-0.999999998	Scan: 14208 Run: 20180615_KS_CL_9.14208 P1_K.KPRPTR.A P2_R.AGKPVICcmATQMoxLESMIKKPR.P 1 18	KPRPTR	AGKPVICcmATQMoxLESMIKKPR	6	20	-0.2314814810185185	0.0	0.0		0.739123	528.463797	3,164.739123	-0.1864406775932204	Within >4	False	False	False	True
20180615_KS_CL_9	20723	4	DIQDLKFGVEQDVDMVFASFIRKAADVHEVR	23	VVDVGSKVYVDDGLISLQVK	7								P11974	247	P11974	173	intra	2.260644057618335	P11974-173-P11974-247	225	167	False	4	BS3	False	False	P11974	P11974	-0.2788461532884616	-0.999999998	Scan: 20723 Run: 20180615_KS_CL_9.20723 P1_K.VVDVGSKVYVDDGLISLQVK.Q P2_K.DIQDLKFGVEQDVDMVFASFIRKAADVHEVR.K 7 23	DIQDLKFGVEQDVDMVFASFIRKAADVHEVR	VVDVGSKVYVDDGLISLQVK	31	20	-0.2314814810185185	0.0	0.0		0.063294	1,462.773100	5,847.063294	-0.1864406775932204	Within >4	False	False	False	True
20180615_KS_CL_9	13358	6	KPRPTR	1	AGKPVICATQMLESMIKKPR	17					57.021460000000005;15.994904999999989	7;13	Ccm;Mox	P11974	337	P11974	336	intra	2.2314074645592776	P11974-336-P11974-337	337	320	False	6	BS3	False	False	P11974	P11974	-0.2788461532884616	-0.999999998	Scan: 13358 Run: 20180615_KS_CL_9.13358 P1_K.KPRPTR.A P2_R.AGKPVICcmATQMLESMoxIKKPR.P 1 17	KPRPTR	AGKPVICcmATQMLESMoxIKKPR	6	20	-0.2314814810185185	0.0	0.0		0.734893	528.463092	3,164.734893	-0.1864406775932204	Within >4	False	False	False	True
20180615_KS_CL_9	7719	4	KPRPTR	1	TGLIKGSGTAEVELKK	5								P11974	337	P11974	125	intra	2.22496555757525	P11974-125-P11974-337	337	121	False	4	BS3	False	False	P11974	P11974	-0.2788461532884616	-0.999999998	Scan: 7719 Run: 20180615_KS_CL_9.7719 P1_R.TGLIKGSGTAEVELKK.G P2_K.KPRPTR.A 5 1	KPRPTR	TGLIKGSGTAEVELKK	6	16	-0.2314814810185185	0.0	0.0		0.462082	631.372797	2,521.462082	-0.1864406775932204	Within >4	False	False	False	True
20180615_KS_CL_9	13175	3	KPRPTR	1	KGVNLPGAAVDLPAVSEK	1								P11974	337	P11974	207	intra	2.2030940697401817	P11974-207-P11974-337	337	207	False	3	BS3	False	False	P11974	P11974	-0.2788461532884616	-0.999999998	Scan: 13175 Run: 20180615_KS_CL_9.13175 P1_K.KPRPTR.A P2_K.KGVNLPGAAVDLPAVSEK.D 1 1	KPRPTR	KGVNLPGAAVDLPAVSEK	6	18	-0.2314814810185185	0.0	0.0		0.504734	886.175521	2,655.504734	-0.1864406775932204	Within >4	False	False	False	True
20180615_KS_CL_9	10772	5	KPRPTR	1	AGKPVICATQMLESMIKKPR	18					57.021460000000005;15.994904999999989;15.994904999999989	7;9;13	Ccm;Mox;Mox	P11974	337	P11974	337	intra	2.1656557432799053	P11974-337-P11974-337	337	320	False	5	BS3	False	False	P11974	P11974	-0.2788461532884616	-0.999999998	Scan: 10772 Run: 20180615_KS_CL_9.10772 P1_K.KPRPTR.A P2_R.AGKPVICcmATQMoxLESMoxIKKPR.P 1 18	KPRPTR	AGKPVICcmATQMoxLESMoxIKKPR	6	20	-0.2314814810185185	0.0	0.0		0.725838	637.152444	3,180.725838	-0.1864406775932204	Within >4	False	False	False	True
20180615_KS_CL_9	23320	6	VNKITEAHYEHTGHSFNMRAVNMGSKIMEK	26	ALEEFLKRHFMAAEAERAILHQMR	7		155.094619105	3	Kbs3nh2				DECOY:REVERSE_P11974	466	DECOY:REVERSE_P11974	139	intra	2.143549656691252	DECOY:REVERSE_P11974-139-DECOY:REVERSE_P11974-466	441	133	True	6	BS3	True	True	DECOY:REVERSE_P11974	DECOY:REVERSE_P11974	-0.2788461532884616	-0.999999998	Scan: 23320 Run: 20180615_KS_CL_9.23320 P1_R.VNKbs3nh2ITEAHYEHTGHSFNMRAVNMGSKIMEK.L P2_R.ALEEFLKRHFMAAEAERAILHQMR.V 26 7	VNKbs3nh2ITEAHYEHTGHSFNMRAVNMGSKIMEK	ALEEFLKRHFMAAEAERAILHQMR	30	24	-0.2314814810185185	1.0	1.0		0.328617	1,109.062046	6,648.328617	-0.1864406775932204	Within >4	True	True	False	False
20180615_KS_CL_9	17300	5	KPRPTR	1	AGKPVICATQMLESMIKKPR	18					57.021460000000005	7	Ccm	P11974	337	P11974	337	intra	2.116088746035511	P11974-337-P11974-337	337	320	False	5	BS3	False	False	P11974	P11974	-0.2788461532884616	-0.999999998	Scan: 17300 Run: 20180615_KS_CL_9.17300 P1_K.KPRPTR.A P2_R.AGKPVICcmATQMLESMIKKPR.P 1 18	KPRPTR	AGKPVICcmATQMLESMIKKPR	6	20	-0.2314814810185185	0.0	0.0		0.733023	630.753881	3,148.733023	-0.1864406775932204	Within >4	False	False	False	True
20180615_KS_CL_9	22645	6	KPRPTR	1	AEGSDVANAVLDGADCIMLSGETAKGDYPLEAVRMQHLIAREAEAAMFHR	25					57.021460000000005;15.994904999999989	16;16	Ccm;Mox	P11974	337	P11974	367	intra	2.0998126929965766	P11974-337-P11974-367	337	343	False	6	BS3	False	False	P11974	P11974	-0.2788461532884616	-0.999999998	Scan: 22645 Run: 20180615_KS_CL_9.22645 P1_K.KPRPTR.A P2_R.AEGSDVANAVLDGADCcmIMoxLSGETAKGDYPLEAVRMQHLIAREAEAAMFHR.K 1 25	KPRPTR	AEGSDVANAVLDGADCcmIMoxLSGETAKGDYPLEAVRMQHLIAREAEAAMFHR	6	50	-0.2314814810185185	0.0	0.0		0.100483	1,049.857357	6,293.100483	-0.1864406775932204	Within >4	False	False	False	True
20180615_KS_CL_9	22732	6	AGKPVICATQMLESMIKK	3	DPVQEAWAEDVDLRVNLAMNVGKARGFFK	23		57.021460000000005;15.994904999999989	7;13	Ccm;Mox				P11974	322	P11974	498	intra	2.096410453023033	P11974-322-P11974-498	320	476	False	6	BS3	False	False	P11974	P11974	-0.2788461532884616	-0.999999998	Scan: 22732 Run: 20180615_KS_CL_9.22732 P1_K.DPVQEAWAEDVDLRVNLAMNVGKARGFFK.K P2_R.AGKPVICcmATQMLESMoxIKK.P 23 3	AGKPVICcmATQMLESMoxIKK	DPVQEAWAEDVDLRVNLAMNVGKARGFFK	18	29	-0.2314814810185185	0.0	0.0		0.760393	906.467342	5,432.760393	-0.1864406775932204	Within >4	False	False	False	True
20180615_KS_CL_9	22491	4	EMIKSGMNVAR	4	VNLAMNVGKARGFFK	9		15.994904999999989	7	Mox				P11974	66	P11974	498	intra	2.087335422706409	P11974-66-P11974-498	63	490	False	4	BS3	False	False	P11974	P11974	-0.2788461532884616	-0.999999998	Scan: 22491 Run: 20180615_KS_CL_9.22491 P1_R.VNLAMNVGKARGFFK.K P2_K.EMIKSGMoxNVAR.M 9 4	EMIKSGMoxNVAR	VNLAMNVGKARGFFK	11	15	-0.2314814810185185	0.0	0.0		0.56707	760.899044	3,039.567070	-0.1864406775932204	Within >4	False	False	False	True
20180615_KS_CL_9	22917	4	ILGEKGKNIK	5	GIFPVVCKDPVQEAWAEDVDLR	8					57.021460000000005	7	Ccm	P11974	261	P11974	475	intra	2.0846460764862296	P11974-261-P11974-475	257	468	False	4	BS3	False	False	P11974	P11974	-0.2788461532884616	-0.999999998	Scan: 22917 Run: 20180615_KS_CL_9.22917 P1_K.ILGEKGKNIK.I P2_R.GIFPVVCcmKDPVQEAWAEDVDLR.V 5 8	ILGEKGKNIK	GIFPVVCcmKDPVQEAWAEDVDLR	10	22	-0.2314814810185185	0.0	0.0		0.9795219999999999	945.752157	3,778.979522	-0.1864406775932204	Within >4	False	False	False	True
20180615_KS_CL_9	22954	4	PVICATQMLESMIKKPR	14	QKGPDFLVTEVENGGFLGSKK	20		57.021460000000005;155.094619105	4;15	Ccm;Kbs3nh2	155.094619105	2	Kbs3nh2	P11974	336	P11974	206	intra	2.073714694481525	P11974-206-P11974-336	323	187	False	4	BS3	False	False	P11974	P11974	-0.2788461532884616	-0.999999998	Scan: 22954 Run: 20180615_KS_CL_9.22954 P1_K.QKbs3nh2GPDFLVTEVENGGFLGSKK.G P2_K.PVICcmATQMLESMIKKbs3nh2PR.P 20 14	PVICcmATQMLESMIKKbs3nh2PR	QKbs3nh2GPDFLVTEVENGGFLGSKK	17	21	-0.2314814810185185	0.0	0.0		0.502266	1,175.632843	4,698.502266	-0.1864406775932204	Within >4	False	False	False	True
20180615_KS_CL_9	23117	5	VNLAMNVGKARGFFKK	9	GATLKITLDNAYMEKCDENILWLDYK	5		15.994904999999989	5	Mox	156.0786347;57.021460000000005	15;11	Kbs3oh;Ccm	P11974	498	P11974	141	intra	2.063050090820421	P11974-141-P11974-498	490	137	False	5	BS3	False	False	P11974	P11974	-0.2788461532884616	-0.999999998	Scan: 23117 Run: 20180615_KS_CL_9.23117 P1_R.VNLAMoxNVGKARGFFKK.G P2_K.GATLKITLDNAYMEKbs3ohCcmDENILWLDYK.N 9 5	VNLAMoxNVGKARGFFKK	GATLKITLDNAYMEKbs3ohCcmDENILWLDYK	16	26	-0.2314814810185185	0.0	0.0		0.671388	1,042.141554	5,205.671388	-0.1864406775932204	Within >4	False	False	False	True
20180615_KS_CL_9	23074	6	CNRAGKPVICATQMLESMIKK	6	QKGPDFLVTEVENGGFLGSKK	2		57.021460000000005;57.021460000000005;15.994904999999989;156.0786347	1;10;14;20	Ccm;Ccm;Mox;Kbs3oh	155.094619105	20	Kbs3nh2	P11974	322	P11974	188	intra	2.0584835732616376	P11974-188-P11974-322	317	187	False	6	BS3	False	False	P11974	P11974	-0.2788461532884616	-0.999999998	Scan: 23074 Run: 20180615_KS_CL_9.23074 P1_K.QKGPDFLVTEVENGGFLGSKbs3nh2K.G P2_R.CcmNRAGKPVICcmATQMLESMoxIKbs3ohK.P 2 6	CcmNRAGKPVICcmATQMLESMoxIKbs3ohK	QKGPDFLVTEVENGGFLGSKbs3nh2K	21	21	-0.2314814810185185	0.0	0.0		0.636177	859.113306	5,148.636177	-0.1864406775932204	Within >4	False	False	False	True
20180615_KS_CL_9	19898	5	PVAVALDTKGPEIR	9	SVETLKEMIKSGMNVAR	6					15.994904999999989	13	Mox	P11974	115	P11974	62	intra	2.0398608070274804	P11974-62-P11974-115	107	57	False	5	BS3	False	False	P11974	P11974	-0.2788461532884616	-0.999999998	Scan: 19898 Run: 20180615_KS_CL_9.19898 P1_R.SVETLKEMIKSGMoxNVAR.M P2_R.PVAVALDTKGPEIR.T 6 9	PVAVALDTKGPEIR	SVETLKEMIKSGMoxNVAR	14	17	-0.2314814810185185	0.0	0.0		0.876718	703.182620	3,510.876718	-0.1864406775932204	Within >4	False	False	False	True
20180615_KS_CL_9	22915	7	PVICATQMLESMIKKPR	15	RFDEILEASDGIMVARGDLGIEIPAEKVFLAQK	27		57.021460000000005	4	Ccm				P11974	337	P11974	305	intra	2.020395129451897	P11974-305-P11974-337	323	279	False	7	BS3	False	False	P11974	P11974	-0.2788461532884616	-0.999999998	Scan: 22915 Run: 20180615_KS_CL_9.22915 P1_R.RFDEILEASDGIMVARGDLGIEIPAEKVFLAQK.M P2_K.PVICcmATQMLESMIKKPR.P 27 15	PVICcmATQMLESMIKKPR	RFDEILEASDGIMVARGDLGIEIPAEKVFLAQK	17	33	-0.2314814810185185	0.0	0.0		0.061364999999999996	825.158900	5,769.061365	-0.1864406775932204	Within >4	False	False	False	True
20180615_KS_CL_9	19884	3	KPRPTR	1	GPDFLVTEVENGGFLGSKK	18								P11974	337	P11974	206	intra	2.0184780549969505	P11974-206-P11974-337	337	189	False	3	BS3	False	False	P11974	P11974	-0.2788461532884616	-0.999999998	Scan: 19884 Run: 20180615_KS_CL_9.19884 P1_K.KPRPTR.A P2_K.GPDFLVTEVENGGFLGSKK.G 1 18	KPRPTR	GPDFLVTEVENGGFLGSKK	6	19	-0.2314814810185185	0.0	0.0		0.543718	962.521849	2,884.543718	-0.1864406775932204	Within >4	False	False	False	True
20180615_KS_CL_9	14935	3	NIKIISK	3	KILGEKGK	1					156.0786347	6	Kbs3oh	P11974	266	P11974	256	intra	2.009845264485194	P11974-256-P11974-266	264	256	False	3	BS3	False	False	P11974	P11974	-0.2788461532884616	-0.999999998	Scan: 14935 Run: 20180615_KS_CL_9.14935 P1_K.NIKIISK.I P2_R.KILGEKbs3ohGK.N 3 1	NIKIISK	KILGEKbs3ohGK	7	8	-0.2314814810185185	0.0	0.0		0.22550900000000001	661.082446	1,980.225509	-0.1864406775932204	Within >4	False	False	False	True
20180615_KS_CL_9	23006	4	GATLKITLDNAYMEKCDENILWLDYK	15	PVICATQMLESMIKKPR	15		15.994904999999989;57.021460000000005	13;16	Mox;Ccm	57.021460000000005;15.994904999999989	4;10	Ccm;Mox	P11974	151	P11974	337	intra	1.9960984788579592	P11974-151-P11974-337	137	323	False	4	BS3	False	False	P11974	P11974	-0.2788461532884616	-0.999999998	Scan: 23006 Run: 20180615_KS_CL_9.23006 P1_K.PVICcmATQMLESMoxIKKPR.P P2_K.GATLKITLDNAYMoxEKCcmDENILWLDYK.N 15 15	GATLKITLDNAYMoxEKCcmDENILWLDYK	PVICcmATQMLESMoxIKKPR	26	17	-0.2314814810185185	0.0	0.0		0.6417619999999999	1,322.917717	5,287.641762	-0.1864406775932204	Within >4	False	False	False	True
20180615_KS_CL_9	23009	3	CDENILWLDYKNICK	11	GKNIKIISK	5		57.021460000000005;57.021460000000005	1;14	Ccm;Ccm	155.094619105	2	Kbs3nh2	P11974	162	P11974	266	intra	1.992116289659623	P11974-162-P11974-266	152	262	False	3	BS3	False	False	P11974	P11974	-0.2788461532884616	-0.999999998	Scan: 23009 Run: 20180615_KS_CL_9.23009 P1_K.GKbs3nh2NIKIISK.I P2_K.CcmDENILWLDYKNICcmK.V 5 11	CcmDENILWLDYKNICcmK	GKbs3nh2NIKIISK	15	9	-0.2314814810185185	0.0	0.0		0.730122	1,092.917317	3,275.730122	-0.1864406775932204	Within >4	False	False	False	True
20180615_KS_CL_9	22766	3	CDENILWLDYKNICK	11	KGATLKITLDNAYMEK	6		57.021460000000005;57.021460000000005	1;14	Ccm;Ccm	15.994904999999989	14	Mox	P11974	162	P11974	141	intra	1.97064442812162	P11974-141-P11974-162	152	136	False	3	BS3	False	False	P11974	P11974	-0.2788461532884616	-0.999999998	Scan: 22766 Run: 20180615_KS_CL_9.22766 P1_K.KGATLKITLDNAYMoxEK.Ccm P2_K.CcmDENILWLDYKNICcmK.V 6 11	CcmDENILWLDYKNICcmK	KGATLKITLDNAYMoxEK	15	16	-0.2314814810185185	0.0	0.0		0.946459	1,311.656096	3,931.946459	-0.1864406775932204	Within >4	False	False	False	True
20180615_KS_CL_9	23025	3	NICKVVDVGSK	4	GATLKITLDNAYMEK	5		57.021460000000005	3	Ccm	15.994904999999989	13	Mox	P11974	166	P11974	141	intra	1.9568501438234056	P11974-141-P11974-166	163	137	False	3	BS3	False	False	P11974	P11974	-0.2788461532884616	-0.999999998	Scan: 23025 Run: 20180615_KS_CL_9.23025 P1_K.NICcmKVVDVGSK.V P2_K.GATLKITLDNAYMoxEK.Ccm 4 5	NICcmKVVDVGSK	GATLKITLDNAYMoxEK	11	15	-0.2314814810185185	0.0	0.0		0.576966	1,013.866265	3,038.576966	-0.1864406775932204	Within >4	False	False	False	True
20180615_KS_CL_9	20480	5	KPRPTR	1	TATESFASDPILYRPVAVALDTKGPEIR	23								P11974	337	P11974	115	intra	1.931017098071268	P11974-115-P11974-337	337	93	False	5	BS3	False	False	P11974	P11974	-0.2788461532884616	-0.999999998	Scan: 20480 Run: 20180615_KS_CL_9.20480 P1_R.TATESFASDPILYRPVAVALDTKGPEIR.T P2_K.KPRPTR.A 23 1	KPRPTR	TATESFASDPILYRPVAVALDTKGPEIR	6	28	-0.2314814810185185	0.0	0.0		0.11570799999999999	782.630418	3,908.115708	-0.1864406775932204	Within >4	False	False	False	True
20180615_KS_CL_9	20542	3	NICKVVDVGSK	4	GATLKITLDNAYMEK	5		57.021460000000005	3	Ccm				P11974	166	P11974	141	intra	1.9033275672693	P11974-141-P11974-166	163	137	False	3	BS3	False	False	P11974	P11974	-0.2788461532884616	-0.999999998	Scan: 20542 Run: 20180615_KS_CL_9.20542 P1_K.NICcmKVVDVGSK.V P2_K.GATLKITLDNAYMEK.Ccm 4 5	NICcmKVVDVGSK	GATLKITLDNAYMEK	11	15	-0.2314814810185185	0.0	0.0		0.568504	1,008.530111	3,022.568504	-0.1864406775932204	Within >4	False	False	False	True
20180615_KS_CL_9	14084	5	KPRPTR	1	VFLAQKMIIGR	6								P11974	337	P11974	311	intra	1.900652076551221	P11974-311-P11974-337	337	306	False	5	BS3	False	False	P11974	P11974	-0.2788461532884616	-0.999999998	Scan: 14084 Run: 20180615_KS_CL_9.14084 P1_K.VFLAQKMIIGR.Ccm P2_K.KPRPTR.A 6 1	KPRPTR	VFLAQKMIIGR	6	11	-0.2314814810185185	0.0	0.0		0.283263	434.263929	2,166.283263	-0.1864406775932204	Within >4	False	False	False	True
20180615_KS_CL_9	23622	4	EMIKSGMNVARMNFSHGTHEYHAETIK	4	CNRAGKPVICATQMLESMIK	6					57.021460000000005;57.021460000000005	1;10	Ccm;Ccm	P11974	66	P11974	322	intra	1.8975308015657637	P11974-66-P11974-322	63	317	False	4	BS3	False	False	P11974	P11974	-0.2788461532884616	-0.999999998	Scan: 23622 Run: 20180615_KS_CL_9.23622 P1_K.EMIKSGMNVARMNFSHGTHEYHAETIK.N P2_R.CcmNRAGKPVICcmATQMLESMIK.K 4 6	EMIKSGMNVARMNFSHGTHEYHAETIK	CcmNRAGKPVICcmATQMLESMIK	27	20	-0.2314814810185185	0.0	0.0		0.662622	1,391.422932	5,561.662622	-0.1864406775932204	Within >4	False	False	False	True
20180615_KS_CL_9	23542	4	SVETLKEMIKSGMNVAR	10	DIQDLKFGVEQDVDMVFASFIRK	6								P11974	66	P11974	230	intra	1.8941032178467252	P11974-66-P11974-230	57	225	False	4	BS3	False	False	P11974	P11974	-0.2788461532884616	-0.999999998	Scan: 23542 Run: 20180615_KS_CL_9.23542 P1_R.SVETLKEMIKSGMNVAR.M P2_K.DIQDLKFGVEQDVDMVFASFIRK.A 10 6	SVETLKEMIKSGMNVAR	DIQDLKFGVEQDVDMVFASFIRK	17	23	-0.2314814810185185	0.0	0.0		0.40189400000000003	1,183.357750	4,729.401894	-0.1864406775932204	Within >4	False	False	False	True
20180615_KS_CL_9	22509	3	TGLIKGSGTAEVELK	5	VFLAQKMIIGRCNR	6					57.021460000000005	12	Ccm	P11974	125	P11974	311	intra	1.8924251207283944	P11974-125-P11974-311	121	306	False	3	BS3	False	False	P11974	P11974	-0.2788461532884616	-0.999999998	Scan: 22509 Run: 20180615_KS_CL_9.22509 P1_K.VFLAQKMIIGRCcmNR.A P2_R.TGLIKGSGTAEVELK.K 6 5	TGLIKGSGTAEVELK	VFLAQKMIIGRCcmNR	15	14	-0.2314814810185185	0.0	0.0		0.8339790000000001	1,115.951936	3,344.833979	-0.1864406775932204	Within >4	False	False	False	True
20180615_KS_CL_9	17978	4	GSGTAEVELKK	10	SVETLKEMIK	6								P11974	135	P11974	62	intra	1.8876845214046505	P11974-62-P11974-135	126	57	False	4	BS3	False	False	P11974	P11974	-0.2788461532884616	-0.999999998	Scan: 17978 Run: 20180615_KS_CL_9.17978 P1_R.SVETLKEMIK.S P2_K.GSGTAEVELKK.G 6 10	GSGTAEVELKK	SVETLKEMIK	11	10	-0.2314814810185185	0.0	0.0		0.304718	609.083456	2,432.304718	-0.1864406775932204	Within >4	False	False	False	True
20180615_KS_CL_9	22690	7	DIQDLKFGVEQDVDMVFASFIRK	6	KGATLKITLDNAYMEKCDENILWLDYK	6		15.994904999999989	15	Mox	15.994904999999989;156.0786347;57.021460000000005	14;16;12	Mox;Kbs3oh;Ccm	P11974	230	P11974	141	intra	1.864687022928567	P11974-141-P11974-230	225	136	False	7	BS3	False	False	P11974	P11974	-0.2788461532884616	-0.999999998	Scan: 22690 Run: 20180615_KS_CL_9.22690 P1_K.KGATLKITLDNAYMoxEKbs3ohCcmDENILWLDYK.N P2_K.DIQDLKFGVEQDVDMoxVFASFIRK.A 6 6	DIQDLKFGVEQDVDMoxVFASFIRK	KGATLKITLDNAYMoxEKbs3ohCcmDENILWLDYK	23	27	-0.2314814810185185	0.0	0.0		0.141665	896.741800	6,270.141665	-0.1864406775932204	Within >4	False	False	False	True
20180615_KS_CL_9	16978	3	GSGTAEVELKK	10	GATLKITLDNAYMEK	5					15.994904999999989	13	Mox	P11974	135	P11974	141	intra	1.8530511100526703	P11974-135-P11974-141	126	137	False	3	BS3	False	False	P11974	P11974	-0.2788461532884616	-0.999999998	Scan: 16978 Run: 20180615_KS_CL_9.16978 P1_K.GSGTAEVELKK.G P2_K.GATLKITLDNAYMoxEK.Ccm 10 5	GSGTAEVELKK	GATLKITLDNAYMoxEK	11	15	-0.2314814810185185	0.0	0.0		0.52789	980.516573	2,938.527890	-0.1864406775932204	Within >4	False	False	False	True
20180615_KS_CL_9	16938	5	KPRPTR	1	AGKPVICATQMLESMIK	3					57.021460000000005;15.994904999999989	7;9	Ccm;Mox	P11974	337	P11974	322	intra	1.848310498288491	P11974-322-P11974-337	337	320	False	5	BS3	False	False	P11974	P11974	-0.2788461532884616	-0.999999998	Scan: 16938 Run: 20180615_KS_CL_9.16938 P1_K.KPRPTR.A P2_R.AGKPVICcmATQMoxLESMIK.K 1 3	KPRPTR	AGKPVICcmATQMoxLESMIK	6	17	-0.2314814810185185	0.0	0.0		0.48750299999999996	557.704777	2,783.487503	-0.1864406775932204	Within >4	False	False	False	True
20180615_KS_CL_9	22780	4	AGKPVICATQMLESMIKKPR	3	KGATLKITLDNAYMEK	6		57.021460000000005;156.0786347;156.0786347	7;17;18	Ccm;Kbs3oh;Kbs3oh	155.094619105	1	Kbs3nh2	P11974	322	P11974	141	intra	1.817435251628908	P11974-141-P11974-322	320	136	False	4	BS3	False	False	P11974	P11974	-0.2788461532884616	-0.999999998	Scan: 22780 Run: 20180615_KS_CL_9.22780 P1_K.Kbs3nh2GATLKITLDNAYMEK.Ccm P2_R.AGKPVICcmATQMLESMIKbs3ohKbs3ohPR.P 6 3	AGKPVICcmATQMLESMIKbs3ohKbs3ohPR	Kbs3nh2GATLKITLDNAYMEK	20	16	-0.2314814810185185	0.0	0.0		0.494762	1,165.380967	4,657.494762	-0.1864406775932204	Within >4	False	False	False	True
20180615_KS_CL_9	22800	4	AVNMGSKIMEK	7	IEPGKTDLAVAVPR	5								DECOY:REVERSE_P11974	466	DECOY:REVERSE_P11974	417	intra	1.7934659715030818	DECOY:REVERSE_P11974-417-DECOY:REVERSE_P11974-466	460	413	True	4	BS3	True	True	DECOY:REVERSE_P11974	DECOY:REVERSE_P11974	-0.2788461532884616	-0.999999998	Scan: 22800 Run: 20180615_KS_CL_9.22800 P1_R.IEPGKTDLAVAVPR.Y P2_R.AVNMGSKIMEK.L 5 7	AVNMGSKIMEK	IEPGKTDLAVAVPR	11	14	-0.2314814810185185	1.0	1.0		0.510922	703.385007	2,809.510922	-0.1864406775932204	Within >4	True	True	False	False
20180615_KS_CL_9	7681	3	GSGTAEVELKK	10	KGATLK	1								P11974	135	P11974	136	intra	1.7738960675107485	P11974-135-P11974-136	126	136	False	3	BS3	False	False	P11974	P11974	-0.2788461532884616	-0.999999998	Scan: 7681 Run: 20180615_KS_CL_9.7681 P1_K.KGATLK.I P2_K.GSGTAEVELKK.G 1 10	GSGTAEVELKK	KGATLK	11	6	-0.2314814810185185	0.0	0.0		0.052502	625.024777	1,872.052502	-0.1864406775932204	Within >4	False	False	False	True
20180615_KS_CL_9	21277	4	KILGEK	1	KGVNLPGAAVDLPAVSEKDIQDLK	1								P11974	256	P11974	207	intra	1.7540892932819483	P11974-207-P11974-256	256	207	False	4	BS3	False	False	P11974	P11974	-0.2788461532884616	-0.999999998	Scan: 21277 Run: 20180615_KS_CL_9.21277 P1_R.KILGEK.G P2_K.KGVNLPGAAVDLPAVSEKDIQDLK.F 1 1	KILGEK	KGVNLPGAAVDLPAVSEKDIQDLK	6	24	-0.2314814810185185	0.0	0.0		0.840002	826.217277	3,300.840002	-0.1864406775932204	Within >4	False	False	False	True
20180615_KS_CL_9	23038	4	EMIKSGMNVARMNFSHGTHEYHAETIK	4	VNLAMNVGKAR	9								P11974	66	P11974	498	intra	1.6866653182865907	P11974-66-P11974-498	63	490	False	4	BS3	False	False	P11974	P11974	-0.2788461532884616	-0.999999998	Scan: 23038 Run: 20180615_KS_CL_9.23038 P1_R.VNLAMNVGKAR.G P2_K.EMIKSGMNVARMNFSHGTHEYHAETIK.N 9 4	EMIKSGMNVARMNFSHGTHEYHAETIK	VNLAMNVGKAR	27	11	-0.2314814810185185	0.0	0.0		0.18099	1,107.802524	4,427.180990	-0.1864406775932204	Within >4	False	False	False	True
20180615_KS_CL_9	12785	3	KPRPTR	1	SVETLKEMIK	6								P11974	337	P11974	62	intra	1.6597208904869063	P11974-62-P11974-337	337	57	False	3	BS3	False	False	P11974	P11974	-0.2788461532884616	-0.999999998	Scan: 12785 Run: 20180615_KS_CL_9.12785 P1_R.SVETLKEMIK.S P2_K.KPRPTR.A 6 1	KPRPTR	SVETLKEMIK	6	10	-0.2314814810185185	0.0	0.0		0.167278	690.396369	2,068.167278	-0.1864406775932204	Within >4	False	False	False	True
20180615_KS_CL_9	23496	4	KLFEELAR	1	SGMNVARMNFSHGTHEYHAETIKNVRTATESFASDPILYR	23								P11974	393	P11974	89	intra	1.6446136368283442	P11974-89-P11974-393	393	67	False	4	BS3	False	False	P11974	P11974	-0.2788461532884616	-0.999999998	Scan: 23496 Run: 20180615_KS_CL_9.23496 P1_K.SGMNVARMNFSHGTHEYHAETIKNVRTATESFASDPILYR.P P2_R.KLFEELAR.S 23 1	KLFEELAR	SGMNVARMNFSHGTHEYHAETIKNVRTATESFASDPILYR	8	40	-0.2314814810185185	0.0	0.0		0.802542	1,420.957912	5,679.802542	-0.1864406775932204	Within >4	False	False	False	True
20180615_KS_CL_9	23443	6	GATLKITLDNAYMEKCDENILWLDYK	5	NTGIICTIGPASRSVETLKEMIKSGMNVAR	19		15.994904999999989;156.0786347;57.021460000000005	13;15;11	Mox;Kbs3oh;Ccm	57.021460000000005;15.994904999999989	6;24	Ccm;Mox	P11974	141	P11974	62	intra	1.6434080747897777	P11974-62-P11974-141	137	44	False	6	BS3	False	False	P11974	P11974	-0.2788461532884616	-0.999999998	Scan: 23443 Run: 20180615_KS_CL_9.23443 P1_R.NTGIICcmTIGPASRSVETLKEMIKSGMoxNVAR.M P2_K.GATLKITLDNAYMoxEKbs3ohCcmDENILWLDYK.N 19 5	GATLKITLDNAYMoxEKbs3ohCcmDENILWLDYK	NTGIICcmTIGPASRSVETLKEMIKSGMoxNVAR	26	30	-0.2314814810185185	0.0	0.0		0.343221	1,113.564480	6,675.343221	-0.1864406775932204	Within >4	False	False	False	True
20180615_KS_CL_9	22670	5	VNKITEAHYEHTGHSFNMR	3	PKKIMSELMQTACIVPK	3		15.994904999999989	18	Mox	15.994904999999989;15.994904999999989;57.021460000000005	5;9;13	Mox;Mox;Ccm	DECOY:REVERSE_P11974	443	DECOY:REVERSE_P11974	196	intra	1.5977633867139005	DECOY:REVERSE_P11974-196-DECOY:REVERSE_P11974-443	441	194	True	5	BS3	True	True	DECOY:REVERSE_P11974	DECOY:REVERSE_P11974	-0.2788461532884616	-0.999999998	Scan: 22670 Run: 20180615_KS_CL_9.22670 P1_R.VNKITEAHYEHTGHSFNMoxR.A P2_R.PKKIMoxSELMoxQTACcmIVPK.G 3 3	VNKITEAHYEHTGHSFNMoxR	PKKIMoxSELMoxQTACcmIVPK	19	17	-0.2314814810185185	1.0	1.0		0.166223	886.840521	4,429.166223	-0.1864406775932204	Within >4	True	True	False	False
20180615_KS_CL_9	10683	6	KPRPTR	1	AGKPVICATQMLESMIKKPR	18					57.021460000000005;15.994904999999989;15.994904999999989	7;9;13	Ccm;Mox;Mox	P11974	337	P11974	337	intra	1.5955548875917247	P11974-337-P11974-337	337	320	False	6	BS3	False	False	P11974	P11974	-0.2788461532884616	-0.999999998	Scan: 10683 Run: 20180615_KS_CL_9.10683 P1_K.KPRPTR.A P2_R.AGKPVICcmATQMoxLESMoxIKKPR.P 1 18	KPRPTR	AGKPVICcmATQMoxLESMoxIKKPR	6	20	-0.2314814810185185	0.0	0.0		0.729747	531.128901	3,180.729747	-0.1864406775932204	Within >4	False	False	False	True
20180615_KS_CL_9	18802	4	GSGTAEVELKK	10	GATLKITLDNAYMEK	5								P11974	135	P11974	141	intra	1.5792050786001408	P11974-135-P11974-141	126	137	False	4	BS3	False	False	P11974	P11974	-0.2788461532884616	-0.999999998	Scan: 18802 Run: 20180615_KS_CL_9.18802 P1_K.GSGTAEVELKK.G P2_K.GATLKITLDNAYMEK.Ccm 10 5	GSGTAEVELKK	GATLKITLDNAYMEK	11	15	-0.2314814810185185	0.0	0.0		0.52155	731.637664	2,922.521550	-0.1864406775932204	Within >4	False	False	False	True
20180615_KS_CL_9	12621	5	KPRPTR	1	TGLIKGSGTAEVELKK	5					156.0786347	15	Kbs3oh	P11974	337	P11974	125	intra	1.5642791962231637	P11974-125-P11974-337	337	121	False	5	BS3	False	False	P11974	P11974	-0.2788461532884616	-0.999999998	Scan: 12621 Run: 20180615_KS_CL_9.12621 P1_R.TGLIKGSGTAEVELKbs3ohK.G P2_K.KPRPTR.A 5 1	KPRPTR	TGLIKGSGTAEVELKbs3ohK	6	16	-0.2314814810185185	0.0	0.0		0.540018	536.515280	2,677.540018	-0.1864406775932204	Within >4	False	False	False	True
20180615_KS_CL_9	23553	5	SVETLKEMIKSGMNVARMNFSHGTHEYHAETIK	10	GPDFLVTEVENGGFLGSKKGVNLPGAAVDLPAVSEK	18		15.994904999999989;15.994904999999989	13;18	Mox;Mox	156.0786347	19	Kbs3oh	P11974	66	P11974	206	intra	1.5595602190744304	P11974-66-P11974-206	57	189	False	5	BS3	False	False	P11974	P11974	-0.2788461532884616	-0.999999998	Scan: 23553 Run: 20180615_KS_CL_9.23553 P1_R.SVETLKEMIKSGMoxNVARMoxNFSHGTHEYHAETIK.N P2_K.GPDFLVTEVENGGFLGSKKbs3ohGVNLPGAAVDLPAVSEK.D 10 18	SVETLKEMIKSGMoxNVARMoxNFSHGTHEYHAETIK	GPDFLVTEVENGGFLGSKKbs3ohGVNLPGAAVDLPAVSEK	33	36	-0.2314814810185185	0.0	0.0		0.858298	1,543.378936	7,711.858298	-0.1864406775932204	Within >4	False	False	False	True
20180615_KS_CL_9	23553	5	SVETLKEMIKSGMNVARMNFSHGTHEYHAETIK	10	GPDFLVTEVENGGFLGSKKGVNLPGAAVDLPAVSEK	19		15.994904999999989;15.994904999999989	13;18	Mox;Mox	156.0786347	18	Kbs3oh	P11974	66	P11974	207	intra	1.5595602190744304	P11974-66-P11974-207	57	189	False	5	BS3	False	False	P11974	P11974	-0.2788461532884616	-0.999999998	Scan: 23553 Run: 20180615_KS_CL_9.23553 P1_R.SVETLKEMIKSGMoxNVARMoxNFSHGTHEYHAETIK.N P2_K.GPDFLVTEVENGGFLGSKbs3ohKGVNLPGAAVDLPAVSEK.D 10 19	SVETLKEMIKSGMoxNVARMoxNFSHGTHEYHAETIK	GPDFLVTEVENGGFLGSKbs3ohKGVNLPGAAVDLPAVSEK	33	36	-0.2314814810185185	0.0	0.0		0.858298	1,543.378936	7,711.858298	-0.1864406775932204	Within >4	False	False	False	True
20180615_KS_CL_9	12998	5	KPRPTR	1	GATLKITLDNAYMEK	5								P11974	337	P11974	141	intra	1.5494610346465252	P11974-141-P11974-337	337	137	False	5	BS3	False	False	P11974	P11974	-0.2788461532884616	-0.999999998	Scan: 12998 Run: 20180615_KS_CL_9.12998 P1_K.KPRPTR.A P2_K.GATLKITLDNAYMEK.Ccm 1 5	KPRPTR	GATLKITLDNAYMEK	6	15	-0.2314814810185185	0.0	0.0		0.391958	512.685668	2,558.391958	-0.1864406775932204	Within >4	False	False	False	True
20180615_KS_CL_9	22696	5	VNLAMNVGKARGFFK	9	SVETLKEMIKSGMNVAR	10		15.994904999999989	5	Mox	155.094619105	6	Kbs3nh2	P11974	498	P11974	66	intra	1.5127403004568851	P11974-66-P11974-498	490	57	False	5	BS3	False	False	P11974	P11974	-0.2788461532884616	-0.999999998	Scan: 22696 Run: 20180615_KS_CL_9.22696 P1_R.VNLAMoxNVGKARGFFK.K P2_R.SVETLKbs3nh2EMIKSGMNVAR.M 9 10	VNLAMoxNVGKARGFFK	SVETLKbs3nh2EMIKSGMNVAR	15	17	-0.2314814810185185	0.0	0.0		0.040152999999999994	771.415307	3,852.040153	-0.1864406775932204	Within >4	False	False	False	True
20180615_KS_CL_9	22781	4	GSGTAEVELKKGATLK	10	AGKPVICATQMLESMIK	3					57.021460000000005;15.994904999999989;15.994904999999989	7;9;13	Ccm;Mox;Mox	P11974	135	P11974	322	intra	1.4976161076225698	P11974-135-P11974-322	126	320	False	4	BS3	False	False	P11974	P11974	-0.2788461532884616	-0.999999998	Scan: 22781 Run: 20180615_KS_CL_9.22781 P1_K.GSGTAEVELKKGATLK.I P2_R.AGKPVICcmATQMoxLESMoxIK.K 10 3	GSGTAEVELKKGATLK	AGKPVICcmATQMoxLESMoxIK	16	17	-0.2314814810185185	0.0	0.0		0.9137860000000001	909.485723	3,633.913786	-0.1864406775932204	Within >4	False	False	False	True
20180615_KS_CL_9	23242	4	GATLKITLDNAYMEK	5	KGDVVIVLTGWRPGSGFTNTMRVVPVP	1		15.994904999999989	13	Mox	15.994904999999989	21	Mox	P11974	141	P11974	505	intra	1.4871696425124346	P11974-141-P11974-505	137	505	False	4	BS3	False	False	P11974	P11974	-0.2788461532884616	-0.999999998	Scan: 23242 Run: 20180615_KS_CL_9.23242 P1_K.KGDVVIVLTGWRPGSGFTNTMoxRVVPVP.- P2_K.GATLKITLDNAYMoxEK.Ccm 1 5	GATLKITLDNAYMoxEK	KGDVVIVLTGWRPGSGFTNTMoxRVVPVP	15	27	-0.2314814810185185	0.0	0.0		0.49991800000000003	1,180.632256	4,718.499918	-0.1864406775932204	Within >4	False	False	False	True
20180615_KS_CL_9	22996	3	SVETLKEMIK	6	GATLKITLDNAYMEK	5		15.994904999999989	8	Mox				P11974	62	P11974	141	intra	1.4785650849155318	P11974-62-P11974-141	57	137	False	3	BS3	False	False	P11974	P11974	-0.2788461532884616	-0.999999998	Scan: 22996 Run: 20180615_KS_CL_9.22996 P1_R.SVETLKEMoxIK.S P2_K.GATLKITLDNAYMEK.Ccm 6 5	SVETLKEMoxIK	GATLKITLDNAYMEK	10	15	-0.2314814810185185	0.0	0.0		0.5636479999999999	1,000.195159	2,997.563648	-0.1864406775932204	Within >4	False	False	False	True
20180615_KS_CL_9	22966	3	EMIKSGMNVAR	4	AGKPVICATQMLESMIKK	3		15.994904999999989	2	Mox	57.021460000000005	7	Ccm	P11974	66	P11974	322	intra	1.4745985382859728	P11974-66-P11974-322	63	320	False	3	BS3	False	False	P11974	P11974	-0.2788461532884616	-0.999999998	Scan: 22966 Run: 20180615_KS_CL_9.22966 P1_K.EMoxIKSGMNVAR.M P2_R.AGKPVICcmATQMLESMIKK.P 4 3	EMoxIKSGMNVAR	AGKPVICcmATQMLESMIKK	11	18	-0.2314814810185185	0.0	0.0		0.750618	1,131.924149	3,392.750618	-0.1864406775932204	Within >4	False	False	False	True
20180615_KS_CL_9	23076	3	EMIKSGMNVAR	4	GPDFLVTEVENGGFLGSKK	18		15.994904999999989;15.994904999999989	2;7	Mox;Mox				P11974	66	P11974	206	intra	1.4728931553363172	P11974-66-P11974-206	63	189	False	3	BS3	False	False	P11974	P11974	-0.2788461532884616	-0.999999998	Scan: 23076 Run: 20180615_KS_CL_9.23076 P1_K.GPDFLVTEVENGGFLGSKK.G P2_K.EMoxIKSGMoxNVAR.M 18 4	EMoxIKSGMoxNVAR	GPDFLVTEVENGGFLGSKK	11	19	-0.2314814810185185	0.0	0.0		0.680377	1,133.567402	3,397.680377	-0.1864406775932204	Within >4	False	False	False	True
20180615_KS_CL_9	23091	5	NICKVVDVGSK	4	SGMNVARMNFSHGTHEYHAETIKNVRTATESFASDPILYR	23		57.021460000000005	3	Ccm	15.994904999999989;15.994904999999989	3;8	Mox;Mox	P11974	166	P11974	89	intra	1.4624155131986438	P11974-89-P11974-166	163	67	False	5	BS3	False	False	P11974	P11974	-0.2788461532884616	-0.999999998	Scan: 23091 Run: 20180615_KS_CL_9.23091 P1_K.SGMoxNVARMoxNFSHGTHEYHAETIKNVRTATESFASDPILYR.P P2_K.NICcmKVVDVGSK.V 23 4	NICcmKVVDVGSK	SGMoxNVARMoxNFSHGTHEYHAETIKNVRTATESFASDPILYR	11	40	-0.2314814810185185	0.0	0.0		0.8701180000000001	1,185.981300	5,924.870118	-0.1864406775932204	Within >4	False	False	False	True
20180615_KS_CL_9	22620	3	VNLAMNVGKAR	9	KGDVVIVLTGWRPGSGFTNTMR	1					15.994904999999989	21	Mox	P11974	498	P11974	505	intra	1.4540433260067964	P11974-498-P11974-505	490	505	False	3	BS3	False	False	P11974	P11974	-0.2788461532884616	-0.999999998	Scan: 22620 Run: 20180615_KS_CL_9.22620 P1_R.VNLAMNVGKAR.G P2_K.KGDVVIVLTGWRPGSGFTNTMoxR.V 9 1	VNLAMNVGKAR	KGDVVIVLTGWRPGSGFTNTMoxR	11	22	-0.2314814810185185	0.0	0.0		0.962692	1,239.661507	3,715.962692	-0.1864406775932204	Within >4	False	False	False	True
20180615_KS_CL_9	23418	5	VNKITEAHYEHTGHSFNMRAVNMGSKIMEK	3	ALEEFLKRHFMAAEAERAILHQMR	7		155.094619105	26	Kbs3nh2				DECOY:REVERSE_P11974	443	DECOY:REVERSE_P11974	139	intra	1.4201958309826568	DECOY:REVERSE_P11974-139-DECOY:REVERSE_P11974-443	441	133	True	5	BS3	True	True	DECOY:REVERSE_P11974	DECOY:REVERSE_P11974	-0.2788461532884616	-0.999999998	Scan: 23418 Run: 20180615_KS_CL_9.23418 P1_R.VNKITEAHYEHTGHSFNMRAVNMGSKbs3nh2IMEK.L P2_R.ALEEFLKRHFMAAEAERAILHQMR.V 3 7	VNKITEAHYEHTGHSFNMRAVNMGSKbs3nh2IMEK	ALEEFLKRHFMAAEAERAILHQMR	30	24	-0.2314814810185185	1.0	1.0		0.323218	1,330.671920	6,648.323218	-0.1864406775932204	Within >4	True	True	False	False
20180615_KS_CL_9	6228	3	KAADVHEVR	1	KILGEKGK	6								P11974	247	P11974	261	intra	1.408492041870997	P11974-247-P11974-261	247	256	False	3	BS3	False	False	P11974	P11974	-0.2788461532884616	-0.999999998	Scan: 6228 Run: 20180615_KS_CL_9.6228 P1_R.KILGEKGK.N P2_R.KAADVHEVR.K 6 1	KAADVHEVR	KILGEKGK	9	8	-0.2314814810185185	0.0	0.0		0.157371	678.726400	2,033.157371	-0.1864406775932204	Within >4	False	False	False	True
20180615_KS_CL_9	22784	3	KAADVHEVRK	1	EMIKSGMNVAR	4								P11974	247	P11974	66	intra	1.4066894397991518	P11974-66-P11974-247	247	63	False	3	BS3	False	False	P11974	P11974	-0.2788461532884616	-0.999999998	Scan: 22784 Run: 20180615_KS_CL_9.22784 P1_R.KAADVHEVRK.I P2_K.EMIKSGMNVAR.M 1 4	KAADVHEVRK	EMIKSGMNVAR	10	11	-0.2314814810185185	0.0	0.0		0.33268000000000003	842.451503	2,524.332680	-0.1864406775932204	Within >4	False	False	False	True
20180615_KS_CL_9	22869	5	EAEAAMFHRKLFEELARSSSHSTDLMEAMAMGSVEASYK	10	GSGTAEVELKKGATLK	11					156.0786347	10	Kbs3oh	P11974	393	P11974	136	intra	1.3745085164305029	P11974-136-P11974-393	384	126	False	5	BS3	False	False	P11974	P11974	-0.2788461532884616	-0.999999998	Scan: 22869 Run: 20180615_KS_CL_9.22869 P1_K.GSGTAEVELKbs3ohKGATLK.I P2_R.EAEAAMFHRKLFEELARSSSHSTDLMEAMAMGSVEASYK.Ccm 11 10	EAEAAMFHRKLFEELARSSSHSTDLMEAMAMGSVEASYK	GSGTAEVELKbs3ohKGATLK	39	16	-0.2314814810185185	0.0	0.0		0.034053	1,246.814087	6,229.034053	-0.1864406775932204	Within >4	False	False	False	True
20180615_KS_CL_9	23124	4	CDENILWLDYKNICKVVDVGSK	15	PVICATQMLESMIKKPR	15		57.021460000000005;156.0786347;57.021460000000005	1;11;9	Ccm;Kbs3oh;Ccm	57.021460000000005;15.994904999999989;156.0786347	4;6;14	Ccm;Mox;Kbs3oh	P11974	166	P11974	337	intra	1.3661723702096809	P11974-166-P11974-337	152	323	False	4	BS3	False	False	P11974	P11974	-0.2788461532884616	-0.999999998	Scan: 23124 Run: 20180615_KS_CL_9.23124 P1_K.PVICcmATQMoxLESMIKbs3ohKPR.P P2_K.CcmDENILWLDYKbs3ohNICcmKVVDVGSK.V 15 15	CcmDENILWLDYKbs3ohNICcmKVVDVGSK	PVICcmATQMoxLESMIKbs3ohKPR	22	17	-0.2314814810185185	0.0	0.0		0.5907020000000001	1,284.654952	5,134.590702	-0.1864406775932204	Within >4	False	False	False	True
20180615_KS_CL_9	22597	3	GATLKITLDNAYMEK	5	GVNLPGAAVDLPAVSEKDIQDLK	17		15.994904999999989	13	Mox				P11974	141	P11974	224	intra	1.3589338118138543	P11974-141-P11974-224	137	208	False	3	BS3	False	False	P11974	P11974	-0.2788461532884616	-0.999999998	Scan: 22597 Run: 20180615_KS_CL_9.22597 P1_K.GVNLPGAAVDLPAVSEKDIQDLK.F P2_K.GATLKITLDNAYMoxEK.Ccm 17 5	GATLKITLDNAYMoxEK	GVNLPGAAVDLPAVSEKDIQDLK	15	23	-0.2314814810185185	0.0	0.0		0.182589	1,390.734806	4,169.182589	-0.1864406775932204	Within >4	False	False	False	True
20180615_KS_CL_9	23343	5	NHQTARQAHLYRGIFPVVCKDPVQEAWAEDVDLR	20	CNRAGKPVICATQMLESMIKK	6		57.021460000000005	19	Ccm	57.021460000000005;57.021460000000005;15.994904999999989	1;10;14	Ccm;Ccm;Mox	P11974	475	P11974	322	intra	1.3588998190405177	P11974-322-P11974-475	456	317	False	5	BS3	False	False	P11974	P11974	-0.2788461532884616	-0.999999998	Scan: 23343 Run: 20180615_KS_CL_9.23343 P1_R.NHQTARQAHLYRGIFPVVCcmKDPVQEAWAEDVDLR.V P2_R.CcmNRAGKPVICcmATQMLESMoxIKK.P 20 6	NHQTARQAHLYRGIFPVVCcmKDPVQEAWAEDVDLR	CcmNRAGKPVICcmATQMLESMoxIKK	34	21	-0.2314814810185185	0.0	0.0		0.275723	1,322.262421	6,606.275723	-0.1864406775932204	Within >4	False	False	False	True
20180615_KS_CL_9	23031	5	DPVQEAWAEDVDLRVNLAMNVGKAR	23	GDLGIEIPAEKVFLAQKMIIGR	17					155.094619105;15.994904999999989	11;12	Kbs3nh2;Mox	P11974	498	P11974	311	intra	1.350082651445029	P11974-311-P11974-498	476	295	False	5	BS3	False	False	P11974	P11974	-0.2788461532884616	-0.999999998	Scan: 23031 Run: 20180615_KS_CL_9.23031 P1_R.GDLGIEIPAEKbs3nh2VFLAQKMoxIIGR.Ccm P2_K.DPVQEAWAEDVDLRVNLAMNVGKAR.G 17 23	DPVQEAWAEDVDLRVNLAMNVGKAR	GDLGIEIPAEKbs3nh2VFLAQKMoxIIGR	25	22	-0.2314814810185185	0.0	0.0		0.879408	1,101.383158	5,501.879408	-0.1864406775932204	Within >4	False	False	False	True
20180615_KS_CL_9	10727	5	KPRPTR	1	KLFEELAR	1								P11974	337	P11974	393	intra	1.339496123627674	P11974-337-P11974-393	337	393	False	5	BS3	False	False	P11974	P11974	-0.2788461532884616	-0.999999998	Scan: 10727 Run: 20180615_KS_CL_9.10727 P1_K.KPRPTR.A P2_R.KLFEELAR.S 1 1	KPRPTR	KLFEELAR	6	8	-0.2314814810185185	0.0	0.0		0.093003	380.225877	1,896.093003	-0.1864406775932204	Within >4	False	False	False	True
20180615_KS_CL_9	13774	6	WGTLVIVVDGKK	11	PVPVVRMTNTFGSGPR	1								DECOY:REVERSE_P11974	27	DECOY:REVERSE_P11974	1	intra	1.336422351158618	DECOY:REVERSE_P11974-1-DECOY:REVERSE_P11974-27	17	1	True	6	BS3	True	True	DECOY:REVERSE_P11974	DECOY:REVERSE_P11974	-0.2788461532884616	-0.999999998	Scan: 13774 Run: 20180615_KS_CL_9.13774 P1_R.WGTLVIVVDGKK.F P2_-.PVPVVRMTNTFGSGPR.W 11 1	WGTLVIVVDGKK	PVPVVRMTNTFGSGPR	12	16	-0.2314814810185185	1.0	1.0		0.7384229999999999	528.630347	3,165.738423	-0.1864406775932204	Within >4	True	True	False	False
20180615_KS_CL_9	23308	5	ITLDNAYMEKCDENILWLDYKNICK	10	NTGIICTIGPASRSVETLKEMIKSGMNVAR	19		57.021460000000005;156.0786347;57.021460000000005	11;21;19	Ccm;Kbs3oh;Ccm	57.021460000000005;15.994904999999989;15.994904999999989	6;19;24	Ccm;Mox;Mox	P11974	151	P11974	62	intra	1.30962291232077	P11974-62-P11974-151	142	44	False	5	BS3	False	False	P11974	P11974	-0.2788461532884616	-0.999999998	Scan: 23308 Run: 20180615_KS_CL_9.23308 P1_R.NTGIICcmTIGPASRSVETLKEMoxIKSGMoxNVAR.M P2_K.ITLDNAYMEKCcmDENILWLDYKbs3ohNICcmK.V 19 10	ITLDNAYMEKCcmDENILWLDYKbs3ohNICcmK	NTGIICcmTIGPASRSVETLKEMoxIKSGMoxNVAR	25	30	-0.2314814810185185	0.0	0.0		0.281993	1,345.063675	6,720.281993	-0.1864406775932204	Within >4	False	False	False	True
20180615_KS_CL_9	23071	3	IISKIENHEGVR	4	GATLKITLDNAYMEK	5					15.994904999999989	13	Mox	P11974	270	P11974	141	intra	1.3056091390916993	P11974-141-P11974-270	267	137	False	3	BS3	False	False	P11974	P11974	-0.2788461532884616	-0.999999998	Scan: 23071 Run: 20180615_KS_CL_9.23071 P1_K.IISKIENHEGVR.R P2_K.GATLKITLDNAYMoxEK.Ccm 4 5	IISKIENHEGVR	GATLKITLDNAYMoxEK	12	15	-0.2314814810185185	0.0	0.0		0.6822189999999999	1,072.568016	3,214.682219	-0.1864406775932204	Within >4	False	False	False	True
20180615_KS_CL_9	23232	5	KIMSELMQTACIVPKGARNCR	1	LDQIDKESVAPLDVAAGPLNVGKK	6		15.994904999999989;57.021460000000005;156.0786347;57.021460000000005	7;11;15;15	Mox;Ccm;Kbs3oh;Ccm	156.0786347	23	Kbs3oh	DECOY:REVERSE_P11974	196	DECOY:REVERSE_P11974	308	intra	1.3009103262590382	DECOY:REVERSE_P11974-196-DECOY:REVERSE_P11974-308	196	303	True	5	BS3	True	True	DECOY:REVERSE_P11974	DECOY:REVERSE_P11974	-0.2788461532884616	-0.999999998	Scan: 23232 Run: 20180615_KS_CL_9.23232 P1_K.LDQIDKESVAPLDVAAGPLNVGKbs3ohK.S P2_K.KIMSELMoxQTACcmIVPKbs3ohGARNCcmR.G 6 1	KIMSELMoxQTACcmIVPKbs3ohGARNCcmR	LDQIDKESVAPLDVAAGPLNVGKbs3ohK	21	24	-0.2314814810185185	1.0	1.0		0.810463	1,081.969369	5,404.810463	-0.1864406775932204	Within >4	True	True	False	False
20180615_KS_CL_9	17378	4	IISKIENHEGVR	4	SVETLKEMIK	6								P11974	270	P11974	62	intra	1.2587079125734617	P11974-62-P11974-270	267	57	False	4	BS3	False	False	P11974	P11974	-0.2788461532884616	-0.999999998	Scan: 17378 Run: 20180615_KS_CL_9.17378 P1_R.SVETLKEMIK.S P2_K.IISKIENHEGVR.R 6 4	IISKIENHEGVR	SVETLKEMIK	12	10	-0.2314814810185185	0.0	0.0		0.47070200000000006	678.124952	2,708.470702	-0.1864406775932204	Within >4	False	False	False	True
20180615_KS_CL_9	23011	5	QKGPDFLVTEVENGGFLGSK	2	EMIKSGMNVARMNFSHGTHEYHAETIKNVR	4					156.0786347	27	Kbs3oh	P11974	188	P11974	66	intra	1.2539227561930972	P11974-66-P11974-188	187	63	False	5	BS3	False	False	P11974	P11974	-0.2788461532884616	-0.999999998	Scan: 23011 Run: 20180615_KS_CL_9.23011 P1_K.QKGPDFLVTEVENGGFLGSK.K P2_K.EMIKSGMNVARMNFSHGTHEYHAETIKbs3ohNVR.T 2 4	QKGPDFLVTEVENGGFLGSK	EMIKSGMNVARMNFSHGTHEYHAETIKbs3ohNVR	20	30	-0.2314814810185185	0.0	0.0		0.879618	1,181.383200	5,901.879618	-0.1864406775932204	Within >4	False	False	False	True
20180615_KS_CL_9	19631	5	AVNMGSKIMEK	7	PKKIMSELMQTACIVPKGAR	2					155.094619105;15.994904999999989;57.021460000000005	3;3;7	Kbs3nh2;Mox;Ccm	DECOY:REVERSE_P11974	466	DECOY:REVERSE_P11974	195	intra	1.2487084745387014	DECOY:REVERSE_P11974-195-DECOY:REVERSE_P11974-466	460	194	True	5	BS3	True	True	DECOY:REVERSE_P11974	DECOY:REVERSE_P11974	-0.2788461532884616	-0.999999998	Scan: 19631 Run: 20180615_KS_CL_9.19631 P1_R.PKKbs3nh2IMSELMoxQTACcmIVPKGAR.N P2_R.AVNMGSKIMEK.L 2 7	AVNMGSKIMEK	PKKbs3nh2IMSELMoxQTACcmIVPKGAR	11	20	-0.2314814810185185	1.0	1.0		0.987598	755.604796	3,772.987598	-0.1864406775932204	Within >4	True	True	False	False
20180615_KS_CL_9	18210	5	VNLAMNVGKARGFFKK	15	GVNLPGAAVDLPAVSEKDIQDLKFGVEQDVDMVFASFIRK	23		155.094619105	9	Kbs3nh2	155.094619105	17	Kbs3nh2	P11974	504	P11974	230	intra	1.239933598042872	P11974-230-P11974-504	490	208	False	5	BS3	False	False	P11974	P11974	-0.2788461532884616	-0.999999998	Scan: 18210 Run: 20180615_KS_CL_9.18210 P1_R.VNLAMNVGKbs3nh2ARGFFKK.G P2_K.GVNLPGAAVDLPAVSEKbs3nh2DIQDLKFGVEQDVDMVFASFIRK.A 15 23	VNLAMNVGKbs3nh2ARGFFKK	GVNLPGAAVDLPAVSEKbs3nh2DIQDLKFGVEQDVDMVFASFIRK	16	40	-0.2314814810185185	0.0	0.0		0.5192180000000001	1,309.911120	6,544.519218	-0.1864406775932204	Within >4	False	False	False	True
20180615_KS_CL_9	12017	5	ALEEFLKR	7	PVPVVRMTNTFGSGPR	1								DECOY:REVERSE_P11974	139	DECOY:REVERSE_P11974	1	intra	1.227234611552166	DECOY:REVERSE_P11974-1-DECOY:REVERSE_P11974-139	133	1	True	5	BS3	True	True	DECOY:REVERSE_P11974	DECOY:REVERSE_P11974	-0.2788461532884616	-0.999999998	Scan: 12017 Run: 20180615_KS_CL_9.12017 P1_-.PVPVVRMTNTFGSGPR.W P2_R.ALEEFLKR.H 1 7	ALEEFLKR	PVPVVRMTNTFGSGPR	8	16	-0.2314814810185185	1.0	1.0		0.534453	572.314167	2,856.534453	-0.1864406775932204	Within >4	True	True	False	False
20180615_KS_CL_9	23159	5	GIIMKQALFVK	5	VAELPYDGKATEGSLMICDAGDLVANAVDSGEARTPRPK	9					15.994904999999989;57.021460000000005	16;18	Mox;Ccm	DECOY:REVERSE_P11974	221	DECOY:REVERSE_P11974	165	intra	1.2182297821837589	DECOY:REVERSE_P11974-165-DECOY:REVERSE_P11974-221	217	157	True	5	BS3	True	True	DECOY:REVERSE_P11974	DECOY:REVERSE_P11974	-0.2788461532884616	-0.999999998	Scan: 23159 Run: 20180615_KS_CL_9.23159 P1_R.VAELPYDGKATEGSLMoxICcmDAGDLVANAVDSGEARTPRPK.K P2_R.GIIMKQALFVK.E 9 5	GIIMKQALFVK	VAELPYDGKATEGSLMoxICcmDAGDLVANAVDSGEARTPRPK	11	39	-0.2314814810185185	1.0	1.0		0.805353	1,095.768347	5,473.805353	-0.1864406775932204	Within >4	True	True	False	False
20180615_KS_CL_9	23104	5	SVETLKEMIKSGMNVAR	10	SSSHSTDLMEAMAMGSVEASYKCLAAALIVLTESGRSAHQVAR	22		155.094619105	6	Kbs3nh2	57.021460000000005	23	Ccm	P11974	66	P11974	422	intra	1.2007081108500393	P11974-66-P11974-422	57	401	False	5	BS3	False	False	P11974	P11974	-0.2788461532884616	-0.999999998	Scan: 23104 Run: 20180615_KS_CL_9.23104 P1_R.SVETLKbs3nh2EMIKSGMNVAR.M P2_R.SSSHSTDLMEAMAMGSVEASYKCcmLAAALIVLTESGRSAHQVAR.Y 10 22	SVETLKbs3nh2EMIKSGMNVAR	SSSHSTDLMEAMAMGSVEASYKCcmLAAALIVLTESGRSAHQVAR	17	43	-0.2314814810185185	0.0	0.0		0.311573	1,342.469591	6,707.311573	-0.1864406775932204	Within >4	False	False	False	True
20180615_KS_CL_9	22849	5	AVNMGSKIMEK	7	VAELPYDGKATEGSLMICDAGDLVANAVDSGEAR	9		15.994904999999989	9	Mox	57.021460000000005	18	Ccm	DECOY:REVERSE_P11974	466	DECOY:REVERSE_P11974	165	intra	1.1958673462116556	DECOY:REVERSE_P11974-165-DECOY:REVERSE_P11974-466	460	157	True	5	BS3	True	True	DECOY:REVERSE_P11974	DECOY:REVERSE_P11974	-0.2788461532884616	-0.999999998	Scan: 22849 Run: 20180615_KS_CL_9.22849 P1_R.VAELPYDGKATEGSLMICcmDAGDLVANAVDSGEAR.T P2_R.AVNMGSKIMoxEK.L 9 7	AVNMGSKIMoxEK	VAELPYDGKATEGSLMICcmDAGDLVANAVDSGEAR	11	34	-0.2314814810185185	1.0	1.0		0.287003	971.864677	4,854.287003	-0.1864406775932204	Within >4	True	True	False	False
20180615_KS_CL_9	23553	5	KIMSELMQTACIVPKGAR	15	AVQHASRGSETLVILAAALCKYSAEVSGMAMAEMLDTSHSSSRALEEFLK	21		156.0786347;57.021460000000005	1;6	Kbs3oh;Ccm	57.021460000000005;15.994904999999989;15.994904999999989	20;27;32	Ccm;Mox;Mox	DECOY:REVERSE_P11974	210	DECOY:REVERSE_P11974	110	intra	1.1826506042140197	DECOY:REVERSE_P11974-110-DECOY:REVERSE_P11974-210	196	90	True	5	BS3	True	True	DECOY:REVERSE_P11974	DECOY:REVERSE_P11974	-0.2788461532884616	-0.999999998	Scan: 23553 Run: 20180615_KS_CL_9.23553 P1_K.Kbs3ohIMSELMQTACcmIVPKGAR.N P2_R.AVQHASRGSETLVILAAALCcmKYSAEVSGMoxAMAEMoxLDTSHSSSRALEEFLK.R 15 21	Kbs3ohIMSELMQTACcmIVPKGAR	AVQHASRGSETLVILAAALCcmKYSAEVSGMoxAMAEMoxLDTSHSSSRALEEFLK	18	50	-0.2314814810185185	1.0	1.0		0.8372379999999999	1,543.174724	7,710.837238	-0.1864406775932204	Within >4	True	True	False	False
20180615_KS_CL_9	22822	4	KAADVHEVR	1	MSKSHSEAGSAFIQTQQLHAAMADTFLEHMCR	1					15.994904999999989;15.994904999999989;15.994904999999989;57.021460000000005	1;22;30;31	Mox;Mox;Mox;Ccm	P11974	247	P11974	1	intra	1.1789124657733103	P11974-1-P11974-247	247	1	False	4	BS3	False	False	P11974	P11974	-0.2788461532884616	-0.999999998	Scan: 22822 Run: 20180615_KS_CL_9.22822 P1_-.MoxSKSHSEAGSAFIQTQQLHAAMoxADTFLEHMoxCcmR.L P2_R.KAADVHEVR.K 1 1	KAADVHEVR	MoxSKSHSEAGSAFIQTQQLHAAMoxADTFLEHMoxCcmR	9	32	-0.2314814810185185	0.0	0.0		0.24631799999999998	1,208.318856	4,829.246318	-0.1864406775932204	Within >4	False	False	False	True
20180615_KS_CL_9	23247	4	KLFEELAR	1	SSSHSTDLMEAMAMGSVEASYKCLAAALIVLTESGRSAHQVAR	22					15.994904999999989;15.994904999999989;15.994904999999989;57.021460000000005	9;12;14;23	Mox;Mox;Mox;Ccm	P11974	393	P11974	422	intra	1.1777648356198829	P11974-393-P11974-422	393	401	False	4	BS3	False	False	P11974	P11974	-0.2788461532884616	-0.999999998	Scan: 23247 Run: 20180615_KS_CL_9.23247 P1_R.SSSHSTDLMoxEAMoxAMoxGSVEASYKCcmLAAALIVLTESGRSAHQVAR.Y P2_R.KLFEELAR.S 22 1	KLFEELAR	SSSHSTDLMoxEAMoxAMoxGSVEASYKCcmLAAALIVLTESGRSAHQVAR	8	43	-0.2314814810185185	0.0	0.0		0.778906	1,429.202003	5,712.778906	-0.1864406775932204	Within >4	False	False	False	True
20180615_KS_CL_9	23503	4	EMIKSGMNVAR	4	SGMNVARMNFSHGTHEYHAETIKNVRTATESFASDPILYR	23		15.994904999999989;15.994904999999989	2;7	Mox;Mox	15.994904999999989;15.994904999999989	3;8	Mox;Mox	P11974	66	P11974	89	intra	1.1720773270916591	P11974-66-P11974-89	63	67	False	4	BS3	False	False	P11974	P11974	-0.2788461532884616	-0.999999998	Scan: 23503 Run: 20180615_KS_CL_9.23503 P1_K.SGMoxNVARMoxNFSHGTHEYHAETIKNVRTATESFASDPILYR.P P2_K.EMoxIKSGMoxNVAR.M 23 4	EMoxIKSGMoxNVAR	SGMoxNVARMoxNFSHGTHEYHAETIKNVRTATESFASDPILYR	11	40	-0.2314814810185185	0.0	0.0		0.844274	1,494.468345	5,973.844274	-0.1864406775932204	Within >4	False	False	False	True
20180615_KS_CL_9	22688	5	VNKITEAHYEHTGHSFNMR	3	ALEEFLKRHFMAAEAER	7								DECOY:REVERSE_P11974	443	DECOY:REVERSE_P11974	139	intra	1.1665618739401886	DECOY:REVERSE_P11974-139-DECOY:REVERSE_P11974-443	441	133	True	5	BS3	True	True	DECOY:REVERSE_P11974	DECOY:REVERSE_P11974	-0.2788461532884616	-0.999999998	Scan: 22688 Run: 20180615_KS_CL_9.22688 P1_R.VNKITEAHYEHTGHSFNMR.A P2_R.ALEEFLKRHFMAAEAER.A 3 7	VNKITEAHYEHTGHSFNMR	ALEEFLKRHFMAAEAER	19	17	-0.2314814810185185	1.0	1.0		0.166988	892.040674	4,455.166988	-0.1864406775932204	Within >4	True	True	False	False
20180615_KS_CL_9	23067	5	EAEAAMFHRKLFEELAR	10	NTGIICTIGPASRSVETLKEMIK	19		15.994904999999989	6	Mox	57.021460000000005	6	Ccm	P11974	393	P11974	62	intra	1.1623283506788142	P11974-62-P11974-393	384	44	False	5	BS3	False	False	P11974	P11974	-0.2788461532884616	-0.999999998	Scan: 23067 Run: 20180615_KS_CL_9.23067 P1_R.NTGIICcmTIGPASRSVETLKEMIK.S P2_R.EAEAAMoxFHRKLFEELAR.S 19 10	EAEAAMoxFHRKLFEELAR	NTGIICcmTIGPASRSVETLKEMIK	17	23	-0.2314814810185185	0.0	0.0		0.41717299999999996	944.690711	4,718.417173	-0.1864406775932204	Within >4	False	False	False	True
20180615_KS_CL_9	23485	4	GATLKITLDNAYMEK	5	PTRAEGSDVANAVLDGADCIMLSGETAKGDYPLEAVR	28					57.021460000000005;15.994904999999989	19;19	Ccm;Mox	P11974	141	P11974	367	intra	1.146982995803025	P11974-141-P11974-367	137	340	False	4	BS3	False	False	P11974	P11974	-0.2788461532884616	-0.999999998	Scan: 23485 Run: 20180615_KS_CL_9.23485 P1_R.PTRAEGSDVANAVLDGADCcmIMoxLSGETAKGDYPLEAVR.M P2_K.GATLKITLDNAYMEK.Ccm 28 5	GATLKITLDNAYMEK	PTRAEGSDVANAVLDGADCcmIMoxLSGETAKGDYPLEAVR	15	37	-0.2314814810185185	0.0	0.0		0.73369	1,418.190699	5,668.733690	-0.1864406775932204	Within >4	False	False	False	True
20180615_KS_CL_9	13119	7	KILGEKGK	1	PVICATQMLESMIKKPR	14		156.0786347	6	Kbs3oh	57.021460000000005	4	Ccm	P11974	256	P11974	336	intra	1.1443408477074064	P11974-256-P11974-336	256	323	False	7	BS3	False	False	P11974	P11974	-0.2788461532884616	-0.999999998	Scan: 13119 Run: 20180615_KS_CL_9.13119 P1_K.PVICcmATQMLESMIKKPR.P P2_R.KILGEKbs3ohGK.N 14 1	KILGEKbs3ohGK	PVICcmATQMLESMIKKPR	8	17	-0.2314814810185185	0.0	0.0		0.742065	453.399000	3,166.742065	-0.1864406775932204	Within >4	False	False	False	True
20180615_KS_CL_9	13801	5	KPRPTR	1	AGKPVICATQMLESMIKKPR	18					57.021460000000005;15.994904999999989	7;9	Ccm;Mox	P11974	337	P11974	337	intra	1.1231114694546744	P11974-337-P11974-337	337	320	False	5	BS3	False	False	P11974	P11974	-0.2788461532884616	-0.999999998	Scan: 13801 Run: 20180615_KS_CL_9.13801 P1_K.KPRPTR.A P2_R.AGKPVICcmATQMoxLESMIKKPR.P 1 18	KPRPTR	AGKPVICcmATQMoxLESMIKKPR	6	20	-0.2314814810185185	0.0	0.0		0.739178	633.955112	3,164.739178	-0.1864406775932204	Within >4	False	False	False	True
20180615_KS_CL_9	7372	5	KPRPTR	1	EMIKSGMNVAR	4								P11974	337	P11974	66	intra	1.0913852521967429	P11974-66-P11974-337	337	63	False	5	BS3	False	False	P11974	P11974	-0.2788461532884616	-0.999999998	Scan: 7372 Run: 20180615_KS_CL_9.7372 P1_K.KPRPTR.A P2_K.EMIKSGMNVAR.M 1 4	KPRPTR	EMIKSGMNVAR	6	11	-0.2314814810185185	0.0	0.0		0.13860799999999998	426.234998	2,126.138608	-0.1864406775932204	Within >4	False	False	False	True
20180615_KS_CL_9	23069	5	KIMSELMQTACIVPKGAR	15	YLIPDSAFSETATRVNKITEAHYEHTGHSFNMRAVNMGSK	17		57.021460000000005	11	Ccm				DECOY:REVERSE_P11974	210	DECOY:REVERSE_P11974	443	intra	1.0770139858975896	DECOY:REVERSE_P11974-210-DECOY:REVERSE_P11974-443	196	427	True	5	BS3	True	True	DECOY:REVERSE_P11974	DECOY:REVERSE_P11974	-0.2788461532884616	-0.999999998	Scan: 23069 Run: 20180615_KS_CL_9.23069 P1_R.YLIPDSAFSETATRVNKITEAHYEHTGHSFNMRAVNMGSK.I P2_K.KIMSELMQTACcmIVPKGAR.N 17 15	KIMSELMQTACcmIVPKGAR	YLIPDSAFSETATRVNKITEAHYEHTGHSFNMRAVNMGSK	18	40	-0.2314814810185185	1.0	1.0		0.29136799999999996	1,336.865550	6,679.291368	-0.1864406775932204	Within >4	True	True	False	False
20180615_KS_CL_9	10615	5	KAADVHEVRK	1	PVICATQMLESMIKKPR	15					57.021460000000005	4	Ccm	P11974	247	P11974	337	intra	1.0705320403302268	P11974-247-P11974-337	247	323	False	5	BS3	False	False	P11974	P11974	-0.2788461532884616	-0.999999998	Scan: 10615 Run: 20180615_KS_CL_9.10615 P1_K.PVICcmATQMLESMIKKPR.P P2_R.KAADVHEVRK.I 15 1	KAADVHEVRK	PVICcmATQMLESMIKKPR	10	17	-0.2314814810185185	0.0	0.0		0.777598	659.162796	3,290.777598	-0.1864406775932204	Within >4	False	False	False	True
20180615_KS_CL_9	23842	4	SVETLKEMIK	6	SVETLKEMIKSGMNVAR	6		15.994904999999989	8	Mox	15.994904999999989;156.0786347;15.994904999999989	8;10;8	Mox;Kbs3oh;Mox	P11974	62	P11974	62	intra	1.064027391583492	P11974-62-P11974-62	57	57	False	4	BS3	False	False	P11974	P11974	-0.2788461532884616	-0.999999998	Scan: 23842 Run: 20180615_KS_CL_9.23842 P1_R.SVETLKEMoxIKbs3ohSGMoxNVAR.M P2_R.SVETLKEMoxIK.S 6 6	SVETLKEMoxIK	SVETLKEMoxIKbs3ohSGMoxNVAR	10	17	-0.2314814810185185	0.0	0.0		0.7481140000000001	853.694305	3,410.748114	-0.1864406775932204	Within >4	False	False	False	True
20180615_KS_CL_9	23101	5	KGDVVIVLTGWRPGSGFTNTMR	1	CNRAGKPVICATQMLESMIKK	6					57.021460000000005;57.021460000000005;15.994904999999989;155.094619105	1;10;14;20	Ccm;Ccm;Mox;Kbs3nh2	P11974	505	P11974	322	intra	1.0569349564784396	P11974-322-P11974-505	505	317	False	5	BS3	False	False	P11974	P11974	-0.2788461532884616	-0.999999998	Scan: 23101 Run: 20180615_KS_CL_9.23101 P1_K.KGDVVIVLTGWRPGSGFTNTMR.V P2_R.CcmNRAGKPVICcmATQMLESMoxIKbs3nh2K.P 1 6	KGDVVIVLTGWRPGSGFTNTMR	CcmNRAGKPVICcmATQMLESMoxIKbs3nh2K	22	21	-0.2314814810185185	0.0	0.0		0.650568	1,027.737390	5,133.650568	-0.1864406775932204	Within >4	False	False	False	True
20180615_KS_CL_9	17972	3	GSGTAEVELKK	10	KGVNLPGAAVDLPAVSEK	1								P11974	135	P11974	207	intra	1.0466599865315311	P11974-135-P11974-207	126	207	False	3	BS3	False	False	P11974	P11974	-0.2788461532884616	-0.999999998	Scan: 17972 Run: 20180615_KS_CL_9.17972 P1_K.KGVNLPGAAVDLPAVSEK.D P2_K.GSGTAEVELKK.G 1 10	GSGTAEVELKK	KGVNLPGAAVDLPAVSEK	11	18	-0.2314814810185185	0.0	0.0		0.631204	1,007.551011	3,019.631204	-0.1864406775932204	Within >4	False	False	False	True
20180615_KS_CL_9	19197	3	KPRPTR	1	GDLGIEIPAEKVFLAQK	11								P11974	337	P11974	305	intra	1.019974110110137	P11974-305-P11974-337	337	295	False	3	BS3	False	False	P11974	P11974	-0.2788461532884616	-0.999999998	Scan: 19197 Run: 20180615_KS_CL_9.19197 P1_K.KPRPTR.A P2_R.GDLGIEIPAEKVFLAQK.M 1 11	KPRPTR	GDLGIEIPAEKVFLAQK	6	17	-0.2314814810185185	0.0	0.0		0.542633	907.188154	2,718.542633	-0.1864406775932204	Within >4	False	False	False	True
20180615_KS_CL_9	11794	5	KPRPTR	1	GSGTAEVELKKGATLK	10					156.0786347	11	Kbs3oh	P11974	337	P11974	135	intra	1.0128165274485394	P11974-135-P11974-337	337	126	False	5	BS3	False	False	P11974	P11974	-0.2788461532884616	-0.999999998	Scan: 11794 Run: 20180615_KS_CL_9.11794 P1_K.KPRPTR.A P2_K.GSGTAEVELKKbs3ohGATLK.I 1 10	KPRPTR	GSGTAEVELKKbs3ohGATLK	6	16	-0.2314814810185185	0.0	0.0		0.48669799999999996	528.104616	2,635.486698	-0.1864406775932204	Within >4	False	False	False	True
20180615_KS_CL_9	20266	3	SVETLKEMIK	6	NICKVVDVGSK	4					57.021460000000005	3	Ccm	P11974	62	P11974	166	intra	1.0077433412599879	P11974-62-P11974-166	57	163	False	3	BS3	False	False	P11974	P11974	-0.2788461532884616	-0.999999998	Scan: 20266 Run: 20180615_KS_CL_9.20266 P1_R.SVETLKEMIK.S P2_K.NICcmKVVDVGSK.V 6 4	SVETLKEMIK	NICcmKVVDVGSK	10	11	-0.2314814810185185	0.0	0.0		0.36383899999999997	845.128556	2,532.363839	-0.1864406775932204	Within >4	False	False	False	True
20180615_KS_CL_9	23006	4	PVICATQMLESMIKK	14	KGATLKITLDNAYMEKCDENILWLDYK	16		57.021460000000005	4	Ccm	156.0786347;57.021460000000005	6;12	Kbs3oh;Ccm	P11974	336	P11974	151	intra	0.9898233082189344	P11974-151-P11974-336	323	136	False	4	BS3	False	False	P11974	P11974	-0.2788461532884616	-0.999999998	Scan: 23006 Run: 20180615_KS_CL_9.23006 P1_K.PVICcmATQMLESMIKK.P P2_K.KGATLKbs3ohITLDNAYMEKCcmDENILWLDYK.N 14 16	PVICcmATQMLESMIKK	KGATLKbs3ohITLDNAYMEKCcmDENILWLDYK	15	27	-0.2314814810185185	0.0	0.0		0.681678	1,322.677696	5,286.681678	-0.1864406775932204	Within >4	False	False	False	True
20180615_KS_CL_9	22418	5	MNFSHGTHEYHAETIKNVR	16	GIFPVVCKDPVQEAWAEDVDLR	8		15.994904999999989	1	Mox	57.021460000000005	7	Ccm	P11974	89	P11974	475	intra	0.9839214192026634	P11974-89-P11974-475	74	468	False	5	BS3	False	False	P11974	P11974	-0.2788461532884616	-0.999999998	Scan: 22418 Run: 20180615_KS_CL_9.22418 P1_R.MoxNFSHGTHEYHAETIKNVR.T P2_R.GIFPVVCcmKDPVQEAWAEDVDLR.V 16 8	MoxNFSHGTHEYHAETIKNVR	GIFPVVCcmKDPVQEAWAEDVDLR	19	22	-0.2314814810185185	0.0	0.0		0.40210300000000004	994.287697	4,966.402103	-0.1864406775932204	Within >4	False	False	False	True
20180615_KS_CL_9	23283	5	AGKPVICATQMLESMIKK	3	TATESFASDPILYRPVAVALDTKGPEIR	23		57.021460000000005;15.994904999999989	7;13	Ccm;Mox				P11974	322	P11974	115	intra	0.9730592554516702	P11974-115-P11974-322	320	93	False	5	BS3	False	False	P11974	P11974	-0.2788461532884616	-0.999999998	Scan: 23283 Run: 20180615_KS_CL_9.23283 P1_R.TATESFASDPILYRPVAVALDTKGPEIR.T P2_R.AGKPVICcmATQMLESMoxIKK.P 23 3	AGKPVICcmATQMLESMoxIKK	TATESFASDPILYRPVAVALDTKGPEIR	18	28	-0.2314814810185185	0.0	0.0		0.697593	1,035.946795	5,174.697593	-0.1864406775932204	Within >4	False	False	False	True
20180615_KS_CL_9	23032	4	KAADVHEVR	1	MSKSHSEAGSAFIQTQQLHAAMADTFLEHMCR	1					15.994904999999989;15.994904999999989;57.021460000000005	22;30;31	Mox;Mox;Ccm	P11974	247	P11974	1	intra	0.962987193166858	P11974-1-P11974-247	247	1	False	4	BS3	False	False	P11974	P11974	-0.2788461532884616	-0.999999998	Scan: 23032 Run: 20180615_KS_CL_9.23032 P1_-.MSKSHSEAGSAFIQTQQLHAAMoxADTFLEHMoxCcmR.L P2_R.KAADVHEVR.K 1 1	KAADVHEVR	MSKSHSEAGSAFIQTQQLHAAMoxADTFLEHMoxCcmR	9	32	-0.2314814810185185	0.0	0.0		0.251394	1,204.320125	4,813.251394	-0.1864406775932204	Within >4	False	False	False	True
20180615_KS_CL_9	23545	4	EMIKSGMNVAR	4	EAEAAMFHRKLFEELARSSSHSTDLMEAMAMGSVEASYK	10								P11974	66	P11974	393	intra	0.9405812434427484	P11974-66-P11974-393	63	384	False	4	BS3	False	False	P11974	P11974	-0.2788461532884616	-0.999999998	Scan: 23545 Run: 20180615_KS_CL_9.23545 P1_K.EMIKSGMNVAR.M P2_R.EAEAAMFHRKLFEELARSSSHSTDLMEAMAMGSVEASYK.Ccm 4 10	EMIKSGMNVAR	EAEAAMFHRKLFEELARSSSHSTDLMEAMAMGSVEASYK	11	39	-0.2314814810185185	0.0	0.0		0.7055859999999999	1,430.933673	5,719.705586	-0.1864406775932204	Within >4	False	False	False	True
20180615_KS_CL_9	6697	5	KAADVHEVR	1	ILGEKGK	5								P11974	247	P11974	261	intra	0.9368552477396992	P11974-247-P11974-261	247	257	False	5	BS3	False	False	P11974	P11974	-0.2788461532884616	-0.999999998	Scan: 6697 Run: 20180615_KS_CL_9.6697 P1_R.KAADVHEVR.K P2_K.ILGEKGK.N 1 5	KAADVHEVR	ILGEKGK	9	7	-0.2314814810185185	0.0	0.0		0.068458	382.020968	1,905.068458	-0.1864406775932204	Within >4	False	False	False	True
20180615_KS_CL_9	23513	3	AGKPVICATQMLESMIK	3	SVETLKEMIKSGMNVAR	10		57.021460000000005	7	Ccm	155.094619105	6	Kbs3nh2	P11974	322	P11974	66	intra	0.9184682108946068	P11974-66-P11974-322	320	57	False	3	BS3	False	False	P11974	P11974	-0.2788461532884616	-0.999999998	Scan: 23513 Run: 20180615_KS_CL_9.23513 P1_R.SVETLKbs3nh2EMIKSGMNVAR.M P2_R.AGKPVICcmATQMLESMIK.K 10 3	AGKPVICcmATQMLESMIK	SVETLKbs3nh2EMIKSGMNVAR	17	17	-0.2314814810185185	0.0	0.0		0.12362999999999999	1,354.715153	4,061.123630	-0.1864406775932204	Within >4	False	False	False	True
20180615_KS_CL_9	10883	4	AVNMGSKIMEKLTEVSR	7	ALEEFLKRHFMAAEAER	7								DECOY:REVERSE_P11974	466	DECOY:REVERSE_P11974	139	intra	0.9174996775489556	DECOY:REVERSE_P11974-139-DECOY:REVERSE_P11974-466	460	133	True	4	BS3	True	True	DECOY:REVERSE_P11974	DECOY:REVERSE_P11974	-0.2788461532884616	-0.999999998	Scan: 10883 Run: 20180615_KS_CL_9.10883 P1_R.AVNMGSKIMEKLTEVSR.S P2_R.ALEEFLKRHFMAAEAER.A 7 7	AVNMGSKIMEKLTEVSR	ALEEFLKRHFMAAEAER	17	17	-0.2314814810185185	1.0	1.0		0.08378200000000001	1,020.278222	4,077.083782	-0.1864406775932204	Within >4	True	True	False	False
20180615_KS_CL_9	13929	3	NICKVVDVGSK	4	EMIKSGMNVAR	4		57.021460000000005	3	Ccm				P11974	166	P11974	66	intra	0.9008261405829032	P11974-66-P11974-166	163	63	False	3	BS3	False	False	P11974	P11974	-0.2788461532884616	-0.999999998	Scan: 13929 Run: 20180615_KS_CL_9.13929 P1_K.NICcmKVVDVGSK.V P2_K.EMIKSGMNVAR.M 4 4	NICcmKVVDVGSK	EMIKSGMNVAR	11	11	-0.2314814810185185	0.0	0.0		0.326935	864.449588	2,590.326935	-0.1864406775932204	Within >4	False	False	False	True
20180615_KS_CL_9	23878	6	CNRAGKPVICATQMLESMIK	6	GVNLPGAAVDLPAVSEKDIQDLKFGVEQDVDMVFASFIR	17		57.021460000000005;57.021460000000005	1;10	Ccm;Ccm	15.994904999999989	32	Mox	P11974	322	P11974	224	intra	0.8881637878542621	P11974-224-P11974-322	317	208	False	6	BS3	False	False	P11974	P11974	-0.2788461532884616	-0.999999998	Scan: 23878 Run: 20180615_KS_CL_9.23878 P1_K.GVNLPGAAVDLPAVSEKDIQDLKFGVEQDVDMoxVFASFIR.K P2_R.CcmNRAGKPVICcmATQMLESMIK.K 17 6	CcmNRAGKPVICcmATQMLESMIK	GVNLPGAAVDLPAVSEKDIQDLKFGVEQDVDMoxVFASFIR	20	39	-0.2314814810185185	0.0	0.0		0.316463	1,109.226687	6,649.316463	-0.1864406775932204	Within >4	False	False	False	True
20180615_KS_CL_9	17181	5	KPRPTR	1	QKGPDFLVTEVENGGFLGSKK	2								P11974	337	P11974	188	intra	0.8761068930894615	P11974-188-P11974-337	337	187	False	5	BS3	False	False	P11974	P11974	-0.2788461532884616	-0.999999998	Scan: 17181 Run: 20180615_KS_CL_9.17181 P1_K.QKGPDFLVTEVENGGFLGSKK.G P2_K.KPRPTR.A 2 1	KPRPTR	QKGPDFLVTEVENGGFLGSKK	6	21	-0.2314814810185185	0.0	0.0		0.7005979999999999	629.147396	3,140.700598	-0.1864406775932204	Within >4	False	False	False	True
20180615_KS_CL_9	22252	4	LTAGKK	5	IMSELMQTACIVPKGARNCR	14					15.994904999999989;57.021460000000005;57.021460000000005	2;10;19	Mox;Ccm;Ccm	DECOY:REVERSE_P11974	396	DECOY:REVERSE_P11974	210	intra	0.8640752775349306	DECOY:REVERSE_P11974-210-DECOY:REVERSE_P11974-396	392	197	True	4	BS3	True	True	DECOY:REVERSE_P11974	DECOY:REVERSE_P11974	-0.2788461532884616	-0.999999998	Scan: 22252 Run: 20180615_KS_CL_9.22252 P1_K.LTAGKK.L P2_K.IMoxSELMQTACcmIVPKGARNCcmR.G 5 14	LTAGKK	IMoxSELMQTACcmIVPKGARNCcmR	6	20	-0.2314814810185185	1.0	1.0		0.60313	777.158059	3,104.603130	-0.1864406775932204	Within >4	True	True	False	False
20180615_KS_CL_9	20961	3	SGVDVVKCINK	7	AVNMGSKIMEK	7		57.021460000000005	8	Ccm	15.994904999999989	9	Mox	DECOY:REVERSE_P11974	366	DECOY:REVERSE_P11974	466	intra	0.8369563422889472	DECOY:REVERSE_P11974-366-DECOY:REVERSE_P11974-466	360	460	True	3	BS3	True	True	DECOY:REVERSE_P11974	DECOY:REVERSE_P11974	-0.2788461532884616	-0.999999998	Scan: 20961 Run: 20180615_KS_CL_9.20961 P1_K.SGVDVVKCcmINK.Y P2_R.AVNMGSKIMoxEK.L 7 7	SGVDVVKCcmINK	AVNMGSKIMoxEK	11	11	-0.2314814810185185	1.0	1.0		0.312112	860.444647	2,578.312112	-0.1864406775932204	Within >4	True	True	False	False
20180615_KS_CL_9	23463	4	KSGLFGGNEVETVLFDPGKQK	19	GSETLVILAAALCKYSAEVSGMAMAEMLDTSHSSSR	14		156.0786347	1	Kbs3oh	57.021460000000005;15.994904999999989;15.994904999999989	13;20;25	Ccm;Mox;Mox	DECOY:REVERSE_P11974	344	DECOY:REVERSE_P11974	110	intra	0.8041765401487834	DECOY:REVERSE_P11974-110-DECOY:REVERSE_P11974-344	326	97	True	4	BS3	True	True	DECOY:REVERSE_P11974	DECOY:REVERSE_P11974	-0.2788461532884616	-0.999999998	Scan: 23463 Run: 20180615_KS_CL_9.23463 P1_K.Kbs3ohSGLFGGNEVETVLFDPGKQK.V P2_R.GSETLVILAAALCcmKYSAEVSGMoxAMAEMoxLDTSHSSSR.A 19 14	Kbs3ohSGLFGGNEVETVLFDPGKQK	GSETLVILAAALCcmKYSAEVSGMoxAMAEMoxLDTSHSSSR	21	36	-0.2314814810185185	1.0	1.0		0.073538	1,588.025661	6,348.073538	-0.1864406775932204	Within >4	True	True	False	False
20180615_KS_CL_9	21282	5	VNLAMNVGKAR	9	GFFKKGDVVIVLTGWR	4		15.994904999999989	5	Mox	155.094619105	5	Kbs3nh2	P11974	498	P11974	504	intra	0.8002987551771894	P11974-498-P11974-504	490	501	False	5	BS3	False	False	P11974	P11974	-0.2788461532884616	-0.999999998	Scan: 21282 Run: 20180615_KS_CL_9.21282 P1_R.VNLAMoxNVGKAR.G P2_R.GFFKKbs3nh2GDVVIVLTGWR.P 9 4	VNLAMoxNVGKAR	GFFKKbs3nh2GDVVIVLTGWR	11	16	-0.2314814810185185	0.0	0.0		0.8391129999999999	661.375099	3,301.839113	-0.1864406775932204	Within >4	False	False	False	True
20180615_KS_CL_9	9966	6	KPRPTR	1	PVICATQMLESMIKKPRPTR	15					57.021460000000005;15.994904999999989;15.994904999999989	4;6;10	Ccm;Mox;Mox	P11974	337	P11974	337	intra	0.7860541724687796	P11974-337-P11974-337	337	323	False	6	BS3	False	False	P11974	P11974	-0.2788461532884616	-0.999999998	Scan: 9966 Run: 20180615_KS_CL_9.9966 P1_K.PVICcmATQMoxLESMoxIKKPRPTR.A P2_K.KPRPTR.A 15 1	KPRPTR	PVICcmATQMoxLESMoxIKKPRPTR	6	20	-0.2314814810185185	0.0	0.0		0.781963	547.470937	3,278.781963	-0.1864406775932204	Within >4	False	False	False	True
20180615_KS_CL_9	22099	3	TGLIKGSGTAEVELK	5	KGATLKITLDNAYMEK	6								P11974	125	P11974	141	intra	0.7857212711201268	P11974-125-P11974-141	121	136	False	3	BS3	False	False	P11974	P11974	-0.2788461532884616	-0.999999998	Scan: 22099 Run: 20180615_KS_CL_9.22099 P1_R.TGLIKGSGTAEVELK.K P2_K.KGATLKITLDNAYMEK.Ccm 5 6	TGLIKGSGTAEVELK	KGATLKITLDNAYMEK	15	16	-0.2314814810185185	0.0	0.0		0.864567	1,145.962132	3,434.864567	-0.1864406775932204	Within >4	False	False	False	True
20180615_KS_CL_9	18197	5	GVNLPGAAVDLPAVSEKDIQDLKFGVEQDVDMVFASFIRK	23	GKNIKIISKIENHEGVR	9		155.094619105	17	Kbs3nh2				P11974	230	P11974	270	intra	0.7833601095157398	P11974-230-P11974-270	208	262	False	5	BS3	False	False	P11974	P11974	-0.2788461532884616	-0.999999998	Scan: 18197 Run: 20180615_KS_CL_9.18197 P1_K.GVNLPGAAVDLPAVSEKbs3nh2DIQDLKFGVEQDVDMVFASFIRK.A P2_K.GKNIKIISKIENHEGVR.R 23 9	GVNLPGAAVDLPAVSEKbs3nh2DIQDLKFGVEQDVDMVFASFIRK	GKNIKIISKIENHEGVR	40	17	-0.2314814810185185	0.0	0.0		0.525558	1,309.912388	6,544.525558	-0.1864406775932204	Within >4	False	False	False	True
20180615_KS_CL_9	22926	5	AVNMGSKIMEK	7	ILGTRIEPGKTDLAVAVPRYLIPDSAFSETATR	10		15.994904999999989	9	Mox				DECOY:REVERSE_P11974	466	DECOY:REVERSE_P11974	417	intra	0.7804253994249325	DECOY:REVERSE_P11974-417-DECOY:REVERSE_P11974-466	460	408	True	5	BS3	True	True	DECOY:REVERSE_P11974	DECOY:REVERSE_P11974	-0.2788461532884616	-0.999999998	Scan: 22926 Run: 20180615_KS_CL_9.22926 P1_K.ILGTRIEPGKTDLAVAVPRYLIPDSAFSETATR.V P2_R.AVNMGSKIMoxEK.L 10 7	AVNMGSKIMoxEK	ILGTRIEPGKTDLAVAVPRYLIPDSAFSETATR	11	33	-0.2314814810185185	1.0	1.0		0.6033029999999999	984.527937	4,917.603303	-0.1864406775932204	Within >4	True	True	False	False
20180615_KS_CL_9	7765	6	KILGEKGKNIK	8	NICKVVDVGSK	4					57.021460000000005	3	Ccm	P11974	263	P11974	166	intra	0.7714630444598918	P11974-166-P11974-263	256	163	False	6	BS3	False	False	P11974	P11974	-0.2788461532884616	-0.999999998	Scan: 7765 Run: 20180615_KS_CL_9.7765 P1_K.NICcmKVVDVGSK.V P2_R.KILGEKGKNIK.I 4 8	KILGEKGKNIK	NICcmKVVDVGSK	11	11	-0.2314814810185185	0.0	0.0		0.480541	431.420700	2,582.480541	-0.1864406775932204	Within >4	False	False	False	True
20180615_KS_CL_9	23573	3	AGKPVICATQMLESMIK	3	VYVDDGLISLQVKQK	13		57.021460000000005;15.994904999999989;15.994904999999989	7;9;13	Ccm;Mox;Mox				P11974	322	P11974	186	intra	0.7654290878621516	P11974-186-P11974-322	320	174	False	3	BS3	False	False	P11974	P11974	-0.2788461532884616	-0.999999998	Scan: 23573 Run: 20180615_KS_CL_9.23573 P1_K.VYVDDGLISLQVKQK.G P2_R.AGKPVICcmATQMoxLESMoxIK.K 13 3	AGKPVICcmATQMoxLESMoxIK	VYVDDGLISLQVKQK	17	15	-0.2314814810185185	0.0	0.0		0.9613079999999999	1,250.994379	3,749.961308	-0.1864406775932204	Within >4	False	False	False	True
20180615_KS_CL_9	21837	4	LTAGKKLEVEATGSGK	5	RVGEHNEIKSIIK	9		156.0786347	6	Kbs3oh				DECOY:REVERSE_P11974	396	DECOY:REVERSE_P11974	262	intra	0.754205192873586	DECOY:REVERSE_P11974-262-DECOY:REVERSE_P11974-396	392	254	True	4	BS3	True	True	DECOY:REVERSE_P11974	DECOY:REVERSE_P11974	-0.2788461532884616	-0.999999998	Scan: 21837 Run: 20180615_KS_CL_9.21837 P1_R.RVGEHNEIKSIIK.I P2_K.LTAGKKbs3ohLEVEATGSGK.I 9 5	LTAGKKbs3ohLEVEATGSGK	RVGEHNEIKSIIK	16	13	-0.2314814810185185	1.0	1.0		0.8908860000000001	851.979998	3,403.890886	-0.1864406775932204	Within >4	True	True	False	False
20180615_KS_CL_9	22380	4	LEVEATGSGKILGTR	10	KIMSELMQTACIVPKGAR	15					15.994904999999989;15.994904999999989;57.021460000000005	3;7;11	Mox;Mox;Ccm	DECOY:REVERSE_P11974	407	DECOY:REVERSE_P11974	210	intra	0.7499631110378641	DECOY:REVERSE_P11974-210-DECOY:REVERSE_P11974-407	398	196	True	4	BS3	True	True	DECOY:REVERSE_P11974	DECOY:REVERSE_P11974	-0.2788461532884616	-0.999999998	Scan: 22380 Run: 20180615_KS_CL_9.22380 P1_K.LEVEATGSGKILGTR.I P2_K.KIMoxSELMoxQTACcmIVPKGAR.N 10 15	LEVEATGSGKILGTR	KIMoxSELMoxQTACcmIVPKGAR	15	18	-0.2314814810185185	1.0	1.0		0.965174	933.998570	3,731.965174	-0.1864406775932204	Within >4	True	True	False	False
20180615_KS_CL_9	23105	5	KGATLKITLDNAYMEKCDENILWLDYK	6	VNLAMNVGKARGFFKK	9		15.994904999999989;156.0786347;57.021460000000005	14;16;12	Mox;Kbs3oh;Ccm	156.0786347	15	Kbs3oh	P11974	141	P11974	498	intra	0.7410683680789021	P11974-141-P11974-498	136	490	False	5	BS3	False	False	P11974	P11974	-0.2788461532884616	-0.999999998	Scan: 23105 Run: 20180615_KS_CL_9.23105 P1_R.VNLAMNVGKARGFFKbs3ohK.G P2_K.KGATLKITLDNAYMoxEKbs3ohCcmDENILWLDYK.N 9 6	KGATLKITLDNAYMoxEKbs3ohCcmDENILWLDYK	VNLAMNVGKARGFFKbs3ohK	27	16	-0.2314814810185185	0.0	0.0		0.832583	1,098.973793	5,489.832583	-0.1864406775932204	Within >4	False	False	False	True
20180615_KS_CL_9	22987	5	AKGVNMALNVR	2	ITEAHYEHTGHSFNMRAVNMGSKIMEK	23								DECOY:REVERSE_P11974	34	DECOY:REVERSE_P11974	466	intra	0.729229106421485	DECOY:REVERSE_P11974-34-DECOY:REVERSE_P11974-466	33	444	True	5	BS3	True	True	DECOY:REVERSE_P11974	DECOY:REVERSE_P11974	-0.2788461532884616	-0.999999998	Scan: 22987 Run: 20180615_KS_CL_9.22987 P1_K.ITEAHYEHTGHSFNMRAVNMGSKIMEK.L P2_R.AKGVNMALNVR.L 23 2	AKGVNMALNVR	ITEAHYEHTGHSFNMRAVNMGSKIMEK	11	27	-0.2314814810185185	1.0	1.0		0.164548	886.440186	4,427.164548	-0.1864406775932204	Within >4	True	True	False	False
20180615_KS_CL_9	15670	5	AKGVNMALNVR	2	LTAGKKLEVEATGSGK	5					156.0786347	6	Kbs3oh	DECOY:REVERSE_P11974	34	DECOY:REVERSE_P11974	396	intra	0.6958159337274735	DECOY:REVERSE_P11974-34-DECOY:REVERSE_P11974-396	33	392	True	5	BS3	True	True	DECOY:REVERSE_P11974	DECOY:REVERSE_P11974	-0.2788461532884616	-0.999999998	Scan: 15670 Run: 20180615_KS_CL_9.15670 P1_K.LTAGKKbs3ohLEVEATGSGK.I P2_R.AKGVNMALNVR.L 5 2	AKGVNMALNVR	LTAGKKbs3ohLEVEATGSGK	11	16	-0.2314814810185185	1.0	1.0		0.690388	611.745354	3,053.690388	-0.1864406775932204	Within >4	True	True	False	False
20180615_KS_CL_9	23071	3	AKGVNMALNVR	2	IMSELMQTACIVPKGAR	14					57.021460000000005	10	Ccm	DECOY:REVERSE_P11974	34	DECOY:REVERSE_P11974	210	intra	0.6919233941279899	DECOY:REVERSE_P11974-34-DECOY:REVERSE_P11974-210	33	197	True	3	BS3	True	True	DECOY:REVERSE_P11974	DECOY:REVERSE_P11974	-0.2788461532884616	-0.999999998	Scan: 23071 Run: 20180615_KS_CL_9.23071 P1_K.IMSELMQTACcmIVPKGAR.N P2_R.AKGVNMALNVR.L 14 2	AKGVNMALNVR	IMSELMQTACcmIVPKGAR	11	17	-0.2314814810185185	1.0	1.0		0.690155	1,072.237328	3,213.690155	-0.1864406775932204	Within >4	True	True	False	False
20180615_KS_CL_9	23311	3	PVICATQMLESMIKK	14	GKNIKIISKIENHEGVR	9		57.021460000000005	4	Ccm	156.0786347;156.0786347	2;5	Kbs3oh;Kbs3oh	P11974	336	P11974	270	intra	0.675886932191177	P11974-270-P11974-336	323	262	False	3	BS3	False	False	P11974	P11974	-0.2788461532884616	-0.999999998	Scan: 23311 Run: 20180615_KS_CL_9.23311 P1_K.PVICcmATQMLESMIKK.P P2_K.GKbs3ohNIKbs3ohIISKIENHEGVR.R 14 9	PVICcmATQMLESMIKK	GKbs3ohNIKbs3ohIISKIENHEGVR	15	17	-0.2314814810185185	0.0	0.0		0.22024000000000002	1,378.414023	4,132.220240	-0.1864406775932204	Within >4	False	False	False	True
20180615_KS_CL_9	8661	4	KAADVHEVRK	1	TGLIKGSGTAEVELK	5								P11974	247	P11974	125	intra	0.670092868618854	P11974-125-P11974-247	247	121	False	4	BS3	False	False	P11974	P11974	-0.2788461532884616	-0.999999998	Scan: 8661 Run: 20180615_KS_CL_9.8661 P1_R.TGLIKGSGTAEVELK.K P2_R.KAADVHEVRK.I 5 1	KAADVHEVRK	TGLIKGSGTAEVELK	10	15	-0.2314814810185185	0.0	0.0		0.541798	698.892726	2,791.541798	-0.1864406775932204	Within >4	False	False	False	True
20180615_KS_CL_9	13765	5	KPRPTR	1	AGKPVICATQMLESMIK	3					57.021460000000005;15.994904999999989;15.994904999999989	7;9;13	Ccm;Mox;Mox	P11974	337	P11974	322	intra	0.6538796301076761	P11974-322-P11974-337	337	320	False	5	BS3	False	False	P11974	P11974	-0.2788461532884616	-0.999999998	Scan: 13765 Run: 20180615_KS_CL_9.13765 P1_K.KPRPTR.A P2_R.AGKPVICcmATQMoxLESMoxIK.K 1 3	KPRPTR	AGKPVICcmATQMoxLESMoxIK	6	17	-0.2314814810185185	0.0	0.0		0.490413	560.905359	2,799.490413	-0.1864406775932204	Within >4	False	False	False	True
20180615_KS_CL_9	23241	4	PVICATQMLESMIKKPRPTR	15	ITLDNAYMEKCDENILWLDYK	10		57.021460000000005	4	Ccm	15.994904999999989;57.021460000000005	8;11	Mox;Ccm	P11974	337	P11974	151	intra	0.6480105774665592	P11974-151-P11974-337	323	142	False	4	BS3	False	False	P11974	P11974	-0.2788461532884616	-0.999999998	Scan: 23241 Run: 20180615_KS_CL_9.23241 P1_K.PVICcmATQMLESMIKKPRPTR.A P2_K.ITLDNAYMoxEKCcmDENILWLDYK.N 15 10	PVICcmATQMLESMIKKPRPTR	ITLDNAYMoxEKCcmDENILWLDYK	20	21	-0.2314814810185185	0.0	0.0		0.543354	1,289.893115	5,155.543354	-0.1864406775932204	Within >4	False	False	False	True
20180615_KS_CL_9	18760	6	KPRPTR	1	AGKPVICATQMLESMIKK	17					57.021460000000005	7	Ccm	P11974	337	P11974	336	intra	0.6413557723254592	P11974-336-P11974-337	337	320	False	6	BS3	False	False	P11974	P11974	-0.2788461532884616	-0.999999998	Scan: 18760 Run: 20180615_KS_CL_9.18760 P1_K.KPRPTR.A P2_R.AGKPVICcmATQMLESMIKK.P 1 17	KPRPTR	AGKPVICcmATQMLESMIKK	6	18	-0.2314814810185185	0.0	0.0		0.581619	483.604213	2,895.581619	-0.1864406775932204	Within >4	False	False	False	True
20180615_KS_CL_9	23103	4	NCRGIIMKQALFVK	8	VNKITEAHYEHTGHSFNMRAVNMGSKIMEK	3		57.021460000000005	2	Ccm	155.094619105	26	Kbs3nh2	DECOY:REVERSE_P11974	221	DECOY:REVERSE_P11974	443	intra	0.6399400782006198	DECOY:REVERSE_P11974-221-DECOY:REVERSE_P11974-443	214	441	True	4	BS3	True	True	DECOY:REVERSE_P11974	DECOY:REVERSE_P11974	-0.2788461532884616	-0.999999998	Scan: 23103 Run: 20180615_KS_CL_9.23103 P1_R.VNKITEAHYEHTGHSFNMRAVNMGSKbs3nh2IMEK.L P2_R.NCcmRGIIMKQALFVK.E 3 8	NCcmRGIIMKQALFVK	VNKITEAHYEHTGHSFNMRAVNMGSKbs3nh2IMEK	14	30	-0.2314814810185185	1.0	1.0		0.753382	1,358.195622	5,428.753382	-0.1864406775932204	Within >4	True	True	False	False
20180615_KS_CL_9	23353	3	KFFGRAKGVNMALNVR	7	KIMSELMQTACIVPKGAR	15		15.994904999999989	11	Mox	155.094619105;15.994904999999989;15.994904999999989;57.021460000000005	1;-3;1;5	Kbs3nh2;Mox;Mox;Ccm	DECOY:REVERSE_P11974	34	DECOY:REVERSE_P11974	210	intra	0.6271798791226231	DECOY:REVERSE_P11974-34-DECOY:REVERSE_P11974-210	28	196	True	3	BS3	True	True	DECOY:REVERSE_P11974	DECOY:REVERSE_P11974	-0.2788461532884616	-0.999999998	Scan: 23353 Run: 20180615_KS_CL_9.23353 P1_K.Kbs3nh2IMoxSELMoxQTACcmIVPKGAR.N P2_K.KFFGRAKGVNMoxALNVR.L 15 7	KFFGRAKGVNMoxALNVR	Kbs3nh2IMoxSELMoxQTACcmIVPKGAR	16	18	-0.2314814810185185	1.0	1.0		0.204871	1,394.408900	4,180.204871	-0.1864406775932204	Within >4	True	True	False	False
20180615_KS_CL_9	23517	2	EMIKSGMNVAR	4	TGLIKGSGTAEVELK	5		15.994904999999989	2	Mox				P11974	66	P11974	125	intra	0.6184036401906614	P11974-66-P11974-125	63	121	False	2	BS3	False	False	P11974	P11974	-0.2788461532884616	-0.999999998	Scan: 23517 Run: 20180615_KS_CL_9.23517 P1_R.TGLIKGSGTAEVELK.K P2_K.EMoxIKSGMNVAR.M 5 4	EMoxIKSGMNVAR	TGLIKGSGTAEVELK	11	15	-0.2314814810185185	0.0	0.0		0.511759	1,446.263156	2,890.511759	-0.1864406775932204	Within >4	False	False	False	True
20180615_KS_CL_9	19200	5	LTAGKK	5	KFFGRAKGVNMALNVR	1					156.0786347	7	Kbs3oh	DECOY:REVERSE_P11974	396	DECOY:REVERSE_P11974	28	intra	0.6138403829905899	DECOY:REVERSE_P11974-28-DECOY:REVERSE_P11974-396	392	28	True	5	BS3	True	True	DECOY:REVERSE_P11974	DECOY:REVERSE_P11974	-0.2788461532884616	-0.999999998	Scan: 19200 Run: 20180615_KS_CL_9.19200 P1_K.LTAGKK.L P2_K.KFFGRAKbs3ohGVNMALNVR.L 5 1	LTAGKK	KFFGRAKbs3ohGVNMALNVR	6	16	-0.2314814810185185	1.0	1.0		0.540988	544.515474	2,717.540988	-0.1864406775932204	Within >4	True	True	False	False
20180615_KS_CL_9	23510	5	SGMNVARMNFSHGTHEYHAETIKNVR	23	VYVDDGLISLQVKQKGPDFLVTEVENGGFLGSK	15		15.994904999999989	8	Mox				P11974	89	P11974	188	intra	0.6096715958495121	P11974-89-P11974-188	67	174	False	5	BS3	False	False	P11974	P11974	-0.2788461532884616	-0.999999998	Scan: 23510 Run: 20180615_KS_CL_9.23510 P1_K.VYVDDGLISLQVKQKGPDFLVTEVENGGFLGSK.K P2_K.SGMNVARMoxNFSHGTHEYHAETIKNVR.T 15 23	SGMNVARMoxNFSHGTHEYHAETIKNVR	VYVDDGLISLQVKQKGPDFLVTEVENGGFLGSK	26	33	-0.2314814810185185	0.0	0.0		0.332733	1,339.073823	6,690.332733	-0.1864406775932204	Within >4	False	False	False	True
20180615_KS_CL_9	23419	5	SVETLKEMIKSGMNVAR	6	ITLDNAYMEKCDENILWLDYKNICKVVDVGSK	25		15.994904999999989;15.994904999999989	8;13	Mox;Mox	15.994904999999989;57.021460000000005;57.021460000000005	8;11;24	Mox;Ccm;Ccm	P11974	62	P11974	166	intra	0.6095444936781422	P11974-62-P11974-166	57	142	False	5	BS3	False	False	P11974	P11974	-0.2788461532884616	-0.999999998	Scan: 23419 Run: 20180615_KS_CL_9.23419 P1_R.SVETLKEMoxIKSGMoxNVAR.M P2_K.ITLDNAYMoxEKCcmDENILWLDYKNICcmKVVDVGSK.V 6 25	SVETLKEMoxIKSGMoxNVAR	ITLDNAYMoxEKCcmDENILWLDYKNICcmKVVDVGSK	17	32	-0.2314814810185185	0.0	0.0		0.904703	1,185.788217	5,923.904703	-0.1864406775932204	Within >4	False	False	False	True
20180615_KS_CL_9	23481	3	KAADVHEVR	1	KAADVHEVRKILGEK	1					155.094619105	10	Kbs3nh2	P11974	247	P11974	247	intra	0.6078677704597161	P11974-247-P11974-247	247	247	False	3	BS3	False	False	P11974	P11974	-0.2788461532884616	-0.999999998	Scan: 23481 Run: 20180615_KS_CL_9.23481 P1_R.KAADVHEVRKbs3nh2ILGEK.G P2_R.KAADVHEVR.K 1 1	KAADVHEVR	KAADVHEVRKbs3nh2ILGEK	9	15	-0.2314814810185185	0.0	0.0		0.678495	1,003.900108	3,008.678495	-0.1864406775932204	Within >4	False	False	False	True
20180615_KS_CL_9	22464	4	KPRPTR	1	GVNLPGAAVDLPAVSEKDIQDLKFGVEQDVDMVFASFIRK	17					156.0786347	23	Kbs3oh	P11974	337	P11974	224	intra	0.6021055569962168	P11974-224-P11974-337	337	208	False	4	BS3	False	False	P11974	P11974	-0.2788461532884616	-0.999999998	Scan: 22464 Run: 20180615_KS_CL_9.22464 P1_K.KPRPTR.A P2_K.GVNLPGAAVDLPAVSEKDIQDLKbs3ohFGVEQDVDMVFASFIRK.A 1 17	KPRPTR	GVNLPGAAVDLPAVSEKDIQDLKbs3ohFGVEQDVDMVFASFIRK	6	40	-0.2314814810185185	0.0	0.0		0.8574299999999999	1,342.221634	5,364.857430	-0.1864406775932204	Within >4	False	False	False	True
20180615_KS_CL_9	5000	4	EMIKSGMNVARMNFSHGTHEYHAETIK	4	KAADVHEVRKILGEK	10								P11974	66	P11974	256	intra	0.5966790441257748	P11974-66-P11974-256	63	247	False	4	BS3	False	False	P11974	P11974	-0.2788461532884616	-0.999999998	Scan: 5000 Run: 20180615_KS_CL_9.5000 P1_R.KAADVHEVRKILGEK.G P2_K.EMIKSGMNVARMNFSHGTHEYHAETIK.N 10 4	EMIKSGMNVARMNFSHGTHEYHAETIK	KAADVHEVRKILGEK	27	15	-0.2314814810185185	0.0	0.0		0.503258	1,237.883091	4,947.503258	-0.1864406775932204	Within >4	False	False	False	True
20180615_KS_CL_9	21050	3	KGATLK	1	PVICATQMLESMIKK	14					57.021460000000005	4	Ccm	P11974	136	P11974	336	intra	0.5876979769620021	P11974-136-P11974-336	136	323	False	3	BS3	False	False	P11974	P11974	-0.2788461532884616	-0.999999998	Scan: 21050 Run: 20180615_KS_CL_9.21050 P1_K.PVICcmATQMLESMIKK.P P2_K.KGATLK.I 14 1	KGATLK	PVICcmATQMLESMIKK	6	15	-0.2314814810185185	0.0	0.0		0.361595	835.127808	2,502.361595	-0.1864406775932204	Within >4	False	False	False	True
20180615_KS_CL_9	12661	4	TPRPKK	5	IMEKLTEVSR	4								DECOY:REVERSE_P11974	195	DECOY:REVERSE_P11974	470	intra	0.5814085652024499	DECOY:REVERSE_P11974-195-DECOY:REVERSE_P11974-470	191	467	True	4	BS3	True	True	DECOY:REVERSE_P11974	DECOY:REVERSE_P11974	-0.2788461532884616	-0.999999998	Scan: 12661 Run: 20180615_KS_CL_9.12661 P1_R.TPRPKK.I P2_K.IMEKLTEVSR.S 5 4	TPRPKK	IMEKLTEVSR	6	10	-0.2314814810185185	1.0	1.0		0.171006	518.050028	2,068.171006	-0.1864406775932204	Within >4	True	True	False	False
20180615_KS_CL_9	22145	5	KILGEKGK	6	SVETLKEMIKSGMNVARMNFSHGTHEYHAETIK	10					156.0786347	6	Kbs3oh	P11974	261	P11974	66	intra	0.5759770817931487	P11974-66-P11974-261	256	57	False	5	BS3	False	False	P11974	P11974	-0.2788461532884616	-0.999999998	Scan: 22145 Run: 20180615_KS_CL_9.22145 P1_R.SVETLKbs3ohEMIKSGMNVARMNFSHGTHEYHAETIK.N P2_R.KILGEKGK.N 10 6	KILGEKGK	SVETLKbs3ohEMIKSGMNVARMNFSHGTHEYHAETIK	8	33	-0.2314814810185185	0.0	0.0		0.513688	989.110014	4,940.513688	-0.1864406775932204	Within >4	False	False	False	True
20180615_KS_CL_9	23160	4	GATLKITLDNAYMEK	5	NVRTATESFASDPILYRPVAVALDTKGPEIR	26								P11974	141	P11974	115	intra	0.5740827931768057	P11974-115-P11974-141	137	90	False	4	BS3	False	False	P11974	P11974	-0.2788461532884616	-0.999999998	Scan: 23160 Run: 20180615_KS_CL_9.23160 P1_K.NVRTATESFASDPILYRPVAVALDTKGPEIR.T P2_K.GATLKITLDNAYMEK.Ccm 26 5	GATLKITLDNAYMEK	NVRTATESFASDPILYRPVAVALDTKGPEIR	15	31	-0.2314814810185185	0.0	0.0		0.7089300000000001	1,298.684509	5,190.708930	-0.1864406775932204	Within >4	False	False	False	True
20180615_KS_CL_9	21032	5	LTAGKKLEVEATGSGK	5	IMSELMQTACIVPKGARNCR	14		156.0786347	6	Kbs3oh	15.994904999999989;15.994904999999989;57.021460000000005;57.021460000000005	2;6;10;19	Mox;Mox;Ccm;Ccm	DECOY:REVERSE_P11974	396	DECOY:REVERSE_P11974	210	intra	0.5527239801768626	DECOY:REVERSE_P11974-210-DECOY:REVERSE_P11974-396	392	197	True	5	BS3	True	True	DECOY:REVERSE_P11974	DECOY:REVERSE_P11974	-0.2788461532884616	-0.999999998	Scan: 21032 Run: 20180615_KS_CL_9.21032 P1_K.LTAGKKbs3ohLEVEATGSGK.I P2_K.IMoxSELMoxQTACcmIVPKGARNCcmR.G 5 14	LTAGKKbs3ohLEVEATGSGK	IMoxSELMoxQTACcmIVPKGARNCcmR	16	20	-0.2314814810185185	1.0	1.0		0.146118	850.636500	4,248.146118	-0.1864406775932204	Within >4	True	True	False	False
20180615_KS_CL_9	22951	3	VEHVDAAKR	8	KIMSELMQTACIVPKGAR	1					15.994904999999989;15.994904999999989;57.021460000000005;155.094619105	3;7;11;15	Mox;Mox;Ccm;Kbs3nh2	DECOY:REVERSE_P11974	285	DECOY:REVERSE_P11974	196	intra	0.539928955531293	DECOY:REVERSE_P11974-196-DECOY:REVERSE_P11974-285	278	196	True	3	BS3	True	True	DECOY:REVERSE_P11974	DECOY:REVERSE_P11974	-0.2788461532884616	-0.999999998	Scan: 22951 Run: 20180615_KS_CL_9.22951 P1_R.VEHVDAAKR.I P2_K.KIMoxSELMoxQTACcmIVPKbs3nh2GAR.N 8 1	VEHVDAAKR	KIMoxSELMoxQTACcmIVPKbs3nh2GAR	9	18	-0.2314814810185185	1.0	1.0		0.767874	1,127.929901	3,380.767874	-0.1864406775932204	Within >4	True	True	False	False
20180615_KS_CL_9	22871	5	VNLAMNVGKAR	9	EMIKSGMNVARMNFSHGTHEYHAETIK	4					15.994904999999989	12	Mox	P11974	498	P11974	66	intra	0.5373272401674014	P11974-66-P11974-498	490	63	False	5	BS3	False	False	P11974	P11974	-0.2788461532884616	-0.999999998	Scan: 22871 Run: 20180615_KS_CL_9.22871 P1_R.VNLAMNVGKAR.G P2_K.EMIKSGMNVARMoxNFSHGTHEYHAETIK.N 9 4	VNLAMNVGKAR	EMIKSGMNVARMoxNFSHGTHEYHAETIK	11	27	-0.2314814810185185	0.0	0.0		0.159458	889.639168	4,443.159458	-0.1864406775932204	Within >4	False	False	False	True
20180615_KS_CL_9	15755	4	GKEGLIKR	7	GKEGLIKR	7								DECOY:REVERSE_P11974	276	DECOY:REVERSE_P11974	276	intra	0.5232294410931795	DECOY:REVERSE_P11974-276-DECOY:REVERSE_P11974-276	270	270	True	4	BS3	True	True	DECOY:REVERSE_P11974	DECOY:REVERSE_P11974	-0.2788461532884616	-0.999999998	Scan: 15755 Run: 20180615_KS_CL_9.15755 P1_K.GKEGLIKR.V P2_K.GKEGLIKR.V 7 7	GKEGLIKR	GKEGLIKR	8	8	-0.2314814810185185	1.0	1.0		0.182526	485.302908	1,937.182526	-0.1864406775932204	Within >4	True	True	False	False
20180615_KS_CL_9	22360	5	SVETLKEMIK	6	EMIKSGMNVARMNFSHGTHEYHAETIK	4								P11974	62	P11974	66	intra	0.511462518696182	P11974-62-P11974-66	57	63	False	5	BS3	False	False	P11974	P11974	-0.2788461532884616	-0.999999998	Scan: 22360 Run: 20180615_KS_CL_9.22360 P1_R.SVETLKEMIK.S P2_K.EMIKSGMNVARMNFSHGTHEYHAETIK.N 6 4	SVETLKEMIK	EMIKSGMNVARMNFSHGTHEYHAETIK	10	27	-0.2314814810185185	0.0	0.0		0.17563299999999998	887.442403	4,432.175633	-0.1864406775932204	Within >4	False	False	False	True
20180615_KS_CL_9	6468	6	KLFEELAR	1	VNLAMNVGKARGFFK	9								P11974	393	P11974	498	intra	0.5073248895114274	P11974-393-P11974-498	393	490	False	6	BS3	False	False	P11974	P11974	-0.2788461532884616	-0.999999998	Scan: 6468 Run: 20180615_KS_CL_9.6468 P1_R.VNLAMNVGKARGFFK.K P2_R.KLFEELAR.S 9 1	KLFEELAR	VNLAMNVGKARGFFK	8	15	-0.2314814810185185	0.0	0.0		0.541641	466.597550	2,793.541641	-0.1864406775932204	Within >4	False	False	False	True
20180615_KS_CL_9	23422	5	KLFEELARSSSHSTDLMEAMAMGSVEASYK	1	NICKVVDVGSKVYVDDGLISLQVKQK	4		15.994904999999989;15.994904999999989;15.994904999999989	17;20;22	Mox;Mox;Mox	57.021460000000005;156.0786347;155.094619105	3;11;24	Ccm;Kbs3oh;Kbs3nh2	P11974	393	P11974	166	intra	0.5021463536624813	P11974-166-P11974-393	393	163	False	5	BS3	False	False	P11974	P11974	-0.2788461532884616	-0.999999998	Scan: 23422 Run: 20180615_KS_CL_9.23422 P1_K.NICcmKVVDVGSKbs3ohVYVDDGLISLQVKbs3nh2QK.G P2_R.KLFEELARSSSHSTDLMoxEAMoxAMoxGSVEASYK.Ccm 4 1	KLFEELARSSSHSTDLMoxEAMoxAMoxGSVEASYK	NICcmKVVDVGSKbs3ohVYVDDGLISLQVKbs3nh2QK	30	26	-0.2314814810185185	0.0	0.0		0.340958	1,342.075468	6,705.340958	-0.1864406775932204	Within >4	False	False	False	True
20180615_KS_CL_9	23071	3	AVNMGSKIMEK	7	QALFVKEAPIEIGLDGR	6		15.994904999999989	4	Mox				DECOY:REVERSE_P11974	466	DECOY:REVERSE_P11974	227	intra	0.4996937166929066	DECOY:REVERSE_P11974-227-DECOY:REVERSE_P11974-466	460	222	True	3	BS3	True	True	DECOY:REVERSE_P11974	DECOY:REVERSE_P11974	-0.2788461532884616	-0.999999998	Scan: 23071 Run: 20180615_KS_CL_9.23071 P1_K.QALFVKEAPIEIGLDGR.A P2_R.AVNMoxGSKIMEK.L 6 7	AVNMoxGSKIMEK	QALFVKEAPIEIGLDGR	11	17	-0.2314814810185185	1.0	1.0		0.6816840000000001	1,072.901171	3,215.681684	-0.1864406775932204	Within >4	True	True	False	False
20180615_KS_CL_9	23146	3	IISKIENHEGVR	4	GATLKITLDNAYMEK	5								P11974	270	P11974	141	intra	0.4980241133880207	P11974-141-P11974-270	267	137	False	3	BS3	False	False	P11974	P11974	-0.2788461532884616	-0.999999998	Scan: 23146 Run: 20180615_KS_CL_9.23146 P1_K.IISKIENHEGVR.R P2_K.GATLKITLDNAYMEK.Ccm 4 5	IISKIENHEGVR	GATLKITLDNAYMEK	12	15	-0.2314814810185185	0.0	0.0		0.69065	1,067.237493	3,198.690650	-0.1864406775932204	Within >4	False	False	False	True
20180615_KS_CL_9	19016	6	KPRPTR	1	AGKPVICATQMLESMIKK	3					57.021460000000005	7	Ccm	P11974	337	P11974	322	intra	0.4955856262176941	P11974-322-P11974-337	337	320	False	6	BS3	False	False	P11974	P11974	-0.2788461532884616	-0.999999998	Scan: 19016 Run: 20180615_KS_CL_9.19016 P1_K.KPRPTR.A P2_R.AGKPVICcmATQMLESMIKK.P 1 3	KPRPTR	AGKPVICcmATQMLESMIKK	6	18	-0.2314814810185185	0.0	0.0		0.5885130000000001	483.605362	2,895.588513	-0.1864406775932204	Within >4	False	False	False	True
20180615_KS_CL_9	23728	4	SGMNVARMNFSHGTHEYHAETIKNVR	23	ITLDNAYMEKCDENILWLDYK	10		15.994904999999989;15.994904999999989	3;8	Mox;Mox	15.994904999999989;57.021460000000005	8;11	Mox;Ccm	P11974	89	P11974	151	intra	0.49424335072248293	P11974-89-P11974-151	67	142	False	4	BS3	False	False	P11974	P11974	-0.2788461532884616	-0.999999998	Scan: 23728 Run: 20180615_KS_CL_9.23728 P1_K.SGMoxNVARMoxNFSHGTHEYHAETIKNVR.T P2_K.ITLDNAYMoxEKCcmDENILWLDYK.N 23 10	SGMoxNVARMoxNFSHGTHEYHAETIKNVR	ITLDNAYMoxEKCcmDENILWLDYK	26	21	-0.2314814810185185	0.0	0.0		0.6956939999999999	1,455.431200	5,817.695694	-0.1864406775932204	Within >4	False	False	False	True
20180615_KS_CL_9	18209	3	VEHVDAAKR	8	VQLSILGDDVYVKSGVDVVK	13								DECOY:REVERSE_P11974	285	DECOY:REVERSE_P11974	359	intra	0.4935326436290684	DECOY:REVERSE_P11974-285-DECOY:REVERSE_P11974-359	278	347	True	3	BS3	True	True	DECOY:REVERSE_P11974	DECOY:REVERSE_P11974	-0.2788461532884616	-0.999999998	Scan: 18209 Run: 20180615_KS_CL_9.18209 P1_K.VQLSILGDDVYVKSGVDVVK.Ccm P2_R.VEHVDAAKR.I 13 8	VEHVDAAKR	VQLSILGDDVYVKSGVDVVK	9	20	-0.2314814810185185	1.0	1.0		0.791208	1,098.937679	3,293.791208	-0.1864406775932204	Within >4	True	True	False	False
20180615_KS_CL_9	22509	4	AKGVNMALNVR	2	ITEAHYEHTGHSFNMRAVNMGSKIMEK	23		15.994904999999989	6	Mox	15.994904999999989	15	Mox	DECOY:REVERSE_P11974	34	DECOY:REVERSE_P11974	466	intra	0.48566431790702397	DECOY:REVERSE_P11974-34-DECOY:REVERSE_P11974-466	33	444	True	4	BS3	True	True	DECOY:REVERSE_P11974	DECOY:REVERSE_P11974	-0.2788461532884616	-0.999999998	Scan: 22509 Run: 20180615_KS_CL_9.22509 P1_K.ITEAHYEHTGHSFNMoxRAVNMGSKIMEK.L P2_R.AKGVNMoxALNVR.L 23 2	AKGVNMoxALNVR	ITEAHYEHTGHSFNMoxRAVNMGSKIMEK	11	27	-0.2314814810185185	1.0	1.0		0.169238	1,115.799586	4,459.169238	-0.1864406775932204	Within >4	True	True	False	False
20180615_KS_CL_9	23101	5	QKGPDFLVTEVENGGFLGSKK	2	CNRAGKPVICATQMLESMIKK	20		155.094619105	20	Kbs3nh2	57.021460000000005;155.094619105;57.021460000000005	1;6;4	Ccm;Kbs3nh2;Ccm	P11974	188	P11974	336	intra	0.477380762680409	P11974-188-P11974-336	187	317	False	5	BS3	False	False	P11974	P11974	-0.2788461532884616	-0.999999998	Scan: 23101 Run: 20180615_KS_CL_9.23101 P1_K.QKGPDFLVTEVENGGFLGSKbs3nh2K.G P2_R.CcmNRAGKbs3nh2PVICcmATQMLESMIKK.P 2 20	QKGPDFLVTEVENGGFLGSKbs3nh2K	CcmNRAGKbs3nh2PVICcmATQMLESMIKK	21	21	-0.2314814810185185	0.0	0.0		0.652433	1,027.337763	5,131.652433	-0.1864406775932204	Within >4	False	False	False	True
20180615_KS_CL_9	23231	6	EGLIKRVEHVDAAK	5	VEHVDAAKRIFSAFVMDVDQEVGFKLDQIDK	25					156.0786347	8	Kbs3oh	DECOY:REVERSE_P11974	276	DECOY:REVERSE_P11974	302	intra	0.4712727487704276	DECOY:REVERSE_P11974-276-DECOY:REVERSE_P11974-302	272	278	True	6	BS3	True	True	DECOY:REVERSE_P11974	DECOY:REVERSE_P11974	-0.2788461532884616	-0.999999998	Scan: 23231 Run: 20180615_KS_CL_9.23231 P1_R.VEHVDAAKbs3ohRIFSAFVMDVDQEVGFKLDQIDK.E P2_K.EGLIKRVEHVDAAK.R 25 5	EGLIKRVEHVDAAK	VEHVDAAKbs3ohRIFSAFVMDVDQEVGFKLDQIDK	14	31	-0.2314814810185185	1.0	1.0		0.809145	902.142134	5,406.809145	-0.1864406775932204	Within >4	True	True	False	False
20180615_KS_CL_9	18255	5	KLEVEATGSGK	1	VEHVDAAKRIFSAFVMDVDQEVGFKLDQIDK	8					156.0786347	25	Kbs3oh	DECOY:REVERSE_P11974	397	DECOY:REVERSE_P11974	285	intra	0.4648188429487645	DECOY:REVERSE_P11974-285-DECOY:REVERSE_P11974-397	397	278	True	5	BS3	True	True	DECOY:REVERSE_P11974	DECOY:REVERSE_P11974	-0.2788461532884616	-0.999999998	Scan: 18255 Run: 20180615_KS_CL_9.18255 P1_R.VEHVDAAKRIFSAFVMDVDQEVGFKbs3ohLDQIDK.E P2_K.KLEVEATGSGK.I 8 1	KLEVEATGSGK	VEHVDAAKRIFSAFVMDVDQEVGFKbs3ohLDQIDK	11	31	-0.2314814810185185	1.0	1.0		0.5430229999999999	993.115881	4,960.543023	-0.1864406775932204	Within >4	True	True	False	False
20180615_KS_CL_9	23064	5	KILGEKGK	6	ITLDNAYMEKCDENILWLDYKNICKVVDVGSK	21		155.094619105	1	Kbs3nh2	155.094619105;57.021460000000005;57.021460000000005	10;5;18	Kbs3nh2;Ccm;Ccm	P11974	261	P11974	162	intra	0.446238890457328	P11974-162-P11974-261	256	142	False	5	BS3	False	False	P11974	P11974	-0.2788461532884616	-0.999999998	Scan: 23064 Run: 20180615_KS_CL_9.23064 P1_R.Kbs3nh2ILGEKGK.N P2_K.ITLDNAYMEKbs3nh2CcmDENILWLDYKNICcmKVVDVGSK.V 6 21	Kbs3nh2ILGEKGK	ITLDNAYMEKbs3nh2CcmDENILWLDYKNICcmKVVDVGSK	8	32	-0.2314814810185185	0.0	0.0		0.6644979999999999	1,034.140176	5,165.664498	-0.1864406775932204	Within >4	False	False	False	True
20180615_KS_CL_9	23137	3	AVNMGSKIMEK	7	KLEVEATGSGK	1								DECOY:REVERSE_P11974	466	DECOY:REVERSE_P11974	397	intra	0.4432124462387227	DECOY:REVERSE_P11974-397-DECOY:REVERSE_P11974-466	460	397	True	3	BS3	True	True	DECOY:REVERSE_P11974	DECOY:REVERSE_P11974	-0.2788461532884616	-0.999999998	Scan: 23137 Run: 20180615_KS_CL_9.23137 P1_K.KLEVEATGSGK.I P2_R.AVNMGSKIMEK.L 1 7	AVNMGSKIMEK	KLEVEATGSGK	11	11	-0.2314814810185185	1.0	1.0		0.281562	821.767797	2,462.281562	-0.1864406775932204	Within >4	True	True	False	False
20180615_KS_CL_9	19304	4	KGATLK	1	PVICATQMLESMIKK	14					57.021460000000005;15.994904999999989	4;6	Ccm;Mox	P11974	136	P11974	336	intra	0.4392029531782883	P11974-136-P11974-336	136	323	False	4	BS3	False	False	P11974	P11974	-0.2788461532884616	-0.999999998	Scan: 19304 Run: 20180615_KS_CL_9.19304 P1_K.PVICcmATQMoxLESMIKK.P P2_K.KGATLK.I 14 1	KGATLK	PVICcmATQMoxLESMIKK	6	15	-0.2314814810185185	0.0	0.0		0.367598	630.599176	2,518.367598	-0.1864406775932204	Within >4	False	False	False	True
20180615_KS_CL_9	23556	5	SKSHSEAGSAFIQTQQLHAAMADTFLEHMCR	2	EMIKSGMNVARMNFSHGTHEYHAETIKNVR	4		57.021460000000005	30	Ccm	15.994904999999989;15.994904999999989;155.094619105	7;12;27	Mox;Mox;Kbs3nh2	P11974	3	P11974	66	intra	0.4364680512351223	P11974-3-P11974-66	2	63	False	5	BS3	False	False	P11974	P11974	-0.2788461532884616	-0.999999998	Scan: 23556 Run: 20180615_KS_CL_9.23556 P1_-.SKSHSEAGSAFIQTQQLHAAMADTFLEHMCcmR.L P2_K.EMIKSGMoxNVARMoxNFSHGTHEYHAETIKbs3nh2NVR.T 2 4	SKSHSEAGSAFIQTQQLHAAMADTFLEHMCcmR	EMIKSGMoxNVARMoxNFSHGTHEYHAETIKbs3nh2NVR	31	30	-0.2314814810185185	0.0	0.0		0.43908800000000003	1,461.095094	7,300.439088	-0.1864406775932204	Within >4	False	False	False	True
20180615_KS_CL_9	13265	3	KPRPTR	1	VYVDDGLISLQVKQK	13								P11974	337	P11974	186	intra	0.4296674208497527	P11974-186-P11974-337	337	174	False	3	BS3	False	False	P11974	P11974	-0.2788461532884616	-0.999999998	Scan: 13265 Run: 20180615_KS_CL_9.13265 P1_K.VYVDDGLISLQVKQK.G P2_K.KPRPTR.A 13 1	KPRPTR	VYVDDGLISLQVKQK	6	15	-0.2314814810185185	0.0	0.0		0.46993100000000004	866.163920	2,595.469931	-0.1864406775932204	Within >4	False	False	False	True
20180615_KS_CL_9	15777	4	AVNMGSKIMEK	7	IEPGKTDLAVAVPR	5		15.994904999999989;15.994904999999989	4;9	Mox;Mox				DECOY:REVERSE_P11974	466	DECOY:REVERSE_P11974	417	intra	0.4285230489525366	DECOY:REVERSE_P11974-417-DECOY:REVERSE_P11974-466	460	413	True	4	BS3	True	True	DECOY:REVERSE_P11974	DECOY:REVERSE_P11974	-0.2788461532884616	-0.999999998	Scan: 15777 Run: 20180615_KS_CL_9.15777 P1_R.IEPGKTDLAVAVPR.Y P2_R.AVNMoxGSKIMoxEK.L 5 7	AVNMoxGSKIMoxEK	IEPGKTDLAVAVPR	11	14	-0.2314814810185185	1.0	1.0		0.493874	711.380745	2,841.493874	-0.1864406775932204	Within >4	True	True	False	False
20180615_KS_CL_9	22503	5	AKGVNMALNVR	2	ITEAHYEHTGHSFNMRAVNMGSKIMEK	23		15.994904999999989	6	Mox	15.994904999999989	15	Mox	DECOY:REVERSE_P11974	34	DECOY:REVERSE_P11974	466	intra	0.4216696373616688	DECOY:REVERSE_P11974-34-DECOY:REVERSE_P11974-466	33	444	True	5	BS3	True	True	DECOY:REVERSE_P11974	DECOY:REVERSE_P11974	-0.2788461532884616	-0.999999998	Scan: 22503 Run: 20180615_KS_CL_9.22503 P1_K.ITEAHYEHTGHSFNMoxRAVNMGSKIMEK.L P2_R.AKGVNMoxALNVR.L 23 2	AKGVNMoxALNVR	ITEAHYEHTGHSFNMoxRAVNMGSKIMEK	11	27	-0.2314814810185185	1.0	1.0		0.17758800000000002	892.842794	4,459.177588	-0.1864406775932204	Within >4	True	True	False	False
20180615_KS_CL_9	22947	3	FFGRAKGVNMALNVR	6	AVNMGSKIMEK	7					15.994904999999989	9	Mox	DECOY:REVERSE_P11974	34	DECOY:REVERSE_P11974	466	intra	0.4164588541638065	DECOY:REVERSE_P11974-34-DECOY:REVERSE_P11974-466	29	460	True	3	BS3	True	True	DECOY:REVERSE_P11974	DECOY:REVERSE_P11974	-0.2788461532884616	-0.999999998	Scan: 22947 Run: 20180615_KS_CL_9.22947 P1_K.FFGRAKGVNMALNVR.L P2_R.AVNMGSKIMoxEK.L 6 7	FFGRAKGVNMALNVR	AVNMGSKIMoxEK	15	11	-0.2314814810185185	1.0	1.0		0.574445	1,014.198758	3,039.574445	-0.1864406775932204	Within >4	True	True	False	False
20180615_KS_CL_9	20561	7	KFFGRAKGVNMALNVR	7	EMYANDLTIKLTAGKK	15		15.994904999999989	11	Mox	155.094619105	10	Kbs3nh2	DECOY:REVERSE_P11974	34	DECOY:REVERSE_P11974	396	intra	0.41628839758397534	DECOY:REVERSE_P11974-34-DECOY:REVERSE_P11974-396	28	382	True	7	BS3	True	True	DECOY:REVERSE_P11974	DECOY:REVERSE_P11974	-0.2788461532884616	-0.999999998	Scan: 20561 Run: 20180615_KS_CL_9.20561 P1_K.KFFGRAKGVNMoxALNVR.L P2_K.EMYANDLTIKbs3nh2LTAGKK.L 7 15	KFFGRAKGVNMoxALNVR	EMYANDLTIKbs3nh2LTAGKK	16	16	-0.2314814810185185	1.0	1.0		0.119965	559.738700	3,911.119965	-0.1864406775932204	Within >4	True	True	False	False
20180615_KS_CL_9	21182	5	DIQDLKFGVEQDVDMVFASFIR	6	EMIKSGMNVAR	4								P11974	230	P11974	66	intra	0.4088241362544793	P11974-66-P11974-230	225	63	False	5	BS3	False	False	P11974	P11974	-0.2788461532884616	-0.999999998	Scan: 21182 Run: 20180615_KS_CL_9.21182 P1_K.EMIKSGMNVAR.M P2_K.DIQDLKFGVEQDVDMVFASFIR.K 4 6	DIQDLKFGVEQDVDMVFASFIR	EMIKSGMNVAR	22	11	-0.2314814810185185	0.0	0.0		0.950363	789.797349	3,943.950363	-0.1864406775932204	Within >4	False	False	False	True
20180615_KS_CL_9	9318	3	INKGKEGLIK	5	VQLSILGDDVYVKSGVDVVK	13		155.094619105	3	Kbs3nh2				DECOY:REVERSE_P11974	271	DECOY:REVERSE_P11974	359	intra	0.3997475789609872	DECOY:REVERSE_P11974-271-DECOY:REVERSE_P11974-359	267	347	True	3	BS3	True	True	DECOY:REVERSE_P11974	DECOY:REVERSE_P11974	-0.2788461532884616	-0.999999998	Scan: 9318 Run: 20180615_KS_CL_9.9318 P1_K.VQLSILGDDVYVKSGVDVVK.Ccm P2_K.INKbs3nh2GKEGLIK.R 13 5	INKbs3nh2GKEGLIK	VQLSILGDDVYVKSGVDVVK	10	20	-0.2314814810185185	1.0	1.0		0.005928	1,175.675919	3,524.005928	-0.1864406775932204	Within >4	True	True	False	False
20180615_KS_CL_9	17643	4	KFFGRAKGVNMALNVR	7	NCRGIIMKQALFVK	8					57.021460000000005;15.994904999999989	2;5	Ccm;Mox	DECOY:REVERSE_P11974	34	DECOY:REVERSE_P11974	221	intra	0.3948989571300411	DECOY:REVERSE_P11974-34-DECOY:REVERSE_P11974-221	28	214	True	4	BS3	True	True	DECOY:REVERSE_P11974	DECOY:REVERSE_P11974	-0.2788461532884616	-0.999999998	Scan: 17643 Run: 20180615_KS_CL_9.17643 P1_R.NCcmRGIIMoxKQALFVK.E P2_K.KFFGRAKGVNMALNVR.L 8 7	KFFGRAKGVNMALNVR	NCcmRGIIMoxKQALFVK	16	14	-0.2314814810185185	1.0	1.0		0.998958	910.507016	3,637.998958	-0.1864406775932204	Within >4	True	True	False	False
20180615_KS_CL_9	23958	4	DIQDLKFGVEQDVDMVFASFIR	6	ILGEKGK	5								P11974	230	P11974	261	intra	0.38754358147820794	P11974-230-P11974-261	225	257	False	4	BS3	False	False	P11974	P11974	-0.2788461532884616	-0.999999998	Scan: 23958 Run: 20180615_KS_CL_9.23958 P1_K.ILGEKGK.N P2_K.DIQDLKFGVEQDVDMVFASFIR.K 5 6	DIQDLKFGVEQDVDMVFASFIR	ILGEKGK	22	7	-0.2314814810185185	0.0	0.0		0.780842	864.202487	3,452.780842	-0.1864406775932204	Within >4	False	False	False	True
20180615_KS_CL_9	17567	4	EMIKSGMNVAR	4	KGVNLPGAAVDLPAVSEK	1		15.994904999999989;15.994904999999989	2;7	Mox;Mox				P11974	66	P11974	207	intra	0.3866669148925675	P11974-66-P11974-207	63	207	False	4	BS3	False	False	P11974	P11974	-0.2788461532884616	-0.999999998	Scan: 17567 Run: 20180615_KS_CL_9.17567 P1_K.KGVNLPGAAVDLPAVSEK.D P2_K.EMoxIKSGMoxNVAR.M 1 4	EMoxIKSGMoxNVAR	KGVNLPGAAVDLPAVSEK	11	18	-0.2314814810185185	0.0	0.0		0.6552180000000001	793.171081	3,168.655218	-0.1864406775932204	Within >4	False	False	False	True
20180615_KS_CL_9	5940	5	KLFEELAR	1	VNLAMNVGKARGFFK	9					15.994904999999989	5	Mox	P11974	393	P11974	498	intra	0.3848201478606445	P11974-393-P11974-498	393	490	False	5	BS3	False	False	P11974	P11974	-0.2788461532884616	-0.999999998	Scan: 5940 Run: 20180615_KS_CL_9.5940 P1_R.VNLAMoxNVGKARGFFK.K P2_R.KLFEELAR.S 9 1	KLFEELAR	VNLAMoxNVGKARGFFK	8	15	-0.2314814810185185	0.0	0.0		0.5348729999999999	562.914251	2,809.534873	-0.1864406775932204	Within >4	False	False	False	True
20180615_KS_CL_9	22656	4	AGKPVICATQMLESMIKKPR	3	AGKPVICATQMLESMIK	3		57.021460000000005	7	Ccm	57.021460000000005	7	Ccm	P11974	322	P11974	322	intra	0.38319159288355104	P11974-322-P11974-322	320	320	False	4	BS3	False	False	P11974	P11974	-0.2788461532884616	-0.999999998	Scan: 22656 Run: 20180615_KS_CL_9.22656 P1_R.AGKPVICcmATQMLESMIKKPR.P P2_R.AGKPVICcmATQMLESMIK.K 3 3	AGKPVICcmATQMLESMIKKPR	AGKPVICcmATQMLESMIK	20	17	-0.2314814810185185	0.0	0.0		0.22015	1,068.812314	4,271.220150	-0.1864406775932204	Within >4	False	False	False	True
20180615_KS_CL_9	23485	4	AGKPVICATQMLESMIKK	17	AEGSDVANAVLDGADCIMLSGETAKGDYPLEAVR	25		57.021460000000005;15.994904999999989	7;9	Ccm;Mox	57.021460000000005;15.994904999999989	16;16	Ccm;Mox	P11974	336	P11974	367	intra	0.37453565295450736	P11974-336-P11974-367	320	343	False	4	BS3	False	False	P11974	P11974	-0.2788461532884616	-0.999999998	Scan: 23485 Run: 20180615_KS_CL_9.23485 P1_R.AGKPVICcmATQMoxLESMIKK.P P2_R.AEGSDVANAVLDGADCcmIMoxLSGETAKGDYPLEAVR.M 17 25	AGKPVICcmATQMoxLESMIKK	AEGSDVANAVLDGADCcmIMoxLSGETAKGDYPLEAVR	18	34	-0.2314814810185185	0.0	0.0		0.764474	1,417.948395	5,667.764474	-0.1864406775932204	Within >4	False	False	False	True
20180615_KS_CL_9	23964	3	MNFSHGTHEYHAETIKNVR	16	EMIKSGMNVAR	4		15.994904999999989	1	Mox	15.994904999999989;15.994904999999989	2;7	Mox;Mox	P11974	89	P11974	66	intra	0.3679463493633601	P11974-66-P11974-89	74	63	False	3	BS3	False	False	P11974	P11974	-0.2788461532884616	-0.999999998	Scan: 23964 Run: 20180615_KS_CL_9.23964 P1_R.MoxNFSHGTHEYHAETIKNVR.T P2_K.EMoxIKSGMoxNVAR.M 16 4	MoxNFSHGTHEYHAETIKNVR	EMoxIKSGMoxNVAR	19	11	-0.2314814810185185	0.0	0.0		0.725492	1,231.249107	3,690.725492	-0.1864406775932204	Within >4	False	False	False	True
20180615_KS_CL_9	22778	3	AVNMGSKIMEK	7	AVNMGSKIMEK	7		15.994904999999989;15.994904999999989	4;9	Mox;Mox	15.994904999999989	9	Mox	DECOY:REVERSE_P11974	466	DECOY:REVERSE_P11974	466	intra	0.35679633089090207	DECOY:REVERSE_P11974-466-DECOY:REVERSE_P11974-466	460	460	True	3	BS3	True	True	DECOY:REVERSE_P11974	DECOY:REVERSE_P11974	-0.2788461532884616	-0.999999998	Scan: 22778 Run: 20180615_KS_CL_9.22778 P1_R.AVNMoxGSKIMoxEK.L P2_R.AVNMGSKIMoxEK.L 7 7	AVNMoxGSKIMoxEK	AVNMGSKIMoxEK	11	11	-0.2314814810185185	1.0	1.0		0.273403	867.431744	2,599.273403	-0.1864406775932204	Within >4	True	True	False	False
20180615_KS_CL_9	22376	4	KILGEKGK	6	CNRAGKPVICATQMLESMIKK	6					57.021460000000005;57.021460000000005;15.994904999999989;15.994904999999989	1;10;10;14	Ccm;Ccm;Mox;Mox	P11974	261	P11974	322	intra	0.3460505961300292	P11974-261-P11974-322	256	317	False	4	BS3	False	False	P11974	P11974	-0.2788461532884616	-0.999999998	Scan: 22376 Run: 20180615_KS_CL_9.22376 P1_R.KILGEKGK.N P2_R.CcmNRAGKPVICcmATQMoxLESMoxIKK.P 6 6	KILGEKGK	CcmNRAGKPVICcmATQMoxLESMoxIKK	8	21	-0.2314814810185185	0.0	0.0		0.84367	869.968194	3,475.843670	-0.1864406775932204	Within >4	False	False	False	True
20180615_KS_CL_9	23663	4	AGKPVICATQMLESMIK	3	VVDVGSKVYVDDGLISLQVK	7		57.021460000000005;15.994904999999989	7;13	Ccm;Mox				P11974	322	P11974	173	intra	0.34054974916759856	P11974-173-P11974-322	320	167	False	4	BS3	False	False	P11974	P11974	-0.2788461532884616	-0.999999998	Scan: 23663 Run: 20180615_KS_CL_9.23663 P1_K.VVDVGSKVYVDDGLISLQVK.Q P2_R.AGKPVICcmATQMLESMoxIK.K 7 3	AGKPVICcmATQMLESMoxIK	VVDVGSKVYVDDGLISLQVK	17	20	-0.2314814810185185	0.0	0.0		0.198154	1,041.556815	4,162.198154	-0.1864406775932204	Within >4	False	False	False	True
20180615_KS_CL_9	23332	3	AVNMGSKIMEK	7	SGLFGGNEVETVLFDPGKQK	18								DECOY:REVERSE_P11974	466	DECOY:REVERSE_P11974	344	intra	0.3218525024552281	DECOY:REVERSE_P11974-344-DECOY:REVERSE_P11974-466	460	327	True	3	BS3	True	True	DECOY:REVERSE_P11974	DECOY:REVERSE_P11974	-0.2788461532884616	-0.999999998	Scan: 23332 Run: 20180615_KS_CL_9.23332 P1_K.SGLFGGNEVETVLFDPGKQK.V P2_R.AVNMGSKIMEK.L 18 7	AVNMGSKIMEK	SGLFGGNEVETVLFDPGKQK	11	20	-0.2314814810185185	1.0	1.0		0.7354609999999999	1,156.252430	3,465.735461	-0.1864406775932204	Within >4	True	True	False	False
20180615_KS_CL_9	11791	3	AKGVNMALNVR	2	AVNMGSKIMEK	7					15.994904999999989	4	Mox	DECOY:REVERSE_P11974	34	DECOY:REVERSE_P11974	466	intra	0.3146143072361695	DECOY:REVERSE_P11974-34-DECOY:REVERSE_P11974-466	33	460	True	3	BS3	True	True	DECOY:REVERSE_P11974	DECOY:REVERSE_P11974	-0.2788461532884616	-0.999999998	Scan: 11791 Run: 20180615_KS_CL_9.11791 P1_R.AVNMoxGSKIMEK.L P2_R.AKGVNMALNVR.L 7 2	AKGVNMALNVR	AVNMoxGSKIMEK	11	11	-0.2314814810185185	1.0	1.0		0.327971	845.116600	2,532.327971	-0.1864406775932204	Within >4	True	True	False	False
20180615_KS_CL_9	22869	5	VNKITEAHYEHTGHSFNMR	3	YLIPDSAFSETATRVNKITEAHYEHTGHSFNMR	17								DECOY:REVERSE_P11974	443	DECOY:REVERSE_P11974	443	intra	0.31452917360287386	DECOY:REVERSE_P11974-443-DECOY:REVERSE_P11974-443	441	427	True	5	BS3	True	True	DECOY:REVERSE_P11974	DECOY:REVERSE_P11974	-0.2788461532884616	-0.999999998	Scan: 22869 Run: 20180615_KS_CL_9.22869 P1_R.YLIPDSAFSETATRVNKITEAHYEHTGHSFNMR.A P2_R.VNKITEAHYEHTGHSFNMR.A 17 3	VNKITEAHYEHTGHSFNMR	YLIPDSAFSETATRVNKITEAHYEHTGHSFNMR	19	33	-0.2314814810185185	1.0	1.0		0.951383	1,246.997553	6,229.951383	-0.1864406775932204	Within >4	True	True	False	False
20180615_KS_CL_9	18316	3	KILGEKGKNIK	8	KGATLKITLDNAYMEK	6								P11974	263	P11974	141	intra	0.3105881462386333	P11974-141-P11974-263	256	136	False	3	BS3	False	False	P11974	P11974	-0.2788461532884616	-0.999999998	Scan: 18316 Run: 20180615_KS_CL_9.18316 P1_R.KILGEKGKNIK.I P2_K.KGATLKITLDNAYMEK.Ccm 8 6	KILGEKGKNIK	KGATLKITLDNAYMEK	11	16	-0.2314814810185185	0.0	0.0		0.802271	1,054.274700	3,159.802271	-0.1864406775932204	Within >4	False	False	False	True
20180615_KS_CL_9	18503	4	PVICATQMLESMIKK	14	PVICATQMLESMIKKPR	14		57.021460000000005	4	Ccm	57.021460000000005;155.094619105	4;15	Ccm;Kbs3nh2	P11974	336	P11974	336	intra	0.3105241289945329	P11974-336-P11974-336	323	323	False	4	BS3	False	False	P11974	P11974	-0.2788461532884616	-0.999999998	Scan: 18503 Run: 20180615_KS_CL_9.18503 P1_K.PVICcmATQMLESMIKKbs3nh2PR.P P2_K.PVICcmATQMLESMIKK.P 14 14	PVICcmATQMLESMIKK	PVICcmATQMLESMIKKbs3nh2PR	15	17	-0.2314814810185185	0.0	0.0		0.11823800000000001	1,011.536836	4,042.118238	-0.1864406775932204	Within >4	False	False	False	True
20180615_KS_CL_9	18503	4	PVICATQMLESMIKK	14	PVICATQMLESMIKKPR	15		57.021460000000005	4	Ccm	57.021460000000005;155.094619105	4;14	Ccm;Kbs3nh2	P11974	336	P11974	337	intra	0.3105241289945329	P11974-336-P11974-337	323	323	False	4	BS3	False	False	P11974	P11974	-0.2788461532884616	-0.999999998	Scan: 18503 Run: 20180615_KS_CL_9.18503 P1_K.PVICcmATQMLESMIKbs3nh2KPR.P P2_K.PVICcmATQMLESMIKK.P 15 14	PVICcmATQMLESMIKK	PVICcmATQMLESMIKbs3nh2KPR	15	17	-0.2314814810185185	0.0	0.0		0.11823800000000001	1,011.536836	4,042.118238	-0.1864406775932204	Within >4	False	False	False	True
20180615_KS_CL_9	23025	3	AVNMGSKIMEK	7	FFGRAKGVNMALNVR	6					15.994904999999989	10	Mox	DECOY:REVERSE_P11974	466	DECOY:REVERSE_P11974	34	intra	0.3064074050182069	DECOY:REVERSE_P11974-34-DECOY:REVERSE_P11974-466	460	29	True	3	BS3	True	True	DECOY:REVERSE_P11974	DECOY:REVERSE_P11974	-0.2788461532884616	-0.999999998	Scan: 23025 Run: 20180615_KS_CL_9.23025 P1_K.FFGRAKGVNMoxALNVR.L P2_R.AVNMGSKIMEK.L 6 7	AVNMGSKIMEK	FFGRAKGVNMoxALNVR	11	15	-0.2314814810185185	1.0	1.0		0.5747869999999999	1,014.198872	3,039.574787	-0.1864406775932204	Within >4	True	True	False	False
20180615_KS_CL_9	20705	5	GIIMKQALFVK	5	SGLFGGNEVETVLFDPGKQKVQLSILGDDVYVKSGVDVVK	20		15.994904999999989	4	Mox	155.094619105	33	Kbs3nh2	DECOY:REVERSE_P11974	221	DECOY:REVERSE_P11974	346	intra	0.2929944484535658	DECOY:REVERSE_P11974-221-DECOY:REVERSE_P11974-346	217	327	True	5	BS3	True	True	DECOY:REVERSE_P11974	DECOY:REVERSE_P11974	-0.2788461532884616	-0.999999998	Scan: 20705 Run: 20180615_KS_CL_9.20705 P1_K.SGLFGGNEVETVLFDPGKQKVQLSILGDDVYVKbs3nh2SGVDVVK.Ccm P2_R.GIIMoxKQALFVK.E 20 5	GIIMoxKQALFVK	SGLFGGNEVETVLFDPGKQKVQLSILGDDVYVKbs3nh2SGVDVVK	11	40	-0.2314814810185185	1.0	1.0		0.139723	1,159.235221	5,791.139723	-0.1864406775932204	Within >4	True	True	False	False
20180615_KS_CL_9	23015	4	KIMSELMQTACIVPKGAR	1	LEVEATGSGKILGTR	10		15.994904999999989;57.021460000000005;156.0786347	3;11;15	Mox;Ccm;Kbs3oh				DECOY:REVERSE_P11974	196	DECOY:REVERSE_P11974	407	intra	0.2919444410600365	DECOY:REVERSE_P11974-196-DECOY:REVERSE_P11974-407	196	398	True	4	BS3	True	True	DECOY:REVERSE_P11974	DECOY:REVERSE_P11974	-0.2788461532884616	-0.999999998	Scan: 23015 Run: 20180615_KS_CL_9.23015 P1_K.LEVEATGSGKILGTR.I P2_K.KIMoxSELMQTACcmIVPKbs3ohGAR.N 10 1	KIMoxSELMQTACcmIVPKbs3ohGAR	LEVEATGSGKILGTR	18	15	-0.2314814810185185	1.0	1.0		0.054274	969.020845	3,872.054274	-0.1864406775932204	Within >4	True	True	False	False
20180615_KS_CL_9	20441	5	VNKITEAHYEHTGHSFNMR	3	AVNMGSKIMEKLTEVSR	7					156.0786347	11	Kbs3oh	DECOY:REVERSE_P11974	443	DECOY:REVERSE_P11974	466	intra	0.2905699338104535	DECOY:REVERSE_P11974-443-DECOY:REVERSE_P11974-466	441	460	True	5	BS3	True	True	DECOY:REVERSE_P11974	DECOY:REVERSE_P11974	-0.2788461532884616	-0.999999998	Scan: 20441 Run: 20180615_KS_CL_9.20441 P1_R.VNKITEAHYEHTGHSFNMR.A P2_R.AVNMGSKIMEKbs3ohLTEVSR.S 3 7	VNKITEAHYEHTGHSFNMR	AVNMGSKIMEKbs3ohLTEVSR	19	17	-0.2314814810185185	1.0	1.0		0.20236300000000002	892.247749	4,456.202363	-0.1864406775932204	Within >4	True	True	False	False
20180615_KS_CL_9	20441	5	VNKITEAHYEHTGHSFNMR	3	AVNMGSKIMEKLTEVSR	11					156.0786347	7	Kbs3oh	DECOY:REVERSE_P11974	443	DECOY:REVERSE_P11974	470	intra	0.2905699338104535	DECOY:REVERSE_P11974-443-DECOY:REVERSE_P11974-470	441	460	True	5	BS3	True	True	DECOY:REVERSE_P11974	DECOY:REVERSE_P11974	-0.2788461532884616	-0.999999998	Scan: 20441 Run: 20180615_KS_CL_9.20441 P1_R.VNKITEAHYEHTGHSFNMR.A P2_R.AVNMGSKbs3ohIMEKLTEVSR.S 3 11	VNKITEAHYEHTGHSFNMR	AVNMGSKbs3ohIMEKLTEVSR	19	17	-0.2314814810185185	1.0	1.0		0.20236300000000002	892.247749	4,456.202363	-0.1864406775932204	Within >4	True	True	False	False
20180615_KS_CL_9	23399	5	KGDVVIVLTGWRPGSGFTNTMR	1	PRPTRAEGSDVANAVLDGADCIMLSGETAKGDYPLEAVR	30		15.994904999999989	21	Mox	57.021460000000005;15.994904999999989	21;21	Ccm;Mox	P11974	505	P11974	367	intra	0.28783858671879564	P11974-367-P11974-505	505	338	False	5	BS3	False	False	P11974	P11974	-0.2788461532884616	-0.999999998	Scan: 23399 Run: 20180615_KS_CL_9.23399 P1_K.PRPTRAEGSDVANAVLDGADCcmIMoxLSGETAKGDYPLEAVR.M P2_K.KGDVVIVLTGWRPGSGFTNTMoxR.V 30 1	KGDVVIVLTGWRPGSGFTNTMoxR	PRPTRAEGSDVANAVLDGADCcmIMoxLSGETAKGDYPLEAVR	22	39	-0.2314814810185185	0.0	0.0		0.307263	1,333.268729	6,661.307263	-0.1864406775932204	Within >4	False	False	False	True
20180615_KS_CL_9	13780	7	KGATLK	1	AGKPVICATQMLESMIKKPR	17					57.021460000000005;156.0786347	7;18	Ccm;Kbs3oh	P11974	136	P11974	336	intra	0.2829562741526657	P11974-136-P11974-336	136	320	False	7	BS3	False	False	P11974	P11974	-0.2788461532884616	-0.999999998	Scan: 13780 Run: 20180615_KS_CL_9.13780 P1_K.KGATLK.I P2_R.AGKPVICcmATQMLESMIKKbs3ohPR.P 1 17	KGATLK	AGKPVICcmATQMLESMIKKbs3ohPR	6	20	-0.2314814810185185	0.0	0.0		0.7444649999999999	453.542200	3,167.744465	-0.1864406775932204	Within >4	False	False	False	True
20180615_KS_CL_9	13780	7	KGATLK	1	AGKPVICATQMLESMIKKPR	18					57.021460000000005;156.0786347	7;17	Ccm;Kbs3oh	P11974	136	P11974	337	intra	0.2829562741526657	P11974-136-P11974-337	136	320	False	7	BS3	False	False	P11974	P11974	-0.2788461532884616	-0.999999998	Scan: 13780 Run: 20180615_KS_CL_9.13780 P1_K.KGATLK.I P2_R.AGKPVICcmATQMLESMIKbs3ohKPR.P 1 18	KGATLK	AGKPVICcmATQMLESMIKbs3ohKPR	6	20	-0.2314814810185185	0.0	0.0		0.7444649999999999	453.542200	3,167.744465	-0.1864406775932204	Within >4	False	False	False	True
20180615_KS_CL_9	13435	4	NCRGIIMKQALFVK	8	AKGVNMALNVR	2		57.021460000000005	2	Ccm				DECOY:REVERSE_P11974	221	DECOY:REVERSE_P11974	34	intra	0.28286116021343244	DECOY:REVERSE_P11974-34-DECOY:REVERSE_P11974-221	214	33	True	4	BS3	True	True	DECOY:REVERSE_P11974	DECOY:REVERSE_P11974	-0.2788461532884616	-0.999999998	Scan: 13435 Run: 20180615_KS_CL_9.13435 P1_R.NCcmRGIIMKQALFVK.E P2_R.AKGVNMALNVR.L 8 2	NCcmRGIIMKQALFVK	AKGVNMALNVR	14	11	-0.2314814810185185	1.0	1.0		0.6434340000000001	747.668135	2,986.643434	-0.1864406775932204	Within >4	True	True	False	False
20180615_KS_CL_9	22197	6	GARNCRGIIMKQALFVK	11	SGVDVVKCINKYDLWLINEDCK	7		57.021460000000005;15.994904999999989	5;8	Ccm;Mox	57.021460000000005;156.0786347;57.021460000000005	8;11;16	Ccm;Kbs3oh;Ccm	DECOY:REVERSE_P11974	221	DECOY:REVERSE_P11974	366	intra	0.25963911541118084	DECOY:REVERSE_P11974-221-DECOY:REVERSE_P11974-366	211	360	True	6	BS3	True	True	DECOY:REVERSE_P11974	DECOY:REVERSE_P11974	-0.2788461532884616	-0.999999998	Scan: 22197 Run: 20180615_KS_CL_9.22197 P1_K.SGVDVVKCcmINKbs3ohYDLWLINEDCcmK.E P2_K.GARNCcmRGIIMoxKQALFVK.E 7 11	GARNCcmRGIIMoxKQALFVK	SGVDVVKCcmINKbs3ohYDLWLINEDCcmK	17	22	-0.2314814810185185	1.0	1.0		0.543747	824.097901	4,938.543747	-0.1864406775932204	Within >4	True	True	False	False
20180615_KS_CL_9	23510	5	AEGSDVANAVLDGADCIMLSGETAKGDYPLEAVRMQHLIAR	25	AGKPVICATQMLESMIKK	3		57.021460000000005;15.994904999999989;15.994904999999989	16;16;33	Ccm;Mox;Mox	57.021460000000005;15.994904999999989;155.094619105	7;13;17	Ccm;Mox;Kbs3nh2	P11974	367	P11974	322	intra	0.2536064873867753	P11974-322-P11974-367	343	320	False	5	BS3	False	False	P11974	P11974	-0.2788461532884616	-0.999999998	Scan: 23510 Run: 20180615_KS_CL_9.23510 P1_R.AGKPVICcmATQMLESMoxIKbs3nh2K.P P2_R.AEGSDVANAVLDGADCcmIMoxLSGETAKGDYPLEAVRMoxQHLIAR.E 3 25	AEGSDVANAVLDGADCcmIMoxLSGETAKGDYPLEAVRMoxQHLIAR	AGKPVICcmATQMLESMoxIKbs3nh2K	41	18	-0.2314814810185185	0.0	0.0		0.326208	1,338.672518	6,688.326208	-0.1864406775932204	Within >4	False	False	False	True
20180615_KS_CL_9	23470	3	SVETLKEMIK	6	VFLAQKMIIGRCNR	6		15.994904999999989	8	Mox	15.994904999999989;57.021460000000005	7;12	Mox;Ccm	P11974	62	P11974	311	intra	0.2477363494139103	P11974-62-P11974-311	57	306	False	3	BS3	False	False	P11974	P11974	-0.2788461532884616	-0.999999998	Scan: 23470 Run: 20180615_KS_CL_9.23470 P1_K.VFLAQKMoxIIGRCcmNR.A P2_R.SVETLKEMoxIK.S 6 6	SVETLKEMoxIK	VFLAQKMoxIIGRCcmNR	10	14	-0.2314814810185185	0.0	0.0		0.6269060000000001	1,018.216245	3,051.626906	-0.1864406775932204	Within >4	False	False	False	True
20180615_KS_CL_9	18376	4	KAADVHEVRKILGEK	1	GSGTAEVELKKGATLKITLDNAYMEK	11		155.094619105	10	Kbs3nh2	156.0786347	16	Kbs3oh	P11974	247	P11974	136	intra	0.2464709600716018	P11974-136-P11974-247	247	126	False	4	BS3	False	False	P11974	P11974	-0.2788461532884616	-0.999999998	Scan: 18376 Run: 20180615_KS_CL_9.18376 P1_R.KAADVHEVRKbs3nh2ILGEK.G P2_K.GSGTAEVELKKGATLKbs3ohITLDNAYMEK.Ccm 1 11	KAADVHEVRKbs3nh2ILGEK	GSGTAEVELKKGATLKbs3ohITLDNAYMEK	15	26	-0.2314814810185185	0.0	0.0		0.643402	1,227.918127	4,907.643402	-0.1864406775932204	Within >4	False	False	False	True
20180615_KS_CL_9	20997	5	TGLIKGSGTAEVELKK	5	KGVNLPGAAVDLPAVSEKDIQDLK	18								P11974	125	P11974	224	intra	0.2438614345926224	P11974-125-P11974-224	121	207	False	5	BS3	False	False	P11974	P11974	-0.2788461532884616	-0.999999998	Scan: 20997 Run: 20180615_KS_CL_9.20997 P1_R.TGLIKGSGTAEVELKK.G P2_K.KGVNLPGAAVDLPAVSEKDIQDLK.F 5 18	TGLIKGSGTAEVELKK	KGVNLPGAAVDLPAVSEKDIQDLK	16	24	-0.2314814810185185	0.0	0.0		0.344503	849.876177	4,244.344503	-0.1864406775932204	Within >4	False	False	False	True
20180615_KS_CL_9	23280	3	VNLAMNVGKARGFFK	9	EMIKSGMNVAR	4		15.994904999999989	5	Mox				P11974	498	P11974	66	intra	0.24156899037631185	P11974-66-P11974-498	490	63	False	3	BS3	False	False	P11974	P11974	-0.2788461532884616	-0.999999998	Scan: 23280 Run: 20180615_KS_CL_9.23280 P1_R.VNLAMoxNVGKARGFFK.K P2_K.EMIKSGMNVAR.M 9 4	VNLAMoxNVGKARGFFK	EMIKSGMNVAR	15	11	-0.2314814810185185	0.0	0.0		0.571637	1,014.197822	3,039.571637	-0.1864406775932204	Within >4	False	False	False	True
20180615_KS_CL_9	23243	3	GFFKKGDVVIVLTGWR	5	EAEAAMFHRKLFEELAR	10								P11974	505	P11974	393	intra	0.2371862428936027	P11974-393-P11974-505	501	384	False	3	BS3	False	False	P11974	P11974	-0.2788461532884616	-0.999999998	Scan: 23243 Run: 20180615_KS_CL_9.23243 P1_R.GFFKKGDVVIVLTGWR.P P2_R.EAEAAMFHRKLFEELAR.S 5 10	GFFKKGDVVIVLTGWR	EAEAAMFHRKLFEELAR	16	17	-0.2314814810185185	0.0	0.0		0.13012	1,336.383983	4,006.130120	-0.1864406775932204	Within >4	False	False	False	True
20180615_KS_CL_9	23510	5	AGKPVICATQMLESMIKK	3	AEGSDVANAVLDGADCIMLSGETAKGDYPLEAVRMQHLIAR	25		57.021460000000005;15.994904999999989;156.0786347	7;13;17	Ccm;Mox;Kbs3oh	57.021460000000005;15.994904999999989;15.994904999999989	16;16;33	Ccm;Mox;Mox	P11974	322	P11974	367	intra	0.2341828888798449	P11974-322-P11974-367	320	343	False	5	BS3	False	False	P11974	P11974	-0.2788461532884616	-0.999999998	Scan: 23510 Run: 20180615_KS_CL_9.23510 P1_R.AGKPVICcmATQMLESMoxIKbs3ohK.P P2_R.AEGSDVANAVLDGADCcmIMoxLSGETAKGDYPLEAVRMoxQHLIAR.E 3 25	AGKPVICcmATQMLESMoxIKbs3ohK	AEGSDVANAVLDGADCcmIMoxLSGETAKGDYPLEAVRMoxQHLIAR	18	41	-0.2314814810185185	0.0	0.0		0.31506799999999996	1,338.870290	6,689.315068	-0.1864406775932204	Within >4	False	False	False	True
20180615_KS_CL_9	23663	4	KAADVHEVR	1	GDLGIEIPAEKVFLAQKMIIGRCNR	17					156.0786347;15.994904999999989;57.021460000000005	11;13;18	Kbs3oh;Mox;Ccm	P11974	247	P11974	311	intra	0.22771485358692575	P11974-247-P11974-311	247	295	False	4	BS3	False	False	P11974	P11974	-0.2788461532884616	-0.999999998	Scan: 23663 Run: 20180615_KS_CL_9.23663 P1_R.KAADVHEVR.K P2_R.GDLGIEIPAEKbs3ohVFLAQKMoxIIGRCcmNR.A 1 17	KAADVHEVR	GDLGIEIPAEKbs3ohVFLAQKMoxIIGRCcmNR	9	25	-0.2314814810185185	0.0	0.0		0.19760999999999998	1,041.306679	4,161.197610	-0.1864406775932204	Within >4	False	False	False	True
20180615_KS_CL_9	23215	3	PVICATQMLESMIKK	14	VFLAQKMIIGRCNR	6		57.021460000000005;15.994904999999989	4;10	Ccm;Mox	15.994904999999989;57.021460000000005	7;12	Mox;Ccm	P11974	336	P11974	311	intra	0.2103552578780472	P11974-311-P11974-336	323	306	False	3	BS3	False	False	P11974	P11974	-0.2788461532884616	-0.999999998	Scan: 23215 Run: 20180615_KS_CL_9.23215 P1_K.VFLAQKMoxIIGRCcmNR.A P2_K.PVICcmATQMLESMoxIKK.P 6 14	PVICcmATQMLESMoxIKK	VFLAQKMoxIIGRCcmNR	15	14	-0.2314814810185185	0.0	0.0		0.879376	1,208.633735	3,622.879376	-0.1864406775932204	Within >4	False	False	False	True
20180615_KS_CL_9	23422	5	ARGFFKKGDVVIVLTGWR	7	EAEAAMFHRKLFEELARSSSHSTDLMEAMAMGSVEASYK	10		155.094619105	6	Kbs3nh2	15.994904999999989	31	Mox	P11974	505	P11974	393	intra	0.20677955976235693	P11974-393-P11974-505	499	384	False	5	BS3	False	False	P11974	P11974	-0.2788461532884616	-0.999999998	Scan: 23422 Run: 20180615_KS_CL_9.23422 P1_R.EAEAAMFHRKLFEELARSSSHSTDLMEAMAMoxGSVEASYK.Ccm P2_K.ARGFFKbs3nh2KGDVVIVLTGWR.P 10 7	ARGFFKbs3nh2KGDVVIVLTGWR	EAEAAMFHRKLFEELARSSSHSTDLMEAMAMoxGSVEASYK	18	39	-0.2314814810185185	0.0	0.0		0.339903	1,341.875257	6,704.339903	-0.1864406775932204	Within >4	False	False	False	True
20180615_KS_CL_9	23422	5	ARGFFKKGDVVIVLTGWR	7	EAEAAMFHRKLFEELARSSSHSTDLMEAMAMGSVEASYK	10		155.094619105	6	Kbs3nh2	15.994904999999989	29	Mox	P11974	505	P11974	393	intra	0.20677955976235693	P11974-393-P11974-505	499	384	False	5	BS3	False	False	P11974	P11974	-0.2788461532884616	-0.999999998	Scan: 23422 Run: 20180615_KS_CL_9.23422 P1_R.EAEAAMFHRKLFEELARSSSHSTDLMEAMoxAMGSVEASYK.Ccm P2_K.ARGFFKbs3nh2KGDVVIVLTGWR.P 10 7	ARGFFKbs3nh2KGDVVIVLTGWR	EAEAAMFHRKLFEELARSSSHSTDLMEAMoxAMGSVEASYK	18	39	-0.2314814810185185	0.0	0.0		0.339903	1,341.875257	6,704.339903	-0.1864406775932204	Within >4	False	False	False	True
20180615_KS_CL_9	23422	5	EAEAAMFHRKLFEELARSSSHSTDLMEAMAMGSVEASYK	10	ARGFFKKGDVVIVLTGWR	6		15.994904999999989	29	Mox	155.094619105	7	Kbs3nh2	P11974	393	P11974	504	intra	0.20677955976235693	P11974-393-P11974-504	384	499	False	5	BS3	False	False	P11974	P11974	-0.2788461532884616	-0.999999998	Scan: 23422 Run: 20180615_KS_CL_9.23422 P1_R.EAEAAMFHRKLFEELARSSSHSTDLMEAMoxAMGSVEASYK.Ccm P2_K.ARGFFKKbs3nh2GDVVIVLTGWR.P 10 6	EAEAAMFHRKLFEELARSSSHSTDLMEAMoxAMGSVEASYK	ARGFFKKbs3nh2GDVVIVLTGWR	39	18	-0.2314814810185185	0.0	0.0		0.339903	1,341.875257	6,704.339903	-0.1864406775932204	Within >4	False	False	False	True
20180615_KS_CL_9	23422	5	EAEAAMFHRKLFEELARSSSHSTDLMEAMAMGSVEASYK	10	ARGFFKKGDVVIVLTGWR	6		15.994904999999989	31	Mox	155.094619105	7	Kbs3nh2	P11974	393	P11974	504	intra	0.20677955976235693	P11974-393-P11974-504	384	499	False	5	BS3	False	False	P11974	P11974	-0.2788461532884616	-0.999999998	Scan: 23422 Run: 20180615_KS_CL_9.23422 P1_R.EAEAAMFHRKLFEELARSSSHSTDLMEAMAMoxGSVEASYK.Ccm P2_K.ARGFFKKbs3nh2GDVVIVLTGWR.P 10 6	EAEAAMFHRKLFEELARSSSHSTDLMEAMAMoxGSVEASYK	ARGFFKKbs3nh2GDVVIVLTGWR	39	18	-0.2314814810185185	0.0	0.0		0.339903	1,341.875257	6,704.339903	-0.1864406775932204	Within >4	False	False	False	True
20180615_KS_CL_9	17700	5	AVNMGSKIMEK	7	VNKITEAHYEHTGHSFNMRAVNMGSK	3		15.994904999999989;15.994904999999989	4;9	Mox;Mox	15.994904999999989	23	Mox	DECOY:REVERSE_P11974	466	DECOY:REVERSE_P11974	443	intra	0.20247168449737368	DECOY:REVERSE_P11974-443-DECOY:REVERSE_P11974-466	460	441	True	5	BS3	True	True	DECOY:REVERSE_P11974	DECOY:REVERSE_P11974	-0.2788461532884616	-0.999999998	Scan: 17700 Run: 20180615_KS_CL_9.17700 P1_R.VNKITEAHYEHTGHSFNMRAVNMoxGSK.I P2_R.AVNMoxGSKIMoxEK.L 3 7	AVNMoxGSKIMoxEK	VNKITEAHYEHTGHSFNMRAVNMoxGSK	11	26	-0.2314814810185185	1.0	1.0		0.057617999999999996	871.018800	4,350.057618	-0.1864406775932204	Within >4	True	True	False	False
20180615_KS_CL_9	5704	4	KPRPTR	1	EMIKSGMNVAR	4					15.994904999999989	7	Mox	P11974	337	P11974	66	intra	0.19826312048484526	P11974-66-P11974-337	337	63	False	4	BS3	False	False	P11974	P11974	-0.2788461532884616	-0.999999998	Scan: 5704 Run: 20180615_KS_CL_9.5704 P1_K.KPRPTR.A P2_K.EMIKSGMoxNVAR.M 1 4	KPRPTR	EMIKSGMoxNVAR	6	11	-0.2314814810185185	0.0	0.0		0.133766	536.540718	2,142.133766	-0.1864406775932204	Within >4	False	False	False	True
20180615_KS_CL_9	22256	6	QKGPDFLVTEVENGGFLGSKK	2	SGMNVARMNFSHGTHEYHAETIKNVR	23					15.994904999999989;15.994904999999989	3;8	Mox;Mox	P11974	188	P11974	89	intra	0.19307237739133096	P11974-89-P11974-188	187	67	False	6	BS3	False	False	P11974	P11974	-0.2788461532884616	-0.999999998	Scan: 22256 Run: 20180615_KS_CL_9.22256 P1_K.SGMoxNVARMoxNFSHGTHEYHAETIKNVR.T P2_K.QKGPDFLVTEVENGGFLGSKK.G 23 2	QKGPDFLVTEVENGGFLGSKK	SGMoxNVARMoxNFSHGTHEYHAETIKNVR	21	26	-0.2314814810185185	0.0	0.0		0.6333529999999999	901.779502	5,404.633353	-0.1864406775932204	Within >4	False	False	False	True
20180615_KS_CL_9	23387	3	KIMSELMQTACIVPK	1	QKVQLSILGDDVYVKSGVDVVK	15		15.994904999999989;15.994904999999989;57.021460000000005	3;7;11	Mox;Mox;Ccm	156.0786347	2	Kbs3oh	DECOY:REVERSE_P11974	196	DECOY:REVERSE_P11974	359	intra	0.18418007773858447	DECOY:REVERSE_P11974-196-DECOY:REVERSE_P11974-359	196	345	True	3	BS3	True	True	DECOY:REVERSE_P11974	DECOY:REVERSE_P11974	-0.2788461532884616	-0.999999998	Scan: 23387 Run: 20180615_KS_CL_9.23387 P1_K.QKbs3ohVQLSILGDDVYVKSGVDVVK.Ccm P2_K.KIMoxSELMoxQTACcmIVPK.G 15 1	KIMoxSELMoxQTACcmIVPK	QKbs3ohVQLSILGDDVYVKSGVDVVK	15	22	-0.2314814810185185	1.0	1.0		0.366688	1,488.462839	4,462.366688	-0.1864406775932204	Within >4	True	True	False	False
20180615_KS_CL_9	23551	5	IFSAFVMDVDQEVGFKLDQIDK	16	ITEAHYEHTGHSFNMRAVNMGSKIMEK	23		15.994904999999989	7	Mox	15.994904999999989	25	Mox	DECOY:REVERSE_P11974	302	DECOY:REVERSE_P11974	466	intra	0.18247069857960746	DECOY:REVERSE_P11974-302-DECOY:REVERSE_P11974-466	287	444	True	5	BS3	True	True	DECOY:REVERSE_P11974	DECOY:REVERSE_P11974	-0.2788461532884616	-0.999999998	Scan: 23551 Run: 20180615_KS_CL_9.23551 P1_K.ITEAHYEHTGHSFNMRAVNMGSKIMoxEK.L P2_R.IFSAFVMoxDVDQEVGFKLDQIDK.E 23 16	IFSAFVMoxDVDQEVGFKLDQIDK	ITEAHYEHTGHSFNMRAVNMGSKIMoxEK	22	27	-0.2314814810185185	1.0	1.0		0.756983	1,167.158673	5,830.756983	-0.1864406775932204	Within >4	True	True	False	False
20180615_KS_CL_9	23718	3	MNFSHGTHEYHAETIKNVR	16	PVAVALDTKGPEIR	9		15.994904999999989	1	Mox				P11974	89	P11974	115	intra	0.17168298522566802	P11974-89-P11974-115	74	107	False	3	BS3	False	False	P11974	P11974	-0.2788461532884616	-0.999999998	Scan: 23718 Run: 20180615_KS_CL_9.23718 P1_R.PVAVALDTKGPEIR.T P2_R.MoxNFSHGTHEYHAETIKNVR.T 9 16	MoxNFSHGTHEYHAETIKNVR	PVAVALDTKGPEIR	19	14	-0.2314814810185185	0.0	0.0		0.958625	1,297.326818	3,888.958625	-0.1864406775932204	Within >4	False	False	False	True
20180615_KS_CL_9	22930	4	PKKIMSELMQTACIVPKGAR	2	SGVDVVKCINKYDLWLINEDCK	11		15.994904999999989;15.994904999999989;57.021460000000005;155.094619105	5;9;13;17	Mox;Mox;Ccm;Kbs3nh2	155.094619105;57.021460000000005;57.021460000000005	7;2;15	Kbs3nh2;Ccm;Ccm	DECOY:REVERSE_P11974	195	DECOY:REVERSE_P11974	370	intra	0.15835080144658473	DECOY:REVERSE_P11974-195-DECOY:REVERSE_P11974-370	194	360	True	4	BS3	True	True	DECOY:REVERSE_P11974	DECOY:REVERSE_P11974	-0.2788461532884616	-0.999999998	Scan: 22930 Run: 20180615_KS_CL_9.22930 P1_K.SGVDVVKbs3nh2CcmINKYDLWLINEDCcmK.E P2_R.PKKIMoxSELMoxQTACcmIVPKbs3nh2GAR.N 11 2	PKKIMoxSELMoxQTACcmIVPKbs3nh2GAR	SGVDVVKbs3nh2CcmINKYDLWLINEDCcmK	20	22	-0.2314814810185185	1.0	1.0		0.7720819999999999	1,352.200297	5,404.772082	-0.1864406775932204	Within >4	True	True	False	False
20180615_KS_CL_9	23332	3	KPRPTR	1	DIQDLKFGVEQDVDMVFASFIR	6								P11974	337	P11974	230	intra	0.1577244518852726	P11974-230-P11974-337	337	225	False	3	BS3	False	False	P11974	P11974	-0.2788461532884616	-0.999999998	Scan: 23332 Run: 20180615_KS_CL_9.23332 P1_K.KPRPTR.A P2_K.DIQDLKFGVEQDVDMVFASFIR.K 1 6	KPRPTR	DIQDLKFGVEQDVDMVFASFIR	6	22	-0.2314814810185185	0.0	0.0		0.7839619999999999	1,155.268597	3,462.783962	-0.1864406775932204	Within >4	False	False	False	True
20180615_KS_CL_9	23065	5	AEGSDVANAVLDGADCIMLSGETAKGDYPLEAVR	25	PVICATQMLESMIKKPR	15		57.021460000000005;15.994904999999989	16;16	Ccm;Mox	57.021460000000005;15.994904999999989;15.994904999999989	4;6;10	Ccm;Mox;Mox	P11974	367	P11974	337	intra	0.14123992634962906	P11974-337-P11974-367	343	323	False	5	BS3	False	False	P11974	P11974	-0.2788461532884616	-0.999999998	Scan: 23065 Run: 20180615_KS_CL_9.23065 P1_K.PVICcmATQMoxLESMoxIKKPR.P P2_R.AEGSDVANAVLDGADCcmIMoxLSGETAKGDYPLEAVR.M 15 25	AEGSDVANAVLDGADCcmIMoxLSGETAKGDYPLEAVR	PVICcmATQMoxLESMoxIKKPR	34	17	-0.2314814810185185	0.0	0.0		0.768578	1,137.160992	5,680.768578	-0.1864406775932204	Within >4	False	False	False	True
20180615_KS_CL_9	14418	6	KPRPTR	1	AGKPVICATQMLESMIKKPR	17					57.021460000000005;15.994904999999989	7;9	Ccm;Mox	P11974	337	P11974	336	intra	0.14001647221852595	P11974-336-P11974-337	337	320	False	6	BS3	False	False	P11974	P11974	-0.2788461532884616	-0.999999998	Scan: 14418 Run: 20180615_KS_CL_9.14418 P1_K.KPRPTR.A P2_R.AGKPVICcmATQMoxLESMIKKPR.P 1 17	KPRPTR	AGKPVICcmATQMoxLESMIKKPR	6	20	-0.2314814810185185	0.0	0.0		0.744043	528.464617	3,164.744043	-0.1864406775932204	Within >4	False	False	False	True
20180615_KS_CL_9	23755	3	MNFSHGTHEYHAETIKNVR	16	EMIKSGMNVAR	4					15.994904999999989;15.994904999999989	2;7	Mox;Mox	P11974	89	P11974	66	intra	0.13404539544970714	P11974-66-P11974-89	74	63	False	3	BS3	False	False	P11974	P11974	-0.2788461532884616	-0.999999998	Scan: 23755 Run: 20180615_KS_CL_9.23755 P1_R.MNFSHGTHEYHAETIKNVR.T P2_K.EMoxIKSGMoxNVAR.M 16 4	MNFSHGTHEYHAETIKNVR	EMoxIKSGMoxNVAR	19	11	-0.2314814810185185	0.0	0.0		0.72729	1,225.916373	3,674.727290	-0.1864406775932204	Within >4	False	False	False	True
20180615_KS_CL_9	23364	4	PVICATQMLESMIKKPR	14	KLFEELARSSSHSTDLMEAMAMGSVEASYK	1		57.021460000000005;156.0786347	4;15	Ccm;Kbs3oh	15.994904999999989;15.994904999999989;15.994904999999989	17;20;22	Mox;Mox;Mox	P11974	336	P11974	393	intra	0.13173676527064185	P11974-336-P11974-393	323	393	False	4	BS3	False	False	P11974	P11974	-0.2788461532884616	-0.999999998	Scan: 23364 Run: 20180615_KS_CL_9.23364 P1_K.PVICcmATQMLESMIKKbs3ohPR.P P2_R.KLFEELARSSSHSTDLMoxEAMoxAMoxGSVEASYK.Ccm 14 1	PVICcmATQMLESMIKKbs3ohPR	KLFEELARSSSHSTDLMoxEAMoxAMoxGSVEASYK	17	30	-0.2314814810185185	0.0	0.0		0.71599	1,412.936274	5,647.715990	-0.1864406775932204	Within >4	False	False	False	True
20180615_KS_CL_9	23364	4	KLFEELARSSSHSTDLMEAMAMGSVEASYK	1	PVICATQMLESMIKKPR	15		15.994904999999989;15.994904999999989;15.994904999999989	17;20;22	Mox;Mox;Mox	57.021460000000005;156.0786347	4;14	Ccm;Kbs3oh	P11974	393	P11974	337	intra	0.13173676527064185	P11974-337-P11974-393	393	323	False	4	BS3	False	False	P11974	P11974	-0.2788461532884616	-0.999999998	Scan: 23364 Run: 20180615_KS_CL_9.23364 P1_K.PVICcmATQMLESMIKbs3ohKPR.P P2_R.KLFEELARSSSHSTDLMoxEAMoxAMoxGSVEASYK.Ccm 15 1	KLFEELARSSSHSTDLMoxEAMoxAMoxGSVEASYK	PVICcmATQMLESMIKbs3ohKPR	30	17	-0.2314814810185185	0.0	0.0		0.71599	1,412.936274	5,647.715990	-0.1864406775932204	Within >4	False	False	False	True
20180615_KS_CL_9	23650	3	VNLAMNVGKAR	9	GPEIRTGLIKGSGTAEVELK	10		15.994904999999989	5	Mox				P11974	498	P11974	125	intra	0.12930932949428287	P11974-125-P11974-498	490	116	False	3	BS3	False	False	P11974	P11974	-0.2788461532884616	-0.999999998	Scan: 23650 Run: 20180615_KS_CL_9.23650 P1_R.VNLAMoxNVGKAR.G P2_K.GPEIRTGLIKGSGTAEVELK.K 9 10	VNLAMoxNVGKAR	GPEIRTGLIKGSGTAEVELK	11	20	-0.2314814810185185	0.0	0.0		0.856891	1,127.626240	3,379.856891	-0.1864406775932204	Within >4	False	False	False	True
20180615_KS_CL_9	17650	3	VEHVDAAKR	8	PVPVVR	1								DECOY:REVERSE_P11974	285	DECOY:REVERSE_P11974	1	intra	0.11878429673452827	DECOY:REVERSE_P11974-1-DECOY:REVERSE_P11974-285	278	1	True	3	BS3	True	True	DECOY:REVERSE_P11974	DECOY:REVERSE_P11974	-0.2788461532884616	-0.999999998	Scan: 17650 Run: 20180615_KS_CL_9.17650 P1_R.VEHVDAAKR.I P2_-.PVPVVR.M 8 1	VEHVDAAKR	PVPVVR	9	6	-0.2314814810185185	1.0	1.0		0.035057	610.018962	1,827.035057	-0.1864406775932204	Within >4	True	True	False	False
20180615_KS_CL_9	23408	4	KGATLKITLDNAYMEK	6	IISKIENHEGVRRFDEILEASDGIMVAR	4		15.994904999999989	14	Mox				P11974	141	P11974	270	intra	0.10551016300903854	P11974-141-P11974-270	136	267	False	4	BS3	False	False	P11974	P11974	-0.2788461532884616	-0.999999998	Scan: 23408 Run: 20180615_KS_CL_9.23408 P1_K.KGATLKITLDNAYMoxEK.Ccm P2_K.IISKIENHEGVRRFDEILEASDGIMVAR.G 6 4	KGATLKITLDNAYMoxEK	IISKIENHEGVRRFDEILEASDGIMVAR	16	28	-0.2314814810185185	0.0	0.0		0.687122	1,287.429057	5,145.687122	-0.1864406775932204	Within >4	False	False	False	True
20180615_KS_CL_9	23363	4	GATLKITLDNAYMEK	5	MNFSHGTHEYHAETIKNVRTATESFASDPILYR	16								P11974	141	P11974	89	intra	0.06718093684508432	P11974-89-P11974-141	137	74	False	4	BS3	False	False	P11974	P11974	-0.2788461532884616	-0.999999998	Scan: 23363 Run: 20180615_KS_CL_9.23363 P1_R.MNFSHGTHEYHAETIKNVRTATESFASDPILYR.P P2_K.GATLKITLDNAYMEK.Ccm 16 5	GATLKITLDNAYMEK	MNFSHGTHEYHAETIKNVRTATESFASDPILYR	15	33	-0.2314814810185185	0.0	0.0		0.742178	1,407.692821	5,626.742178	-0.1864406775932204	Within >4	False	False	False	True
20180615_KS_CL_9	9979	5	KPRPTR	1	PVICATQMLESMIKKPRPTR	15					57.021460000000005;15.994904999999989;15.994904999999989	4;6;10	Ccm;Mox;Mox	P11974	337	P11974	337	intra	0.06191600160674615	P11974-337-P11974-337	337	323	False	5	BS3	False	False	P11974	P11974	-0.2788461532884616	-0.999999998	Scan: 9979 Run: 20180615_KS_CL_9.9979 P1_K.PVICcmATQMoxLESMoxIKKPRPTR.A P2_K.KPRPTR.A 15 1	KPRPTR	PVICcmATQMoxLESMoxIKKPRPTR	6	20	-0.2314814810185185	0.0	0.0		0.7800279999999999	656.763282	3,278.780028	-0.1864406775932204	Within >4	False	False	False	True
20180615_KS_CL_9	19853	5	KFFGRAK	1	YSAEVSGMAMAEMLDTSHSSSRALEEFLKR	29					15.994904999999989;15.994904999999989;15.994904999999989	8;10;13	Mox;Mox;Mox	DECOY:REVERSE_P11974	28	DECOY:REVERSE_P11974	139	intra	0.057075383575697185	DECOY:REVERSE_P11974-28-DECOY:REVERSE_P11974-139	28	111	True	5	BS3	True	True	DECOY:REVERSE_P11974	DECOY:REVERSE_P11974	-0.2788461532884616	-0.999999998	Scan: 19853 Run: 20180615_KS_CL_9.19853 P1_K.YSAEVSGMoxAMoxAEMoxLDTSHSSSRALEEFLKR.H P2_K.KFFGRAK.G 29 1	KFFGRAK	YSAEVSGMoxAMoxAEMoxLDTSHSSSRALEEFLKR	7	30	-0.2314814810185185	1.0	1.0		0.102123	875.227701	4,371.102123	-0.1864406775932204	Within >4	True	True	False	False
20180615_KS_CL_9	23666	3	VEHVDAAKR	8	KFFGRAKGVNMALNVR	1					156.0786347;15.994904999999989	7;6	Kbs3oh;Mox	DECOY:REVERSE_P11974	285	DECOY:REVERSE_P11974	28	intra	0.0474411165548906	DECOY:REVERSE_P11974-28-DECOY:REVERSE_P11974-285	278	28	True	3	BS3	True	True	DECOY:REVERSE_P11974	DECOY:REVERSE_P11974	-0.2788461532884616	-0.999999998	Scan: 23666 Run: 20180615_KS_CL_9.23666 P1_R.VEHVDAAKR.I P2_K.KFFGRAKbs3ohGVNMoxALNVR.L 8 1	VEHVDAAKR	KFFGRAKbs3ohGVNMoxALNVR	9	16	-0.2314814810185185	1.0	1.0		0.686487	1,047.902772	3,140.686487	-0.1864406775932204	Within >4	True	True	False	False
20180615_KS_CL_9	23435	5	VVDVGSKVYVDDGLISLQVKQK	20	CNRAGKPVICATQMLESMIKK	6		156.0786347	7	Kbs3oh	57.021460000000005;57.021460000000005;15.994904999999989;15.994904999999989	1;10;10;14	Ccm;Ccm;Mox;Mox	P11974	186	P11974	322	intra	0.04514671462967234	P11974-186-P11974-322	167	317	False	5	BS3	False	False	P11974	P11974	-0.2788461532884616	-0.999999998	Scan: 23435 Run: 20180615_KS_CL_9.23435 P1_K.VVDVGSKbs3ohVYVDDGLISLQVKQK.G P2_R.CcmNRAGKPVICcmATQMoxLESMoxIKK.P 20 6	VVDVGSKbs3ohVYVDDGLISLQVKQK	CcmNRAGKPVICcmATQMoxLESMoxIKK	22	21	-0.2314814810185185	0.0	0.0		0.6923630000000001	1,030.745749	5,148.692363	-0.1864406775932204	Within >4	False	False	False	True
20180615_KS_CL_9	23657	3	KAADVHEVR	1	PVICATQMLESMIKKPRPTR	14					57.021460000000005;15.994904999999989;156.0786347	4;10;15	Ccm;Mox;Kbs3oh	P11974	247	P11974	336	intra	0.03923871613535235	P11974-247-P11974-336	247	323	False	3	BS3	False	False	P11974	P11974	-0.2788461532884616	-0.999999998	Scan: 23657 Run: 20180615_KS_CL_9.23657 P1_K.PVICcmATQMLESMoxIKKbs3ohPRPTR.A P2_R.KAADVHEVR.K 14 1	KAADVHEVR	PVICcmATQMLESMoxIKKbs3ohPRPTR	9	20	-0.2314814810185185	0.0	0.0		0.9405969999999999	1,230.654142	3,688.940597	-0.1864406775932204	Within >4	False	False	False	True
20180615_KS_CL_9	23657	3	KAADVHEVR	1	PVICATQMLESMIKKPRPTR	15					57.021460000000005;15.994904999999989;156.0786347	4;10;14	Ccm;Mox;Kbs3oh	P11974	247	P11974	337	intra	0.03923871613535235	P11974-247-P11974-337	247	323	False	3	BS3	False	False	P11974	P11974	-0.2788461532884616	-0.999999998	Scan: 23657 Run: 20180615_KS_CL_9.23657 P1_K.PVICcmATQMLESMoxIKbs3ohKPRPTR.A P2_R.KAADVHEVR.K 15 1	KAADVHEVR	PVICcmATQMLESMoxIKbs3ohKPRPTR	9	20	-0.2314814810185185	0.0	0.0		0.9405969999999999	1,230.654142	3,688.940597	-0.1864406775932204	Within >4	False	False	False	True
20180615_KS_CL_9	23399	5	CNRAGKPVICATQMLESMIK	6	GVNLPGAAVDLPAVSEKDIQDLKFGVEQDVDMVFASFIR	23		57.021460000000005;57.021460000000005;15.994904999999989;15.994904999999989	1;10;10;14	Ccm;Ccm;Mox;Mox				P11974	322	P11974	230	intra	0.037777566345457286	P11974-230-P11974-322	317	208	False	5	BS3	False	False	P11974	P11974	-0.2788461532884616	-0.999999998	Scan: 23399 Run: 20180615_KS_CL_9.23399 P1_K.GVNLPGAAVDLPAVSEKDIQDLKFGVEQDVDMVFASFIR.K P2_R.CcmNRAGKPVICcmATQMoxLESMoxIK.K 23 6	CcmNRAGKPVICcmATQMoxLESMoxIK	GVNLPGAAVDLPAVSEKDIQDLKFGVEQDVDMVFASFIR	20	39	-0.2314814810185185	0.0	0.0		0.33221300000000004	1,334.073719	6,665.332213	-0.1864406775932204	Within >4	False	False	False	True
20180615_KS_CL_9	8347	4	VNLAMNVGKAR	9	KGVNLPGAAVDLPAVSEKDIQDLKFGVEQDVDMVFASFIR	1					156.0786347;155.094619105	18;24	Kbs3oh;Kbs3nh2	P11974	498	P11974	207	intra	0.031212890360944212	P11974-207-P11974-498	490	207	False	4	BS3	False	False	P11974	P11974	-0.2788461532884616	-0.999999998	Scan: 8347 Run: 20180615_KS_CL_9.8347 P1_R.VNLAMNVGKAR.G P2_K.KGVNLPGAAVDLPAVSEKbs3ohDIQDLKbs3nh2FGVEQDVDMVFASFIR.K 9 1	VNLAMNVGKAR	KGVNLPGAAVDLPAVSEKbs3ohDIQDLKbs3nh2FGVEQDVDMVFASFIR	11	40	-0.2314814810185185	0.0	0.0		0.13489400000000001	1,485.541000	5,938.134894	-0.1864406775932204	Within >4	False	False	False	True
20180615_KS_CL_9	22490	3	VNLAMNVGKARGFFK	9	ILGEKGKNIK	7								P11974	498	P11974	263	intra	0.02802175450343306	P11974-263-P11974-498	490	257	False	3	BS3	False	False	P11974	P11974	-0.2788461532884616	-0.999999998	Scan: 22490 Run: 20180615_KS_CL_9.22490 P1_R.VNLAMNVGKARGFFK.K P2_K.ILGEKGKNIK.I 9 7	VNLAMNVGKARGFFK	ILGEKGKNIK	15	10	-0.2314814810185185	0.0	0.0		0.633646	963.551825	2,887.633646	-0.1864406775932204	Within >4	False	False	False	True
20180615_KS_CL_9	22233	5	MSKSHSEAGSAFIQTQQLHAAMADTFLEHMCR	1	KILGEKGKNIK	6		15.994904999999989;15.994904999999989;15.994904999999989;57.021460000000005	1;22;30;31	Mox;Mox;Mox;Ccm	156.0786347	8	Kbs3oh	P11974	1	P11974	261	intra	0.023858245269558518	P11974-1-P11974-261	1	256	False	5	BS3	False	False	P11974	P11974	-0.2788461532884616	-0.999999998	Scan: 22233 Run: 20180615_KS_CL_9.22233 P1_-.MoxSKSHSEAGSAFIQTQQLHAAMoxADTFLEHMoxCcmR.L P2_R.KILGEKGKbs3ohNIK.I 1 6	MoxSKSHSEAGSAFIQTQQLHAAMoxADTFLEHMoxCcmR	KILGEKGKbs3ohNIK	32	11	-0.2314814810185185	0.0	0.0		0.537678	1,038.714812	5,188.537678	-0.1864406775932204	Within >4	False	False	False	True
20180615_KS_CL_9	22233	5	MSKSHSEAGSAFIQTQQLHAAMADTFLEHMCR	1	KILGEKGKNIK	8		15.994904999999989;15.994904999999989;15.994904999999989;57.021460000000005	1;22;30;31	Mox;Mox;Mox;Ccm	156.0786347	6	Kbs3oh	P11974	1	P11974	263	intra	0.023858245269558518	P11974-1-P11974-263	1	256	False	5	BS3	False	False	P11974	P11974	-0.2788461532884616	-0.999999998	Scan: 22233 Run: 20180615_KS_CL_9.22233 P1_-.MoxSKSHSEAGSAFIQTQQLHAAMoxADTFLEHMoxCcmR.L P2_R.KILGEKbs3ohGKNIK.I 1 8	MoxSKSHSEAGSAFIQTQQLHAAMoxADTFLEHMoxCcmR	KILGEKbs3ohGKNIK	32	11	-0.2314814810185185	0.0	0.0		0.537678	1,038.714812	5,188.537678	-0.1864406775932204	Within >4	False	False	False	True
20180615_KS_CL_9	19699	3	RVEHVDAAKR	9	AVNMGSKIMEK	7					15.994904999999989	9	Mox	DECOY:REVERSE_P11974	285	DECOY:REVERSE_P11974	466	intra	0.022864858974404986	DECOY:REVERSE_P11974-285-DECOY:REVERSE_P11974-466	277	460	True	3	BS3	True	True	DECOY:REVERSE_P11974	DECOY:REVERSE_P11974	-0.2788461532884616	-0.999999998	Scan: 19699 Run: 20180615_KS_CL_9.19699 P1_K.RVEHVDAAKR.I P2_R.AVNMGSKIMoxEK.L 9 7	RVEHVDAAKR	AVNMGSKIMoxEK	10	11	-0.2314814810185185	1.0	1.0		0.320232	847.780687	2,540.320232	-0.1864406775932204	Within >4	True	True	False	False
20180615_KS_CL_9	20163	5	EMIKSGMNVAR	4	KILGEKGKNIK	8		15.994904999999989	2	Mox	156.0786347	6	Kbs3oh	P11974	66	P11974	263	intra	0.02135596682223737	P11974-66-P11974-263	63	256	False	5	BS3	False	False	P11974	P11974	-0.2788461532884616	-0.999999998	Scan: 20163 Run: 20180615_KS_CL_9.20163 P1_R.KILGEKbs3ohGKNIK.I P2_K.EMoxIKSGMNVAR.M 8 4	EMoxIKSGMNVAR	KILGEKbs3ohGKNIK	11	11	-0.2314814810185185	0.0	0.0		0.523783	555.312033	2,771.523783	-0.1864406775932204	Within >4	False	False	False	True
20180615_KS_CL_9	20163	5	EMIKSGMNVAR	4	KILGEKGKNIK	6		15.994904999999989	2	Mox	156.0786347	8	Kbs3oh	P11974	66	P11974	261	intra	0.02135596682223737	P11974-66-P11974-261	63	256	False	5	BS3	False	False	P11974	P11974	-0.2788461532884616	-0.999999998	Scan: 20163 Run: 20180615_KS_CL_9.20163 P1_R.KILGEKGKbs3ohNIK.I P2_K.EMoxIKSGMNVAR.M 6 4	EMoxIKSGMNVAR	KILGEKGKbs3ohNIK	11	11	-0.2314814810185185	0.0	0.0		0.523783	555.312033	2,771.523783	-0.1864406775932204	Within >4	False	False	False	True
20180615_KS_CL_9	23078	5	VGEHNEIKSIIKINK	8	YRAVQHASRGSETLVILAAALCKYSAEVSGMAMAEMLDTSHSSSR	23					57.021460000000005;15.994904999999989;15.994904999999989;15.994904999999989	22;29;31;34	Ccm;Mox;Mox;Mox	DECOY:REVERSE_P11974	262	DECOY:REVERSE_P11974	110	intra	0.019926199455557337	DECOY:REVERSE_P11974-110-DECOY:REVERSE_P11974-262	255	88	True	5	BS3	True	True	DECOY:REVERSE_P11974	DECOY:REVERSE_P11974	-0.2788461532884616	-0.999999998	Scan: 23078 Run: 20180615_KS_CL_9.23078 P1_R.YRAVQHASRGSETLVILAAALCcmKYSAEVSGMoxAMoxAEMoxLDTSHSSSR.A P2_R.VGEHNEIKSIIKINK.G 23 8	VGEHNEIKSIIKINK	YRAVQHASRGSETLVILAAALCcmKYSAEVSGMoxAMoxAEMoxLDTSHSSSR	15	45	-0.2314814810185185	1.0	1.0		0.352448	1,350.677766	6,748.352448	-0.1864406775932204	Within >4	True	True	False	False
20180615_KS_CL_9	23365	3	EMIKSGMNVAR	4	NICKVVDVGSKVYVDDGLISLQVKQK	24		15.994904999999989;15.994904999999989	2;7	Mox;Mox	57.021460000000005;155.094619105	3;4	Ccm;Kbs3nh2	P11974	66	P11974	186	intra	0.014729006806613591	P11974-66-P11974-186	63	163	False	3	BS3	False	False	P11974	P11974	-0.2788461532884616	-0.999999998	Scan: 23365 Run: 20180615_KS_CL_9.23365 P1_K.NICcmKbs3nh2VVDVGSKVYVDDGLISLQVKQK.G P2_K.EMoxIKSGMoxNVAR.M 24 4	EMoxIKSGMoxNVAR	NICcmKbs3nh2VVDVGSKVYVDDGLISLQVKQK	11	26	-0.2314814810185185	0.0	0.0		0.335271	1,488.785700	4,463.335271	-0.1864406775932204	Within >4	False	False	False	True
20180615_KS_CL_9	11569	3	NIKIISKIENHEGVR	3	DPVQEAWAEDVDLRVNLAMNVGKAR	23								P11974	266	P11974	498	intra	0.0039969265102138465	P11974-266-P11974-498	264	476	False	3	BS3	False	False	P11974	P11974	-0.2788461532884616	-0.999999998	Scan: 11569 Run: 20180615_KS_CL_9.11569 P1_K.NIKIISKIENHEGVR.R P2_K.DPVQEAWAEDVDLRVNLAMNVGKAR.G 3 23	NIKIISKIENHEGVR	DPVQEAWAEDVDLRVNLAMNVGKAR	15	25	-0.2314814810185185	0.0	0.0		0.459408	1,561.827079	4,682.459408	-0.1864406775932204	Within >4	False	False	False	True
20180615_KS_CL_9	5737	6	KLFEELAR	1	VNLAMNVGKARGFFK	9					15.994904999999989	5	Mox	P11974	393	P11974	498	intra	0.002809070523578914	P11974-393-P11974-498	393	490	False	6	BS3	False	False	P11974	P11974	-0.2788461532884616	-0.999999998	Scan: 5737 Run: 20180615_KS_CL_9.5737 P1_R.VNLAMoxNVGKARGFFK.K P2_R.KLFEELAR.S 9 1	KLFEELAR	VNLAMoxNVGKARGFFK	8	15	-0.2314814810185185	0.0	0.0		0.533153	469.262802	2,809.533153	-0.1864406775932204	Within >4	False	False	False	True
[truncated: 9 more columns]
