# Supplementary material for: The CroCo cross-link converter: a user-centred tool to convert results from cross-linking mass spectrometry experiments
Source: Bioinformatics. 2019 Sep 28;36(4):1296–7. doi: 10.1093/bioinformatics/btz732 (PMC7703748; doi:10.1093/bioinformatics/btz732)
Supplement: btz732_Supplementary_Data [file btz732_supplementary_data.zip › ExampleData/output/xTable_to_vis/customTable/all_merged_xTable_intra_xTable_to_customTable.csv]

Protein 1	Protein 2
P11974	P11974
P11974	P11974
P11974	P11974
P11974	P11974
P11974	P11974
P11974	P11974
P11974	P11974
P11974	P11974
P11974	P11974
P11974	P11974
P11974	P11974
P11974	P11974
P11974	P11974
P11974	P11974
P11974	P11974
P11974	P11974
P11974	P11974
P11974	P11974
P11974	P11974
P11974	P11974
P11974	P11974
P11974	P11974
P11974	P11974
P11974	P11974
P11974	P11974
P11974	P11974
P11974	P11974
P11974	P11974
P11974	P11974
P11974	P11974
P11974	P11974
P11974	P11974
P11974	P11974
P11974	P11974
P11974	P11974
P11974	P11974
P11974	P11974
P11974	P11974
P11974	P11974
P11974	P11974
P11974	P11974
P11974	P11974
P11974	P11974
P11974	P11974
P11974	P11974
P11974	P11974
P11974	P11974
P11974	P11974
P11974	P11974
P11974	P11974
P11974	P11974
P11974	P11974
P11974	P11974
P11974	P11974
P11974	P11974
P11974	P11974
P11974	P11974
P11974	P11974
P11974	P11974
P11974	P11974
P11974	P11974
P11974	P11974
P11974	P11974
P11974	P11974
P11974	P11974
P11974	P11974
P11974	P11974
P11974	P11974
P11974	P11974
P11974	P11974
P11974	P11974
P11974	P11974
P11974	P11974
P11974	P11974
P11974	P11974
P11974	P11974
P11974	P11974
P11974	P11974
P11974	P11974
P11974	P11974
P11974	P11974
P11974	P11974
P11974	P11974
P11974	P11974
P11974	P11974
P11974	P11974
P11974	P11974
P11974	P11974
P11974	P11974
P11974	P11974
P11974	P11974
P11974	P11974
P11974	P11974
P11974	P11974
P11974	P11974
P11974	P11974
P11974	P11974
P11974	P11974
P11974	P11974
P11974	P11974
P11974	P11974
P11974	P11974
P11974	P11974
P11974	P11974
P11974	P11974
P11974	P11974
P11974	P11974
P11974	P11974
P11974	P11974
P11974	P11974
P11974	P11974
P11974	P11974
P11974	P11974
P11974	P11974
P11974	P11974
P11974	P11974
P11974	P11974
P11974	P11974
P11974	P11974
P11974	P11974
P11974	P11974
P11974	P11974
P11974	P11974
P11974	P11974
P11974	P11974
P11974	P11974
P11974	P11974
P11974	P11974
P11974	P11974
P11974	P11974
P11974	P11974
P11974	P11974
P11974	P11974
P11974	P11974
P11974	P11974
P11974	P11974
P11974	P11974
P11974	P11974
P11974	P11974
P11974	P11974
P11974	P11974
P11974	P11974
P11974	P11974
P11974	P11974
P11974	P11974
P11974	P11974
P11974	P11974
P11974	P11974
P11974	P11974
P11974	P11974
P11974	P11974
P11974	P11974
P11974	P11974
P11974	P11974
P11974	P11974
P11974	P11974
P11974	P11974
P11974	P11974
P11974	P11974
P11974	P11974
P11974	P11974
P11974	P11974
P11974	P11974
P11974	P11974
P11974	P11974
P11974	P11974
P11974	P11974
P11974	P11974
P11974	P11974
P11974	P11974
P11974	P11974
P11974	P11974
P11974	P11974
P11974	P11974
P11974	P11974
P11974	P11974
P11974	P11974
P11974	P11974
P11974	P11974
P11974	P11974
P11974	P11974
P11974	P11974
P11974	P11974
P11974	P11974
P11974	P11974
P11974	P11974
P11974	P11974
P11974	P11974
P11974	P11974
P11974	P11974
P11974	P11974
P11974	P11974
P11974	P11974
P11974	P11974
P11974	P11974
P11974	P11974
P11974	P11974
P11974	P11974
P11974	P11974
P11974	P11974
P11974	P11974
P11974	P11974
P11974	P11974
P11974	P11974
P11974	P11974
P11974	P11974
P11974	P11974
P11974	P11974
P11974	P11974
P11974	P11974
P11974	P11974
P11974	P11974
P11974	P11974
P11974	P11974
P11974	P11974
P11974	P11974
P11974	P11974
P11974	P11974
P11974	P11974
P11974	P11974
P11974	P11974
P11974	P11974
P11974	P11974
P11974	P11974
P11974	P11974
P11974	P11974
P11974	P11974
P11974	P11974
P11974	P11974
P11974	P11974
P11974	P11974
P11974	P11974
P11974	P11974
P11974	P11974
P11974	P11974
P11974	P11974
P11974	P11974
P11974	P11974
P11974	P11974
P11974	P11974
P11974	P11974
P11974	P11974
P11974	P11974
P11974	P11974
P11974	P11974
P11974	P11974
P11974	P11974
P11974	P11974
P11974	P11974
P11974	P11974
P11974	P11974
P11974	P11974
P11974	P11974
P11974	P11974
P11974	P11974
P11974	P11974
P11974	P11974
P11974	P11974
P11974	P11974
P11974	P11974
P11974	P11974
P11974	P11974
P11974	P11974
P11974	P11974
P11974	P11974
P11974	P11974
P11974	P11974
P11974	P11974
P11974	P11974
P11974	P11974
P11974	P11974
P11974	P11974
P11974	P11974
P11974	P11974
P11974	P11974
P11974	P11974
P11974	P11974
P11974	P11974
P11974	P11974
P11974	P11974
P11974	P11974
P11974	P11974
P11974	P11974
P11974	P11974
P11974	P11974
P11974	P11974
P11974	P11974
P11974	P11974
P11974	P11974
P11974	P11974
P11974	P11974
P11974	P11974
P11974	P11974
P11974	P11974
P11974	P11974
P11974	P11974
P11974	P11974
P11974	P11974
P11974	P11974
P11974	P11974
P11974	P11974
P11974	P11974
P11974	P11974
P11974	P11974
P11974	P11974
P11974	P11974
P11974	P11974
P11974	P11974
P11974	P11974
P11974	P11974
P11974	P11974
P11974	P11974
P11974	P11974
P11974	P11974
P11974	P11974
P11974	P11974
P11974	P11974
P11974	P11974
P11974	P11974
P11974	P11974
P11974	P11974
P11974	P11974
P11974	P11974
P11974	P11974
P11974	P11974
P11974	P11974
P11974	P11974
P11974	P11974
P11974	P11974
P11974	P11974
P11974	P11974
P11974	P11974
P11974	P11974
P11974	P11974
P11974	P11974
P11974	P11974
P11974	P11974
P11974	P11974
P11974	P11974
P11974	P11974
P11974	P11974
P11974	P11974
P11974	P11974
P11974	P11974
P11974	P11974
P11974	P11974
P11974	P11974
P11974	P11974
P11974	P11974
P11974	P11974
P11974	P11974
P11974	P11974
P11974	P11974
P11974	P11974
P11974	P11974
P11974	P11974
P11974	P11974
P11974	P11974
P11974	P11974
P11974	P11974
P11974	P11974
P11974	P11974
P11974	P11974
P11974	P11974
P11974	P11974
P11974	P11974
P11974	P11974
P11974	P11974
P11974	P11974
P11974	P11974
P11974	P11974
P11974	P11974
P11974	P11974
P11974	P11974
P11974	P11974
P11974	P11974
P11974	P11974
P11974	P11974
P11974	P11974
P11974	P11974
P11974	P11974
P11974	P11974
P11974	P11974
P11974	P11974
P11974	P11974
P11974	P11974
P11974	P11974
P11974	P11974
P11974	P11974
P11974	P11974
P11974	P11974
P11974	P11974
P11974	P11974
P11974	P11974
P11974	P11974
P11974	P11974
P11974	P11974
P11974	P11974
P11974	P11974
P11974	P11974
P11974	P11974
P11974	P11974
P11974	P11974
P11974	P11974
P11974	P11974
P11974	P11974
P11974	P11974
P11974	P11974
P11974	P11974
P11974	P11974
P11974	P11974
P11974	P11974
P11974	P11974
P11974	P11974
P11974	P11974
P11974	P11974
P11974	P11974
P11974	P11974
P11974	P11974
P11974	P11974
P11974	P11974
P11974	P11974
P11974	P11974
P11974	P11974
P11974	P11974
P11974	P11974
P11974	P11974
P11974	P11974
P11974	P11974
P11974	P11974
P11974	P11974
P11974	P11974
P11974	P11974
P11974	P11974
P11974	P11974
P11974	P11974
P11974	P11974
P11974	P11974
P11974	P11974
P11974	P11974
P11974	P11974
P11974	P11974
P11974	P11974
P11974	P11974
P11974	P11974
P11974	P11974
P11974	P11974
P11974	P11974
P11974	P11974
P11974	P11974
P11974	P11974
P11974	P11974
P11974	P11974
P11974	P11974
P11974	P11974
P11974	P11974
P11974	P11974
P11974	P11974
P11974	P11974
P11974	P11974
P11974	P11974
P11974	P11974
P11974	P11974
P11974	P11974
P11974	P11974
P11974	P11974
P11974	P11974
P11974	P11974
P11974	P11974
P11974	P11974
P11974	P11974
P11974	P11974
P11974	P11974
P11974	P11974
P11974	P11974
P11974	P11974
P11974	P11974
P11974	P11974
P11974	P11974
P11974	P11974
P11974	P11974
P11974	P11974
P11974	P11974
P11974	P11974
P11974	P11974
P11974	P11974
P11974	P11974
P11974	P11974
P11974	P11974
P11974	P11974
P11974	P11974
P11974	P11974
P11974	P11974
P11974	P11974
P11974	P11974
P11974	P11974
P11974	P11974
P11974	P11974
P11974	P11974
P11974	P11974
P11974	P11974
P11974	P11974
P11974	P11974
P11974	P11974
P11974	P11974
P11974	P11974
P11974	P11974
P11974	P11974
P11974	P11974
P11974	P11974
P11974	P11974
P11974	P11974
P11974	P11974
P11974	P11974
P11974	P11974
P11974	P11974
P11974	P11974
P11974	P11974
P11974	P11974
P11974	P11974
P11974	P11974
P11974	P11974
P11974	P11974
P11974	P11974
P11974	P11974
P11974	P11974
P11974	P11974
P11974	P11974
P11974	P11974
P11974	P11974
P11974	P11974
P11974	P11974
P11974	P11974
P11974	P11974
P11974	P11974
P11974	P11974
P11974	P11974
P11974	P11974
P11974	P11974
P11974	P11974
P11974	P11974
P11974	P11974
P11974	P11974
P11974	P11974
P11974	P11974
P11974	P11974
P11974	P11974
P11974	P11974
P11974	P11974
P11974	P11974
P11974	P11974
P11974	P11974
P11974	P11974
P11974	P11974
P11974	P11974
P11974	P11974
P11974	P11974
P11974	P11974
P11974	P11974
P11974	P11974
P11974	P11974
P11974	P11974
P11974	P11974
P11974	P11974
P11974	P11974
P11974	P11974
P11974	P11974
P11974	P11974
P11974	P11974
P11974	P11974
P11974	P11974
P11974	P11974
P11974	P11974
P11974	P11974
P11974	P11974
P11974	P11974
P11974	P11974
P11974	P11974
P11974	P11974
P11974	P11974
P11974	P11974
P11974	P11974
P11974	P11974
P11974	P11974
P11974	P11974
P11974	P11974
P11974	P11974
P11974	P11974
P11974	P11974
P11974	P11974
P11974	P11974
P11974	P11974
P11974	P11974
P11974	P11974
P11974	P11974
P11974	P11974
P11974	P11974
P11974	P11974
P11974	P11974
P11974	P11974
P11974	P11974
P11974	P11974
P11974	P11974
P11974	P11974
P11974	P11974
P11974	P11974
P11974	P11974
P11974	P11974
P11974	P11974
P11974	P11974
P11974	P11974
P11974	P11974
P11974	P11974
P11974	P11974
P11974	P11974
P11974	P11974
P11974	P11974
P11974	P11974
P11974	P11974
P11974	P11974
P11974	P11974
P11974	P11974
P11974	P11974
P11974	P11974
P11974	P11974
P11974	P11974
P11974	P11974
P11974	P11974
P11974	P11974
P11974	P11974
P11974	P11974
P11974	P11974
P11974	P11974
P11974	P11974
P11974	P11974
P11974	P11974
P11974	P11974
P11974	P11974
P11974	P11974
P11974	P11974
P11974	P11974
P11974	P11974
P11974	P11974
P11974	P11974
P11974	P11974
P11974	P11974
P11974	P11974
P11974	P11974
P11974	P11974
P11974	P11974
P11974	P11974
P11974	P11974
P11974	P11974
P11974	P11974
P11974	P11974
P11974	P11974
P11974	P11974
P11974	P11974
P11974	P11974
P11974	P11974
P11974	P11974
P11974	P11974
P11974	P11974
P11974	P11974
P11974	P11974
P11974	P11974
P11974	P11974
P11974	P11974
P11974	P11974
P11974	P11974
P11974	P11974
P11974	P11974
P11974	P11974
P11974	P11974
P11974	P11974
P11974	P11974
P11974	P11974
P11974	P11974
P11974	P11974
P11974	P11974
P11974	P11974
P11974	P11974
P11974	P11974
P11974	P11974
P11974	P11974
P11974	P11974
P11974	P11974
P11974	P11974
P11974	P11974
P11974	P11974
P11974	P11974
P11974	P11974
P11974	P11974
P11974	P11974
P11974	P11974
P11974	P11974
P11974	P11974
P11974	P11974
P11974	P11974
P11974	P11974
P11974	P11974
P11974	P11974
P11974	P11974
P11974	P11974
P11974	P11974
P11974	P11974
P11974	P11974
P11974	P11974
P11974	P11974
P11974	P11974
P11974	P11974
P11974	P11974
P11974	P11974
P11974	P11974
P11974	P11974
P11974	P11974
P11974	P11974
P11974	P11974
P11974	P11974
P11974	P11974
P11974	P11974
P11974	P11974
P11974	P11974
P11974	P11974
P11974	P11974
P11974	P11974
P11974	P11974
P11974	P11974
P11974	P11974
P11974	P11974
P11974	P11974
P11974	P11974
P11974	P11974
P11974	P11974
P11974	P11974
P11974	P11974
P11974	P11974
P11974	P11974
P11974	P11974
P11974	P11974
P11974	P11974
P11974	P11974
P11974	P11974
P11974	P11974
P11974	P11974
P11974	P11974
P11974	P11974
P11974	P11974
P11974	P11974
P11974	P11974
P11974	P11974
P11974	P11974
P11974	P11974
P11974	P11974
P11974	P11974
P11974	P11974
P11974	P11974
P11974	P11974
P11974	P11974
P11974	P11974
P11974	P11974
P11974	P11974
P11974	P11974
P11974	P11974
P11974	P11974
P11974	P11974
P11974	P11974
P11974	P11974
P11974	P11974
P11974	P11974
P11974	P11974
P11974	P11974
P11974	P11974
P11974	P11974
P11974	P11974
P11974	P11974
P11974	P11974
P11974	P11974
P11974	P11974
P11974	P11974
P11974	P11974
P11974	P11974
P11974	P11974
P11974	P11974
P11974	P11974
P11974	P11974
P11974	P11974
P11974	P11974
P11974	P11974
P11974	P11974
P11974	P11974
P11974	P11974
P11974	P11974
P11974	P11974
P11974	P11974
P11974	P11974
P11974	P11974
P11974	P11974
P11974	P11974
P11974	P11974
P11974	P11974
P11974	P11974
P11974	P11974
P11974	P11974
P11974	P11974
P11974	P11974
P11974	P11974
P11974	P11974
P11974	P11974
P11974	P11974
P11974	P11974
P11974	P11974
P11974	P11974
P11974	P11974
P11974	P11974
P11974	P11974
P11974	P11974
P11974	P11974
P11974	P11974
P11974	P11974
P11974	P11974
P11974	P11974
P11974	P11974
P11974	P11974
P11974	P11974
P11974	P11974
P11974	P11974
P11974	P11974
P11974	P11974
P11974	P11974
P11974	P11974
P11974	P11974
P11974	P11974
P11974	P11974
P11974	P11974
P11974	P11974
P11974	P11974
P11974	P11974
P11974	P11974
P11974	P11974
P11974	P11974
P11974	P11974
P11974	P11974
P11974	P11974
P11974	P11974
P11974	P11974
P11974	P11974
P11974	P11974
P11974	P11974
P11974	P11974
P11974	P11974
P11974	P11974
P11974	P11974
P11974	P11974
P11974	P11974
P11974	P11974
P11974	P11974
P11974	P11974
P11974	P11974
P11974	P11974
P11974	P11974
P11974	P11974
P11974	P11974
P11974	P11974
P11974	P11974
P11974	P11974
P11974	P11974
P11974	P11974
P11974	P11974
P11974	P11974
P11974	P11974
P11974	P11974
P11974	P11974
P11974	P11974
P11974	P11974
P11974	P11974
P11974	P11974
P11974	P11974
P11974	P11974
P11974	P11974
P11974	P11974
P11974	P11974
P11974	P11974
P11974	P11974
P11974	P11974
P11974	P11974
P11974	P11974
P11974	P11974
P11974	P11974
P11974	P11974
P11974	P11974
P11974	P11974
P11974	P11974
P11974	P11974
P11974	P11974
P11974	P11974
P11974	P11974
P11974	P11974
P11974	P11974
P11974	P11974
P11974	P11974
P11974	P11974
P11974	P11974
P11974	P11974
P11974	P11974
P11974	P11974
P11974	P11974
P11974	P11974
P11974	P11974
P11974	P11974
P11974	P11974
P11974	P11974
P11974	P11974
P11974	P11974
P11974	P11974
P11974	P11974
P11974	P11974
P11974	P11974
P11974	P11974
P11974	P11974
P11974	P11974
P11974	P11974
P11974	P11974
P11974	P11974
P11974	P11974
P11974	P11974
P11974	P11974
P11974	P11974
P11974	P11974
P11974	P11974
P11974	P11974
P11974	P11974
P11974	P11974
P11974	P11974
P11974	P11974
P11974	P11974
P11974	P11974
P11974	P11974
P11974	P11974
P11974	P11974
P11974	P11974
P11974	P11974
P11974	P11974
P11974	P11974
P11974	P11974
P11974	P11974
P11974	P11974
P11974	P11974
P11974	P11974
P11974	P11974
P11974	P11974
P11974	P11974
P11974	P11974
P11974	P11974
P11974	P11974
P11974	P11974
P11974	P11974
P11974	P11974
P11974	P11974
P11974	P11974
P11974	P11974
P11974	P11974
P11974	P11974
P11974	P11974
P11974	P11974
P11974	P11974
P11974	P11974
P11974	P11974
P11974	P11974
P11974	P11974
P11974	P11974
P11974	P11974
P11974	P11974
P11974	P11974
P11974	P11974
P11974	P11974
P11974	P11974
P11974	P11974
P11974	P11974
P11974	P11974
P11974	P11974
P11974	P11974
P11974	P11974
P11974	P11974
P11974	P11974
P11974	P11974
P11974	P11974
P11974	P11974
P11974	P11974
P11974	P11974
P11974	P11974
P11974	P11974
P11974	P11974
P11974	P11974
P11974	P11974
P11974	P11974
P11974	P11974
P11974	P11974
P11974	P11974
P11974	P11974
P11974	P11974
P11974	P11974
P11974	P11974
P11974	P11974
P11974	P11974
P11974	P11974
P11974	P11974
P11974	P11974
P11974	P11974
P11974	P11974
P11974	P11974
P11974	P11974
P11974	P11974
P11974	P11974
P11974	P11974
P11974	P11974
P11974	P11974
P11974	P11974
P11974	P11974
P11974	P11974
P11974	P11974
P11974	P11974
P11974	P11974
P11974	P11974
P11974	P11974
P11974	P11974
P11974	P11974
P11974	P11974
P11974	P11974
P11974	P11974
P11974	P11974
P11974	P11974
P11974	P11974
P11974	P11974
P11974	P11974
P11974	P11974
P11974	P11974
P11974	P11974
P11974	P11974
P11974	P11974
P11974	P11974
P11974	P11974
P11974	P11974
P11974	P11974
P11974	P11974
P11974	P11974
P11974	P11974
P11974	P11974
P11974	P11974
P11974	P11974
P11974	P11974
P11974	P11974
P11974	P11974
P11974	P11974
P11974	P11974
P11974	P11974
P11974	P11974
P11974	P11974
P11974	P11974
P11974	P11974
P11974	P11974
P11974	P11974
P11974	P11974
P11974	P11974
P11974	P11974
P11974	P11974
P11974	P11974
P11974	P11974
P11974	P11974
P11974	P11974
P11974	P11974
P11974	P11974
P11974	P11974
P11974	P11974
P11974	P11974
P11974	P11974
P11974	P11974
P11974	P11974
P11974	P11974
P11974	P11974
P11974	P11974
P11974	P11974
P11974	P11974
P11974	P11974
P11974	P11974
P11974	P11974
P11974	P11974
P11974	P11974
P11974	P11974
P11974	P11974
P11974	P11974
P11974	P11974
P11974	P11974
P11974	P11974
P11974	P11974
P11974	P11974
P11974	P11974
P11974	P11974
P11974	P11974
P11974	P11974
P11974	P11974
P11974	P11974
P11974	P11974
P11974	P11974
P11974	P11974
P11974	P11974
P11974	P11974
P11974	P11974
P11974	P11974
P11974	P11974
P11974	P11974
P11974	P11974
P11974	P11974
P11974	P11974
P11974	P11974
P11974	P11974
P11974	P11974
P11974	P11974
P11974	P11974
This is the footer of the file
