# Supplementary material for: The CroCo cross-link converter: a user-centred tool to convert results from cross-linking mass spectrometry experiments
Source: Bioinformatics. 2019 Sep 28;36(4):1296–7. doi: 10.1093/bioinformatics/btz732 (PMC7703748; doi:10.1093/bioinformatics/btz732)
Supplement: btz732_Supplementary_Data [file btz732_supplementary_data.zip › ExampleData/output/xTable_to_vis/DynamXL/all_merged_xTable_intra_xTable_to_DynamXL.txt]

K136	NZ	K337	NZ	2.395
K270	NZ	K89	NZ	0.080
K162	NZ	K247	NZ	0.640
K151	NZ	K498	NZ	0.650
K247	NZ	K136	NZ	2.920
K247	NZ	K136	NZ	2.365
K135	NZ	K337	NZ	1.150
K135	NZ	K337	NZ	1.780
K247	NZ	K261	NZ	1.010
K393	NZ	K498	NZ	0.630
K247	NZ	K256	NZ	2.675
K247	NZ	K256	NZ	3.755
K247	NZ	K256	NZ	3.070
K247	NZ	K256	NZ	2.235
K270	NZ	K337	NZ	2.170
K136	NZ	K256	NZ	2.105
K135	NZ	K247	NZ	2.220
K247	NZ	K166	NZ	3.145
K66	NZ	K337	NZ	1.290
K337	NZ	K166	NZ	2.430
K337	NZ	K166	NZ	2.440
K337	NZ	K166	NZ	1.270
K305	NZ	K136	NZ	1.720
K270	NZ	K247	NZ	3.655
K266	NZ	K62	NZ	0.840
K247	NZ	K166	NZ	2.815
K247	NZ	K166	NZ	3.550
K247	NZ	K166	NZ	3.620
K247	NZ	K135	NZ	2.245
K247	NZ	K135	NZ	2.620
K247	NZ	K135	NZ	1.180
K337	NZ	K125	NZ	3.075
K337	NZ	K125	NZ	2.800
K66	NZ	K136	NZ	2.055
K337	NZ	K125	NZ	2.990
K66	NZ	K136	NZ	1.560
K337	NZ	K125	NZ	3.185
K504	NZ	K125	NZ	1.740
K135	NZ	K256	NZ	1.640
K337	NZ	K125	NZ	2.845
K504	NZ	K135	NZ	1.075
K270	NZ	K256	NZ	0.765
K337	NZ	K498	NZ	0.475
K337	NZ	K498	NZ	0.470
K247	NZ	K125	NZ	3.065
K247	NZ	K125	NZ	1.510
K247	NZ	K125	NZ	2.750
K322	NZ	K311	NZ	1.555
K256	NZ	K266	NZ	1.335
K256	NZ	K266	NZ	2.120
K393	NZ	K337	NZ	1.530
K393	NZ	K62	NZ	1.170
K66	NZ	K475	NZ	0.600
K141	NZ	K475	NZ	1.210
K66	NZ	K475	NZ	0.595
K322	NZ	K266	NZ	0.400
K136	NZ	K125	NZ	1.615
K136	NZ	K125	NZ	3.205
K136	NZ	K125	NZ	2.355
K136	NZ	K125	NZ	3.210
K136	NZ	K125	NZ	3.000
K247	NZ	K393	NZ	1.720
K247	NZ	K393	NZ	2.645
K136	NZ	K125	NZ	2.995
K504	NZ	K256	NZ	0.865
K136	NZ	K125	NZ	0.950
K337	NZ	K62	NZ	0.875
K337	NZ	K62	NZ	1.140
K337	NZ	K62	NZ	1.030
K337	NZ	K62	NZ	2.105
K337	NZ	K62	NZ	1.515
K337	NZ	K62	NZ	0.950
K136	NZ	K125	NZ	2.525
K207	NZ	K337	NZ	1.270
K141	NZ	K337	NZ	1.060
K504	NZ	K141	NZ	0.955
K207	NZ	K337	NZ	3.005
K207	NZ	K337	NZ	2.615
K337	NZ	K186	NZ	1.815
K166	NZ	K125	NZ	2.400
K505	NZ	K337	NZ	0.455
K66	NZ	K141	NZ	0.840
K256	NZ	K62	NZ	0.610
K66	NZ	K166	NZ	0.680
K247	NZ	K207	NZ	3.310
K162	NZ	K322	NZ	0.305
K247	NZ	K207	NZ	3.865
K247	NZ	K393	NZ	1.710
K125	NZ	K498	NZ	0.205
K247	NZ	K186	NZ	1.570
K247	NZ	K186	NZ	2.250
K504	NZ	K166	NZ	0.770
K162	NZ	K322	NZ	0.375
K166	NZ	K498	NZ	0.625
K305	NZ	K62	NZ	0.555
K504	NZ	K498	NZ	1.185
K504	NZ	K498	NZ	3.275
K504	NZ	K498	NZ	2.835
K504	NZ	K498	NZ	3.640
K136	NZ	K62	NZ	2.585
K66	NZ	K89	NZ	0.720
K66	NZ	K89	NZ	0.755
K136	NZ	K207	NZ	1.155
K504	NZ	K498	NZ	1.545
K66	NZ	K89	NZ	0.390
K322	NZ	K136	NZ	1.485
K247	NZ	K188	NZ	1.870
K166	NZ	K125	NZ	1.890
K89	NZ	K62	NZ	0.925
K89	NZ	K62	NZ	2.600
K256	NZ	K393	NZ	1.805
K166	NZ	K125	NZ	1.915
K256	NZ	K393	NZ	1.475
K89	NZ	K62	NZ	4.660
K136	NZ	K186	NZ	2.020
K89	NZ	K62	NZ	2.265
K141	NZ	K256	NZ	0.820
K66	NZ	K206	NZ	1.035
K66	NZ	K136	NZ	0.750
K66	NZ	K247	NZ	0.290
K136	NZ	K186	NZ	4.355
K136	NZ	K186	NZ	5.780
K89	NZ	K62	NZ	1.220
K66	NZ	K89	NZ	1.155
K66	NZ	K89	NZ	0.140
K66	NZ	K89	NZ	1.690
K256	NZ	K3	NZ	0.050
K136	NZ	S2	CA	0.935
K270	NZ	K62	NZ	1.255
K322	NZ	K162	NZ	0.570
K206	NZ	K337	NZ	2.335
K206	NZ	K337	NZ	2.380
K206	NZ	K337	NZ	2.470
K66	NZ	K505	NZ	0.890
K322	NZ	K162	NZ	1.230
K322	NZ	K337	NZ	0.945
K322	NZ	K206	NZ	0.630
K66	NZ	K261	NZ	0.730
K135	NZ	K62	NZ	0.650
K337	NZ	K188	NZ	1.310
K151	NZ	K498	NZ	0.015
K135	NZ	K207	NZ	0.820
K135	NZ	K207	NZ	2.480
K207	NZ	K256	NZ	3.200
K207	NZ	K256	NZ	4.040
K337	NZ	K62	NZ	0.990
K141	NZ	K206	NZ	0.625
K141	NZ	K206	NZ	0.510
K322	NZ	K261	NZ	0.490
K322	NZ	K247	NZ	0.120
K207	NZ	K256	NZ	4.575
K322	NZ	K62	NZ	0.390
K151	NZ	K270	NZ	0.730
K207	NZ	K256	NZ	4.485
K504	NZ	K206	NZ	1.510
K305	NZ	K256	NZ	0.585
K207	NZ	K125	NZ	2.300
K141	NZ	K206	NZ	0.665
K207	NZ	K125	NZ	3.785
K247	NZ	K207	NZ	1.265
K141	NZ	K135	NZ	2.360
K256	NZ	K62	NZ	1.750
K247	NZ	K207	NZ	1.030
K337	NZ	K173	NZ	1.070
K504	NZ	K206	NZ	1.445
K247	NZ	K207	NZ	0.370
K66	NZ	K141	NZ	0.165
K141	NZ	K135	NZ	2.555
K125	NZ	K498	NZ	0.595
K305	NZ	K337	NZ	1.480
K305	NZ	K337	NZ	1.910
K247	NZ	K141	NZ	0.710
K141	NZ	K125	NZ	1.005
K322	NZ	K261	NZ	0.550
K136	NZ	M1	CA	1.845
K162	NZ	K89	NZ	1.495
K207	NZ	K393	NZ	2.380
K322	NZ	K256	NZ	1.190
K206	NZ	K337	NZ	5.515
K162	NZ	K206	NZ	0.400
K206	NZ	K337	NZ	2.485
K162	NZ	K230	NZ	0.740
K337	NZ	K206	NZ	1.995
K504	NZ	K393	NZ	1.780
K207	NZ	K166	NZ	3.095
K207	NZ	K166	NZ	2.625
K266	NZ	S2	CA	1.720
K207	NZ	K166	NZ	2.590
K162	NZ	K230	NZ	0.935
K206	NZ	K125	NZ	3.835
K266	NZ	K3	NZ	1.045
K206	NZ	K337	NZ	2.435
K66	NZ	K125	NZ	0.525
K141	NZ	K125	NZ	1.990
K66	NZ	K498	NZ	1.140
K256	NZ	K3	NZ	0.210
K266	NZ	K3	NZ	0.675
K393	NZ	K89	NZ	0.445
K166	NZ	K62	NZ	2.085
K136	NZ	K3	NZ	0.835
K166	NZ	K62	NZ	2.215
K151	NZ	K498	NZ	0.925
K393	NZ	K89	NZ	0.830
K393	NZ	K89	NZ	0.650
K337	NZ	K115	NZ	4.700
K188	NZ	K173	NZ	1.010
K66	NZ	K270	NZ	0.515
K66	NZ	K311	NZ	0.405
K141	NZ	K166	NZ	2.090
K206	NZ	K337	NZ	2.475
K66	NZ	K337	NZ	0.185
K337	NZ	K115	NZ	4.980
K322	NZ	K166	NZ	0.285
K322	NZ	K305	NZ	0.170
K337	NZ	K115	NZ	3.030
K230	NZ	K505	NZ	0.555
K141	NZ	K504	NZ	0.150
K224	NZ	K125	NZ	1.130
K166	NZ	K186	NZ	3.265
K66	NZ	K125	NZ	0.750
K66	NZ	K270	NZ	1.695
K224	NZ	K266	NZ	0.635
K162	NZ	K125	NZ	0.420
K62	NZ	K125	NZ	1.670
K207	NZ	K256	NZ	3.250
K207	NZ	K125	NZ	2.650
K367	NZ	K504	NZ	2.175
K207	NZ	K125	NZ	4.265
K207	NZ	K125	NZ	4.215
K247	NZ	K115	NZ	1.590
K224	NZ	K256	NZ	1.285
K206	NZ	K136	NZ	1.890
K62	NZ	K135	NZ	0.875
K207	NZ	K256	NZ	1.835
K207	NZ	K125	NZ	2.750
K136	NZ	M1	CA	1.675
K206	NZ	K135	NZ	0.940
K141	NZ	K125	NZ	3.350
K136	NZ	K125	NZ	1.290
K141	NZ	K125	NZ	3.055
K166	NZ	K206	NZ	1.495
K367	NZ	K337	NZ	3.575
K141	NZ	K125	NZ	1.855
K367	NZ	K337	NZ	6.650
K504	NZ	K125	NZ	1.330
K136	NZ	K173	NZ	4.185
K322	NZ	K125	NZ	0.775
K141	NZ	K125	NZ	5.015
K136	NZ	K173	NZ	2.440
K151	NZ	K62	NZ	1.050
K322	NZ	K62	NZ	0.650
K166	NZ	K188	NZ	3.075
K393	NZ	K247	NZ	0.430
M1	CA	K135	NZ	0.915
K367	NZ	K337	NZ	3.565
K141	NZ	K125	NZ	3.990
K207	NZ	K125	NZ	4.095
K151	NZ	K62	NZ	0.295
K207	NZ	K125	NZ	4.155
K162	NZ	K62	NZ	1.160
K305	NZ	K151	NZ	0.810
K322	NZ	K337	NZ	0.790
K141	NZ	K125	NZ	3.815
K337	NZ	K125	NZ	3.215
K322	NZ	K393	NZ	1.040
K136	NZ	K173	NZ	3.240
K136	NZ	K173	NZ	3.520
K125	NZ	K186	NZ	1.870
K141	NZ	K270	NZ	1.140
K66	NZ	K3	NZ	1.490
K206	NZ	K125	NZ	2.880
K367	NZ	K337	NZ	7.010
K305	NZ	K270	NZ	3.515
K207	NZ	K125	NZ	6.730
K188	NZ	K125	NZ	2.390
K270	NZ	K115	NZ	5.410
K115	NZ	K125	NZ	5.135
K66	NZ	K115	NZ	0.180
K166	NZ	S2	CA	5.220
K115	NZ	K125	NZ	4.045
K115	NZ	K125	NZ	5.765
K207	NZ	K3	NZ	2.655
K135	NZ	K115	NZ	3.540
K66	NZ	K3	NZ	1.735
K166	NZ	K188	NZ	4.160
M1	CA	K125	NZ	1.210
K141	NZ	K498	NZ	1.395
K505	NZ	K498	NZ	4.100
K166	NZ	K188	NZ	5.380
K166	NZ	K188	NZ	4.630
K207	NZ	K186	NZ	3.390
K166	NZ	K115	NZ	4.655
K263	NZ	S2	CA	1.550
K166	NZ	K115	NZ	5.180
K115	NZ	K125	NZ	7.375
K206	NZ	K125	NZ	4.205
K151	NZ	K135	NZ	2.695
K475	NZ	K89	NZ	0.620
K115	NZ	K125	NZ	3.525
K337	NZ	K206	NZ	2.780
K270	NZ	M1	CA	0.795
K188	NZ	K125	NZ	1.200
K367	NZ	K337	NZ	10.565
K367	NZ	K337	NZ	5.575
K367	NZ	K337	NZ	7.940
K367	NZ	K337	NZ	3.860
K224	NZ	K206	NZ	3.210
K224	NZ	K206	NZ	3.335
K505	NZ	K322	NZ	1.820
K206	NZ	K115	NZ	1.945
K207	NZ	K188	NZ	5.220
K230	NZ	K337	NZ	3.230
K322	NZ	K115	NZ	2.250
K270	NZ	K206	NZ	1.480
K162	NZ	K115	NZ	1.450
K247	NZ	K311	NZ	0.465
K337	NZ	K125	NZ	0.770
K207	NZ	K115	NZ	3.865
K206	NZ	K115	NZ	5.660
K151	NZ	K125	NZ	4.080
K337	NZ	K66	NZ	2.790
K141	NZ	K3	NZ	2.685
K206	NZ	K115	NZ	3.455
K367	NZ	K337	NZ	1.875
K270	NZ	K261	NZ	0.425
K305	NZ	K367	NZ	5.060
K311	NZ	K367	NZ	2.120
K224	NZ	K206	NZ	3.575
K66	NZ	K498	NZ	1.120
K188	NZ	K125	NZ	2.520
K224	NZ	K115	NZ	4.305
K305	NZ	K393	NZ	3.870
K206	NZ	K115	NZ	3.425
K136	NZ	K186	NZ	3.605
K206	NZ	K224	NZ	2.415
K206	NZ	K115	NZ	7.980
K322	NZ	K188	NZ	1.395
K337	NZ	K125	NZ	3.570
K162	NZ	K115	NZ	4.350
K247	NZ	K422	NZ	0.790
K206	NZ	K115	NZ	2.565
K141	NZ	K173	NZ	0.100
K367	NZ	K115	NZ	6.115
K141	NZ	M1	CA	1.755
K367	NZ	K322	NZ	4.770
K66	NZ	K305	NZ	0.800
K206	NZ	K266	NZ	0.760
K367	NZ	K337	NZ	5.585
K367	NZ	K125	NZ	6.170
K367	NZ	K166	NZ	6.105
K311	NZ	K247	NZ	2.255
K151	NZ	K337	NZ	0.985
K367	NZ	K115	NZ	1.640
K336	NZ	K206	NZ	1.155
K66	NZ	K206	NZ	1.155
K151	NZ	K261	NZ	0.075
K206	NZ	K115	NZ	1.550
K367	NZ	K66	NZ	5.280
K367	NZ	K206	NZ	5.325
K337	NZ	K206	NZ	1.805
K367	NZ	K115	NZ	4.680
M1	CA	K266	NZ	0.355
K367	NZ	K206	NZ	5.110
K162	NZ	K62	NZ	1.260
K367	NZ	K206	NZ	4.085
K367	NZ	K115	NZ	6.540
K166	NZ	K136	NZ	1.170
K66	NZ	K206	NZ	1.275
K367	NZ	K206	NZ	3.255
K261	NZ	K337	NZ	0.595
K125	NZ	K89	NZ	0.995
K367	NZ	K115	NZ	5.605
K207	NZ	K89	NZ	1.640
K367	NZ	K206	NZ	6.090
K206	NZ	K115	NZ	1.385
K247	NZ	K266	NZ	0.420
K247	NZ	K62	NZ	0.805
K247	NZ	K66	NZ	0.805
K367	NZ	K393	NZ	2.410
K151	NZ	K89	NZ	1.140
K266	NZ	K89	NZ	0.865
K230	NZ	K89	NZ	0.490
K367	NZ	K393	NZ	2.390
K322	NZ	K66	NZ	2.555
K141	NZ	K270	NZ	2.680
K305	NZ	K89	NZ	1.390
K230	NZ	K261	NZ	1.770
K230	NZ	K261	NZ	3.005
K305	NZ	K207	NZ	2.800
K247	NZ	K206	NZ	0.760
K247	NZ	K188	NZ	2.445
K475	NZ	K224	NZ	2.745
K367	NZ	K115	NZ	2.860
K311	NZ	K188	NZ	2.030
K206	NZ	K311	NZ	0.275
K230	NZ	K256	NZ	4.905
K230	NZ	K256	NZ	4.595
K322	NZ	K337	NZ	0.620
K367	NZ	K206	NZ	6.090
K367	NZ	K337	NZ	10.565
K230	NZ	K256	NZ	4.595
K337	NZ	K115	NZ	4.700
K305	NZ	K393	NZ	3.870
K270	NZ	K115	NZ	5.410
K206	NZ	K125	NZ	4.205
K367	NZ	K115	NZ	5.605
K367	NZ	K125	NZ	6.170
K206	NZ	K337	NZ	5.515
K504	NZ	K498	NZ	3.275
K115	NZ	K125	NZ	7.375
K206	NZ	K115	NZ	3.425
K247	NZ	K136	NZ	2.920
K247	NZ	K166	NZ	2.815
K136	NZ	K125	NZ	3.205
K247	NZ	K125	NZ	2.750
K206	NZ	K115	NZ	5.660
K135	NZ	K115	NZ	3.540
K207	NZ	K256	NZ	4.485
K367	NZ	K66	NZ	5.280
K247	NZ	K166	NZ	3.145
K89	NZ	K62	NZ	2.600
K207	NZ	K125	NZ	4.265
K247	NZ	K256	NZ	3.070
K322	NZ	K66	NZ	2.555
K270	NZ	K337	NZ	2.170
K166	NZ	K115	NZ	5.180
K337	NZ	K125	NZ	2.845
K305	NZ	K270	NZ	3.515
K207	NZ	K337	NZ	3.005
K256	NZ	K266	NZ	104.000
M1	CA	S172	CA	84.000
T139	CA	K62	NZ	77.000
K135	NZ	K166	NZ	95.000
K247	NZ	K207	NZ	89.000
K136	NZ	K62	NZ	82.000
T139	CA	K207	NZ	103.000
K136	NZ	K186	NZ	126.000
K136	NZ	K186	NZ	114.000
K256	NZ	K207	NZ	78.000
K256	NZ	K207	NZ	86.000
K256	NZ	K207	NZ	146.000
K256	NZ	K207	NZ	107.000
K256	NZ	T60	CA	84.000
M1	CA	T129	CA	77.000
M1	CA	T129	CA	77.000
K125	NZ	K207	NZ	90.000
K125	NZ	K207	NZ	87.000
K136	NZ	S172	CA	105.000
K136	NZ	S172	CA	95.000
K125	NZ	K207	NZ	91.000
K125	NZ	K207	NZ	86.000
T139	CA	K173	NZ	90.000
K136	NZ	S172	CA	87.000
K498	NZ	K505	NZ	82.000
K166	NZ	K188	NZ	114.000
K393	NZ	K393	NZ	175.000
K393	NZ	K393	NZ	185.000
T328	CA	K66	NZ	108.000
T328	CA	K62	NZ	100.000
S333	CA	K62	NZ	93.000
K66	NZ	K475	NZ	112.000
K337	NZ	K337	NZ	110.000
K125	NZ	Y148	CA	110.000
K337	NZ	K337	NZ	132.000
K393	NZ	K305	NZ	121.000
T195	CA	K62	NZ	82.000
K270	NZ	Y175	CA	95.000
K206	NZ	S362	CA	78.000
K261	NZ	K230	NZ	84.000
K256	NZ	K230	NZ	129.000
K256	NZ	K230	NZ	95.000
K337	NZ	K337	NZ	98.000
K337	NZ	K337	NZ	100.000
K136	NZ	T341	CA	116.000
K263	NZ	K247	NZ	86.000
K136	NZ	K247	NZ	114.000
K136	NZ	K247	NZ	109.000
K247	NZ	S269	CA	96.000
K247	NZ	K166	NZ	137.000
K247	NZ	K166	NZ	80.000
K504	NZ	K135	NZ	77.000
T341	CA	K125	NZ	79.000
T341	CA	K125	NZ	82.000
K504	NZ	K135	NZ	78.000
K247	NZ	K256	NZ	28.200
K186	NZ	K166	NZ	26.280
K367	NZ	K206	NZ	25.700
K393	NZ	K256	NZ	24.750
K136	NZ	K256	NZ	23.410
K166	NZ	K247	NZ	22.250
K367	NZ	K206	NZ	0.029
K367	NZ	K337	NZ	0.006
K367	NZ	K337	NZ	0.009
K367	NZ	K337	NZ	0.018
K367	NZ	K337	NZ	0.023
K367	NZ	K337	NZ	0.028
K367	NZ	K337	NZ	0.075
K367	NZ	K337	NZ	0.180
K367	NZ	K337	NZ	0.284
K367	NZ	K337	NZ	0.292
K367	NZ	K337	NZ	0.420
K367	NZ	K337	NZ	0.753
K367	NZ	K206	NZ	0.004
K367	NZ	K206	NZ	0.028
K367	NZ	K115	NZ	0.230
K367	NZ	K115	NZ	0.246
K367	NZ	K125	NZ	0.154
K367	NZ	K125	NZ	0.643
K367	NZ	K141	NZ	0.056
K367	NZ	K141	NZ	0.150
K367	NZ	K141	NZ	0.241
K322	NZ	K337	NZ	0.540
K322	NZ	K337	NZ	0.567
K230	NZ	K261	NZ	0.013
K230	NZ	K261	NZ	0.018
K230	NZ	K207	NZ	0.011
K230	NZ	K256	NZ	0.004
K230	NZ	K256	NZ	0.005
K230	NZ	K256	NZ	0.005
K230	NZ	K256	NZ	0.083
K230	NZ	K261	NZ	0.002
K230	NZ	K256	NZ	0.001
K230	NZ	K256	NZ	0.117
K66	NZ	K337	NZ	0.283
K66	NZ	K337	NZ	0.613
K141	NZ	K135	NZ	0.246
K141	NZ	K337	NZ	0.091
K141	NZ	K337	NZ	0.207
K141	NZ	K337	NZ	0.236
K141	NZ	K125	NZ	0.018
K141	NZ	K125	NZ	0.019
K141	NZ	K125	NZ	0.199
K141	NZ	K125	NZ	0.353
K141	NZ	K125	NZ	0.706
K305	NZ	K270	NZ	0.332
K305	NZ	K393	NZ	0.000
K305	NZ	K337	NZ	0.000
K475	NZ	K263	NZ	0.530
K475	NZ	K62	NZ	0.247
K206	NZ	K337	NZ	0.002
K206	NZ	K337	NZ	0.002
K135	NZ	K247	NZ	0.003
K135	NZ	K247	NZ	0.024
K135	NZ	K256	NZ	0.028
K135	NZ	K256	NZ	0.044
K135	NZ	K337	NZ	0.045
K135	NZ	K337	NZ	0.116
K135	NZ	K337	NZ	0.267
K224	NZ	K206	NZ	0.132
K224	NZ	K206	NZ	0.306
K270	NZ	K247	NZ	0.004
K270	NZ	K337	NZ	0.040
K270	NZ	K62	NZ	0.455
K151	NZ	K125	NZ	0.009
K151	NZ	K125	NZ	0.652
K247	NZ	K256	NZ	0.000
K247	NZ	K256	NZ	0.000
K247	NZ	K256	NZ	0.001
K247	NZ	K256	NZ	0.005
K247	NZ	K261	NZ	0.088
K247	NZ	K261	NZ	0.100
K247	NZ	K393	NZ	0.000
K247	NZ	K393	NZ	0.045
K247	NZ	K266	NZ	0.188
K141	NZ	K125	NZ	0.008
K141	NZ	K125	NZ	0.708
K505	NZ	K498	NZ	0.024
K505	NZ	K498	NZ	0.191
K505	NZ	K498	NZ	0.255
K505	NZ	K498	NZ	0.287
K207	NZ	K135	NZ	0.004
K207	NZ	K247	NZ	0.000
K207	NZ	K247	NZ	0.000
K207	NZ	K247	NZ	0.001
K207	NZ	K256	NZ	0.001
K207	NZ	K256	NZ	0.001
K207	NZ	K256	NZ	0.013
K207	NZ	K256	NZ	0.018
K207	NZ	K256	NZ	0.019
K207	NZ	K337	NZ	0.002
K207	NZ	K337	NZ	0.009
K207	NZ	K337	NZ	0.026
K207	NZ	K337	NZ	0.032
K207	NZ	K166	NZ	0.000
K207	NZ	K166	NZ	0.000
K207	NZ	K166	NZ	0.017
K207	NZ	K125	NZ	0.002
K207	NZ	K125	NZ	0.003
K207	NZ	K125	NZ	0.004
K207	NZ	K125	NZ	0.005
K207	NZ	K125	NZ	0.005
K207	NZ	K125	NZ	0.006
K207	NZ	K125	NZ	0.020
K207	NZ	K125	NZ	0.026
K207	NZ	K186	NZ	0.073
K207	NZ	K256	NZ	0.010
K207	NZ	K256	NZ	0.019
K207	NZ	K256	NZ	0.106
K207	NZ	K256	NZ	0.116
K207	NZ	K337	NZ	0.126
K393	NZ	K256	NZ	0.003
K393	NZ	K256	NZ	0.065
K393	NZ	K337	NZ	0.040
K393	NZ	K337	NZ	0.067
K393	NZ	K266	NZ	0.092
K322	NZ	K256	NZ	0.788
K89	NZ	K62	NZ	0.002
K89	NZ	K62	NZ	0.013
K89	NZ	K62	NZ	0.016
K89	NZ	K62	NZ	0.017
K89	NZ	K62	NZ	0.025
K89	NZ	K62	NZ	0.035
K89	NZ	K62	NZ	0.039
K89	NZ	K62	NZ	0.051
K89	NZ	K62	NZ	0.063
K89	NZ	K62	NZ	0.066
K89	NZ	K62	NZ	0.069
K89	NZ	K62	NZ	0.108
K89	NZ	K62	NZ	0.114
K89	NZ	K62	NZ	0.142
K89	NZ	K62	NZ	0.197
K89	NZ	K62	NZ	0.299
K89	NZ	K62	NZ	0.384
K166	NZ	K135	NZ	0.062
K166	NZ	K247	NZ	0.001
K166	NZ	K247	NZ	0.006
K166	NZ	K247	NZ	0.075
K166	NZ	K247	NZ	0.015
K166	NZ	K337	NZ	0.050
K166	NZ	K337	NZ	0.073
K166	NZ	K337	NZ	0.132
K166	NZ	K62	NZ	0.112
K166	NZ	K62	NZ	0.528
K266	NZ	K256	NZ	0.005
K266	NZ	K256	NZ	0.018
K266	NZ	K256	NZ	0.175
K367	NZ	K336	NZ	0.252
K367	NZ	K336	NZ	0.386
K188	NZ	K125	NZ	0.535
K188	NZ	K166	NZ	0.009
K206	NZ	K337	NZ	0.038
K62	NZ	K135	NZ	0.297
K62	NZ	K256	NZ	0.079
K62	NZ	K337	NZ	0.011
K62	NZ	K337	NZ	0.096
K62	NZ	K337	NZ	0.436
K62	NZ	K322	NZ	0.093
K62	NZ	K115	NZ	0.276
K115	NZ	K206	NZ	0.035
K115	NZ	K206	NZ	0.047
K115	NZ	K135	NZ	0.239
K115	NZ	K135	NZ	0.416
K115	NZ	K224	NZ	0.196
K115	NZ	K270	NZ	0.039
K115	NZ	K207	NZ	0.023
K115	NZ	K207	NZ	0.065
K115	NZ	K337	NZ	0.017
K115	NZ	K337	NZ	0.081
K115	NZ	K337	NZ	0.340
K115	NZ	K166	NZ	0.017
K115	NZ	K166	NZ	0.096
K115	NZ	K125	NZ	0.091
K115	NZ	K125	NZ	0.322
K115	NZ	K125	NZ	0.063
K115	NZ	K125	NZ	0.121
K115	NZ	K125	NZ	0.244
K115	NZ	K66	NZ	0.563
K125	NZ	K247	NZ	0.001
K125	NZ	K247	NZ	0.019
K125	NZ	K247	NZ	0.170
K125	NZ	K337	NZ	0.012
K125	NZ	K337	NZ	0.023
K125	NZ	K337	NZ	0.048
K125	NZ	K337	NZ	0.064
K125	NZ	K337	NZ	0.073
K125	NZ	K337	NZ	0.098
K125	NZ	K337	NZ	0.101
K125	NZ	K337	NZ	0.202
K125	NZ	K337	NZ	0.204
K125	NZ	K337	NZ	0.258
K125	NZ	K337	NZ	0.287
K125	NZ	K337	NZ	0.298
K125	NZ	K337	NZ	0.335
K125	NZ	K337	NZ	0.337
K125	NZ	K337	NZ	0.372
K125	NZ	K337	NZ	0.386
K125	NZ	K337	NZ	0.390
K125	NZ	K337	NZ	0.519
K125	NZ	K337	NZ	0.614
K125	NZ	K166	NZ	0.019
K125	NZ	K166	NZ	0.041
K125	NZ	K247	NZ	0.031
K125	NZ	K337	NZ	0.018
K125	NZ	K337	NZ	0.153
K125	NZ	K337	NZ	0.282
K311	NZ	K393	NZ	0.677
K311	NZ	K337	NZ	0.096
K311	NZ	K337	NZ	0.168
K186	NZ	K247	NZ	0.000
K186	NZ	K247	NZ	0.013
K186	NZ	K337	NZ	0.017
K186	NZ	K337	NZ	0.027
K186	NZ	K337	NZ	0.037
K186	NZ	K166	NZ	0.005
K186	NZ	K166	NZ	0.006
K186	NZ	K125	NZ	0.051
K337	NZ	K367	NZ	11.909
K66	NZ	K475	NZ	11.815
K125	NZ	K115	NZ	11.392
K125	NZ	K115	NZ	11.370
K125	NZ	K207	NZ	11.258
K230	NZ	K256	NZ	10.994
K337	NZ	K367	NZ	10.656
K247	NZ	K207	NZ	10.486
K115	NZ	K206	NZ	10.398
K89	NZ	K62	NZ	10.212
K89	NZ	K62	NZ	10.160
K125	NZ	K151	NZ	9.969
K62	NZ	K89	NZ	9.883
K247	NZ	K166	NZ	9.837
K166	NZ	K115	NZ	9.829
K62	NZ	K367	NZ	9.826
K89	NZ	K62	NZ	9.823
K125	NZ	K367	NZ	9.753
K166	NZ	K188	NZ	9.725
K230	NZ	K256	NZ	9.552
K247	NZ	K393	NZ	9.541
K247	NZ	K270	NZ	9.523
K66	NZ	K322	NZ	9.513
K207	NZ	K115	NZ	9.372
K367	NZ	K62	NZ	9.336
K247	NZ	K207	NZ	9.319
K256	NZ	K207	NZ	9.276
K367	NZ	K224	NZ	9.227
K125	NZ	K115	NZ	9.164
K337	NZ	K367	NZ	9.081
K367	NZ	K62	NZ	8.955
K62	NZ	K89	NZ	8.840
K136	NZ	K173	NZ	8.757
K247	NZ	K256	NZ	8.611
K136	NZ	K186	NZ	8.485
K247	NZ	K256	NZ	8.480
K270	NZ	K115	NZ	8.450
K62	NZ	K89	NZ	8.410
K247	NZ	K207	NZ	8.281
K166	NZ	K188	NZ	8.170
K125	NZ	K207	NZ	8.123
K393	NZ	K305	NZ	8.123
K136	NZ	K62	NZ	8.117
K337	NZ	K337	NZ	8.105
K498	NZ	K505	NZ	7.997
K247	NZ	K256	NZ	7.992
K498	NZ	K505	NZ	7.984
K247	NZ	K166	NZ	7.983
K136	NZ	K173	NZ	7.968
K166	NZ	K115	NZ	7.940
K247	NZ	K256	NZ	7.905
K166	NZ	K207	NZ	7.875
K125	NZ	K141	NZ	7.820
K136	NZ	K207	NZ	7.790
K256	NZ	K230	NZ	7.760
K256	NZ	K207	NZ	7.731
K367	NZ	K206	NZ	7.675
K115	NZ	K206	NZ	7.552
K337	NZ	K367	NZ	7.534
K115	NZ	K367	NZ	7.470
K393	NZ	K393	NZ	7.408
K125	NZ	K207	NZ	7.381
K256	NZ	K263	NZ	7.360
K206	NZ	K224	NZ	7.340
K247	NZ	K166	NZ	7.302
K498	NZ	K505	NZ	7.282
K337	NZ	K115	NZ	7.187
K270	NZ	K305	NZ	7.176
K393	NZ	K393	NZ	7.142
K261	NZ	K230	NZ	7.094
K207	NZ	K186	NZ	7.084
K115	NZ	K367	NZ	7.047
K266	NZ	K256	NZ	7.010
K136	NZ	K125	NZ	7.009
K136	NZ	K125	NZ	6.987
K89	NZ	K62	NZ	6.965
K247	NZ	K125	NZ	6.901
K266	NZ	K256	NZ	6.861
K166	NZ	K247	NZ	6.816
K247	NZ	K136	NZ	6.670
K393	NZ	K256	NZ	6.667
K337	NZ	K367	NZ	6.609
K125	NZ	K115	NZ	6.606
K247	NZ	K136	NZ	6.591
K337	NZ	K367	NZ	6.567
K125	NZ	K115	NZ	6.564
K367	NZ	K206	NZ	6.525
K256	NZ	K207	NZ	6.424
K393	NZ	K256	NZ	6.318
K337	NZ	K367	NZ	6.314
K247	NZ	K256	NZ	6.305
K115	NZ	K224	NZ	6.255
K135	NZ	K256	NZ	6.255
K125	NZ	K141	NZ	6.251
K256	NZ	K230	NZ	6.249
K136	NZ	K186	NZ	6.244
K337	NZ	K207	NZ	6.242
K337	NZ	K367	NZ	6.196
K136	NZ	K62	NZ	6.134
K393	NZ	K311	NZ	5.975
K135	NZ	K115	NZ	5.753
K141	NZ	K367	NZ	5.679
K62	NZ	K166	NZ	5.668
K125	NZ	K151	NZ	5.561
K207	NZ	K230	NZ	5.407
K337	NZ	K166	NZ	5.353
K136	NZ	K66	NZ	5.335
K136	NZ	K166	NZ	5.282
K337	NZ	K367	NZ	5.278
K393	NZ	K266	NZ	5.190
K166	NZ	K125	NZ	5.142
K322	NZ	K336	NZ	5.091
K136	NZ	K256	NZ	5.062
K230	NZ	K261	NZ	5.058
K89	NZ	K62	NZ	5.017
K367	NZ	K311	NZ	5.013
K247	NZ	K393	NZ	4.985
K247	NZ	K135	NZ	4.969
K337	NZ	K206	NZ	4.922
K337	NZ	K207	NZ	4.885
K206	NZ	K224	NZ	4.879
K337	NZ	K367	NZ	4.837
K337	NZ	K337	NZ	4.800
K136	NZ	K66	NZ	4.768
K166	NZ	K188	NZ	4.671
K247	NZ	K266	NZ	4.658
K136	NZ	K62	NZ	4.634
K337	NZ	K186	NZ	4.634
K337	NZ	K125	NZ	4.579
K261	NZ	K230	NZ	4.558
K247	NZ	K186	NZ	4.549
K247	NZ	K125	NZ	4.527
K337	NZ	K270	NZ	4.526
K256	NZ	K230	NZ	4.492
K115	NZ	K151	NZ	4.473
K336	NZ	K367	NZ	4.467
K136	NZ	K66	NZ	4.461
K62	NZ	K270	NZ	4.404
K62	NZ	K62	NZ	4.386
K136	NZ	K62	NZ	4.320
K247	NZ	K256	NZ	4.253
K337	NZ	K337	NZ	4.251
K135	NZ	K115	NZ	4.186
K337	NZ	K125	NZ	4.147
K141	NZ	K166	NZ	4.103
K141	NZ	K367	NZ	4.073
K337	NZ	K305	NZ	4.001
K247	NZ	K135	NZ	3.971
K337	NZ	K135	NZ	3.961
K166	NZ	K125	NZ	3.954
K125	NZ	K141	NZ	3.940
K89	NZ	K62	NZ	3.928
K166	NZ	K186	NZ	3.922
K337	NZ	K115	NZ	3.910
K62	NZ	K256	NZ	3.881
K247	NZ	K125	NZ	3.861
K367	NZ	K311	NZ	3.779
K141	NZ	K367	NZ	3.777
K337	NZ	K125	NZ	3.688
K498	NZ	K151	NZ	3.679
K337	NZ	K125	NZ	3.669
K162	NZ	K337	NZ	3.656
K162	NZ	K336	NZ	3.656
K337	NZ	K136	NZ	3.597
K136	NZ	K166	NZ	3.584
K135	NZ	K136	NZ	3.581
K337	NZ	K206	NZ	3.566
K125	NZ	K141	NZ	3.538
K266	NZ	K256	NZ	3.523
K337	NZ	K125	NZ	3.500
K337	NZ	K270	NZ	3.471
K322	NZ	K62	NZ	3.470
K135	NZ	K207	NZ	3.447
K337	NZ	K337	NZ	3.446
K66	NZ	K115	NZ	3.428
K62	NZ	K62	NZ	3.416
K337	NZ	K336	NZ	3.411
K125	NZ	K206	NZ	3.366
K337	NZ	K166	NZ	3.361
K135	NZ	K166	NZ	3.330
K125	NZ	K141	NZ	3.307
K337	NZ	K337	NZ	3.294
K337	NZ	K393	NZ	3.288
K367	NZ	K305	NZ	3.285
K270	NZ	K166	NZ	3.269
K207	NZ	K263	NZ	3.266
K207	NZ	K261	NZ	3.266
K62	NZ	K89	NZ	3.263
K336	NZ	K247	NZ	3.247
K337	NZ	K135	NZ	3.179
K256	NZ	K151	NZ	3.109
K337	NZ	K166	NZ	3.090
K136	NZ	K66	NZ	3.086
K367	NZ	K230	NZ	3.043
K135	NZ	K141	NZ	3.025
K337	NZ	K367	NZ	3.016
K336	NZ	K367	NZ	3.016
K337	NZ	K207	NZ	2.958
K62	NZ	K322	NZ	2.939
K367	NZ	K173	NZ	2.861
K337	NZ	K186	NZ	2.834
K322	NZ	K207	NZ	2.831
K322	NZ	K206	NZ	2.831
K256	NZ	K224	NZ	2.802
K247	NZ	K261	NZ	2.786
K136	NZ	K393	NZ	2.783
K125	NZ	K186	NZ	2.763
K337	NZ	K62	NZ	2.747
K256	NZ	K230	NZ	2.739
K498	NZ	K62	NZ	2.676
K337	NZ	K141	NZ	2.668
K337	NZ	K337	NZ	2.643
K337	NZ	K337	NZ	2.634
K135	NZ	K367	NZ	2.622
K337	NZ	K62	NZ	2.617
K136	NZ	K66	NZ	2.615
K89	NZ	K188	NZ	2.598
K206	NZ	K224	NZ	2.543
K393	NZ	K166	NZ	2.508
K337	NZ	K311	NZ	2.493
K498	NZ	K505	NZ	2.485
K62	NZ	K322	NZ	2.477
K367	NZ	K173	NZ	2.462
K337	NZ	K135	NZ	2.450
K322	NZ	K256	NZ	2.437
K256	NZ	K393	NZ	2.415
K337	NZ	K206	NZ	2.390
K337	NZ	K141	NZ	2.375
K322	NZ	K311	NZ	2.370
K66	NZ	K336	NZ	2.348
K393	NZ	K498	NZ	2.303
K206	NZ	K505	NZ	2.296
K206	NZ	K504	NZ	2.296
K136	NZ	K207	NZ	2.295
K337	NZ	K337	NZ	2.261
K247	NZ	K173	NZ	2.261
K337	NZ	K336	NZ	2.231
K337	NZ	K125	NZ	2.225
K337	NZ	K207	NZ	2.203
K337	NZ	K337	NZ	2.166
K337	NZ	K337	NZ	2.116
K337	NZ	K367	NZ	2.100
K322	NZ	K498	NZ	2.096
K66	NZ	K498	NZ	2.087
K261	NZ	K475	NZ	2.085
K336	NZ	K206	NZ	2.074
K498	NZ	K141	NZ	2.063
K322	NZ	K188	NZ	2.058
K115	NZ	K62	NZ	2.040
K337	NZ	K305	NZ	2.020
K337	NZ	K206	NZ	2.018
K266	NZ	K256	NZ	2.010
K151	NZ	K337	NZ	1.996
K162	NZ	K266	NZ	1.992
K162	NZ	K141	NZ	1.971
K166	NZ	K141	NZ	1.957
K337	NZ	K115	NZ	1.931
K166	NZ	K141	NZ	1.903
K337	NZ	K311	NZ	1.901
K66	NZ	K322	NZ	1.898
K66	NZ	K230	NZ	1.894
K125	NZ	K311	NZ	1.892
K135	NZ	K62	NZ	1.888
K230	NZ	K141	NZ	1.865
K135	NZ	K141	NZ	1.853
K337	NZ	K322	NZ	1.848
K322	NZ	K141	NZ	1.817
K135	NZ	K136	NZ	1.774
K256	NZ	K207	NZ	1.754
K66	NZ	K498	NZ	1.687
K337	NZ	K62	NZ	1.660
K393	NZ	K89	NZ	1.645
K141	NZ	K62	NZ	1.643
K337	NZ	K337	NZ	1.596
K135	NZ	K141	NZ	1.579
K337	NZ	K125	NZ	1.564
K66	NZ	K206	NZ	1.560
K66	NZ	K207	NZ	1.560
K337	NZ	K141	NZ	1.549
K498	NZ	K66	NZ	1.513
K135	NZ	K322	NZ	1.498
K141	NZ	K505	NZ	1.487
K62	NZ	K141	NZ	1.479
K66	NZ	K322	NZ	1.475
K66	NZ	K206	NZ	1.473
K166	NZ	K89	NZ	1.462
K498	NZ	K505	NZ	1.454
K247	NZ	K261	NZ	1.408
K247	NZ	K66	NZ	1.407
K393	NZ	K136	NZ	1.375
K166	NZ	K337	NZ	1.366
K141	NZ	K224	NZ	1.359
K475	NZ	K322	NZ	1.359
K498	NZ	K311	NZ	1.350
K337	NZ	K393	NZ	1.339
K151	NZ	K62	NZ	1.310
K270	NZ	K141	NZ	1.306
K270	NZ	K62	NZ	1.259
K188	NZ	K66	NZ	1.254
K504	NZ	K230	NZ	1.240
K66	NZ	K422	NZ	1.201
K247	NZ	M1	CA	1.179
K393	NZ	K422	NZ	1.178
K66	NZ	K89	NZ	1.172
K393	NZ	K62	NZ	1.162
K141	NZ	K367	NZ	1.147
K256	NZ	K336	NZ	1.144
K337	NZ	K337	NZ	1.123
K337	NZ	K66	NZ	1.091
K247	NZ	K337	NZ	1.071
K62	NZ	K62	NZ	1.064
K505	NZ	K322	NZ	1.057
K135	NZ	K207	NZ	1.047
K337	NZ	K305	NZ	1.020
K337	NZ	K135	NZ	1.013
K62	NZ	K166	NZ	1.008
K336	NZ	K151	NZ	0.990
K89	NZ	K475	NZ	0.984
K322	NZ	K115	NZ	0.973
K247	NZ	M1	CA	0.963
K66	NZ	K393	NZ	0.941
K247	NZ	K261	NZ	0.937
K322	NZ	K66	NZ	0.918
K166	NZ	K66	NZ	0.901
K322	NZ	K224	NZ	0.888
K337	NZ	K188	NZ	0.876
K498	NZ	K504	NZ	0.800
K337	NZ	K337	NZ	0.786
K125	NZ	K141	NZ	0.786
K230	NZ	K270	NZ	0.783
K263	NZ	K166	NZ	0.771
K322	NZ	K186	NZ	0.765
K141	NZ	K498	NZ	0.741
K336	NZ	K270	NZ	0.676
K247	NZ	K125	NZ	0.670
K337	NZ	K322	NZ	0.654
K337	NZ	K151	NZ	0.648
K337	NZ	K336	NZ	0.641
K66	NZ	K125	NZ	0.618
K89	NZ	K188	NZ	0.610
K62	NZ	K166	NZ	0.610
K247	NZ	K247	NZ	0.608
K337	NZ	K224	NZ	0.602
K66	NZ	K256	NZ	0.597
K136	NZ	K336	NZ	0.588
K261	NZ	K66	NZ	0.576
K141	NZ	K115	NZ	0.574
K498	NZ	K66	NZ	0.537
K62	NZ	K66	NZ	0.511
K393	NZ	K498	NZ	0.507
K393	NZ	K166	NZ	0.502
K270	NZ	K141	NZ	0.498
K337	NZ	K322	NZ	0.496
K89	NZ	K151	NZ	0.494
K188	NZ	K336	NZ	0.477
K261	NZ	K162	NZ	0.446
K136	NZ	K336	NZ	0.439
K3	NZ	K66	NZ	0.436
K337	NZ	K186	NZ	0.430
K230	NZ	K66	NZ	0.409
K230	NZ	K261	NZ	0.388
K66	NZ	K207	NZ	0.387
K393	NZ	K498	NZ	0.385
K322	NZ	K322	NZ	0.383
K336	NZ	K367	NZ	0.375
K89	NZ	K66	NZ	0.368
K261	NZ	K322	NZ	0.346
K322	NZ	K173	NZ	0.341
K263	NZ	K141	NZ	0.311
K336	NZ	K336	NZ	0.311
K336	NZ	K337	NZ	0.311
K505	NZ	K367	NZ	0.288
K136	NZ	K336	NZ	0.283
K136	NZ	K337	NZ	0.283
K367	NZ	K322	NZ	0.254
K62	NZ	K311	NZ	0.248
K247	NZ	K136	NZ	0.246
K125	NZ	K224	NZ	0.244
K498	NZ	K66	NZ	0.242
K505	NZ	K393	NZ	0.237
K322	NZ	K367	NZ	0.234
K247	NZ	K311	NZ	0.228
K336	NZ	K311	NZ	0.210
K505	NZ	K393	NZ	0.207
K505	NZ	K393	NZ	0.207
K393	NZ	K504	NZ	0.207
K393	NZ	K504	NZ	0.207
K337	NZ	K66	NZ	0.198
K188	NZ	K89	NZ	0.193
K89	NZ	K115	NZ	0.172
K337	NZ	K230	NZ	0.158
K367	NZ	K337	NZ	0.141
K337	NZ	K336	NZ	0.140
K89	NZ	K66	NZ	0.134
K336	NZ	K393	NZ	0.132
K393	NZ	K337	NZ	0.132
K498	NZ	K125	NZ	0.129
K141	NZ	K270	NZ	0.106
K141	NZ	K89	NZ	0.067
K337	NZ	K337	NZ	0.062
K186	NZ	K322	NZ	0.045
K247	NZ	K336	NZ	0.039
K247	NZ	K337	NZ	0.039
K322	NZ	K230	NZ	0.038
K498	NZ	K207	NZ	0.031
K498	NZ	K263	NZ	0.028
M1	CA	K261	NZ	0.024
M1	CA	K263	NZ	0.024
K66	NZ	K263	NZ	0.021
K66	NZ	K261	NZ	0.021
K66	NZ	K186	NZ	0.015
K266	NZ	K498	NZ	0.004
K393	NZ	K498	NZ	0.003
