# Supplementary material for: The CroCo cross-link converter: a user-centred tool to convert results from cross-linking mass spectrometry experiments
Source: Bioinformatics. 2019 Sep 28;36(4):1296–7. doi: 10.1093/bioinformatics/btz732 (PMC7703748; doi:10.1093/bioinformatics/btz732)
Supplement: btz732_Supplementary_Data [file btz732_supplementary_data.zip › ExampleData/output/xTable_to_vis/pLabel/all_merged_xTable_intra_xTable_to_pLabel.mgf]

BEGIN IONS
TITLE=20180615_KS_CL_9.3430.3430.3.0
CHARGE=3+
RTINSECONDS=1074.9517800
PEPMASS=503.647700
110.060317 8271.0
110.071553 166931.6
111.055466 9101.8
111.074919 9195.2
112.087083 20828.6
115.050607 5745.2
116.070947 13397.0
118.031654 6706.7
120.080867 30694.0
125.071093 6627.7
125.107251 6655.1
126.054694 10615.1
127.086638 11654.5
129.065803 9153.6
129.102251 227459.5
130.086273 211096.7
130.096325 8591.2
130.105860 17916.0
131.090084 15055.7
136.075559 31001.6
140.143051 7703.0
145.049251 6047.6
147.112597 253829.1
148.116349 8052.7
152.081093 6613.4
153.066543 7310.2
153.102056 128023.8
155.081126 18620.6
157.108641 7786.5
158.091863 11821.0
159.112594 8809.8
167.055239 11550.8
169.061120 6618.9
169.097022 16918.4
173.092250 19777.9
175.118651 103973.5
176.122382 7305.6
181.096851 108979.7
182.100415 7508.1
183.076589 6221.1
186.123851 8874.8
187.144056 36753.1
197.091925 14135.6
197.128857 8597.4
200.139813 11611.9
201.087085 14033.0
204.134320 21795.5
209.104524 7671.5
212.102531 21270.4
214.118701 34177.1
215.121423 13987.5
215.139426 9046.9
225.097436 13162.8
230.113319 18611.0
234.122690 7456.9
239.175251 8546.6
242.186058 23394.2
243.169083 6607.5
249.098437 6985.4
252.133045 13368.4
260.117004 6356.7
260.196616 100876.3
261.199992 5983.0
267.109244 10976.4
270.648194 6984.7
274.187712 24432.4
282.180734 5725.4
284.126076 8164.9
299.060663 30988.5
301.131047 7231.7
305.175333 12095.5
320.183119 8078.4
325.873563 39680.1
326.206367 28663.5
327.202646 7291.7
344.976758 10236.1
350.557683 12696.5
361.244426 41128.0
362.246226 7508.3
367.160767 40656.7
370.579715 7233.8
373.215059 43495.3
374.225084 9419.5
383.568108 20182.5
383.902530 22951.7
389.219372 7461.4
401.914246 7165.7
402.245849 7490.7
403.229225 9564.6
411.244732 21400.1
411.580228 15015.3
417.252010 10520.1
417.582950 8635.6
418.230164 9229.2
419.229981 10954.9
421.189251 6876.6
424.182404 7232.4
439.611167 31036.1
443.022087 10594.0
446.771286 86917.1
447.271543 38185.4
453.170353 6737.6
458.288594 7314.5
461.201977 7784.8
479.793841 30240.9
480.300014 9977.3
488.307586 260549.3
488.810089 113303.5
488.967883 11954.6
489.306739 46925.6
490.294104 9190.1
496.821508 38435.9
497.323476 18847.0
497.643834 39562.8
497.974543 26888.4
498.306048 16040.0
498.637936 8312.1
502.773671 8870.5
503.248142 14847.9
503.325627 28113.2
503.646840 256636.9
503.763789 12601.6
503.980915 176574.1
504.319862 59174.4
517.332126 9913.5
525.328563 11437.7
530.818817 42796.9
531.318327 27696.2
538.847694 8887.6
539.329741 85548.5
539.831793 49827.6
540.278284 29510.8
541.291324 12285.8
545.333625 7738.3
545.832375 7220.8
552.842816 8248.5
560.851770 109255.2
561.349155 49035.3
561.852661 17952.9
565.845486 11570.3
566.336042 26822.4
566.837413 13276.5
574.847621 158120.8
575.350224 64349.2
575.848746 13665.7
583.858806 9640.5
589.359560 18266.0
589.861116 11717.6
594.863249 9061.8
602.369656 13808.1
602.863310 29147.4
603.268354 5264.2
603.361194 107754.8
603.863482 51217.1
607.857128 13844.5
608.360373 13865.6
609.346067 37437.4
610.349309 10385.1
611.373727 161362.0
611.876529 69834.9
612.378705 13355.6
616.366780 154199.6
616.866074 96074.8
617.367907 22755.9
625.373060 127637.1
625.873297 62104.0
626.374841 19108.1
634.378397 8357.9
639.360143 37199.6
645.899381 26571.8
646.408448 8237.2
658.912332 9551.2
659.412879 14117.6
659.906069 10272.1
664.367085 9732.0
667.915241 74536.4
668.417789 46124.3
668.918394 16567.4
672.904949 8618.2
676.916913 9334.6
681.914290 25425.3
682.416469 31572.3
682.910769 14225.1
686.393805 9750.1
690.427753 13208.2
690.919145 17310.4
691.419575 10956.6
754.378271 35485.7
825.422467 67930.7
826.419535 22721.2
875.503524 13080.8
1469.414930 7315.5
END IONS
BEGIN IONS
TITLE=20180615_KS_CL_9.4935.4935.3.0
CHARGE=3+
RTINSECONDS=1358.1752400
PEPMASS=1320.344958
169.040869 3093.6
204.164059 3176.8
225.570518 3375.1
260.195864 5722.1
300.156593 4016.9
371.227655 4620.5
389.236595 6974.5
397.785562 3321.7
437.012594 3180.7
467.183746 3274.2
485.196209 3947.3
488.305642 12347.3
489.306122 4434.0
584.259873 3786.9
602.275454 5051.3
713.308252 7525.0
731.314512 12815.6
786.996556 3238.4
827.386628 3968.4
844.402148 8320.5
922.282402 3339.7
972.481827 6227.8
990.505377 290465.8
991.509463 126960.6
992.507550 28473.1
1932.248918 3322.3
2208.132977 4108.9
3356.973466 4692.5
4051.629229 4390.4
END IONS
BEGIN IONS
TITLE=20180615_KS_CL_9.4938.4938.3.0
CHARGE=3+
RTINSECONDS=1358.7352200
PEPMASS=1320.339884
131.752400 2980.0
142.484278 2784.0
147.111817 4297.2
229.118028 3296.8
260.196783 5652.4
293.121147 3126.1
356.156637 5625.2
371.225324 7143.8
389.236517 9319.3
460.618774 3341.5
467.185847 6813.8
485.198982 6788.5
488.305533 11158.6
503.206981 4992.9
584.266129 7859.4
602.278266 6395.5
617.351829 4246.5
704.337821 3664.1
713.311248 10902.0
729.953272 3788.8
731.314398 8926.4
732.317342 4181.5
826.394996 3944.4
844.392258 8762.9
972.496647 5110.1
973.494656 4506.4
990.504902 308433.2
991.508425 217556.9
992.327866 4928.8
992.510422 71875.3
993.508604 15317.4
END IONS
BEGIN IONS
TITLE=20180615_KS_CL_9.4946.4946.4.0
CHARGE=4+
RTINSECONDS=1360.0104600
PEPMASS=1238.134647
119.750922 2888.8
137.730010 2794.4
141.465247 2760.0
154.557257 2988.4
243.080041 3443.0
260.195505 3798.9
327.790166 3235.6
371.227781 7544.5
378.571565 2993.3
389.238898 10495.0
445.867531 2875.3
467.187336 5405.9
485.197978 9799.1
488.304473 16642.0
503.210170 6600.3
545.263447 3002.9
574.280517 4172.9
579.130388 3390.9
584.266597 7766.9
602.277871 4437.9
607.661150 3154.5
713.306216 9690.7
731.320326 11922.1
789.431043 3120.1
826.391594 8638.8
844.405259 11276.0
845.408659 3798.3
972.492691 4217.4
990.505376 469669.0
991.507770 208121.8
992.510248 54171.6
993.507669 10020.7
1242.953628 3553.8
1243.243552 3721.2
1721.852882 3470.0
END IONS
BEGIN IONS
TITLE=20180615_KS_CL_9.5073.5073.4.0
CHARGE=4+
RTINSECONDS=1381.9563000
PEPMASS=445.507107
107.060356 2759.0
110.060343 3824.0
110.071227 61779.1
111.055380 2875.9
111.074854 3898.8
112.086978 5859.9
113.070879 2850.2
114.065708 2709.7
115.086729 7711.4
116.070621 5934.1
119.048243 2272.8
120.080544 13600.2
126.054446 3239.8
126.091186 7423.7
127.086304 3285.3
129.065552 4124.0
129.101918 45308.5
130.086005 43319.0
131.081765 2828.1
136.075385 12522.2
136.085032 4232.7
137.070249 2371.1
139.075289 2286.2
140.080803 2391.5
140.142929 3704.2
141.065628 5921.8
141.101986 4155.0
143.081365 5127.7
145.095906 2456.1
147.112396 39758.4
149.044448 5465.9
155.081110 5455.2
155.117161 2678.4
157.095793 2160.8
157.108235 2376.9
158.091620 13365.6
159.076762 2511.8
159.112369 5226.4
167.054635 20739.9
167.081209 3567.8
169.096877 2279.6
169.133797 2534.9
170.569887 2425.8
171.112956 3661.7
173.092395 3349.3
175.118286 52760.7
176.121921 3687.1
183.077061 2864.3
183.111746 3642.6
185.090334 2706.0
186.122917 7368.6
187.107549 4804.0
187.143583 6025.5
192.076615 2578.0
192.101636 9196.2
195.075871 6135.1
197.091943 4494.5
197.128655 2980.1
197.163761 2897.1
200.138338 3143.6
201.087335 3491.3
201.122302 2687.9
204.134690 3064.0
210.025532 2890.2
212.102390 7271.4
213.086132 8832.0
213.108885 3623.6
214.117452 3797.7
215.139300 8104.0
219.149621 3207.8
222.127139 2058.2
222.148699 9497.0
225.042994 6709.3
229.129375 4276.2
230.112367 14963.3
237.135315 4165.2
239.174495 39678.1
240.178969 3027.9
242.185517 3692.7
246.155213 28698.2
257.157392 2323.6
258.108089 9041.0
258.144835 3685.1
259.139849 3714.3
260.195295 12201.5
261.200904 2967.4
267.107524 6069.3
267.168534 20212.0
269.157158 3629.4
270.646776 34066.5
271.148172 11320.5
274.185936 22142.3
280.163989 5282.7
283.152661 4325.2
284.121799 4298.0
284.197884 6122.8
297.193566 5123.2
297.665229 3149.9
300.155826 3113.1
301.127267 2986.2
305.222624 3336.8
311.662337 6017.8
315.205195 2568.7
320.180380 15884.7
320.669565 2867.6
322.158204 3176.8
324.191706 3391.0
325.187827 5482.2
329.124729 5313.8
333.176125 3697.6
338.178932 3197.2
341.016501 5201.2
343.197741 3442.4
345.223476 18567.3
346.225403 5088.0
354.689443 2629.1
359.027004 93332.3
359.240047 6367.7
360.028597 18006.9
361.244551 9146.0
366.177532 4423.7
368.189007 2715.7
378.197555 2819.4
386.204175 4686.2
403.228674 22952.1
404.227922 3074.8
410.241027 5390.0
411.228522 3090.5
413.207370 9830.3
413.716738 4977.8
416.232274 2961.2
419.770682 14821.9
420.273277 7327.2
427.211019 3839.1
427.716629 2724.2
428.249104 7915.4
429.087272 3478.9
432.280465 2698.5
434.226893 2949.0
435.726425 3123.1
436.220810 7115.6
436.722991 5976.9
437.229673 2347.4
442.238246 13605.1
444.730820 4285.2
445.242464 13413.2
445.321635 2946.3
445.739674 2671.2
446.269816 98821.3
448.671598 3109.4
448.726476 9823.7
449.233010 3532.2
450.251557 3222.4
451.267134 3265.8
453.275842 3577.6
459.266489 27688.5
460.266440 6710.3
463.805262 10086.7
464.304408 4009.0
470.237490 7047.3
471.291302 3593.9
472.328942 3520.1
473.926397 2645.8
478.259502 4949.5
488.310402 3789.3
489.301748 30120.1
490.303525 6307.2
496.277972 3576.9
504.766882 3089.1
512.783045 2902.8
513.322929 5913.3
513.819367 2947.1
535.708126 4810.3
536.207202 4222.3
540.287809 30904.7
541.292015 6396.2
542.291948 2693.0
547.287998 3194.2
561.326095 5674.5
573.280317 4426.7
581.809131 5078.9
588.332997 4127.2
589.332366 4999.6
590.327166 6935.9
609.384934 5718.4
612.242699 6286.4
617.392724 6732.9
618.398245 3606.8
622.322192 4983.0
630.251079 4169.2
639.355362 18723.0
640.332194 14674.3
754.378635 12353.6
755.469641 11326.8
756.473179 4642.5
825.420528 13594.9
826.424761 3785.0
896.451759 27107.9
897.453422 11482.6
1132.190176 2904.8
1171.637695 2579.8
END IONS
BEGIN IONS
TITLE=20180615_KS_CL_9.5082.5082.5.0
CHARGE=5+
RTINSECONDS=1383.1273800
PEPMASS=356.607511
110.071194 66300.4
111.055656 2332.2
112.075257 4136.9
112.086653 5599.0
115.020898 2307.5
115.086488 24090.6
116.070442 9445.6
120.080294 9755.7
123.054755 2855.8
125.071093 2911.5
125.106984 3084.2
126.090772 10136.6
126.729268 2100.4
127.086251 5567.3
128.106569 2703.9
129.065413 10656.9
129.101851 56214.6
130.048805 2171.7
130.085956 37216.5
130.105392 2534.0
136.075275 10154.4
139.074497 5807.7
139.085023 2619.7
140.142140 2457.7
141.065188 7285.2
143.080870 20660.3
143.117334 10311.8
145.060392 3241.7
145.096180 2718.4
147.112264 68440.0
148.116202 2789.8
153.102887 3641.2
153.113432 13402.0
155.080964 8120.7
155.117262 8651.7
156.101377 4231.0
157.107564 5291.8
157.132929 9378.0
158.091590 11813.5
159.076139 3041.8
166.060737 5131.7
167.080289 3762.7
171.075475 5070.3
171.111941 6656.8
173.091531 8197.3
175.118382 38389.1
177.089587 3166.3
179.116230 2569.0
181.096325 4812.4
182.092053 3513.5
184.069994 4001.1
184.107466 5631.6
185.092235 3114.8
185.127431 8695.1
186.123407 2619.3
187.070270 4359.2
187.107632 11501.3
187.143876 15969.8
195.075167 3289.6
195.113278 3977.3
197.127821 4093.5
197.145086 4235.6
198.086202 2870.9
199.179609 2969.6
201.122108 3949.3
204.043425 23840.2
207.638379 3758.5
210.086364 7386.5
212.102107 20281.8
215.115654 2345.3
215.137241 4415.7
216.097469 2318.2
217.081286 3725.3
220.106693 4259.3
222.148394 26787.1
223.119405 2321.1
223.150417 5121.5
228.096787 14972.2
230.112433 20820.7
230.148899 8401.8
231.115976 2463.3
232.139311 3346.7
234.087170 3924.2
235.082088 2869.0
236.148718 8640.6
237.134414 14652.9
238.637351 3646.1
239.150106 5371.9
239.174312 104941.6
240.177751 15054.3
242.184406 6527.4
246.154771 6599.7
248.159407 62891.6
249.097405 2864.8
249.161047 3831.7
249.183139 14444.1
254.160001 15508.6
256.027854 2561.4
257.160441 4804.1
258.107338 35134.5
258.144206 2281.0
259.111068 4003.8
260.196061 23337.5
261.162838 8846.8
264.096181 4703.0
267.107478 16250.6
267.168711 37529.9
268.170090 4888.8
270.646808 75483.0
271.148606 13025.7
272.167946 2965.7
274.186360 41954.8
275.188657 3367.9
279.171863 3627.7
280.184302 3553.7
283.683867 2889.1
285.115265 16339.6
286.007776 6744.1
286.135180 3009.2
293.123420 3563.0
294.662215 3751.5
297.190588 9093.0
300.154212 5147.8
307.220836 4198.9
309.536079 3238.5
310.151226 5995.8
311.131722 2598.9
312.063935 10034.8
312.171296 2634.4
312.631843 2913.6
313.688794 4104.7
320.180378 35667.3
320.683257 12505.7
324.694819 11096.5
325.185886 9385.9
325.231934 3452.5
328.159800 7705.4
329.181408 5297.0
335.216150 5155.1
338.145838 15475.8
338.208801 2671.2
339.151017 6078.2
345.221358 5494.3
353.228008 33580.9
356.068687 20428.1
356.149052 17895.0
356.216460 4301.9
356.704181 2728.6
357.065048 7755.2
357.166757 7520.0
357.219940 3594.6
359.024294 2650.1
359.238594 13773.2
361.242953 29790.3
362.244805 4093.9
363.186307 23373.3
366.178020 4258.0
367.166991 3215.3
377.693790 25434.2
378.194551 6740.8
385.216089 4242.8
392.199920 3215.7
395.205091 3151.4
396.270997 35555.5
401.204412 3117.7
403.228476 51650.2
404.135166 2500.9
404.231755 6923.6
411.185690 6712.5
413.212946 33894.3
413.714060 16026.1
414.218125 4330.3
414.268774 5647.8
419.771823 5458.7
423.194604 3056.8
424.264627 116620.7
425.266048 6400.8
432.278561 6519.7
438.232670 5761.1
439.725168 5612.8
446.259341 6161.2
448.730883 45289.7
449.232095 25222.3
455.778050 4229.2
460.246471 4532.2
471.293686 5574.1
472.320395 5498.8
476.268755 19105.7
489.300798 61575.2
490.303823 15286.3
495.337714 14132.3
523.262719 3970.3
523.332770 25124.1
524.330428 2932.6
531.332864 2988.1
540.286358 66337.6
541.288823 15045.2
542.291650 3244.3
547.307270 45645.3
548.307870 4161.4
566.375159 5938.7
581.810671 6364.1
582.312078 3135.2
594.371738 10358.8
623.270777 4290.9
639.352483 24366.5
640.360395 6216.5
646.371707 8981.3
687.349700 2619.9
754.380369 25161.5
755.382908 9489.1
762.558308 2457.9
825.414675 5879.4
826.420526 3875.2
896.456313 22804.3
897.451242 10892.9
1000.809505 2586.4
1189.607008 2501.4
1710.139915 2953.0
END IONS
BEGIN IONS
TITLE=20180615_KS_CL_9.5805.5805.3.0
CHARGE=3+
RTINSECONDS=1521.2485200
PEPMASS=670.715260
108.020559 2159.1
109.069828 2273.1
110.071171 38377.3
120.080481 7855.9
124.249355 2205.2
125.071225 2927.2
129.101857 19771.8
130.085663 12276.4
136.074997 5254.9
147.112415 15789.5
160.745960 1974.9
170.252372 2301.4
173.091134 3363.3
175.118654 8365.3
184.071208 2681.0
200.138720 3317.9
201.068601 4007.7
201.086074 4340.1
201.124413 2751.1
210.024501 7219.1
225.097993 4847.0
246.089279 11158.1
253.082620 2456.6
256.127853 5220.2
257.125388 2244.0
260.195938 4303.0
267.108042 3525.6
296.134269 4320.7
302.133002 5246.7
303.132121 2917.3
317.216445 4071.6
338.143950 3636.4
356.156312 3256.3
394.207130 2785.9
403.212007 4119.2
404.505790 2256.7
412.169683 2622.8
412.216476 10897.0
416.283815 4221.3
428.174848 2452.0
430.168899 3640.5
485.194801 3627.8
488.305705 4257.3
491.224817 2535.4
521.215960 4500.8
525.316302 3413.3
543.889283 2408.2
546.658477 2693.2
579.303029 3077.2
583.868881 8438.3
584.362121 3422.1
597.324120 5098.4
598.323172 2742.6
622.697103 5452.1
640.410419 6948.6
640.901831 4508.5
652.366291 9924.9
653.401582 10975.5
665.050492 3963.1
668.361722 16525.3
669.362035 4896.5
670.375505 13796.1
670.715380 7175.6
671.050274 11169.5
671.408071 61745.6
704.933771 13200.5
705.432643 7456.2
745.953308 2794.3
754.467528 8201.3
754.965627 6102.6
790.444785 3662.1
805.409548 3682.1
818.986227 3551.2
819.488102 4281.5
855.003708 2956.9
860.887769 2998.9
968.468026 2962.3
1988.244878 3227.1
END IONS
BEGIN IONS
TITLE=20180615_KS_CL_9.5984.5984.3.0
CHARGE=3+
RTINSECONDS=1551.8781600
PEPMASS=670.714832
108.428310 2190.4
110.071168 31512.5
120.080667 3949.3
125.070891 2311.6
126.054561 2669.9
129.101672 17039.7
130.085694 15696.2
136.075061 8252.8
147.112222 18387.0
158.528530 2187.3
166.059424 2302.8
175.118638 6998.9
194.091788 3500.7
197.127371 2366.7
201.086487 3989.9
225.097730 3725.6
245.058241 3162.8
260.195140 3441.3
267.107009 3021.5
300.087576 2346.8
302.134978 3456.5
373.218892 3056.1
384.164333 2616.2
412.213695 2664.4
503.206229 2456.9
561.319300 5301.5
562.330192 3477.5
583.869360 6574.0
584.372819 2675.0
640.411351 5161.4
652.363135 5082.2
670.343726 12147.1
670.711069 4974.8
671.051320 5018.9
671.294928 3202.8
671.414764 20009.8
704.931486 5521.1
754.964328 3793.4
815.314030 2893.0
818.996836 3272.7
1483.793342 2651.6
1731.122012 2969.1
END IONS
BEGIN IONS
TITLE=20180615_KS_CL_9.6228.6228.3.0
CHARGE=3+
RTINSECONDS=1595.1952200
PEPMASS=678.726400
110.071386 18090.3
116.602661 2068.0
120.080899 3456.1
126.054469 4383.1
129.101602 17306.4
130.085592 8769.2
136.074549 3259.6
147.111866 12079.2
159.111865 3303.2
175.117959 4022.6
187.142422 2787.1
260.196777 4811.0
274.186597 3106.7
301.126354 2342.6
361.244881 3042.2
561.318370 2497.4
602.243758 2284.9
614.322144 3776.8
660.350781 3279.6
661.357621 4766.9
678.354049 16499.0
679.355974 6490.0
754.383347 3136.7
830.039093 2715.4
896.442407 3151.7
END IONS
BEGIN IONS
TITLE=20180615_KS_CL_9.6468.6468.6.0
CHARGE=6+
RTINSECONDS=1639.7801400
PEPMASS=466.764550
107.059829 1876.4
108.201592 1916.0
110.059782 5887.6
110.071091 63396.1
110.327773 1968.0
112.076311 2007.3
112.086753 5954.9
113.070672 3834.3
115.086487 4700.6
116.070465 7763.9
119.080991 2734.5
120.080364 22126.0
123.055150 3532.0
125.070553 3487.9
126.091187 3938.3
127.085921 5439.8
129.065720 2737.8
129.101812 36289.9
130.085955 12216.0
130.095846 1949.7
130.105571 3801.9
136.075264 7820.4
136.085653 3535.8
139.050335 2253.9
140.143154 3150.8
141.101316 4980.5
142.085865 3513.1
143.081110 3703.8
145.096383 6862.1
147.112144 14154.5
153.065377 3758.9
155.080965 6253.5
158.091535 6745.8
159.112058 3117.5
164.081200 2291.2
166.096986 2393.0
167.080782 8317.7
169.096015 2858.8
169.132613 2438.5
171.076332 2598.4
172.114788 4203.6
173.091380 10579.3
175.118285 34610.3
183.112294 2208.2
184.106937 2739.7
185.163877 2697.8
186.123676 3891.1
187.107047 3015.3
187.142659 3976.8
195.075022 4658.9
195.110447 2521.6
197.127855 3070.8
199.180384 5263.3
200.137861 4254.5
201.085341 10928.4
201.122712 2244.3
209.102355 3263.1
212.102154 3599.8
213.122517 2782.8
214.099477 3784.3
214.118415 3708.1
215.138419 4649.1
216.133071 5420.6
217.135627 5582.9
219.147925 2309.9
225.096675 3904.9
226.433034 2331.0
229.128163 2796.5
242.095138 2830.3
246.154479 7094.6
249.097824 2797.9
257.158856 2375.3
259.140830 3220.8
267.107437 2523.2
270.647573 2465.8
272.121349 2839.5
274.186548 8297.3
290.125506 2467.7
313.187192 2791.4
313.687918 6704.4
331.203569 2584.0
338.179856 2279.2
352.172098 2518.4
359.238404 8166.7
369.217359 2916.2
373.217780 7198.1
377.738819 3885.2
388.229517 9721.3
404.740158 2428.8
444.525531 3062.5
459.244614 3735.9
466.234456 4272.5
467.263451 6291.1
472.320519 6572.9
488.305380 6220.4
515.064959 4155.8
524.815458 3557.2
531.565453 2916.0
536.264912 2997.4
542.824072 2876.6
543.321660 2912.6
547.322283 8445.4
547.576446 8628.1
547.822370 2748.3
551.227366 2331.2
551.316383 4582.6
563.308600 3455.2
564.291458 2959.3
573.235835 2580.5
574.329674 5139.3
574.863318 4517.3
575.596748 3293.4
575.852243 3045.7
576.345469 2817.6
584.363144 2894.2
609.346383 6415.9
623.362075 5040.3
625.032484 2771.9
661.319451 2738.2
708.164081 2769.9
725.299981 2871.8
732.350861 4575.7
737.426952 2566.9
842.386600 4188.6
878.400339 2275.0
END IONS
BEGIN IONS
TITLE=20180615_KS_CL_9.6548.6548.5.0
CHARGE=5+
RTINSECONDS=1655.0311200
PEPMASS=370.615561
109.101479 2115.7
110.071233 26574.7
110.452175 1956.4
111.043665 5229.9
112.075197 3140.8
112.086660 4714.9
115.086582 10353.6
116.070479 5337.2
120.080737 4954.2
126.091141 5638.7
129.054095 3133.5
129.101779 44615.6
130.085788 32742.8
131.088632 2383.9
139.048697 2534.7
140.142630 3327.0
141.065490 6385.2
143.080701 7390.2
143.116636 2709.9
147.064282 2500.1
147.112105 47892.0
147.392451 2450.2
148.115751 2542.4
152.142783 4548.5
153.113642 2391.2
155.080432 2660.0
155.117497 2598.5
156.100641 2363.3
158.091627 9374.1
159.075915 7516.4
166.060277 4749.0
167.054902 7131.9
168.055227 2295.8
169.096377 3955.8
171.111818 8624.5
175.118039 24469.0
182.091503 2686.0
187.070875 7627.6
187.108191 4196.8
197.037562 9037.0
197.146596 4139.3
197.163829 32936.9
198.168228 4252.4
199.179710 4346.1
200.138354 3067.5
203.090959 12612.9
207.112158 7289.6
215.137158 2850.5
218.168902 20029.7
218.670174 6627.7
221.102895 2180.7
222.147618 17464.0
223.633806 6653.7
227.176169 2323.9
239.174150 44261.5
240.133347 9655.6
240.157966 8216.0
240.178686 4258.6
246.154657 20159.4
247.157574 5123.0
249.096607 6797.2
250.099321 2725.4
250.153102 2872.8
254.149126 3576.0
258.107378 13551.2
258.143024 10630.5
260.196442 3606.0
262.200397 18862.4
262.701791 3262.3
267.106828 2937.6
267.168956 23412.3
268.172946 3053.1
268.976877 5594.6
270.646195 32138.0
271.148325 8413.0
274.185804 23872.0
276.153485 5704.2
276.197960 2722.6
280.177226 2204.9
283.667787 3651.9
285.008245 66188.8
297.100655 11504.5
297.152285 2614.8
298.103102 5496.2
299.062275 4850.2
299.096764 2199.2
300.062476 2017.8
300.154244 4129.0
303.018091 13018.9
306.564966 2146.8
312.178005 3488.3
313.030792 2354.8
320.180228 28775.6
320.683486 5876.4
331.207832 2927.2
333.175320 49868.4
334.179050 5911.0
337.154916 2712.5
344.706122 9246.5
344.955175 5225.2
345.222090 5115.5
348.189848 7099.9
352.257888 4740.0
355.068038 102243.8
355.206952 3187.1
357.212848 3059.8
361.212697 2945.7
370.156283 2699.5
370.195683 20844.8
370.694996 8788.5
371.102061 2459.8
371.204765 32221.2
373.077800 7483.5
374.238209 8996.9
377.693985 13143.9
378.194608 3906.5
385.216058 4709.3
401.247752 3859.7
403.228162 22539.3
404.212267 1962.2
413.213468 19504.4
413.713439 6961.9
425.212717 7789.6
426.215110 7619.8
434.228703 3047.6
434.733370 2414.4
435.331150 5246.5
442.232347 2649.8
446.259206 55771.0
447.259510 10456.0
448.730451 35668.5
449.230675 12371.1
459.267389 4187.2
459.606786 3115.5
462.237378 3664.8
491.978577 2409.5
498.749079 5549.5
504.282356 2403.7
540.287256 26536.2
541.290894 9004.1
542.291461 3708.5
559.345152 8172.5
622.329234 2603.6
639.351760 13855.0
640.356220 5736.0
737.448343 2790.8
754.380294 12900.9
755.382070 4421.4
825.414371 6564.5
826.423492 2811.9
896.455122 28902.7
897.458601 12338.0
END IONS
BEGIN IONS
TITLE=20180615_KS_CL_9.6555.6555.3.0
CHARGE=3+
RTINSECONDS=1656.9552600
PEPMASS=617.021445
110.060094 3172.9
110.071208 52226.9
111.074570 3090.7
112.075989 2572.7
112.087394 2792.3
113.070682 3173.1
115.086576 6176.8
116.070584 5579.5
120.081018 6073.1
125.071069 3220.6
126.054413 3085.9
127.086316 6924.0
128.069987 2850.8
129.101850 55392.6
130.085817 31431.9
130.105630 5989.8
131.089374 3282.2
136.075080 32384.3
137.078728 4398.5
138.066183 2961.5
141.101637 3310.8
143.080875 3818.6
144.065287 3183.2
147.112208 49643.0
148.115324 3621.0
155.080686 14388.2
155.117036 3763.1
158.091397 4940.7
159.075410 4384.7
159.112635 5668.3
160.041606 2574.2
165.065156 3202.7
166.060575 2523.7
169.096594 3964.2
169.132113 3411.2
171.111982 3424.9
173.091395 9911.0
174.095417 2738.0
175.118209 33852.1
178.465724 2328.5
179.080021 4138.5
183.075066 14763.0
184.078938 2656.3
187.070797 3443.7
187.107564 4628.7
187.143857 3808.3
197.089317 4170.9
197.106183 2978.6
197.165024 3567.7
201.086421 7483.3
201.122160 4528.7
205.060948 3157.2
207.074725 3706.2
210.024997 2456.1
212.042049 2369.1
212.104541 2354.5
213.085531 2395.9
214.117200 12839.7
215.101790 6449.8
222.085773 4840.1
222.123869 2837.9
222.146374 4268.9
223.106827 3841.4
225.096931 10244.3
227.172761 2507.2
229.116761 4713.2
230.114026 2457.1
237.133049 3773.0
239.152755 2917.6
239.173374 14788.8
240.134156 5924.7
242.149718 4245.0
242.185868 2792.3
243.095831 3957.9
252.097599 3293.8
256.125432 2417.1
258.144771 9030.7
260.195981 9938.1
262.202105 3426.1
264.107988 2677.1
267.105678 2903.1
267.168896 20122.3
270.106476 5540.8
270.646641 25483.0
271.149207 3322.5
274.186237 32808.5
274.213681 4406.2
275.190843 4211.7
276.154243 4250.2
288.116539 2633.4
294.119015 3122.0
305.221285 5760.6
310.175487 10098.7
311.178760 2540.7
315.166005 3817.1
320.181305 15704.8
320.682385 2922.0
333.175542 30792.0
334.179879 6614.3
345.224831 2613.7
357.174893 5821.5
370.269219 4075.6
375.221940 3381.7
377.694327 6118.0
380.251717 3038.4
385.218728 5341.2
393.284265 5980.8
397.207793 6062.3
398.210760 4479.5
398.263852 4651.1
403.227933 21852.7
405.698445 2881.0
407.162424 3145.3
413.211645 15245.7
413.714624 6163.3
421.280507 4182.7
431.189066 3008.5
435.329716 7317.7
446.258593 35735.0
447.260736 6369.3
448.728476 9008.9
454.793906 39693.5
455.293972 12315.9
455.793289 3432.3
459.266320 6852.9
459.605950 5879.6
459.935756 3768.2
468.241505 10298.9
469.241208 4680.5
481.206310 2956.4
492.312768 3526.5
492.725697 3150.6
492.790969 2749.8
498.751705 4143.8
498.824278 40240.6
499.325014 19989.0
500.228790 3154.6
505.249691 2710.2
512.825144 3899.5
513.218009 4550.1
523.258639 3466.0
523.395380 4100.7
540.284385 44464.8
541.285487 12111.1
543.251313 2592.9
548.339360 8304.5
548.839976 3670.0
552.244395 3118.1
552.825975 2701.7
553.223330 2776.1
553.344391 3622.8
559.342595 16064.3
560.345915 4243.6
562.742460 3253.4
563.746153 3991.1
569.328818 4307.0
579.265226 3892.3
580.270294 5636.3
581.278469 3214.6
581.809758 3981.4
588.329085 4200.7
589.334764 3545.7
597.288312 14489.8
598.285420 10717.2
600.337950 3647.1
605.851497 8512.2
606.355180 4304.4
616.377791 10410.9
617.019415 7431.4
617.353710 29513.7
623.349923 16045.6
623.848463 15455.4
624.343909 3875.6
639.354164 39310.6
640.359140 11570.5
642.282142 3247.9
651.291239 3362.4
661.310877 4352.9
687.439605 5465.6
688.399842 13740.0
688.904806 9773.2
696.351476 4267.3
703.394033 4198.8
718.376495 6376.9
719.370358 3618.9
728.276642 4944.6
754.379795 34159.8
755.376040 9827.2
756.359251 3423.9
768.813105 3236.2
769.327259 4297.0
778.834793 3264.3
784.383712 3850.3
789.418741 6060.7
797.505371 3852.7
825.412796 45186.8
825.516672 16952.3
826.387281 16703.5
827.397278 2947.6
841.383888 3145.0
860.451248 4317.9
861.436282 3105.8
896.456782 51366.0
897.454102 17584.7
905.482338 6189.3
908.585790 10823.1
909.577436 4122.5
989.487918 5631.0
990.479777 3665.6
1162.606571 4291.9
1163.616761 5538.5
1210.690104 5232.0
1309.761191 3796.7
1845.245533 2846.5
END IONS
BEGIN IONS
TITLE=20180615_KS_CL_9.6569.6569.4.0
CHARGE=4+
RTINSECONDS=1658.8138800
PEPMASS=463.017748
110.071131 248986.5
111.074486 11181.9
112.075917 8817.2
112.086718 16749.1
114.092010 7631.9
115.086237 39748.0
116.070430 17963.3
120.080659 16418.3
125.070385 19211.7
126.053996 12303.7
126.090967 8223.4
129.101828 307441.5
130.085781 215067.8
130.094428 5922.5
130.105311 18438.1
131.089618 15407.9
136.075530 10404.4
139.074920 8198.0
141.065401 11280.4
143.080984 38092.1
143.117196 7948.7
147.112142 301764.8
148.115541 25064.2
152.142393 11827.7
155.117534 23886.8
156.076619 8039.4
156.101296 13571.3
158.091840 22535.4
159.075795 31128.5
159.111344 7676.5
166.060334 28117.7
171.111769 65828.7
172.115937 12781.2
175.118269 167266.5
176.121211 12600.0
183.111420 9799.7
186.123428 12762.9
187.070797 58388.6
187.106901 26712.8
189.068258 12896.7
195.111708 8909.9
197.146360 12946.3
197.163809 92412.4
199.179520 51696.5
200.138499 11883.9
200.183812 7674.6
207.078438 12167.3
209.139532 14103.5
218.168929 96734.0
218.671313 33079.0
220.107225 22515.9
222.147712 90558.2
223.108007 8006.2
223.151585 12878.0
226.681165 11569.8
227.173750 37289.6
236.102299 10933.4
237.133825 49046.4
239.174194 382769.3
240.135724 43712.2
240.157301 15024.7
240.178017 57060.1
246.154612 27412.8
249.097607 9833.3
254.112350 9893.8
254.148892 7175.0
258.108159 60755.4
258.143503 107228.4
259.147198 16083.6
262.200639 154252.6
262.702315 22823.3
267.107726 30856.3
267.169126 228932.4
268.172152 31224.9
270.646804 337896.5
271.148542 73092.7
271.648529 10758.0
274.185967 201186.5
275.189453 26353.8
276.153643 76353.8
276.198227 13328.8
277.157390 9405.4
279.168272 8936.5
284.195983 16474.7
286.142086 11020.3
297.152972 13112.1
297.193844 7521.0
298.139130 19533.2
300.153453 41719.1
305.192404 18668.5
305.221257 36195.1
311.716226 17359.8
312.217484 12495.6
315.164025 27541.9
320.180926 197824.2
320.681868 50063.9
321.182936 17164.3
324.190585 16563.6
329.180601 15006.8
332.885531 31332.6
333.175333 381468.4
333.211943 9070.1
334.178302 51025.3
335.180990 16140.0
335.229041 11906.7
335.709028 15235.0
336.511674 7550.5
338.206079 31365.0
339.204583 8786.2
344.954594 9204.3
348.164942 9182.4
352.156341 9989.2
352.257438 18116.4
357.173104 10939.0
359.238175 34584.5
360.026200 13656.2
360.216840 18143.3
360.712093 15385.2
366.175266 13862.2
368.189074 14861.1
369.182659 17381.0
369.223773 34713.2
369.728945 18573.0
374.237492 12014.1
377.694490 54612.5
378.194875 18296.4
380.252310 15421.7
385.215143 18934.1
386.199862 9617.3
390.751971 17779.5
391.250414 37934.6
391.753285 31569.6
393.284061 17469.4
403.228192 216663.1
404.230381 33621.5
413.209930 108351.4
413.713485 28521.0
414.226189 32627.2
415.902275 20135.4
416.236046 22887.6
422.739911 30969.0
428.248962 26646.1
431.746649 12635.1
435.331107 72769.7
436.335368 18474.3
445.210434 60421.2
446.259394 517984.1
447.262443 139917.0
448.265381 24652.8
448.730574 129248.7
449.230725 39249.1
453.267797 10873.4
453.602350 13194.4
454.738575 43626.0
454.793948 55846.4
455.233675 11645.4
455.294071 59090.8
455.798851 43668.8
456.243743 10490.4
456.306827 91350.3
456.808048 95967.4
459.271126 163895.6
459.605639 150416.1
459.939150 45251.5
462.620618 18203.9
462.736881 16289.5
463.263129 14374.9
463.746147 49652.5
468.243795 13537.7
472.321959 69399.4
481.201263 12020.5
494.234721 10477.5
498.823997 94026.7
499.325684 62780.3
504.264150 30953.4
504.763100 13829.5
512.770931 16558.0
523.255442 16899.8
523.392041 17927.1
524.283507 8157.4
534.357614 11042.5
540.205344 14094.9
540.286238 285795.0
541.283932 71652.1
542.289018 15220.0
548.338534 35619.8
548.839720 21937.1
551.387655 25701.5
551.810818 19270.8
554.320053 12541.8
559.342982 196111.6
560.347447 73428.2
561.345086 27826.0
563.836421 11858.1
581.811994 71609.4
582.312220 15633.5
605.849641 13197.4
607.345499 20411.6
609.379859 101486.5
622.422992 11728.4
623.265658 8148.9
623.350334 54658.7
623.843831 37111.3
624.350447 14607.0
639.355680 134605.5
640.359446 48337.4
641.353617 8927.4
680.400662 10798.8
687.434125 46635.6
688.412117 34291.2
688.903861 27702.9
689.436734 11206.6
697.418331 22016.2
698.419818 28424.9
699.423613 24711.4
699.923569 8770.1
737.456248 38990.2
738.451819 22688.4
754.378577 133644.1
755.386973 41191.6
825.414132 112182.6
825.517765 38492.8
826.402354 28190.5
826.512970 28307.2
827.514304 11242.0
878.438657 15297.2
879.432170 12031.5
896.453844 269554.0
897.455901 129237.7
898.459142 28167.0
906.428899 17340.8
908.572560 10821.3
1162.599894 30842.4
1163.606988 30120.6
1238.130819 9449.9
1618.216807 8942.2
END IONS
BEGIN IONS
TITLE=20180615_KS_CL_9.6718.6718.5.0
CHARGE=5+
RTINSECONDS=1685.2852800
PEPMASS=370.616519
110.071305 36114.0
111.074586 3027.1
112.075867 2780.5
112.087073 3196.6
115.086605 10918.1
116.070414 6677.5
120.080580 6889.2
128.069843 2444.3
129.101905 80969.2
130.085960 61225.9
131.089208 4577.4
137.107028 3866.8
139.074538 6246.8
141.065629 3496.7
143.081043 8240.3
147.064613 2294.4
147.112327 106016.7
148.115954 4086.8
149.589744 2501.6
152.142801 4464.8
153.114068 3003.9
155.116639 3097.5
156.100854 5729.7
159.075069 5904.7
165.101286 9838.5
166.060468 2302.9
166.158847 2457.9
167.055012 7334.6
169.098009 3464.7
170.788592 2241.2
171.112079 9534.7
175.118282 19550.2
183.112322 2562.8
187.071134 5423.1
187.106944 4520.0
193.096491 5323.7
194.153612 2359.9
197.127089 5919.9
197.164230 33997.4
198.167339 4233.3
198.788735 2391.4
199.179698 5938.9
200.138348 15429.6
201.548356 2189.7
203.090276 4525.3
210.123247 5575.1
213.599811 2196.4
218.169078 23674.8
218.671111 7863.0
220.108773 2382.9
220.925223 3387.1
222.147522 22235.9
223.064955 2279.6
223.150174 3481.5
223.632620 6889.2
224.136805 4180.8
225.122999 11208.4
228.133130 5987.1
237.121844 3638.0
238.123933 2643.6
239.174592 47716.9
240.132767 5741.6
240.158124 15414.7
240.178981 5759.7
246.155766 4061.9
254.149314 3178.9
258.107084 10139.9
258.143203 12643.3
259.110195 2496.6
260.195946 12352.7
261.197902 2498.6
262.201258 18396.3
262.702987 5932.1
267.169076 23554.0
268.173194 4496.8
268.976912 7579.8
270.646646 35490.7
271.148314 14804.3
274.186197 18968.3
275.189775 3765.4
276.155232 5494.7
283.666778 15042.8
284.169614 4936.5
285.008413 58800.3
292.179913 3043.1
299.061932 5207.7
300.061232 6131.7
303.018637 9280.2
311.716682 4537.4
320.188417 32255.5
320.682988 7585.5
321.198721 4972.8
333.175926 46690.3
333.453332 2466.2
334.177120 5530.2
335.232007 4939.7
338.208093 3981.0
339.170059 5951.2
343.691356 2406.2
344.958609 5869.3
347.215407 2989.0
348.190583 67269.5
349.194185 15436.1
352.215516 2939.3
352.258722 7090.8
352.700587 4566.6
355.068535 103868.6
357.212350 9212.8
361.216215 4258.3
366.205415 4086.1
367.203309 3643.3
369.226498 3776.7
370.186778 4466.9
370.232255 4736.3
371.119791 3443.2
371.175142 12576.3
371.224908 6413.0
373.079373 4787.3
374.238372 50066.9
375.240814 8965.8
377.209905 2942.3
377.695190 9937.1
378.198280 7503.8
385.218761 3342.1
394.290290 2376.0
402.125948 2345.1
403.227239 26277.9
404.230027 4943.9
413.213511 22061.7
413.714213 6118.9
415.901253 2565.3
417.214741 4442.7
430.238221 3351.8
434.234635 8325.4
435.330448 6657.6
446.259396 57012.8
447.263026 11028.5
448.731341 29076.9
449.231708 15158.2
451.248009 5382.6
452.255207 4429.7
459.270603 9035.1
462.233910 25874.0
463.235792 10379.1
487.257834 3700.7
494.234280 3706.5
498.750688 4809.6
530.293929 4388.8
540.288199 30486.8
541.292054 7164.4
559.342705 5646.1
581.810785 4758.3
583.354421 10356.3
584.355869 2609.2
591.311062 2989.1
639.360407 12692.5
640.357629 4004.1
754.377175 14223.8
755.381273 7040.5
825.411780 6310.7
896.454401 25933.6
897.454064 14812.6
944.781220 2720.6
1182.218436 2739.5
1396.865458 2884.5
END IONS
BEGIN IONS
TITLE=20180615_KS_CL_9.6922.6922.5.0
CHARGE=5+
RTINSECONDS=1718.9574000
PEPMASS=458.066433
110.071211 21233.5
112.087106 2403.7
115.086480 2580.8
116.015022 1982.7
116.070565 6558.5
120.080842 7370.0
123.055420 2525.6
128.106609 2727.9
129.101902 21750.8
130.085811 11458.1
133.185470 2176.0
136.075894 4274.7
141.102116 3752.6
147.112413 15494.3
155.118308 2317.4
158.091956 4872.3
159.092240 2150.7
159.112310 3775.0
167.055160 3409.0
167.080968 2577.6
169.096808 2971.6
169.132880 3052.0
173.129100 3432.7
175.118431 26669.6
177.102264 2379.7
183.113115 2156.0
186.124274 3597.9
197.090769 4699.1
197.128172 4728.8
199.179840 26474.8
200.139359 6177.8
201.087641 2513.5
201.123074 4168.8
204.134882 3952.2
210.024603 4615.5
211.143769 2057.1
214.118124 16558.6
215.139594 4270.5
219.149416 2996.0
227.081585 2737.0
227.175018 7467.6
246.155203 5554.4
247.142616 3190.9
260.105151 2369.5
260.197643 4703.5
274.186172 3572.8
299.064830 3052.5
299.158276 5122.5
303.202474 4655.7
313.691092 3735.3
325.874318 7812.6
326.211279 4237.1
327.204386 2670.7
331.208808 10140.7
332.214022 2541.1
339.154195 3776.5
346.206375 2584.6
347.666662 3607.5
353.216686 2895.1
356.180781 6887.0
359.239439 3893.8
369.243319 3287.8
375.232050 2918.5
403.228597 2449.9
411.693684 4133.6
412.195800 4247.7
420.702337 9341.7
421.207188 3596.4
446.270225 3080.0
446.771020 23016.7
447.271906 12312.2
447.771563 3047.1
449.734350 6854.2
455.778440 3713.4
457.740146 3830.9
458.058533 45816.1
458.247480 16538.0
458.308704 138123.0
458.745939 6359.1
459.051956 20091.3
459.143556 10467.5
459.236133 19168.1
459.296012 11478.6
460.250064 8495.4
477.245915 10028.6
477.746042 2741.3
478.246275 3088.5
481.241563 3900.6
487.258304 4068.3
488.309446 13597.7
488.810720 7175.2
499.255292 3690.9
511.536653 5432.7
515.792933 6251.8
516.295012 4306.9
516.535459 2843.7
524.817589 14973.8
525.316248 13529.1
525.816040 4638.7
540.340126 3017.3
545.328778 5262.3
545.818592 14434.2
546.324953 4941.5
546.821787 3353.7
553.350100 3388.0
554.337389 13847.4
554.840063 5696.0
569.296655 3687.0
570.287739 12040.0
588.322456 4224.5
596.875926 3410.3
597.313817 6685.0
611.381742 3531.2
623.347491 2593.3
639.361040 3303.6
657.312099 2715.6
683.377889 10658.4
684.375992 4549.0
711.348398 11606.6
712.355926 4457.3
732.925958 2582.9
769.381659 4340.4
780.381553 3431.5
797.415147 10206.3
798.428200 3573.4
823.366855 3679.9
840.390349 11498.3
953.486976 4528.3
END IONS
BEGIN IONS
TITLE=20180615_KS_CL_9.7004.7004.4.0
CHARGE=4+
RTINSECONDS=1733.2191600
PEPMASS=361.228972
110.071341 16935.7
112.087018 2645.2
115.086370 3041.4
116.070828 3568.4
120.080581 34471.3
129.101918 52905.0
130.085953 37794.9
133.085509 4143.1
140.143388 2582.8
147.112284 57588.9
148.115914 4684.1
152.143391 3631.9
155.081314 5338.2
156.085815 2414.1
156.101373 2274.8
158.091957 4224.2
159.075918 2753.5
159.433487 1978.3
175.118461 28082.2
176.081221 4041.4
176.122017 3522.0
177.101603 27003.9
178.104825 2481.4
187.070323 2136.3
187.143732 8658.3
190.540717 2078.9
195.121930 9402.0
197.164209 26017.4
199.179752 6027.5
201.122357 2986.7
204.075651 4484.3
204.134204 2187.5
205.097069 7114.6
212.103406 4788.4
215.081643 3249.3
215.138900 3622.5
218.169563 11147.9
220.118291 9750.9
221.102776 36906.8
221.126352 7548.8
222.105870 2547.2
222.148430 7032.6
227.173320 3080.1
229.128671 6024.6
230.113487 6733.0
239.174590 16546.7
240.134590 3895.3
240.158670 3379.7
242.682622 2318.1
246.154913 20646.6
247.156418 2208.7
248.113186 6801.8
249.097100 55451.3
249.638915 2453.6
250.100317 5654.6
258.143572 8135.8
260.196127 7007.3
267.169647 8851.5
276.597481 6897.9
294.180454 30703.4
295.184691 4110.6
296.952253 2870.1
300.156101 3352.0
305.193509 2673.7
313.179032 2369.4
323.553653 9395.2
323.889013 3151.9
333.176096 27917.8
334.179212 6804.4
336.188587 2815.6
342.207224 3047.9
352.196947 3237.1
352.257105 3976.5
359.238407 27738.9
360.241661 15513.3
360.712321 24254.6
361.024799 5070.8
361.197536 7113.4
361.243762 31585.9
362.180309 16609.3
364.180260 2148.9
419.772751 2915.4
432.279766 3150.8
441.249729 3086.7
446.259913 31747.4
447.261830 8220.7
460.248063 2356.3
472.323532 35669.7
473.328067 10732.8
484.825713 6571.3
485.328513 3125.4
489.301130 22511.5
490.304694 5105.4
498.268195 13424.7
499.269878 2748.6
559.342481 7445.3
755.458193 14280.9
756.464563 2481.6
1477.207252 2675.2
END IONS
BEGIN IONS
TITLE=20180615_KS_CL_9.7065.7065.3.0
CHARGE=3+
RTINSECONDS=1744.2507600
PEPMASS=760.742967
110.071190 4924.5
111.222717 1947.5
121.161870 2096.9
129.101733 6030.5
130.085981 4484.0
131.081021 3159.4
147.112436 6396.6
149.787539 2823.1
152.825779 2097.8
175.118127 3099.6
177.100635 2398.3
190.962606 2052.3
201.087238 3468.1
241.780559 2458.0
274.186990 6090.7
283.183624 2529.2
291.165536 2341.3
294.181010 4031.0
356.153941 3211.0
485.195000 3901.9
498.269136 11759.5
499.272025 3114.9
540.284311 2864.1
623.346464 3915.2
639.355003 5152.1
718.911825 5002.3
728.317812 3233.3
761.383348 11337.8
764.919303 2179.1
775.453433 3031.5
825.415838 6493.2
839.972334 3307.6
840.976957 2752.7
896.456058 5521.2
954.529291 3493.3
989.549791 3934.0
1381.180967 2604.8
1518.945868 2781.7
END IONS
BEGIN IONS
TITLE=20180615_KS_CL_9.7363.7363.4.0
CHARGE=4+
RTINSECONDS=1794.3796200
PEPMASS=627.844221
110.071368 23454.6
111.062785 2066.7
113.664591 1938.9
116.070587 2866.0
120.080634 5601.3
126.054463 2727.9
129.101785 15374.8
130.085779 13433.3
133.042709 5624.6
136.075151 5815.2
141.101870 2953.5
147.112296 14035.6
155.117548 5724.4
156.898075 2323.0
159.112535 4505.0
161.935471 2044.0
171.075313 2390.6
175.118650 4790.4
183.112400 6995.4
187.107789 2787.8
187.143326 9859.1
196.107646 3535.6
197.127842 4181.0
200.138665 32104.8
201.142220 2277.2
209.940514 2793.4
215.138408 4567.8
228.133833 7611.7
234.143770 3398.7
238.033212 2174.5
239.174847 2859.1
255.170855 2154.6
260.196295 4252.8
267.167305 2940.8
287.042893 2333.7
291.164795 10573.2
292.167161 2467.2
314.502232 2244.8
334.691952 2399.1
359.151780 2453.7
361.239770 2181.6
384.027922 2288.0
384.227677 3332.5
388.161134 2878.3
390.231834 15765.4
393.787828 2475.7
402.278957 3630.8
458.934591 3035.9
487.260926 4296.7
498.264980 4682.3
505.260354 8046.6
531.322181 4087.1
595.831168 3018.2
599.071908 2779.2
604.326146 9927.7
618.824836 2575.2
623.352103 2922.1
628.287146 4044.5
645.859367 4548.1
646.360441 6517.7
650.864376 3072.1
668.382056 5726.7
687.395041 7810.4
687.895849 5646.2
701.411107 2457.4
703.391905 9383.2
704.397207 3878.5
724.400810 2907.7
761.080215 3078.2
767.305985 2600.3
767.445100 5308.6
823.344847 2765.1
843.643696 2883.3
849.026611 2772.1
898.267855 2567.2
925.033675 2837.4
935.440448 3974.9
936.421269 4955.5
953.498615 2436.1
990.527363 2640.2
1024.532973 4018.1
1036.476108 2959.1
1037.462573 3914.5
1476.237061 2561.8
END IONS
BEGIN IONS
TITLE=20180615_KS_CL_9.7441.7441.4.0
CHARGE=4+
RTINSECONDS=1807.9645200
PEPMASS=532.809489
110.071289 41730.5
111.055178 2286.7
111.074601 2618.2
112.087092 6069.7
112.913107 2250.5
113.070954 4436.7
115.020272 2522.8
115.086546 5421.7
116.070484 9919.1
120.080644 12592.9
121.083391 3205.1
127.085833 3511.4
129.102017 32253.3
130.049366 5257.6
130.086026 12194.6
131.116332 2740.6
136.075435 26159.7
140.081559 2541.8
140.143380 5248.5
141.065408 3728.4
143.080906 3120.0
146.062777 10351.6
146.228819 2220.7
147.112172 15924.7
155.080868 14998.7
157.107402 3396.2
157.133075 89599.4
158.092083 11400.8
158.136630 4698.1
159.075454 5784.5
159.112843 11251.0
167.054202 9016.1
167.080826 12208.5
167.092737 3571.2
171.075138 2380.6
171.112142 2672.9
172.115037 14443.5
173.091503 20757.0
175.118510 93355.7
181.060236 2453.6
183.076321 15304.4
185.091909 20628.2
185.127927 77864.1
187.107249 2474.6
187.143582 4312.0
200.139338 3398.5
201.086118 20488.5
202.089142 3791.0
203.091997 2762.0
204.134051 3211.1
210.024054 2714.7
214.117595 4589.0
215.084036 3166.0
215.139458 3395.2
217.136208 23031.1
222.089424 2689.7
223.106945 34651.3
225.042109 10182.8
227.137980 2695.2
233.094267 34798.5
234.099031 2869.0
239.093743 20938.2
243.077631 5848.9
245.130025 5890.9
246.154615 3651.0
249.158247 3217.7
251.101545 18282.6
254.149896 19500.7
255.144478 2791.9
260.195153 5325.7
261.089099 22395.5
261.198071 3058.2
262.093967 3293.4
266.348408 3087.1
270.180964 2965.3
272.159289 25792.4
273.161991 5147.0
274.186238 12836.1
284.123068 3863.8
295.104277 3152.3
299.059976 7323.4
304.128024 7792.4
312.117139 14050.5
312.177426 9268.1
313.119618 5972.8
313.181145 3668.4
315.699288 6989.1
316.199669 3081.8
322.138340 3312.9
325.873393 8723.8
327.667872 3493.8
330.129013 5255.9
331.207049 3686.5
340.154038 2579.6
364.183725 4599.7
367.185892 3514.5
369.118030 3329.2
373.216939 6600.5
383.154134 6963.7
389.215960 4604.6
397.231065 25185.1
397.729302 3964.0
402.280976 43817.3
403.281033 4617.9
407.227350 5412.9
417.212612 8057.7
422.697195 3562.4
430.239666 3305.9
431.680755 4624.6
431.741508 9729.8
432.185261 2848.6
432.246534 2868.6
435.225752 4805.1
436.730042 2665.7
440.746501 86942.2
441.247333 21383.9
442.239351 3945.4
445.738071 5041.6
446.770168 29774.8
447.273365 14079.3
454.190943 3847.6
455.190221 3409.7
459.249264 17612.4
460.250777 16570.7
467.263698 12001.1
475.161001 3672.2
476.264995 53750.2
476.764456 17121.5
479.791813 6215.2
487.261162 7897.0
488.308085 81048.1
488.808332 42994.0
489.310843 12503.7
496.816365 6745.0
500.278860 4230.5
510.818737 6855.9
517.308629 61873.9
518.308030 6918.7
522.741181 9217.8
523.244747 6942.3
523.808022 14233.2
524.237162 6724.3
524.307356 6849.4
524.748462 4158.8
524.814911 27676.6
525.318276 16080.1
527.739762 3241.8
532.257400 15138.2
532.348698 22354.9
532.814502 74373.2
533.241356 7672.4
533.317743 20884.6
541.737869 5568.5
542.239429 6942.2
545.826089 3833.4
554.333085 3671.8
579.328172 3256.4
579.663072 4557.0
579.993880 5338.2
582.844218 5205.4
584.347620 8899.8
584.684175 6272.9
585.019916 6553.1
585.250128 2595.1
585.334539 30423.1
585.665173 27593.3
586.002932 12289.7
586.331247 4872.4
590.296551 15800.0
591.285075 16712.1
592.289586 6035.9
609.344605 4822.8
612.361172 4126.9
621.694232 3516.7
623.022716 8196.6
623.358729 7037.3
627.367741 18467.9
627.701092 14537.4
628.036549 14125.1
628.366879 5429.3
630.392222 89821.4
631.394536 13591.2
643.287719 3781.0
647.327837 30176.3
648.329371 8783.4
659.384495 3218.7
661.318771 10548.1
662.325389 20838.2
663.326570 8486.3
665.057510 6281.1
665.392361 7752.0
665.725198 10227.8
666.057816 3994.2
686.358394 3235.8
698.371915 3543.6
716.332402 5695.7
732.361034 7144.0
733.357731 22016.3
734.360372 58159.1
735.356067 13661.5
736.358844 5811.0
776.427237 3773.5
777.411853 4805.6
793.451673 47587.3
794.451133 10652.5
804.384541 8406.6
805.377878 3458.7
819.469116 3360.3
847.489841 2799.9
853.482717 5376.3
853.992114 5141.1
854.487923 3657.9
861.415898 5315.2
862.397309 12249.6
863.428150 6130.2
875.499187 5668.3
880.484965 162379.2
881.485993 41037.3
910.058466 3414.8
933.511990 3168.5
934.502479 4359.0
951.521852 50370.0
952.523332 14942.0
1234.541634 2955.2
END IONS
BEGIN IONS
TITLE=20180615_KS_CL_9.7450.7450.3.0
CHARGE=3+
RTINSECONDS=1809.5419800
PEPMASS=704.064239
110.071392 12138.8
129.102101 11625.7
130.086349 6355.5
136.076260 2268.8
147.112071 10664.9
169.331428 2166.8
175.119664 4327.5
187.376769 2227.5
198.531686 2099.8
200.101600 3034.5
200.139011 11476.6
234.145210 2432.4
247.143596 10587.7
257.160617 4229.1
258.143731 6864.8
260.196552 3113.7
275.171465 9276.7
291.165266 7857.6
314.169620 2931.7
346.206711 10370.7
360.227842 10660.8
361.243984 4356.5
363.465304 2297.3
373.221529 2634.9
390.234332 12709.8
391.236090 3040.0
411.195451 2478.2
431.264219 5583.3
459.291853 7203.5
488.308532 4087.2
505.260684 3689.1
573.357685 12426.0
574.363624 2882.9
651.337608 3768.6
669.338653 4018.5
687.356242 8303.6
704.060874 3917.4
704.405766 32333.2
704.728041 3232.0
705.421029 32808.7
852.471050 2413.2
860.978924 11216.7
861.471856 6044.0
861.979270 5999.2
910.999867 3712.0
933.512097 2407.8
934.025188 2526.4
942.037692 2805.3
942.529067 3053.0
1127.505441 2506.6
1500.863085 2852.5
END IONS
BEGIN IONS
TITLE=20180615_KS_CL_9.7460.7460.4.0
CHARGE=4+
RTINSECONDS=1811.5803600
PEPMASS=528.300298
105.082840 2246.0
110.060329 2254.1
110.071287 37455.8
110.078548 2806.3
110.905004 2412.9
111.055543 4690.0
112.087140 5629.7
115.050381 2168.2
115.086673 6793.8
116.016425 2565.0
116.070714 4017.9
120.080393 11626.9
125.070439 4057.9
126.054861 3138.6
128.070632 2519.5
128.106882 5751.0
129.101909 36653.1
130.086054 20044.1
133.042736 20670.3
136.075824 2699.4
138.054439 3976.3
140.143489 2609.9
141.065678 5592.6
141.101591 12391.1
143.081245 6346.5
144.064647 2403.2
146.063353 6867.9
147.112354 32011.4
148.116567 3149.3
155.081111 3618.4
155.117291 22531.9
157.097271 3838.9
157.133015 70322.0
158.092567 3254.9
158.137068 2822.7
159.075730 2858.3
159.111970 4467.0
160.041781 3664.2
169.060550 2898.1
171.148770 3432.9
173.090899 2573.0
175.118268 22944.6
183.112278 22859.2
183.148507 3278.2
185.127982 50063.2
186.086747 6863.8
186.130981 2935.3
187.107532 6785.0
197.092378 3190.7
197.126359 3121.4
199.144219 2886.5
200.138701 109738.5
201.142228 9147.1
204.133525 5023.4
211.142705 3737.9
215.102389 6243.2
216.133770 10178.6
226.118125 2789.0
228.133627 18147.1
234.143860 21668.1
238.081990 7767.1
244.363417 2425.3
246.154776 4127.8
249.196056 4661.8
253.153588 3824.1
255.144210 2546.5
256.165661 6013.5
260.197083 3226.1
263.102301 2338.3
266.077511 3948.9
273.117527 3783.3
273.154592 3244.0
274.187758 2512.4
274.648823 2487.6
283.086156 3621.3
291.165552 36925.3
292.169375 3834.2
295.201058 3735.0
297.154764 3474.4
299.161513 4109.6
314.169906 10459.9
325.874053 12405.7
326.170231 3575.7
326.207944 9188.1
331.207206 5718.3
341.181327 5615.4
349.695531 2741.4
373.218340 7950.4
388.163577 7546.4
390.234160 50079.4
391.236239 10477.4
391.678962 2663.6
401.193242 2641.7
427.250392 5262.6
431.236670 2759.2
435.580499 3011.6
446.770476 39079.8
447.270850 14695.6
447.770809 4924.7
458.227955 2980.8
460.248449 5928.7
479.791907 6236.6
480.296335 3255.1
480.796703 3108.5
486.210368 29891.4
487.257993 6774.5
488.308265 86869.4
488.738127 5253.7
488.807811 36828.6
489.308816 8700.9
489.813581 3585.1
496.821334 12165.8
497.321900 5383.0
505.260051 21788.0
506.261699 3336.4
510.246144 13273.7
510.327444 14679.5
510.749333 3217.1
511.324123 3744.0
516.291543 2605.9
517.708085 3382.2
519.247949 5837.3
524.815125 22548.7
525.318857 11554.9
525.819269 3138.0
527.746590 8045.5
528.268360 9893.2
528.342910 3998.2
528.762844 3015.2
529.328054 7940.1
531.832010 4789.5
545.327918 22237.5
545.829127 11103.5
546.344653 7475.5
553.323273 2787.2
555.239488 3744.8
569.678451 3125.0
575.008332 22358.5
575.344327 12689.2
575.678602 9059.2
576.017143 3227.3
576.834438 4401.5
577.339308 4792.5
578.334729 4231.4
582.322924 20847.5
582.818847 9818.4
583.322312 4152.3
590.832580 17852.1
591.334844 7591.7
591.840667 4116.9
597.306073 4024.7
599.290982 14880.8
600.310774 4137.5
604.329481 33076.9
605.337483 10662.3
609.345313 3956.8
622.683798 4892.6
623.016954 5465.2
626.368519 12710.2
626.869123 6833.2
628.353625 35219.0
628.686639 25545.3
628.780003 4164.6
629.021844 15564.9
640.363827 7720.8
640.866518 7506.0
648.771881 4464.9
652.367226 6979.9
667.401527 13599.0
667.897159 9549.7
669.376460 6196.7
669.710155 5440.6
686.326652 20335.5
687.326037 5627.3
689.898362 6630.3
697.416688 3344.5
698.416836 3278.8
703.396835 28931.8
704.404734 11842.0
711.352824 8476.0
739.406660 5235.1
747.415328 24647.9
747.912008 15666.3
748.409934 7638.3
783.337156 7917.5
787.452361 4008.1
789.421532 5392.6
800.368907 19905.3
801.366276 7033.9
854.378273 10647.8
871.406035 26374.6
872.408876 12063.8
873.401648 3352.9
1093.178176 2947.9
1191.872970 2982.6
END IONS
BEGIN IONS
TITLE=20180615_KS_CL_9.7662.7662.4.0
CHARGE=4+
RTINSECONDS=1847.0543400
PEPMASS=528.550770
107.060377 2548.4
110.071302 34908.5
111.055238 2712.3
112.086977 4005.9
113.071126 2242.7
115.021081 2614.9
115.086660 7567.8
116.070713 6010.3
120.080720 14714.7
125.070076 3748.0
127.085901 2662.7
128.106810 6184.7
129.102049 21256.5
130.086101 12425.3
131.080875 2530.4
133.042074 4394.5
136.075647 5525.9
138.054884 5137.0
141.064888 3213.6
143.081191 4065.4
143.117955 2710.9
146.062968 3882.3
146.378060 1899.7
147.112290 14267.8
155.081016 5586.8
157.133401 2320.6
158.091753 3555.0
159.075732 2966.2
159.111468 1972.5
160.041991 2759.5
167.079978 2499.0
169.095458 2231.3
169.132259 2787.6
170.117333 2574.1
171.075630 2607.8
173.091637 2941.9
175.118465 20917.3
183.075566 1993.6
183.112145 2599.3
195.148782 2847.9
197.126912 2197.0
197.166264 2116.3
199.106423 2309.1
200.138745 13598.1
201.123160 7233.2
201.141361 2345.2
204.132934 2864.0
216.133319 2130.1
221.126743 2475.7
225.096436 5577.8
226.117982 3868.4
234.144398 4445.0
239.113829 3103.6
260.195597 2415.0
273.316622 2220.4
281.147276 3542.3
284.123734 3020.8
291.164354 5015.1
299.158833 4268.0
302.132103 2783.5
331.207653 5239.5
359.239724 2762.6
369.217640 3395.0
390.233681 5154.7
399.189384 3195.1
430.236882 3616.1
460.245598 3999.9
472.324862 5574.9
485.283249 11981.6
486.285626 3910.3
487.263405 12455.3
488.307097 7421.2
502.238824 3739.1
505.263361 2914.3
510.245775 5854.6
528.324590 15008.1
555.242835 3263.4
597.305726 5653.1
604.325613 4859.0
612.303785 2895.3
637.305011 2402.8
711.349383 10398.6
712.356524 2673.4
747.913462 2503.2
748.409538 2998.6
765.365510 2832.9
775.275250 2443.4
END IONS
BEGIN IONS
TITLE=20180615_KS_CL_9.7765.7765.6.0
CHARGE=6+
RTINSECONDS=1863.2473200
PEPMASS=431.420700
110.070955 16116.9
112.086881 2120.5
114.091390 3923.1
115.086493 3549.6
116.070312 6461.9
120.080731 7639.0
125.070573 2452.3
126.054932 4785.8
129.101735 23034.9
130.086031 11352.3
131.061054 2290.5
136.074702 4622.6
140.081410 2119.6
143.080835 4658.7
144.064849 3015.0
146.306117 2387.1
147.112359 12523.6
155.081035 4553.5
155.116862 2332.7
158.092049 2906.8
159.075737 3338.4
159.112259 2575.7
167.116467 2283.6
173.091316 5575.0
175.118554 19639.1
183.075715 3042.1
183.112058 3342.0
195.110995 2943.9
199.179638 4595.2
200.101813 2120.8
200.138608 8104.8
201.086399 2347.7
208.952599 6601.7
210.949891 3320.7
211.107073 3206.5
218.940079 3252.0
220.925220 2107.3
221.908217 6351.7
228.133564 2766.3
234.090123 4101.3
236.920391 6955.5
236.950299 28907.4
239.174245 4278.7
244.072424 2948.4
246.155220 3964.4
247.142753 2757.1
251.919786 8872.3
253.881374 4178.3
258.143773 2377.1
260.195499 3247.6
261.159411 3254.7
262.085832 2803.6
262.936382 2444.8
263.918865 10332.9
271.140869 3128.7
272.159939 7564.7
288.202442 2905.8
294.171694 2325.8
295.891303 4801.9
297.907835 44856.4
298.910630 3357.3
301.130217 2333.9
309.155357 2133.7
312.176667 3303.8
312.917019 2595.2
313.689751 4205.7
314.190205 3379.9
346.209839 3794.5
356.942878 5727.2
359.237087 2714.8
359.691966 5017.5
361.023750 4804.1
361.982595 2152.9
374.221820 2496.9
386.898248 2431.9
388.934460 4274.2
395.712536 2515.0
396.219761 2295.8
408.710847 3755.6
422.198549 3540.8
424.754760 2905.5
430.239010 2869.1
430.728613 6870.9
431.196969 7903.5
431.250497 25380.0
431.305481 4605.3
431.736672 1794.9
432.164440 6855.8
432.256742 3554.3
440.269795 2582.3
446.770034 14222.3
447.270947 6302.3
451.262308 5399.3
452.267627 3461.1
459.242098 6317.8
460.244796 3819.3
475.280899 4916.4
487.261010 9316.0
488.302918 6982.2
488.807590 4257.3
517.326262 2599.1
524.812501 4430.7
571.317352 3332.8
583.327058 2561.7
587.334296 7921.0
588.330760 4878.1
590.284340 5924.5
600.343835 8374.7
601.341533 2924.6
606.355663 3511.1
642.324241 2270.4
661.318874 5348.6
718.377234 4424.3
815.142536 2126.4
1200.773630 2272.8
END IONS
BEGIN IONS
TITLE=20180615_KS_CL_9.7809.7809.5.0
CHARGE=5+
RTINSECONDS=1871.1160200
PEPMASS=512.082593
110.071200 40357.7
112.086983 4650.5
112.863654 2276.8
114.091286 5079.3
115.021150 3886.2
115.086201 2822.6
116.070362 8491.1
117.065908 2500.7
120.080522 21339.7
121.083753 2902.8
125.070563 2526.8
126.054600 2446.5
127.086755 3031.6
129.101921 37024.9
130.085806 15597.2
133.016294 2023.2
136.075538 4604.9
142.030802 1978.1
143.080991 2764.0
146.062544 8054.5
146.305844 2088.8
147.112265 22624.6
158.091804 4407.0
159.075989 2732.9
159.112663 5804.1
160.042213 4737.6
167.080748 2416.7
169.096312 6746.2
169.132918 6534.3
171.111571 2395.8
173.092330 2775.2
175.118388 25312.5
177.101499 5072.5
183.148861 5193.2
186.122530 2343.6
193.133488 2323.9
197.128017 12610.5
198.131766 5179.4
199.143166 2768.0
199.179817 20912.5
200.137440 3537.8
200.183356 2597.6
201.123635 3211.4
202.107373 6665.2
204.134023 3721.8
214.117853 6042.9
215.138362 3399.1
221.127301 2328.9
222.086368 2526.6
222.148055 3022.7
225.097279 2716.2
227.174261 5151.4
239.174468 6242.1
244.331839 2152.5
246.154366 4650.7
258.104674 2560.1
260.196128 5572.6
267.169758 6678.4
270.646787 15234.6
274.186348 8355.6
282.179744 4323.7
294.180559 2312.5
295.183521 2216.3
297.198823 3448.4
306.178187 4874.5
312.185380 3440.4
313.193845 5743.8
314.166976 2588.7
320.181018 9813.7
320.681632 2354.1
331.207260 12900.3
332.212265 2483.0
339.653543 2429.4
356.179844 4809.8
359.238343 3910.2
361.245617 3544.1
377.692351 2602.9
387.196862 5191.6
387.698449 3133.2
390.231566 3529.5
401.193905 4492.4
403.229315 8731.1
412.700808 5025.9
415.902127 3404.8
421.705293 8568.3
430.238525 5059.8
431.216425 8795.0
448.730923 3837.2
452.260796 2465.6
460.251300 9752.5
461.254088 2621.7
463.917727 4290.9
468.721614 3005.0
472.720003 2578.4
473.279036 3257.6
477.241847 6849.1
480.762255 3171.7
487.262136 9859.2
488.271743 2842.7
493.271743 5184.0
493.608742 2688.0
495.278194 4327.4
497.935815 3673.0
502.260194 3138.5
502.747705 9214.7
503.244311 4479.5
503.732893 3894.8
511.257350 23988.4
511.319722 26709.0
511.767781 6604.1
511.819268 9190.2
512.324803 47609.4
512.613098 37215.7
512.775696 22661.3
512.946888 17980.6
521.278177 3240.7
540.286760 16372.2
541.289597 2723.4
542.300116 2829.9
557.337436 3371.7
580.266263 3260.8
582.317666 3770.1
583.558503 3098.5
597.308886 6994.6
604.328563 9487.4
617.319742 3212.4
623.354270 4774.7
635.297820 2929.1
639.354255 7423.6
639.839469 5023.5
650.322501 2962.3
653.837326 5747.4
654.337606 3056.8
659.316641 4774.1
678.318423 3945.6
687.337002 6378.9
694.328340 2725.8
695.373709 4634.1
695.870753 3903.1
711.347369 10231.0
712.347765 4799.6
739.404409 3267.6
754.377422 7360.9
764.391601 3239.9
772.447542 5000.3
780.382003 5385.9
781.384178 6577.5
825.421402 10814.9
826.435246 3215.8
840.389778 6452.3
841.386496 2822.4
893.465745 8301.1
894.471803 2968.2
896.453542 11511.0
897.454450 4206.7
953.474761 3881.9
1612.054323 3273.3
END IONS
BEGIN IONS
TITLE=20180615_KS_CL_9.8323.8323.3.0
CHARGE=3+
RTINSECONDS=1967.4355800
PEPMASS=1260.354598
105.601066 2903.8
118.044237 3778.9
165.291680 3529.0
196.408722 2906.2
204.133822 12120.1
214.117842 14940.8
228.133866 4287.3
246.088113 3594.9
262.210525 2652.9
272.599946 3015.7
278.295067 3304.8
299.171411 6145.4
303.201957 9755.4
317.129457 4807.9
327.201228 17208.9
328.203721 3331.7
345.157293 4452.8
353.215776 3167.8
377.526938 3155.6
398.239105 11188.8
416.196482 4167.6
417.243948 25186.7
430.214005 3885.5
452.292679 4951.0
529.283021 8320.8
531.253960 4169.1
548.285972 12811.0
549.293169 4124.0
598.300214 5109.5
609.271353 6579.5
619.323615 8010.1
626.294601 9524.5
643.322209 12458.6
644.329282 6006.7
724.386378 3251.3
725.366295 11608.4
732.405617 5213.7
742.387863 24953.5
743.396498 7915.1
927.503285 4527.9
928.500761 10396.4
945.514395 394883.9
946.516542 148498.0
947.522435 36939.1
948.521293 5271.6
1414.646955 3573.8
1501.719978 3863.4
1719.852795 3705.4
1796.853064 3927.2
2050.721207 3927.3
2337.186982 3780.3
2566.169408 4297.4
END IONS
BEGIN IONS
TITLE=20180615_KS_CL_9.8615.8615.5.0
CHARGE=5+
RTINSECONDS=2022.3470400
PEPMASS=476.858546
106.048616 3898.5
110.071327 143736.6
111.074337 6330.5
111.081056 3756.3
112.086782 6857.0
113.071315 2778.9
114.090780 4774.0
115.086550 6288.2
116.016555 3265.6
116.070362 9252.6
120.080668 70006.7
121.083815 8470.2
125.070767 2868.6
126.054604 8108.4
127.086020 2542.6
128.880682 2012.9
129.102015 63265.8
130.065245 3807.9
130.086126 49773.9
130.096023 4831.8
130.105664 4062.3
131.088835 2417.7
131.117852 5280.0
133.042820 19161.9
133.097368 2396.9
134.992571 2458.0
136.075290 15570.4
138.065238 3147.5
139.074628 4372.1
140.142788 4138.5
141.064760 4322.7
141.101658 16452.5
142.097255 2944.4
143.080842 2923.9
143.117709 2933.3
147.112256 52395.8
148.115877 4038.9
152.081620 3044.1
153.065296 5223.1
153.101524 2955.8
155.081150 3971.9
155.117867 15678.9
158.091711 10224.6
159.075938 3253.5
161.094673 2325.7
164.122756 2566.9
165.100285 3584.6
166.060647 5494.0
167.055476 6148.0
167.080648 3201.0
167.093060 3495.3
169.096746 12497.8
169.132964 9214.9
170.091865 3053.2
171.112244 3233.9
171.148732 2844.0
173.074520 2933.6
173.091522 5865.5
175.118542 70466.6
176.122148 4261.1
177.591093 5131.5
178.064027 4481.0
181.060817 3907.4
183.112245 13914.4
183.148476 7927.9
186.123000 14871.1
187.106829 7559.5
187.143912 4920.3
193.095008 2521.6
195.088109 6624.3
196.139221 2242.0
197.127852 2286.9
198.086822 7338.7
199.143446 2564.6
199.179804 4088.3
200.036003 2874.5
200.138835 81890.3
201.069032 8412.2
201.086612 6454.9
201.123163 4414.4
201.141358 5019.9
203.102533 3604.8
204.079356 3283.9
204.132420 2414.0
207.112828 4954.9
209.102568 9517.6
209.880240 2726.5
211.143870 4891.6
213.086787 7883.6
214.116758 7581.8
215.102694 4343.2
215.138247 8241.2
216.134417 2953.1
217.096176 6265.4
222.148165 13235.2
225.042063 6968.7
225.098560 12778.0
225.116688 2843.5
228.113842 2921.3
228.133267 11331.2
234.099882 3507.4
234.122754 14164.3
234.145046 10202.5
235.106386 3907.0
239.092955 14254.9
239.174555 38351.9
240.095111 3053.2
240.157682 6462.7
240.179178 3730.4
243.133375 2936.5
244.311661 2731.9
246.089722 6377.7
246.154825 6908.9
257.160294 7012.3
260.195741 13484.7
262.117957 6302.8
262.611875 3001.5
266.113404 3608.9
267.108342 5162.0
267.144501 3753.1
267.169848 23317.7
268.172494 2859.2
270.647294 19898.8
271.149503 4540.2
273.131849 3995.4
274.186475 44309.3
275.188057 5025.0
279.172577 4968.2
282.181049 5927.5
284.122936 7489.6
284.170792 5215.9
291.165525 29891.6
295.101719 11744.2
296.102375 4766.2
296.134811 3273.3
299.060245 10918.2
299.096949 3365.9
299.159816 3175.9
300.134123 4720.3
301.130219 5936.2
302.133053 5776.3
305.192619 4380.8
307.618428 2785.4
314.169842 7168.4
317.160957 6155.5
320.144583 3530.6
320.180169 22274.2
320.683111 8938.4
331.207536 6428.3
338.142541 3528.9
338.203835 3067.1
339.148649 2754.1
347.102810 3551.2
347.206243 2947.3
349.692039 6135.3
350.195882 3854.6
354.176017 4464.3
356.179711 8158.8
359.238052 10766.3
361.244194 11776.5
369.119271 8862.4
371.203058 18958.3
372.164095 4362.9
372.211421 3774.3
373.163341 3317.9
388.228878 118688.5
389.230453 17492.3
390.233582 32742.2
391.235917 3363.8
395.263142 3261.8
399.196810 19258.2
400.197570 4262.3
403.229454 19125.8
410.839022 3140.3
411.691842 3593.5
412.168485 4197.4
413.211536 10573.1
413.714524 6868.3
415.902387 18863.8
416.235868 12604.7
416.840944 10041.1
417.178130 4771.8
417.681089 3759.5
420.696724 7503.0
421.182824 6058.0
422.518038 5772.6
422.855534 4392.0
425.174204 4180.9
425.676174 5502.3
426.177106 6679.0
429.931675 3232.4
430.173497 5414.2
431.224132 5819.8
431.849898 6713.4
432.182185 10196.2
442.266575 15336.6
444.249431 4699.9
444.579583 3277.1
444.918393 7302.6
445.741836 11287.8
446.267751 3559.3
448.727903 16069.7
449.232122 3929.8
453.278651 4469.8
453.913686 4064.2
454.259133 4036.3
454.606690 3337.4
454.931587 3222.8
456.190442 4535.0
459.188523 3648.2
460.247858 4719.3
461.197706 4048.3
467.200923 3082.1
467.280286 3807.3
467.621901 9620.9
467.751116 3092.0
467.957130 7607.1
468.732460 4295.3
469.232586 4182.9
472.206268 3841.4
472.322675 8155.2
473.330421 3680.2
474.893375 10589.2
475.227686 6634.2
476.280395 16619.2
476.777796 3367.5
477.007062 4681.3
477.241020 38920.9
477.742373 29223.2
487.188460 3776.0
487.252383 6967.6
488.286430 3021.6
488.696085 4632.3
489.267900 3738.0
490.287487 5764.1
497.209293 5097.5
498.542461 3544.2
498.871836 5835.0
501.217041 3667.3
502.207993 4593.9
503.906496 7655.2
504.240432 3666.5
504.573586 3969.0
504.708391 3806.4
505.260280 23697.2
506.268668 5686.3
509.195244 4133.6
514.216657 3089.4
514.538482 7218.1
514.874702 6801.6
515.208336 4504.2
520.217022 10765.0
520.547469 11429.8
520.882369 13214.7
521.214567 8447.7
525.278704 3476.2
526.221349 9373.8
526.557516 14085.0
526.888287 5105.6
531.720164 4832.7
532.229909 5933.9
540.287494 18499.6
541.290144 6156.9
550.259922 2843.8
550.922876 3826.4
556.584514 5400.3
556.928580 5266.5
557.335979 4783.5
559.350474 3651.4
560.304222 16997.6
561.323375 16055.2
562.319875 6006.0
563.914885 3362.5
564.267465 4504.5
564.769494 5098.9
573.240511 8939.7
575.236680 5343.6
575.736810 5090.6
579.595852 4737.6
579.933238 4829.6
581.809513 15980.0
582.320155 12994.7
582.736520 4969.9
582.819862 6190.8
585.268581 4057.2
589.247919 3360.6
594.346311 3831.4
594.937121 6031.1
595.264254 4187.2
604.328429 34639.1
605.330756 6759.8
606.840223 3260.2
607.338570 4634.6
609.376493 10267.4
610.385099 4641.8
610.738585 3893.7
615.753421 3761.0
616.756311 10523.6
617.262510 7950.6
623.352543 16556.6
623.851477 11990.5
624.753843 5542.3
625.768475 4615.2
630.257571 4631.7
633.266604 6556.0
636.376281 3452.3
638.255775 3696.5
638.759198 12286.9
639.258971 4823.3
639.353131 9492.7
643.313431 11741.4
643.808581 9094.0
644.291829 3829.9
647.768684 4286.5
649.269855 5328.3
658.385082 3519.3
665.364763 3612.5
672.400185 15287.8
673.278296 4663.4
673.386159 24884.1
680.373341 3849.9
683.370911 6471.0
690.290486 6369.4
690.789067 6283.3
698.383633 6070.8
699.389285 4599.7
703.400818 27268.2
704.398000 10093.6
705.392459 3707.3
711.347810 7223.3
711.839024 5390.0
712.336534 9225.8
712.843159 5500.3
721.398709 6982.4
725.299857 4516.5
730.286354 8782.4
730.787690 4875.0
738.796199 8837.9
739.295996 11739.4
747.307099 6012.7
747.805310 4509.4
752.299599 5286.7
752.806260 7746.4
753.296475 4145.6
754.379881 14119.5
755.364168 7766.5
755.856714 4337.8
756.359018 3991.7
762.794649 6753.3
771.306947 5370.2
771.809662 12477.7
772.303577 6501.3
780.317811 10569.9
780.815643 9579.3
781.321697 6717.9
786.465290 9855.7
789.323497 8991.2
795.334054 4224.9
825.411241 9501.4
826.415473 4024.7
840.381924 5640.8
850.338829 4244.2
861.441064 4792.4
862.441531 4556.6
896.454758 36436.2
897.454759 16092.5
898.447282 4269.6
991.481414 3345.6
1122.419905 4825.9
END IONS
BEGIN IONS
TITLE=20180615_KS_CL_9.8630.8630.4.0
CHARGE=4+
RTINSECONDS=2025.2307600
PEPMASS=595.821415
107.060820 2556.5
110.071242 174853.4
111.074804 7858.8
112.086950 6152.3
113.070811 7842.4
114.039202 2988.1
117.065665 3242.8
120.080576 25324.5
121.083548 2654.9
127.086515 6428.4
128.070615 3373.7
128.106658 7810.5
129.101992 65991.1
130.086025 34148.0
130.105963 3246.3
131.081236 9290.6
131.117591 7260.1
133.042619 43642.4
134.848361 2859.5
136.075359 43031.1
136.085472 3288.6
137.079046 5075.2
138.054855 3746.5
140.142924 5470.4
141.065881 3197.0
141.101618 26116.7
145.059835 4312.7
147.112187 54895.4
148.115555 5240.4
153.065273 9489.0
155.081057 11503.1
155.117441 35994.5
157.108084 3527.1
158.092494 8006.4
159.076220 5859.3
159.112265 9353.6
166.060913 4627.0
169.097143 6728.4
169.133600 5492.0
170.091780 6556.6
171.149108 5498.6
173.091601 10430.0
175.118327 62363.1
176.120928 2552.4
178.064081 11253.4
179.092407 6596.0
181.059994 3568.2
183.076235 5874.2
183.112226 41421.1
185.090634 3539.4
186.123425 4927.2
187.107129 11240.1
187.143368 6171.6
195.089263 3490.1
195.426118 2837.4
197.102946 4246.0
198.087091 12593.2
198.122718 6034.6
199.107560 3382.8
199.143162 8500.2
200.138648 221463.9
201.086172 16805.1
201.122967 7331.1
201.141830 18705.7
202.143574 2665.0
208.070169 3249.3
209.102552 8355.2
211.106715 6216.7
211.143342 5261.6
213.085986 4502.7
214.116719 6311.7
215.101608 5793.8
216.133427 11101.2
217.136696 3495.1
220.108356 2977.6
222.148232 11456.3
223.107129 4866.6
225.097945 21030.9
226.099798 3730.4
226.119292 4475.5
228.133310 42789.6
229.116826 4136.1
234.143777 29712.8
237.134117 7881.3
239.137098 4466.5
239.174629 35202.7
240.138050 3161.3
240.157508 16605.4
240.179066 3712.0
241.162307 3914.7
244.129123 5195.2
245.091431 5942.8
245.159337 3727.3
246.128449 2902.3
258.105559 3970.4
261.088360 4002.4
264.108215 3782.5
267.108512 6116.2
267.139893 4439.6
267.169046 31507.8
268.171425 5580.3
270.105888 6542.9
270.647286 38369.6
271.148523 12051.3
272.124832 5701.1
273.131285 4383.7
273.157295 4813.4
274.121261 3598.7
274.186334 64577.9
275.188474 8492.0
276.106686 3371.3
279.143562 5182.9
283.106566 5399.7
284.124345 4341.8
288.117068 4649.0
291.165358 71653.3
292.167193 10843.8
297.152821 8537.6
300.133042 8708.9
301.130775 9795.5
305.221641 13313.2
306.223334 3399.2
310.174884 24897.4
311.177437 9902.8
312.123859 2970.8
312.179846 3870.3
314.170819 8270.0
317.160239 7949.6
320.180490 35961.7
320.681167 6713.3
329.129719 3389.6
336.193871 4713.4
338.206021 5835.1
343.641640 4863.7
345.157412 3139.3
355.070190 3374.4
355.167001 5776.8
365.156363 4020.0
366.175739 4813.2
366.494019 2982.5
371.198596 9010.7
372.217201 3247.6
373.226392 3315.6
377.173241 3184.7
377.695300 5687.9
378.666953 3839.2
383.166592 9994.7
386.185659 4559.5
387.189147 6202.5
388.168005 16464.9
388.228351 41425.0
389.232464 8372.6
390.233112 96789.2
391.234744 19063.3
393.240957 4214.1
393.286796 4092.7
397.209034 17437.0
398.208367 6912.7
400.218476 3043.6
402.172012 5904.6
403.227888 39839.8
404.233345 4214.3
412.164455 5940.4
413.210851 14426.6
413.714472 5796.7
415.161877 3292.7
415.900965 24573.1
416.236124 16994.5
416.571050 5500.3
417.179633 6247.5
417.514933 3838.4
422.518563 11969.6
422.851242 6913.4
423.182008 5404.0
425.175077 5354.8
426.182582 3042.8
430.172980 4966.8
430.234215 4045.2
431.681612 4579.9
431.847674 5360.4
432.181332 4514.2
448.732384 20194.8
449.233872 6115.2
450.237879 6076.4
458.224148 4004.3
460.690628 3607.2
461.198310 5281.3
468.246783 23276.7
469.243360 11517.4
470.257546 4242.7
475.199522 5972.0
483.213370 5268.4
485.609487 4604.5
485.945742 4142.4
487.254930 12116.4
488.703033 4197.6
489.202509 6134.6
492.725507 6109.2
492.865473 4832.8
493.797062 3802.3
497.214875 7926.2
497.734125 4278.0
501.207314 4800.6
505.260029 52999.9
506.262338 11148.3
510.716069 3900.3
514.540488 3659.3
517.612411 5052.6
518.208156 3326.2
520.220613 5045.5
520.544447 4573.4
520.877722 6036.1
526.558495 4422.3
526.816802 12077.7
527.748493 7117.9
528.239537 10741.8
528.739118 3521.4
533.235014 4856.5
539.288454 4439.8
540.287396 60363.2
541.290809 15393.2
541.739928 22968.3
542.237890 25499.9
542.740599 9070.2
553.226563 3930.9
562.231892 4546.4
563.257259 3569.5
570.236336 4862.1
570.851816 9728.1
572.250045 3705.8
578.742668 4493.9
579.273123 9904.6
580.276567 5637.8
581.811918 32962.0
582.315681 14941.6
582.817324 4341.8
586.313276 6784.8
588.240862 3951.4
595.301515 15793.6
595.797271 8963.1
596.302118 8469.1
596.749370 6963.2
597.293368 26852.9
598.287777 13238.6
599.296770 5741.3
604.327976 82351.7
605.339299 16014.4
606.837487 18212.0
607.253694 9704.6
607.342603 13613.6
607.753630 6688.6
607.840626 6823.1
608.261403 6312.7
611.246102 8716.5
612.342641 4932.2
612.843736 4277.0
614.323181 7206.4
615.243705 6945.2
615.757065 12963.4
616.254482 14030.7
616.753601 8703.4
623.349537 101543.6
623.852211 59380.7
624.352557 23897.0
624.756573 10130.5
624.851185 4828.1
625.259154 6254.3
629.273077 4546.6
630.255694 5414.9
633.274962 5842.3
637.258860 5232.2
638.756504 6039.7
639.257140 2810.8
639.355356 44780.3
640.352738 9372.4
643.275644 6083.9
643.779132 9299.9
646.762892 4817.0
647.767371 4624.7
650.764697 4641.6
650.861349 7011.7
651.271299 6938.2
651.369196 5138.9
651.778106 5291.1
654.797154 4392.2
659.863065 7517.7
660.360385 8359.1
665.037217 10853.4
665.373827 13963.6
666.370667 12340.6
668.261032 5651.7
668.366363 4873.7
672.294760 4644.1
672.402134 67835.9
673.405429 26544.9
674.287577 5899.0
674.400500 5073.9
680.372346 18682.8
680.871122 12417.8
681.382637 10529.0
686.269906 25332.0
687.272721 14946.5
688.273601 3939.1
695.391626 6686.3
696.351033 6168.6
697.360766 8086.4
703.395597 86336.3
704.401399 32764.2
705.399853 8559.2
712.701246 6349.1
713.384751 14630.6
718.381506 20983.2
718.714472 16085.1
719.049725 15585.1
719.379112 6497.5
725.296236 5221.7
725.872117 9385.7
726.380153 5034.2
726.872725 4783.6
728.315538 5065.0
739.304863 5219.9
754.384612 33980.3
755.378317 13726.3
757.890482 6607.0
758.400287 7289.4
771.800216 5615.2
775.407998 7693.8
775.910186 8874.7
780.315333 9151.2
780.814087 6997.0
781.350084 7105.1
783.381722 5264.4
784.381753 4217.2
785.488568 21913.5
786.483853 7703.4
799.351043 7617.6
800.354798 10099.3
817.913473 4752.1
822.383845 4597.9
823.427868 4411.8
825.417354 66798.1
826.423325 25713.8
827.419249 8393.2
840.400621 16583.3
841.409310 15320.7
842.409618 4584.0
868.508919 5154.5
877.455504 5609.6
882.459091 4089.0
882.947475 6798.4
886.378966 5103.5
886.531924 34364.5
887.534080 13391.3
896.456137 78627.8
896.950810 4610.1
897.458422 29874.0
898.464242 6860.9
905.941464 5558.5
906.440046 15600.8
965.966778 4166.8
995.492344 6103.5
997.558348 5970.7
1015.571206 29050.6
1016.573330 14351.3
1068.593886 5420.1
1083.445151 5607.0
1084.434447 6477.0
1086.614201 27935.2
1087.613976 15937.8
1129.595512 4304.1
1139.447035 5140.8
1162.624208 20163.5
1163.621241 14916.9
1223.665684 4639.7
1224.647765 5939.9
1245.684007 3800.6
END IONS
BEGIN IONS
TITLE=20180615_KS_CL_9.8632.8632.3.0
CHARGE=3+
RTINSECONDS=2025.7120200
PEPMASS=792.676074
110.071333 19668.3
117.102183 2469.3
129.101938 15572.7
130.086340 13345.7
133.042752 7534.7
136.075604 11177.7
138.054311 3693.1
147.112799 12993.4
155.117475 4975.4
159.075505 2741.7
169.133806 4033.0
175.118324 11005.5
179.372799 2636.9
179.683841 2206.7
183.111212 5641.0
197.102924 3545.7
197.128457 6656.0
200.138645 34055.0
201.142639 4993.2
211.107970 3306.7
217.876118 2192.4
225.097143 5961.0
228.133145 18557.9
234.144695 4457.3
238.117409 2395.6
274.186055 11642.5
275.188503 2615.8
277.084617 3994.5
291.165349 16068.0
299.171472 10725.2
310.176061 8487.4
348.122238 3008.0
355.167238 3885.0
368.746462 2307.9
376.172853 2589.3
383.167343 3119.9
388.164360 3269.0
390.234105 16463.8
391.235766 3446.6
397.206060 6819.5
403.227737 4396.4
413.210319 2805.4
468.245455 6750.3
469.240499 3000.7
492.222531 5523.1
492.727802 3356.4
505.262749 12014.0
527.741310 3020.6
528.241895 3990.4
538.720617 2935.5
540.287353 6616.8
542.239650 4678.5
542.739240 5387.3
552.232682 3200.8
597.276660 5241.8
604.326834 12329.4
623.346249 11557.3
623.849367 6790.5
639.359549 12210.0
680.379662 3430.5
686.275832 6588.0
687.296047 2840.7
703.399133 14546.8
704.396668 5508.2
754.376140 7352.8
775.909678 3739.0
783.371993 4233.3
794.382496 4537.0
799.353808 8088.0
800.363261 4548.1
825.421271 12723.5
826.419876 3562.3
840.401012 8812.3
841.403837 7263.8
896.447232 10202.3
897.458305 3930.8
994.472700 4159.9
997.039460 3608.1
997.542655 5156.9
1077.073586 5307.5
1077.564067 7657.5
1078.052456 5478.1
1086.614649 3103.8
1087.587194 2907.0
1245.684490 5227.2
1246.697050 4823.8
1649.864757 3431.1
1763.877174 3570.1
END IONS
BEGIN IONS
TITLE=20180615_KS_CL_9.8649.8649.6.0
CHARGE=6+
RTINSECONDS=2028.4508400
PEPMASS=466.265243
110.071327 10528.1
113.070648 3706.8
115.086735 2169.0
116.070454 4437.9
120.080448 7127.4
125.070411 2245.4
127.085979 1997.5
129.065264 2233.8
129.101867 47128.3
130.085863 7631.2
130.105294 6074.8
131.081149 2903.4
134.070019 2077.1
136.075208 3301.1
140.142550 2023.6
141.064811 2196.6
141.101807 3676.2
143.080971 2452.7
147.057970 4900.2
147.112398 13541.9
148.115014 2422.2
155.080667 3733.0
158.091471 3557.8
159.075962 7006.9
167.080506 2222.6
169.097135 2539.1
169.132973 5679.7
171.112259 3392.5
173.091777 13980.7
175.118387 18414.0
176.192727 2177.1
183.147859 4388.0
186.122895 3622.9
195.074877 2868.2
197.109880 2160.2
197.127579 7961.9
199.179866 13661.3
201.086081 12420.3
201.123307 3014.4
210.024127 6997.9
212.100455 2731.7
215.137757 2454.0
216.134195 6757.0
218.095736 2405.4
219.147937 2255.8
222.148246 2832.7
230.115218 2554.8
239.174387 12855.5
240.134048 2376.6
246.155427 9847.7
247.177629 2741.4
247.678914 2423.2
257.158998 2663.0
260.195946 3535.6
267.169683 5472.7
272.123213 4589.6
272.158531 5435.7
274.187318 4314.8
275.207622 2505.4
282.179233 3141.3
283.183927 3814.1
300.102623 2376.6
300.226847 2075.3
312.179427 3198.3
320.180960 5366.8
326.205515 2833.3
329.219644 2139.8
331.165648 2238.1
331.205382 4044.3
345.221955 2763.5
353.216833 2962.6
354.216718 3112.9
359.236945 3126.4
366.682920 3248.4
367.187260 2386.5
388.289162 3012.8
403.230522 3243.6
413.212951 3363.0
415.900550 3471.7
444.751841 2451.9
448.727803 7255.0
453.280536 6702.4
454.284917 3535.9
458.238957 2301.4
459.246364 6675.5
460.247392 6142.1
466.245831 4356.0
466.733054 2811.6
467.285900 3772.6
487.776369 2643.3
548.284310 2946.3
549.285531 3230.3
550.289217 2433.6
557.328299 2693.5
559.307267 2942.7
576.293430 3013.5
581.808518 3468.3
585.304650 9162.5
585.799382 2750.0
590.286507 6950.8
596.353057 4014.8
623.344527 3356.3
641.847555 3079.6
661.318955 5037.1
664.847812 4547.3
683.378255 2655.6
712.345411 3841.8
732.351533 11494.9
733.367523 2855.6
754.382195 2942.9
825.418479 3537.4
840.391210 4002.8
841.384890 4478.0
896.444002 6766.3
897.446871 4403.3
954.473419 5577.4
1521.287195 2876.8
END IONS
BEGIN IONS
TITLE=20180615_KS_CL_9.8657.8657.6.0
CHARGE=6+
RTINSECONDS=2030.2650000
PEPMASS=466.265282
110.071146 11049.6
112.087050 2322.0
114.055600 2743.7
115.086432 3074.0
116.070585 4731.5
120.080447 10227.6
124.875621 1915.9
125.676510 2112.7
127.050405 2338.7
129.047696 1954.0
129.101924 52567.9
130.032061 7458.6
130.086135 13790.2
130.104922 3061.2
131.080899 2438.3
135.634995 2157.6
136.075304 3734.5
140.142988 2590.9
141.065622 4017.1
143.080865 2704.0
145.096806 2297.9
145.890471 2348.7
147.058299 8026.2
147.112315 18440.8
155.081015 4661.5
159.075891 8227.4
159.111939 3042.7
169.095883 4572.4
169.133268 7167.8
171.077053 2768.9
171.111596 3885.2
173.091891 9585.5
175.118134 17175.9
183.112110 2298.2
186.123234 7870.9
191.080867 2737.8
197.127599 10319.5
199.179606 21338.9
200.182167 3628.4
201.086430 8170.8
204.133295 2542.0
210.024902 5112.5
212.101315 3103.0
213.147396 3450.5
214.117827 2381.5
215.138053 2687.0
216.133887 7442.5
218.095563 3001.2
222.148040 2699.9
230.113757 2673.2
234.085769 2349.2
236.104465 2294.4
239.174311 11908.5
242.185483 4262.6
243.133479 3337.8
246.089892 4673.4
246.154841 10065.5
247.178477 5347.6
260.196073 8023.1
267.107148 2184.2
267.168856 8016.5
270.647011 3905.8
271.147647 2803.2
272.158987 8363.0
274.185527 4638.3
275.209660 2621.0
279.172565 2614.6
282.179738 4995.5
283.182759 2910.1
299.160824 2635.1
300.102502 2807.0
310.211865 2842.8
313.690488 2501.3
320.181826 6447.4
325.222553 2653.2
329.218943 3009.0
331.167183 2278.0
331.206841 6762.0
345.224954 3093.8
352.725814 2297.2
353.218531 7323.1
359.238936 2782.5
388.288306 2917.9
393.285622 2519.4
403.229459 3305.7
415.901078 2573.8
416.567166 4163.2
425.287693 3388.9
438.306219 3195.8
444.242843 3196.9
448.732276 4332.8
453.279730 18885.0
454.282905 3805.6
459.244941 4465.4
460.904675 2623.0
465.595827 3010.3
465.735438 3110.6
472.325410 2608.2
477.245966 3099.1
477.739131 4391.5
490.295957 2927.2
524.765642 3537.1
540.286945 7915.5
541.289081 5920.3
549.291578 4614.1
550.282291 8379.5
557.335251 5137.1
559.307405 3298.5
560.288290 3575.5
566.360597 7880.7
567.371289 2707.7
575.794489 3435.5
581.300220 2879.4
581.808619 6100.1
582.302688 2969.8
584.804545 14358.8
585.300916 12826.5
585.807746 4102.9
590.287045 3512.4
596.344330 2385.2
597.308450 4878.4
616.390307 2952.4
639.366289 3310.2
641.349827 6001.2
641.844036 4674.9
661.320439 4281.3
672.389389 5570.7
711.346345 4344.0
732.355635 9981.0
745.435170 4233.7
816.467852 4508.0
825.421547 4521.6
840.387705 4617.6
841.387746 4886.6
896.454612 10529.3
897.445295 4197.2
953.468040 5604.0
954.464906 5084.6
1530.979762 2654.9
1619.273824 2257.5
1695.289598 2556.0
2076.925700 2600.8
END IONS
BEGIN IONS
TITLE=20180615_KS_CL_9.8661.8661.4.0
CHARGE=4+
RTINSECONDS=2030.8267200
PEPMASS=698.892726
110.071196 9557.5
116.070569 3532.7
124.304571 2103.8
129.102163 13672.5
130.085389 2919.5
147.112199 5818.3
153.064895 2605.2
175.118579 6523.4
186.122718 2507.1
197.127892 5267.1
214.253215 2152.4
239.093583 5222.6
272.159710 4861.1
295.102236 2634.0
310.173464 4654.7
357.248350 2252.2
416.239358 2761.1
418.755267 2260.8
430.168830 2275.9
623.346444 2774.3
659.856902 3102.2
680.321761 3068.9
681.372960 2634.8
698.422246 31979.3
699.398698 7179.9
723.887679 2365.9
1118.614797 3253.9
1354.407362 2563.6
1957.384976 2474.4
END IONS
BEGIN IONS
TITLE=20180615_KS_CL_9.9230.9230.3.0
CHARGE=3+
RTINSECONDS=2127.5291400
PEPMASS=798.336538
110.071245 16416.6
112.086936 3655.9
119.510814 2978.3
127.085937 4176.7
129.101914 31006.9
130.085972 23006.1
136.075255 13683.0
136.084623 3629.6
138.054532 7771.1
141.101247 2485.9
147.112318 37264.6
155.080627 8145.8
159.075555 6223.6
166.052005 2852.0
173.091384 3641.6
175.118329 8144.0
183.075525 5514.0
191.085005 3756.0
201.085524 4071.0
202.053240 3170.8
219.078332 6494.1
225.097904 2870.5
229.116711 5194.0
237.087938 2790.0
254.557872 2381.7
259.508671 2615.5
260.195426 23302.0
272.159153 12988.9
277.083791 8720.1
302.113287 3817.1
310.175483 14039.2
312.127019 3192.4
330.112354 5132.5
348.120650 4121.8
355.169824 3796.9
371.228532 4651.9
373.172768 2953.0
373.218241 2927.4
378.383211 2592.7
380.192381 2867.8
389.238975 4020.8
396.996535 2281.2
397.206095 9446.3
398.209153 3225.4
403.966505 2785.9
407.166049 2909.0
411.026963 2532.3
421.186167 2741.5
421.686928 5298.8
425.174176 3914.5
441.172485 2716.8
447.268026 2483.4
456.520456 2397.2
468.244748 14586.3
469.246917 4287.4
485.700827 3809.4
486.201812 3843.7
488.306614 13709.0
494.702196 9526.9
495.205406 3005.5
503.285124 4682.2
508.960936 2901.5
513.228341 3224.4
518.222246 4737.1
542.240132 3640.2
559.224062 10589.0
559.725210 5454.7
571.744471 2966.7
594.742686 3133.4
596.256580 3000.7
597.286903 8806.2
598.290307 3608.4
615.248332 3977.3
624.248009 2626.6
686.269004 4322.9
688.942701 3760.9
696.344841 6753.3
702.930597 10737.0
703.431750 4533.5
710.272072 7382.9
728.284761 18273.6
729.288718 5483.0
742.332231 4692.5
764.389146 5634.3
770.402254 3984.3
781.336836 2636.8
783.378145 5605.2
798.383196 11029.3
798.787160 31813.6
799.126651 41012.9
799.475833 28197.3
799.783993 4463.9
823.347487 7631.7
824.347962 3451.9
840.403599 25672.1
841.377629 21441.8
842.376046 10173.6
875.986185 3041.5
877.466059 3361.6
923.433772 8208.9
924.429752 4464.2
925.435721 3320.3
954.035088 18199.2
954.537387 13860.6
955.032854 8392.4
970.395713 4894.1
987.437305 6952.6
988.406852 10832.2
990.068401 5324.2
990.535581 6020.8
991.505590 4055.4
994.474573 11330.2
995.480792 5105.3
997.057230 4563.1
1004.062359 3923.6
1005.564827 7653.8
1006.564294 8422.9
1046.574492 4188.9
1054.090732 11284.5
1054.589334 7406.5
1055.093022 6437.1
1058.464574 7055.5
1068.089962 33051.9
1068.593883 32679.6
1069.093195 14976.1
1069.578634 4938.2
1077.508253 4588.5
1110.629554 5747.4
1111.624099 3407.5
1117.435719 5337.7
1118.437055 3764.8
1124.617751 6925.7
1125.124384 5702.9
1125.623932 5078.7
1141.513563 5329.5
1142.496778 4792.8
1143.513816 3815.1
1189.461760 4332.6
1205.479592 3577.2
1324.564069 3627.8
1605.839137 3140.3
1652.908727 3086.4
1788.608069 3587.1
END IONS
BEGIN IONS
TITLE=20180615_KS_CL_9.9297.9297.4.0
CHARGE=4+
RTINSECONDS=2139.5869200
PEPMASS=599.346679
112.087308 14462.2
113.070659 21059.1
116.070036 11902.5
120.080459 12100.3
125.070856 16139.7
129.101993 140619.3
130.086147 97223.0
131.081185 35102.8
136.075246 31746.6
141.066110 16952.9
143.081035 57798.3
143.117536 21717.4
147.112317 179298.0
148.115198 14218.3
153.065636 32864.9
158.091964 33310.2
159.075961 143085.4
161.092082 10463.2
171.075897 237309.4
171.112462 12380.4
172.079212 43860.1
175.118358 129151.6
181.059937 80762.2
182.063655 22988.7
182.091971 10968.1
187.143424 14493.7
189.085546 54982.8
197.127472 20235.9
199.070775 264242.7
199.179601 50994.4
200.073670 58552.5
201.086709 29889.1
210.086977 28289.2
211.090224 12674.7
212.101994 11105.7
213.086199 42201.0
215.138796 12395.6
217.081843 22304.4
218.084585 13482.5
223.106989 11815.3
227.138473 64773.0
228.097320 32162.5
229.116281 19679.2
229.131761 9743.8
238.081266 71218.0
239.084428 18339.9
239.174184 13695.4
242.185871 26104.2
244.164655 32807.0
254.148959 14234.0
255.131360 9823.1
256.092584 31457.1
260.196063 187766.2
261.199584 24812.4
272.159293 375722.1
273.162723 52084.1
284.160273 16677.5
285.118534 12566.9
300.155544 13141.3
310.176605 14271.6
311.134730 39591.9
312.154413 44625.5
313.156478 44514.4
325.874581 47378.8
326.206376 13143.5
329.146284 16458.9
339.127933 23278.1
341.147007 11901.3
342.211036 17433.1
354.163602 30050.3
356.152464 12927.4
357.138469 22712.9
357.246928 19528.2
359.264968 28752.0
360.264767 23246.8
371.227376 41497.3
373.219004 45569.5
385.241631 13328.0
389.237652 72109.5
390.240835 16796.0
395.263444 14475.5
397.248755 12859.5
397.589720 9873.5
408.150508 42596.8
409.155948 23725.1
425.244107 12021.1
426.160976 20247.4
426.243772 12451.3
427.162760 10972.2
428.178168 13668.0
444.234239 16649.3
446.769542 160855.1
447.272262 56018.6
466.299398 15092.5
468.243238 12803.7
470.269804 97425.3
472.747003 12344.6
475.219936 12167.7
479.794897 31706.6
480.298653 19393.8
481.753218 39198.8
482.263354 13681.1
488.306843 691818.0
488.808824 339546.1
489.309747 115918.4
496.820233 74957.0
497.322982 51691.8
497.819144 19035.5
502.283625 12863.3
508.280341 14560.6
510.819049 63515.1
511.314671 19629.3
524.815541 313841.4
525.317201 178249.6
525.818140 31794.1
530.814823 16744.0
531.321359 12617.5
535.623109 12280.5
539.328921 29236.9
541.298821 14524.1
547.841644 15249.3
548.339043 19305.5
552.329892 18034.5
553.322040 51491.7
553.826404 18105.7
558.846384 18017.6
563.256961 15528.7
567.358256 23927.3
567.852892 22967.1
568.349965 20126.7
571.211970 16049.0
571.342444 161360.6
571.778799 14109.2
572.347994 155612.1
573.351571 29011.0
574.342100 16084.9
581.297636 69861.9
581.362990 50814.9
581.858960 74526.9
582.281643 17544.9
582.362777 16361.6
582.851691 20503.0
589.851764 44799.5
590.353109 40554.1
596.846059 14725.3
599.312604 1727632.8
600.310940 394546.9
609.343882 22908.5
617.349658 30934.2
618.356504 32277.2
632.400201 13735.7
646.394470 36549.5
646.896294 23178.7
647.387432 12351.6
653.381314 23470.7
659.039439 19693.6
661.872516 21177.4
664.708670 41873.1
665.045450 34902.6
665.376287 19875.0
670.713601 201296.5
671.048359 176978.3
671.381959 134184.3
671.717667 33564.8
672.048526 15211.3
674.905459 20792.5
688.388256 44663.5
697.393043 21905.6
708.402726 24363.9
708.744955 25362.5
713.300241 16576.5
718.414587 18458.5
731.313104 20770.0
734.404841 39074.8
735.407887 96673.5
736.410743 37246.3
747.916253 16124.8
748.414446 13205.4
753.409813 16020.2
761.918112 79528.9
762.418197 51857.1
762.917938 48534.6
789.431582 27309.8
811.456773 16675.9
821.442015 55328.2
822.440556 122797.7
823.439772 41880.6
846.460435 98744.9
847.460615 32199.6
853.978966 20560.8
862.468985 17402.0
867.467295 19707.9
867.993252 15375.6
875.507504 22579.4
875.967879 101285.5
876.478248 82411.9
876.978047 69247.8
877.477907 15854.4
918.517322 17907.8
922.484696 16609.0
923.487693 36683.6
924.479223 20126.0
932.507334 31220.6
933.017398 21491.1
933.485977 64257.2
934.490223 26420.2
961.477964 14713.7
962.488650 60480.8
963.506932 15567.6
972.485361 28950.8
979.507318 46431.6
980.507301 228704.9
981.508536 83891.6
990.315485 14820.1
990.509459 229325.2
991.505083 86616.0
992.513008 33833.7
1923.102215 14727.3
END IONS
BEGIN IONS
TITLE=20180615_KS_CL_9.9379.9379.3.0
CHARGE=3+
RTINSECONDS=2157.2689200
PEPMASS=664.029352
110.071230 21045.6
114.112792 2022.9
120.080447 15240.6
129.101999 19475.8
130.085864 9608.2
136.075454 6101.7
136.262636 2170.5
138.065638 2540.0
147.112249 13272.3
153.064920 4970.3
155.080523 5738.5
159.111931 2380.2
166.306643 2310.8
167.080048 3805.6
169.132889 7918.9
173.091313 2649.5
175.118540 13274.3
185.091200 7204.2
189.122557 3283.4
196.143477 2718.4
197.128027 8852.9
209.103016 2695.5
215.138813 2678.2
233.094496 9381.6
246.154807 4058.4
260.194489 2446.8
261.089015 12738.1
288.097671 3069.5
302.127931 3919.3
355.164015 2171.2
361.243665 4640.1
362.180404 3831.7
385.216820 2786.1
387.186752 2527.1
392.191263 2970.2
397.200988 2516.7
419.771963 7002.9
420.271400 3329.3
449.278624 2633.6
459.267072 4628.9
466.187798 4996.8
489.298893 6323.2
550.311171 2653.6
565.250643 3252.0
590.301996 4322.6
599.343567 2913.4
600.349921 2963.7
603.245470 6561.3
603.828818 2775.6
645.325400 3246.1
645.452754 2700.4
646.318659 5257.6
647.324507 14930.8
648.328392 4748.2
663.374085 21294.0
664.369670 39469.5
664.866393 5693.1
683.993981 2444.4
732.284130 6640.9
734.359180 32941.8
735.356294 9153.9
736.368081 3137.7
753.326506 3230.7
755.464179 11640.6
756.463285 4677.4
764.388249 4766.8
808.954986 7839.8
809.455035 8799.2
830.407427 2734.2
838.530041 7859.6
839.534860 4172.8
840.400593 3156.8
845.377077 3727.6
862.758801 2461.0
911.545792 4514.5
1027.715851 2831.1
1538.903904 2499.9
1790.982623 3249.8
2008.309735 2719.7
2021.855153 2607.1
END IONS
BEGIN IONS
TITLE=20180615_KS_CL_9.9383.9383.3.0
CHARGE=3+
RTINSECONDS=2158.0788000
PEPMASS=798.792986
110.071438 13313.7
116.070670 6083.4
127.085575 2502.1
129.101774 24915.6
130.085860 24483.4
131.081268 3163.6
136.075339 10925.7
138.054608 7520.2
139.386378 2500.1
144.975542 2723.0
147.112386 27933.2
155.080890 6316.9
159.075880 5126.9
166.053407 3261.4
169.133142 8835.3
175.118545 4931.8
183.075349 4865.2
197.127577 36617.2
198.131980 4223.5
199.143517 3276.8
202.052589 3631.0
207.087089 2563.6
219.078895 6167.9
225.096501 2809.3
227.138638 2782.5
229.117105 3769.6
242.184680 4777.9
260.195405 21832.8
272.159295 11618.0
277.085092 7027.4
296.195821 6491.8
310.175081 8858.1
311.177435 3375.1
312.189538 24101.3
313.193981 4125.8
330.111022 5293.3
348.119664 4394.9
355.170933 6237.5
371.229474 3913.2
373.222255 3857.4
383.166720 2329.4
385.690565 2404.2
389.235575 3524.5
395.120778 4546.5
395.262787 3875.6
397.207203 8942.8
441.701933 2774.6
462.720817 2604.4
468.246194 13495.3
488.302695 6051.5
494.703830 7074.2
510.324657 2794.6
527.232493 5384.0
559.223536 10158.1
584.912174 2836.9
594.747116 3059.9
597.285084 6226.9
598.287223 4620.1
609.340711 3256.9
668.256683 2935.8
686.265639 4628.1
696.362634 3537.3
702.934459 6192.5
703.437284 6903.6
710.293203 2926.8
713.299062 3436.4
728.282259 13731.0
729.284527 4091.1
731.448220 3894.9
775.458103 3666.4
783.382535 3793.9
798.789734 37003.1
799.125291 35290.3
799.468288 23830.2
803.476409 3261.1
823.355078 4330.3
840.403466 19633.7
841.374888 18604.9
842.371707 4392.5
923.446537 5855.4
940.037631 5648.6
940.536417 5278.7
954.031278 19137.2
954.539004 12293.5
955.031817 4030.6
974.402676 3549.6
987.438361 7818.8
988.399324 8783.1
990.063872 4630.9
994.473582 9406.5
995.488120 3866.2
1003.563092 7323.1
1004.071952 3461.9
1005.575030 11602.0
1006.056547 3739.3
1034.437320 14342.2
1035.450669 4613.4
1054.082201 10035.4
1054.590920 5556.5
1058.467489 4608.4
1059.461359 4934.5
1068.095773 29017.3
1068.595050 32135.4
1069.095244 12165.7
1077.500825 3996.4
1110.624494 6465.4
1111.114943 4546.2
1117.435813 5859.5
1133.630565 4203.1
1141.512895 5415.0
1188.463505 3607.2
END IONS
BEGIN IONS
TITLE=20180615_KS_CL_9.9386.9386.4.0
CHARGE=4+
RTINSECONDS=2158.9061400
PEPMASS=498.274491
110.071232 54329.9
111.074911 2212.0
112.086928 3840.7
113.070877 3691.4
114.065712 2363.8
115.086620 3507.0
116.070912 4385.6
120.080640 51874.4
125.071237 3278.0
128.106710 22954.6
129.101762 29911.0
130.085997 21367.1
139.085924 2515.5
140.070219 3041.4
141.065218 3387.5
147.112159 33204.0
149.664257 2368.3
153.065855 2745.0
155.080865 3157.9
158.092274 10366.6
167.080155 15551.3
167.092508 6515.8
169.096248 3853.0
169.132848 3789.2
173.092953 2599.3
175.118364 36308.6
177.101899 8087.1
183.078301 2580.8
185.091356 20286.9
186.123323 4856.1
196.144290 3318.6
197.128038 9527.1
205.096734 8469.9
211.143517 10355.3
212.102695 3677.8
214.118381 2471.9
214.154336 2996.5
215.084212 3094.3
215.138849 3390.8
217.136416 4349.8
219.080044 2117.4
221.105356 2156.9
221.127632 5328.7
222.147966 3394.4
224.138313 4028.2
229.129318 5416.9
230.113003 2504.1
233.094685 26419.4
234.098941 4024.1
239.138077 8004.0
239.174111 11186.0
243.078545 6221.8
246.090065 3082.2
246.154807 13437.5
249.097392 3309.6
257.149462 3506.8
259.074333 3204.7
260.194836 4994.0
261.089585 16603.7
267.107330 2819.7
267.135072 3426.2
267.169088 10055.4
270.156141 3044.6
276.171599 4912.6
277.847134 2186.7
280.171011 2052.5
285.143823 3053.2
294.180543 36264.6
302.127463 8895.6
310.175749 3483.2
315.179097 2688.3
315.670367 5844.3
325.187488 2337.2
330.111014 2416.7
331.208626 5365.9
333.704689 3696.7
335.147373 7136.7
345.223912 7900.6
351.192810 2574.6
356.177385 2618.1
357.643195 3450.0
359.240123 8751.2
362.181941 4234.7
387.184357 2494.1
388.229905 8078.9
399.191559 3456.3
411.695112 2732.1
419.770602 18826.8
420.275948 5635.3
433.216783 4567.8
437.213212 3069.2
442.241310 3318.3
459.265602 17805.9
460.253707 9495.1
462.796464 3900.6
466.189100 17474.9
467.198836 3871.0
472.321222 14430.2
488.306586 3294.7
488.810876 2793.8
489.236536 6338.0
489.304243 19566.6
489.740425 8227.5
489.806384 3210.3
496.199527 4370.9
498.265612 112959.4
498.755644 16377.3
504.253315 4308.9
524.193891 5180.1
561.333093 2912.6
590.306196 8003.2
597.308073 6388.4
603.245494 12767.4
604.250428 5447.9
647.328235 24378.4
648.329661 8403.4
650.285370 2635.3
666.398609 4599.4
694.318913 5264.6
711.353589 17924.1
712.346981 6198.0
732.296436 10924.4
734.360513 47412.2
735.366736 12972.7
737.451298 4740.5
755.463558 32535.0
756.464444 9213.2
838.533576 6169.3
840.391188 7511.6
845.366100 3103.8
872.618422 2957.7
1878.304784 2911.7
END IONS
BEGIN IONS
TITLE=20180615_KS_CL_9.9435.9435.4.0
CHARGE=4+
RTINSECONDS=2170.5286800
PEPMASS=599.346874
108.273038 2880.9
110.058285 2350.5
110.071240 17282.4
112.086881 7274.5
113.071114 6279.2
115.086797 2894.7
116.071280 3784.6
117.065322 3186.4
120.080562 5421.4
125.071026 6868.5
126.540487 2491.1
129.101994 46287.5
130.085798 34714.9
131.081346 8929.5
136.075531 18054.6
138.054629 3611.2
140.081504 3104.0
140.143451 4292.1
141.065178 4477.5
143.081063 28285.4
143.117275 6258.3
144.084625 3340.3
147.112350 46225.5
147.123757 1934.6
148.115651 3642.6
153.065068 7376.9
155.081596 6034.8
158.092025 5473.7
159.075982 44154.0
159.112228 5136.2
169.133211 4821.2
171.075866 66889.4
171.112725 5061.1
172.079985 13718.5
175.118603 36754.0
180.100697 3205.4
181.060526 22705.6
182.062853 4391.8
186.122862 3106.5
187.143780 5532.9
189.086971 6374.4
189.122599 3620.0
197.127329 17360.4
199.070848 86921.1
199.179624 17199.7
200.074551 19369.2
200.183869 2657.4
201.085958 7571.8
201.123508 2781.2
204.132907 3115.9
210.086654 4417.5
212.101941 4023.5
213.086119 8453.7
213.121909 3291.9
215.139141 3965.3
217.080798 3100.8
223.107452 5281.7
224.139249 3092.3
225.097101 5169.7
226.119608 3353.7
227.137813 17678.1
228.097870 5003.1
228.136662 3661.8
229.129427 4214.4
238.081519 17026.4
239.084587 3750.5
239.174354 3720.9
242.184560 8630.8
244.164889 6763.5
254.148819 6288.4
260.196143 40150.1
261.124474 3075.9
261.199902 8945.5
272.159463 103975.5
273.162611 10989.9
284.160714 3420.6
300.155576 3679.2
302.134862 3466.8
310.174939 4500.8
311.131803 4803.6
312.153064 10047.6
312.191546 7981.2
313.156182 3607.5
313.692274 3890.4
314.867328 2671.7
325.873584 10390.3
326.209168 7474.3
329.145609 3478.4
339.129076 5629.4
342.210108 6449.4
354.163813 10519.4
355.167294 3598.7
355.208065 3106.2
357.138107 3543.6
357.247418 12452.4
359.064316 3298.5
359.158187 6217.7
359.236477 5463.5
359.269444 3255.3
360.268752 2855.9
371.228026 12969.8
374.216998 2849.4
385.243945 3208.3
388.227943 3625.5
389.238807 16778.7
390.239810 3652.9
397.204263 4025.3
402.109217 3346.4
408.149055 5553.7
409.149279 5610.0
420.603335 3205.8
425.241461 3221.0
426.160768 5276.4
426.242529 3676.0
435.588711 3493.9
444.248233 3508.5
446.770808 41787.8
447.273319 13445.4
447.774443 5580.7
459.257572 2932.1
467.180967 2847.1
468.244695 4462.4
470.204655 4648.2
470.269269 21948.5
471.203653 3048.5
479.793030 6512.2
480.296050 5204.6
485.202105 6124.3
487.264924 4174.1
488.306956 188225.2
488.808523 98844.2
489.311530 26019.3
496.820388 26893.9
497.321897 12338.5
502.276115 7605.7
502.613441 4156.7
508.280276 3773.8
508.617736 3405.5
510.816601 8102.3
511.319155 9960.5
511.819624 5307.0
514.726969 4135.0
524.815879 81726.4
525.316779 45501.5
525.818223 12641.7
527.724075 3001.3
529.313828 3127.3
530.809756 5171.5
539.330811 12596.1
539.829490 6310.2
540.328045 3322.0
541.633715 3139.9
546.267909 4844.7
553.324949 15624.9
553.825105 14140.4
557.254909 3365.1
558.847500 4333.6
563.249620 4766.5
567.362120 7065.3
567.849398 5952.9
571.344726 27979.3
572.346783 30843.9
573.347998 5714.2
573.835951 4814.3
580.774734 5287.3
581.296699 18953.8
581.360034 19662.6
581.859687 14100.7
582.283164 15467.4
582.846681 3582.8
584.262247 3770.1
584.650272 4786.7
589.853411 13138.5
590.355462 4482.1
594.849876 4042.9
596.365218 5450.0
597.284774 7570.9
599.312537 533118.9
600.310927 120987.3
609.348566 5954.1
611.357951 4356.7
615.257441 5978.3
615.753292 3277.2
617.347739 5265.6
618.361555 8817.9
619.361212 3428.9
623.890268 5110.3
632.394099 6885.3
646.391679 8605.4
646.892264 6289.6
652.411738 3658.5
653.374553 4867.7
653.872323 3363.6
660.901320 5474.8
661.877474 7252.0
664.713485 11611.5
665.040079 9440.7
665.377679 3695.2
665.711220 4331.8
670.714381 43991.7
671.049853 45317.6
671.383417 30517.4
671.715628 7897.1
672.050920 3901.9
674.903784 4094.2
683.393617 4578.9
686.271174 9680.6
688.385332 10829.6
697.391177 3720.1
697.900282 3847.4
703.430824 4680.1
708.403217 6214.5
708.743371 10929.8
709.076062 4933.4
713.305901 5206.2
731.306936 5233.3
734.405232 4252.2
735.406465 17232.0
736.410366 3904.7
761.919873 23139.2
762.414044 18750.4
762.911937 5871.5
783.371935 3539.0
789.436769 5054.9
797.952256 4336.9
799.357184 3802.3
811.454404 5424.2
821.432722 12425.6
822.440813 28346.2
823.442511 11539.3
840.398840 6272.9
846.451320 25333.8
847.448715 11699.3
875.514238 3739.5
875.969874 16853.7
876.474242 19819.0
876.978279 6819.8
877.483903 3829.7
918.513916 3937.6
923.487025 4965.8
932.508415 4954.3
933.022959 6172.8
933.483152 18643.3
934.479736 8435.5
962.495249 12861.5
963.495130 5594.0
972.494906 7772.3
979.502520 10171.2
980.509298 54243.9
981.510605 22153.0
982.514438 3707.1
990.506578 52999.1
991.512025 19219.8
992.512200 8432.1
END IONS
BEGIN IONS
TITLE=20180615_KS_CL_9.9498.9498.5.0
CHARGE=5+
RTINSECONDS=2182.1269800
PEPMASS=479.679597
110.071240 29487.5
111.055481 2930.5
112.086786 2998.3
113.071051 5460.2
114.091184 3644.3
115.086417 2650.5
116.070574 4721.5
117.065843 4395.3
120.080522 13042.5
127.049253 3097.6
127.086775 2338.6
128.106809 30441.2
129.065588 3261.9
129.101920 55211.6
129.110871 3188.0
130.049359 5791.8
130.085963 31763.9
130.105890 3148.3
131.081143 9751.6
131.117260 2251.1
136.075334 16186.4
137.078675 2944.2
140.142872 3316.2
141.065398 3096.4
141.101589 4646.7
141.428891 2511.8
143.117815 4807.6
145.060071 7201.1
145.096395 4955.1
147.112349 48706.5
148.116054 2470.2
155.081187 3976.7
158.091911 10492.1
159.076199 22261.0
159.112464 5609.9
169.096508 5617.6
169.133875 3010.0
171.112243 7409.4
173.092225 11246.1
175.118611 37542.9
176.122431 3278.1
181.060489 2637.3
183.112362 10766.8
184.071452 3412.3
184.106889 3335.7
185.090624 3098.7
186.122860 6069.0
192.942759 2282.2
195.186046 3820.7
197.091663 4711.6
197.128276 12652.7
199.106682 2736.9
199.179879 16118.0
200.138984 5046.2
201.086929 11512.1
201.122613 7689.2
204.133267 2750.6
206.091218 3409.8
211.107498 4592.0
212.102592 8320.3
214.117844 27487.8
215.101570 3157.8
215.137847 5427.3
216.134202 12526.9
223.179679 5919.3
225.098787 3315.2
225.120901 3356.3
226.082144 2618.8
227.138208 5922.2
227.174107 4234.1
228.096104 4100.8
228.133142 3062.1
229.117724 12005.5
234.122928 2713.7
236.102039 2496.3
237.123116 4141.8
239.111949 3568.0
239.174276 4605.1
241.189864 8334.3
242.184648 4132.4
243.131930 5573.7
244.093355 3029.6
246.153356 3058.3
251.382521 2291.6
253.165539 7992.0
254.148166 3719.8
258.144414 3636.0
260.195942 40597.2
261.199441 5615.5
267.108213 3666.7
270.190777 4352.2
272.159588 30804.8
273.161791 4335.3
275.141438 5960.8
275.644454 2822.5
279.173095 2949.4
282.180184 3999.0
285.118779 3136.4
299.159194 2711.1
300.154036 3716.9
313.687611 3464.7
315.674104 2654.3
317.124373 3801.9
321.154612 6163.3
322.158018 3907.2
325.873290 18157.1
326.207917 5311.3
327.204313 4317.9
329.129024 4015.4
329.216100 3333.6
331.205988 5722.9
333.175749 5244.5
338.180631 9153.1
340.149074 5905.5
345.158163 2607.1
347.199571 3705.4
349.691428 2423.5
353.218333 5953.2
356.193576 2411.5
357.245458 3717.2
358.157717 6720.9
370.195506 2688.3
371.229457 19212.4
372.229148 3759.1
373.217524 4576.6
378.706135 4303.4
379.234715 3043.8
384.164618 2988.5
384.350301 2686.7
388.899704 2625.3
389.239319 12198.8
390.236487 3275.5
398.241840 3195.4
405.720860 2504.0
407.738252 2698.2
412.235837 4334.1
412.738882 4752.2
426.251142 3272.6
429.195282 5873.7
429.247436 3216.0
431.230723 3115.2
439.226786 24740.1
440.231623 14136.6
441.236069 2831.5
446.260824 6424.6
446.769190 33286.8
447.274542 11949.6
453.268572 2835.2
459.249619 2923.3
460.250816 7821.9
464.598453 2898.5
466.287120 3021.6
477.737497 4306.9
479.270938 4225.4
479.797330 3999.5
480.270731 5081.1
484.317210 4082.6
488.306963 116341.5
488.809162 34491.5
489.310000 16805.3
490.290261 3340.1
494.287710 3178.6
496.819517 9608.9
497.318316 6421.6
510.812783 4036.3
511.313802 4267.3
512.318080 10931.7
513.322153 6796.0
524.815248 41735.7
525.315823 18450.1
539.328957 11703.6
539.832565 4748.1
540.335224 3203.5
542.283158 3273.0
547.841790 4365.3
549.275682 12097.7
550.265887 18553.2
551.263817 10570.7
553.324638 9245.1
553.827318 5423.8
554.330044 3757.7
557.331849 3391.2
559.341239 7104.0
560.288112 9213.2
561.318393 3600.5
567.286355 62749.1
568.288625 47308.7
568.843017 3927.0
569.289243 10364.8
576.291422 6176.4
576.784063 3360.0
581.354175 7130.7
581.856961 7094.2
582.846495 5714.0
584.803977 4010.5
585.300746 11833.7
585.798302 4212.7
595.867180 4348.2
597.308802 11176.1
599.338427 11704.6
606.301417 2896.1
606.800654 3514.9
609.344445 8095.6
611.349515 5536.8
617.348100 27267.6
618.348597 7827.8
626.363980 14950.3
627.358887 20742.4
628.358185 4792.9
630.344475 6573.7
631.323359 10395.6
632.318202 4097.6
639.374083 3655.8
643.315791 3310.3
652.878264 5707.5
653.374140 9706.3
680.370115 10079.2
681.373506 7602.7
682.378572 4413.1
688.387361 21681.9
689.384472 3666.0
712.335488 6650.6
727.409135 14579.3
728.411415 21060.4
729.409947 4173.6
738.385410 4987.4
744.404853 5002.1
746.926097 4126.3
755.403305 39426.9
756.401392 59396.8
757.405093 19367.5
758.392828 4102.2
828.437810 3046.6
841.374617 11277.9
842.375664 3701.2
858.451040 5444.7
869.481894 5090.7
954.458438 9550.4
955.469400 4443.4
972.495558 5581.3
1199.675480 3110.5
2190.380740 2942.3
END IONS
BEGIN IONS
TITLE=20180615_KS_CL_9.9552.9552.4.0
CHARGE=4+
RTINSECONDS=2192.3497800
PEPMASS=486.531840
110.071268 76574.7
111.055289 3209.0
111.074147 3504.3
111.156006 2139.8
112.086920 4244.6
113.071183 5820.6
114.091013 3435.8
115.086882 3163.9
116.070615 4175.4
117.065522 14245.7
120.080553 23846.1
121.083677 3103.6
123.055346 8395.3
123.091445 10646.4
125.070942 2743.2
126.054976 3677.6
127.050137 9433.1
127.086553 5558.4
129.101963 53904.8
130.049018 2898.0
130.085992 49030.2
130.094933 1902.6
131.081124 9932.3
136.075375 9951.1
139.050136 8532.8
141.065269 8241.0
141.101750 7313.7
143.081267 3317.1
143.116790 3569.4
145.060230 15187.3
145.096638 8750.8
146.062854 48160.8
147.112309 61050.1
148.115746 3138.2
155.080889 9234.7
156.076349 2962.1
158.091899 6034.6
159.057179 3400.5
159.075982 8017.3
165.101870 3532.1
167.080829 7754.7
169.095774 2420.4
169.132750 2590.9
170.063293 3083.0
171.058419 3048.4
171.112170 4679.3
173.076320 3749.7
173.091312 20739.2
175.118472 27261.0
176.121498 2660.4
179.154577 2477.4
182.128327 34321.2
183.113123 5389.0
183.131493 9919.6
184.070939 5206.9
184.108094 2544.3
186.123239 6331.6
187.108627 2743.8
187.143681 3985.2
188.073755 4248.1
193.095830 10429.5
194.100469 4123.1
197.104891 2841.9
197.164272 2432.4
199.181435 2784.0
200.140797 2831.6
201.069311 5336.3
201.085774 18043.9
201.122913 9473.6
202.083391 2561.6
204.133359 12604.1
209.103583 3126.1
210.122631 28812.7
211.106792 4065.4
211.126043 7002.9
212.102595 7738.0
214.099641 3576.7
214.118143 2976.4
215.084352 17388.8
215.138153 11414.6
217.136919 2587.9
222.148685 3044.3
225.070351 2612.3
225.096714 4144.5
226.118058 3441.3
227.176415 3346.7
229.116659 6685.9
233.093495 3519.2
234.122932 7588.9
234.144432 4767.2
238.117554 23185.7
239.119903 7743.9
239.174319 4596.3
240.133685 4567.5
243.077905 4385.1
243.132454 7059.1
246.089829 3941.4
246.155223 7024.2
252.095595 2981.6
257.123029 3350.7
258.107152 3456.3
258.144317 5464.8
259.295813 2590.8
260.195795 7384.7
265.116690 2698.3
267.107524 4101.5
267.171216 3141.0
272.164951 2520.5
273.131779 2880.0
274.185899 3367.3
274.442864 2315.8
276.155101 3580.6
284.123064 6879.4
285.117166 3102.8
294.181362 3948.4
296.133203 3326.8
300.154729 3101.5
301.128297 3824.7
302.132366 6840.3
303.201231 6354.9
305.193509 3350.5
306.180071 14305.8
307.182508 7459.7
315.128190 2887.9
317.126943 5261.7
326.115872 6930.0
333.176533 23299.3
334.177826 5212.8
341.142633 4214.2
349.692779 10276.4
350.195803 2633.0
352.203374 2635.0
356.157247 2974.3
359.238424 11295.8
361.242688 5459.3
370.271122 3208.3
388.228988 13474.8
413.275795 3186.5
417.243733 6382.4
418.246407 5519.5
421.182189 3677.9
431.217535 2699.4
432.183474 3698.5
436.602433 3132.1
444.243647 3947.0
446.259806 40447.3
447.261952 8920.8
454.792820 7272.9
461.188087 3261.3
463.175928 4063.4
467.746624 8242.3
468.253983 2681.7
472.323637 21926.5
473.326474 7547.5
474.894979 3304.6
484.329036 4916.3
484.622852 4754.3
484.954627 4721.7
486.257061 5169.1
487.193669 3545.9
487.259305 40300.1
490.284811 3805.6
501.278342 2773.4
503.907907 3924.1
514.215131 3310.6
520.215400 2818.2
539.845096 4285.5
541.230939 3223.9
548.286419 6537.7
549.353395 3989.0
550.356211 8963.2
550.854777 4828.8
557.336731 6295.2
559.344474 10769.2
561.321834 9592.7
564.275527 4799.9
566.243573 2742.1
584.359822 5962.4
585.017979 3310.0
606.896497 5671.8
607.395935 6965.8
609.378086 34534.8
610.381578 14688.0
616.760051 2991.2
618.316710 5344.3
619.322319 7113.8
619.830326 3812.7
620.325300 10755.9
621.312733 3485.2
627.367295 3302.5
627.696706 3501.8
643.812220 4191.0
662.413504 3388.8
662.766048 2786.4
671.417589 8605.1
671.919523 6498.8
672.407080 4070.7
677.277873 3296.3
698.374204 5060.4
713.295024 3116.5
720.411243 4040.3
720.953640 17457.5
721.451316 12543.5
731.398202 8725.8
732.403131 7081.7
733.410571 21431.7
734.405257 6377.9
738.465950 3759.3
755.356288 4200.5
785.472317 4793.8
796.336408 4314.4
812.329963 3277.7
820.990470 3408.6
821.488842 7519.2
825.502097 4393.1
860.437400 4849.5
861.439328 6457.0
872.385261 2850.8
1050.655546 3240.4
1066.663419 2877.8
END IONS
BEGIN IONS
TITLE=20180615_KS_CL_9.9609.9609.4.0
CHARGE=4+
RTINSECONDS=2200.9680600
PEPMASS=599.347787
110.071432 27313.0
112.086898 2504.6
113.071159 5595.6
115.020942 3758.1
116.069960 3357.5
120.080429 8696.2
125.070336 2365.2
127.086215 2788.1
129.065702 3021.8
129.101986 48188.2
130.065326 2725.8
130.085894 35868.8
130.104798 2734.9
131.080878 7779.8
131.117617 23444.5
132.120729 2862.1
136.075292 24367.8
138.054633 3476.7
140.142830 2885.7
141.065625 3628.0
141.102012 2532.8
143.080937 10833.7
143.117461 9863.8
147.112424 47461.2
148.116023 3858.0
153.065255 4181.8
155.080683 3246.3
159.075830 19606.5
159.091434 7464.9
159.112108 9239.4
169.133138 7842.2
171.075902 29724.0
171.112232 13665.8
172.079349 5125.9
173.091830 4635.3
175.118096 23925.8
181.059914 9713.6
183.073913 2497.2
185.091956 2989.4
185.163170 2714.7
186.086830 3607.0
186.122635 4056.6
187.106659 5757.6
187.143834 5892.1
187.717642 2561.7
189.086575 6649.9
197.127784 10065.5
198.086246 2758.5
199.070433 31720.7
199.179985 6136.4
200.073159 7928.9
201.086562 5757.4
201.122664 3748.5
208.072143 2156.2
208.095771 4747.4
212.102242 3794.3
213.085095 3950.2
223.106706 4434.0
225.097749 7569.2
225.122792 8447.8
227.137864 6943.9
229.097173 2599.4
229.116717 4204.7
238.080997 6572.4
240.096154 3344.9
240.134128 5755.7
240.157093 4049.4
242.148623 11940.9
242.184845 3725.5
243.152768 4252.6
246.123173 4595.3
247.106884 4006.3
248.157560 2779.7
254.149624 5140.1
260.196200 24352.2
261.198908 3525.2
270.179417 6665.4
272.159072 47485.9
273.163148 7751.7
274.119576 2741.3
277.085251 2881.9
284.122750 3685.5
292.165747 3291.2
299.170256 11528.2
310.175185 10582.7
311.136975 2770.9
311.175822 3324.0
312.154390 4109.0
312.188744 4313.7
318.179826 3786.9
322.175280 3380.6
325.873298 6152.3
331.143606 3533.2
336.192573 5310.5
353.216426 3604.8
355.172848 5584.8
357.210436 3812.7
359.195110 3119.8
359.236768 3182.5
365.159049 3604.9
368.155385 2870.2
377.175731 3195.1
383.166776 3794.8
386.182751 2736.0
387.567206 4020.8
388.228550 4248.8
389.236803 7144.2
395.170745 4128.1
397.205978 7634.5
416.267303 3353.0
416.842343 2428.1
444.244494 4425.1
446.770544 17925.4
447.270689 8551.7
453.750685 2629.5
468.246563 7247.0
469.244784 5849.5
470.203945 3824.1
470.270234 10625.5
476.221666 3484.7
481.212471 2836.1
484.181742 3278.7
486.282647 3020.7
488.307157 89665.8
488.807950 38350.7
489.308904 14298.6
496.818680 8825.1
497.323258 5523.7
506.235280 3243.2
514.727971 4046.8
524.815473 29549.2
525.317425 15537.6
527.744063 4790.3
537.334986 5716.7
538.335676 2863.5
541.739495 4037.8
546.269676 8277.8
553.321505 3112.4
558.846419 4751.9
564.277041 5916.8
568.348754 3114.6
570.267880 3252.4
571.345721 12846.2
572.344478 11101.2
573.345345 5344.5
575.247290 2924.4
579.276260 3547.2
581.369635 48677.5
581.853839 8325.6
582.283782 17479.7
582.373556 5387.5
586.349631 3207.3
597.285792 9267.3
598.296677 5758.3
599.312568 200869.3
599.797860 2880.3
600.324375 45219.1
610.357272 2752.4
611.351896 4569.5
615.238893 3749.8
615.758502 5120.6
616.249448 3842.3
623.312532 3196.4
632.397133 3849.3
639.294838 5096.8
642.294090 6359.2
642.791066 10024.0
643.298489 9948.3
646.392511 3870.9
664.712269 6035.7
670.710233 17922.7
671.052050 14825.1
671.380641 14143.3
671.711309 5470.9
672.395902 4929.0
686.273339 17271.1
687.269272 3765.9
688.383436 5041.6
692.324132 3863.7
692.829286 6849.7
696.350713 4272.7
735.409094 4577.4
752.925329 3155.5
761.913713 8017.8
762.413319 5964.9
777.382737 7185.4
777.883642 4109.4
799.350480 5654.3
821.436484 3490.5
822.430033 8382.2
840.393656 12228.4
841.400745 4879.5
846.456461 11851.6
847.463047 5944.1
862.478899 4447.0
866.428318 3336.5
875.965862 12368.8
876.479081 6808.4
933.488855 5367.7
953.442393 4456.4
962.494995 5602.2
980.510575 21049.4
981.500102 9809.0
990.509192 19947.5
991.520992 10950.8
994.466974 5838.7
1010.456973 12742.0
1011.478215 11249.1
1012.483310 4682.7
1069.571271 4133.7
1197.555986 7126.4
1198.552693 4155.8
1284.573210 7264.7
1285.562203 5356.1
1678.712117 4385.3
1696.534351 3030.3
1708.804885 3150.6
1982.443010 3178.3
END IONS
BEGIN IONS
TITLE=20180615_KS_CL_9.9863.9863.5.0
CHARGE=5+
RTINSECONDS=2244.3482400
PEPMASS=480.218968
110.071391 22292.5
112.086829 2231.3
116.070786 4028.8
120.080803 11490.2
128.106669 11365.0
129.102030 28829.9
130.085919 22630.5
131.081142 3129.1
136.075191 4512.6
139.087104 2474.5
140.081020 2444.6
141.065550 2621.5
143.117982 4016.0
147.112399 25868.8
155.081669 3316.3
159.075711 5261.9
159.112686 7550.7
165.066653 2035.4
169.133355 2855.4
171.112367 3391.8
173.091522 5196.1
175.118458 15095.9
178.442544 2133.4
181.060277 3816.9
183.112463 2554.3
197.127998 4310.2
199.180413 11552.3
200.183877 2310.1
201.086557 6348.4
201.123413 4258.3
211.107084 2282.8
211.829260 2361.0
216.134579 4140.3
217.062512 2586.9
223.179811 2941.4
225.099147 3124.8
227.137791 3531.5
227.174557 3251.9
229.117489 7163.0
239.175052 3282.8
242.184076 2368.7
246.155375 2639.4
251.175038 2369.5
258.143318 2213.3
260.195351 13280.6
262.084524 2267.1
267.107510 2808.7
272.159842 14426.1
279.133976 4900.7
282.181222 2757.6
284.124123 2505.6
331.208954 2485.1
361.244000 4904.8
367.173402 2248.3
371.226801 5919.4
389.238261 4885.4
429.198073 2333.2
431.225726 4201.5
444.242957 5235.1
446.768907 10881.4
447.274083 3698.6
461.237771 2160.1
475.230524 2613.3
477.743814 2799.0
479.287140 26338.7
479.783924 6368.4
480.032803 4194.7
480.257170 3325.2
487.266780 3990.9
488.308009 34600.1
488.808515 8098.6
489.307424 6178.9
490.279913 3008.5
496.824411 3114.2
501.218426 2630.6
503.907872 2738.2
510.815785 2621.6
511.323045 2613.5
524.812908 11100.2
525.308179 4657.9
550.266850 2643.5
557.334719 5100.1
561.322317 5612.6
564.277052 2935.7
567.287395 5199.4
568.284327 3046.2
581.350810 2770.0
584.805201 5353.3
585.799305 3065.7
596.346991 2377.4
597.308580 3386.8
599.335362 3614.2
611.355195 3334.3
617.346384 8046.7
652.880508 2685.5
653.369125 2939.0
688.387266 3265.9
698.378927 3489.1
731.391615 4912.3
732.392209 4409.0
747.295736 2516.3
755.399421 5092.5
756.403279 4347.1
840.396962 3011.6
841.384607 2581.3
995.194434 2817.0
1414.439680 2704.3
END IONS
BEGIN IONS
TITLE=20180615_KS_CL_9.10140.10140.3.0
CHARGE=3+
RTINSECONDS=2294.6329200
PEPMASS=740.428627
110.071325 3850.4
129.102016 5428.0
147.111464 3777.9
199.179764 5700.7
216.098200 2297.5
446.257422 2449.1
457.178465 2339.7
647.365226 2626.0
727.327800 2831.4
740.262020 3121.4
740.409923 7683.0
840.390615 3101.7
843.519274 5153.9
944.359994 3020.0
1522.089354 2707.5
END IONS
BEGIN IONS
TITLE=20180615_KS_CL_9.10365.10365.4.0
CHARGE=4+
RTINSECONDS=2329.6254000
PEPMASS=637.118300
110.071341 38782.9
116.070746 2646.6
119.081636 2083.0
120.080507 6509.1
125.070474 3800.7
126.054829 4046.7
128.106277 2692.2
129.065290 3610.0
129.092639 2833.1
129.101975 42608.8
130.086267 11672.5
130.105491 2305.2
133.042956 5228.4
136.075641 6216.6
141.101526 2962.0
147.112265 14977.4
148.115564 2378.0
150.583112 2274.4
155.080948 5324.0
159.112496 6234.1
163.049136 2878.4
167.080163 2515.3
169.133416 8320.8
175.118282 16071.7
181.059338 3024.1
183.075933 3168.0
185.091258 2335.6
186.123062 7362.1
187.143584 4822.3
195.074949 3311.9
197.128113 9206.3
199.179614 3837.0
201.085898 3281.8
210.024540 4879.9
213.087279 2745.1
214.117691 2829.1
215.139217 4115.7
216.096747 4830.4
222.086070 2321.5
225.096422 3203.9
229.115209 3420.0
230.113139 2373.0
240.136035 2643.5
240.158735 2993.8
254.003041 2158.8
257.159489 2750.8
276.133294 3472.1
307.926788 15180.4
310.211567 3144.2
348.532774 2636.7
361.219400 3614.1
388.229660 6338.0
426.728358 2565.8
444.243531 2790.7
446.767962 3982.7
453.280801 2777.8
479.794160 3468.8
488.309026 18107.9
488.808816 9182.4
489.307060 3674.4
496.820332 2839.6
517.338099 2852.5
524.813940 5977.8
553.323894 3965.8
566.362704 4970.0
588.320091 3237.3
597.009631 2882.5
624.301289 3482.8
636.339390 13542.9
636.831805 5109.2
637.304974 4933.7
637.689113 2859.0
672.398471 11323.0
701.389060 2663.2
737.394968 2871.9
771.406658 3292.5
772.411915 3959.7
773.415587 2945.0
785.489036 4992.8
877.466602 2665.5
886.512707 5504.3
904.481523 2908.0
1015.559598 3843.5
1118.597339 3998.5
2028.773758 2979.6
2546.426348 3874.2
END IONS
BEGIN IONS
TITLE=20180615_KS_CL_9.10408.10408.4.0
CHARGE=4+
RTINSECONDS=2336.6551800
PEPMASS=636.867115
110.071220 34595.7
112.086860 2360.5
116.070603 4340.7
120.080633 7502.6
125.070486 2569.2
126.054720 3768.1
129.101937 39454.6
130.067241 2538.6
130.086110 10298.6
130.105903 2359.8
133.043336 3931.8
136.075269 8031.3
143.117827 3378.6
147.112843 11341.8
155.081504 4988.4
158.091557 2922.6
163.049498 11405.0
167.093807 2981.4
169.096031 3131.7
169.133341 3868.2
173.091941 4262.3
174.833242 2294.3
175.118445 16482.4
179.079914 2343.8
181.059688 3448.6
186.123098 7080.2
187.143354 6498.3
194.091544 2524.9
197.127435 7681.4
199.181017 6171.7
200.138621 2376.6
201.085505 2534.8
201.121940 2516.7
210.024302 2920.1
211.105683 3268.1
214.118731 2496.9
214.154430 3005.3
239.173962 2982.1
240.158191 5364.6
248.137835 5391.2
257.159393 3124.5
260.194606 2621.2
267.107058 2215.9
274.186553 3540.1
275.208775 2814.9
276.134363 5320.9
280.791558 2297.0
298.139218 2889.0
307.926736 12417.0
333.128089 2530.8
361.223036 5671.3
388.229130 8581.0
388.287713 3729.7
389.224683 2463.3
411.953536 3757.8
425.684394 2197.0
429.188796 2683.8
444.246307 4373.1
446.762279 4042.3
447.271206 3906.2
459.924378 2788.3
488.308021 50685.4
488.808759 21481.6
489.309005 7481.2
494.259930 2656.1
496.818427 7914.3
501.206927 2287.6
524.816216 11867.5
525.315968 6550.0
539.336368 2577.0
541.294984 3569.1
552.864697 2376.5
553.324726 3366.2
566.360676 3940.9
572.316410 3386.7
584.666559 2593.7
588.319185 3161.9
605.338716 3617.9
610.101869 2459.6
623.303496 4879.1
627.347240 4646.9
627.841204 6624.1
628.340625 2795.9
636.334236 15417.6
636.836190 4540.7
637.343893 6968.6
648.367827 4607.7
649.266852 2425.4
670.976954 3020.4
672.402932 16096.4
673.400791 8897.2
674.407721 2820.6
675.378623 3154.6
707.739409 3019.4
713.414622 4572.4
713.744002 7129.0
714.076863 3296.5
785.479684 6462.9
817.473785 3282.5
843.499265 2844.5
886.528044 5735.6
898.467022 3014.2
902.506209 4288.6
947.476102 2920.1
974.537966 7877.4
975.544791 4675.3
996.536804 3058.0
1015.551706 3368.7
1086.584909 3559.1
1118.607350 11263.3
1119.598339 5937.8
1120.579219 3508.9
2328.098597 2922.9
END IONS
BEGIN IONS
TITLE=20180615_KS_CL_9.10410.10410.4.0
CHARGE=4+
RTINSECONDS=2337.0297000
PEPMASS=666.869936
110.071374 15593.4
116.070558 2678.7
120.080350 3565.2
125.070500 2624.7
128.081579 2330.6
129.101925 25687.8
130.085722 5513.2
143.116898 2280.4
147.112209 11332.7
153.065956 3665.5
159.075877 6460.7
164.971944 2141.1
169.133586 2841.5
171.112840 3092.9
175.118702 9781.9
186.122851 4460.1
197.128248 5822.9
201.086461 2683.4
216.096944 3496.8
227.139058 2797.9
232.076979 2736.5
239.174942 5281.9
260.196251 5612.5
267.170470 3069.7
270.646575 5545.5
272.159399 18976.7
273.118404 2306.7
273.159817 2893.7
274.186233 4806.8
299.134153 2477.0
305.221802 2256.5
306.147819 5717.3
357.978756 2359.4
359.027817 10856.9
395.228473 2809.6
403.229037 2826.0
430.244528 2689.0
444.237556 2568.6
487.261166 4984.6
505.255470 4184.0
540.290573 4935.6
541.293091 2761.1
557.327647 2686.1
623.354062 13607.6
623.845826 8062.0
624.340149 2825.9
639.353277 5329.3
649.279962 2754.1
659.855724 3841.2
666.387352 4931.9
666.847882 2725.1
667.275214 3370.9
667.372230 3163.1
667.855078 4803.2
672.395953 3648.0
702.403753 3140.4
754.371104 3961.4
770.411544 5552.9
780.826773 2943.7
797.419180 3275.3
825.416480 7892.9
826.404624 3930.8
846.452017 6330.0
847.284964 3130.3
863.385412 2692.9
883.503368 3154.4
896.447036 5757.9
933.485444 5392.0
972.488029 2924.6
990.502483 10927.9
991.494396 6198.3
1026.545577 3024.3
1068.589738 3108.0
1162.596422 5082.7
1762.148185 2774.3
2243.303286 3377.0
2382.628101 3294.0
END IONS
BEGIN IONS
TITLE=20180615_KS_CL_9.10434.10434.3.0
CHARGE=3+
RTINSECONDS=2340.6085800
PEPMASS=888.824239
110.071299 6517.8
116.184489 2255.4
129.101775 3973.3
136.075071 2860.3
147.112507 4655.8
159.075620 2918.6
169.018259 2402.3
175.117774 5391.2
183.403189 2232.0
272.160374 6894.1
274.186223 3678.4
279.132610 8562.0
307.337627 2508.5
491.249509 2655.8
540.288793 2734.7
639.351229 2917.5
888.554521 18824.4
990.504897 5551.6
1141.084841 4130.6
1743.886635 3344.2
END IONS
BEGIN IONS
TITLE=20180615_KS_CL_9.10593.10593.4.0
CHARGE=4+
RTINSECONDS=2367.5794800
PEPMASS=666.871297
110.071062 16727.1
114.898062 2137.5
120.080453 4825.7
129.101801 15968.9
130.085875 6581.7
136.075301 4206.4
147.112397 8686.0
149.489160 2258.8
158.532956 2197.4
159.075945 4500.6
159.113856 2245.8
169.133023 5072.7
175.118404 8077.8
181.061325 2262.4
186.124185 3587.4
191.382377 2488.5
197.127750 5091.2
198.645573 2115.5
216.095688 3869.3
239.174397 4306.7
260.196925 4588.9
270.647128 2532.3
272.159454 19817.1
273.117681 7076.6
274.186426 7748.5
346.324990 2730.2
359.027767 7096.3
430.241181 3683.2
444.242485 2711.5
451.228045 2596.3
485.192223 3072.3
487.260209 9780.1
520.726607 2377.0
540.285423 5593.8
561.316728 2605.3
576.282773 2765.9
581.815279 3114.6
600.344441 2933.4
605.269650 2361.3
623.351547 5833.0
623.853080 3587.8
629.320303 3872.0
638.330023 4171.3
639.353719 3157.2
648.343610 2293.9
659.860096 3023.8
660.351598 2875.7
666.354531 8649.6
666.854492 6427.5
667.352207 4849.5
667.841181 2704.7
701.388698 5150.7
754.374521 4156.2
770.411808 6265.2
825.412809 6465.4
861.412220 3322.8
883.502281 4629.1
896.450300 9713.4
897.457805 3395.2
933.476114 3323.3
974.501927 3265.7
990.493582 9628.2
991.504880 6064.2
1399.685203 3258.2
1862.866509 2699.8
END IONS
BEGIN IONS
TITLE=20180615_KS_CL_9.10603.10603.5.0
CHARGE=5+
RTINSECONDS=2368.8109800
PEPMASS=659.162500
110.071414 17684.1
111.405210 2061.0
120.080770 7778.4
125.070576 2495.3
129.101929 13629.0
130.086102 6686.1
133.234985 2493.1
136.075199 6455.0
143.081473 3055.6
146.062912 4474.9
147.112499 13846.6
153.065875 3550.5
153.138459 5406.0
171.076023 2598.4
175.118846 9199.3
181.132788 4186.3
187.107604 2609.7
197.128692 4668.0
199.181343 2442.1
201.068546 2571.1
209.128403 7179.2
216.097579 10168.9
219.225866 2098.5
223.107376 2382.4
239.240739 2482.5
246.090097 3237.6
260.195553 5118.9
273.118679 7178.1
358.209562 3559.3
386.203284 5543.9
388.229226 2488.5
487.258311 9145.7
553.269172 2601.2
641.378504 5002.8
642.330374 3880.0
650.330464 2876.7
658.371929 11416.5
658.840780 4239.5
658.954137 2889.6
659.363380 120836.4
659.841489 2831.2
672.401438 4660.1
701.391922 5452.9
728.417295 2694.7
755.671414 3769.7
771.687071 2610.7
818.439491 7483.7
819.425000 3075.6
931.518076 8972.0
947.495931 2923.0
1085.824271 2756.6
1086.615742 3714.0
1102.623690 4332.5
END IONS
BEGIN IONS
TITLE=20180615_KS_CL_9.10671.10671.4.0
CHARGE=4+
RTINSECONDS=2380.2204000
PEPMASS=410.764517
110.071105 3623.6
116.070462 2748.8
120.080583 8442.8
121.084270 2905.4
129.102209 15186.9
130.086034 8221.1
133.085261 2196.3
136.075926 2795.8
141.100980 3990.1
144.554299 1804.8
147.112349 15926.0
155.117313 7963.7
156.003268 1999.4
159.112564 3483.6
171.112106 4161.0
175.118882 7346.3
183.112377 7045.8
197.092802 3464.6
197.127664 5788.8
199.179195 2255.7
200.139162 28288.6
214.117338 2341.7
216.133325 3181.7
228.133393 3130.5
234.144168 15175.8
235.144602 2178.4
239.174665 3486.9
246.155502 3492.0
258.143742 2964.6
267.168475 3344.3
276.153529 2858.9
288.121202 4721.8
296.195977 5959.2
333.176113 13002.1
334.180118 3392.3
339.203944 2174.7
347.227238 5644.4
359.240167 4160.5
405.277008 3405.4
410.176917 13317.1
411.177092 2703.1
435.331093 6269.7
437.020764 2257.3
446.259173 14151.0
454.791426 3933.8
460.309052 7978.5
470.335833 5251.5
470.835826 2568.8
519.843295 2585.7
557.466739 2595.8
559.342456 5717.5
825.504568 5738.9
826.513925 2550.7
1452.622870 2511.5
END IONS
BEGIN IONS
TITLE=20180615_KS_CL_9.10692.10692.3.0
CHARGE=3+
RTINSECONDS=2384.2346400
PEPMASS=547.350026
110.071427 18399.8
111.055469 2670.0
114.091196 4427.0
115.021189 7639.6
115.547196 2354.0
116.070439 5824.5
120.080606 8289.3
124.076173 2002.5
127.086788 2691.6
129.102007 44806.8
130.065167 2371.5
130.086092 23937.8
133.060370 2706.7
136.074909 11009.6
140.142296 2471.9
141.065746 2597.9
141.101830 9249.5
142.031769 3043.0
143.081028 8741.6
143.117800 2773.5
147.112463 33496.6
148.116667 2306.7
155.117344 14610.9
158.092472 3325.8
159.077079 2546.8
160.042373 6430.0
169.097044 4537.5
169.132612 3995.6
171.075903 10768.8
171.112726 5361.1
173.091462 3326.6
175.118625 18301.2
183.076649 2448.9
183.112297 11942.5
183.148506 4188.8
186.123186 5524.1
193.096606 2979.6
197.127913 5175.7
197.164365 3488.1
198.123097 3236.2
199.180059 4763.3
200.138789 62196.8
201.123770 4119.0
201.141981 5976.8
204.133497 4786.2
210.025203 7509.5
211.143025 3143.7
213.086250 4401.7
214.119259 2879.4
215.100245 2445.5
215.137712 4060.2
216.133881 7624.4
217.116533 2722.4
217.136515 2780.0
225.122348 2720.6
226.118557 2501.2
227.175785 2897.1
228.134488 5679.3
234.123152 3746.4
234.144162 38729.9
235.144132 5813.8
236.147284 2730.2
239.174670 3532.3
240.134209 3512.1
240.157802 3005.2
246.090274 7491.5
251.454632 2537.8
254.112772 2703.6
258.143986 6115.4
260.139070 2897.0
260.195456 6347.2
267.169949 4512.9
272.126362 2918.7
276.154111 2237.5
279.172915 6496.3
288.135384 7211.0
303.202632 3143.9
312.154694 5937.1
313.157491 3777.0
316.131310 10580.8
316.204180 2410.3
330.176212 2713.0
333.175444 16770.6
334.177396 3195.6
338.116511 2229.3
341.146505 3442.9
347.194455 3175.5
347.227914 11616.9
357.211526 5729.2
373.222763 2763.7
374.226935 2919.1
381.125067 2673.3
387.169549 7599.7
388.226082 3253.1
405.280267 2267.9
435.330691 3556.2
444.242027 3730.0
445.244248 2437.1
446.259062 18262.5
447.264148 5072.8
454.792963 27490.7
455.293223 10084.7
460.308987 8712.1
461.315031 2735.0
470.835441 2615.9
487.260841 9126.1
491.321275 2387.3
494.762313 2597.1
501.319722 2748.2
519.851126 12969.3
520.347066 6432.9
520.856608 2950.8
526.880312 3396.8
532.371155 2337.7
533.302655 2505.5
547.329884 22785.8
547.779815 2821.2
548.273345 11862.4
557.336782 18909.4
558.338434 4430.5
559.343566 10011.6
571.337112 7802.9
572.346445 6063.6
583.890785 2995.3
590.869303 4978.6
591.362155 2753.7
591.865909 2521.3
600.344172 3674.7
687.431767 3380.9
697.243730 6474.8
698.251971 3334.9
706.955971 14189.5
707.459686 10623.5
707.963070 4946.7
712.438539 3468.1
712.941583 2696.3
715.415088 3255.1
768.487184 2990.0
768.990022 3064.8
809.548144 3746.3
819.355822 2682.9
822.443437 3932.5
825.506561 15252.0
826.497874 5434.8
908.578761 12248.1
909.578663 6433.2
925.343786 2993.6
981.580383 4356.6
994.367174 3744.1
1066.677036 7169.6
1094.674933 4910.7
1179.774178 3432.4
END IONS
BEGIN IONS
TITLE=20180615_KS_CL_9.10769.10769.4.0
CHARGE=4+
RTINSECONDS=2396.5494000
PEPMASS=473.262632
110.071341 10971.9
111.039697 2105.9
112.086972 4530.6
115.086773 3386.4
116.016438 2575.8
116.070707 4913.3
120.080685 95284.5
121.084069 4303.5
126.054271 2418.1
127.086505 3103.2
129.065455 4545.8
129.102186 16170.8
130.086046 5195.7
136.075298 5000.2
141.853690 2146.1
143.081280 6333.4
143.117742 2665.6
147.112368 9233.6
155.080977 3064.2
156.774630 2292.3
158.091771 5462.1
168.164394 2341.6
169.096368 5513.9
171.075922 6293.6
171.112825 3155.0
175.118611 39944.3
185.128396 3522.9
186.089158 2115.8
186.123218 5326.1
187.107172 2238.7
188.102048 9269.0
197.091997 5083.0
197.164616 2734.1
200.138405 4712.4
204.134185 6788.7
214.118168 13823.7
215.120704 6554.9
215.623748 5906.4
216.097401 6329.8
217.059004 2721.5
229.129494 6310.9
233.164832 4182.9
234.085775 14537.9
239.173634 5325.8
246.154930 9011.4
249.122436 12004.4
259.091643 3062.2
262.150373 2388.3
262.370599 2618.2
277.118428 10489.7
278.118922 2341.2
282.088806 10631.5
282.142805 4207.2
286.606964 2696.2
303.203127 2737.5
313.690055 2986.6
323.481848 2242.1
326.208773 2519.7
328.618062 2327.1
333.185532 7499.4
337.626548 2407.7
342.210695 3728.9
358.123619 4186.7
359.238683 19283.1
360.243116 2719.1
363.186547 2557.6
369.244384 37696.9
369.577392 24271.1
369.913158 4321.4
373.216848 5411.6
373.694838 3240.2
374.234296 2329.8
417.247057 2433.5
424.759672 2829.2
430.240389 12227.7
444.243075 7016.6
446.712106 4086.2
446.770828 63202.8
447.271307 27961.0
447.773549 4909.9
450.245574 8074.7
450.742768 3826.4
470.272952 4246.6
474.262848 11482.5
475.269322 4794.1
479.798806 3032.8
480.294273 5859.6
487.259968 21118.6
488.309146 110156.2
488.809226 56525.1
489.311895 12483.8
496.818807 16468.8
497.320908 7503.5
549.291485 3077.6
550.290262 5306.0
553.361568 12242.0
553.861689 7512.9
554.752673 3435.5
558.845661 17996.8
559.348854 11779.8
567.362713 12241.0
567.864080 4468.5
573.746923 2922.1
576.832642 3329.7
599.309699 7929.6
609.383541 16249.6
610.378002 3948.7
617.323228 50190.0
618.326081 11042.4
619.324253 4761.8
620.318913 3718.7
621.324436 7680.2
622.296455 2640.6
666.399580 3942.1
701.402148 2610.8
733.411233 2872.6
734.405014 8517.9
764.391386 40605.3
765.392727 15567.1
766.394968 3449.6
848.443140 4565.8
875.502695 4947.5
877.473182 4333.8
1065.436974 2877.8
1185.765855 2677.9
END IONS
BEGIN IONS
TITLE=20180615_KS_CL_9.10800.10800.4.0
CHARGE=4+
RTINSECONDS=2400.4024800
PEPMASS=1020.278323
110.188825 2532.0
126.972050 2929.8
129.065854 2868.3
129.101918 2920.6
143.080428 3364.9
163.406116 2664.0
171.076068 6152.7
175.118434 9757.9
188.103255 12756.3
198.086661 2692.5
210.576711 2506.1
211.883918 2513.4
216.097293 49400.4
217.101037 2995.2
255.108750 13305.3
272.159467 3735.1
273.118288 41079.6
274.121922 7252.6
358.206349 11587.3
368.190983 6720.5
369.177891 5324.2
375.167047 5124.7
386.202035 37716.3
387.204412 5262.8
413.213069 3498.2
430.240214 16401.0
470.236790 4661.0
487.261114 44821.2
488.262898 10555.0
499.284299 6629.0
527.256689 2889.1
600.342890 19501.0
623.327046 3288.9
671.347260 6722.5
680.358238 13118.9
680.856447 4486.9
701.391667 18029.9
702.394201 6126.9
738.763854 2989.1
743.336579 3161.9
826.832999 3303.9
847.460080 8919.0
848.461170 4028.0
856.431868 4657.7
861.421466 57497.3
862.424222 16369.3
863.420390 6630.0
873.429191 3963.2
956.506212 4352.7
974.508269 65630.8
975.508722 27891.7
976.502302 9310.6
1009.760494 3537.2
1019.514061 44244.9
1020.516068 24404.1
1087.573252 6344.4
1144.601635 21209.3
1145.597638 7314.5
1146.614557 4047.7
1316.680129 3596.6
1341.678650 3686.7
1342.665938 11782.3
1343.681162 5839.4
1359.701558 328685.9
1360.703300 200137.4
1361.032973 6132.8
1361.701603 70223.8
1362.705862 14938.4
1633.952051 3609.9
END IONS
BEGIN IONS
TITLE=20180615_KS_CL_9.10830.10830.4.0
CHARGE=4+
RTINSECONDS=2405.2396800
PEPMASS=979.747749
111.719798 2644.6
143.081183 7173.8
171.075958 8546.2
175.118725 7918.9
187.143592 11608.9
188.102374 11242.2
197.127400 3167.2
199.070038 3186.1
215.138418 11195.6
216.097456 60876.3
217.100562 6152.9
228.720075 2705.0
255.107748 9812.6
273.118471 43109.7
273.231059 2929.4
274.121802 5734.6
276.155090 3574.9
310.213361 2472.2
341.181084 4091.3
358.206824 15876.5
368.191051 2974.1
369.174189 4706.2
386.202537 31073.6
387.203651 6535.9
407.192862 5461.9
413.210298 3328.4
430.238256 18723.3
450.237619 3041.7
470.233507 6667.8
481.269809 3602.1
487.260297 44980.7
488.262208 10968.6
499.284038 11351.5
570.254995 13022.0
599.290322 3914.7
599.379039 3056.8
600.345203 14178.8
601.335149 3998.5
641.295567 5294.3
642.296090 4836.9
659.309375 3896.6
662.294727 3139.4
671.346038 6448.8
680.351517 10380.8
680.854320 7403.0
701.390184 20624.0
702.388943 8580.0
742.349866 4363.5
752.396448 3612.8
755.333529 9233.7
791.381271 4759.2
838.403420 3975.7
843.404497 3505.5
844.390067 3705.2
856.439796 4200.8
861.421220 64601.5
862.419737 27964.8
863.423143 7391.2
870.357674 9057.5
931.470199 3834.5
974.506021 72542.4
975.510466 29810.1
976.502093 11363.4
979.512148 33814.4
980.455731 24524.4
983.441775 11902.0
984.455000 8634.0
1084.494144 5760.9
1087.573209 5477.6
1144.606197 21070.6
1145.615408 12787.7
1146.612229 4320.2
1197.579477 98849.8
1198.581104 54000.3
1199.585078 17266.4
1200.573790 6334.9
1201.529822 3573.9
1315.663059 4053.7
1342.663938 9488.0
1344.678352 3701.4
1359.701025 268739.5
1360.705170 167929.9
1361.705409 76436.7
1362.679082 15059.6
1593.747559 3234.4
2062.106007 3619.2
END IONS
BEGIN IONS
TITLE=20180615_KS_CL_9.10833.10833.4.0
CHARGE=4+
RTINSECONDS=2406.0704400
PEPMASS=1319.668998
108.999339 2857.4
120.395109 2894.5
120.959665 2754.6
124.853522 2890.3
145.140905 2771.8
150.312659 2843.8
158.765297 2780.1
203.596374 2870.4
319.257121 3791.1
407.197971 4384.1
515.246646 4104.9
570.257805 6444.1
627.458681 3232.0
628.324251 6317.2
681.520343 3433.4
755.337848 6799.4
1179.559750 4032.3
1197.580720 148392.5
1198.581567 82807.4
1199.591074 18180.9
1235.522294 4142.3
1236.547479 6324.3
1268.699334 4641.3
1315.690574 4559.5
1318.691354 26531.5
1319.689876 6302.6
1342.676420 22792.7
1343.678762 12710.0
1359.702263 654813.5
1360.703922 366837.8
1361.705129 123773.7
1362.706804 19544.8
1965.074287 4343.4
3162.757543 4197.6
4394.616892 4353.9
4870.165339 5951.7
END IONS
BEGIN IONS
TITLE=20180615_KS_CL_9.10887.10887.4.0
CHARGE=4+
RTINSECONDS=2416.7411400
PEPMASS=979.748950
106.977761 2784.6
112.166018 2855.3
123.969028 2368.9
129.064814 3355.3
129.101775 3219.2
133.423315 3235.8
142.121728 4182.1
143.081146 4863.4
147.111972 3124.0
171.075812 6534.9
175.118684 9174.7
187.143866 14430.2
188.102219 11755.4
197.128012 2687.5
198.086315 6414.9
199.070748 5061.1
215.138511 12554.3
216.097394 60926.3
217.100858 4547.9
255.107887 9269.2
258.145629 2722.8
262.153819 3165.1
273.118412 42606.7
274.121384 9233.8
285.164209 2990.7
301.112639 3891.2
309.783665 2955.4
310.210709 3744.0
341.180537 4132.2
348.078454 2639.3
349.150173 2834.2
358.207714 15221.0
359.206633 3673.5
368.191923 3982.4
369.176373 6076.0
386.202331 36015.6
387.204244 5712.4
407.193153 6108.9
430.240242 17122.9
431.242675 5798.1
432.179234 3065.2
470.235179 6676.6
481.272502 3919.0
487.261051 43793.5
488.261945 17261.9
499.286155 6366.5
570.258269 9629.1
571.259396 4180.1
600.349929 15736.5
601.337796 5121.5
628.322550 3523.5
641.294376 5010.4
642.291859 4422.7
671.350838 4227.0
671.840807 3011.9
680.347470 7458.0
680.855208 4563.1
681.356971 3241.2
701.388749 19600.7
702.389381 9935.6
742.353081 3786.4
755.336499 8497.1
756.336361 3443.5
838.411185 4247.8
840.391217 3628.9
861.421356 48206.1
862.423292 23663.3
863.433075 13608.6
870.365724 5300.0
871.358994 5854.4
898.877418 3171.2
920.213046 3030.7
974.506062 57933.8
975.509351 42458.4
976.506632 11828.8
977.487218 4632.2
980.462009 22076.1
981.456316 5379.6
983.442208 11227.8
984.446889 8049.3
1084.471707 5902.4
1085.488866 3805.1
1087.586058 3318.6
1088.580120 6536.0
1125.801421 3602.6
1140.509324 3214.3
1144.611634 14846.1
1145.598065 12127.9
1146.606155 6079.6
1197.578180 69690.2
1198.579930 72205.3
1199.335017 3099.2
1199.580526 38598.8
1200.567679 9132.2
1342.653268 7038.3
1343.666737 3958.9
1344.651966 4384.4
1359.701568 190140.6
1360.702409 192157.3
1361.704348 101268.6
1362.706233 34288.1
1363.684733 7785.8
2492.693165 3513.5
2985.641049 3302.1
END IONS
BEGIN IONS
TITLE=20180615_KS_CL_9.11432.11432.5.0
CHARGE=5+
RTINSECONDS=2512.5084000
PEPMASS=566.248277
110.071417 7416.1
113.200576 2200.5
115.021011 2276.6
115.086829 3184.5
116.070358 4555.9
116.358141 2146.0
120.080629 13375.5
129.102075 41577.1
130.085608 3389.7
130.106469 2896.9
133.042545 5332.9
136.075602 4592.7
145.096421 2187.5
147.112295 7254.5
157.132659 2721.6
169.097040 2737.3
169.133078 7069.5
171.076256 2438.1
173.091651 3871.9
175.118843 19309.7
183.076101 3210.0
185.092419 1989.7
185.128528 2805.7
186.123320 5569.6
195.075514 2715.9
197.128106 17460.4
204.078876 2380.0
213.086716 2475.7
215.138698 2412.6
225.086327 5197.8
228.170597 3076.7
230.113939 3144.2
243.096066 2831.0
253.080119 2823.0
256.164813 4888.1
257.160867 2404.3
260.196353 2956.9
271.090925 13696.3
272.168605 3983.7
274.121103 2573.2
310.211387 4837.5
312.186938 5197.9
315.111861 2442.9
331.207998 2412.3
337.662585 2222.5
354.127554 3208.9
382.122402 3236.0
400.134270 9021.3
401.143977 2565.8
401.531782 2262.6
422.201128 2988.3
436.000045 2266.4
444.240632 2651.3
453.157980 3016.4
453.278620 6716.0
459.245928 7190.4
471.176580 5148.3
487.263683 3852.3
502.280850 3800.1
527.679527 2711.8
533.344261 3945.3
536.194413 3589.4
536.693132 4010.1
543.244766 2579.6
548.780235 2211.1
553.237862 2339.2
557.243297 3594.0
557.332562 3597.9
557.794758 2474.2
566.294627 15907.8
566.366621 10032.8
566.584876 3130.3
566.815189 12402.8
567.293266 11074.9
576.561216 2930.5
590.289794 10648.3
614.319260 2953.3
661.316667 12973.4
662.324547 5055.6
732.359435 13153.1
733.361858 4069.9
739.431796 3055.4
764.388991 4950.3
861.414094 4994.8
869.410862 2420.5
875.450730 3378.4
890.432483 12153.1
891.422929 3967.2
1003.500862 6145.8
1059.724463 3383.9
1973.592053 2768.6
2178.665781 3689.3
END IONS
BEGIN IONS
TITLE=20180615_KS_CL_9.11646.11646.3.0
CHARGE=3+
RTINSECONDS=2555.4580800
PEPMASS=753.105074
129.101899 7855.9
131.429987 1994.5
146.737784 2057.1
147.112016 6926.7
159.075578 3627.2
172.790072 2306.6
175.117927 3174.7
197.098905 2266.2
199.176995 2379.2
201.122835 6526.0
227.137100 3492.7
229.116943 10502.8
242.148986 2923.5
260.195913 6849.9
272.159405 15764.4
272.414483 2256.4
273.161866 2969.5
299.171037 3535.5
395.569394 2497.4
410.192490 2411.4
419.770913 3550.7
485.193075 2671.5
488.301237 2760.5
489.298882 3353.9
532.704710 2386.1
538.001423 2324.6
557.338000 8656.5
715.401666 7841.9
737.357044 2383.5
752.443783 3181.1
753.435577 18118.9
755.456992 3494.2
830.427728 8274.1
831.439156 6161.8
838.533952 6448.7
839.532818 3972.9
885.009684 2413.9
911.559002 2793.7
937.030302 2570.1
937.533671 4713.6
938.035841 3886.5
943.511216 5214.8
990.514924 12801.7
991.500691 5135.6
1108.748022 2536.8
1171.621322 4330.1
1172.616777 3745.7
END IONS
BEGIN IONS
TITLE=20180615_KS_CL_9.11671.11671.4.0
CHARGE=4+
RTINSECONDS=2560.1101800
PEPMASS=565.327436
110.071366 14188.1
112.075318 2604.0
113.070764 3529.5
116.070455 2754.3
120.080499 6185.3
127.086591 3635.9
129.102031 54015.2
130.085980 33182.6
130.105658 3806.1
131.080957 13386.7
133.042383 2918.8
136.074967 7855.5
141.065037 2774.7
141.101343 2586.9
143.117452 8148.8
145.060930 2677.4
145.096844 5496.0
147.102285 2423.0
147.112396 57818.6
147.124262 2537.7
148.115753 5685.7
153.138866 2721.8
155.080701 6100.1
158.091316 2931.0
159.075878 33602.5
159.111838 3366.7
169.132760 3683.8
171.075643 4182.4
171.111821 6059.1
173.091420 6670.6
175.118305 11161.8
183.111583 5080.2
187.107868 2382.7
192.163010 2333.9
197.127008 11652.9
197.163799 3052.1
198.166321 2299.8
199.179740 8726.7
200.139141 2717.1
201.085345 11537.5
201.122441 4898.0
204.134613 2224.8
204.895365 2212.1
209.126980 2937.9
211.106703 5094.7
212.102292 7151.9
215.138352 3182.6
222.148216 6736.2
225.098345 2519.2
227.138773 11801.0
228.098381 4621.7
229.116933 11220.4
230.112493 7338.5
239.174599 18374.4
240.158577 3112.7
242.184477 7070.9
243.132666 3834.5
244.164303 3949.6
254.148797 5433.0
257.160627 2857.8
260.195895 46178.8
261.198803 5257.1
267.169763 11875.1
272.159394 60250.5
273.162015 8445.9
284.123284 2453.3
285.117073 3683.2
298.462657 2655.7
299.133899 2824.6
300.155296 5459.2
300.688726 3709.9
303.131875 2712.0
305.223482 3213.7
307.234817 2334.6
310.177109 5284.7
310.211881 7611.3
313.142810 3181.2
357.247625 4727.7
358.159771 3514.7
359.153807 6176.7
361.242883 6925.2
371.228578 17818.6
389.240055 13796.0
390.240418 5157.4
397.206873 4612.5
398.205315 2674.5
400.134379 2749.0
419.771639 48711.7
420.273997 27334.4
420.774631 4915.2
428.176721 6507.6
429.191518 3934.3
432.278982 5255.8
438.300920 3236.6
453.279716 2793.1
456.281052 5143.1
457.293887 2882.4
468.242939 7216.6
469.243113 4109.1
470.792055 3214.6
471.289715 5092.0
485.196333 5336.0
488.307428 23494.4
489.302102 36209.8
490.305510 8304.4
491.303252 4811.5
496.274438 4762.6
498.822446 3159.2
503.212020 3841.4
514.305766 8659.6
514.814126 3659.5
521.319105 5582.6
528.244215 5270.8
534.814356 2862.3
541.736433 4412.5
542.244260 5357.3
548.281421 3617.5
557.340964 3016.0
564.783497 3811.5
565.285393 6905.2
566.368437 24259.2
575.341575 3184.7
590.282070 3040.1
600.337606 3127.3
606.356261 3461.3
609.354879 5176.8
617.338702 17231.4
618.348694 4947.0
619.346412 3319.0
627.371518 4487.6
642.775980 3436.7
661.331829 3580.4
686.265674 3941.3
688.385005 24618.3
689.388885 6103.6
713.311261 3792.6
731.314970 3500.1
732.364830 3041.4
737.462974 4668.8
738.457994 4885.9
754.474036 3144.1
755.463678 59788.0
756.466196 24739.0
757.464988 3293.8
764.384597 8551.5
771.449138 3239.4
789.425110 5927.4
838.536735 20641.5
839.536502 9300.4
844.391667 3850.4
846.453411 17189.5
847.451372 8471.9
848.457615 4058.7
861.408609 3061.0
877.485233 3569.7
878.469061 3877.8
883.565749 3508.0
911.559283 13773.1
912.548008 8384.8
915.467221 4423.4
933.484089 13120.4
934.477373 5886.1
940.572260 5381.6
968.581259 2918.1
972.480581 7739.8
973.488835 4100.3
990.508194 34758.2
991.513195 15076.6
992.502867 4238.8
1808.135185 3463.2
END IONS
BEGIN IONS
TITLE=20180615_KS_CL_9.11675.11675.3.0
CHARGE=3+
RTINSECONDS=2560.7449200
PEPMASS=753.106118
125.602531 2076.2
129.102176 13028.2
130.085940 8704.5
132.183432 2156.1
147.112379 16822.0
155.340057 2122.9
159.076222 12902.6
175.117982 3258.9
180.962924 2350.2
186.407879 2319.6
199.179931 3926.9
201.085455 2679.2
201.123060 5778.8
227.138110 8085.7
229.118077 7851.5
239.174821 4835.5
242.148451 2462.0
242.185418 3804.8
244.164719 3956.2
254.147086 3356.7
260.195551 16260.2
272.159311 55298.8
273.162049 7584.9
299.170540 5992.0
300.152260 2245.2
305.222517 4458.4
357.249548 5287.2
361.244277 2796.0
371.226854 9256.3
389.189785 2353.1
389.237068 9373.1
411.289118 2539.4
419.772194 19419.0
420.273506 5366.6
471.292123 3602.0
485.201227 3455.0
488.306290 7397.5
489.304730 7973.6
514.311361 2786.5
521.814601 2716.9
557.343179 10292.8
558.339183 2819.7
584.257428 3325.8
617.347108 4857.7
628.367328 4062.5
670.365633 2912.3
684.374618 2962.8
688.389018 3875.5
715.402675 5330.3
716.407550 4218.6
753.431513 19171.8
754.392274 8345.8
755.464282 15721.6
756.473094 3862.9
798.423287 4396.0
807.433304 3802.6
830.432962 6267.3
831.455822 2607.4
838.536632 31222.1
839.539850 11167.8
846.449020 7955.0
847.457971 4009.7
883.552935 3438.7
911.553021 10883.1
912.555713 3788.5
928.024197 3876.9
928.534625 2956.2
933.488527 5990.6
937.037504 12072.7
937.534688 19733.0
938.035051 4471.3
972.496752 4775.4
980.355687 3086.3
990.505864 41435.0
991.513153 16293.2
992.501748 3032.0
996.405430 4640.2
1024.642973 3278.8
1172.629891 3181.2
1865.061398 3119.7
END IONS
BEGIN IONS
TITLE=20180615_KS_CL_9.11840.11840.4.0
CHARGE=4+
RTINSECONDS=2590.5847200
PEPMASS=565.079711
106.032171 2532.6
110.050606 2247.5
110.071300 8100.9
113.071475 3512.5
117.065612 2903.7
120.080533 19688.0
121.083994 4129.8
127.086383 2747.4
129.101882 69652.2
130.085867 39755.6
130.105675 4121.6
130.799492 2333.6
131.081223 16354.5
131.089410 3378.5
131.370961 2693.1
133.042570 3347.1
135.605754 2418.6
141.065068 3451.1
141.101638 3086.7
143.081253 2541.0
143.117453 8856.4
145.060361 7465.4
145.096673 8128.3
145.974091 2459.3
147.112395 73281.2
148.115631 5633.2
155.080968 5233.3
159.076009 56901.6
160.079268 3078.9
169.096268 3979.4
169.132876 6356.2
171.075786 6533.4
171.112005 5662.8
173.091609 11314.3
174.092369 2443.1
175.118666 11833.1
183.112479 6331.8
183.149110 3756.7
186.122906 3684.1
187.142999 6551.4
197.127972 9882.4
197.165429 3233.1
197.413669 2508.9
199.179554 17759.5
201.085907 18468.6
201.122945 3335.6
202.081274 2375.9
211.107312 7323.2
211.143492 3501.5
212.102908 7095.5
215.138306 3722.6
219.248333 2534.9
222.148846 7031.9
225.121159 3132.4
227.137485 17278.0
227.173780 3598.3
228.098813 3104.8
229.116691 12030.0
230.113708 9325.6
233.164642 15648.4
234.167037 5205.5
239.174382 22564.4
240.133557 2497.4
240.157459 4235.7
242.185332 7442.3
243.133746 3961.9
244.165296 5716.8
246.155563 3311.3
254.148866 9176.6
258.106254 2646.6
260.169820 4707.2
260.196163 73269.6
261.159074 6067.5
261.199354 5975.8
267.170445 16112.7
268.171343 2853.1
272.159657 119524.8
273.163696 11836.4
285.117578 4455.6
300.154570 5887.0
300.688154 5403.8
302.135225 4851.1
303.131158 3209.2
324.191022 2944.8
324.225416 4103.4
340.149206 3531.9
341.145312 4101.6
342.201327 2843.4
344.695292 2973.4
353.216806 2753.7
356.154779 5116.2
357.247907 9137.6
358.159121 6085.2
359.155185 5251.9
361.241267 13004.6
367.231289 2910.3
371.228627 28178.5
372.230208 4034.6
385.243275 5462.6
389.239636 23079.9
390.239315 3041.3
395.263323 7419.7
400.179355 3495.3
401.203420 2840.6
407.269271 3103.4
414.265644 4671.5
419.772305 122198.9
420.273508 43993.6
420.772819 11831.9
421.277786 3725.0
428.177471 4217.0
429.194327 9369.4
430.233369 3656.8
432.278205 6097.6
442.280286 3567.3
451.290334 4682.1
452.286004 3778.9
453.281180 5877.3
456.277829 4454.8
456.792211 8643.4
458.234747 2792.4
470.795197 7567.9
471.294134 5617.7
482.803829 3045.0
487.260404 3304.1
488.308092 36250.3
489.303333 57103.1
490.303557 15456.8
491.307599 3070.2
492.804092 4408.3
496.272507 6415.5
505.311567 3324.8
509.228433 3312.2
514.303080 7434.5
514.810104 7120.0
521.314153 5903.2
521.823685 5860.2
527.331152 4518.6
541.332307 3610.2
548.340140 3736.5
555.359379 4401.5
564.743661 5785.8
565.279400 7921.7
565.797529 3242.0
566.363146 5252.1
577.860291 6076.2
584.263540 6484.3
584.840833 4442.5
587.249600 3624.7
593.342380 7111.5
599.337147 8004.7
600.340978 4787.3
602.275778 3736.6
609.361277 6672.0
617.335470 40942.8
618.328942 17132.6
619.345520 5487.1
625.019830 6784.6
625.360138 3213.8
627.368484 3286.8
649.881386 4009.5
656.286024 4592.8
688.384587 31792.4
689.391517 13107.3
692.424658 4336.1
731.320635 4997.6
732.361146 3487.2
737.448913 10690.6
755.327233 4302.2
755.462840 90650.8
756.467105 34275.3
757.463668 10176.2
764.386604 8365.2
765.388385 8185.6
767.458614 3482.1
789.432268 16372.8
790.429422 6018.2
797.442292 3416.9
826.397658 3674.8
828.432947 3519.1
838.535530 37629.0
839.538846 14235.8
846.451496 33842.5
847.456251 12999.5
877.465521 3634.4
878.487721 4699.5
911.552108 23448.1
912.565452 11375.8
933.487664 20252.6
934.483484 7110.4
940.570161 7748.2
941.595272 5274.7
954.464235 3769.7
968.571764 5109.4
972.501957 17945.6
973.495211 8384.9
990.506435 55979.1
991.513567 24956.9
992.506617 6574.7
END IONS
BEGIN IONS
TITLE=20180615_KS_CL_9.11846.11846.3.0
CHARGE=3+
RTINSECONDS=2591.2806000
PEPMASS=753.103761
110.071284 7042.1
120.080680 2770.7
129.101656 16141.7
130.085983 8984.0
130.105102 2326.1
131.081891 2394.2
147.112358 12467.2
159.076169 11802.2
169.134399 2484.0
175.118641 4755.5
199.070422 2557.8
199.180679 5053.2
200.090421 2213.5
201.085680 2541.7
213.083253 2514.4
216.097346 2556.1
227.138079 5249.4
244.164641 3304.0
251.155664 2346.6
260.196545 14816.1
272.159602 39736.5
273.164403 4654.3
282.111591 2398.0
299.172068 2893.4
308.153016 2684.8
326.791433 2614.4
357.248166 4209.4
361.242527 5440.0
371.227435 4022.2
385.240748 3592.3
389.241122 5265.3
419.772351 13248.5
420.274285 5997.7
487.257445 4347.3
488.303672 6754.1
489.300065 6067.1
521.316742 2779.5
521.822155 2488.8
541.141579 2684.6
563.860733 2859.2
579.485792 2564.9
587.279350 2613.4
617.348575 3363.0
674.302753 2974.5
688.381352 3572.0
731.316061 3092.7
752.406797 14234.1
753.400882 8371.3
755.465537 11098.3
756.456742 3493.8
756.924676 3479.0
789.430760 3234.3
807.435996 4201.3
838.536884 22936.7
839.530716 8368.6
846.447179 6379.5
847.453605 4936.8
861.407433 4901.6
862.418616 3953.6
877.466903 6836.5
878.485258 3347.1
911.547040 9005.1
912.553543 5512.8
933.480186 6342.1
937.032077 10718.8
937.533459 11472.7
972.500022 4861.1
975.516299 4121.4
990.507381 32567.7
991.508708 9006.2
END IONS
BEGIN IONS
TITLE=20180615_KS_CL_9.11962.11962.5.0
CHARGE=5+
RTINSECONDS=2613.4146600
PEPMASS=434.244245
110.071447 13101.0
117.404577 2112.5
120.080689 28114.6
121.083612 2440.9
128.107123 3859.8
129.101674 6204.2
136.075142 2578.6
147.111939 3751.2
149.074184 3910.4
158.091629 2952.4
172.399056 1867.6
174.033415 2904.3
175.118102 12554.0
197.163809 4097.6
204.043302 13878.0
210.949694 4166.0
218.168482 4063.1
229.128341 2600.1
236.032834 2304.7
239.173737 9513.5
240.157280 2479.1
243.080091 3272.9
246.155402 7314.7
251.150480 2071.2
260.104330 2816.7
262.201236 3013.4
267.168953 4563.9
270.647230 5556.5
290.116325 29874.4
302.058812 2181.9
305.194344 9771.0
311.757873 1998.5
317.030761 13002.2
320.181629 4938.9
338.669925 1971.0
359.239013 10283.0
360.710902 3385.5
362.178774 2363.1
374.056927 7878.8
397.163392 3613.9
403.225386 2725.0
406.153888 2299.6
417.224415 3232.2
434.224299 3866.8
434.741996 5919.0
448.729380 5793.2
472.323499 8963.2
488.279801 9104.3
540.288318 3593.2
541.284944 2589.1
581.808157 2430.4
609.379675 10240.8
617.322472 9370.7
618.323197 3790.2
639.350149 2694.5
650.273575 2313.1
727.098977 2382.9
764.386002 4569.6
765.389864 3056.0
896.453183 6703.0
END IONS
BEGIN IONS
TITLE=20180615_KS_CL_9.11993.11993.4.0
CHARGE=4+
RTINSECONDS=2618.8917600
PEPMASS=542.553062
107.060257 2208.3
110.071498 11170.2
112.086553 3682.2
114.091113 2612.3
115.086454 3515.1
116.070540 4071.7
116.197899 2310.9
120.080632 31224.3
121.084028 3264.7
125.071047 2211.7
126.500781 1945.5
129.102251 12608.1
130.085878 4800.4
136.075397 5634.0
141.101373 2483.7
145.066696 2116.7
146.091195 2441.1
147.112373 7662.6
155.080991 2560.6
155.117414 3126.9
158.092506 3346.9
159.112024 3507.2
167.081375 2458.9
169.097592 5204.4
169.133340 6328.6
175.118317 29801.9
186.124333 2939.4
187.106937 3101.8
197.127894 7692.3
197.164528 4017.9
204.134062 2336.3
215.139163 2140.6
218.170884 2737.4
222.149041 3993.8
233.163864 3307.3
238.117099 2770.6
239.174685 16777.6
240.158750 13056.4
246.155257 4420.9
249.123357 5876.3
260.197292 2665.7
262.201682 3258.2
267.169319 12676.5
268.171277 2449.0
270.647013 6466.6
274.121681 2709.7
274.187164 10338.6
277.116347 4092.8
283.072540 4828.8
320.180338 6654.4
328.222660 8690.6
332.165026 2457.2
345.223582 4120.0
354.682929 2958.3
356.219363 4957.6
359.239022 5469.3
369.177212 2190.6
403.228227 5909.4
406.157516 2582.5
413.212727 2605.6
427.252781 8114.3
435.226973 3405.1
435.330166 3895.7
448.729501 2868.2
459.266860 6395.1
487.264771 2667.3
488.281693 13470.7
489.284468 3478.9
508.873583 2322.9
524.275064 3435.0
534.794428 14412.4
540.293019 9810.3
541.294244 2979.1
542.284475 37532.9
542.755055 5851.1
543.293219 6860.0
557.328815 2365.6
581.809682 3865.4
599.320558 2908.3
617.324135 17103.4
618.324494 3206.0
623.346987 5137.5
639.352814 5430.0
672.388299 3078.2
688.402398 3660.4
688.904141 2727.9
694.394072 2727.9
735.198395 2721.5
741.389716 2775.9
754.382777 3630.1
764.390242 30586.4
765.393477 10936.0
825.413399 8049.4
840.410535 3344.3
877.470504 7094.1
896.452798 18132.7
897.454673 2890.8
1162.621390 4844.9
2084.460255 2863.6
END IONS
BEGIN IONS
TITLE=20180615_KS_CL_9.12006.12006.4.0
CHARGE=4+
RTINSECONDS=2620.7947200
PEPMASS=565.081236
110.071140 10847.3
110.512991 2829.3
115.021396 4727.7
115.029524 2065.7
120.080756 25250.6
121.083540 2332.7
129.065686 2376.9
129.101946 30655.1
130.086120 15869.6
130.095980 2518.0
131.081001 5591.9
136.075153 7633.9
141.065774 3897.4
142.031770 2769.2
143.081876 2251.6
143.117248 3334.9
147.112358 26832.6
154.549827 2228.7
155.080594 6381.5
159.076142 14553.5
160.042058 7082.0
169.096282 4912.2
169.132816 6930.1
171.075653 2622.4
171.111832 2457.7
173.091271 5261.6
175.118619 14353.7
183.111829 3770.9
186.122641 4503.7
197.127558 3344.5
199.180007 5972.0
201.085895 7245.8
201.123203 3503.4
212.104282 2319.1
215.137195 2968.1
222.148562 2043.8
227.137791 4933.9
229.117389 5189.3
230.114138 3417.9
233.164430 18609.8
239.174327 4019.6
242.185204 2650.9
244.163375 2511.2
246.154344 4569.9
251.049722 3189.5
254.148092 3492.6
260.195666 22542.8
261.158511 4330.9
262.084916 3728.6
267.169861 3810.3
272.159522 27760.2
299.136683 2604.9
300.153137 2836.7
310.176586 2334.0
325.188039 2607.8
342.557258 2382.4
357.246859 3260.8
359.238956 6068.3
361.156018 3085.8
361.242307 2478.7
371.227614 7843.8
373.698842 2329.0
389.237209 7490.4
397.206099 3300.1
419.771889 25042.6
420.274456 13158.9
467.188781 2240.5
468.243173 4289.8
473.211296 2379.2
487.256837 3154.4
488.308317 11890.3
489.306101 17036.7
490.300355 4413.6
500.284045 4428.9
507.328141 2338.5
541.740848 2708.3
564.274493 9000.5
565.278353 3236.6
566.363136 3603.8
582.085027 2587.7
584.267823 3505.5
597.289155 3135.7
599.328812 2858.0
617.335409 8269.0
618.341787 3392.9
686.268778 4615.8
688.386270 11515.1
738.322484 2911.8
755.463268 27619.3
756.463063 11680.6
764.378184 5394.4
765.392196 3865.6
780.338425 2484.6
789.423975 4085.8
838.535264 11685.2
839.532578 5143.8
846.459393 12422.5
847.454067 6979.6
867.368743 15427.4
868.362978 8414.1
869.368088 3118.3
877.473470 9482.9
878.467797 6832.1
911.550235 9374.9
912.553991 5346.5
933.479803 4118.1
934.492080 2792.7
972.505323 4223.6
990.512112 15401.5
991.497606 7483.3
1014.428670 6557.6
1879.470173 2711.0
2132.443855 2726.5
END IONS
BEGIN IONS
TITLE=20180615_KS_CL_9.12010.12010.4.0
CHARGE=4+
RTINSECONDS=2621.3536200
PEPMASS=363.472052
115.022184 2021.8
116.070686 2409.4
120.080666 33472.6
121.084416 3154.0
129.101920 8731.8
130.086043 9811.7
130.502564 2015.6
147.112233 9470.9
151.271178 2177.8
158.092768 2466.3
160.042472 4586.0
175.118456 5774.9
177.101736 16712.6
192.122683 4261.3
197.164304 1904.3
204.043863 2569.6
205.095555 2361.9
215.047584 6470.8
215.130116 1934.4
245.057568 4156.2
246.155906 5314.0
251.045897 9673.8
257.079790 2458.4
290.116026 5253.5
301.121060 2813.5
307.131606 6241.6
313.185689 5899.9
333.175082 7840.6
359.238495 3333.3
362.981274 6695.3
363.194307 13224.0
363.980257 3075.8
364.233356 3112.4
380.993478 2925.6
387.265782 7884.2
387.768730 2736.2
446.260838 10626.2
560.343105 2926.4
651.356648 2345.6
857.535715 2551.7
END IONS
BEGIN IONS
TITLE=20180615_KS_CL_9.12013.12013.3.0
CHARGE=3+
RTINSECONDS=2621.9148600
PEPMASS=753.106169
110.070502 4822.1
120.080595 4784.3
129.102098 9270.1
129.204417 2404.0
130.085909 3848.5
147.112373 5275.3
159.076184 3867.1
175.118234 4521.4
185.225413 1975.7
220.115196 2230.5
260.196084 3745.6
272.159783 18441.2
300.461821 2198.1
419.771445 3908.7
487.258892 2909.8
569.262641 2955.6
685.346433 3217.9
701.394702 3355.5
705.364865 8333.5
744.388136 2813.3
752.409068 14986.6
753.386065 18943.4
753.875320 4009.5
838.532213 5800.8
861.421865 4412.8
862.433257 3683.6
937.525650 2792.5
938.030204 3319.4
974.511402 3301.6
975.509026 6579.1
990.504276 8536.3
991.509691 4257.9
END IONS
BEGIN IONS
TITLE=20180615_KS_CL_9.12428.12428.3.0
CHARGE=3+
RTINSECONDS=2694.2509200
PEPMASS=690.731987
110.071238 6523.1
117.470757 2286.5
120.080633 3134.2
127.098046 2026.1
129.102129 22632.8
130.086243 5597.3
136.074880 3787.3
136.851440 2182.8
147.112649 8804.8
158.091425 3405.3
159.112644 5749.2
169.133459 4983.4
175.118527 8013.5
183.148883 2271.3
186.123523 4688.0
197.127546 5120.5
208.071689 2240.0
215.137446 3111.6
230.112842 2676.1
277.468696 2446.3
328.529984 2254.0
350.734724 2586.3
429.193853 2483.1
444.242450 2485.7
471.236573 2621.8
557.343008 3423.7
600.347959 2984.1
626.369554 4908.7
631.340707 2545.4
690.389584 11895.5
691.344434 11828.0
942.532711 2370.1
END IONS
BEGIN IONS
TITLE=20180615_KS_CL_9.12430.12430.5.0
CHARGE=5+
RTINSECONDS=2694.4084200
PEPMASS=414.641311
110.071227 3133.6
114.091248 3691.0
119.085315 7818.6
120.080732 4611.2
129.102301 9527.8
130.085964 10765.4
147.112148 12306.4
159.112496 25188.3
175.117952 4847.8
178.743701 1917.5
185.091546 2716.1
185.128092 2055.8
187.106941 6325.6
187.142825 3944.0
187.764793 1944.0
193.126282 1956.1
213.086645 3065.2
260.196609 2752.0
261.088481 2541.7
292.114829 2076.4
298.541922 2061.6
313.685270 2158.6
338.179305 2563.9
344.132736 1918.8
344.975330 7377.6
373.218409 1987.0
390.230880 3049.3
391.238795 3587.9
397.205056 2889.1
397.700928 3039.6
414.249378 5159.1
415.034627 10796.5
446.770352 9713.6
447.270625 6880.5
451.265603 2652.8
488.309032 13909.7
488.808029 5849.4
502.269095 2513.8
514.314768 2127.6
520.281574 3650.1
553.310878 2812.9
575.338861 4934.1
588.321103 3937.4
664.354906 2338.5
1551.816330 2418.5
1929.290928 2923.0
END IONS
BEGIN IONS
TITLE=20180615_KS_CL_9.12436.12436.3.0
CHARGE=3+
RTINSECONDS=2695.3489200
PEPMASS=690.398205
110.071181 5091.8
111.774418 2164.4
120.080540 3893.6
129.101869 18916.3
130.085420 3761.0
131.117530 2127.4
133.147136 2180.5
136.075092 3790.5
143.117291 2281.5
147.111916 9148.1
159.112032 6470.7
169.133348 6769.6
175.117904 6889.9
181.090105 2174.0
186.123637 2774.9
187.107150 3777.3
191.499505 2159.5
197.127317 6680.3
216.098043 2180.7
235.186324 2204.4
260.195277 3161.3
277.157357 2249.2
306.824668 2238.9
444.242088 3375.8
487.255673 3354.7
488.307302 3359.0
626.364566 3003.6
690.368506 12047.9
995.444416 2768.6
1050.360802 2613.9
1199.478531 2514.4
1396.258362 2718.4
2058.140550 2642.6
END IONS
BEGIN IONS
TITLE=20180615_KS_CL_9.12449.12449.4.0
CHARGE=4+
RTINSECONDS=2697.8860200
PEPMASS=518.050396
110.071165 12287.7
112.732423 2097.3
114.091060 9945.6
120.080564 8104.6
129.101978 29865.6
130.086290 13818.3
131.381688 2201.9
133.042807 3891.8
136.075254 3981.0
140.070052 4354.7
141.101899 3851.8
142.033050 2326.8
143.117508 5953.2
147.112364 22064.6
149.044074 2635.9
159.112405 64376.1
160.115484 3780.1
167.055037 13711.9
169.132987 5044.8
175.118276 10469.1
185.090529 3540.0
186.123278 3291.0
187.107013 12715.1
187.143483 6563.6
193.546825 2068.4
197.128362 3678.2
199.180084 5150.3
204.079730 3317.4
204.133499 2567.5
213.086701 4441.8
213.123993 2340.0
213.145720 2674.9
222.148483 2289.6
226.120380 2663.7
231.096828 3022.9
234.142931 3450.1
239.092924 2658.3
240.158781 6196.4
260.196452 9368.4
299.061266 40664.4
316.152940 2221.0
323.169086 2527.7
325.874795 5881.8
326.169819 3565.5
344.974412 4969.1
359.027764 5870.5
391.237321 4003.6
415.035548 9742.9
417.194744 3770.8
446.768928 5571.0
447.275408 2776.1
453.278246 8262.8
459.280127 8536.1
487.264112 2389.5
488.307778 13458.2
488.809797 7491.0
489.212562 4046.8
494.290367 2862.8
500.287060 3331.5
510.215397 2891.0
514.307801 4288.7
519.149670 2514.9
524.814039 3510.0
525.318262 4434.8
566.355913 3045.1
575.333422 4426.7
575.841546 2996.4
585.347998 3112.3
585.675248 2506.7
622.355657 2604.9
622.688532 3437.3
628.362823 10035.9
628.695710 6107.4
629.029881 3663.3
641.356439 2565.0
676.026731 2672.3
682.406281 4599.5
697.403675 3293.7
706.598232 2531.1
746.926783 3138.6
747.433491 2859.2
841.393446 3010.9
END IONS
BEGIN IONS
TITLE=20180615_KS_CL_9.12609.12609.3.0
CHARGE=3+
RTINSECONDS=2725.9908000
PEPMASS=690.396688
109.566047 2271.6
110.071399 7108.3
116.069744 2091.3
120.080871 3256.0
122.246982 2069.2
125.293791 1870.7
129.101998 20790.7
130.085956 8102.4
136.075411 8743.3
138.065179 2315.6
141.101563 2081.2
143.117366 3145.6
147.112861 11652.3
155.081274 4619.8
157.132911 12351.7
159.112230 5252.7
169.133986 3484.3
171.076041 5427.2
171.356233 2095.3
172.107160 2524.5
175.118720 9358.9
182.093361 2297.0
185.128079 4817.2
193.352171 2468.5
194.577174 2604.9
195.073119 2430.0
197.128011 5072.3
198.087809 2898.4
204.133939 4090.6
210.024276 3319.8
216.096851 11270.0
217.102168 5210.3
242.148416 2198.5
255.107974 2680.5
256.092736 2626.1
260.195487 5445.7
261.155425 12735.1
273.118160 7688.3
283.137629 2629.7
313.184064 5512.0
336.213240 2271.7
374.243872 3075.6
444.237996 2570.3
447.231565 7123.5
487.260053 8899.5
488.263299 3572.4
518.269814 5129.4
552.370521 2934.7
626.366533 9628.1
681.345777 3572.6
690.346874 16088.3
708.402930 3450.6
771.413194 3592.0
843.480287 5888.7
843.981471 3440.5
878.418501 3590.9
878.996097 7206.0
879.416513 5700.3
880.420222 6842.2
885.489274 3269.3
935.004203 3566.5
991.493884 4676.0
992.497622 5621.2
993.506473 7289.9
END IONS
BEGIN IONS
TITLE=20180615_KS_CL_9.12785.12785.3.0
CHARGE=3+
RTINSECONDS=2756.4013800
PEPMASS=690.396369
110.071387 5128.2
120.081052 7353.6
122.848163 2270.2
129.102378 15254.5
130.086100 6102.5
147.112514 8931.9
155.080946 3294.8
157.133190 6849.0
157.981314 2070.2
159.112180 2432.0
169.096493 4167.8
169.132779 3349.9
172.107808 2677.0
175.026620 2215.6
175.118827 11236.2
179.048123 2451.7
218.745751 2163.8
242.149126 2494.7
260.195691 3184.3
261.156730 4535.2
268.128890 2307.6
285.119553 4262.8
286.120259 3821.2
299.172204 2746.8
444.247374 3998.4
447.233028 3647.6
487.260484 3060.1
518.271131 4637.4
626.368954 11491.4
632.361154 3523.0
672.367797 3822.3
690.371239 20427.5
691.345588 20926.4
751.301024 2623.4
843.478535 2528.0
883.488828 2533.1
1093.559688 2904.3
END IONS
BEGIN IONS
TITLE=20180615_KS_CL_9.12904.12904.4.0
CHARGE=4+
RTINSECONDS=2775.7815600
PEPMASS=563.915475
110.060316 2410.6
110.071499 22861.4
113.071263 2184.7
115.021202 2577.0
116.071067 2689.4
120.080887 14011.9
126.232952 2551.6
127.087013 3654.2
129.102016 27382.5
130.064978 2415.3
130.086397 9454.0
131.080791 3355.5
133.043106 4108.1
134.449410 1847.8
136.075709 9757.0
137.219791 1980.6
140.142582 1947.5
141.065602 2818.2
141.101901 4727.1
141.806180 1924.6
143.117738 2559.3
145.061004 2169.1
145.097080 2921.2
147.112496 17211.4
155.081344 6445.0
159.076287 6412.5
160.472166 2138.8
165.718567 2299.3
169.097406 5878.7
169.133288 7600.0
171.076356 2672.6
173.091966 5052.2
175.089169 2388.9
175.118589 9413.7
181.106840 2223.8
183.076553 3471.9
183.113006 2165.4
183.149453 5364.8
193.503395 1986.2
195.076073 3136.7
197.128147 6430.8
201.086169 5090.7
201.122285 2927.1
203.084198 2890.9
209.103054 3187.9
211.143248 2113.3
213.086582 2375.9
217.136521 3413.7
223.108539 2563.0
225.098224 3690.5
225.120414 2384.9
229.117464 2722.3
230.114196 2143.9
240.158427 3837.1
243.134032 3483.2
260.197276 5053.7
261.090252 3577.2
271.144182 2117.2
272.160127 6827.5
273.163956 2749.9
310.175341 5188.2
332.126723 3946.7
383.164739 2457.6
389.239775 2306.4
397.210538 2910.0
398.205663 2473.8
419.772828 9924.8
441.178590 2411.9
453.280487 3732.9
468.247145 2724.4
488.304862 2840.5
489.305745 4652.3
501.270405 2616.4
529.226571 2507.5
534.298943 3805.8
554.265096 3138.0
565.283604 6513.5
590.278007 3486.8
602.353126 2492.0
609.367807 3130.2
617.340837 3153.6
647.383418 6012.8
661.310888 4078.4
662.292368 2775.7
663.301144 3501.2
668.256920 2581.5
686.272473 10432.6
687.273338 4138.5
755.460935 6567.4
764.400159 3784.8
838.549350 2598.5
840.397460 5118.5
841.405785 2785.5
847.973457 3118.0
857.513763 4564.3
861.408162 3025.7
990.502860 4941.1
END IONS
BEGIN IONS
TITLE=20180615_KS_CL_9.12995.12995.3.0
CHARGE=3+
RTINSECONDS=2791.5599400
PEPMASS=886.176511
110.070920 3806.0
129.102122 6928.0
147.113150 4396.5
175.118572 2619.9
454.977777 2699.9
527.224486 2469.8
645.876445 3084.3
649.271282 2492.5
702.419712 3022.6
885.495573 8284.0
886.174262 4138.5
886.526834 18897.5
944.756786 2913.3
956.772545 2519.4
957.550433 3007.4
958.040487 7839.3
1207.871900 2718.8
1301.899242 2847.9
1340.796369 2913.4
END IONS
BEGIN IONS
TITLE=20180615_KS_CL_9.12998.12998.5.0
CHARGE=5+
RTINSECONDS=2792.1234600
PEPMASS=511.533071
110.071384 3930.9
115.021161 11238.2
116.070668 5364.4
119.654259 1940.8
120.080792 6099.0
129.065533 2312.0
129.101979 15897.2
130.085668 6594.1
131.117129 4580.8
136.075476 8955.3
142.031985 4789.1
143.015660 2262.5
143.116819 3648.2
147.112843 10641.1
155.081620 3079.8
159.112619 22568.5
160.042382 7099.7
167.081016 2596.5
169.132937 8099.3
170.136322 5051.1
171.112476 3342.0
173.091011 3311.2
175.118475 8557.1
185.092577 2572.3
187.107337 6928.8
187.143709 12829.7
196.107372 3254.1
197.128099 24000.6
198.131515 13267.0
199.132796 7096.3
204.133029 2847.5
212.102325 2709.8
213.085574 2585.6
215.138870 4660.5
219.111190 3605.3
225.123188 3661.6
230.112779 6831.5
240.158048 4876.5
242.148676 5080.4
251.102079 3050.8
258.143984 5733.1
276.155016 3663.1
298.200904 4949.2
299.173776 2392.0
312.189884 5072.3
313.193628 8604.9
314.197991 11887.0
328.202024 2189.2
368.271168 2645.8
407.195554 8054.7
446.766810 6605.4
449.275313 3701.7
475.237956 3046.9
475.821051 2553.2
488.306878 21673.4
488.808032 13309.8
489.307573 5105.2
496.816856 3145.6
498.316146 4285.2
512.259161 1886.1
512.308686 10155.1
512.777272 6208.3
513.310463 2943.6
524.815507 3968.7
532.303672 3606.9
541.308624 4036.1
557.342450 2409.0
570.255590 4953.0
575.991931 2520.7
576.868207 3526.1
609.376610 2822.8
644.866777 2520.4
673.397420 2627.1
677.414162 2716.4
681.906946 3848.2
750.916806 3907.8
807.455377 3404.2
807.975961 2665.2
824.467289 3113.4
870.364820 3700.4
1099.607697 3424.9
1100.621345 3542.8
1921.662724 2694.0
2301.291558 3126.2
END IONS
BEGIN IONS
TITLE=20180615_KS_CL_9.13156.13156.3.0
CHARGE=3+
RTINSECONDS=2819.1700200
PEPMASS=853.799667
110.071619 4309.9
129.101753 5783.2
130.086098 3545.9
136.075623 4159.4
147.112299 5572.4
175.118308 3940.1
197.127823 2335.5
199.181115 3925.3
258.143353 3526.9
360.317378 2331.1
444.246703 10931.2
597.400595 2827.5
627.096521 2434.5
629.338115 2835.1
656.344160 2940.0
840.391341 6786.0
854.135566 3216.0
854.420059 5335.1
903.521790 2606.0
953.472244 3272.1
1197.547116 2671.9
1223.667530 2866.0
1301.682125 2627.0
1675.836193 3123.6
END IONS
BEGIN IONS
TITLE=20180615_KS_CL_9.13172.13172.4.0
CHARGE=4+
RTINSECONDS=2821.8728400
PEPMASS=664.883250
110.071177 7569.0
110.463446 2055.5
112.039230 2257.7
112.056301 2268.0
112.076603 2118.5
115.021300 3455.3
115.086582 2740.5
120.080768 6371.1
125.201638 2562.4
126.054992 4378.2
127.086516 4690.6
128.107051 3459.7
129.101956 44595.1
130.085818 12627.7
130.105619 3453.0
133.042404 4485.3
136.074742 11808.4
140.142790 2374.4
147.112552 16303.8
153.065476 7443.1
155.080985 20310.8
155.118043 2402.4
157.096804 4522.0
169.096772 10036.2
169.133141 8954.5
171.043386 2201.3
171.057828 2813.1
171.075653 3370.1
171.112518 3927.1
172.107283 4559.8
175.118858 14378.5
186.123423 6081.9
187.106899 2532.6
197.090942 2561.4
197.127797 14174.8
198.124675 2483.6
200.138988 16963.3
201.122743 3151.8
212.137038 2457.1
214.117919 10410.6
216.097435 7594.9
226.118197 32998.5
227.120379 2594.8
228.133660 6980.0
229.117939 3682.8
235.143942 6020.1
240.097993 2925.5
255.106664 3225.1
258.144644 3266.2
263.137696 5742.0
268.164306 6881.4
269.160992 8125.7
271.136513 8629.0
273.117265 4583.8
277.047966 2696.2
286.140304 3441.5
297.154936 24097.3
298.158754 2574.0
310.212681 4138.3
311.207712 2992.8
315.679302 2481.8
325.872596 6835.6
326.206369 3948.9
355.197991 3522.9
358.206302 3165.5
363.186901 16839.9
368.229523 5794.9
373.217106 5753.3
377.220956 4393.8
382.577094 3974.3
383.194828 2934.0
383.579364 3481.4
386.202147 4385.7
396.224015 9130.3
397.204696 3839.2
415.923320 4962.7
430.924223 4119.4
431.260443 3780.8
444.245161 7045.6
446.771051 23946.4
447.272566 6346.0
453.615747 6675.4
462.252046 5006.5
463.272178 5295.6
465.245012 4414.3
468.620863 7780.9
468.954040 4199.5
488.308196 52245.5
488.809214 26747.3
489.309665 7013.7
496.819296 7784.9
497.324624 3872.7
511.248794 8875.0
524.814093 7542.5
525.322645 4454.4
530.815269 10289.6
531.315611 6218.4
539.328655 19232.0
539.830620 12871.3
553.327223 4970.6
553.831149 4050.8
557.331483 6052.8
566.356632 4020.0
567.334320 3307.0
573.351427 3129.4
574.863447 18582.4
575.364517 12337.0
580.354178 5779.8
588.864068 21822.3
589.365329 13798.6
589.861817 3652.9
608.890242 6715.0
609.352748 2957.0
610.876325 3273.2
622.889092 5714.9
623.391362 5518.6
623.877863 5095.5
624.396900 6116.8
627.340508 15493.9
627.833515 8162.3
630.345124 54301.8
631.347217 10173.1
631.879172 6095.6
632.382054 4395.0
637.374777 6657.7
637.884406 3774.4
644.374816 4736.6
645.884116 76096.2
646.385999 40614.6
646.886065 15095.3
658.895981 5074.1
664.347942 42404.5
664.848987 3009.2
665.353290 17134.0
672.396584 4215.2
679.913349 4028.3
680.423866 3667.7
688.427452 50894.2
688.928486 44330.7
689.431235 11281.5
702.424288 19484.7
702.925245 13969.1
703.417228 6041.8
715.410728 7044.6
716.416772 4925.7
736.392767 3992.2
743.430725 20427.6
744.430715 7793.9
799.465157 6497.9
828.420301 8488.5
829.417884 12873.3
830.426797 11160.3
831.426762 3440.1
843.514167 3809.8
858.453650 25248.9
859.456420 10983.1
883.455936 3785.4
942.484127 3576.0
943.512519 4206.0
957.528098 17354.7
958.050114 4726.8
958.531561 13628.3
1028.557754 14014.4
1029.541859 5949.2
1030.558272 4341.8
1107.530584 3399.2
1156.604052 12019.6
1157.607593 9727.4
1253.667973 31275.8
1254.680164 19168.2
1255.660841 7895.8
1429.333248 3289.6
END IONS
BEGIN IONS
TITLE=20180615_KS_CL_9.13175.13175.3.0
CHARGE=3+
RTINSECONDS=2822.3302200
PEPMASS=886.175521
110.071394 3870.8
129.102026 6344.3
130.086479 3691.2
136.075654 2334.8
146.293982 2184.2
147.112152 6996.0
169.096284 3360.1
175.118924 5840.0
193.661323 2304.5
203.720614 2259.5
258.144122 3067.6
283.091742 6250.9
312.845691 2517.9
320.545047 2370.8
363.185332 10025.3
462.255363 3602.2
599.727955 3010.2
630.340671 6498.5
688.427446 8996.3
688.920779 4801.6
702.422773 5625.7
702.920890 3217.8
743.424753 3871.8
850.501512 3888.4
886.165687 10281.7
886.531339 74778.6
886.829014 7629.1
887.169860 6448.6
905.897978 2665.6
957.542957 19408.1
958.048170 15068.6
958.541433 3361.9
1014.074547 5604.9
1014.584158 7598.0
1015.085778 3316.0
1098.123350 5154.8
1098.620041 3514.7
1148.158733 3705.7
1253.652800 4037.9
1532.850023 3109.4
1564.584878 3139.7
END IONS
BEGIN IONS
TITLE=20180615_KS_CL_9.13265.13265.3.0
CHARGE=3+
RTINSECONDS=2836.5598800
PEPMASS=866.163920
110.071572 2536.6
128.287852 2361.5
129.102170 5583.3
136.075427 22422.3
163.572482 2447.3
175.118510 3990.7
197.128050 2786.9
199.581714 2285.6
235.142741 27152.7
236.147488 2589.1
261.853046 2391.8
263.138396 18248.0
334.903445 2610.4
377.196561 2251.9
451.536911 2710.8
606.144322 2487.3
746.949110 2374.1
756.989667 2504.6
786.269989 2623.0
861.516273 6600.9
862.013693 7741.3
918.057349 8776.3
918.561981 3469.5
919.063404 4412.9
951.792433 2750.7
975.095006 3617.3
987.514236 4069.0
1003.128871 4645.4
1003.606213 3941.4
1004.132881 2854.5
1060.616215 5108.1
1061.131900 6008.6
1088.119440 2928.2
1095.148628 3246.7
1113.810212 2857.2
1118.133296 6635.9
1118.640036 13392.3
1119.135305 3752.4
1167.654068 6019.3
1168.172126 7668.2
1168.671369 6780.0
1191.167718 3060.3
1977.842509 3077.9
2026.861609 3546.4
2135.127183 3146.7
END IONS
BEGIN IONS
TITLE=20180615_KS_CL_9.13435.13435.4.0
CHARGE=4+
RTINSECONDS=2863.5231600
PEPMASS=747.413713
114.091221 2645.0
129.102177 13321.7
130.086481 2820.6
131.117497 8560.4
133.042620 6255.5
136.074331 3031.5
141.101252 3155.0
147.112176 7312.9
169.133691 3626.2
175.118300 4752.4
192.812495 2657.6
197.128404 4135.9
200.138520 23480.1
218.874613 2280.0
225.122250 4636.3
228.132447 5366.7
242.149093 10354.0
243.150520 3069.6
258.145131 2966.2
261.156549 3298.5
271.141687 2689.7
272.160134 13180.3
275.169630 2812.8
289.154640 4336.1
291.165044 8828.7
299.170911 10575.3
300.172935 6233.2
300.878941 2291.3
346.206972 8102.2
353.563189 2265.6
388.281841 2436.7
390.233929 7065.1
402.237560 4095.6
444.245221 4842.6
445.246416 2542.4
459.292638 2389.4
468.242419 5472.4
469.247627 12343.5
505.261699 5281.8
604.327952 8092.4
618.362882 2497.9
681.826324 2811.0
693.362283 5483.0
703.391465 7164.5
708.302621 3783.1
710.301856 4731.6
711.367253 11681.8
712.379458 4009.2
715.832828 12466.2
716.323799 8061.7
729.430206 16074.5
730.425693 3534.4
747.441267 44548.2
747.834634 8085.3
748.425271 8641.1
896.384230 3225.3
927.026891 2526.7
974.538861 3663.8
981.408752 3227.8
982.407499 6903.1
983.408966 10948.8
1081.477089 3801.6
1082.482691 8252.3
1118.593075 8117.6
1119.599318 3226.1
1251.576041 3241.0
1252.594948 10021.2
2016.944763 3593.4
2253.453254 2942.4
2345.270796 2970.8
2480.126909 3512.0
END IONS
BEGIN IONS
TITLE=20180615_KS_CL_9.13493.13493.4.0
CHARGE=4+
RTINSECONDS=2874.3135000
PEPMASS=1440.237587
141.101189 3227.3
143.118837 3761.3
156.329707 3233.8
169.097283 5731.3
256.482448 2997.0
258.143611 4789.1
276.155162 5982.8
286.139544 3642.9
292.094675 3218.9
298.140005 10998.4
300.156586 4189.6
343.162856 7948.9
347.193559 3849.1
381.218044 3574.3
413.242226 5489.9
426.235128 7928.1
428.248677 4160.0
444.244698 152773.4
445.247463 28531.1
454.190237 7258.9
456.243688 7227.4
472.203913 8406.2
498.331240 4269.4
513.508066 3741.9
524.316948 3170.0
557.332843 19283.6
558.325457 5889.7
567.278577 11209.4
585.287663 28845.0
586.290815 6920.3
669.600491 3417.8
670.375448 6211.2
686.372951 13440.6
698.366179 16519.8
699.374190 7548.7
785.642084 3433.6
789.706437 3354.6
969.550027 18175.4
970.560237 11567.7
1141.606669 429575.2
1142.609693 216579.0
1143.612046 75938.2
1144.613336 15605.4
1193.561718 8553.9
1194.568121 5705.3
1263.342830 3588.7
2747.466252 4182.0
3580.758441 5180.0
3728.342108 4366.1
END IONS
BEGIN IONS
TITLE=20180615_KS_CL_9.13884.13884.4.0
CHARGE=4+
RTINSECONDS=2944.3692000
PEPMASS=759.886268
110.072007 3514.4
129.102253 12972.0
131.118042 2749.6
132.159121 2217.9
147.113001 4014.0
157.133770 3839.5
175.118947 5041.5
176.336485 2217.6
181.059755 3241.5
186.123861 3480.5
197.127155 2786.7
199.335785 2157.6
215.138632 3011.9
217.081573 6109.9
242.149717 3016.3
243.134005 2597.5
290.704407 2355.5
299.172219 3996.2
389.519070 2286.6
444.249050 3034.2
473.212766 2251.7
566.363971 3461.7
686.358618 5095.6
687.351616 3009.9
751.454474 2662.0
760.432785 7392.1
760.904551 3195.1
761.386683 3603.1
765.682895 2437.7
982.725153 2809.5
990.490268 2941.8
1009.415693 3029.7
1041.069419 2726.5
2797.467507 3377.7
3076.825895 3648.8
END IONS
BEGIN IONS
TITLE=20180615_KS_CL_9.13927.13927.3.0
CHARGE=3+
RTINSECONDS=2951.5083000
PEPMASS=1176.993952
114.255030 2494.1
114.759372 2491.1
116.999172 2862.9
121.798667 2846.3
129.101596 3045.4
147.112317 3089.6
209.972846 2581.4
310.175866 3369.6
316.033895 3169.1
363.186849 6617.8
418.220626 2759.0
484.322611 4596.6
495.292326 4202.0
512.318764 10867.1
630.343624 11257.8
631.353596 4024.7
743.414655 4148.3
744.434954 2965.2
821.268593 3582.8
840.396949 3435.5
882.995328 24785.9
883.495076 28466.4
883.991405 6314.9
884.494132 4396.3
1015.121140 3544.1
1080.117116 3631.2
1135.643060 6677.0
1253.671117 12897.3
1254.657301 7349.0
1402.800854 4265.3
1489.833494 3639.8
1764.992216 13687.9
1766.010307 14232.7
1766.965560 7678.5
1987.022344 3676.4
END IONS
BEGIN IONS
TITLE=20180615_KS_CL_9.13929.13929.3.0
CHARGE=3+
RTINSECONDS=2951.6707800
PEPMASS=864.449588
110.071293 3437.2
120.079996 3203.9
129.102175 7923.3
147.112738 3112.4
175.117954 3903.7
175.881628 2352.4
200.139402 5080.0
215.229338 2826.0
220.187154 2217.5
242.148288 2659.4
344.196795 3755.9
386.886470 2345.8
390.233939 4020.8
422.171178 4522.3
443.265146 4800.1
511.165429 2450.4
521.236220 5032.8
731.392512 4043.4
734.361809 5537.9
840.417548 2434.2
846.396197 4437.2
847.375766 2950.5
864.426603 28713.6
875.280407 2788.9
936.819111 3347.2
1816.734000 3615.9
1891.565964 2833.8
1912.689116 3110.1
1953.455387 2572.5
2310.296463 2831.0
2503.216128 3377.7
END IONS
BEGIN IONS
TITLE=20180615_KS_CL_9.14080.14080.3.0
CHARGE=3+
RTINSECONDS=2976.4888200
PEPMASS=976.205272
110.071263 2621.8
120.080801 2766.4
129.102154 25564.3
130.085795 3645.2
130.105395 4450.7
147.112478 7587.4
153.065702 11284.0
155.081766 3497.2
169.133248 5966.3
175.118962 6160.9
186.122933 5887.4
191.471314 2191.2
197.128023 8350.5
198.129742 3265.1
212.140263 2664.1
226.117846 4035.2
271.138210 3948.4
274.187727 8055.9
277.082093 3775.1
283.177280 4053.7
286.103917 5951.7
297.155950 7035.4
304.112752 5191.2
310.210918 4502.2
329.826634 2517.7
363.186408 5959.2
396.225645 3272.4
397.206797 2989.7
403.226680 2895.6
468.242558 5583.4
477.280197 3896.9
484.320527 3236.5
511.248345 4920.7
540.288107 3335.0
597.287703 4213.2
623.345722 9313.5
623.846920 6110.2
624.333494 4342.3
627.331484 3570.9
630.347497 23036.7
631.346888 5967.2
639.354942 8002.9
674.371576 3898.6
723.899006 5906.8
743.417875 7209.1
744.424445 3866.0
780.929796 7094.4
781.424436 9612.4
781.608441 2720.6
781.930475 4478.2
825.424707 5479.0
837.471546 12898.3
837.964201 9730.2
840.406117 5868.8
858.450317 3228.3
882.994761 3258.1
883.494728 5533.9
891.487101 3196.7
896.454572 10060.7
944.496861 3363.5
976.497587 7527.8
994.472895 4554.3
1058.468574 6395.3
1125.525076 3169.1
1156.622050 3927.1
1189.510316 6848.6
1197.590745 4012.3
1253.666717 23947.2
1254.673784 17460.0
1359.576416 4115.0
1389.590083 3296.6
1588.813186 4089.7
END IONS
BEGIN IONS
TITLE=20180615_KS_CL_9.14113.14113.5.0
CHARGE=5+
RTINSECONDS=2981.8858200
PEPMASS=887.034200
110.071562 6188.8
120.080796 5658.5
129.102526 2641.7
137.294568 2257.5
147.112244 4031.5
187.472087 2047.1
210.023789 2711.6
221.781806 2280.2
242.148077 2851.2
630.345355 3288.7
683.757741 2714.7
699.872849 3365.3
753.429695 2863.1
829.336840 3076.0
831.379997 3020.9
868.523612 12462.9
877.958011 2955.2
886.470951 63784.6
886.970375 9380.1
887.466135 51312.3
978.498798 4294.0
1323.588312 3083.6
2027.045130 3056.1
END IONS
BEGIN IONS
TITLE=20180615_KS_CL_9.14190.14190.4.0
CHARGE=4+
RTINSECONDS=2992.6669800
PEPMASS=732.404874
110.071728 5023.4
120.080617 3341.1
129.102456 16341.6
131.117585 6805.2
141.102219 3155.2
144.351872 2311.5
147.112569 7316.0
155.081215 9746.4
157.097680 2554.9
159.112677 10856.3
169.096815 5417.0
169.134075 2421.5
171.112938 2851.3
175.118478 11112.0
187.107742 3053.5
187.144197 3478.0
197.127884 6567.7
200.138688 5805.8
201.122193 3558.1
214.116694 3085.9
215.140302 3052.5
219.001483 2335.2
225.122788 3838.3
225.971889 2577.9
226.118387 12670.3
229.799120 2740.5
239.174346 6844.1
240.158533 6174.2
242.148966 10201.8
257.158827 2845.8
258.144041 3907.5
260.196996 2499.9
264.486621 2478.1
267.170015 4028.6
268.166448 4296.0
269.161236 3977.0
270.647695 3028.1
271.138942 6335.0
274.186528 8981.2
276.156685 2745.0
283.075632 2535.1
286.141333 2199.7
297.155662 11672.7
299.171337 8787.1
305.221403 2809.0
320.181556 6259.2
355.233298 4206.9
363.185333 10081.9
366.179555 2970.5
396.223279 4175.9
403.228748 5836.9
413.213083 5207.0
415.904382 5161.9
437.252320 2434.0
444.243034 5617.9
448.730447 4285.0
453.286499 2902.0
462.251601 3674.5
487.259676 4480.3
511.249181 6853.0
524.292668 6915.4
536.275728 3250.0
540.287566 10588.6
543.973352 3551.7
582.312169 3089.6
623.351897 20376.4
623.847464 8144.0
624.351071 7087.0
627.337513 5904.5
628.339194 3235.3
630.344331 29800.4
631.345579 7448.5
639.353710 7258.4
640.352747 3286.6
660.375296 2797.6
674.371000 7636.5
723.887410 9048.1
724.397077 3866.5
732.287476 9991.6
732.402185 22581.0
732.877814 6532.0
733.291973 9079.7
733.415617 11018.3
743.424013 6859.4
754.377531 6163.7
755.468303 3698.9
772.394549 2907.0
780.925673 6427.3
781.427172 5543.3
822.361678 5122.9
825.419307 15117.5
826.419165 4998.2
828.963934 4944.6
837.467064 4781.4
837.962121 5769.6
846.485225 3060.7
858.455679 13586.7
859.458153 4106.2
866.322759 5209.2
868.545652 4758.2
896.452836 11445.8
897.460101 3241.6
935.446182 3302.1
953.351031 3868.2
957.517713 6627.4
958.520158 3127.7
1028.558685 5449.6
1036.487522 3885.1
1052.421881 5281.5
1053.425885 3895.7
1100.595421 4367.2
1156.612445 7079.5
1157.612080 3028.1
1162.612494 5161.3
1222.536274 5494.2
1223.527844 5139.2
1224.544037 3729.2
1253.657609 10569.0
1254.670916 12182.6
1255.668812 5170.2
2195.922058 2897.6
END IONS
BEGIN IONS
TITLE=20180615_KS_CL_9.14195.14195.3.0
CHARGE=3+
RTINSECONDS=2993.7088200
PEPMASS=766.094400
110.071427 7926.3
120.081073 6101.3
129.102122 13772.4
130.086110 3269.2
136.075604 9534.5
147.076224 4108.1
147.112988 8112.4
155.117533 4289.9
157.133102 6175.6
171.111703 2273.7
175.118911 18704.1
216.097512 2487.5
225.097738 2592.3
230.113167 6157.8
266.151387 2649.4
272.159581 3299.1
277.118498 3670.0
278.121124 2486.6
294.621291 2369.5
309.080289 2561.5
310.176071 3860.1
320.046136 2653.6
343.215825 2501.8
359.241466 8675.8
360.242188 4190.8
386.201996 2713.0
404.693875 2344.0
406.161441 5499.6
407.165881 9292.1
424.130279 2434.9
462.237125 2377.5
463.229529 2830.1
469.732082 3066.2
478.168198 2704.2
488.282348 8957.2
489.287389 10755.2
520.241447 2842.8
595.033133 2586.8
747.375231 4281.5
748.373751 8200.7
756.363620 3274.5
765.394791 339937.3
766.397271 63083.3
END IONS
BEGIN IONS
TITLE=20180615_KS_CL_9.14274.14274.5.0
CHARGE=5+
RTINSECONDS=3005.9433600
PEPMASS=563.312600
109.985270 2242.3
110.071597 5427.1
110.209838 1940.0
115.321652 2152.3
116.851776 1916.1
120.080845 5094.6
129.102375 21674.1
130.085953 3651.4
130.105420 1897.1
133.043420 4474.0
134.992461 3781.5
136.076142 3506.7
147.112897 4009.4
155.081292 2128.2
157.039785 1980.6
157.096907 2358.4
169.133493 2975.1
171.111562 2178.1
173.091877 3761.6
173.128155 2621.0
175.118742 8689.0
186.123057 4992.2
197.128203 6376.1
201.122892 2649.2
207.147715 2193.9
212.103495 2231.2
230.114557 2701.1
239.104110 2699.6
283.140130 2486.1
323.498475 2262.6
325.150334 3977.0
367.775720 2220.6
378.487139 2130.1
399.706691 2369.3
402.371555 2232.1
430.735209 2059.5
444.245996 5835.6
453.282564 3284.3
471.942128 2403.8
562.801375 3260.8
563.288486 7959.7
566.366565 5476.6
619.763689 2259.9
685.292798 6858.2
717.288521 8738.0
739.439268 2919.6
764.393766 4053.5
988.450813 2543.2
1235.821892 2491.1
1758.365117 2688.2
2076.282853 2885.5
2614.304002 2893.1
END IONS
BEGIN IONS
TITLE=20180615_KS_CL_9.14495.14495.5.0
CHARGE=5+
RTINSECONDS=3041.3133600
PEPMASS=574.119054
110.071181 11828.4
111.263660 2240.7
120.080325 9770.6
127.086277 6317.7
127.954777 2248.9
129.102020 20179.1
130.085787 7952.2
132.821407 2156.2
134.992347 2433.7
136.075394 16227.7
146.485443 1904.0
147.112479 14590.4
154.735828 1929.3
155.080468 3184.3
169.097078 3747.1
169.132423 5747.5
170.115377 2206.5
173.128288 10674.2
175.118486 14350.9
179.650662 2475.1
180.100865 6006.9
183.111441 2396.8
196.309446 2190.2
197.127573 4822.1
201.088111 2287.7
201.122558 9546.6
225.097955 2827.0
235.142829 12433.2
236.146574 2939.4
240.132904 2484.5
243.132251 3620.2
257.160923 2928.8
258.143319 4508.9
260.196074 3050.9
261.972219 11165.0
263.102015 3383.1
263.138338 5935.1
264.104014 2255.1
270.648185 4026.4
274.186034 5005.3
275.169845 3965.1
277.084468 2522.6
286.138831 5021.8
288.081028 3506.9
299.686739 2873.1
312.281500 2352.0
314.172613 2537.4
320.180215 3690.9
329.181376 6687.3
343.206557 4664.0
345.224698 2794.9
349.143288 3378.2
359.238465 2976.9
374.234921 2537.8
401.166982 2812.1
403.228319 4524.9
440.603450 2474.2
444.245710 3560.5
460.291925 3451.8
474.267067 2676.6
491.740483 2679.7
494.776811 2707.2
496.292874 3001.9
500.234106 3197.4
515.779636 6285.3
540.285984 4318.2
557.303502 3213.0
573.812453 3504.6
574.273144 4673.6
574.364344 22379.5
575.355677 3445.0
617.327633 3503.3
623.351193 3935.0
639.350095 4871.4
663.298239 3631.1
665.042962 2605.1
685.402188 10251.8
713.384580 2905.0
728.286718 2772.7
764.381624 7903.8
765.396220 2998.7
782.939027 3680.1
783.431348 2759.0
825.415861 7726.7
832.473853 3829.0
840.401854 3662.4
871.457477 3447.2
877.469495 5669.7
887.460331 3140.9
896.458333 4107.4
2862.832653 2760.0
END IONS
BEGIN IONS
TITLE=20180615_KS_CL_9.14527.14527.5.0
CHARGE=5+
RTINSECONDS=3046.7014200
PEPMASS=574.119787
110.071476 11320.8
116.070730 2733.9
120.080701 9162.7
127.086294 3526.9
129.065915 2344.7
129.101857 17299.0
130.085880 7299.2
131.117158 2166.6
136.075271 31055.7
137.079514 3195.8
140.143285 2344.4
143.117598 2565.9
147.112381 11902.6
159.076928 2493.9
169.096743 3944.8
169.133294 4522.0
173.092318 3360.0
173.127825 20466.7
175.118417 9555.4
180.102187 2432.3
183.076102 3823.8
183.112421 3226.9
187.106892 3097.7
197.128264 8378.8
197.164560 2849.4
199.179905 2607.2
201.086361 2934.0
201.122560 10277.9
225.160332 2414.4
235.143044 24138.4
236.145509 3943.9
242.149133 4290.2
257.160448 4462.7
258.143442 5809.9
261.971775 8838.5
262.974680 4258.0
263.138838 10829.6
264.170231 2465.9
268.131938 3250.5
270.647080 4741.0
274.186825 10318.8
275.170679 4362.4
286.139137 5946.8
288.080761 5785.3
320.180349 4402.0
329.179917 5631.6
331.199061 2695.2
339.720554 2415.2
343.708785 2926.0
352.159434 2507.6
373.168324 2854.3
377.697885 2424.8
378.162174 2498.7
387.151509 6117.3
388.164110 2730.3
401.165133 9623.6
403.227463 3560.6
413.212907 4264.8
428.248674 3943.5
444.246812 2123.6
460.292003 2986.4
473.240686 2422.7
475.266931 2920.7
528.213238 2596.0
540.283005 10450.5
541.549043 2521.2
574.366306 19287.2
574.797966 3101.1
575.276880 2695.1
575.359919 4083.2
598.336268 3934.3
623.348980 3726.0
639.354660 7166.9
665.042800 4423.0
665.374443 3733.3
685.400478 4529.9
686.393461 3774.9
728.281538 4054.9
754.378746 6924.8
764.385417 5208.4
765.392356 5032.4
774.420351 2924.0
783.445525 3087.6
811.506428 2979.3
825.422823 12013.5
826.414118 6114.8
827.426777 3058.8
832.969749 4291.6
877.483042 3886.3
878.470036 3821.7
887.456126 3253.3
896.456941 7824.2
897.464793 3417.3
959.585157 2752.0
2472.800063 2861.1
END IONS
BEGIN IONS
TITLE=20180615_KS_CL_9.14651.14651.3.0
CHARGE=3+
RTINSECONDS=3067.1009400
PEPMASS=661.698700
110.071392 17578.0
110.096965 2689.5
112.086850 13120.1
115.020819 3005.8
116.070542 4072.7
119.059550 2789.6
120.080728 29231.5
125.070903 5311.7
129.102359 35806.3
129.111997 5486.7
130.086093 14903.0
130.105265 3598.8
133.042940 10064.3
136.076000 6452.2
140.081373 3597.9
141.065071 3195.8
141.101921 7652.7
143.081723 4260.6
147.112813 23477.0
150.059206 3499.7
153.065339 14889.7
155.081213 5023.7
155.117893 7511.2
157.108341 19716.8
158.092109 5413.7
159.112157 9173.5
166.123464 2876.0
169.096552 6995.0
169.133202 15614.0
170.137586 3292.0
171.076195 3799.3
171.112182 8296.2
173.091749 4083.5
175.118469 18482.7
176.121722 2955.6
177.101922 4944.8
183.112404 6452.5
186.123899 17000.1
197.128253 15365.1
198.131612 3222.0
200.138959 31948.1
201.123757 3345.9
201.142466 3383.7
205.096019 3402.8
215.139079 5468.3
217.133993 4235.6
228.133873 7921.5
234.144517 5732.4
239.736720 2724.8
244.141909 3025.9
245.127608 3155.1
249.820258 3221.1
258.144364 4848.0
259.153549 10320.1
263.102111 3771.7
276.182084 4504.4
281.162922 3548.1
287.148066 4687.4
291.165295 9454.4
298.137565 5514.0
303.190495 3389.8
304.176008 16589.0
310.209917 4340.3
321.202115 14293.3
322.185174 4292.7
347.220407 5106.2
360.155631 4102.2
388.229620 3838.6
390.233848 10915.2
401.190364 5151.3
402.176591 22963.7
417.199310 2711.9
419.202931 256610.5
420.206247 36790.7
436.229071 3844.8
443.256639 2907.3
444.243948 16139.0
474.033239 3145.1
487.262697 5758.0
489.194837 5877.3
503.223891 12174.2
504.236757 3608.8
505.259306 6621.3
520.250767 174037.6
521.253933 25899.0
530.238461 5901.7
531.218194 54040.7
532.232503 8736.1
547.260323 22086.2
548.245536 1480697.0
549.248189 260017.2
557.330552 4418.9
598.376398 5213.0
603.318296 4655.1
604.326147 10441.9
616.307293 29585.7
617.317432 13279.5
619.314768 3161.2
630.342088 3879.5
633.334107 408495.0
634.337873 90412.2
634.441908 5292.8
643.314179 3724.1
644.302748 16372.6
645.297401 4223.2
661.321536 433536.9
662.327251 119080.7
703.394720 10412.1
765.428212 3330.2
847.497232 7957.7
878.477303 4335.6
1023.561151 5255.0
1049.532987 4329.6
END IONS
BEGIN IONS
TITLE=20180615_KS_CL_9.14654.14654.6.0
CHARGE=6+
RTINSECONDS=3067.5794400
PEPMASS=739.195819
110.071472 3767.5
118.287222 2282.3
120.066799 2277.3
120.080866 15521.2
129.102022 12998.5
136.075742 11816.2
159.112340 6617.8
169.133093 2739.5
186.123611 2528.2
197.128596 3998.9
210.025418 6202.5
235.144753 3797.8
261.154510 3464.5
283.143795 3073.8
442.873907 2333.9
540.263138 2281.5
570.381487 2494.5
591.973648 3428.2
597.625568 4710.1
656.313566 2751.4
661.333663 4271.8
684.285939 3211.0
713.393456 3075.9
730.887371 2476.6
738.878583 6728.8
739.413833 17702.0
739.885291 2926.6
747.003529 5377.4
800.409645 3029.2
840.402823 2832.8
855.975086 3445.4
895.953896 6619.6
896.451694 5127.3
896.965883 3598.6
903.455436 3891.5
905.464842 4514.7
2169.251512 3116.4
END IONS
BEGIN IONS
TITLE=20180615_KS_CL_9.14866.14866.3.0
CHARGE=3+
RTINSECONDS=3104.9233800
PEPMASS=843.451565
110.071514 7478.4
113.870657 2460.1
120.081115 7863.3
127.086543 3554.2
129.101977 5926.0
133.042799 2523.4
156.076630 3718.7
175.119480 6083.7
199.069793 2446.3
200.138918 2986.8
201.123000 3001.9
214.118065 6210.6
225.097980 2413.6
291.164146 3159.7
301.167538 2487.6
315.129682 3054.7
390.233147 2838.7
462.236505 2402.1
470.237120 3268.9
734.365455 5513.5
826.388000 4395.0
827.373245 4914.6
843.400469 64952.7
844.407895 35142.2
1038.492379 3378.4
1083.178641 3221.1
1827.846281 2731.5
2318.122453 3040.9
END IONS
BEGIN IONS
TITLE=20180615_KS_CL_9.15028.15028.5.0
CHARGE=5+
RTINSECONDS=3131.1600600
PEPMASS=628.549013
110.071609 23835.3
116.070596 4743.1
120.080718 16360.9
121.085051 2445.0
122.059990 4358.3
128.106984 36571.5
129.102151 42438.6
129.110982 3913.5
130.086276 18517.8
133.042862 4146.0
136.075927 6501.0
140.071232 3340.9
140.143415 3090.6
141.066048 2919.3
143.081961 2510.3
143.117893 2875.5
147.112549 42848.5
154.121921 3616.0
155.081590 6072.5
157.133985 2532.6
159.076646 3082.0
159.112612 3464.7
169.133616 5023.5
171.112459 2902.5
173.092417 3260.7
173.128111 3010.3
175.119682 13748.8
175.133815 2287.6
183.113269 4195.4
183.149946 2808.4
186.124009 4551.6
197.128506 8620.0
201.087390 5465.8
201.123453 8133.5
203.102640 3041.7
204.134209 2454.5
210.025436 2527.1
210.123485 2867.3
211.144443 3396.0
213.087324 3503.7
217.667124 2617.4
221.563037 2519.1
226.118441 3021.3
229.118764 5874.5
229.154405 12823.6
230.157477 3058.9
231.097684 10146.0
238.119375 3061.5
239.137438 14902.7
240.135617 7009.3
240.159596 6472.4
243.134441 4154.6
256.130340 3913.2
257.150189 8436.4
258.145770 5528.9
260.197266 5570.1
269.186154 23178.6
270.189683 2840.8
271.143906 2436.7
274.187549 3643.8
276.155661 14858.1
280.164364 2822.2
295.183840 2928.3
297.149146 2686.4
297.180575 11170.6
300.187002 2420.1
312.155820 3435.0
330.166640 2646.6
333.177872 2688.2
342.162712 2496.9
343.160463 2288.6
354.201658 18466.6
369.218402 2731.7
370.161018 5927.6
385.402720 2470.8
388.230093 10751.7
400.934499 2469.7
437.934272 3701.3
460.180526 3430.7
483.246063 3320.7
487.265141 3230.8
503.296757 2602.7
530.873628 3670.4
557.331872 3806.8
560.287139 7515.5
562.331277 12181.0
562.668211 9051.2
565.344042 16542.4
583.343923 3813.1
591.856549 3182.6
592.973073 3017.3
593.317899 3165.8
594.315035 3120.6
597.290436 6508.2
598.361543 3190.5
599.373878 4992.4
600.374624 3689.7
600.676008 15647.8
601.008559 8310.3
601.350274 7576.7
607.312308 3631.0
611.335585 7386.2
612.367379 3013.9
619.791766 3012.3
620.326615 8356.6
620.833597 4874.8
628.384349 2920.4
628.842626 9547.7
629.349734 630584.9
629.839234 10060.6
630.355224 32345.7
637.687424 9490.7
638.018560 6949.2
643.685974 11654.6
644.024331 9050.7
644.353042 9876.1
649.265408 3446.4
649.396593 2568.8
650.327524 3733.5
655.894831 9227.6
656.398076 6823.8
657.293994 3954.2
661.320875 4045.6
662.332138 5229.3
663.334130 5261.5
672.406567 16963.8
676.714272 5485.5
677.041627 5025.9
708.334288 3574.1
712.439195 5888.0
712.941797 3993.0
714.395187 2747.1
722.350790 3054.6
764.380427 3553.4
771.328654 2986.9
772.322380 7847.1
775.398080 5333.3
776.416835 3127.5
785.496163 3332.3
801.420355 3765.4
802.407509 3658.1
803.434884 4323.1
818.422275 4220.9
831.430694 2992.3
840.408421 3253.5
842.996290 3702.6
843.496956 3805.7
875.460654 3274.0
886.517828 4603.5
887.353418 7512.3
900.499903 6939.8
901.001712 3729.9
905.460435 3697.6
906.468151 4162.3
907.471904 3657.6
936.447905 6327.9
999.473460 4023.7
1000.436582 13209.5
1001.433178 6618.9
1058.550999 3282.5
1086.616449 7019.6
1087.626166 4086.6
END IONS
BEGIN IONS
TITLE=20180615_KS_CL_9.15051.15051.4.0
CHARGE=4+
RTINSECONDS=3135.4121400
PEPMASS=485.547468
110.071280 5086.1
112.040187 2348.1
112.087090 3292.1
113.071279 2419.9
114.091388 16907.1
115.086865 2411.5
116.070604 2567.5
120.080804 39977.1
121.084595 3147.7
123.055554 2353.1
123.091845 3776.6
127.086573 6799.4
128.771220 2045.9
129.066184 2481.0
129.102213 32732.1
130.086124 16785.6
133.042804 3623.6
136.075595 6695.6
139.122868 3355.6
140.143448 2321.7
141.102077 5509.7
147.112565 17063.7
148.116133 3702.2
150.408998 2115.4
155.081621 3675.1
155.117251 2438.2
157.133107 3019.3
159.112642 6712.2
165.103057 2447.7
167.118040 2673.8
169.097326 8230.7
169.133505 4928.0
171.112381 5070.4
175.118581 12923.1
177.101897 15000.8
182.127886 2481.3
183.112570 18374.5
185.128551 3563.3
186.123165 13227.4
193.096118 5159.2
195.076934 2826.2
197.091933 3626.6
197.128619 3545.8
199.179630 2483.3
200.139123 5526.5
204.133797 19281.2
205.096647 6196.0
210.123477 7003.9
211.107613 14114.4
212.104459 2260.2
214.117946 22016.2
215.139065 4347.1
215.623525 6028.1
223.788276 2192.5
228.134671 5238.1
238.118199 6199.5
239.102071 10216.0
240.133522 3101.3
244.136317 3096.9
246.090313 12043.6
246.155279 7018.1
251.175061 3203.3
266.111021 2295.3
278.185184 3544.9
282.144842 2506.6
299.171477 4727.6
303.203214 12341.4
306.179988 9727.0
310.175001 3842.0
317.127652 4583.5
324.191341 30211.8
327.204233 8458.8
333.188655 7359.6
342.201897 4984.5
342.824872 2259.7
345.161401 2642.4
350.205595 3346.0
351.204929 2320.2
352.187888 3886.3
353.217774 3930.5
375.647919 2550.5
377.218078 2448.1
395.229182 14220.2
397.694355 2913.0
398.240039 5773.5
400.219180 6127.1
406.208605 3043.0
406.628438 2440.8
416.195227 3960.8
417.245121 6359.8
422.275580 4479.9
423.222522 4818.8
428.219423 4072.0
430.237211 9493.2
435.821071 3079.6
436.160091 2903.2
441.182391 2551.2
444.244291 8719.9
444.871872 2334.0
449.183876 2684.9
453.281517 7976.5
470.232968 2956.7
470.548310 3149.7
470.888951 4622.7
484.324395 18551.0
485.232404 7673.8
485.322711 3754.2
485.561740 5768.6
487.261517 23225.3
491.754725 4201.7
501.277497 2833.2
532.255490 2710.1
548.285146 36287.9
557.328289 4197.4
569.340094 6545.8
597.853379 17219.9
598.353354 9041.0
598.850709 2928.9
600.347982 5558.1
619.322502 13296.3
626.295684 3179.0
647.393927 2881.2
652.412126 3945.7
657.363241 3268.0
669.434687 2837.8
686.374681 2709.3
732.407702 14766.7
829.421940 3683.9
843.536569 4749.3
844.513699 3026.7
856.472389 4053.9
1633.603383 2650.0
END IONS
BEGIN IONS
TITLE=20180615_KS_CL_9.15081.15081.3.0
CHARGE=3+
RTINSECONDS=3140.3604000
PEPMASS=646.032412
110.071731 14859.7
114.054955 2611.5
114.091517 5969.2
115.087002 2476.1
120.080870 92002.7
121.084425 6319.2
127.086650 14596.5
129.065802 3052.2
129.102227 192755.0
130.086301 33185.0
130.105701 9643.9
131.117891 3005.6
133.043023 8800.8
134.993258 3978.5
136.075799 7450.6
140.142980 4414.1
141.102479 7386.4
145.098058 2837.5
147.112738 38129.1
150.440440 2244.0
153.066109 2809.6
155.081345 6715.3
155.117777 3619.1
157.133396 6896.5
158.091956 3774.6
159.112614 84192.1
160.042952 2329.2
160.116245 4990.7
165.101663 3522.3
167.080311 3319.0
169.097209 29650.4
169.133442 50795.8
170.136765 3799.9
173.091819 4729.7
175.089869 5327.5
175.118970 28428.7
177.101688 18929.4
183.112596 7231.5
185.128128 10093.0
185.164121 4517.7
186.123555 60151.6
187.107480 26827.5
187.124283 5123.5
188.111120 3026.9
195.076064 2875.6
195.111915 2491.1
196.107728 3315.7
197.092124 28954.1
197.128435 53306.9
198.132595 3458.5
200.138851 17028.9
201.069198 3178.4
201.123592 3212.1
201.141212 2609.6
203.084274 2944.9
203.102562 2720.2
205.096634 19247.0
211.107222 4261.8
212.103552 2971.0
212.138877 8537.4
213.087164 4831.3
214.118293 164819.4
215.121482 14532.1
215.138862 6294.0
225.098680 2855.9
225.124191 2853.9
228.133458 13609.9
230.114645 2957.9
231.097256 4737.8
242.185733 4480.8
243.133631 6219.1
244.484199 2728.4
244.512842 2839.8
246.089594 13856.6
246.155426 20377.2
254.148133 6012.9
257.161314 4007.8
258.144052 8688.2
260.123505 73818.3
260.196614 10688.6
261.089483 2990.3
261.126593 5429.8
271.178161 2396.6
274.121683 7760.9
276.153365 2733.4
282.181310 16869.8
282.209046 3030.3
283.176936 4626.1
299.171155 10977.1
306.674311 2680.3
307.143339 3181.9
308.196948 4440.6
310.178046 4234.1
310.212832 11203.4
316.148569 3462.9
317.126904 7604.6
326.710522 4383.6
327.202088 23446.0
345.158255 4586.6
352.162153 4778.5
353.218564 16265.3
354.214615 5493.8
373.209326 22448.4
381.211619 4466.0
388.229649 2968.4
389.189075 3923.8
398.238002 5126.5
399.183296 3359.3
404.399261 2398.4
411.233686 7447.2
416.191994 2819.3
417.198027 4975.4
428.195544 3317.9
430.211428 3157.6
430.263979 3518.6
433.265753 3941.2
436.256505 2844.0
444.243699 7645.6
453.280447 6650.3
478.268895 4314.7
484.259701 3445.1
484.665579 2697.4
494.260710 5210.0
498.789093 2765.4
502.272362 9408.0
512.269241 3411.1
528.828738 4320.2
534.311025 2890.1
541.279579 5564.1
548.248505 2811.4
553.728078 3423.2
566.364777 5128.4
569.336692 3241.7
581.340854 16715.3
583.297731 4286.8
591.797264 4202.9
592.289891 5177.1
594.348543 4356.7
594.849925 5302.1
597.855259 21179.7
598.366254 19986.3
601.324718 3202.0
602.859193 2998.1
605.268661 8349.4
606.257295 3058.1
623.300819 5988.0
624.309466 4535.3
629.866801 11559.1
630.365149 7683.9
632.305333 6095.5
645.337125 15831.2
645.829283 4638.9
646.354395 11882.2
647.387374 6278.7
647.888252 7124.9
652.414023 14505.7
653.417385 4881.7
667.884171 6788.4
668.385864 4002.0
672.387513 6270.1
673.403951 3807.1
686.907628 5369.2
688.847614 5206.6
690.355794 4488.4
695.894984 4083.6
696.394894 3591.7
703.904195 3667.9
704.406113 21461.5
704.911143 15385.5
705.412600 6434.1
713.389949 4105.9
718.355088 15188.1
719.344930 4594.6
720.384326 3127.3
724.362059 3641.9
732.366373 4537.7
734.333941 5177.1
736.387056 3292.7
751.479593 4306.5
752.396599 4685.1
761.390914 11752.1
762.387264 5210.9
769.405977 4439.1
769.929836 27583.1
770.428722 24316.4
770.920436 7671.2
786.412726 3102.9
787.411859 15099.7
800.422479 7885.8
803.431676 4715.3
805.448636 27156.7
805.950024 29173.8
806.451027 10376.4
819.423381 4404.0
827.426465 3254.2
831.434915 11003.0
832.433397 3861.2
843.535488 5102.8
861.982694 6392.5
862.487353 14638.4
862.991455 4284.6
865.516063 7100.9
866.517153 4088.0
867.457636 4147.7
871.464876 7306.1
913.485818 4305.0
914.468476 3815.3
918.447496 3961.1
919.481253 7926.0
931.473874 4186.7
932.486425 3857.3
975.513524 6289.6
987.489989 3607.6
996.558820 8004.9
997.549575 4606.8
1000.491790 3312.0
1032.532917 9920.2
1056.649399 3532.2
1067.591258 7717.1
1084.622434 4375.4
1086.572634 4080.9
1087.591448 4550.4
1103.569522 8708.5
1104.557771 9261.1
1105.559296 6093.6
1187.698688 6080.7
1188.659180 5686.9
1194.678442 10973.0
1195.691077 8436.4
1259.707514 5150.6
1263.589878 10913.3
1264.611641 4709.9
1265.596932 5505.3
1376.675229 5353.0
1407.816547 3815.7
END IONS
BEGIN IONS
TITLE=20180615_KS_CL_9.15240.15240.4.0
CHARGE=4+
RTINSECONDS=3165.9173400
PEPMASS=484.777043
105.055401 2977.6
110.060356 6490.3
110.071248 6731.4
112.087188 7770.3
113.071449 2918.6
114.092121 3712.4
115.050727 4581.5
115.086555 3667.5
116.071016 3933.7
120.080873 479281.8
121.084378 38219.1
124.075715 7174.1
127.086548 50348.4
128.089609 5006.5
129.092820 3076.3
129.102264 78834.8
130.086282 82483.4
130.096059 3994.1
131.089532 6336.2
133.229555 3715.0
136.075226 4799.8
138.091117 3975.1
139.086447 10245.3
140.143253 4759.0
141.101800 21218.7
147.112673 112736.8
148.116428 7879.5
155.080911 5945.5
155.118145 15607.8
157.133094 28481.7
158.092393 10325.8
159.094820 3159.0
159.112917 4027.5
165.102020 14103.5
169.096947 57261.2
169.132277 3401.6
175.090056 24326.0
175.118718 62896.3
177.102035 216930.8
178.105401 17233.7
180.065305 3610.0
183.112595 27163.2
185.128303 25669.9
186.123160 58853.4
197.091928 52261.8
197.128747 3971.5
200.139152 70764.4
200.156801 5294.9
201.068709 4749.1
201.142252 5404.7
203.084369 16557.5
204.133740 6692.6
205.097008 72745.3
206.100457 5690.0
211.107572 12109.3
214.118265 240783.3
215.120973 16330.8
215.139374 5855.1
222.147064 4851.0
223.142957 3652.9
228.133905 56854.7
229.063782 5058.3
229.131702 10859.9
237.124117 6123.2
238.117977 6102.2
240.133650 7863.9
246.090054 39054.9
246.155800 59187.3
247.159022 5104.9
252.132784 6657.7
254.149847 10480.6
265.117991 4751.5
266.113414 13634.1
267.148716 7773.9
271.146324 6683.3
271.175382 6171.5
282.144799 12047.0
282.180977 36729.6
283.183352 4764.4
285.155462 9430.7
298.163082 4880.3
299.171212 52402.5
299.202829 6617.1
300.137493 7261.4
300.170256 5657.9
305.222351 3566.6
307.143926 13707.8
308.197300 15597.8
309.193429 6087.7
310.174984 8559.4
312.135775 4744.0
316.167375 4663.5
317.127865 21890.5
317.161813 4845.9
324.191463 8957.1
326.710122 31105.4
327.165367 14654.9
327.202073 110878.5
328.167206 6752.5
328.206137 19086.3
345.158830 14014.0
352.165408 14096.6
353.217527 52695.4
354.218287 6572.5
365.217132 6035.5
366.220565 3790.6
370.245249 9349.8
376.244446 12518.3
376.747418 6419.8
380.233367 4619.3
381.208857 16196.3
382.217103 3681.1
388.195160 4386.4
393.762866 8133.7
398.239887 65049.1
399.242883 13227.6
411.236850 3576.8
413.271547 13850.4
414.754546 3768.5
416.195068 13315.2
422.273950 65230.0
422.774252 25383.7
423.275427 7054.4
424.257734 6163.4
424.754754 6676.7
426.236047 4363.9
430.206823 22633.2
436.255728 4621.2
444.248386 4381.1
450.233411 9865.2
453.285951 10602.9
459.200988 4089.5
467.295675 5250.8
471.808535 14293.2
472.313865 5794.6
472.809917 4298.6
476.798344 7427.8
478.229238 8788.6
484.256157 17977.3
487.266387 10825.4
490.272768 9256.3
490.773533 3786.3
495.255575 6486.5
495.808307 67600.2
496.306348 34418.8
496.808190 9495.1
497.311027 8682.6
501.284338 6954.9
512.254855 5888.9
520.317632 9047.6
525.304733 10476.4
525.795720 7694.0
528.831404 10092.2
529.275987 20765.7
544.252378 3995.3
545.345889 11543.8
545.843715 11247.6
548.285601 7350.9
560.342617 4386.9
569.340996 94022.3
569.845147 21920.1
570.342604 22223.7
580.332671 4880.3
581.275474 11775.9
585.836952 18472.2
586.328434 4349.8
589.344772 5604.4
593.850599 11219.4
594.352547 16088.5
594.845825 6424.6
595.391711 7358.7
597.852691 287496.3
598.355737 143883.1
598.856603 53739.9
599.356900 12192.4
602.364127 16672.9
602.858395 9043.2
603.360019 4984.3
609.271917 10660.8
615.331524 4859.7
621.356622 11447.3
621.854582 4905.0
626.288628 19100.1
627.294790 5886.6
629.867528 10165.0
638.388623 15797.3
643.323137 30438.1
643.418391 6517.6
644.325009 7152.2
647.387686 52557.3
647.888960 31409.8
648.389117 13665.5
652.413590 80063.3
652.876100 8630.9
653.415722 18653.6
659.369123 16023.3
659.871403 12687.6
667.381684 4357.4
667.885081 14148.7
668.394722 14527.0
669.439235 34752.9
670.439697 12694.1
687.385685 4216.9
694.890851 7516.6
695.388219 4495.3
695.892728 30660.6
696.396291 19814.5
696.898473 5729.6
697.433049 5644.7
703.395943 15910.4
703.900405 7983.1
704.407552 48182.6
704.910323 28077.1
705.408048 9551.8
710.395845 5777.6
715.441798 10719.1
725.427196 19975.4
726.434880 8029.7
732.900893 5098.8
737.449039 16769.2
738.452521 4531.7
751.470473 14679.3
760.444604 5206.4
761.414803 29243.5
761.918550 15593.2
762.417750 7609.6
764.434161 5063.5
765.430362 8577.3
768.508642 4194.2
769.927015 12939.6
770.432864 12320.4
782.444654 5413.6
796.928763 15370.7
797.428681 15661.4
805.445819 16536.3
805.943075 12693.6
806.447971 5682.9
825.518567 5580.5
827.481696 6074.0
843.540658 40816.6
844.522703 26737.3
845.518005 9145.1
847.501436 5022.3
848.495110 10538.5
865.524690 9503.2
866.515776 5799.7
882.541061 7454.9
913.495306 4349.0
942.607972 9184.5
943.579857 9216.9
949.541261 5067.4
979.528478 5581.8
990.605242 20959.4
991.597875 7661.3
996.568604 8079.6
1013.586289 4241.1
1020.594109 13058.2
1048.590066 27436.0
1049.597643 14033.5
1052.547337 6375.8
1056.646658 9121.4
1057.630217 5966.0
1066.608884 4273.5
1067.604125 11369.1
1069.580293 6047.7
1140.613299 4324.2
1171.648956 5045.7
1172.645476 5398.9
1187.677401 5512.2
1241.690981 4035.2
1258.712888 4336.4
1389.733230 4469.8
END IONS
BEGIN IONS
TITLE=20180615_KS_CL_9.15270.15270.3.0
CHARGE=3+
RTINSECONDS=3170.8342800
PEPMASS=646.033528
110.060385 4910.8
110.071448 15097.4
112.087259 3381.1
115.021567 2431.3
115.087167 2931.6
116.071003 2927.1
117.101631 2637.1
120.080864 141377.5
121.083966 9862.1
125.071076 2644.6
127.086959 14313.5
127.181637 2822.5
129.065574 3740.1
129.102186 91516.1
130.086211 36568.1
130.105860 5415.0
131.117577 3709.7
133.042982 8600.1
134.993054 4672.6
136.075344 5912.3
136.407275 2308.0
140.143776 3469.7
141.102003 6212.0
143.117524 4190.4
147.112696 43130.6
148.115984 3037.4
155.081372 10238.0
155.117272 5404.6
157.133506 10358.5
158.092069 4451.2
159.112633 13753.8
165.101972 7369.5
169.096950 34260.2
169.133320 22193.0
173.093456 3179.5
175.089790 7018.2
175.118708 39805.3
177.102097 31018.2
178.236873 2707.9
183.112886 8912.4
185.128194 8888.7
185.165528 2924.5
186.123651 42923.4
187.108448 5057.1
187.126535 3439.1
197.091689 41672.2
197.128191 24026.3
198.095174 4211.2
198.129752 2500.2
200.138941 35451.3
201.069274 2522.2
201.141186 2795.3
203.084445 10083.3
204.080273 2845.2
205.097207 24190.6
211.107275 4298.7
212.103410 3311.3
212.139033 8628.1
214.118269 203678.2
215.121613 14273.4
215.139681 3743.3
228.134442 20596.6
229.063539 3313.4
229.133637 4434.5
230.112763 3670.4
231.096606 3270.7
232.075080 4925.7
242.184937 2742.8
243.133722 5905.5
246.090188 24033.0
246.155330 31402.7
254.150272 6277.4
257.541364 2509.7
259.205088 2711.4
260.124764 6095.8
260.195762 7926.3
271.173848 2989.7
282.146884 5598.7
282.180812 24129.7
283.176790 5443.2
299.171006 20714.1
299.204607 4282.3
300.191258 3342.2
307.143937 8335.0
308.195719 8847.6
309.192812 4628.3
310.176638 7343.7
310.212412 7952.4
315.111690 4957.7
317.128908 14613.3
327.164989 3495.3
327.201867 44211.9
328.203155 5595.5
345.158367 6794.9
352.164402 6745.4
353.217573 28443.3
354.218842 5874.1
370.244949 2815.2
381.212934 10485.7
388.193876 3124.9
398.239851 6767.6
399.243274 2445.4
411.232128 4276.6
416.195703 4179.1
424.257292 3618.4
430.212219 4012.5
433.265257 3513.9
444.244047 5727.5
453.281471 4624.6
470.247305 3489.2
471.808934 4170.3
479.298050 3702.0
494.263042 10486.7
495.805312 3971.7
498.788834 8489.0
502.272120 3121.4
528.829896 6962.1
529.831925 3198.7
534.309029 4443.7
545.844904 3473.4
559.308304 6212.8
566.363249 4667.9
569.341459 6229.8
582.340216 4550.6
590.257132 3428.5
590.840336 3178.8
592.381528 4194.0
594.353682 17347.2
594.844589 5233.0
595.983811 3469.5
597.853414 27154.1
598.359909 23103.9
598.850248 5676.0
599.358730 3583.4
602.364004 4005.9
605.270646 4794.7
623.301908 8447.8
624.309082 3671.7
629.873086 12675.4
629.962139 3107.1
630.365061 11375.9
630.867003 5380.4
645.835694 3897.3
646.339108 21819.8
647.391151 16495.0
647.885663 10487.4
648.388578 3886.1
652.411882 24658.3
653.415033 7542.6
661.323794 5920.7
667.879027 9599.5
668.386983 11872.1
668.893288 3884.4
672.388183 9428.9
686.407861 5351.7
687.384639 2878.9
689.355716 3315.5
696.389756 3242.3
696.888592 4474.0
703.396180 8419.6
703.893488 3449.7
704.409636 40020.8
704.909020 19089.3
705.409066 8971.3
713.382460 5310.6
718.352814 7076.5
719.343509 3330.6
732.395067 3319.1
736.389037 9069.7
751.476607 7343.3
769.928462 50360.7
770.427938 40072.4
770.928890 17994.5
771.425283 5137.4
775.413767 7645.4
787.415707 4910.0
797.440545 3758.9
800.425817 6138.9
805.446487 48713.3
805.948422 36257.0
806.452869 26519.0
806.946460 10894.3
811.443949 3645.0
817.447989 4513.2
820.432521 4250.7
831.432196 3429.6
843.531208 10145.2
853.458324 3784.0
861.988084 23251.0
862.490160 14546.1
862.987524 10197.1
865.529051 11643.8
871.460170 4260.7
882.535644 4255.8
883.416551 4531.4
913.489870 5717.6
919.000208 10879.8
919.520958 5650.2
925.472901 3635.5
945.456835 4913.5
985.523679 4253.2
990.600488 3570.7
996.557834 8206.2
997.565503 5334.7
1013.583950 6494.4
1048.589389 6304.6
1057.637113 3664.5
1066.595641 4990.0
1067.604011 9474.1
1069.559385 4734.7
1187.681034 6379.4
1188.661690 4040.0
1194.703708 18979.7
1195.687964 7799.5
1196.673885 4047.4
1233.711467 4124.9
1258.721545 9031.6
1259.708722 6217.3
1261.695721 5596.5
1293.773751 4067.2
1371.808889 4228.9
1407.801020 4534.3
END IONS
BEGIN IONS
TITLE=20180615_KS_CL_9.15419.15419.3.0
CHARGE=3+
RTINSECONDS=3196.5524400
PEPMASS=644.708765
108.841727 2211.8
110.071657 23570.1
114.091346 6954.9
116.070819 3565.3
119.081369 2551.0
120.081040 15265.2
122.070421 2656.7
123.054423 2184.8
125.070559 3302.7
127.086891 2566.8
129.102153 47433.3
129.154977 2051.1
130.086036 22046.5
133.042406 5998.8
134.993254 5539.8
136.074887 4927.1
141.101769 3081.7
147.112519 24436.8
151.785589 2389.3
153.065508 4007.9
159.112632 82115.8
160.115571 6555.0
169.132721 11700.6
171.076757 2223.9
171.112410 3481.1
175.118826 8356.6
185.091778 3041.1
186.123493 6181.1
187.107690 26581.9
187.143644 4634.3
195.075433 2289.0
197.128501 13817.4
200.140064 2490.1
201.122713 3314.1
213.086413 9086.0
215.138025 3672.1
221.129504 2716.3
230.114801 2884.3
231.097197 4388.9
233.166196 2431.6
240.158284 3254.3
257.162042 2975.8
260.196141 13506.8
263.939822 2571.2
288.689867 2546.2
298.139958 2804.2
298.172510 2569.6
361.242337 4200.0
391.235455 5486.8
415.160025 2728.1
417.192362 3352.3
419.772370 7841.9
420.274367 3730.0
432.281806 3046.4
444.243280 5184.9
487.258139 2795.2
489.301521 5035.1
494.265814 3588.0
499.599143 2783.3
520.281828 3463.5
557.332082 2646.9
563.331711 3605.6
581.338247 4662.6
598.357264 2956.6
613.849411 2778.8
626.357978 3988.0
644.847526 2998.6
645.343101 13955.7
701.913657 6121.9
702.926230 3566.1
745.435187 2708.6
758.459738 5510.4
808.981519 6673.6
809.487107 3543.5
819.424432 3063.0
838.536613 5192.4
864.498170 4566.3
873.489629 4595.8
874.005740 4056.9
874.512914 4286.6
END IONS
BEGIN IONS
TITLE=20180615_KS_CL_9.15644.15644.4.0
CHARGE=4+
RTINSECONDS=3233.4699600
PEPMASS=911.702544
110.071492 13502.0
120.080663 7927.7
129.102181 7180.2
130.086407 2532.1
146.062542 5270.6
147.112139 5602.9
159.112996 12544.4
169.133932 3568.2
171.784837 2186.8
175.119128 6276.9
185.359116 2372.3
187.106967 3709.8
206.870022 2545.1
230.111305 2261.1
240.132829 2715.3
260.195573 3055.1
270.088683 3710.8
288.099260 5560.8
288.201774 5353.0
555.251055 4206.5
557.251253 3224.3
619.247189 4716.0
649.264050 2824.8
748.295803 2942.0
766.401065 3444.4
793.059328 3073.7
797.339430 2686.9
861.365124 3181.2
903.452765 3450.9
911.434998 15044.1
911.964093 13932.4
912.472045 12240.0
1070.549526 3472.1
1099.614651 3376.9
1131.624420 3826.7
3319.028010 3870.9
END IONS
BEGIN IONS
TITLE=20180615_KS_CL_9.15656.15656.4.0
CHARGE=4+
RTINSECONDS=3234.9960600
PEPMASS=911.700304
105.698092 2562.5
110.071432 13105.9
120.080827 6634.1
127.455283 2249.4
129.102109 9707.6
133.547914 2437.1
146.062610 4776.2
147.112451 2744.3
159.112324 14142.6
175.117925 5732.9
187.107274 5720.4
197.128069 4544.9
201.066503 2946.0
260.194275 2742.1
288.098115 3423.4
288.202301 3687.8
537.399830 2607.1
820.349369 3064.5
911.439897 24220.4
911.960661 7079.1
912.388312 2685.2
912.512567 3372.2
974.504564 3118.4
1097.489690 3126.9
1372.686124 2978.1
1909.636017 3265.6
2093.769041 3308.1
2277.296545 3229.6
2279.643066 3316.2
END IONS
BEGIN IONS
TITLE=20180615_KS_CL_9.15674.15674.3.0
CHARGE=3+
RTINSECONDS=3238.1491200
PEPMASS=840.488415
110.071276 8204.8
120.080721 5941.4
129.102124 19783.1
130.086165 6383.0
136.076098 6649.1
143.117749 2812.0
147.112752 16327.5
155.081346 6609.3
169.096478 4200.0
169.133099 5672.7
173.128886 3178.7
175.118553 8213.7
183.076417 3106.9
197.128477 4084.3
209.102985 3043.3
226.117950 12919.4
227.139271 3374.4
229.118105 6663.8
234.799416 2495.2
244.128461 3385.6
260.197892 3403.4
271.140831 3736.4
282.182170 3493.8
292.164583 3646.4
297.154456 4821.8
300.154276 5662.7
310.176634 19869.9
313.152085 2794.6
327.129369 2864.3
345.178958 4306.1
363.188050 3689.0
369.175236 3161.4
373.172202 10652.3
379.198679 2851.6
395.262198 2707.2
397.207194 34163.3
398.209273 4615.4
416.212444 3621.6
419.771329 8190.0
420.272057 5838.7
426.196717 5915.4
441.171168 4128.9
442.191513 3845.5
444.204485 5508.7
450.230386 3373.5
459.186863 3579.1
468.245910 25692.9
486.218577 3257.1
489.303317 3021.9
495.217066 3497.2
499.300237 2987.0
506.330099 3680.8
513.228783 7284.7
520.327443 5279.6
531.240497 6256.8
568.343201 3763.0
577.345326 3777.8
579.276505 3560.8
597.287725 16773.6
605.254015 3315.8
630.342794 11240.3
633.890372 6458.2
648.289824 3311.7
676.290896 5281.9
696.357729 4473.4
709.602161 2596.8
728.280429 5180.8
755.457517 6409.2
822.391316 11181.6
823.379785 4820.6
838.543286 6146.2
840.400513 165357.6
840.529626 99266.0
841.405749 61680.6
841.532564 23160.6
858.455595 4539.5
948.462597 2722.2
1177.554276 3536.6
1253.652692 10191.2
1254.657986 10769.3
1255.675470 3011.4
1266.757518 3579.0
1267.759051 3595.9
END IONS
BEGIN IONS
TITLE=20180615_KS_CL_9.15942.15942.3.0
CHARGE=3+
RTINSECONDS=3276.8716200
PEPMASS=646.697300
110.071626 13094.1
112.086659 3338.9
115.021527 2733.4
119.081664 3002.3
120.081047 27715.3
121.084738 3247.9
127.086722 4972.2
129.065846 2832.9
129.102316 85861.7
130.068253 3859.4
130.086426 9310.5
130.105770 5215.8
132.101320 2338.4
133.042749 9139.3
134.993287 28889.7
136.075073 5470.1
141.064953 2354.4
141.102320 4136.2
143.118238 3305.3
147.112814 15092.1
153.066500 3923.5
153.102336 2177.6
155.080536 3151.1
159.113079 7640.3
169.096958 7936.5
169.133226 19006.9
171.112211 7715.6
173.056080 2358.1
175.089919 4581.1
175.119195 19722.8
177.102160 2777.2
183.112924 3974.3
185.164811 2979.4
186.123731 21059.2
187.107649 6525.0
187.126225 2265.1
195.075111 2675.6
197.128209 22484.6
200.139513 2484.4
201.123025 10591.8
201.140556 2337.3
203.066780 2709.8
204.079339 3189.0
205.095951 3223.7
212.103420 3426.8
212.139643 2203.4
214.117932 4013.3
215.102101 7747.5
217.135838 2578.1
228.133999 2901.7
229.117725 5017.1
230.114177 4233.9
232.074521 2848.6
234.145257 3194.6
240.158656 4049.4
242.184883 3019.2
243.133596 6198.3
246.155575 5127.9
249.125334 2440.1
257.159718 3441.1
258.143205 2449.3
260.196542 5476.1
310.212131 6691.5
317.128217 3691.3
328.186232 2818.7
333.120276 2985.6
353.216288 3941.2
410.221514 2794.7
411.235371 4730.7
414.347461 2902.5
427.238808 2656.2
430.268938 4305.6
444.243635 3759.6
453.279554 5859.9
494.262829 3655.9
538.552375 2423.9
548.247552 5419.6
557.336516 4204.7
566.362624 8481.2
575.338991 3233.6
583.354812 19395.8
590.253526 4731.7
592.379196 3489.2
597.849492 3329.2
598.368494 13020.0
599.362926 3646.0
602.350000 4301.3
610.352960 3347.6
623.308942 4938.4
626.322062 3467.5
628.360067 2945.5
646.367893 6561.7
647.356578 26615.3
652.411019 4031.6
661.325683 7116.2
672.397734 3550.1
703.335829 7721.7
704.405811 3104.8
705.407856 2910.2
713.394243 7513.3
715.414871 2684.0
719.330900 3060.6
736.388334 3648.2
737.396194 2759.6
770.419744 5135.2
774.412629 3676.4
800.420176 6552.9
801.431014 3798.7
803.432440 4076.8
804.414432 2689.9
805.444627 5280.4
805.942873 5592.5
816.422036 3467.5
841.413242 2902.1
857.339310 3064.9
871.460639 5576.4
872.466163 3531.3
914.467014 2742.5
919.471999 3718.4
945.474569 3843.0
1000.492790 2875.0
1001.512055 2945.7
1064.552817 3098.4
1106.606542 3805.2
1156.730802 11732.5
1157.736803 15825.1
1158.737535 3648.3
1396.517470 3251.8
END IONS
BEGIN IONS
TITLE=20180615_KS_CL_9.15962.15962.5.0
CHARGE=5+
RTINSECONDS=3279.9874800
PEPMASS=729.565422
110.071688 15209.1
111.283406 2622.0
114.091697 11335.0
120.080928 17497.9
125.044976 2686.6
126.055313 2447.8
129.102413 15181.3
130.086277 8022.3
133.043971 2166.8
136.075824 2611.5
146.063366 3932.5
147.112424 15087.3
159.112709 127778.4
160.115842 7755.7
165.048204 2231.0
169.096964 3066.6
175.119174 9898.0
186.123910 2505.5
187.107542 26124.5
187.144208 3443.5
197.127771 3086.6
201.123395 4051.5
203.975302 2214.8
213.086615 5121.5
216.096721 2748.7
217.135351 2413.7
225.098052 3535.5
229.117167 3126.2
231.096539 2305.9
233.096827 2160.7
240.097908 6742.9
247.145056 2170.9
258.142561 2524.4
260.196618 8523.6
267.107448 2377.8
274.186750 4116.5
286.085972 3427.7
297.119339 3169.2
315.128716 8407.8
316.151170 3469.7
326.168846 2365.5
337.739307 2244.0
362.751842 2622.6
388.229947 4505.2
391.237259 4318.3
428.217384 3985.8
447.159014 2571.4
471.249053 3211.8
487.260290 6684.6
520.275284 6206.4
621.935535 2796.6
691.764162 3023.1
701.393939 3029.7
715.385771 2868.6
721.368784 2983.4
729.366099 26073.5
729.862258 15080.1
730.369142 15787.0
765.752154 2850.3
772.402222 2438.1
840.411713 4577.4
845.069778 3657.9
845.400879 2794.0
850.737229 4465.7
856.678017 3787.5
860.915518 5825.1
861.174003 2937.2
861.415547 5262.1
865.675498 5091.1
873.451712 2826.6
874.959667 3742.0
889.217633 2462.4
901.423274 2807.8
950.456628 2660.8
974.500713 7937.2
990.967672 3340.9
1003.504003 3512.3
1014.494385 3973.6
1018.503197 2942.9
1030.575278 4011.8
1031.079115 3096.6
1295.071681 3203.7
2757.971321 3389.7
3115.096271 3153.6
END IONS
BEGIN IONS
TITLE=20180615_KS_CL_9.16012.16012.6.0
CHARGE=6+
RTINSECONDS=3288.5625000
PEPMASS=601.324100
105.221269 1932.9
110.071392 7832.8
114.091088 3071.3
115.021540 2572.5
117.102282 5348.7
120.080735 10050.2
129.102156 17399.3
130.065151 33129.3
130.086250 12731.8
131.068666 3213.2
133.043636 2989.0
136.075736 12869.6
143.081278 3778.4
143.117810 5165.0
147.112638 20115.8
155.081488 6125.7
159.076943 2847.2
159.112441 11346.5
160.041877 3475.9
169.096359 2678.5
169.133088 4086.1
170.060708 2289.8
171.112585 5079.6
173.091764 5571.9
173.127967 2466.5
175.117524 4864.3
183.077184 3201.0
187.108281 3517.5
187.143928 2466.4
197.128171 4728.9
199.180069 2638.7
201.123238 8034.6
202.125585 2140.7
211.143365 2507.5
214.119098 2954.3
215.064704 5069.7
215.138358 4590.4
217.136378 3290.0
225.099306 2761.8
229.118717 5122.9
230.640824 2165.9
232.111550 3100.1
232.623416 2605.7
243.077754 3620.9
247.127590 4544.0
252.096297 2502.3
260.104925 10401.5
260.196024 5873.5
275.077563 3745.9
279.135567 3460.9
283.141525 4817.3
284.151069 2621.1
310.175854 9573.7
325.149987 3032.1
327.202424 3928.2
367.161841 4589.9
385.167657 3981.0
397.206302 5259.2
399.304233 2756.3
402.695864 3141.3
425.176411 3227.0
428.244358 3130.4
429.242845 2611.4
444.244844 14871.4
445.246410 3343.8
468.242950 12568.1
487.258657 2609.2
494.260912 3065.7
524.293837 8228.0
524.795288 6269.7
537.214541 2892.7
547.273906 4839.1
549.260844 2543.8
557.332747 7065.1
558.340267 3126.9
565.287328 3700.5
566.362462 3376.4
583.343555 4341.7
597.288567 12359.3
598.288988 4672.6
599.288409 2955.2
600.346102 6195.7
601.002809 3543.8
601.356705 25530.8
613.719348 3897.6
623.302369 7848.5
630.345562 3047.0
640.759380 2634.2
662.346888 2565.7
672.276379 3751.1
672.393178 3383.2
686.371284 4979.9
696.353119 4266.1
715.263312 5298.7
728.280426 7701.4
728.826815 3928.9
729.299835 3577.1
736.388690 6912.4
761.413847 3887.6
764.390758 8505.2
765.392588 3489.7
799.459311 3154.2
840.404879 6752.1
841.376320 4441.3
856.469189 6182.8
857.352258 3004.9
858.471024 2944.9
877.466744 4151.9
880.459905 2880.5
935.519225 3900.2
963.469263 3888.4
994.479192 3996.1
1038.473051 9965.6
1039.467389 4679.4
1048.594518 2816.0
1143.402287 2464.0
1793.412661 3187.5
2172.117079 3001.0
3038.344041 3001.8
END IONS
BEGIN IONS
TITLE=20180615_KS_CL_9.16039.16039.5.0
CHARGE=5+
RTINSECONDS=3292.4582400
PEPMASS=680.858133
110.071413 4103.5
120.080912 16632.9
126.306103 2141.4
129.102296 24110.7
130.086364 3943.9
136.075535 3409.9
147.112978 6997.0
159.112824 4609.4
169.133879 4496.9
175.118684 5920.9
186.123716 4506.7
187.107997 3724.4
187.144552 2585.7
197.128448 7014.3
200.139372 2446.8
201.123417 4973.0
208.484403 2463.1
210.024931 2441.5
214.118843 12641.4
216.097315 5553.5
229.118707 2605.2
231.097794 3101.0
232.074690 2584.6
239.094135 2932.4
239.174147 2441.0
260.124016 30392.6
260.197647 3359.3
274.184089 2654.6
310.213947 3714.8
312.192022 2439.7
321.164935 2613.6
355.070679 3774.0
359.028376 6077.9
373.211975 4747.0
376.213441 2284.6
390.235093 2497.3
428.223673 5063.2
429.089842 7199.6
430.240966 3762.7
444.243469 3967.5
453.288452 2849.6
454.266005 2326.9
487.260947 8608.1
505.264497 2630.7
538.279869 2481.6
583.261576 2695.1
591.796870 2604.3
639.358401 2849.6
652.389428 2808.1
656.334574 2663.9
674.350021 3087.0
674.847803 3773.6
682.847673 5055.9
683.352086 8446.5
683.846144 6316.9
684.392667 10803.3
719.872143 6107.6
720.368551 3765.5
737.362748 2781.3
769.381445 3862.7
785.376529 3242.3
785.887565 4321.1
791.433656 4635.3
825.405374 4675.1
827.401649 2890.0
830.434273 2911.4
911.976375 2768.2
1075.610294 2841.8
1464.686400 3772.1
2243.041792 2702.1
2599.369620 3637.6
3353.510913 3020.0
END IONS
BEGIN IONS
TITLE=20180615_KS_CL_9.16127.16127.4.0
CHARGE=4+
RTINSECONDS=3305.9494200
PEPMASS=715.393427
110.071540 9712.8
120.080813 9438.8
129.102246 15568.7
133.043040 3640.2
136.075704 2845.4
136.086429 2051.6
141.101210 3071.1
147.112256 7221.1
155.116872 4074.6
159.076742 2800.3
159.112962 2395.4
169.096502 3463.4
169.133572 5195.0
174.112612 3080.8
175.119142 11276.6
183.112321 19312.0
197.128164 5477.3
200.138943 16640.8
201.123399 12057.3
201.138838 2506.2
211.108069 10242.7
213.087054 2712.0
219.172764 2726.1
228.134025 4228.8
229.118219 4243.3
230.113932 2499.2
240.097956 2697.3
246.155731 4658.6
260.196485 3869.7
272.132982 2876.7
272.160455 9797.4
291.165424 6368.5
297.151986 2995.5
302.125497 2266.8
315.128764 6910.3
390.233990 10113.6
428.215613 2767.0
436.058248 2374.3
487.259260 5862.2
502.895166 2412.6
505.263338 8291.0
598.296646 2459.4
599.324862 4271.7
604.332308 4654.2
637.871184 2589.3
686.357994 6675.2
694.384767 2768.1
698.376320 3366.0
703.394959 9365.6
715.408902 197599.6
716.414203 43256.3
732.299200 5274.2
735.384254 2685.3
752.826474 2689.0
821.869679 2712.6
828.396334 2558.0
845.370439 3345.2
877.906204 2608.7
889.429256 4710.9
933.479797 4293.2
990.507034 9648.6
991.498985 4002.8
1002.507522 3667.4
1078.488039 3021.0
1799.350634 2802.5
1827.627866 2802.7
END IONS
BEGIN IONS
TITLE=20180615_KS_CL_9.16158.16158.4.0
CHARGE=4+
RTINSECONDS=3310.6722600
PEPMASS=896.004550
110.071338 15263.1
120.080969 7132.5
127.122911 3304.5
129.102163 13661.5
130.086293 5620.5
147.112696 15711.1
155.118018 5117.1
156.121567 2523.6
159.112719 18370.2
169.097169 5610.1
175.118032 5102.2
182.932609 2654.1
184.743911 2304.5
187.107764 7757.7
231.097863 3005.6
246.089551 12919.0
247.092196 3159.9
258.145098 3384.5
260.196827 5515.0
268.165456 2731.1
269.166002 2952.9
276.153758 4184.0
283.214029 3585.2
291.971199 2706.9
293.196701 2599.8
297.155145 2711.0
310.220268 2385.5
311.207686 8477.8
316.150055 4981.1
351.866210 2340.0
363.186201 20930.7
364.188520 7206.3
370.189393 4923.3
380.233213 4499.4
385.301745 3189.6
388.231714 3104.8
391.238018 3648.6
399.186503 2971.4
408.222792 11920.6
409.228654 6341.4
417.197480 5550.2
425.180023 2768.1
425.247963 6269.2
462.254142 4480.6
463.257200 4578.8
464.092318 2544.4
464.163573 2805.5
469.243516 3374.0
476.195160 3442.2
493.313457 5039.0
494.318737 3479.1
510.341794 13132.4
511.344252 11787.5
521.227940 4437.6
521.311299 18791.1
522.311351 12402.9
523.311089 3247.9
533.291995 2620.3
538.333950 24397.6
539.335584 23367.8
540.338742 9003.5
541.344618 2913.0
589.270910 2963.2
630.344779 25639.6
630.856827 3321.3
631.346699 19267.0
632.349843 10701.8
657.276154 3311.5
743.428581 11052.1
744.433573 11611.7
745.434552 5209.4
764.444630 4221.7
858.467380 3615.4
859.446328 5733.9
860.460783 3468.6
888.001437 5272.9
888.493749 14725.5
888.983989 3435.4
897.004144 250891.6
897.510605 111457.7
898.000844 23362.0
898.463329 8335.6
1029.545802 4978.1
1030.563670 5499.9
1036.868384 3503.4
1048.568728 4906.4
1049.579917 12544.0
1050.582743 10538.7
1087.604588 4406.6
1123.627989 7868.3
1162.656043 8740.4
1163.662179 18724.5
1164.675897 4043.6
1253.667640 13089.1
1254.678792 38383.0
1255.675300 64625.1
1256.666599 13158.2
1331.759219 3585.0
1368.750238 7280.4
1369.755431 3234.4
1430.840360 5098.7
1482.794358 5332.1
1646.899856 5343.2
2046.368981 3781.9
END IONS
BEGIN IONS
TITLE=20180615_KS_CL_9.16219.16219.5.0
CHARGE=5+
RTINSECONDS=3320.4087000
PEPMASS=717.961792
107.622067 2564.4
110.071328 54865.8
110.600256 2791.3
114.091343 45058.1
120.080679 20093.8
129.102145 39757.1
130.085999 31885.6
136.075368 6245.0
140.143587 3087.1
141.102279 4029.4
144.937244 2530.4
147.112321 47373.9
148.115913 4222.5
153.224227 2543.7
159.112345 462373.0
160.116058 32419.8
169.132878 4166.5
175.118509 27993.9
185.091433 8238.0
187.107176 102348.1
187.143282 15513.7
188.110841 10009.1
188.721590 2811.9
195.074765 3915.4
197.127231 3571.4
201.069025 19389.8
201.122621 4153.7
203.101843 7029.2
209.104323 6683.7
213.086123 23178.7
215.138582 5562.7
217.136727 5215.2
218.095686 7857.9
225.097701 4815.3
229.064036 12578.0
229.117943 3611.8
231.097314 16128.0
233.095196 4825.7
234.123121 7634.2
242.185479 4847.3
246.089969 61545.3
246.156075 5537.1
247.091954 4722.4
255.170494 2672.4
260.196338 34832.0
261.089756 10658.3
261.199128 5018.8
262.116761 4375.5
268.189921 12334.1
273.133258 4516.6
274.186252 7461.7
295.361846 2533.3
298.139948 2728.6
298.173219 2932.1
301.128727 10244.6
315.128882 3394.8
316.148639 9186.2
326.168675 8438.1
330.165938 3047.5
371.198921 3454.0
372.165900 6277.2
380.561236 2752.6
388.229161 11429.2
391.236352 23498.0
392.239241 5561.2
393.158356 11708.6
399.183321 4142.4
417.198810 6766.4
425.176296 8094.1
448.183601 3032.7
456.696535 3449.9
480.197734 3823.3
487.262910 5663.3
502.268317 4042.0
520.277925 19936.8
521.213769 6586.5
521.285438 3166.9
521.714742 3411.2
531.779302 4075.5
534.730884 2958.8
571.239552 3262.2
573.235436 3408.9
588.236654 3459.8
588.325494 6083.6
589.252980 10078.1
599.241863 4789.1
602.742783 6990.7
606.255341 3180.1
617.241972 3384.7
618.252767 3994.8
623.815657 4133.7
644.862540 2792.4
646.745981 2873.5
648.252464 2741.3
649.266853 5389.7
657.274632 14760.6
657.778474 11650.3
671.274010 14380.7
671.774702 11505.3
672.274231 3275.6
674.263302 3474.9
686.359968 6495.9
689.262646 3678.1
696.342476 3060.1
701.378833 3513.3
706.790515 4357.9
707.289557 3686.1
707.793484 3536.0
717.809866 3813.2
718.403782 26352.3
718.870581 3892.8
719.381260 4620.7
722.114142 3356.7
727.080587 4327.5
732.735930 9036.0
733.075016 10052.9
733.407210 6236.2
734.362201 4214.6
735.363878 5722.1
742.122396 3293.9
748.883418 3115.9
750.048696 3326.3
750.354945 15040.9
751.365839 3695.5
753.128487 4930.2
760.643465 2792.1
764.874520 3308.3
765.382084 6200.5
771.310848 6820.8
771.812587 5526.3
781.412067 6179.3
785.143045 3542.4
787.090368 6187.7
787.423662 5861.3
788.074589 5139.5
789.652460 4622.6
793.402077 6302.7
793.643769 6327.3
803.725843 4044.1
804.047118 10495.4
804.385000 6218.5
813.339884 4959.7
813.663485 7299.0
814.414360 10012.5
814.653807 5163.0
814.917901 5547.4
816.398358 5904.2
818.164371 5306.8
818.417369 22418.1
818.660853 21950.0
818.913857 11134.8
819.174314 5584.0
819.416137 5839.7
819.665688 3725.6
821.157829 4009.6
826.072477 4007.2
831.409565 33497.4
831.738139 31852.1
832.075590 19069.3
832.408448 5357.6
832.764017 4353.9
838.917372 4583.8
841.914272 8853.7
842.166356 7163.2
846.172814 5739.1
846.424533 20325.0
846.658838 13321.1
846.922348 10508.9
847.178305 4624.8
850.679445 20805.9
850.925981 43118.8
851.176161 36653.2
851.424155 28990.0
851.673467 13415.3
855.741522 4906.9
856.075817 4532.7
856.411575 4969.9
874.092708 4356.3
876.454882 5676.8
884.094773 5024.1
884.418840 5651.1
884.777424 4956.3
885.457912 3400.8
885.793817 6466.0
886.458090 4031.5
889.442657 6259.9
889.760255 6312.3
890.101696 5849.8
912.427190 3717.4
918.124032 5191.7
922.465132 6921.1
922.804093 5616.6
926.808602 3802.2
927.459847 9945.4
928.481173 8685.4
928.808651 10824.0
929.488737 6862.8
929.815332 4302.3
930.013709 5166.6
930.531105 4530.8
931.818248 5300.1
954.803323 7495.7
955.122620 4339.2
955.799246 3835.5
960.496715 4053.4
960.811178 4905.2
961.462688 7559.0
965.544900 8439.0
966.051891 4982.5
966.544537 5333.9
968.495996 9434.0
968.827345 4463.2
974.165385 8053.0
974.503033 16869.4
974.822207 8466.8
975.166145 5280.5
976.492920 4195.5
985.523496 4787.5
994.548932 11388.4
995.052234 10308.4
995.560851 6561.8
997.164484 5386.7
997.841522 7336.7
998.158691 8263.2
998.472631 6398.4
1003.180937 5535.5
1003.513407 12455.9
1003.849456 13238.5
1004.168000 15241.9
1004.499095 7512.7
1009.525122 4252.3
1013.421220 4483.4
1021.065044 5217.7
1021.559014 4146.2
1030.071586 27616.3
1030.577605 25573.9
1031.070031 12797.8
1041.418763 12138.9
1042.413700 5619.3
1046.529964 6547.9
1052.196287 7754.0
1052.530428 8108.4
1052.858295 7673.6
1053.208585 4752.3
1090.541046 10165.9
1094.207216 5074.0
1094.527371 5412.5
1098.597264 7275.3
1099.096386 12627.2
1099.605638 7073.6
1132.609628 4508.5
1180.621127 8033.9
1181.143015 4390.6
1204.469821 10953.9
1205.481331 5302.9
1236.643632 4568.5
1246.604733 8236.1
1247.105592 10021.9
1247.595512 7225.6
1313.680078 4679.1
1325.644914 4647.1
1390.667097 4317.7
END IONS
BEGIN IONS
TITLE=20180615_KS_CL_9.16298.16298.4.0
CHARGE=4+
RTINSECONDS=3331.5843600
PEPMASS=458.273064
111.959426 1984.9
120.080594 57059.4
121.083755 3653.0
121.409174 1834.9
129.102234 9888.0
130.086190 5206.8
147.112123 12876.8
167.055541 3292.6
175.118748 16344.8
197.164565 8829.5
218.169183 5814.3
218.672574 2264.5
225.041161 2787.1
233.163890 2725.5
239.175068 5571.7
240.134110 3333.4
240.158355 3403.3
246.156205 6534.9
249.122425 9378.2
258.143297 3511.4
259.090725 2632.4
267.169534 7429.0
277.116943 4259.3
283.224596 21618.2
283.725014 4471.5
290.115410 2702.1
290.641592 3899.2
297.154465 2997.4
299.060148 3089.0
305.222093 2405.9
333.175696 12579.8
335.232708 4170.2
336.621182 3433.5
340.141759 2350.3
359.239873 10356.7
408.223784 3284.8
435.332012 9014.2
446.258603 18082.0
447.263006 4158.4
454.792561 7429.5
455.292506 4303.3
458.308070 33865.3
459.284384 7573.0
470.277241 2217.0
487.259311 3768.3
488.279062 18320.7
489.282845 3158.0
519.847599 17823.2
520.349216 5846.6
534.750259 2702.4
559.342691 6462.9
565.432676 2475.2
586.314211 3359.9
597.784965 3720.7
599.312373 6529.7
617.322798 30144.4
618.321682 5205.7
764.394219 16362.8
765.397219 5091.4
825.503370 7602.9
826.501337 3081.8
837.118531 2352.1
851.455635 2369.5
868.904918 2618.6
END IONS
BEGIN IONS
TITLE=20180615_KS_CL_9.16315.16315.3.0
CHARGE=3+
RTINSECONDS=3334.3665600
PEPMASS=953.521912
110.071191 2817.5
110.195950 2448.7
120.080711 3093.4
129.101867 18299.0
130.086142 6108.2
136.074921 4289.1
147.111882 6408.3
148.285027 2308.5
153.065523 3949.8
159.075790 2508.9
169.095658 2866.8
169.133293 2836.6
181.060142 9842.2
186.122646 3708.3
197.127866 6096.5
200.138152 3863.7
260.196846 4179.7
272.159098 9327.1
283.137164 3318.8
291.164652 10677.7
313.152875 2467.4
354.213192 2895.7
390.232437 6780.3
505.260651 3575.9
529.254683 3089.5
559.622691 2761.2
601.227175 3203.7
604.327352 5222.6
703.392888 3915.2
921.977708 4746.5
922.475582 3415.7
953.481041 8096.7
954.461255 4260.3
990.496348 9414.9
991.493529 3316.5
1124.536354 2740.4
END IONS
BEGIN IONS
TITLE=20180615_KS_CL_9.16359.16359.3.0
CHARGE=3+
RTINSECONDS=3341.3885400
PEPMASS=610.697803
110.071265 14667.1
112.075615 2753.7
112.087012 5801.0
112.112207 7803.8
113.070816 3328.6
114.091632 3560.2
116.070662 9200.8
120.080664 43678.6
125.070617 2885.0
126.090610 3785.5
127.086245 5965.9
129.065679 5833.5
129.092541 3737.7
129.101947 72771.9
130.085982 33408.9
130.105593 3931.3
131.081333 3084.8
133.042139 2610.1
136.075503 12752.6
139.050022 2776.3
140.143310 4103.8
141.101808 5022.6
147.112282 43414.9
149.045019 5025.8
155.080791 7151.2
155.117409 5995.5
157.107194 2912.5
158.092002 12296.8
159.076496 6462.1
159.112344 19932.7
167.055278 14273.3
167.080259 2479.5
169.096737 5422.9
169.133268 14585.2
171.112137 8847.7
173.091944 7207.8
173.128697 3128.4
175.118417 71520.6
176.122073 4143.8
178.085583 22606.9
179.758086 2597.4
183.076371 16722.1
183.112226 23571.9
183.147810 2717.0
185.092113 2734.1
186.122868 7313.1
187.106957 8240.7
197.127920 16123.4
197.164395 7876.9
199.143486 3010.4
200.139714 2841.5
201.087032 18725.5
201.122726 69874.2
202.125871 5309.3
211.106667 15414.9
211.142624 2969.1
213.085912 3541.9
215.138060 4062.0
215.449133 2762.8
217.135538 2830.1
221.083517 6416.7
222.088640 2415.4
222.146941 4700.0
225.042130 3431.3
225.122805 4170.4
227.138981 14221.7
229.116456 21056.9
230.114143 2738.8
233.164033 8242.9
239.094185 37590.1
239.174570 13632.5
240.096174 11616.0
240.158836 23575.8
241.093104 2649.8
242.148978 3277.3
242.185052 5632.9
243.131638 4170.2
246.155670 16558.4
249.123201 11506.5
249.157898 2766.7
255.132861 28765.3
258.105563 3733.2
258.144013 5955.4
260.196084 10738.0
261.087376 2753.5
261.124577 3555.7
261.157748 4444.9
267.169689 13056.9
268.167061 4121.7
275.207951 5560.4
276.155010 5143.6
277.117010 11319.2
278.121391 4075.0
283.224566 5242.6
285.009799 18142.8
286.145637 2588.1
286.175898 7244.1
296.160624 6481.5
297.119268 5447.1
299.059967 29650.8
300.061108 3931.9
300.156877 2624.0
303.018351 2663.3
303.176528 26098.8
305.221964 6960.9
307.127502 10090.0
312.154806 4217.0
312.193087 4065.9
314.169986 6989.3
315.127775 8019.3
317.113600 3408.8
326.170848 3452.0
333.174540 19546.5
335.122747 11791.4
339.168483 7520.5
340.151923 3686.6
342.205704 3869.6
344.972875 3143.8
347.204735 3027.3
348.170978 6651.5
355.068609 110315.5
356.069311 22015.2
358.158071 5165.2
359.239065 15260.1
360.243930 3232.4
369.196708 11463.2
370.268472 3563.7
373.080358 7381.5
380.254326 6356.8
381.676462 2812.2
382.697963 4236.0
387.674985 3903.8
388.288617 3923.6
391.237512 5730.3
396.680737 4575.5
398.262043 3632.9
400.983928 3198.0
404.224549 4530.5
405.690135 2902.6
406.160667 6579.3
408.222443 2703.0
411.230168 3667.5
415.035833 7286.4
418.993313 10502.1
426.710183 2830.6
428.253256 3920.0
431.753620 3369.8
433.821875 2877.5
435.330647 14877.1
436.331578 3793.8
438.219098 5033.2
441.196740 6601.5
444.244762 5902.8
446.258940 19806.2
447.258586 3446.1
452.225419 3548.7
453.225414 9542.5
454.793998 20080.3
455.291680 16368.3
461.239502 3902.4
464.165559 11829.8
474.246318 4239.2
483.252765 82397.3
483.755405 31713.5
484.255567 9755.9
487.780106 3758.9
488.280720 29837.2
489.287708 7160.0
499.280928 4628.4
502.267770 4413.2
505.224709 20498.9
508.346918 3333.1
513.313305 21118.9
517.314263 9709.1
519.848533 61253.4
520.275857 7341.7
520.348278 46868.3
520.851822 10138.2
532.262120 3781.9
532.757632 3873.4
540.767798 9011.4
541.277161 3660.1
545.810003 3091.5
556.278340 8018.8
557.332288 9968.7
559.342961 14884.9
565.440010 4614.4
566.240982 5957.3
567.348841 3107.9
576.410897 4372.8
579.301373 3604.0
580.290126 5011.4
588.300748 7461.5
588.799914 5216.3
598.363664 5885.2
599.314628 6247.9
601.322606 15395.5
601.820129 11748.0
602.301356 3700.7
603.318576 4234.0
607.378062 4600.7
610.316426 242033.1
610.818654 117105.1
611.322125 49857.9
612.367275 4811.3
613.863458 3903.3
614.368007 3637.4
616.406001 5190.3
617.323848 47841.0
618.326723 11186.3
645.375083 12721.4
648.375365 10472.5
678.914587 7936.6
679.413301 5076.4
701.884091 3629.9
711.420787 3440.7
715.413950 19643.0
716.401234 6105.4
732.349710 3352.4
733.347333 3408.9
745.424628 4339.6
758.448918 14068.9
761.450748 5775.2
762.463491 3833.5
764.391248 116477.8
765.395030 35280.6
766.400663 6961.5
792.370082 8789.2
811.402426 4393.3
816.478026 4340.6
824.509380 3813.7
825.506923 43361.9
826.508251 17807.2
829.422382 4836.9
835.386074 4984.9
845.429760 10186.2
847.400853 5799.3
862.505621 12345.2
877.476622 31950.0
878.472585 11293.3
887.493852 18514.1
905.460720 4201.8
908.576096 12441.4
909.578129 5556.7
914.449984 3438.9
923.445270 3280.9
943.521654 6732.1
944.514532 4429.3
948.474928 4245.9
960.460382 4506.0
973.521100 4524.9
974.534527 5546.4
991.542716 25439.2
992.548074 13741.3
993.536307 6255.5
1015.553431 4860.6
1016.528725 6695.2
1017.509893 8295.8
1045.511127 4862.0
1063.527262 4331.1
1066.681019 4682.9
1118.598093 5718.7
END IONS
BEGIN IONS
TITLE=20180615_KS_CL_9.16360.16360.4.0
CHARGE=4+
RTINSECONDS=3341.4702600
PEPMASS=897.199998
108.654675 2524.5
110.071183 36832.3
111.074791 2567.5
114.091697 3611.2
120.080294 5687.9
129.101774 17227.9
130.086240 11545.8
131.090449 2638.4
139.086529 2594.3
141.101425 2664.9
147.112350 28556.3
153.328884 2532.8
155.117696 6999.1
159.112341 60174.0
160.115876 3429.8
169.096590 7505.0
170.879597 2654.0
175.118744 12858.9
175.708373 2605.4
185.092040 2668.7
187.107195 29934.5
187.142941 3701.9
201.068997 9691.2
210.742417 2525.7
217.137528 2821.9
225.097767 6078.7
229.063806 7263.8
234.122491 3257.2
246.089872 32975.7
250.880569 2619.5
258.147189 2970.9
260.196086 14961.1
268.165394 3951.6
276.154984 3476.0
297.155526 3403.9
301.128754 4969.3
311.207212 3990.0
316.151314 4852.7
357.160408 2967.1
363.186247 19606.8
364.189338 8331.4
370.187485 3973.8
371.199244 4003.4
388.229165 9447.3
391.236701 10700.4
391.703087 3329.4
392.242027 4127.6
393.159307 7981.3
399.187565 9895.0
408.225486 8458.6
417.195087 6549.1
428.212912 4016.7
442.695125 4277.8
456.693628 4280.8
462.254419 2586.2
502.280326 3344.2
510.340485 11176.5
511.255689 3068.7
511.341689 9662.4
512.270437 5532.9
520.279328 7377.6
521.218307 5070.5
521.306948 13793.0
522.311347 8623.7
538.333132 22598.4
539.339326 17889.3
540.343694 5360.9
571.239333 5681.9
581.842700 3359.2
589.255326 5552.2
612.343190 3205.1
630.346926 17104.5
631.345820 15375.7
632.354153 4400.0
635.382745 3448.1
649.267432 3408.0
657.278064 8356.8
657.777423 6012.4
671.277008 8231.4
671.775416 4641.9
706.791041 3906.0
725.304574 4083.5
743.427774 6904.2
744.428251 8807.1
745.440993 5578.2
752.935275 3375.1
771.311945 5056.0
775.317335 6524.0
794.769958 4406.4
795.103304 4915.1
831.407100 8967.8
831.747695 8724.2
834.478903 3791.8
836.430631 4161.1
841.418573 3941.4
849.120687 4804.9
849.458034 4063.0
860.449844 4530.2
864.934310 6143.0
887.990097 7457.1
888.501849 4319.5
889.003003 4141.7
893.458964 3601.8
897.004506 199480.1
897.180668 11392.6
897.512877 92844.0
897.697512 9518.0
897.992548 25350.6
898.440611 4453.3
927.130724 3284.5
934.557220 3576.2
946.499132 3834.0
990.507066 6349.0
990.848151 7195.0
991.180606 6478.9
991.520806 5134.9
1023.110087 5347.7
1023.584073 4935.6
1029.563203 5006.1
1030.569380 4615.2
1036.198063 4931.0
1036.528328 8043.4
1036.870531 7934.1
1037.188835 4754.7
1041.410616 10285.8
1048.578165 4161.1
1049.561372 12269.5
1050.572580 10123.8
1065.549877 5326.6
1065.874873 8413.5
1066.206949 5198.7
1066.546927 3885.7
1087.606184 7795.9
1088.110371 11558.6
1091.558216 4420.1
1114.578219 7916.7
1114.896757 4547.6
1115.243579 4364.9
1123.122927 21134.5
1123.625908 17018.7
1124.129889 15683.3
1124.624874 6214.9
1125.118754 4255.6
1134.231277 10051.0
1134.561093 5739.3
1146.626599 3510.8
1152.918388 5332.1
1153.264555 4268.9
1161.658384 5748.5
1162.663321 9248.0
1163.656213 9821.1
1164.669288 3139.2
1191.653779 5163.5
1192.156240 8010.4
1192.643296 4430.4
1193.165603 4115.5
1204.470472 7174.2
1205.496698 6064.1
1246.605913 6248.3
1247.601680 5833.4
1248.098914 4802.7
1253.675621 7304.2
1254.673836 32977.3
1255.673517 45945.8
1256.676012 11196.8
1273.681794 8361.2
1274.658919 4138.8
1338.200397 4063.7
1338.668173 5262.4
1430.794217 5178.5
2059.465431 3538.5
2500.215930 3317.3
END IONS
BEGIN IONS
TITLE=20180615_KS_CL_9.16419.16419.3.0
CHARGE=3+
RTINSECONDS=3350.5435800
PEPMASS=820.474686
110.071215 12858.8
120.080343 8697.7
127.086814 2404.8
129.102333 14464.7
130.086036 6158.3
136.075482 34151.7
143.081189 3376.0
147.112133 9892.2
155.081282 3539.4
159.076667 3163.8
160.040979 2285.7
169.132404 6172.7
171.075835 3362.8
175.118398 7566.1
197.128116 5249.3
201.122343 2723.5
225.099104 2228.5
235.143061 38419.4
236.146634 5763.2
236.167249 2415.3
240.134493 3150.5
242.149636 2672.1
263.137882 22291.9
271.139440 3453.6
279.133126 5380.4
286.140281 3800.5
329.176959 2800.6
361.242077 4229.7
373.169381 2846.8
401.162688 7453.2
500.231112 3291.9
661.400332 13028.8
749.464383 2813.8
787.293599 3246.4
792.986947 14085.7
793.482684 4059.9
820.403722 8487.9
840.395433 3430.8
849.519741 7599.0
850.028520 6843.5
934.562146 2762.3
1011.602914 3899.0
1049.594442 5601.6
1082.542624 2985.7
1099.140121 4497.0
1099.631223 8267.2
1157.715234 5214.7
1584.925401 3905.6
1929.759046 3314.7
1975.612665 2915.0
END IONS
BEGIN IONS
TITLE=20180615_KS_CL_9.16422.16422.5.0
CHARGE=5+
RTINSECONDS=3351.0014400
PEPMASS=717.961094
110.071252 33988.4
114.091461 24598.3
115.087267 3132.2
115.094678 2674.6
120.080708 25659.6
125.520070 2356.6
129.102096 22707.1
130.049275 6923.3
130.086026 23692.4
136.075638 2856.5
140.070325 3671.1
147.076182 10138.9
147.112504 33752.2
153.065272 2989.4
156.076567 3939.1
159.112328 266092.1
160.116294 13299.8
169.133672 5159.3
175.118813 19747.3
180.101319 3247.0
183.111932 4743.8
185.091253 6643.8
186.123521 2801.6
187.107404 57044.9
187.143115 6894.9
188.110086 2815.9
195.074891 2754.6
195.800158 2935.1
197.127279 4791.7
198.085694 3093.2
201.068184 11484.4
201.122703 8950.3
203.103473 2897.1
210.023340 2890.7
211.107235 3372.3
213.086416 10218.4
215.137645 3091.3
216.096784 2715.2
225.097682 3664.5
229.063594 6570.0
229.117203 4958.9
230.111794 3862.0
231.096493 8467.8
233.163174 2454.1
237.625340 2650.9
246.090487 33432.5
246.155191 5415.2
257.159920 3609.7
260.159614 5685.4
260.195901 19154.6
261.088851 4432.2
262.119001 4142.6
272.161370 2622.3
274.186900 5774.1
280.163874 3928.5
301.129075 4019.6
309.117980 2579.0
315.127437 7811.9
326.169909 6099.4
388.230269 6958.3
391.236237 11904.8
392.237343 3361.8
393.159055 7219.3
410.205539 3729.3
417.196119 4364.0
428.213308 2816.9
430.238890 3600.4
487.260550 11085.3
488.256005 2663.2
499.777660 3381.6
502.266789 5757.1
502.758237 3023.4
507.212225 3454.4
520.275415 10998.3
521.212298 5247.1
564.276358 8619.9
565.280835 6904.3
572.350345 6235.7
589.250641 5692.9
599.232214 3505.1
600.341734 2781.1
617.250558 2953.8
638.251659 2879.4
649.265398 3314.8
654.377209 3066.2
656.039981 3014.9
657.276933 9734.0
657.778208 5311.8
658.271839 3100.7
664.864901 4776.6
671.270048 7360.3
671.770147 5231.9
672.271701 2927.1
692.793499 3678.8
700.364790 4230.1
701.365844 3613.5
702.389246 5176.2
703.612315 3165.2
706.791840 3425.8
707.294651 2857.3
717.420284 56254.6
717.856970 4563.6
718.393954 34666.5
727.391163 3067.4
730.606295 4426.2
731.117199 6387.7
733.076166 3270.8
737.360774 3351.2
750.366657 5034.0
752.894691 3659.3
754.375682 4669.8
757.426239 5801.6
758.428124 4629.5
771.316815 4031.1
781.078455 4956.7
787.421088 4154.6
787.750423 6777.4
789.398850 4766.5
790.398319 2958.7
792.409580 3497.8
793.647631 5332.1
795.411023 3807.8
803.717849 5556.9
813.918572 5282.4
814.419007 4724.1
818.409195 9697.4
818.658921 6656.8
818.915652 6251.5
819.401395 6595.1
820.398941 8752.3
826.398762 4462.6
831.415810 16618.4
831.741210 20329.4
832.074104 18061.7
832.407247 8963.0
846.415694 10519.8
846.661620 5454.5
846.916056 7381.9
850.678528 15748.7
850.926521 15400.3
851.175961 23161.3
851.420660 14628.2
851.665959 5340.9
860.438419 4484.0
862.421894 3998.2
865.423834 7003.4
874.431516 5934.5
883.427474 3458.7
883.774311 3987.4
885.463714 4067.8
886.468327 9901.0
887.462998 10966.2
889.420808 4975.6
889.759762 3589.0
898.135572 3342.6
909.467917 5267.3
915.499419 3488.5
918.464792 3667.1
922.465269 4685.0
927.446345 3991.4
928.475473 6175.4
928.806880 7336.2
930.027744 5179.1
932.452928 4919.4
933.477271 5816.9
933.969567 5008.2
938.986954 4027.4
947.961817 9482.5
961.485668 4763.3
965.542593 5805.9
966.046874 4346.2
968.486610 4290.0
969.493772 3809.0
970.507034 4500.5
974.496942 11076.9
974.824724 5317.6
975.503481 5871.8
976.511056 9257.9
985.526246 4406.6
988.490371 6213.3
994.540107 5275.8
995.053343 6069.0
998.151663 5010.3
1003.171217 8976.9
1003.515759 21062.9
1003.839346 6218.6
1004.179890 5614.0
1004.509916 15827.9
1005.504218 4506.8
1006.473104 7113.4
1021.063805 5763.2
1022.063957 4091.6
1030.066766 10502.3
1030.574443 12361.0
1031.064127 6012.5
1033.500046 7734.6
1034.512483 6830.0
1041.414963 6796.1
1050.531759 5821.9
1052.541117 6523.6
1073.548748 4008.6
1090.557571 3906.1
1098.585483 7960.7
1099.095035 7750.6
1140.500600 5074.8
1204.464902 10425.7
1205.472619 4716.0
1246.608203 4251.4
1247.096716 4994.3
1287.575007 4212.1
1325.648044 4166.1
END IONS
BEGIN IONS
TITLE=20180615_KS_CL_9.16462.16462.3.0
CHARGE=3+
RTINSECONDS=3357.1922400
PEPMASS=893.503209
108.354093 2201.1
110.070730 2603.0
117.200033 2203.3
120.080593 3903.8
129.101862 5927.8
130.085344 2358.0
135.674910 2289.6
136.075266 3372.2
147.112737 3305.9
147.181624 2831.2
155.026841 2358.0
167.785100 2271.0
176.121147 2143.4
258.144242 2613.0
258.694430 2202.9
272.159868 3658.2
345.134142 2484.4
385.773867 3258.2
487.258756 3591.1
573.224398 2535.7
699.409241 3535.8
861.409817 3462.5
892.981457 3706.3
893.482562 5079.5
968.529850 4750.0
979.514624 2890.7
1109.118656 4131.3
1109.379644 2775.1
1402.750414 3225.0
2046.855541 3360.9
END IONS
BEGIN IONS
TITLE=20180615_KS_CL_9.16538.16538.4.0
CHARGE=4+
RTINSECONDS=3368.4020400
PEPMASS=842.415292
110.071420 7495.1
120.080715 11423.1
128.106956 8133.8
129.102252 11284.6
136.075326 5865.0
141.101775 3588.9
147.112230 4980.7
155.117600 10754.2
156.076579 5365.0
169.095634 3207.7
169.133101 3009.7
171.075587 3519.9
175.118731 7023.2
197.128121 5804.7
225.121452 2580.3
229.117530 4229.0
240.159334 2528.2
243.133872 4786.2
245.374916 4616.4
246.155632 3185.1
257.162069 2351.6
266.149712 6228.0
271.127495 13096.9
384.214628 2589.5
392.144513 3055.5
397.206971 3508.7
436.257386 2799.7
450.267369 2651.7
469.242949 2967.8
470.250719 3102.5
487.257823 2769.3
499.238928 3155.1
530.235234 2887.2
557.339253 9603.2
599.291710 3123.1
628.381539 3790.9
715.407082 8505.7
830.435276 12712.3
831.427557 4316.3
842.404414 65881.1
842.537076 11690.3
843.408641 17018.6
943.515262 5346.8
1077.501467 3200.1
1078.016747 7015.5
1078.523312 2788.1
1213.625058 4429.3
1265.945211 2864.9
1280.168374 2767.3
1401.603791 4629.7
END IONS
BEGIN IONS
TITLE=20180615_KS_CL_9.16562.16562.3.0
CHARGE=3+
RTINSECONDS=3372.8300400
PEPMASS=664.362500
110.071149 7584.7
113.070274 2305.3
119.081187 3442.3
120.080688 18508.6
123.415498 2052.8
125.070417 2373.5
126.054574 2395.7
128.106486 4412.6
129.065236 2195.0
129.101945 35623.9
130.085768 6784.3
133.043021 3636.6
136.075152 6527.3
141.065430 3150.3
141.101078 2238.1
144.445544 2320.3
147.112702 10840.7
151.999551 2171.0
153.066160 3605.8
155.081208 3033.4
155.117592 3528.4
155.593880 2547.3
167.081412 2613.6
169.096252 4782.2
169.132954 11031.2
171.112160 3107.7
175.118633 16352.3
183.112393 3543.2
186.122810 8756.9
187.143466 6000.9
197.128828 11119.8
201.122603 6818.5
204.079382 2282.4
214.117832 7007.1
215.137960 3505.5
225.018620 2445.6
229.116551 5716.8
230.113398 4822.0
232.074229 4668.2
241.225374 2514.1
243.133374 3980.4
246.155343 5749.5
257.122492 2442.9
260.196407 2208.6
271.128042 5396.7
288.199235 2397.1
303.175608 7132.2
310.209981 3028.3
314.946997 2267.0
356.721215 3545.9
360.651739 2801.1
456.782742 2493.9
536.210177 2923.8
539.318787 3339.0
557.337520 6849.6
566.361254 2989.6
598.363403 4907.9
600.370390 3402.6
663.853178 5567.7
664.351842 14306.5
712.434034 14644.3
713.438363 3946.1
715.406115 4684.0
783.926197 2773.1
800.444746 5037.7
803.442037 3318.7
821.850198 2952.3
830.431513 5414.9
870.499977 4548.9
871.491699 3802.1
931.492522 5435.3
985.524219 3723.5
1396.114023 2617.8
1444.130561 3203.9
1608.994779 2562.6
1635.718512 2659.4
1821.700245 2935.4
END IONS
BEGIN IONS
TITLE=20180615_KS_CL_9.16569.16569.3.0
CHARGE=3+
RTINSECONDS=3373.9236600
PEPMASS=799.423020
110.071234 14348.6
110.308353 2071.9
113.773809 2398.6
120.080725 17014.0
129.102263 6361.9
130.085887 4389.7
136.075566 6417.1
138.054234 3072.9
143.389589 2211.4
147.112388 8111.0
159.075329 2333.3
169.097551 2258.8
175.118495 6622.9
183.384328 2755.5
222.032971 2287.0
243.133506 10408.3
253.118830 2720.9
271.128492 6171.2
272.163168 3026.8
276.153578 3337.3
288.204041 2927.0
298.138965 8493.4
321.510123 2507.6
337.184878 2409.1
357.030172 2494.5
367.428262 2433.4
370.707624 3231.3
426.235289 3820.6
444.244604 57115.6
445.247610 6902.5
540.259422 3013.9
557.330949 15641.8
558.340681 3192.5
563.343800 2709.2
598.362871 5168.0
643.563629 2421.1
686.270817 6698.4
704.905872 2479.0
715.408777 3456.9
799.462351 36995.4
800.430900 34301.1
830.429481 6398.3
840.399396 4793.9
943.502487 3343.8
1213.620964 2710.8
1383.422692 2597.6
1401.007535 3052.8
1929.599177 2641.0
1940.721315 2715.4
2138.993589 2810.9
END IONS
BEGIN IONS
TITLE=20180615_KS_CL_9.16596.16596.4.0
CHARGE=4+
RTINSECONDS=3378.5903400
PEPMASS=615.606666
110.071222 15403.6
114.091240 7680.3
119.048794 8473.7
120.080604 11815.5
127.086629 5001.1
128.106820 19096.0
129.065222 8394.7
129.102018 130756.5
130.085872 70130.8
131.088892 4660.8
131.117932 19818.0
136.075335 428778.5
137.078873 36065.6
138.089506 5131.4
140.143096 12919.1
141.101809 12196.1
143.117290 21925.8
147.112311 124300.5
148.115501 9728.3
155.081598 5576.4
155.116930 5356.9
159.111966 15202.9
169.096880 24893.1
169.133026 8391.9
169.412997 3719.4
171.112252 16861.9
173.127959 124417.8
173.140930 3036.0
174.131364 7578.2
175.118300 16941.6
178.134030 4945.2
182.127945 5816.2
183.112649 32339.9
185.054748 10136.3
185.090894 5160.4
187.106673 19979.8
187.143571 10410.0
190.121017 4033.9
197.127533 15197.0
199.179595 7503.5
200.138398 32700.5
201.122711 80198.0
203.065401 8273.0
210.122586 7940.5
211.107846 5147.8
212.103068 4541.9
213.159564 7225.1
215.101485 29204.4
218.147908 6100.9
224.656103 4059.6
225.121370 7173.7
227.173758 4552.9
228.132682 12016.8
229.116503 5838.0
230.113013 9397.7
231.060437 32012.2
235.143348 379207.3
236.146709 52032.2
239.149169 17859.5
239.173287 5644.5
240.133086 28437.4
242.149020 49655.4
242.186138 13213.6
243.132343 9824.7
257.160099 56450.6
258.144022 113566.6
258.167723 3295.3
259.146871 7045.4
260.195718 60191.3
261.198594 7312.3
263.138177 188119.4
264.142157 28064.9
265.141283 4367.6
267.166303 4270.0
270.070680 6709.2
270.180222 13803.9
271.127973 12301.1
272.123822 15771.5
275.170222 73741.1
276.175134 9741.9
282.179774 5325.2
283.163239 9746.2
284.195736 11720.3
286.139017 82739.6
286.171027 3427.3
287.142093 11206.9
288.081617 126604.8
288.109160 3828.8
289.084871 11568.2
296.195749 16374.3
298.138479 5893.3
303.206292 24893.3
312.128404 5188.6
312.705626 5557.8
314.207085 6598.0
317.184834 9829.6
325.183700 4427.4
329.180860 79628.2
330.128046 20994.3
330.181634 8983.2
331.199349 27840.5
331.233661 7453.5
337.150364 9080.9
341.145290 6619.2
341.215783 9360.4
345.220649 5395.5
353.215912 10107.2
355.160118 25154.6
357.212768 5802.3
359.156124 5976.2
361.242782 40356.5
362.205174 8923.5
362.246455 11510.8
369.139095 9980.7
371.227187 7933.6
373.170923 52401.6
374.173106 7707.1
378.164268 36433.9
379.164582 6187.3
383.154368 18349.7
385.207300 27300.9
386.208108 5128.0
387.148702 40040.6
388.151167 11691.7
398.193217 4673.5
399.223993 11141.0
400.257864 6307.4
401.165099 111721.0
402.167211 19954.7
410.238640 4613.6
419.771849 53909.8
420.272982 14987.7
428.250753 21961.9
430.268646 10889.9
432.279928 19151.3
433.240263 5023.4
441.195259 7127.7
442.267296 11949.3
444.243015 16777.2
445.247106 6348.0
446.254675 6165.1
448.780327 7379.6
449.197106 7555.2
450.794989 15145.3
451.144854 6336.8
451.297984 8943.9
454.227309 7573.8
455.211817 17341.1
456.282237 18568.0
456.613088 20024.8
456.946946 6724.0
468.240993 9409.5
469.224750 5688.3
470.185361 9956.2
472.238505 42268.4
473.240364 15039.0
477.230352 9442.0
478.301475 5808.1
482.223223 18852.9
488.636829 4534.7
489.302425 44087.6
490.302625 6304.4
493.193571 24600.4
494.193530 4592.5
497.304401 7334.6
500.234958 58706.0
501.236384 12014.9
504.301295 7211.7
505.192983 5685.6
506.314459 21604.6
506.808836 8096.6
508.277546 5141.8
514.247221 16781.1
515.249235 5263.8
515.806685 5905.3
519.207460 4818.8
522.216899 8667.5
523.317347 6710.0
526.329204 9349.0
531.814853 6389.9
532.201877 8416.4
533.836619 6204.5
541.330320 7983.8
544.307901 4921.4
545.303859 8463.7
545.815695 13506.4
546.839469 12076.2
547.335896 13406.5
548.260043 7868.2
549.246150 5226.2
550.210520 28359.5
551.214853 5876.2
555.844595 17458.3
556.344889 10645.8
556.847586 6105.4
557.335109 17597.9
561.845088 10009.6
563.330470 5520.4
564.229263 12094.9
569.254906 12520.2
570.355114 10922.2
570.858392 6516.4
574.246294 13740.4
579.278218 7681.6
579.364469 125625.1
579.864511 59676.1
580.367499 23510.1
583.267595 8600.1
592.259574 8637.0
599.300015 8860.3
601.282068 7753.8
604.257817 10043.5
606.381241 8479.3
610.865758 21051.5
611.369379 18359.2
611.868133 6411.8
612.372968 6161.2
612.866804 13898.9
613.310660 7642.8
615.359509 8187.1
616.294563 7232.6
617.290180 7258.2
618.273484 13434.4
619.876674 16885.5
620.382742 9867.3
620.881398 6674.9
621.284884 14150.4
624.405801 6430.7
628.376706 8083.5
628.898692 136400.8
629.400989 88531.6
629.900199 29067.2
631.263367 14081.1
635.298977 17021.0
636.304231 5717.2
640.400497 9714.3
645.283571 13882.0
649.280810 37066.0
650.286198 12076.7
654.382191 15418.7
654.881106 9548.5
656.904218 6917.8
660.323271 8102.1
663.292627 55074.9
664.302217 22773.6
675.411665 17076.6
675.906156 11954.1
676.410146 8371.5
676.903201 7361.9
683.920203 48881.3
684.418243 122774.5
684.917011 80497.6
685.418701 39608.6
685.922296 11637.0
692.423947 6629.3
692.927028 110543.3
693.428240 87246.4
693.928839 31897.6
694.425815 11036.9
710.926812 10458.3
711.434942 6283.9
715.407256 8317.2
717.342685 8863.3
718.316235 12116.7
719.929837 13378.2
720.433970 11116.3
723.464441 8132.7
732.456333 7930.9
734.367817 31653.6
735.372379 11397.7
744.338359 9812.3
749.469988 93744.6
749.969825 75836.6
750.470271 30576.7
750.968795 7846.7
755.465223 26235.0
756.464678 13447.6
762.362129 51046.8
763.359781 18414.6
764.374423 6495.3
775.973115 7346.3
776.383211 5959.9
776.978385 6632.4
783.975733 22577.2
784.477771 34921.5
784.974207 20443.7
785.474890 14977.4
792.984983 285816.6
793.486321 263333.8
793.987707 102390.4
794.491398 23710.4
794.987973 8463.6
797.487172 6363.2
798.476108 6298.3
830.434674 11577.0
831.395805 7573.6
838.536420 73298.0
839.532807 35833.0
840.542193 22773.7
841.008332 13864.7
841.515778 10094.9
849.527958 97907.0
850.025730 86468.3
850.530409 37894.6
851.025192 11791.2
883.556688 7458.6
884.547577 7155.3
900.586072 7983.1
906.062963 11881.2
911.555437 21397.8
912.558013 7884.7
934.567813 15219.9
935.076050 8366.6
941.483838 5844.1
944.464545 11135.6
964.598658 8196.1
965.608621 8367.9
967.595401 5950.4
982.613496 14271.1
983.617422 13835.1
992.086319 14834.7
992.579493 13788.8
993.592893 8596.8
994.601906 7843.6
1011.615342 25349.6
1012.610920 24249.3
1013.625996 7583.2
1040.596071 6139.5
1041.098704 6433.4
1049.604150 24889.8
1050.112045 18592.7
1050.606379 9173.0
1051.634624 11456.0
1066.642940 7301.4
1093.651266 9903.0
1094.651579 9521.4
1110.682924 23321.3
1111.685881 12087.4
1139.690773 13603.2
1140.691342 10074.6
1153.670780 7166.5
1157.718600 45289.3
1158.720082 28563.7
1159.716257 10130.2
1221.721845 9542.9
1225.725997 7827.3
1238.738803 9808.8
1239.737425 8012.4
1256.771551 18637.9
1257.780937 12224.8
1258.801140 5879.7
1293.753066 6390.2
1310.769474 8638.3
1311.781738 9502.2
1326.777442 7125.7
1438.852760 8251.8
END IONS
BEGIN IONS
TITLE=20180615_KS_CL_9.16612.16612.3.0
CHARGE=3+
RTINSECONDS=3381.1405800
PEPMASS=820.474262
110.071312 18252.7
115.021219 3374.3
119.049197 4207.7
120.080465 6132.5
124.064289 2719.0
129.101847 30798.9
130.086252 16078.9
136.075368 177071.1
137.078550 9361.1
143.117655 2838.6
144.626939 2530.3
147.112226 25538.0
155.081179 3894.7
157.096766 8233.4
160.041752 3526.7
169.096544 6129.6
173.128039 6720.0
175.118248 4179.0
187.106574 3297.7
187.143975 3596.7
200.139035 3483.3
201.123547 14318.8
209.102855 3560.9
215.102029 3613.1
225.097293 3966.4
225.124832 2918.2
226.117905 4000.2
228.133025 5250.1
231.059655 3928.6
235.143385 200780.0
236.146702 17038.3
239.147890 3849.5
240.133669 4433.9
242.148378 4931.9
246.091089 2793.3
257.160776 12850.4
258.143803 18610.3
259.146094 2825.5
260.195764 11968.4
263.138274 135842.8
264.141560 17330.6
270.180226 2687.3
271.140235 18643.6
272.142466 3721.4
275.169510 14187.2
279.132765 4687.7
284.194991 3160.7
286.138889 18889.5
288.081542 27056.3
297.153855 3420.1
303.205147 3864.2
311.170646 2827.4
329.181035 11100.9
330.128414 9540.2
331.132719 2794.1
331.200725 5916.2
355.160234 8543.3
361.243755 9325.4
362.210298 5277.4
371.223051 3409.5
373.170281 16812.1
378.164479 8015.1
383.155247 6530.8
384.222157 3086.8
387.150022 9271.9
399.224655 3079.9
401.165330 38402.0
402.165598 4254.8
414.268836 3403.0
419.772518 4563.9
420.273295 5142.9
428.248405 4136.5
430.267899 3507.9
432.280442 8388.2
442.266228 6327.6
455.211142 4612.9
468.242403 7595.6
470.187691 5481.8
472.238240 9369.1
477.231362 5983.1
482.222952 4467.8
486.252105 3812.6
489.301802 7061.0
493.188203 4657.6
500.233098 14713.2
501.235731 3271.4
514.250204 9820.8
541.325460 3411.8
550.215104 5475.3
555.848948 3131.1
569.255632 6179.3
579.363326 12055.8
580.367344 3172.1
583.268914 3555.0
601.279303 3736.9
613.317796 7295.2
618.272089 5233.2
628.895337 8982.1
629.396946 4715.1
630.347987 6879.2
635.296283 5252.5
645.289959 3720.7
663.295758 10240.7
682.331825 6399.6
684.415357 11658.1
684.909562 3145.3
692.923027 11713.6
693.430529 5459.9
696.351253 3381.5
711.433200 3778.5
712.572508 3240.5
734.367271 4793.4
749.464954 11464.2
749.966518 8222.8
750.467159 3714.4
777.470441 3111.4
783.974494 3216.6
792.985768 65208.3
793.490610 31690.3
793.984008 17308.2
820.393653 5479.3
821.402260 3281.6
838.535647 21861.3
839.533868 6675.9
840.536040 3651.2
849.528130 42142.4
850.029362 31918.9
850.530468 14406.5
900.577815 4482.1
906.065796 6777.9
906.566581 7140.6
911.548977 5778.0
934.582824 27276.6
935.086823 17552.3
935.569261 8635.0
982.621650 3648.3
983.603914 5136.3
992.087692 13267.5
992.591284 11249.5
993.091271 3972.6
1011.602731 9745.9
1012.609099 6600.6
1030.626893 3454.8
1040.600377 5350.5
1049.610072 26974.1
1050.105561 23319.0
1050.606233 13893.4
1051.645072 5315.0
1090.123156 3983.2
1090.625170 5294.2
1099.140401 17841.2
1099.644577 20099.9
1100.137753 11899.3
1100.637428 5471.8
1110.683810 3635.1
1139.697137 4650.3
1157.722327 26223.5
1158.720953 13887.6
1159.724420 4911.5
1180.651370 3731.0
1213.628058 4048.3
1221.706979 4015.7
1239.750065 3889.0
1254.666302 4049.2
1255.658126 8248.5
1256.789769 14091.0
1257.777570 7080.6
1266.748552 3595.8
1311.791165 3626.3
1366.829015 4814.8
1367.807598 9645.8
1368.819677 4253.8
1384.840925 11960.7
1385.833445 3958.3
1438.843100 4007.1
1439.844419 4140.1
1497.913055 6436.1
1568.882631 5556.4
1584.936546 11135.5
1585.944094 10061.5
1586.949130 3311.7
END IONS
BEGIN IONS
TITLE=20180615_KS_CL_9.16744.16744.4.0
CHARGE=4+
RTINSECONDS=3402.2339400
PEPMASS=897.197511
110.071320 7967.3
120.080666 3058.4
129.102300 5889.8
130.086130 4613.3
147.112389 7318.9
159.112381 6555.7
170.795152 2347.1
175.118283 3643.5
187.107108 2554.4
193.357928 2184.7
197.128953 2979.1
201.125516 2331.7
201.242141 2390.6
210.024170 4367.4
254.695421 2264.2
260.195761 3111.6
399.588727 3094.0
417.198617 2237.2
557.340427 4720.1
563.143040 2456.4
578.505845 2395.9
715.411384 3123.6
797.826941 2982.9
830.439131 4040.6
896.977209 9450.9
897.449616 9863.1
898.448074 12632.1
1204.438583 3373.4
1213.626094 6793.9
1214.627238 3400.2
2191.069409 3662.6
END IONS
BEGIN IONS
TITLE=20180615_KS_CL_9.16813.16813.4.0
CHARGE=4+
RTINSECONDS=3413.6343600
PEPMASS=911.954479
110.071368 7282.6
120.081061 9088.1
129.102070 8400.6
139.747203 2250.5
145.331711 2355.1
147.112392 3670.3
159.113568 6198.7
175.118505 4636.5
197.128414 3884.7
210.024289 3985.5
225.097542 3852.8
557.340079 3267.4
593.288516 2920.0
822.116872 3236.0
911.465599 33162.7
911.961710 24186.5
912.482293 15242.6
912.953851 4371.8
1253.650935 4657.4
1415.150965 3151.5
END IONS
BEGIN IONS
TITLE=20180615_KS_CL_9.17210.17210.5.0
CHARGE=5+
RTINSECONDS=3474.4324200
PEPMASS=729.368449
110.071345 4086.2
120.080384 10655.3
121.084478 2168.9
129.102063 8760.0
130.086142 4221.6
147.112608 7022.3
159.112316 18254.1
169.133586 2385.4
175.118638 6333.3
185.091908 2314.8
187.107322 6744.5
197.127405 3143.0
201.122136 3194.9
210.024680 3605.2
226.081370 4069.8
229.117324 4291.4
231.096294 2555.6
240.133598 3013.3
242.150339 2413.8
313.150993 2439.7
316.864528 2396.3
343.157775 3137.5
457.085318 2368.0
487.258765 7730.9
600.342854 3093.6
711.284512 2428.6
729.406796 12439.3
729.890361 2902.9
730.402691 7783.4
861.415889 6707.9
974.500856 6937.0
988.031249 2731.0
1064.542081 3071.9
1168.569035 2980.3
1300.357456 3748.3
END IONS
BEGIN IONS
TITLE=20180615_KS_CL_9.17228.17228.4.0
CHARGE=4+
RTINSECONDS=3477.0871200
PEPMASS=912.003545
110.071324 3602.0
113.960169 2154.8
120.080413 5146.5
129.101661 8477.1
130.086110 3443.8
147.112416 3453.0
159.112353 5658.4
169.097524 2211.1
169.133069 5007.2
186.123164 4407.4
187.107035 3475.3
197.127439 8771.8
225.097415 3017.8
262.379774 2418.9
310.211052 3877.9
344.121463 2580.3
363.180540 2744.0
440.209351 3207.9
457.232744 3131.4
470.239628 2467.5
542.327992 5740.3
570.319893 8393.3
571.320531 3041.3
630.345924 6039.6
743.432680 3750.9
819.403746 4083.0
894.467687 3810.6
902.451480 3633.3
911.451432 29646.5
911.960304 32852.5
912.484192 23074.7
912.974400 4354.6
1028.555644 2900.1
1193.634296 5174.4
1253.664008 16263.9
1254.662704 5523.3
1327.583351 4475.7
1328.601940 3170.1
2197.791407 2871.8
2887.202301 3324.2
2954.897951 3172.4
END IONS
BEGIN IONS
TITLE=20180615_KS_CL_9.17245.17245.4.0
CHARGE=4+
RTINSECONDS=3479.6949600
PEPMASS=1111.546331
111.886119 2784.1
129.102178 4370.4
147.112696 3264.3
159.075469 3069.5
171.110783 2753.9
191.672632 2543.5
225.097921 2388.9
228.132745 3067.5
234.143223 5742.4
264.068522 2833.5
309.080543 2648.8
345.218640 2869.3
362.198533 3081.1
392.213693 13181.3
449.231019 5618.8
481.750371 3165.1
484.198941 2912.0
497.240553 2836.4
512.198085 4269.3
529.222106 7374.1
556.264316 3694.2
571.230766 6297.2
597.284082 6292.4
625.275048 4205.3
642.303253 4224.0
643.306911 5052.0
652.360023 4326.7
653.363332 3158.5
684.311684 3555.6
798.342005 2786.6
831.401103 3093.9
838.370551 2914.2
839.393107 4289.3
855.404392 3158.1
880.388967 3939.9
985.501805 4962.3
1066.206015 5890.8
1066.878503 7497.0
1080.524823 8152.6
1081.512298 4840.1
1104.522820 4645.0
1111.539475 4287.7
1112.082870 3995.3
1112.584222 4131.1
1138.526295 6342.0
1209.561107 8213.3
1210.557578 4076.5
1266.579770 4190.8
1267.588445 7957.6
1268.598427 3169.1
1308.627725 12525.4
1309.624424 8110.1
1366.635151 10587.9
1367.635093 10363.9
1426.226040 3290.3
1466.707916 4813.0
1521.713922 9159.5
1522.732044 5911.8
1579.721948 6781.3
1580.746623 7462.6
1600.173660 3199.5
1650.121617 2895.6
1713.157296 3594.8
3409.625428 3669.4
END IONS
BEGIN IONS
TITLE=20180615_KS_CL_9.17335.17335.5.0
CHARGE=5+
RTINSECONDS=3492.5025000
PEPMASS=847.399436
108.464729 1983.5
110.071234 4769.3
113.840400 2223.7
120.080412 15649.5
129.101927 5180.7
132.726476 2668.0
136.074912 3076.3
147.112982 3326.3
153.065588 3648.1
171.112319 2983.6
175.118623 6452.7
200.139378 2851.1
233.164721 3277.9
271.139729 3294.2
282.597207 2391.0
313.149853 3488.8
329.217446 2833.5
347.032200 2670.5
347.806739 2335.0
360.194288 2377.5
482.905846 2737.9
487.261735 3690.0
603.249652 5376.5
627.335290 3097.9
840.920784 7031.1
849.409100 30111.9
850.412407 10725.7
853.357197 3248.9
864.411042 3040.4
887.937935 3380.1
914.458724 4285.1
919.459639 5121.0
920.449813 4975.8
1253.670309 5703.4
1254.662717 4655.0
1781.529869 3329.4
2101.224674 3223.3
3439.688247 4020.5
4044.004305 3534.9
4186.413425 3875.8
END IONS
BEGIN IONS
TITLE=20180615_KS_CL_9.17378.17378.4.0
CHARGE=4+
RTINSECONDS=3499.3750800
PEPMASS=676.604439
110.071141 5637.8
112.086855 3992.4
120.080567 17969.9
129.101876 20587.8
130.064724 4057.7
130.085730 3646.6
136.075421 4841.7
141.101928 2678.7
147.112306 10454.9
155.080888 2380.4
159.112362 25696.5
169.097025 3787.5
169.133073 6369.2
171.113178 2438.7
175.118924 17013.1
186.123092 2814.2
187.107436 5111.2
188.103048 3985.4
197.127827 6874.2
199.179807 5553.4
210.026461 2466.7
213.085069 2937.1
215.137655 2694.0
216.096911 17985.2
217.100125 4763.6
218.970175 2908.8
226.119321 2573.0
231.096452 2523.9
240.158299 5992.8
246.155133 4866.7
255.108404 2786.6
260.195382 2867.2
262.150326 3421.7
273.117720 10598.9
274.120795 3239.0
289.402881 2449.1
308.150435 2912.9
358.207615 3492.2
370.189555 2490.6
378.198077 3368.1
383.214989 3070.4
386.202615 6070.9
387.206024 4764.7
391.193441 2723.7
393.195859 2594.2
419.200111 6299.7
430.240100 7690.8
431.242313 7202.4
444.243882 3331.1
487.261255 26266.0
488.261862 22243.2
489.263572 12811.7
499.290585 2898.4
548.246725 7867.2
557.340915 4158.5
587.305010 2510.8
597.287527 2793.9
598.369145 3802.1
600.346640 8561.9
601.348346 9855.6
602.348620 5167.5
603.347270 3610.4
611.340298 3698.7
612.338216 2529.8
613.351482 5587.5
615.288675 4692.8
616.288421 4330.6
661.329494 7989.1
662.353485 5370.2
677.360911 16062.7
677.854532 3648.6
678.355304 76413.0
698.372260 2887.5
702.393080 4823.8
703.406853 2964.6
711.348249 3084.3
774.414216 4581.2
777.401283 3260.6
800.423864 3547.7
806.423972 2515.0
811.421083 2794.3
840.394410 4918.0
854.956826 2743.3
855.458875 6237.8
864.407879 2974.4
903.443893 3423.3
919.955419 3143.8
941.488684 3541.7
953.467219 3603.8
1025.563562 2745.8
1039.460313 3304.3
1149.583528 3676.1
1385.079102 2812.5
END IONS
BEGIN IONS
TITLE=20180615_KS_CL_9.17420.17420.6.0
CHARGE=6+
RTINSECONDS=3505.6381800
PEPMASS=667.329135
110.070997 15651.5
112.087006 5169.6
115.020708 2251.7
115.085835 2269.7
116.070644 2213.2
117.709264 2045.7
120.080614 48537.5
121.084038 3896.1
129.102045 19669.0
130.086078 4796.0
134.992951 3878.3
136.075183 5794.7
142.030827 3312.0
143.117777 4344.0
147.112022 10163.2
155.080949 2604.2
157.107974 3448.0
158.092265 4209.1
160.042352 2708.0
167.055935 2479.7
169.097142 2274.8
169.132970 6315.6
173.073676 4420.9
175.104545 2024.3
175.118205 18409.6
183.075054 2973.2
186.123659 2694.5
192.015474 2575.3
197.127991 7787.8
209.101882 4124.5
210.024886 10285.1
216.097044 7026.1
225.097681 5005.2
225.122999 2656.2
230.112675 4706.4
233.164464 3996.9
240.158274 4390.5
246.154945 5447.0
249.098204 4849.9
255.107985 2763.3
256.377286 2203.9
260.196083 4422.3
270.108056 3312.0
273.119027 4803.1
274.121083 2664.4
302.128001 3860.4
303.919220 2337.4
309.155621 2851.1
310.212284 3034.0
329.146789 4569.7
329.649887 2513.8
345.223587 6857.5
359.027435 8650.9
414.176540 2272.4
419.200674 6143.7
428.257673 4646.7
444.247816 3590.3
464.206801 6323.1
464.710444 5217.5
466.187539 3931.4
487.258269 4417.3
488.260142 2989.2
492.257199 4432.6
494.257151 2802.7
548.242285 8593.7
549.246656 4014.5
572.203014 2911.2
598.364187 9616.0
601.369239 2921.9
603.247588 5616.5
604.242872 3585.2
640.616312 3041.8
661.329996 5519.1
662.355825 5953.8
667.360758 14456.3
667.848877 5543.6
668.357454 12088.8
713.382332 3452.2
732.279584 4690.6
733.283324 3404.4
747.426051 2754.0
751.302419 2971.3
752.402515 4298.2
774.409190 4251.3
776.419532 2938.1
782.391846 2634.2
800.415108 3363.6
846.395061 3441.6
903.445787 5654.7
1878.072847 3164.3
END IONS
BEGIN IONS
TITLE=20180615_KS_CL_9.17488.17488.3.0
CHARGE=3+
RTINSECONDS=3515.0161200
PEPMASS=963.184902
110.071084 8509.5
120.080584 7512.0
129.101923 23251.4
130.085905 4386.2
136.074770 2604.9
143.119088 2724.5
147.111857 4860.2
159.332626 2338.0
167.739306 2220.9
169.133319 3061.9
175.118275 8544.8
176.645793 2158.1
186.123198 3318.7
197.127044 4099.3
213.087784 2587.3
233.164226 2756.5
260.196184 4344.6
261.157807 3053.2
270.107575 8837.0
314.133564 2817.9
373.219142 3212.4
389.181761 5175.1
417.175590 3437.8
419.202456 3364.0
430.243768 2558.7
502.261924 5175.7
583.661832 2920.7
589.279966 7079.7
598.364086 3603.7
686.274123 3004.2
778.937480 3606.1
842.995583 14660.0
843.496982 12860.7
843.985582 4015.9
872.431629 5162.3
887.447949 5256.5
887.961794 6207.9
888.450555 3857.7
900.507623 4179.4
908.949044 6234.9
909.451995 6107.8
909.960440 3877.8
910.439049 3911.9
919.450439 6555.6
919.952425 3326.2
945.463951 6349.0
946.475942 3253.0
962.499220 31156.2
962.976400 4789.0
963.500111 15273.3
973.222713 3051.3
1100.519342 3773.9
1101.915729 2947.7
1129.594237 6919.2
1130.094093 6193.8
1130.604837 5799.8
1179.128405 3875.0
1179.637210 6064.5
END IONS
BEGIN IONS
TITLE=20180615_KS_CL_9.17496.17496.4.0
CHARGE=4+
RTINSECONDS=3516.1125600
PEPMASS=722.389602
107.939832 2421.1
109.262600 2633.0
110.071531 5706.4
112.087542 3054.7
116.070763 3321.9
120.080655 18409.8
127.086239 11135.9
127.847284 2559.1
129.101880 14152.0
130.085839 4500.4
131.117307 4208.2
136.075459 2763.6
143.117572 2666.7
147.112511 4715.8
155.080790 7963.2
158.092061 3642.5
158.744281 2469.6
159.112186 11918.2
159.204754 2350.3
159.218103 2172.4
160.163068 2663.0
168.064429 2663.3
175.118555 17651.9
179.042988 3699.9
180.102496 2852.5
183.112248 7127.1
185.091079 4749.0
185.164492 4722.1
187.107300 5012.0
195.075872 4671.1
195.111353 2567.9
197.127924 4564.3
201.123025 15018.3
203.101500 9519.4
213.086610 11349.0
213.158799 3438.5
216.097255 4005.7
229.116617 6554.6
230.112641 4578.3
231.096876 22697.5
233.163377 6367.8
238.080702 4168.6
240.167427 3189.0
246.154872 10417.3
254.111520 4025.1
261.127403 2950.4
261.158449 8126.3
264.096504 4778.9
270.107448 25088.2
271.109052 3315.4
277.083671 3455.5
282.107460 10752.8
295.104214 6505.1
312.153916 6975.4
313.113398 3286.6
321.117712 12833.4
330.163728 9866.2
337.185213 3222.0
339.128791 19663.6
340.131004 3672.8
349.152274 2906.0
357.139507 7249.7
359.238820 8380.6
360.154997 4876.4
373.217077 3216.4
389.181387 9538.9
390.181101 3167.6
406.213125 3353.7
409.195170 3315.8
417.174241 5972.9
424.217140 10071.1
430.239472 11574.9
436.252802 4601.3
452.211139 20589.3
461.204501 2812.5
470.228717 4886.2
474.739752 4413.4
479.223337 6673.6
484.250232 2848.6
485.247827 6509.5
487.261016 32071.7
488.260630 5512.8
501.247987 3456.2
502.264050 10076.0
503.270947 3711.8
510.257571 4082.7
530.256382 6563.8
531.259233 3270.5
548.243897 4439.9
562.255671 4294.2
562.331061 10280.9
562.664834 4113.9
565.292240 5454.6
571.315783 4955.5
572.346506 7344.8
580.270713 15762.1
581.274157 4048.6
583.324558 3241.3
600.344748 8390.0
600.670307 12362.2
601.006590 5327.0
601.339298 8076.9
627.385275 4287.2
638.014835 4520.5
638.360141 2926.2
643.388060 8330.9
643.683281 7727.4
644.024094 6278.3
644.374260 3177.8
655.898844 15600.5
656.396536 9218.0
661.327253 5697.2
662.347751 4145.1
676.707501 5857.1
677.042518 5689.0
677.375407 3141.3
683.839463 5605.1
695.364809 3046.1
701.389402 18032.3
704.355945 3026.0
712.438107 7965.3
720.054129 5811.2
722.383308 8596.2
723.374502 22153.5
753.401496 5610.6
757.425048 12802.8
764.361903 3704.8
774.408475 4483.4
817.374832 2980.0
818.384709 3387.3
835.389640 15907.0
836.387558 6284.8
842.994865 17880.2
843.494200 19006.2
843.990614 7980.6
861.419585 35921.0
862.421604 9185.7
886.471679 21725.2
887.468588 13171.2
888.457934 3813.9
891.986766 6067.1
892.474569 2906.8
900.506498 19821.9
901.006611 14589.9
901.498439 5530.0
908.466746 2922.4
919.452026 3658.8
919.966574 3061.7
948.477723 14554.9
949.493366 6953.0
950.035398 3732.8
953.468498 3483.3
956.015306 5098.2
956.512740 7480.2
957.017885 4088.4
965.030419 19807.8
965.538210 13984.9
966.040944 5665.4
969.508851 13297.1
970.509108 7005.5
974.503901 47869.1
975.504954 17066.3
1001.492147 6965.5
1005.561847 3425.4
1014.544185 9914.6
1015.048360 9003.4
1015.553445 6749.9
1019.517056 20274.3
1020.512536 7736.6
1033.505360 12473.4
1034.495769 4249.2
1070.054215 3634.9
1079.569511 3910.8
1082.581863 5949.5
1130.100719 4392.9
1132.575226 3918.0
1144.616924 11845.9
1145.603664 5921.0
END IONS
BEGIN IONS
TITLE=20180615_KS_CL_9.17537.17537.3.0
CHARGE=3+
RTINSECONDS=3521.7616800
PEPMASS=962.849061
110.071299 5886.2
120.080797 7128.7
127.086191 4452.2
129.102027 17972.5
130.086210 3454.0
136.075291 3060.0
147.112369 2962.3
175.118021 9226.6
186.122291 3341.8
197.127814 4115.7
225.098383 2258.0
230.111599 2974.0
233.163386 3753.0
244.072655 2611.1
245.874042 2733.3
260.195053 4004.6
261.157454 3638.8
270.106768 12656.5
287.114989 3739.1
389.180923 5581.0
404.539238 2993.7
419.198369 3577.1
421.212248 2435.6
430.240568 3993.1
436.248881 2769.7
484.257231 2824.7
487.260068 5859.8
502.263681 9573.2
589.276482 3204.3
598.365936 5429.2
600.367581 2701.4
601.332245 4379.8
686.299766 3209.7
778.941176 3842.0
842.991226 30196.9
843.495245 19384.2
844.001364 7733.1
872.414214 3496.6
887.956559 3842.8
900.492027 9635.9
901.005432 6010.9
901.491395 3739.7
908.953719 9263.1
909.465995 18971.0
909.968846 14781.5
910.449566 3391.8
919.446460 7141.7
922.452725 5008.6
931.478544 4007.2
945.465803 5138.2
962.500550 23926.4
963.470829 10542.2
965.025386 6507.5
965.527535 3634.7
990.491215 3683.0
1006.046051 3967.6
1014.549557 6119.2
1015.062555 4049.0
1038.115541 2948.7
1070.566616 3757.7
1079.571690 4258.3
1115.607471 5476.5
1129.598364 13754.4
1130.102163 17003.6
1130.613411 3784.3
1179.122824 9407.2
1179.630835 8730.8
1180.143930 4687.1
1202.595473 3838.5
1236.192359 3106.8
1574.692955 3799.1
END IONS
BEGIN IONS
TITLE=20180615_KS_CL_9.17548.17548.4.0
CHARGE=4+
RTINSECONDS=3523.4971800
PEPMASS=941.179258
110.071294 3791.1
120.080587 15098.5
129.102082 15123.8
136.075545 7566.9
147.112145 3710.2
169.096367 3239.4
175.117962 13168.6
186.123254 5336.1
197.090336 2561.2
197.127261 3767.0
214.118545 15298.8
214.153746 6491.4
214.497796 2566.5
246.155323 7016.2
283.138757 4591.9
327.202089 5820.7
403.128800 2468.8
419.202554 6025.6
420.203628 2773.7
428.263073 3109.7
430.239286 6534.8
453.281354 2560.6
487.260809 9619.7
488.262191 3686.1
548.246329 4079.8
549.254321 2789.5
566.361286 3541.6
600.342918 4127.8
639.343109 3038.9
661.332662 3651.4
662.345026 3489.9
774.409173 6659.1
824.446103 2965.7
882.433911 5770.1
888.955606 3991.8
890.923651 3127.1
899.945380 3514.3
909.944483 2867.4
910.424597 3952.9
913.926711 3460.5
914.432424 3351.1
919.449880 5240.6
919.946846 6982.8
922.929794 7240.8
923.433292 5171.5
925.391933 3726.4
928.412203 3410.2
931.935967 10611.4
932.948800 2916.8
933.458524 4941.2
936.451110 3383.5
941.961905 7323.0
942.493580 14239.1
942.956721 4476.5
982.526222 3460.3
1102.244954 4169.4
1125.902403 3822.3
1126.278567 3821.0
1140.515436 3371.1
1147.931020 3631.0
1163.953674 2959.9
1183.549808 4516.6
1201.490350 3029.2
1220.577870 3218.0
1288.567658 3634.4
1350.627132 3724.9
1476.888104 3085.4
END IONS
BEGIN IONS
TITLE=20180615_KS_CL_9.17658.17658.5.0
CHARGE=5+
RTINSECONDS=3538.0311600
PEPMASS=801.612898
110.071238 20458.3
120.080574 23277.3
121.084320 2936.9
129.101951 11960.3
130.085791 6655.0
131.117933 3422.7
136.075386 4477.6
137.559155 2583.2
138.056315 2898.6
143.117882 3973.8
147.112557 8076.1
155.080992 6570.3
157.060255 2734.7
159.076027 3178.5
171.112080 3505.6
173.091190 6123.1
175.118063 19938.8
183.076099 6261.5
183.113271 3278.8
201.122910 4366.5
211.090673 2727.4
214.118489 4350.8
219.080128 3623.4
225.097940 6817.5
225.120565 2946.4
228.133722 3436.3
233.164815 2962.1
234.144668 8721.8
242.148686 3742.0
243.134118 5516.4
246.155426 5397.1
270.108767 3041.2
305.181436 8337.9
345.223124 7241.2
369.178314 3021.8
392.212439 18317.0
393.214473 3806.1
419.202439 9863.3
428.260364 4672.8
432.713783 2931.7
452.730906 2794.3
458.932928 2889.9
466.190424 4854.8
468.238086 4025.0
484.203683 3462.6
487.752685 4432.8
492.258367 10265.2
494.190985 4307.0
496.984170 3139.7
505.297728 8241.9
512.197633 8202.4
527.977638 2842.6
529.223650 9457.2
548.243948 14468.8
549.248828 7802.4
556.270420 2988.3
557.245472 2856.1
557.340545 8854.8
563.262396 3956.0
597.282725 5818.4
598.365787 34890.2
599.377733 5741.1
603.247612 7311.6
625.283838 3607.4
640.266410 3623.0
644.309295 3198.6
652.364308 8459.1
653.370546 3784.7
661.324024 33942.3
662.357500 21115.1
663.363659 4297.1
713.397204 4639.0
715.410136 3832.6
728.295566 3889.2
732.290103 8111.8
739.323935 8263.3
746.424545 4084.3
756.353488 7637.0
760.333172 9018.5
760.660955 3999.8
766.334738 8454.1
766.671716 8879.2
767.005149 6952.9
774.409261 19164.9
775.416640 8029.5
777.391424 5491.1
778.390068 3866.2
780.420951 6088.0
782.410839 3146.1
783.399424 4021.7
787.329477 4393.5
797.369930 3373.1
800.423211 207683.0
801.427157 79367.1
821.364531 4843.9
838.393572 6966.6
839.395581 3840.8
840.401054 12595.0
841.398144 4746.2
845.368642 11260.0
846.386260 4383.8
855.417887 10497.3
856.422999 4493.1
857.421488 3358.0
864.423091 11714.0
865.429290 3705.7
871.457971 3640.4
878.954936 3697.2
886.459202 3755.0
887.455396 27288.7
887.955593 21178.9
888.456078 11084.9
891.458635 3149.5
903.457708 24212.8
904.451351 10504.9
905.457462 3149.9
909.462654 4050.6
910.432980 3842.4
919.453535 62001.4
919.954657 33789.8
920.460642 22275.3
920.957709 10832.0
921.468334 4861.4
935.455702 6034.8
936.468271 4843.7
937.434784 5779.1
972.407509 3847.8
974.490250 6996.5
989.455852 4125.1
1042.479958 3868.5
1048.958220 3727.7
1056.496026 4295.5
1064.504329 4566.5
1080.519298 15804.9
1081.534458 3917.9
1082.009545 4103.7
1082.518328 5209.3
1176.543521 6208.6
1192.563490 5870.3
1209.568152 12277.2
1210.577817 6851.4
1211.566063 3751.9
1233.566161 5395.6
1273.669933 3147.8
1308.630540 9755.7
1309.641298 7034.3
1310.642188 4664.4
1407.688203 3281.8
1408.693213 3912.1
1521.748284 5786.3
1522.738755 5456.7
1600.698973 3740.0
END IONS
BEGIN IONS
TITLE=20180615_KS_CL_9.17701.17701.4.0
CHARGE=4+
RTINSECONDS=3543.7961400
PEPMASS=1419.701122
143.629580 2831.8
282.683407 3094.7
392.214465 6695.8
393.213443 3105.5
430.238773 19342.1
431.241110 5641.1
487.259377 32948.1
488.266714 4513.0
529.223611 3608.0
588.983863 3022.7
600.247218 3469.2
600.345168 11468.9
625.276335 3473.3
642.302382 3828.7
654.940547 3241.7
701.389192 3528.0
704.765651 3132.6
709.181566 3739.1
727.652081 3295.8
839.388952 3979.0
919.453745 4143.0
1080.513579 8839.5
1081.522602 4280.2
1082.017607 5664.9
1082.514332 10051.4
1209.565143 7031.4
1308.637222 12240.6
1309.636924 7876.8
1350.646789 12236.0
1351.668518 4776.9
1418.660758 4177.1
1419.698968 5876.6
1521.731648 4724.8
2163.000847 8888.6
2164.012925 8221.9
2164.991527 4997.7
2675.358241 4095.9
3597.850095 4078.0
3713.237057 5411.8
3946.231280 4178.4
3956.588448 4052.8
5348.219329 4578.1
END IONS
BEGIN IONS
TITLE=20180615_KS_CL_9.17795.17795.3.0
CHARGE=3+
RTINSECONDS=3557.3981400
PEPMASS=1479.741071
110.071298 16574.9
129.102000 4470.7
134.607544 3781.0
147.112411 5191.5
160.873305 3192.1
199.321792 3263.6
209.436328 3084.9
236.304865 3337.8
260.195979 4647.1
409.252640 7796.7
437.249655 12222.5
465.683705 3246.0
587.452138 3217.6
625.285022 3532.8
812.701351 3572.3
1080.506716 4509.7
1137.565798 18340.2
1138.077844 15287.8
1138.566731 10192.1
1139.054794 4391.6
1198.202546 3849.2
1313.648693 6073.0
1402.505990 4294.6
1643.731479 4194.4
1837.893297 5266.4
1838.865233 4149.0
2163.004176 11063.7
2163.994082 9913.9
2165.006723 6294.3
2246.996092 4126.5
END IONS
BEGIN IONS
TITLE=20180615_KS_CL_9.17847.17847.3.0
CHARGE=3+
RTINSECONDS=3564.4631400
PEPMASS=1334.321936
110.071714 3386.9
113.037007 2999.1
113.577058 2979.6
118.090637 2444.7
129.101793 2642.9
160.678197 2731.6
181.915145 2778.1
190.699402 2840.8
193.599457 2937.1
219.508563 3502.1
221.534148 2970.1
411.714731 2900.3
448.097017 3282.6
491.183563 2969.5
598.356730 4202.1
662.357457 4523.1
878.940579 3716.8
887.460285 23323.4
887.959446 22355.8
888.455749 5930.6
919.455168 44247.2
919.956130 37895.1
920.452510 21754.1
920.951248 4665.5
931.370061 3805.6
1176.539482 6393.9
1209.565053 5117.4
1796.260216 4274.1
1836.889267 4190.9
2163.042169 4422.9
2163.996032 6272.7
2395.028381 3776.9
3123.195419 4263.0
3942.789512 4192.4
END IONS
BEGIN IONS
TITLE=20180615_KS_CL_9.17875.17875.3.0
CHARGE=3+
RTINSECONDS=3568.1283000
PEPMASS=811.772390
110.071246 38353.0
111.074764 2637.6
118.237933 2112.6
120.080567 9961.1
127.086210 3897.2
129.101763 18458.9
130.085320 11179.5
136.075058 6057.4
137.078411 2474.5
145.059859 2895.4
147.112536 15862.0
155.080987 3853.3
159.112442 20369.6
169.132224 5683.9
171.111260 2343.5
173.128037 8857.0
183.112885 2697.7
187.106785 6247.9
187.400498 2437.0
197.127572 8319.4
201.122634 11936.7
209.103704 2264.8
210.023961 2343.3
235.117714 4376.8
237.133229 7004.5
257.119474 2603.5
260.194994 6029.4
279.133857 12613.8
285.118787 3009.0
288.201966 3121.1
309.106371 4127.9
365.395585 2872.6
397.204486 3444.5
401.214215 2463.1
409.253454 5760.2
430.243997 2799.3
437.248256 10192.0
440.148020 7249.8
812.418482 12512.2
840.413150 3134.3
947.993371 3269.1
1005.532824 3289.5
1277.890140 3457.0
END IONS
BEGIN IONS
TITLE=20180615_KS_CL_9.17906.17906.5.0
CHARGE=5+
RTINSECONDS=3571.7211600
PEPMASS=603.723853
110.071317 24987.5
114.091974 2151.1
120.080659 35342.4
121.084010 3761.0
128.081293 2145.7
129.101940 24227.0
130.049094 3936.9
130.086242 13888.6
136.075251 7330.7
140.143196 2928.1
147.112400 24090.8
155.080839 3669.6
158.091985 3033.8
159.112271 43203.8
160.115689 2380.2
166.060666 3840.0
169.096998 4697.3
170.046310 2424.5
173.055705 2294.7
173.091434 3251.7
173.127960 20633.5
174.130767 2764.7
175.118783 14665.3
181.060918 2988.5
181.082855 2736.9
183.076134 3013.6
183.112388 9613.1
185.091882 2520.3
185.125173 2457.8
185.164083 10170.3
187.106867 19289.0
187.142049 3862.7
188.110898 2560.9
197.127901 3743.6
197.928491 2305.4
201.123160 11740.9
203.101868 6147.1
209.139648 2540.0
211.872797 2258.2
213.086251 10368.9
213.159652 5630.8
215.137235 3153.6
220.106805 3074.3
221.075556 3867.4
226.120379 2410.2
229.118046 7511.0
231.096752 10259.1
232.140351 3378.4
233.162868 3335.8
234.143346 5252.7
237.134531 13063.2
243.132554 2930.7
246.156629 2905.3
247.940953 2857.3
256.974265 2294.5
260.197204 3064.1
261.158187 4094.0
270.107720 8924.8
286.133753 5116.9
291.165338 19882.6
296.195334 4304.2
304.139638 7622.7
316.148893 2825.5
319.170917 4094.4
326.207978 3988.4
341.109060 3686.5
345.224504 3356.2
349.150417 4003.0
368.720572 2832.4
391.235588 3760.6
400.217205 4862.5
404.249409 14801.6
409.252540 3918.2
410.183234 5874.2
410.680223 2996.1
417.179483 4890.9
437.250732 11883.0
444.247397 6348.0
446.772073 3481.7
447.274234 3726.1
448.210979 5017.5
457.929372 4383.8
460.179242 5765.1
466.727163 3119.0
467.220699 4261.5
467.595271 7380.8
467.727593 2826.7
467.931454 3131.7
471.286481 2716.9
473.264203 3093.6
473.602059 3174.2
479.602342 5337.7
482.260720 2905.7
485.277588 2925.4
488.182661 2681.9
488.308485 16586.3
488.807615 9977.4
489.309227 5328.1
496.280088 3224.2
496.820802 3936.2
499.288223 13128.6
500.290297 5312.9
502.273270 3816.7
507.968464 2711.4
513.291436 3440.2
516.282757 3702.8
516.617064 5315.7
517.293921 10160.9
517.630663 6449.4
520.275248 6176.5
521.157499 3633.8
522.287621 8461.0
522.624882 8207.5
522.959111 5256.1
523.763098 3118.6
525.311147 3426.7
538.295721 3865.8
539.323257 5546.2
540.318726 5476.4
540.642759 2880.1
549.262804 15575.2
550.265935 6280.6
551.319183 4619.9
553.982273 5067.8
554.647807 5442.6
559.982871 11020.7
560.319724 14534.0
560.650494 6682.2
566.331821 11294.3
566.832274 11427.0
574.848507 4082.1
577.281704 2579.3
584.378615 3450.4
587.002135 3283.4
587.327159 3050.6
593.342756 3824.5
594.308034 3395.0
594.842275 7276.1
603.320545 26915.9
603.802938 7993.1
604.323629 8523.1
608.339671 5288.6
609.344374 4835.3
611.301814 3401.9
612.370403 19452.6
613.369137 7512.2
627.349387 2981.6
630.342583 10882.5
631.343391 4983.6
645.364029 10130.4
645.868332 6351.5
646.366328 7194.4
661.328191 6642.5
662.347049 13676.2
663.352420 4500.3
665.359493 12558.0
666.362284 6279.4
675.322997 3455.2
676.368529 9645.8
700.880011 10195.0
701.382279 15240.7
704.822920 3184.2
705.318600 3293.8
709.397680 5387.7
710.343038 3475.4
711.439020 16696.1
711.843210 8724.5
712.334910 3832.4
712.441129 9070.1
713.442652 3829.5
718.905240 3358.8
733.335551 3962.0
742.344111 6910.1
742.842485 3384.4
743.843878 6023.6
744.351683 5649.1
760.881775 3908.5
761.402000 12232.3
762.394479 13374.3
762.861276 7933.8
763.375724 3435.8
774.414464 8783.5
774.912143 5604.0
775.416738 6980.7
779.436626 4147.4
780.381638 32162.0
781.396542 11248.1
786.418380 3365.8
789.453061 3422.1
792.364024 3127.0
792.869525 5976.8
793.365257 6754.4
793.868538 3038.3
794.371998 11474.0
794.862964 4512.0
818.902629 7020.6
819.394794 5701.9
820.366019 7818.7
830.956962 4587.6
840.434899 3191.1
849.406559 4414.4
849.905201 4593.0
850.911158 4594.9
851.470696 3327.2
858.452584 7371.5
875.491665 8351.4
888.991086 3991.3
889.978265 3235.6
890.494626 10115.1
891.423535 7848.0
891.940414 3638.9
892.421341 4597.0
909.430776 24398.1
910.425201 11899.4
915.445293 6555.3
932.443905 4860.2
933.442426 6045.1
934.444946 4898.9
938.409051 3708.7
1008.497201 5711.8
1009.499015 3568.4
1019.546417 16558.6
1020.533485 8863.5
1092.648066 4117.7
1243.148739 3153.6
END IONS
BEGIN IONS
TITLE=20180615_KS_CL_9.17911.17911.3.0
CHARGE=3+
RTINSECONDS=3572.3457000
PEPMASS=1479.073006
110.071239 39663.0
129.101752 7449.0
147.112124 10531.2
173.127253 3363.3
201.122762 6140.3
222.913412 3078.4
235.118290 6132.8
237.135314 3646.0
260.195818 5998.9
373.279342 4779.8
409.252533 11244.6
437.248418 36822.0
438.250287 5450.3
504.322277 6458.6
617.399062 5665.2
618.404378 3815.5
771.380620 3568.7
828.873360 8301.9
846.471176 4582.1
855.396698 4346.6
910.473964 4331.9
918.956181 4336.2
987.986688 4142.8
1080.529145 4386.3
1137.078467 43553.2
1137.582173 55499.1
1138.078089 30849.4
1138.578669 4015.3
1209.579358 4496.3
1308.632586 4768.9
1309.647600 4137.5
1324.697364 4387.7
1586.542846 4478.1
1836.900206 16971.3
1837.877410 10499.3
1838.867058 6400.8
2163.041746 17679.1
2164.039450 16318.7
2165.017561 8836.3
2775.384470 4427.0
END IONS
BEGIN IONS
TITLE=20180615_KS_CL_9.17934.17934.3.0
CHARGE=3+
RTINSECONDS=3575.1785400
PEPMASS=1007.549997
110.071308 11113.9
111.754556 2181.4
115.021163 2724.2
120.079725 3883.3
120.920337 2449.1
122.434411 2263.5
129.101687 9156.2
131.762035 2292.9
132.408630 2244.3
147.112316 2541.3
175.118376 3415.1
185.957053 2523.2
187.107835 2658.3
197.128124 3156.2
202.063850 2583.2
229.092396 4084.7
265.064575 3040.9
297.153735 3349.8
344.118629 7261.0
357.619589 2486.4
363.185220 2776.3
396.224819 3319.4
437.249735 5773.0
457.200765 3254.2
516.522316 3372.0
600.777390 3313.9
630.339362 7882.0
858.446619 4107.9
985.434529 3097.1
1007.518017 3606.7
1192.669105 3239.8
1200.549818 4784.8
1253.661268 17531.5
1254.658969 8600.1
1883.480483 3078.5
2049.203032 3095.9
2099.898210 3265.2
END IONS
BEGIN IONS
TITLE=20180615_KS_CL_9.17972.17972.3.0
CHARGE=3+
RTINSECONDS=3580.7098800
PEPMASS=1007.551011
107.078350 2592.2
110.071266 10939.9
120.080474 3161.7
129.093387 2331.9
129.101752 13403.4
130.086013 5533.3
147.112184 10247.5
148.486406 2811.2
151.663149 2484.5
155.081108 4925.5
169.132254 3753.7
175.117971 2773.3
182.449521 2518.7
200.138837 3044.5
201.123054 5239.3
226.117952 5773.2
229.092629 3049.8
237.135029 2936.9
249.129882 2462.3
271.139245 2664.1
297.155406 7013.4
303.127399 2640.9
338.144830 2697.0
343.157402 3817.6
344.119390 10862.5
356.151071 2657.4
363.186822 11874.6
396.149650 3584.9
396.222602 5736.4
397.221183 2995.1
412.183086 3690.0
437.250329 9691.0
457.202357 6553.9
465.244958 3953.9
485.196446 5966.3
511.247787 5718.8
584.265246 3781.8
602.268341 4706.1
607.654485 3297.4
624.335280 3775.4
627.340003 6596.7
630.344084 27976.0
631.343334 7063.4
634.813130 2650.1
670.370729 2898.9
743.420943 10927.1
744.435172 4153.4
765.014762 2828.8
784.377629 3314.9
805.455309 3235.8
811.838475 2952.9
812.859189 3038.5
828.450287 4601.9
858.451227 9949.2
859.456182 4289.1
884.988623 7051.4
891.487609 5086.7
924.578021 5895.9
925.572733 4453.0
957.510027 7592.8
1007.553370 3234.7
1008.485066 5244.5
1019.515837 3459.3
1020.506174 2974.6
1028.551222 6161.9
1037.648039 5521.6
1038.671252 3251.7
1099.531510 4417.1
1100.558668 3381.6
1156.595101 5228.5
1157.637422 3652.1
1166.711195 4273.5
1253.666424 34780.4
1254.672334 24447.6
1255.665487 7852.9
1339.742133 3901.3
2347.502217 3958.9
2884.310811 3332.9
2917.627989 3822.2
2962.700643 3486.3
END IONS
BEGIN IONS
TITLE=20180615_KS_CL_9.18007.18007.3.0
CHARGE=3+
RTINSECONDS=3586.4154600
PEPMASS=863.425726
110.071262 10471.2
120.080585 45995.0
120.964822 2324.8
121.083962 4336.9
129.065350 2606.8
129.102138 17750.4
130.086146 5630.1
143.117266 13266.4
147.112520 11530.1
155.080952 5108.8
157.096883 5433.7
158.091504 3106.3
159.577021 2650.6
169.132949 13456.7
170.058972 5214.0
171.112409 6592.6
173.127254 4211.7
175.118389 12005.5
183.076043 3755.2
185.070460 12447.8
187.143238 2525.4
197.127505 15796.4
198.053970 4521.7
200.138371 6292.6
201.087200 4047.4
201.123032 5100.6
215.080933 60954.0
216.084001 5414.1
226.118635 11966.7
230.112792 4336.8
239.081003 4741.8
240.011333 2706.2
240.157437 3827.5
258.143293 2855.9
260.105226 4093.7
260.196316 4555.1
263.101511 7151.4
268.165116 3671.0
269.092355 2896.2
269.159596 4872.0
270.117401 2583.8
271.139787 15860.5
271.167740 2389.2
276.154660 3187.8
283.138339 3752.5
284.198571 4390.3
288.202042 69953.4
289.131482 5691.0
289.205025 11429.9
296.196327 6076.5
297.154027 11673.7
318.180508 3461.8
325.185155 5943.4
333.177160 3591.8
358.158519 3286.0
363.184756 3801.1
366.175816 3180.8
368.228797 2704.6
373.280432 3239.9
384.224127 3202.7
392.144324 12217.1
393.145803 4952.1
396.224533 5085.6
403.228850 2803.4
404.158326 5159.4
437.248191 6098.2
446.258910 8586.1
454.792959 10813.6
455.294964 5138.3
456.230082 3391.8
457.202939 2826.3
493.233289 3073.0
502.294862 9578.5
503.227597 4137.3
506.227997 4526.1
511.253132 6377.6
516.242090 15426.0
516.742496 11516.6
517.241502 3707.9
525.261225 4109.1
555.347238 9651.9
555.852777 6755.1
598.367039 6594.3
599.362395 4935.0
612.370738 5558.3
612.873940 3253.1
624.335108 4688.1
627.337376 8314.1
627.836997 5068.7
630.347119 19141.2
631.345214 5912.2
661.404890 5077.0
668.911561 4942.4
699.342793 9248.4
700.351388 2892.2
743.425766 12047.6
744.279908 9587.2
746.369110 3432.2
769.377921 3450.5
800.418530 25055.1
810.390266 3190.5
817.401390 53054.4
818.401442 19507.5
819.405366 5685.4
825.500743 3426.3
846.406144 7607.8
858.448729 7480.7
863.432353 17707.3
864.423724 25730.3
872.448985 3585.6
873.441216 3988.4
908.576920 7041.7
945.430675 4151.5
957.515624 7529.9
960.519076 4330.7
974.532904 3091.8
990.497155 5861.3
1001.477665 5032.0
1002.506954 5561.5
1016.519197 5431.2
1028.537820 7551.4
1031.475968 15726.1
1032.465084 6892.6
1099.585228 4043.7
1100.497069 3053.7
1114.595264 4556.9
1115.584172 5969.6
1118.555784 3011.5
1119.547704 5610.6
1240.605377 7676.9
1241.626813 5512.9
1253.667991 19657.8
1254.669854 12720.2
1255.661118 5084.2
1336.813173 4073.7
1337.805956 4588.4
1557.787031 4285.2
END IONS
BEGIN IONS
TITLE=20180615_KS_CL_9.18024.18024.4.0
CHARGE=4+
RTINSECONDS=3588.8667000
PEPMASS=648.124742
110.071366 23952.5
112.086858 3922.6
115.086646 8837.9
116.070459 4391.2
117.101922 4485.3
120.080614 173622.5
120.991308 2443.1
121.083987 11144.2
128.107084 3790.6
129.101936 193568.9
130.086040 33711.3
130.105407 8551.0
133.042714 5592.8
136.075367 8591.0
139.085890 3550.1
140.142846 4824.7
141.101953 12458.9
143.117508 105974.6
144.120686 8686.2
146.062348 4421.1
147.112289 55685.3
153.065803 3530.8
155.080906 31945.1
156.061829 2516.7
156.112152 5108.4
157.096915 3247.8
158.091832 9302.8
167.080584 3486.0
169.096704 41624.8
169.132963 89028.2
170.059318 16204.0
170.100779 3406.6
170.136537 11470.3
171.112254 40082.3
172.106589 5290.5
173.091620 3969.9
173.128076 10996.1
175.118617 26480.7
183.075971 3369.2
183.148321 8328.5
184.062153 5818.2
185.070437 43392.1
185.093122 2931.5
186.072600 3549.0
186.123070 41037.2
187.087542 4752.9
187.106802 10282.6
189.085689 3060.9
195.075397 4307.8
197.070675 4471.8
197.127713 67143.4
198.054669 6121.4
198.086597 8758.5
198.123607 5325.3
200.139012 14715.1
201.085924 3683.1
201.122897 17988.1
211.143216 6795.7
212.102561 3806.0
213.085906 4716.2
214.118526 4430.2
215.081092 133315.7
215.101538 14602.3
215.137170 3422.0
216.084387 19872.1
217.083600 4954.5
217.132979 11333.0
226.117773 41030.4
228.133087 7015.4
229.118321 5240.0
237.133938 5271.7
239.080803 12154.3
239.173530 3465.6
240.097805 2833.7
240.133303 4864.8
240.171076 4581.9
244.129931 3180.8
245.127115 10343.2
245.163577 6843.8
256.050673 2975.0
257.160737 5510.0
258.106710 5572.5
258.144244 10984.5
260.104783 8441.5
260.195560 13077.1
267.170323 3245.3
268.092465 3759.5
268.165093 27148.0
269.160473 11250.9
271.138968 17606.6
271.172879 5183.8
273.158795 6379.0
276.154381 11944.7
282.180096 9345.8
284.121354 3819.3
285.118197 3189.4
286.138918 17528.4
288.202025 136458.6
289.131223 10830.1
289.205056 17940.1
296.196146 11010.9
297.154927 26217.7
297.196206 4827.9
305.220985 4761.0
310.211635 10317.9
312.153869 6434.4
315.675878 20968.0
316.176449 6790.9
318.180610 4816.0
325.185042 11746.8
325.219991 3081.2
326.170575 3498.6
327.165883 2685.1
328.158932 3570.9
329.144730 4806.3
333.175384 30274.1
334.179516 3990.0
337.185659 9528.7
344.194595 3188.0
345.170290 3391.4
354.210720 3102.6
355.196298 10503.8
356.229703 3202.9
357.170282 3464.1
363.186494 55527.4
364.190021 6083.0
367.160558 6628.9
368.229458 4218.5
369.217767 3406.3
378.690252 4894.1
384.224136 7137.7
385.175019 3457.9
386.206857 3364.1
387.189035 2937.2
396.222411 7007.8
397.207031 14346.4
403.227797 6716.9
404.160905 7489.9
405.163975 3076.1
409.254220 4327.1
412.176534 3211.7
431.270295 2979.5
437.250735 7027.1
438.250818 3278.4
440.209640 3302.4
442.187982 6635.9
444.246127 5213.1
446.258586 40723.6
447.262218 8050.0
453.278898 4340.5
454.230344 4092.1
454.793512 38419.2
455.294016 19426.9
455.795756 4330.5
456.237192 5249.9
457.225497 5298.0
462.253559 26427.4
463.260218 5412.7
465.251011 3134.3
466.229582 9612.2
476.211485 3997.2
478.264516 4057.7
484.238827 10523.8
492.722350 4689.5
493.235163 7973.6
496.273576 11326.0
497.282441 3944.1
498.268312 3378.4
502.304315 13056.2
503.223557 10350.4
503.294793 4249.7
504.227764 3684.4
505.813526 5305.2
506.314729 3522.0
511.248330 26238.2
512.249131 4264.4
514.831242 3287.4
516.242629 44429.0
516.742489 22006.0
517.242798 4186.7
525.264414 8160.2
530.186391 6166.2
533.292139 14534.5
534.298844 4741.3
539.758181 3325.5
540.345811 3596.2
541.344915 6630.6
541.845933 4539.9
542.288088 7658.8
544.839283 2990.6
552.290932 4785.5
554.346217 4330.0
555.349507 14825.7
555.848823 13222.3
559.344068 9542.8
562.348340 3245.6
566.362376 7953.3
569.252416 4098.7
584.355366 5370.1
589.858811 9890.9
590.366917 6224.0
590.866381 5148.7
591.778752 5449.2
592.647052 3450.7
596.352758 3537.9
598.375588 4348.9
600.289535 3512.9
603.366104 3366.9
612.377707 20649.6
612.873100 12264.3
617.324908 4207.6
618.365227 4321.9
624.330974 3993.0
625.382304 13445.0
625.880182 5422.3
627.337772 2955.6
630.344552 154402.6
631.347291 41522.9
632.348294 13023.7
640.294485 5541.6
642.296051 3363.7
646.398350 10553.2
646.903070 4912.7
647.871814 3141.9
648.356348 29051.3
649.345926 5202.4
653.904564 3437.9
654.405597 4390.0
654.904260 6392.4
655.414651 4447.6
657.317402 6581.7
660.399364 8498.2
660.895491 8696.0
667.905642 6441.5
668.910799 38712.8
669.413890 22758.4
669.912603 12565.4
670.417788 4392.4
681.328850 4992.3
681.916468 6305.2
689.407799 11277.7
689.916012 12186.6
699.342082 15093.1
700.346592 5511.6
703.423350 10075.7
703.928587 4838.0
716.425739 3669.7
717.426233 5964.6
723.937798 3656.4
724.922771 12272.7
725.426720 6134.1
728.301293 3563.7
731.949689 9323.4
732.449987 6915.1
737.435593 6021.0
737.931763 5383.3
743.426514 39076.5
744.278106 20965.0
744.426142 15328.2
745.281657 9584.6
745.427335 4443.8
745.949374 29585.9
746.331290 8259.8
746.449218 12193.7
746.951167 13431.1
760.444483 10063.6
760.938098 4140.8
761.439713 4579.2
767.462396 11042.2
767.974119 5521.6
772.957817 6936.3
773.454080 5201.6
781.472027 14686.7
781.973367 19034.5
782.474323 7021.9
782.973166 4083.9
784.842958 3606.0
787.397401 3452.9
794.329605 9444.0
803.001757 6495.7
807.984239 5529.1
808.483386 6312.7
808.977530 5968.2
816.981360 9388.0
817.391932 100904.4
817.980742 5399.4
818.400784 43380.6
819.401708 13082.2
825.502829 19398.4
840.428059 5565.4
858.455363 86845.0
859.457387 38234.7
860.457913 8321.3
895.462161 4225.8
908.579866 24845.6
909.576847 9943.7
910.569204 4161.4
914.462247 3954.6
945.423180 6955.3
957.522435 20275.0
958.514464 11046.0
981.591866 4219.7
1010.616031 4258.2
1028.549348 7937.0
1029.548411 7340.1
1031.473808 21269.1
1032.476295 11435.4
1033.490940 4611.5
1044.507991 4837.2
1052.513119 5642.6
1109.682626 6620.9
1182.542378 6016.8
1183.550224 5522.4
1223.712022 4479.1
1240.621620 4968.4
1241.614937 4785.5
1271.519080 4329.2
1336.803334 12955.7
1337.790848 9202.5
1338.795184 5302.3
1384.623104 5309.8
1672.670004 3805.5
END IONS
BEGIN IONS
TITLE=20180615_KS_CL_9.18025.18025.5.0
CHARGE=5+
RTINSECONDS=3588.9493200
PEPMASS=910.454204
105.065263 3675.7
110.071229 64401.2
111.073918 2468.9
119.981288 2384.7
120.080217 11921.4
129.101844 19348.7
130.064866 14784.3
130.086064 17032.5
131.067655 2936.9
132.079700 5460.9
136.074774 8534.4
140.142250 3457.8
147.112329 21533.3
148.954662 2563.5
153.064965 2898.0
157.059512 6595.6
159.077298 4351.6
159.090994 55373.1
160.041723 6073.2
160.094224 5660.0
169.096236 3197.8
169.132182 5744.6
171.147990 3985.2
173.128263 18657.0
174.086311 3173.9
175.117578 4145.3
180.076320 4020.3
184.071184 3219.3
185.091387 3126.4
187.141968 3070.3
197.128416 3203.7
198.087067 4005.6
201.123027 14973.5
202.081358 15157.7
209.138556 6971.9
210.026332 2783.2
212.066020 3135.6
216.096565 9742.5
217.134944 4774.7
219.108805 2620.1
227.174349 2638.9
229.091145 6008.5
235.116922 8825.7
237.132678 6656.4
241.131918 3601.3
245.129291 6858.8
251.049066 2752.6
258.159404 5796.7
259.101546 3817.0
260.195363 15957.6
279.132414 2865.2
286.155850 2863.5
293.159313 2718.7
300.190880 4259.4
310.175496 3222.9
315.164412 3216.5
330.140336 3975.2
343.158685 6486.5
344.116850 9054.3
344.156845 2733.9
348.151471 3274.6
358.211124 4701.1
373.278715 12124.0
392.221283 2589.7
409.254563 11988.9
419.198397 7347.3
437.248509 30583.8
438.248509 7053.2
440.172420 2730.6
457.197660 8452.4
464.208872 3392.1
468.246146 3999.6
474.198488 4122.5
504.317658 13611.4
531.219818 5359.7
557.339121 3619.3
559.223788 5404.5
575.271840 3545.0
588.247624 4357.3
591.769181 4036.0
592.261353 3361.4
601.285454 4404.3
617.395987 7800.8
625.803502 3123.9
683.298927 3376.1
732.418184 8044.4
746.289679 3175.5
756.405698 3115.8
777.791627 3834.8
784.387515 4579.6
820.358831 5142.5
828.871650 7064.4
829.370837 3774.3
840.390330 5018.9
846.461377 5828.5
857.421724 3361.6
869.921705 9302.8
870.432909 8237.2
878.451431 173872.2
878.952368 50030.2
898.424083 11272.7
899.430556 5400.4
901.441737 6599.0
901.927528 5455.8
909.442428 5735.4
909.947440 3331.9
910.441994 105114.9
910.946224 31261.4
943.477740 3789.0
950.901324 3957.8
960.513588 18140.0
961.503168 9478.6
968.437799 3266.2
971.458383 4281.9
985.464822 5760.9
986.451350 4670.4
1042.465783 4083.7
1074.581542 4360.8
1081.487429 3896.7
1099.500205 7690.8
1101.530557 3448.9
1107.011001 4098.0
1137.076234 17313.4
1137.586214 14414.0
1138.058104 8515.6
1156.517404 3510.5
1182.539822 5131.2
1200.532884 7607.1
1313.611731 3626.6
1337.685471 5252.0
1836.860720 7458.4
1837.842765 6416.7
END IONS
BEGIN IONS
TITLE=20180615_KS_CL_9.18133.18133.3.0
CHARGE=3+
RTINSECONDS=3604.0383000
PEPMASS=1267.315699
122.927073 2759.5
129.102112 3227.1
175.786939 2832.3
362.917988 2971.3
392.212439 8536.3
493.018868 3377.5
512.196180 3465.3
537.282102 3334.4
630.346080 5510.0
641.613373 3809.4
743.424311 6376.1
929.737865 3284.2
1210.552234 5996.2
1308.635543 5871.8
1309.614140 7365.2
1407.704867 3443.2
1636.875929 19302.5
1637.885134 16395.1
1638.908752 6183.4
2837.122455 3907.4
END IONS
BEGIN IONS
TITLE=20180615_KS_CL_9.18149.18149.3.0
CHARGE=3+
RTINSECONDS=3606.0718200
PEPMASS=1267.315613
129.101466 3456.4
150.870779 3290.7
215.142787 3143.3
271.138712 4530.1
317.361604 2826.9
369.653113 3005.2
392.214041 9707.9
444.594202 2876.6
496.931908 3064.4
507.185626 3092.0
511.249050 3344.1
512.192911 4242.6
529.215809 4461.1
597.284996 4977.2
630.344509 8717.0
635.663681 3098.0
642.293986 3184.2
652.363413 3477.7
743.427863 4068.0
864.077560 3713.1
1080.527006 5174.9
1081.520739 3570.2
1209.553288 3699.1
1210.562949 6663.9
1211.585599 3461.3
1253.651675 5327.6
1308.635239 4886.4
1309.611722 8823.8
1522.733397 5078.0
1636.883619 22402.5
1637.887649 21217.1
1638.476998 3876.1
1638.868713 6947.3
1846.372584 4125.6
2070.749795 3469.3
2711.206741 4814.8
3486.664087 3976.7
END IONS
BEGIN IONS
TITLE=20180615_KS_CL_9.18166.18166.3.0
CHARGE=3+
RTINSECONDS=3608.6212800
PEPMASS=1106.590639
110.071314 5167.1
120.080469 3225.7
129.101726 9139.5
137.624752 2714.2
147.112336 4846.0
157.096462 7732.8
188.008370 2690.7
200.138973 4190.4
225.097733 6300.2
226.118094 5092.1
228.134917 3136.3
271.139093 41418.8
272.140830 5375.8
280.455805 2622.4
296.749993 2579.3
297.155559 5992.7
329.169945 2928.0
356.227146 5709.7
363.186189 5480.3
384.221533 5666.0
396.222312 4870.9
624.334624 3005.9
627.335432 5083.6
627.833561 3721.3
630.341019 13271.1
631.349834 4895.1
636.395170 3065.8
680.370150 3458.5
743.423402 6333.4
830.926752 3008.9
831.434454 3246.9
858.451474 6297.3
947.112693 3339.1
990.494180 3593.5
1132.219950 3531.8
1253.669790 19000.3
1254.656400 7182.9
1255.645106 3616.3
1277.630656 6427.9
1409.258582 2989.7
1619.825759 3547.4
1636.850476 12002.1
1637.856696 9202.2
1638.872822 4783.8
1659.887154 4538.5
1941.414722 3229.1
2922.684624 3771.0
3198.083466 3812.3
END IONS
BEGIN IONS
TITLE=20180615_KS_CL_9.18213.18213.3.0
CHARGE=3+
RTINSECONDS=3615.5813400
PEPMASS=1013.535200
105.535057 2429.8
110.071501 5760.2
120.080675 4435.2
129.101634 27688.4
130.085980 3302.7
147.075687 5976.5
147.112698 6189.4
150.113194 2535.5
155.080714 6192.7
157.096744 20600.1
169.133287 3205.0
200.138577 10586.3
207.739306 2362.3
214.118498 2971.2
226.117788 12123.7
228.135159 3410.7
230.110031 2962.0
248.122619 5169.1
271.139119 116581.1
272.142088 14201.3
297.155204 6991.4
356.227566 21472.1
357.231529 3221.7
363.185530 10012.6
384.221364 14550.5
396.221684 6593.9
493.239242 4326.1
511.249536 6679.5
627.335514 18862.1
627.835248 10537.3
630.343028 25659.0
631.348544 13466.4
705.228746 3241.8
743.425814 9034.8
744.426282 5159.6
858.445259 9438.7
859.460460 4780.9
891.482776 5055.3
957.517153 8157.0
959.729134 2913.7
1013.535035 7667.1
1014.011641 3288.1
1028.558687 10815.5
1029.544883 3749.6
1099.593511 3152.9
1100.556912 3406.5
1137.072475 4067.7
1156.606882 8478.2
1157.598232 3919.3
1253.669563 71167.9
1254.672862 45003.6
1255.668650 12286.2
1358.679576 3478.2
1399.688960 5307.7
1400.677263 4585.3
1401.711837 24373.2
1402.706555 13255.8
1403.705739 6497.2
1822.847532 3517.7
1944.490785 3613.8
2662.719384 3403.7
END IONS
BEGIN IONS
TITLE=20180615_KS_CL_9.18220.18220.3.0
CHARGE=3+
RTINSECONDS=3616.6809600
PEPMASS=863.831216
110.071272 6616.0
120.080517 13432.1
126.091413 4054.2
127.085984 5298.1
129.101883 41256.2
130.086094 11682.4
136.075216 5198.2
141.101530 5002.6
143.117404 5639.1
146.636551 2711.7
147.112502 24507.7
155.080880 20682.5
157.096730 15722.3
167.079952 3983.0
169.096757 12117.5
169.133445 5978.4
171.112288 5152.3
172.107695 5380.4
175.118436 5831.3
183.112126 3757.1
186.122835 3988.0
187.142870 3497.6
197.128265 5250.5
197.163848 4666.5
198.124209 3814.2
199.068209 2483.5
199.180569 3744.0
200.138322 23730.0
201.123167 3346.2
210.023742 2679.3
211.143758 3242.1
212.101453 3504.5
214.117975 10934.1
215.080779 4975.0
226.118091 40361.3
228.096525 2761.2
228.133908 6418.2
229.117143 2671.1
230.112631 5377.8
233.166373 2682.6
239.174730 5640.1
240.134576 4152.3
242.238354 3204.4
258.143668 9752.1
264.512336 2717.7
267.169306 7508.9
268.165414 8391.4
269.159175 7455.2
271.138956 52057.5
276.153784 11711.0
283.139411 4453.4
286.137660 4783.0
288.201299 5034.5
297.155364 39765.7
305.220981 6339.7
325.185479 4823.4
333.175219 34135.6
334.176314 3634.0
339.200072 4134.6
343.159049 3450.6
355.195773 5204.8
356.227429 9223.0
363.186344 28250.0
364.188266 3778.4
366.174142 5943.8
368.228045 11481.3
384.222142 8265.3
387.188419 3250.3
396.222981 17965.2
397.215805 3861.4
399.220132 3086.8
435.332520 5746.4
436.215077 3363.5
444.249714 3506.8
446.259651 41201.9
447.265090 4834.9
448.261351 2673.0
451.010212 3356.3
454.792673 68660.8
455.294787 29645.1
455.802193 3770.1
462.253002 10761.5
465.245103 8559.6
466.230545 3691.4
484.237937 3686.5
488.822628 3202.6
493.237909 16051.7
495.290587 3227.5
496.275959 5764.7
505.814182 9676.7
506.321617 6569.2
511.248501 24741.0
512.250955 5001.3
525.265021 3584.4
539.842900 9140.2
540.343713 6830.8
541.350832 11840.4
541.847425 7462.7
555.348928 30415.9
555.848630 24146.1
556.347741 3555.5
559.342192 6395.0
562.350555 4013.3
565.291092 5323.8
575.380784 9754.8
575.876368 3839.7
579.315692 3572.7
589.378281 8157.1
589.862044 9679.5
596.337855 6329.1
597.336325 4019.8
598.367861 5572.2
603.365990 3920.1
612.372143 26024.6
612.868744 13459.9
613.373198 3902.3
620.375486 4206.3
624.330644 17041.2
627.339571 26685.0
627.841444 13038.2
628.349709 3647.7
630.343966 100716.9
631.344240 27393.3
632.351342 4350.3
646.400170 19929.7
646.900389 7127.1
647.401469 6822.8
655.409559 3919.6
660.406773 4606.7
661.398339 4816.0
663.345761 3591.7
664.436266 3340.0
668.908285 18971.2
669.413915 13950.2
669.912031 4874.4
683.878994 4261.0
687.439862 3384.4
733.458554 6685.2
743.426679 39242.1
744.427965 12581.0
762.477107 3258.2
792.415735 10227.9
793.420080 5521.1
800.430139 15323.3
817.397700 4026.8
825.505137 26576.5
826.502367 6901.3
858.456537 41226.3
859.454464 13822.5
860.448951 5399.0
863.431503 11531.7
864.420125 22540.0
887.351055 3358.2
891.488487 12112.8
892.487811 7933.0
908.578547 33130.2
909.591304 13766.1
957.519588 24266.7
958.531443 12808.5
990.495968 5438.2
1004.639201 3734.9
1010.632083 15341.3
1011.625387 4964.7
1028.555354 19818.4
1029.553811 9965.5
1030.557399 3855.6
1036.494277 4807.7
1099.587807 9060.0
1100.571558 3846.0
1107.536883 4870.1
1109.681647 11457.7
1110.694242 4417.9
1118.585290 4096.5
1143.974405 3520.6
1156.620299 22751.8
1157.605810 11170.3
1223.724839 5152.5
1224.736990 7034.8
1253.670753 99297.3
1254.672392 62975.3
1255.668229 16123.0
1308.805312 4326.2
1309.813777 4390.5
1336.821455 22749.6
1337.813628 12493.7
END IONS
BEGIN IONS
TITLE=20180615_KS_CL_9.18222.18222.5.0
CHARGE=5+
RTINSECONDS=3616.8679800
PEPMASS=993.318346
120.079878 3108.0
128.348277 2313.2
129.101903 32296.3
141.119627 2719.4
147.112469 4292.2
155.081068 4902.1
157.096811 23256.3
160.042149 3281.0
168.473303 2408.2
175.747576 2619.1
197.163087 2950.8
200.138506 10381.8
212.770824 2942.7
221.900517 2608.9
226.117596 10412.0
228.132806 3667.0
268.162104 3170.0
271.138976 129916.5
272.142206 17573.6
276.154515 3724.9
285.153615 4103.7
291.164632 6049.3
297.153624 9138.7
297.185518 2673.2
339.201553 6105.3
349.119107 4256.0
356.227632 31637.1
357.230729 6327.8
363.185799 6921.1
364.186965 3290.9
368.228865 2809.2
384.221950 33406.3
385.224530 5545.2
396.223356 6243.8
401.061162 2918.7
484.231575 4399.5
493.240291 7020.5
496.139584 2802.3
505.257569 5345.7
511.250836 9339.0
529.537096 2750.6
530.231099 2732.3
581.338791 3729.1
609.333145 5152.7
624.327602 3244.2
627.338126 27748.5
627.835320 17210.1
628.344467 13059.3
630.345540 37158.8
631.345037 8490.4
653.783861 4448.4
680.370611 4982.7
743.426962 18547.6
744.427650 7924.1
818.944888 4063.3
819.439210 7150.6
824.364376 3451.6
830.395666 3540.3
838.411926 4129.2
845.397101 10234.5
845.897647 8407.2
846.902187 6532.9
847.387462 3397.3
858.455961 14917.8
859.448874 7125.4
894.461241 3442.7
957.512772 10218.6
963.763400 3190.1
976.438699 3491.1
992.990906 3537.3
993.490395 17306.1
994.497592 13526.9
1007.530867 4286.3
1028.542543 10341.6
1029.561385 6188.9
1156.599558 10593.5
1157.599185 4688.8
1253.670480 88584.2
1254.673483 51365.9
1255.679659 21098.3
1256.662498 5592.1
1306.588843 8094.8
1636.886823 46559.7
1637.884171 41029.3
1638.909986 14659.6
1639.845689 6770.5
2289.361179 3490.4
2732.977551 3634.3
3624.726430 4656.6
END IONS
BEGIN IONS
TITLE=20180615_KS_CL_9.18226.18226.4.0
CHARGE=4+
RTINSECONDS=3617.4047400
PEPMASS=1252.654655
129.101957 9173.1
157.096707 10194.7
181.589865 2830.0
182.942562 2806.2
226.117843 6182.9
228.134142 3181.4
258.099037 2740.4
271.139117 59110.0
272.141583 4315.0
297.153702 5254.1
339.201216 3947.5
356.227278 12625.8
363.185679 10503.4
364.418371 3031.1
384.222092 12939.1
396.222382 7503.4
462.253590 3426.8
465.241974 4641.3
493.238660 5410.6
511.250238 9314.7
612.324141 4235.3
624.330389 9832.1
627.332596 19689.7
627.835270 8782.2
628.358435 3509.3
630.342318 47656.9
631.346165 7115.6
683.878090 4493.6
743.426575 31073.9
818.934290 4613.3
858.465642 14660.7
859.450543 6707.8
891.496344 13788.5
957.517654 12054.4
1028.558579 10825.5
1099.578765 4271.4
1156.616093 3679.2
1170.543194 3557.0
1235.643337 5444.5
1252.631437 5121.0
1253.668570 243549.5
1254.667447 30350.9
1255.663863 11534.9
1636.882319 73696.6
1637.889244 65590.0
1638.886452 23493.3
1639.886335 5461.5
3116.126901 4375.3
END IONS
BEGIN IONS
TITLE=20180615_KS_CL_9.18237.18237.4.0
CHARGE=4+
RTINSECONDS=3619.0572000
PEPMASS=648.125627
108.620170 2241.3
110.071249 31776.8
110.096432 3454.5
120.080824 14069.3
127.086400 3500.8
129.101835 41196.3
130.085874 11534.6
130.105365 2408.2
133.502353 2603.9
136.075479 4403.5
141.101605 4737.6
141.137798 3002.8
143.080818 2712.2
143.117406 14621.7
146.063150 4478.3
147.112405 23955.2
150.773464 2172.0
153.065384 2577.9
155.080925 16814.2
155.117558 3506.2
157.060187 2283.9
157.096643 7745.6
167.080359 3343.5
169.096501 20942.3
169.132961 14597.4
171.112202 8627.0
172.107697 4410.7
173.128260 6561.4
174.883741 2315.7
175.118292 3438.7
183.111336 3234.0
183.148731 3956.2
185.072260 2498.1
185.091379 7126.6
186.122909 5709.8
187.107552 6450.0
197.128480 13210.5
198.086208 7679.7
198.124541 4150.2
200.138283 6619.6
201.122753 10500.9
212.139182 4152.7
214.119032 5582.4
214.435090 2720.3
215.081468 3108.4
215.102205 5987.4
226.118053 22498.1
227.120826 2758.7
228.133789 3799.8
235.120043 2518.5
242.147585 2953.3
258.144121 5526.3
260.195545 3124.7
268.164676 14939.7
269.160566 6166.8
271.139105 10497.8
276.155443 5438.8
282.177943 2986.6
283.176728 3809.6
284.159102 2634.8
285.119703 3970.0
286.138455 7696.0
288.202438 5386.9
297.154856 15449.6
310.209309 2860.9
315.675137 11852.2
326.168953 2971.5
327.201352 3131.7
333.175741 17957.8
334.178887 4279.5
337.185354 5458.4
340.723900 2554.1
355.196463 5135.1
363.186454 25211.9
364.189857 4917.1
367.160998 3830.7
372.215306 2550.0
396.222688 3266.2
397.207895 4690.8
409.252428 5252.6
437.248787 9458.1
446.259367 20842.5
447.261104 5706.5
453.279109 2529.6
454.792718 17116.8
455.293982 8740.1
455.793271 5712.2
462.197445 3660.6
462.255327 17857.1
463.223123 3802.3
466.226023 5670.3
475.220527 2437.4
484.235456 6706.1
496.276351 6229.1
505.246283 2905.3
505.817361 3557.6
511.250310 17092.6
512.252275 3689.7
530.273725 2997.9
533.290654 7213.6
534.292384 3175.4
541.351614 2985.8
550.337650 3299.5
555.239251 2816.7
555.344504 5979.8
555.849612 3029.2
584.354859 4442.1
589.376515 2938.9
589.860691 6023.4
590.371538 2886.6
612.369342 10864.2
612.872698 9830.6
613.371642 3942.8
620.295054 13635.1
625.867987 4845.7
627.340710 3223.4
630.344552 84074.9
631.347784 24891.7
632.354319 4194.5
646.390777 4868.8
648.361302 17114.5
648.857392 2886.2
653.903730 3158.1
654.910920 6232.0
660.399271 4754.7
660.898771 3594.7
661.397887 3709.7
668.908332 19811.9
669.409294 13587.4
689.407216 4870.4
716.414281 3013.2
723.928443 3546.3
724.910442 4180.0
725.424880 5639.9
732.458591 3910.1
737.446265 3152.8
743.426991 22044.6
744.435286 7028.3
745.949160 12943.3
746.317270 4450.5
746.450783 11366.5
746.942829 4847.5
760.442745 6764.0
760.942958 3906.6
767.969194 3195.8
772.958032 3526.8
773.448200 3308.1
781.463691 15886.3
781.963007 5521.0
786.369859 3038.5
802.983129 3686.8
803.486721 6205.1
816.981504 9054.0
817.488204 5754.5
817.981506 6589.6
825.499081 6423.7
858.453883 53234.6
859.454375 23948.3
898.435088 3738.7
908.578851 13288.7
909.581412 7435.1
957.520023 13916.2
958.507016 4365.4
959.525317 3285.6
979.422122 3705.6
1109.673025 3705.2
1182.556317 5327.3
1223.726315 3580.0
1308.803939 3632.0
1336.820889 11797.2
END IONS
BEGIN IONS
TITLE=20180615_KS_CL_9.18271.18271.3.0
CHARGE=3+
RTINSECONDS=3624.7939200
PEPMASS=995.871632
110.071067 3009.3
121.623986 2782.2
123.914925 2611.2
129.101922 49708.5
130.085709 6044.2
147.112254 6963.8
155.080902 11812.2
157.096548 51394.7
158.713843 2801.8
159.112508 7074.0
175.118278 6147.2
183.111994 4033.7
186.122770 3696.0
187.107056 5385.8
197.164085 3495.0
200.138699 27024.6
225.158573 8990.3
226.117781 31137.9
226.153078 2774.0
228.133039 10194.6
230.113678 3227.8
240.158164 9024.0
243.145543 4165.9
250.901836 2704.6
258.142627 3824.2
260.196200 4065.6
268.165311 6943.4
269.158600 5370.7
271.138949 239641.5
272.142288 20735.4
291.574683 2691.2
297.153756 21275.1
297.227251 3016.5
313.185026 3236.4
339.201031 10840.5
356.228264 45154.3
357.231719 7115.3
363.186402 25854.5
366.177406 4459.6
368.187622 4447.5
368.228586 5389.4
382.206288 3458.6
384.222828 28579.9
385.225298 3881.9
396.221660 11904.5
399.184442 3292.3
407.232652 7233.2
417.196383 3873.8
430.239987 7282.4
462.250333 4743.3
465.243177 6568.8
484.241118 4896.6
487.258927 14625.1
493.238052 11625.6
494.248496 5615.7
511.247417 14681.6
512.262387 6211.8
530.277041 4345.0
536.271004 8629.9
581.330747 2932.4
596.330723 3243.8
600.340042 3496.8
609.333065 4484.5
610.344923 5944.7
624.328331 9534.4
627.339862 49415.6
627.837574 29795.7
628.341520 8563.2
630.343181 73334.4
631.345573 20434.7
680.370029 7413.2
683.878147 5226.5
684.368569 4567.7
743.428084 39600.7
744.426966 8322.6
756.445643 5491.4
765.577221 3155.1
792.423398 4147.5
796.433591 4543.4
814.445600 4221.2
820.436926 5032.6
858.450718 26809.8
859.452770 10884.4
891.482738 11919.1
913.471031 3407.0
925.489262 4101.6
931.490593 4542.2
943.501058 3550.3
957.520737 17590.2
958.519658 9531.8
978.452136 4153.5
995.482433 14058.0
1008.537403 3958.6
1028.549762 18812.3
1029.553430 9105.4
1090.530853 4445.4
1099.594111 7829.7
1156.614133 18449.1
1157.610190 8515.7
1203.550405 3302.5
1253.669671 145192.4
1254.668927 79302.7
1255.679751 18364.3
1285.719278 66986.4
1286.713048 39073.0
1287.714075 5908.9
1349.718462 128022.6
1350.719711 67679.8
1351.726282 19191.5
1636.857053 8547.4
1637.901127 5953.8
END IONS
BEGIN IONS
TITLE=20180615_KS_CL_9.18281.18281.3.0
CHARGE=3+
RTINSECONDS=3626.0523000
PEPMASS=1495.803564
105.190605 2897.4
142.472044 3409.1
168.103088 3221.9
175.117979 5330.1
256.470652 3163.9
261.302428 4178.5
271.137518 9763.8
284.796670 3809.5
363.185902 8910.6
366.177754 4038.0
396.222919 4957.1
493.236381 4631.7
511.247373 12608.5
512.254470 3331.7
540.311507 6692.4
624.330861 8920.4
630.342667 50460.8
631.342145 11834.6
632.343773 4132.4
680.364342 5297.6
715.405219 24973.8
716.397841 6109.8
743.426486 43900.5
744.422227 11291.9
751.307114 4165.4
858.447473 14318.8
859.452077 7804.5
894.441269 4980.4
922.582841 4145.9
943.513025 15650.3
944.513905 9418.6
957.525587 6936.3
958.532261 4536.0
991.511757 3690.9
1007.545716 16643.3
1008.552379 6473.1
1028.556124 6288.0
1099.590504 3798.3
1112.539727 4330.3
1195.612571 4658.3
1213.638184 233768.7
1214.640597 137180.4
1215.648973 39215.8
1216.634825 4040.4
1253.671190 29377.9
1254.672036 17165.8
1255.667915 8496.9
1274.707525 5648.8
1618.835811 6107.6
1619.883581 4230.0
1636.886684 235546.1
1637.883717 180489.0
1638.882806 66453.0
1639.861963 14796.8
1640.864569 4291.6
1860.664960 4262.5
2336.247817 4056.9
2354.465808 5077.1
2666.487424 4746.1
END IONS
BEGIN IONS
TITLE=20180615_KS_CL_9.18291.18291.3.0
CHARGE=3+
RTINSECONDS=3628.0845000
PEPMASS=1178.665500
111.100374 2461.2
129.101809 14573.5
144.892476 2833.4
157.096254 4897.4
175.117853 3631.5
197.161415 2880.5
200.139010 3584.4
226.117707 4425.4
271.138996 24010.1
297.155201 4923.1
363.184813 5538.9
372.045009 3131.0
384.225919 3325.2
389.392197 2810.2
397.214048 2894.3
502.678462 2739.3
509.175538 2958.3
511.250713 4612.7
544.901818 2960.1
627.337829 2866.1
630.341302 18918.9
631.347030 4603.0
743.425811 9887.6
744.424545 6101.4
867.831215 3336.4
957.517204 4623.3
1028.553616 5775.0
1119.931036 3061.7
1160.568619 3252.8
1178.571771 12390.7
1213.620715 3340.0
1253.664777 27523.2
1254.670570 18549.7
1255.653763 3798.8
1636.895279 13106.8
1637.878734 17672.7
1638.848182 9124.2
2100.668663 3772.3
2236.450232 3857.7
2617.279969 4168.9
END IONS
BEGIN IONS
TITLE=20180615_KS_CL_9.18297.18297.3.0
CHARGE=3+
RTINSECONDS=3628.8092400
PEPMASS=1266.983910
105.009869 2995.8
129.101824 8450.0
134.702467 2873.9
157.096561 5617.8
161.612783 3148.6
193.769333 2732.8
208.362661 2529.0
226.116529 3912.3
234.144680 4077.3
271.138784 22923.4
297.154592 4900.5
325.184938 4339.1
356.228704 5439.7
363.184422 5299.5
384.225598 3809.7
392.210991 8902.2
410.071807 3070.5
465.237302 3480.6
493.237876 4025.8
511.250717 8358.5
512.196848 3332.0
529.226356 3202.6
597.281331 3513.1
624.336808 4117.2
625.277512 4853.9
630.344309 23689.3
631.347111 9055.2
743.428829 17452.1
744.438706 4425.5
855.415964 4727.2
858.458492 6149.0
886.436036 3703.1
886.934923 5029.5
887.445527 6509.1
895.455871 15991.6
895.949543 10574.9
896.445892 8438.7
957.521704 5109.2
970.469991 3477.7
1008.540390 4815.0
1028.552785 4576.3
1080.520866 8558.4
1209.563599 8022.7
1210.563481 5791.4
1253.656426 17263.5
1254.656671 9585.5
1266.635539 4159.1
1308.623613 10884.9
1309.633785 6894.7
1477.424131 4616.7
1521.715850 6154.1
1522.720524 8982.7
1636.890735 57311.2
1637.887707 43218.0
1638.890309 13916.4
2625.215962 3933.2
2725.041398 4384.4
3081.876015 4326.8
END IONS
BEGIN IONS
TITLE=20180615_KS_CL_9.18321.18321.5.0
CHARGE=5+
RTINSECONDS=3632.2506000
PEPMASS=706.422692
112.129314 2276.4
112.346752 2219.2
118.702179 2691.2
120.080694 9555.9
122.613046 2232.5
125.070529 2267.3
129.101774 33651.1
130.085998 8500.8
130.105605 2930.6
133.042647 4223.4
141.101707 3162.1
143.117819 4482.9
147.112549 23148.0
153.065505 7640.3
155.080755 12006.9
157.096711 4079.7
159.075872 3625.6
159.112600 7716.0
162.250253 2817.4
169.096652 8591.2
169.133115 6593.3
171.111791 8059.0
173.127797 14277.2
175.118295 5539.6
176.246799 2601.6
179.118605 2644.3
183.112971 2526.4
186.123780 5465.9
187.107369 5606.5
197.127727 7274.0
199.179789 61771.3
200.138714 7034.5
200.183092 11977.7
201.122835 8134.8
210.024279 3847.4
210.050496 4114.6
217.082605 3078.5
226.117648 15088.0
227.174699 24057.8
228.134789 3117.3
228.178474 8006.7
232.110060 5634.3
240.157326 11819.6
241.161213 4211.1
242.186495 2983.5
246.155065 3362.4
260.195580 5073.5
262.140902 2393.5
268.164613 6718.6
269.158729 3525.6
271.139211 5641.3
272.160780 18470.4
284.197098 3827.6
286.138588 3641.0
288.202427 4163.3
297.154360 7564.9
302.792349 2650.6
315.674415 5818.7
327.127589 4786.0
350.206529 2421.7
357.211006 2571.6
363.185494 7799.4
365.184945 2483.2
370.162117 2724.5
374.237765 9103.0
375.239824 3189.6
384.220002 3130.7
385.242206 5116.2
388.288790 3590.2
392.192670 5453.9
393.192093 4089.8
396.182444 3127.8
397.216041 2433.7
420.181758 2702.0
421.185496 3135.2
430.239210 4587.7
438.195826 4836.3
453.235272 2772.6
462.252549 7425.9
471.242111 5878.6
477.278705 2662.0
484.237602 4559.3
487.263273 16184.1
488.265556 7213.0
489.257993 2629.5
500.300352 3487.1
508.271823 2709.7
511.246195 5666.1
511.315094 4644.7
533.291083 5085.0
533.440984 2514.5
571.318230 9199.3
579.310216 6751.7
584.829649 3318.7
593.337063 5269.3
593.839489 30885.7
594.341007 8062.0
595.319525 3028.1
600.347964 5841.3
608.287800 5059.0
618.357814 2984.1
624.332304 3107.5
627.348571 3186.5
627.842934 4194.1
630.343203 42875.7
631.346432 8781.7
644.389654 3198.2
649.879050 3821.7
650.381212 21648.3
650.881863 12036.3
651.382577 2952.6
652.389783 7024.4
652.893908 4662.8
655.374871 3545.9
678.375327 3737.1
683.915191 3811.9
684.391932 10146.8
684.890402 8721.6
685.406587 3861.3
701.389370 5208.9
702.395282 3230.0
706.926288 19865.5
707.431282 21159.6
707.744417 5844.5
707.922087 3067.5
708.329035 3887.0
715.428215 16551.5
716.434148 19291.8
716.912178 6431.0
717.420234 10359.0
743.424755 7582.1
744.435706 4795.1
748.917231 4536.1
749.411214 10634.4
749.919673 4203.6
773.449427 5266.0
773.954958 6838.4
805.452676 4899.0
805.949189 7140.2
806.457901 7013.0
812.453986 3617.9
816.475661 4199.7
846.960686 4984.0
847.467770 4762.8
858.451291 25567.2
859.459181 11763.4
861.426070 8384.8
862.425209 10490.6
863.424449 4345.7
875.430675 3620.8
878.987226 4466.6
885.501078 3326.1
926.543621 4268.6
927.031317 3412.8
939.486517 5202.7
943.467708 3256.7
957.514382 7356.1
958.519051 3294.5
962.021137 3917.4
970.533932 3273.5
974.519606 9812.1
975.507540 12121.3
978.537497 3487.0
988.531057 4111.4
999.598873 4401.6
1000.612485 12132.7
1001.600851 4310.2
1028.542532 3762.7
1029.569758 3529.6
1040.566550 3821.5
1061.582343 6519.2
1068.524852 6430.9
1098.106543 3508.1
1118.608671 13295.2
1119.603173 10871.0
1129.653573 4721.0
1140.655281 5984.4
1141.154734 5569.6
1141.673029 5128.6
1151.571291 6563.7
1156.609971 4129.6
1185.662868 17505.2
1186.673216 63394.8
1187.664692 23623.6
1188.650714 5438.0
1215.561697 4926.2
1299.739395 6472.0
1320.761145 3610.1
1688.156242 3096.0
2061.912291 3131.5
3262.382533 3466.0
END IONS
BEGIN IONS
TITLE=20180615_KS_CL_9.18369.18369.3.0
CHARGE=3+
RTINSECONDS=3638.3638200
PEPMASS=976.535134
120.080335 4076.4
120.267187 2297.8
123.816073 2606.9
129.101903 20433.7
130.085964 2685.1
136.075170 3129.7
143.117024 14966.4
147.111878 8042.6
153.064834 6378.4
155.079887 3008.2
157.096207 7812.5
157.132813 8033.9
169.134128 2795.2
171.112275 15672.5
175.118641 12426.5
185.127697 5101.9
186.123009 4625.4
197.127373 5962.6
200.138485 3936.8
204.133148 4673.3
212.101344 4019.7
226.117152 3600.0
230.112325 3519.9
239.174041 3054.3
242.148838 4148.5
261.154487 7846.4
268.163692 2577.4
271.139147 30226.7
284.196099 17497.6
285.196644 5377.5
295.183284 2361.1
313.185492 9022.7
316.667257 2809.5
355.232884 4881.5
356.230464 5859.2
363.186483 4080.8
384.222891 3455.3
396.218407 3263.8
447.232226 10030.3
466.736624 2424.1
518.270290 10324.0
519.271685 2914.5
570.254203 4114.8
625.297471 2837.4
627.340059 4836.6
627.832968 3971.6
630.340987 8290.5
631.345819 4050.8
858.447788 5590.8
891.496403 3589.7
927.956374 2823.8
975.998654 9177.0
976.504980 25998.2
977.007529 4879.2
977.503829 5609.9
1035.079429 3910.0
1129.124708 4767.5
1129.620398 4137.0
1156.612453 4602.0
1194.154365 4300.1
1213.638451 3432.9
1251.664063 5807.4
1253.671873 18001.5
1254.661061 11601.4
1255.654233 4514.4
1286.679518 5263.5
1287.169486 5699.9
1287.665113 4004.8
1322.185167 4044.5
1322.698071 5157.7
2085.479957 3111.7
2795.593463 3527.2
END IONS
BEGIN IONS
TITLE=20180615_KS_CL_9.18384.18384.4.0
CHARGE=4+
RTINSECONDS=3640.2142800
PEPMASS=732.403479
109.570879 2535.6
110.071262 6941.3
117.066002 2534.6
120.080611 15001.1
129.101883 14109.8
130.086121 5241.8
131.081426 3580.0
131.117838 2694.6
136.075693 2647.9
143.081429 3013.0
143.117698 12813.1
145.060664 5780.4
147.112319 8895.6
157.132884 15151.6
159.112268 8022.2
169.133255 2747.3
171.112018 10548.2
173.091533 4867.7
175.118846 7328.2
184.071078 3342.6
185.091626 3271.3
185.127565 9082.9
186.122730 2537.1
187.143268 5678.1
197.127888 4312.5
212.102587 9025.0
215.138257 3225.6
230.113039 12770.2
242.150193 5214.4
244.093241 3296.3
258.106951 4655.2
260.196547 3854.2
261.155378 8790.5
271.140426 3340.2
284.196436 11032.9
297.192443 4362.0
313.186293 7081.4
314.175896 2614.1
325.186637 4271.6
339.125825 2734.2
343.123647 6684.6
355.234204 3482.1
386.242850 5509.2
397.765567 2525.6
417.199626 2713.0
447.231817 8256.8
472.196806 2253.4
487.261565 6107.4
519.319824 2399.0
570.258426 4081.0
584.270439 3252.1
603.249602 3182.5
678.858161 3663.9
703.284219 3153.7
731.412967 16743.7
732.293160 7510.9
732.436701 11843.6
755.338910 3003.1
770.403192 3772.5
796.487982 9124.1
838.544732 3230.4
861.418814 2945.4
870.364940 5889.6
883.486953 5804.7
983.444105 4340.0
1084.487365 15355.4
1085.485577 5441.0
1095.069391 5229.4
1130.589754 5099.4
1197.564274 6226.1
1198.564117 4214.9
END IONS
BEGIN IONS
TITLE=20180615_KS_CL_9.18387.18387.3.0
CHARGE=3+
RTINSECONDS=3640.4554200
PEPMASS=668.053115
110.071037 6502.0
114.091477 6496.6
120.080188 12915.9
120.416727 2151.7
127.428962 2202.0
129.101891 45365.9
130.064236 2513.7
130.085921 16976.1
130.105752 2611.2
133.042532 3553.7
136.075282 2304.9
141.102052 3526.5
143.117791 3039.3
147.112289 28007.5
155.080752 5206.6
157.096651 6589.8
159.090977 8659.3
159.112238 78972.9
160.116009 3926.9
167.055302 2442.5
169.097150 5104.4
169.132718 7826.7
171.075362 3073.7
173.073070 5358.4
175.118608 6603.8
187.107411 19026.5
187.143396 3172.0
197.127606 5807.6
199.071246 3005.1
200.139454 5512.6
201.122712 3444.9
210.024952 15780.9
212.038908 2743.8
215.139341 2842.3
216.095978 3692.7
226.117762 6105.8
229.080135 2762.2
229.116429 2421.4
231.096495 2727.8
248.310848 2286.8
258.142198 3180.2
260.196063 12212.6
271.139452 13030.8
272.140464 2667.2
276.154108 4129.1
293.740101 2194.3
297.155360 2437.7
310.211167 2785.8
315.675552 2473.3
333.175116 8499.5
359.026523 3214.3
363.191778 3943.4
396.682923 2581.5
428.254815 2636.6
446.261033 11863.6
454.790815 7134.5
459.186458 2660.2
487.261088 4886.9
520.275896 7445.1
533.304908 3504.3
555.247524 3182.0
584.507624 2440.3
599.366608 2590.2
630.337888 7717.5
658.353879 2599.9
662.896517 3356.2
668.364474 7573.4
704.395597 3176.6
737.434967 5015.2
753.396258 2870.2
817.403568 3202.7
900.026381 2831.2
908.534990 10844.8
909.023634 6747.5
909.529405 5289.9
924.444144 3291.4
1007.447825 2909.7
1236.463684 4471.0
1733.860576 3006.6
1735.384842 3197.7
END IONS
BEGIN IONS
TITLE=20180615_KS_CL_9.18396.18396.3.0
CHARGE=3+
RTINSECONDS=3641.6061600
PEPMASS=976.205128
107.119829 2382.5
110.070632 4358.9
120.080246 3596.8
129.102111 21095.4
130.085974 6844.5
136.075411 10541.4
143.117553 24773.4
147.112205 12989.2
153.065238 7505.6
157.096668 6001.0
157.133130 14001.2
160.041871 3316.3
167.082052 2653.2
169.133681 3230.0
171.112201 24577.2
175.118360 20778.7
179.546501 2829.9
185.127403 14159.0
186.123048 7113.2
187.143329 3572.2
197.127709 11279.0
200.102167 3518.1
200.138170 3689.3
212.102106 9444.8
230.113132 14820.4
239.174056 7451.6
242.149967 7441.4
257.845773 2887.5
258.107242 2828.1
258.144269 3273.7
261.153901 16104.4
268.166761 2651.3
269.940141 2535.7
271.139034 25231.6
283.139944 2670.2
284.195526 31368.4
285.120329 3519.4
285.194771 5970.0
305.217248 2764.3
310.210873 6318.7
313.186531 11719.6
325.184799 5967.0
341.142988 3012.5
355.233279 10308.8
356.155343 6366.8
356.229126 6348.1
374.160492 3165.1
384.223738 9904.9
396.223162 5689.9
398.272556 3539.7
407.192805 6945.0
428.218129 3299.2
429.196136 2819.3
447.234189 21000.6
496.345410 3169.7
518.274220 16586.3
524.283637 3967.5
542.289419 3980.0
559.759253 2933.7
570.256239 7805.5
571.257400 4591.7
627.335850 3524.4
627.836756 5103.6
630.340504 6679.4
671.374724 3198.3
675.271273 3151.0
755.333989 6173.9
838.531495 3260.4
858.449665 3397.5
870.357332 5031.4
904.448077 8808.1
942.915582 3072.6
947.491703 6225.9
975.496511 38914.1
975.997299 16324.9
976.509027 24644.7
983.439988 4213.2
984.427375 5209.3
1035.081809 6855.8
1035.582889 4315.7
1038.583818 4555.5
1084.495147 12249.7
1085.489415 10509.0
1086.108139 7631.1
1121.605391 4173.7
1129.121304 9018.6
1129.624955 7925.5
1130.118922 4363.2
1185.127504 3860.6
1193.658038 6023.0
1194.147696 4387.8
1194.648266 3624.6
1197.571703 8651.7
1198.571426 7578.0
1199.586233 4648.6
1214.608126 3818.3
1251.168395 6049.2
1251.679370 16007.0
1252.171512 6083.4
1253.676390 16188.6
1254.655924 8805.6
1255.678718 3926.4
1257.645364 3665.0
1278.654376 3870.0
1286.667669 8470.4
1287.185389 12314.1
1287.683886 8507.7
1289.641616 3337.2
1292.144768 3212.3
1308.202174 6031.9
1322.185535 8110.4
1322.687533 8703.0
1323.192515 5267.7
1339.731637 3729.5
1340.735145 5661.1
1379.256260 4328.1
1638.853400 3341.4
END IONS
BEGIN IONS
TITLE=20180615_KS_CL_9.18496.18496.3.0
CHARGE=3+
RTINSECONDS=3654.5166600
PEPMASS=1008.906252
110.071012 4475.4
115.020693 4202.8
120.080595 4431.4
129.101880 12641.5
130.085551 6124.8
136.075161 4634.4
147.112328 6178.0
153.191392 2737.5
157.096357 3057.1
160.041718 2995.3
171.148440 4415.5
175.118154 6885.1
246.179775 5816.2
271.140310 12687.2
297.155425 3698.4
356.226979 3963.4
472.104970 2874.9
497.736857 3069.2
627.335725 2737.1
724.794219 2777.8
857.533381 3528.2
1008.554077 3684.6
1008.913066 5394.8
1009.251334 15688.0
1009.583456 13380.9
1084.570366 5584.3
1159.481096 2777.0
1253.666865 4840.9
1254.653990 7607.2
1326.721361 5255.4
2151.617818 3284.6
END IONS
BEGIN IONS
TITLE=20180615_KS_CL_9.18498.18498.3.0
CHARGE=3+
RTINSECONDS=3654.8918400
PEPMASS=995.873508
105.801555 2939.6
110.071229 3723.8
116.698093 2415.3
120.080654 5111.6
129.102047 18576.5
130.086413 2826.1
136.075328 5786.4
147.112863 4816.6
152.838407 2488.6
155.081159 6132.5
157.096709 19191.2
159.112811 2990.7
169.096600 3424.9
175.118774 4641.2
181.548439 2428.5
183.112242 3436.2
187.107304 3459.3
197.126813 2923.5
200.139606 4635.6
214.119027 2827.3
215.450960 2264.1
226.117722 10242.6
228.133736 3879.3
240.158854 7879.3
271.139011 69838.0
272.141278 4642.8
283.139658 3760.5
297.154400 7680.9
339.204519 3029.1
356.227659 11180.4
357.235763 3209.9
363.184635 5897.7
384.221591 7474.1
462.255771 3254.1
487.259169 6226.0
511.254123 4885.9
540.236769 2886.4
624.328784 4398.2
627.338736 11783.3
627.836505 6846.9
630.343101 20798.8
631.345449 3954.1
662.003781 2732.3
743.417186 4993.5
834.333407 4100.1
858.443735 9023.0
859.457756 3783.3
891.483751 2895.7
957.510943 7312.6
1028.542373 4383.1
1156.617340 3567.5
1157.617081 3503.7
1253.669926 42165.6
1254.673335 23873.2
1255.653012 7105.4
1285.743558 13597.0
1286.726925 12874.9
1349.721739 29734.0
1350.718243 16205.3
1351.710587 8948.3
1352.718518 4929.9
2465.978244 3753.6
END IONS
BEGIN IONS
TITLE=20180615_KS_CL_9.18621.18621.3.0
CHARGE=3+
RTINSECONDS=3672.3639600
PEPMASS=976.203648
110.070791 3168.1
118.809546 2090.7
120.080573 4590.5
126.630489 2734.7
129.101851 26424.6
130.085805 4388.7
136.075316 9608.0
142.032031 3713.6
143.117442 19682.3
147.112458 8624.3
153.065156 4992.5
155.081273 4396.0
157.132670 16081.7
159.075465 2671.9
160.041985 4408.7
169.096341 2923.1
169.132656 6757.5
171.112101 27617.1
175.118544 20192.2
185.127708 16159.1
197.127234 8601.7
212.101836 4912.6
212.136351 2395.3
230.112647 4680.8
239.174372 5307.3
240.133372 2524.9
242.148678 9426.9
251.050809 3224.9
258.106579 3323.8
258.143527 4614.8
260.195279 5204.7
261.155642 12183.0
268.164168 3787.6
268.335906 2642.6
271.138840 4477.5
283.140231 3358.5
283.174819 2730.6
284.195802 35113.9
285.195859 7732.8
296.159205 3419.0
310.210817 5502.9
313.187117 17862.2
325.185547 4488.9
327.238730 4523.3
341.144687 3088.0
341.187079 3047.4
343.944454 2990.4
355.232502 7163.0
356.230751 3568.0
371.191678 4078.1
381.245716 3161.6
384.223418 4933.4
398.272265 4682.0
427.270515 2908.4
447.235330 20083.7
471.256460 2969.0
477.203261 3327.0
518.272260 21962.3
524.282089 3313.8
542.291106 2928.1
589.316427 3270.5
756.345415 3053.0
803.417220 3130.6
826.785943 3413.5
870.355519 4304.2
948.491834 3037.2
958.513515 2885.2
973.497129 3612.1
976.493932 22016.2
977.488815 9394.5
990.497790 8120.5
991.502418 5252.8
1028.563565 4691.0
1029.536086 3758.4
1035.079614 8113.3
1035.580292 7062.5
1086.113455 5982.8
1088.473633 3411.8
1129.113645 7294.3
1129.636162 13759.2
1130.124472 8235.9
1187.114380 4731.5
1193.644267 4244.1
1194.140886 8470.0
1197.580067 4137.4
1198.561589 6607.6
1251.162081 9312.2
1251.660327 11642.3
1252.166490 5605.2
1252.668756 4540.3
1286.667319 6350.3
1287.187746 20054.5
1287.670534 10359.1
1288.178911 4257.1
1292.663942 4200.5
1307.676565 4002.2
1322.197054 5110.8
1322.686963 9850.3
1323.188915 5617.8
1323.694827 5763.7
1481.779921 3807.4
2453.341383 3366.1
2586.099188 3340.9
2718.672752 3682.3
END IONS
BEGIN IONS
TITLE=20180615_KS_CL_9.18708.18708.3.0
CHARGE=3+
RTINSECONDS=3684.4872000
PEPMASS=1057.215572
110.695331 2784.4
115.020856 4037.5
129.101739 10051.3
139.806622 2525.9
157.096426 7142.2
160.042054 5338.5
175.118218 4886.9
175.432745 2606.3
200.138603 5176.8
225.120621 2386.9
228.132539 3261.7
251.049183 4391.6
253.546916 2298.9
271.138839 26407.7
272.142036 2831.1
297.154380 3895.3
345.225227 4169.9
356.230429 4038.9
363.190091 2799.7
384.221767 5695.4
388.957490 2608.9
396.220423 3082.7
421.409463 2571.5
627.834224 3997.7
630.343406 10505.8
684.403144 5832.2
707.303497 4826.9
743.417351 3680.9
847.463715 5275.1
858.462006 3856.8
1019.508674 4517.0
1020.509096 6762.1
1057.519863 12006.8
1058.535323 18381.6
1116.848020 2781.4
1253.672071 15121.5
1253.927327 3832.2
1254.681010 11933.9
1255.654033 5044.9
1301.324723 3059.0
1400.707432 2895.0
1514.739765 3888.8
1515.721666 6374.1
1532.723852 8085.9
1533.738931 7405.4
1534.740982 5370.8
1593.816149 3260.2
2015.916232 3092.6
2309.909633 3152.4
2581.376691 3421.3
END IONS
BEGIN IONS
TITLE=20180615_KS_CL_9.18802.18802.4.0
CHARGE=4+
RTINSECONDS=3698.2870200
PEPMASS=731.637664
110.071132 4337.8
115.621577 2159.0
117.066026 3508.5
120.080811 11439.8
127.085377 2387.3
129.065476 2917.3
129.101777 11480.8
130.085790 4575.8
131.081506 2273.9
136.075069 6888.2
143.117499 3189.5
145.060045 3635.9
147.112150 8121.2
157.132456 5064.8
159.112524 5903.1
169.132016 2793.9
171.111804 4843.6
175.118108 4155.4
184.070855 2363.1
185.091420 2488.3
185.127746 4560.0
187.144282 2890.2
191.015683 2564.1
197.127434 4118.5
201.085987 3267.2
201.122862 3506.0
206.783058 2126.4
212.102054 8482.5
215.138045 4887.1
217.432257 2779.4
230.113362 9448.2
230.147804 2738.4
235.142944 6575.9
256.090417 2574.8
261.154786 2946.9
263.137918 5949.3
273.157556 2154.1
284.193616 2532.8
297.118957 2981.0
300.119482 2991.6
311.561003 2114.9
315.127190 2570.3
315.202220 2398.4
325.186895 3244.4
328.123027 3197.6
343.121082 2566.8
372.151144 7268.8
373.152786 4082.7
386.240345 3026.8
407.194957 4348.7
430.238646 3577.9
433.512710 2487.8
435.272456 2556.5
472.194773 4189.5
487.259703 5791.1
513.961858 2474.6
518.266249 3979.9
598.364952 2788.2
631.359964 3488.3
713.378224 3279.6
731.395127 23341.0
732.289719 8861.2
732.415386 10831.3
756.340402 4433.0
862.422266 3530.1
863.415260 2919.5
864.422084 4724.5
870.364880 4514.9
954.535142 2836.4
966.582409 3410.7
974.514615 4032.1
975.503642 8764.5
976.501263 12133.0
977.506109 14211.0
983.452275 5341.9
1051.529138 3163.2
1084.492391 14047.5
1085.483124 5597.5
1182.621274 4145.1
1183.637907 3435.0
1197.567491 5299.8
END IONS
BEGIN IONS
TITLE=20180615_KS_CL_9.19056.19056.5.0
CHARGE=5+
RTINSECONDS=3729.5062800
PEPMASS=561.274273
120.080502 5322.2
127.239881 2169.7
129.101900 10912.8
133.843650 1816.6
134.993062 3834.3
135.035035 2211.3
162.338820 1771.6
169.133853 2155.9
175.118455 3710.3
201.122895 2843.4
215.102300 2342.8
271.139158 2128.4
272.171824 2702.9
304.545982 2071.6
344.194983 2196.7
364.319314 2740.5
435.234455 4127.2
453.282985 2328.1
511.250859 2398.9
563.270255 3206.7
630.340918 7184.1
660.334519 3115.2
731.392180 3117.8
840.397489 2688.3
END IONS
BEGIN IONS
TITLE=20180615_KS_CL_9.19197.19197.3.0
CHARGE=3+
RTINSECONDS=3749.2748400
PEPMASS=907.916262
110.071463 6687.3
120.080807 13042.6
129.101991 8132.8
130.085995 3107.3
136.075595 4355.0
147.112953 2897.4
155.081003 3150.2
159.111629 2227.5
160.991383 2503.5
175.118442 5109.0
175.253086 2079.3
176.688343 2342.4
178.049273 2677.5
183.075993 2952.6
187.143870 8572.5
197.127761 4676.1
215.138590 3767.3
227.288181 2716.1
246.155146 7185.1
246.410724 2496.1
288.201629 3805.7
310.177501 3075.3
325.148691 3544.1
343.159495 6658.9
511.287247 2964.9
560.077534 2653.1
585.285640 2974.4
599.323770 2769.5
686.356811 8640.5
735.392591 3395.9
906.952559 6845.1
907.456381 5701.1
907.935309 3810.4
1011.600138 16883.1
1012.101546 18170.7
1012.584271 5330.3
1068.125903 4899.9
1068.619375 7011.0
1132.647336 12098.6
1133.151205 13697.4
1133.657469 5466.6
1189.214684 3093.1
1218.209793 3933.9
END IONS
BEGIN IONS
TITLE=20180615_KS_CL_9.19200.19200.5.0
CHARGE=5+
RTINSECONDS=3749.7357600
PEPMASS=544.716093
120.080709 13442.7
127.050095 5406.9
129.102130 10287.0
130.086058 4905.2
141.102067 7202.1
143.117460 13098.8
147.112549 12345.0
169.096566 11418.3
171.112277 17107.7
171.220165 2196.7
173.055986 6652.8
175.118458 7178.0
199.106714 2511.3
200.103009 3839.3
215.138987 7888.7
219.149132 4615.3
233.163780 3283.8
239.151335 2326.5
240.133977 3456.1
243.134057 6749.0
247.145002 3471.5
257.160738 4334.2
258.144499 11244.1
259.143944 3047.3
261.158632 3181.2
270.145454 2934.2
275.170695 6115.1
284.195281 2233.5
286.139733 7148.1
297.153650 3005.9
298.139145 8492.7
300.155202 11042.7
313.187229 2453.2
315.165436 3724.9
325.150988 4499.9
343.160461 7091.1
346.206691 13679.3
385.247527 2420.7
411.223804 2982.6
413.239023 5777.4
427.188607 3331.1
439.924298 6815.0
440.259898 2732.0
446.772090 12696.4
454.192810 3115.3
456.241205 3504.0
459.291747 6506.2
472.948574 3973.0
488.308720 28721.1
488.809999 10915.1
496.820028 5264.5
497.324163 4037.6
498.329113 3870.6
521.971921 2745.8
526.319108 4374.1
544.330156 4109.6
545.313497 2233.3
560.340440 2976.3
575.341387 6723.7
575.687457 4733.3
575.835295 2927.9
585.285740 4733.7
589.347478 2678.3
606.359019 18092.1
607.365109 4627.8
610.857369 4207.8
617.322110 2888.4
618.697613 2752.1
619.037779 5020.7
624.861143 3745.0
625.372325 2774.3
633.878507 3344.4
634.386607 3342.5
642.374087 4363.6
645.389111 3209.0
659.381295 12186.5
659.891756 9772.4
660.386983 5426.7
669.057296 4533.6
674.731378 24578.8
675.067237 14954.4
675.402555 10656.5
675.731782 5340.7
694.920337 5560.0
698.375258 2924.2
705.425229 6831.8
706.429606 4406.8
708.918724 4308.6
709.416003 5713.9
764.387647 2696.0
782.454961 4931.0
782.954313 3347.3
838.996167 4510.4
839.484096 3384.4
875.004982 3291.2
2504.641798 3078.7
END IONS
BEGIN IONS
TITLE=20180615_KS_CL_9.19334.19334.4.0
CHARGE=4+
RTINSECONDS=3767.1135000
PEPMASS=739.897824
110.071420 4056.7
115.843453 2149.2
120.080696 12061.8
129.102114 14432.5
136.075143 3656.6
147.112440 2771.3
147.345391 2181.9
169.132255 4620.8
172.071567 2397.7
175.117578 4861.6
186.122402 2655.6
197.127854 5685.1
223.143302 21136.4
235.521030 2245.9
240.159620 2483.7
255.379538 3017.4
257.161000 2495.1
313.113218 5086.1
339.128789 3308.3
357.139839 7909.7
389.020482 2493.6
416.252974 2770.9
453.282831 2621.2
487.260173 3077.8
566.363804 3156.8
575.292501 2563.2
612.330767 3844.3
639.784315 2464.6
673.399731 2602.8
711.398511 11123.8
721.377947 3798.9
739.395765 126414.1
740.399671 47549.3
771.430466 2721.0
803.957854 3397.9
808.348001 3644.0
860.496338 2996.6
861.417969 7533.6
898.970632 3643.3
934.504066 3054.1
974.508586 15051.5
975.498227 6086.0
989.512524 2760.8
1788.329868 3357.7
END IONS
BEGIN IONS
TITLE=20180615_KS_CL_9.19388.19388.4.0
CHARGE=4+
RTINSECONDS=3774.1783200
PEPMASS=857.462290
106.559738 2091.0
110.071148 3314.8
120.080760 5458.9
129.101733 6130.4
130.382720 2288.3
136.075003 5062.4
147.112405 5375.6
169.133440 2308.5
175.118885 3368.7
201.122173 2291.9
202.717488 2229.6
240.158208 2991.2
247.258715 2621.9
354.306557 2410.7
465.247955 4279.5
513.501726 2576.2
630.345624 4934.0
631.336585 2374.1
650.068607 2327.2
653.972534 2564.6
696.270653 2858.3
825.029798 2666.1
859.456058 22479.2
859.940778 2924.1
860.451933 9039.3
861.419211 3307.0
928.447301 2831.0
974.797507 3444.5
1229.578838 3327.3
1254.668617 3326.6
1438.148106 3037.9
1734.802366 3569.4
1817.524885 3033.4
1967.021161 2905.9
2374.749344 3183.0
2633.390833 3259.5
END IONS
BEGIN IONS
TITLE=20180615_KS_CL_9.19407.19407.5.0
CHARGE=5+
RTINSECONDS=3776.9854200
PEPMASS=664.998547
110.071269 6362.9
120.080762 8279.8
129.101808 20456.6
130.085600 3500.8
133.042713 4181.3
136.075700 2958.0
144.853065 1885.7
147.112389 5881.8
153.065448 5534.6
156.075990 2358.8
169.133094 5464.5
173.127763 2815.4
175.118703 9487.4
187.142824 3945.8
197.128239 7916.2
200.138170 2493.8
208.770616 2195.6
230.113427 2291.4
240.158188 2200.1
243.133064 3161.3
251.806220 2425.9
494.265374 2531.3
598.362173 13318.7
599.368374 5492.3
600.367992 6843.6
659.269639 4257.9
664.361920 11509.6
713.394894 2961.8
772.358181 7381.4
800.421405 3710.2
871.462318 5006.0
885.437116 3664.8
1016.922743 2558.3
1134.677794 2644.2
END IONS
BEGIN IONS
TITLE=20180615_KS_CL_9.19482.19482.6.0
CHARGE=6+
RTINSECONDS=3787.6800600
PEPMASS=729.525061
110.071082 9239.5
120.080412 47485.5
121.083856 2613.9
121.562539 2242.7
128.105589 2384.3
129.101387 6337.0
130.048937 2570.9
147.112680 4041.5
159.110753 3227.3
175.118288 9351.3
183.148947 2758.6
187.141479 2411.4
199.070792 2498.0
230.112218 4572.3
233.163517 5901.2
238.082988 2839.2
242.147847 3691.9
254.076786 2858.1
256.091354 9515.3
258.143399 2603.4
270.107045 2697.5
282.105544 4225.6
295.102160 8633.1
300.117687 7000.4
300.152602 2550.1
313.113393 22294.9
321.116765 2915.8
333.178434 3781.5
334.178621 3047.0
335.149720 3010.7
339.129360 18695.2
357.139016 63820.8
358.140127 7172.0
424.218346 7944.8
430.240930 12269.0
439.576697 2278.6
442.227744 16317.4
443.233654 3232.4
443.695043 2720.9
446.257692 6157.3
452.211258 13274.2
453.208837 2883.6
466.188176 5023.9
470.222630 23813.2
471.225273 3583.6
484.198481 2723.1
487.260185 29037.8
488.260679 6338.7
496.721137 4551.8
497.220188 2632.8
547.246267 4151.4
547.746265 3641.1
565.296310 3491.1
583.303967 6491.6
600.340829 8572.9
603.244829 10118.6
669.334932 3005.5
672.352762 2704.3
701.388199 19551.6
711.849036 3067.6
729.392798 11765.8
730.390528 4578.3
732.289623 11321.5
734.288859 3107.0
762.399780 5346.5
785.335928 3313.3
797.421276 4561.6
825.936123 4069.2
826.425250 7846.7
845.368534 6611.4
846.378456 3463.9
853.369007 4870.4
860.443346 14906.2
860.933220 6851.1
861.423066 16166.2
869.951966 4500.0
875.436932 36603.8
876.442077 12351.7
877.428928 5012.6
895.954555 7019.6
896.458464 5448.9
896.964301 6470.5
897.461927 3698.9
904.968276 10790.0
905.471836 4470.9
974.503959 30435.9
975.485506 3434.2
978.492699 5151.2
978.991276 7329.8
988.518796 71953.3
989.519722 33332.4
990.514486 8748.7
992.431691 3951.2
1101.591549 5465.7
1158.601453 4064.9
1718.540293 3387.3
2852.688219 3183.2
3038.792736 3492.1
END IONS
BEGIN IONS
TITLE=20180615_KS_CL_9.19510.19510.5.0
CHARGE=5+
RTINSECONDS=3792.5849400
PEPMASS=878.426012
108.497497 2437.0
110.071085 5888.7
120.080224 17227.1
121.083374 3007.8
129.101915 6198.6
136.074944 5755.0
137.889427 2198.3
140.143283 2255.1
147.111898 5247.9
159.075885 3359.2
175.117627 4774.0
210.024660 3911.0
242.150848 3251.8
246.156613 3137.8
260.196986 2813.6
446.257401 5008.3
492.184969 2518.4
555.245996 3545.5
630.335217 2911.9
739.859912 2642.5
748.281906 3422.7
797.916638 4911.5
823.356775 3202.8
860.432852 2908.3
869.449819 3671.4
869.943483 4571.3
870.972076 3728.6
878.475909 51518.6
878.933722 4247.2
879.475054 19585.1
905.967612 2888.7
943.463689 2796.6
978.491740 4806.6
978.996872 8923.7
979.490124 3219.9
1147.630765 4200.1
1253.650507 4166.2
1407.348450 2891.0
3125.099947 3746.4
3257.649128 4091.1
3812.217223 4039.0
4439.272819 3899.9
END IONS
BEGIN IONS
TITLE=20180615_KS_CL_9.19616.19616.5.0
CHARGE=5+
RTINSECONDS=3807.7891800
PEPMASS=581.924999
112.087083 2499.6
116.070990 2473.9
119.081263 2455.5
120.080707 12917.3
129.065600 4014.2
129.102206 9542.7
130.086120 3780.8
130.096806 2057.2
132.895661 2361.2
133.042608 3191.6
147.112803 5445.1
153.138122 10279.4
157.108777 3121.7
159.090463 2195.2
169.132758 2721.8
173.128478 8769.7
175.118221 24267.4
176.121236 2297.9
181.132814 8584.5
185.164644 3848.1
197.128681 3066.0
200.139230 3193.4
201.123038 2331.9
209.127688 23163.5
215.138982 5435.8
217.136900 6823.4
227.080998 2842.3
228.083432 4421.5
230.110732 2663.3
232.074855 3485.4
237.134374 5328.6
237.173901 2412.4
240.157709 3909.6
241.623407 2500.1
243.133892 6463.0
267.169717 2345.2
272.169707 4273.4
307.560678 2233.4
315.108849 3153.6
318.661344 13254.7
319.163261 4109.2
322.211400 4536.2
323.215655 2332.8
327.666886 4767.4
339.238796 2216.7
340.100466 2338.8
355.208805 2517.7
363.197278 2391.8
370.270255 4771.4
371.276969 2390.0
382.690348 5373.3
391.232621 5463.3
431.533761 2314.4
462.265842 4464.2
482.242592 13674.7
483.244334 3730.9
511.662837 3549.0
553.279061 9543.3
555.673711 2989.7
564.269269 6894.7
566.362230 3142.6
581.819958 9152.3
582.306810 16854.7
582.799306 3487.8
584.351193 11096.6
584.684968 14317.0
585.019383 11517.6
585.356441 4942.1
616.023181 3446.1
617.324964 3465.1
621.366447 3795.0
621.691773 8004.4
622.024738 3779.0
622.359568 2676.5
627.366306 29889.9
627.697772 23658.8
628.034683 17691.3
628.372193 7190.9
636.315317 7821.0
637.314523 4432.7
647.374172 2588.2
653.369649 2770.4
654.321025 2968.5
659.388913 4426.4
660.056274 3164.8
665.058736 17874.4
665.395117 28570.9
665.732898 10150.8
671.353750 3458.9
708.739642 14214.2
709.077506 18853.4
709.408078 9785.3
709.744485 5612.9
745.429205 3428.5
745.745462 5502.8
746.084756 8541.5
746.419047 3189.9
751.759637 5136.8
752.090812 4124.6
764.383666 11363.3
765.392177 13137.6
782.384097 10795.6
783.381248 5210.1
846.996854 2676.8
853.477791 3020.5
878.479580 5508.9
913.426520 3876.0
920.465164 4810.4
1274.063555 2435.4
2735.513321 2975.7
END IONS
BEGIN IONS
TITLE=20180615_KS_CL_9.19759.19759.5.0
CHARGE=5+
RTINSECONDS=3827.6926800
PEPMASS=578.117672
110.071116 3826.3
120.080603 26344.5
121.083790 4166.1
127.086831 3495.8
129.065349 6427.3
129.101786 18010.7
130.085919 8267.2
131.080717 2138.7
133.085590 7096.2
134.991566 2318.8
136.074925 5258.8
141.102219 2522.8
143.117375 7520.8
147.075634 6141.2
147.112356 13194.3
155.080890 2869.6
157.060444 3449.1
159.076506 3074.3
160.042445 2327.4
169.096758 4839.7
171.111895 6853.1
172.069968 2295.5
175.070765 6198.2
175.118317 7144.6
180.946546 2144.2
183.112441 6066.4
187.107608 2411.0
197.126838 2583.5
201.122800 9127.8
203.101908 4864.0
208.437363 2194.8
213.085839 7436.1
215.137692 6209.6
216.097369 2344.4
226.081231 2200.9
226.245737 2291.2
227.081074 3625.6
229.092725 4174.3
229.116257 5362.8
231.096339 12526.4
239.169457 2050.0
240.132061 2489.9
243.133953 4054.9
252.133540 2697.4
258.142338 2542.7
260.195831 2196.9
262.116839 3859.5
263.102328 4650.1
270.108451 5601.8
270.142919 2164.3
298.138523 8662.0
299.056845 2333.8
299.142205 3611.7
312.155345 3598.4
315.164894 2715.9
340.182027 2118.5
343.158422 3111.7
345.224222 2236.8
355.158636 10386.1
356.070429 3609.8
360.156203 2470.3
365.689256 2335.6
389.183521 2131.5
419.260781 4169.9
428.258004 2822.2
444.243036 15443.6
445.244314 6228.3
472.206352 2449.8
475.294480 2682.9
475.631113 3954.2
481.754122 4241.4
485.234640 2822.3
502.263961 3557.4
530.250351 3802.3
543.321410 3793.2
557.325717 4835.1
562.328366 8080.4
562.660649 5183.7
565.826990 4248.6
566.335176 2665.9
568.793878 4296.1
571.342093 10102.5
572.343549 3166.2
577.271425 8093.6
577.357698 2842.2
578.282495 14138.3
583.868022 4578.1
584.370887 2778.0
600.339997 8901.1
600.674814 4710.8
601.013737 4861.0
601.345422 3887.2
617.331924 3509.9
627.380736 2503.6
629.324038 4876.9
630.333237 2416.9
631.691490 2646.8
637.355188 4457.1
637.687438 4882.2
643.361665 4581.7
643.695033 4542.3
644.024506 3855.4
655.893536 16631.3
656.396029 7233.2
686.365535 6435.1
687.372620 4999.3
734.408602 3732.4
764.393859 2433.8
821.436360 4151.4
856.466184 6019.8
857.473010 4138.0
884.442008 2952.6
900.511519 2672.5
907.475336 4188.0
941.495196 3263.9
979.509978 2859.8
1059.452394 4154.1
2112.930472 3191.6
END IONS
BEGIN IONS
TITLE=20180615_KS_CL_9.19860.19860.4.0
CHARGE=4+
RTINSECONDS=3842.5214400
PEPMASS=722.143103
110.070756 3168.2
113.832584 2528.6
120.080537 21343.0
127.086376 8508.3
129.065529 10739.4
129.101716 10121.5
134.044459 9015.0
143.117441 2197.7
147.111942 6218.6
153.065199 3069.8
155.081022 9787.0
159.111722 3941.4
169.132444 3354.5
171.111774 4181.2
173.055123 9221.7
173.127280 5669.7
175.118053 11195.7
183.112160 9088.1
185.164345 4604.2
186.122964 3631.6
187.070095 2573.0
197.127021 3986.8
198.122833 2720.2
200.137993 2637.6
201.122562 14234.8
203.101886 10191.6
205.081049 4015.0
211.104872 2464.9
213.086541 13544.1
213.158611 3224.1
215.101489 5484.9
226.081508 2308.6
229.094682 2292.1
229.116738 5835.5
230.114061 3128.8
231.096403 23816.2
233.164385 6895.5
234.143785 4868.2
235.107230 3077.7
240.134073 2788.1
244.091978 9800.8
247.338292 2671.6
260.196794 2531.9
261.158092 8837.8
263.102125 2483.5
265.473307 2593.5
270.107148 28132.3
271.108752 3300.8
283.099567 2798.0
285.155943 3178.7
286.139008 13247.0
295.100906 5899.8
311.170538 4521.0
312.153050 7295.6
313.111992 7810.1
330.164811 11939.1
339.127587 8095.5
339.165434 4642.7
340.129038 2837.3
343.123208 7787.0
343.160729 4747.0
356.154486 4112.9
357.136208 14222.4
360.153918 5916.6
377.126667 4726.6
389.180342 15143.9
392.213242 8650.9
393.665373 5548.4
417.175491 9250.1
418.180838 2775.7
429.184358 12846.0
430.238840 9024.1
436.249905 2932.6
437.249861 2824.9
442.230367 3197.6
445.250147 2655.6
452.210776 3065.8
456.202216 4229.3
459.202609 3149.4
470.225637 5017.1
471.222480 6600.0
473.241258 3113.8
478.718616 6251.1
487.259995 15288.4
488.259560 3119.9
502.175208 12476.8
502.262517 15044.1
503.265679 4489.5
529.223710 4044.4
530.259152 3516.9
562.335702 3967.7
583.236993 3044.9
583.326568 3128.8
583.867340 3345.8
600.347004 15226.8
600.677478 5715.3
601.009281 3484.7
601.241968 8764.7
601.331574 5722.0
606.088356 2765.7
627.388032 6346.1
627.892473 3046.8
637.685728 4946.3
643.357269 3609.3
643.693038 5497.6
652.365615 5223.6
655.896349 14225.6
656.392888 8765.2
656.897654 3742.3
672.274708 7982.2
676.379954 9989.9
676.714088 4313.6
677.049986 4394.0
701.397936 4031.1
712.431637 6918.3
712.938431 5431.7
713.386038 4833.7
719.731236 3414.8
720.051936 3098.8
722.351467 3630.7
723.372820 4446.1
739.325417 3231.9
747.388232 3409.2
747.740111 4626.1
750.436994 3701.8
753.064022 4995.4
753.414664 11310.8
753.740907 3940.2
756.347776 3057.9
780.416377 3586.5
785.977216 3161.5
786.316951 5575.0
786.445637 4190.5
814.477899 6306.8
838.394064 3453.9
839.355365 9345.9
842.993991 12875.3
843.486043 7921.2
843.992078 3402.4
855.410916 4427.4
857.360210 35645.9
861.415858 10981.2
862.419067 4668.3
875.425269 3627.9
891.494594 4760.3
891.993108 4960.2
900.012416 15339.6
900.511884 20881.9
901.004917 9899.8
955.525270 6460.7
956.028544 7111.5
964.534777 19094.9
965.034969 23390.6
965.526517 9520.5
974.502090 38785.2
975.503812 14934.3
988.512577 8449.8
1005.544585 3809.5
1014.078958 13970.6
1014.558951 9275.8
1015.056987 3522.7
1070.087249 3403.9
1070.612664 3464.8
1078.594735 7418.8
1079.089294 5506.9
1079.583385 5245.4
1081.506600 4051.2
1129.110465 5596.6
1129.630729 13129.4
1130.102119 6323.2
1144.615067 3558.9
1162.643971 3568.9
1178.630700 3003.2
1210.538573 4415.8
1482.439355 2749.4
1573.052763 2962.4
1637.924341 2999.0
2105.136806 2890.9
END IONS
BEGIN IONS
TITLE=20180615_KS_CL_9.19882.19882.3.0
CHARGE=3+
RTINSECONDS=3845.5276800
PEPMASS=1458.381600
107.042188 3400.9
111.773161 3488.1
334.263197 3126.4
848.404311 3834.7
1437.354280 5156.7
1457.705660 6362.0
1573.733890 3847.9
2846.107430 4039.1
3853.916643 4961.3
END IONS
BEGIN IONS
TITLE=20180615_KS_CL_9.19884.19884.3.0
CHARGE=3+
RTINSECONDS=3846.0090000
PEPMASS=962.521849
110.071589 4853.4
114.510407 2988.6
120.081384 4109.8
129.102123 17076.2
136.075273 3249.2
153.065487 5501.0
155.080596 3396.6
175.118274 5542.2
182.555405 2180.5
197.127881 7154.4
213.086246 6728.8
224.101982 2251.9
227.156761 2737.6
238.686922 2596.8
247.192414 2695.6
270.106460 11840.2
272.161822 3297.6
281.158664 2523.3
310.212680 2681.7
356.621628 2576.2
389.179139 7808.4
417.175203 3271.2
502.264501 5974.2
601.338942 3549.4
696.616774 3014.2
733.569514 2933.6
797.088534 2855.6
909.455629 10551.1
909.961031 5248.3
941.551741 3309.0
962.489756 18656.9
962.991041 3660.3
963.482025 16344.0
964.515295 3132.9
965.036306 4617.0
991.510279 3961.8
1014.069117 6338.4
1014.552316 4767.1
1015.055458 3871.2
1078.591499 3757.1
1119.553524 5774.0
1120.590707 4304.6
1129.110144 13323.6
1129.612568 16810.0
1130.103853 7693.6
1130.610019 5551.8
1178.649476 12668.2
1179.145864 15174.7
1179.635559 3048.0
1235.696271 4011.7
1236.182095 5838.5
2758.285448 3460.8
END IONS
BEGIN IONS
TITLE=20180615_KS_CL_9.19933.19933.6.0
CHARGE=6+
RTINSECONDS=3852.9047400
PEPMASS=782.987819
105.056562 3501.7
110.071434 71501.6
112.086905 3035.6
115.021205 12707.6
120.080776 70604.3
120.621105 2217.8
121.084173 4528.8
127.086631 17811.2
128.053386 2600.8
128.107344 3015.5
129.102201 36313.9
130.067733 2933.6
130.086162 17028.8
136.075433 14668.5
140.142631 4193.0
141.065048 2662.0
141.101678 2719.8
142.031534 7426.2
143.016218 3335.2
147.112688 23863.3
155.081542 5130.4
159.076544 3984.3
159.112458 11140.2
160.042528 12146.8
169.096521 3552.4
169.132716 4121.4
173.091069 7959.8
175.089385 21326.2
175.118259 18702.7
181.108161 3816.3
183.075904 3514.1
187.107219 9353.9
189.068728 4840.6
195.279610 2478.5
197.102899 3481.8
197.128451 3033.0
198.087352 2877.4
201.085583 8327.0
201.122413 4191.1
203.084364 22258.3
203.101222 3443.1
209.102681 6497.5
212.102461 8353.1
213.087009 3160.0
217.136283 3495.5
221.128778 4160.5
222.149024 3116.4
223.108201 4811.5
225.098113 8097.0
226.117430 8353.4
229.117562 4019.0
230.111953 3518.8
233.095098 4247.0
233.164540 2961.8
234.144580 7247.9
235.145302 3162.6
240.158427 5396.9
241.161792 2938.0
242.149325 4784.3
244.129336 3826.8
251.148130 5959.0
261.089231 17190.7
262.093120 2714.4
263.137021 5215.2
267.107572 4193.9
269.107908 3639.6
270.107957 6060.7
270.648054 15268.3
271.141321 3691.8
274.120786 8904.3
274.185515 12185.1
276.101293 4646.4
288.117789 6375.6
292.163788 3812.5
297.155785 4749.1
300.154299 4271.8
310.175229 25263.9
311.178428 5010.0
314.114936 5098.0
316.149137 6036.8
320.181288 5859.4
322.185013 3146.7
332.126254 8745.4
335.150115 4244.5
340.152775 2763.6
341.181543 5904.0
346.138141 3553.2
347.139106 2799.7
355.168452 4083.9
357.643061 5100.2
358.172818 5635.7
365.151033 2640.5
367.152726 2880.7
369.178324 2981.5
383.165312 3722.4
387.187811 5092.1
389.106944 2918.0
396.221464 2938.5
397.208351 36216.3
398.208834 8047.6
403.229297 11253.9
407.124398 5293.2
429.194700 2991.2
441.168653 4041.5
444.208595 4654.5
450.234161 6475.4
456.206744 4406.5
460.306407 2959.5
466.190103 9499.6
467.192745 3887.2
468.245197 39692.5
469.250841 5454.2
470.198779 4234.8
474.224198 3796.3
477.674175 3326.0
486.206661 2837.8
486.722856 3963.5
494.703687 2788.9
500.212306 3571.2
501.227773 2840.7
511.185007 11526.0
511.678911 5723.7
512.185240 3355.5
513.228571 3630.7
518.197619 4045.5
520.188516 13819.0
520.690098 8343.2
521.179195 3702.3
524.193024 4925.3
530.220147 5078.7
531.236948 4202.4
533.195496 7428.5
533.704692 4468.7
540.285664 18854.8
540.703684 3449.5
541.208729 3079.1
541.292502 5448.4
541.709785 3580.0
542.203800 19477.9
542.703644 9052.4
546.701731 4097.1
547.745496 3176.3
548.235568 4014.5
555.707247 11165.8
565.735085 4877.0
566.245713 3538.1
568.710522 8565.8
570.254520 3204.3
573.220915 3812.6
574.239754 3814.1
577.719214 12815.2
578.220221 5041.1
579.272999 7959.3
586.229897 3721.0
594.302954 3024.1
597.289247 29383.8
598.288551 7741.3
603.248149 22545.8
605.248327 4120.9
619.263539 3909.1
621.223132 4223.9
639.356795 13606.7
666.198188 7655.5
679.325810 3093.3
686.261779 5328.7
696.351569 15386.9
697.357346 4893.7
707.340790 3728.6
732.287752 13451.9
733.290810 6004.3
751.187066 3759.1
754.380498 11164.3
761.272807 7655.1
765.369662 5500.9
769.313071 3091.2
779.286343 8010.1
780.281692 3370.9
781.334317 8316.4
782.930227 5304.4
783.382434 81500.5
784.384124 10468.4
799.352397 21024.6
800.354354 4335.0
805.305370 3351.8
822.390972 9385.2
823.303763 5671.3
824.324275 4451.7
825.416559 15654.9
826.410312 9654.0
828.365536 3488.3
840.406117 81757.8
841.408052 35190.1
842.403826 6196.4
845.362760 14728.0
846.358175 4623.2
885.381619 3251.3
896.447781 10117.6
897.451998 4261.5
910.306720 4045.5
930.388304 8623.7
931.388158 4920.4
932.399803 3602.8
953.425452 7434.0
954.345459 3864.1
971.446364 43910.3
972.444862 20736.0
973.443754 4895.7
992.432300 4415.7
994.486295 3996.0
1021.354936 5623.3
1024.473500 4161.9
1028.989572 4146.6
1038.502409 4132.6
1039.351193 3758.0
1042.481938 29885.8
1043.488456 16955.2
1059.441463 7271.8
1064.515308 8345.7
1065.022698 5512.8
1065.373381 5471.1
1073.516738 3949.2
1074.009391 5415.2
1083.387923 8449.9
1084.406412 4553.5
1092.396098 3804.8
1093.473920 4251.5
1095.494445 4943.3
1110.403506 5301.5
1111.409118 3712.8
1118.403322 4116.3
1130.471714 9984.8
1131.485350 5467.9
1136.414299 8685.6
1147.058555 4128.9
1154.428270 10152.4
1155.435041 5223.6
1173.500954 10160.2
1209.506326 3662.6
1246.570837 3566.8
1279.531358 6154.5
1280.518972 5455.3
1313.787847 5511.3
1410.582973 5161.4
1482.601669 4528.1
1552.643604 4490.3
1553.681026 4101.8
1689.728479 3724.6
1943.025138 3875.9
END IONS
BEGIN IONS
TITLE=20180615_KS_CL_9.19943.19943.5.0
CHARGE=5+
RTINSECONDS=3854.2488600
PEPMASS=629.147984
110.071561 6637.7
112.086869 4216.9
120.080518 13750.6
127.086250 2445.8
129.065448 3317.8
129.102190 35464.5
130.086725 5151.5
133.043507 2558.9
136.075583 4459.9
143.117662 3392.2
147.112416 8599.5
152.606928 2438.0
153.065125 3296.4
155.081430 3679.3
158.092069 5299.6
159.076070 3070.2
169.097366 4571.7
169.132745 11355.8
173.091886 2903.0
175.118624 27338.3
183.076620 4316.7
186.123515 5054.2
197.128033 15195.5
201.122807 4441.2
211.106918 11300.4
212.138604 6903.4
213.085856 2492.6
215.113790 4590.0
215.137606 2995.5
217.136211 3909.7
221.090670 2473.2
239.101766 17108.7
240.159120 2570.1
242.174807 2889.2
257.130582 2978.0
257.160335 4171.6
271.139550 2573.1
285.126520 5090.8
310.212130 4488.8
345.223924 3188.4
353.254580 2575.6
370.144713 5211.0
377.739627 2818.0
398.168990 3171.7
398.213795 2799.6
441.173887 4223.2
444.245517 3812.9
450.270596 4092.7
453.281284 3390.3
461.205378 4793.2
487.264183 4767.4
494.253853 2832.9
506.744471 2443.6
511.243148 2820.6
532.242586 8510.8
557.342774 4636.1
563.730846 5377.8
566.364612 6818.9
584.353024 5909.1
584.685255 6450.4
587.322787 2906.7
611.337973 4576.0
621.795439 2789.8
627.368967 12087.7
627.698002 8724.4
628.034271 5279.9
628.377162 4828.0
629.342589 474735.8
630.346794 5861.0
633.281352 2569.8
661.315958 3709.3
665.059079 12871.1
665.394642 9748.1
665.729248 9216.7
666.058300 3483.6
686.267684 5473.3
686.376473 4041.2
708.743362 10829.8
709.075083 9617.9
709.404790 4041.7
709.740223 3870.5
710.075895 3194.3
742.337015 2666.7
745.743241 4534.6
746.090879 5467.3
751.430905 3926.7
752.108155 2877.3
752.437456 3259.0
757.309909 2746.8
785.443661 4142.6
786.410136 3014.6
795.325966 5764.1
816.375430 3179.9
817.392964 2961.2
856.472022 3638.3
871.445103 3524.0
908.412374 5032.0
909.420556 3265.7
1386.793746 3704.6
1946.482959 3182.9
2324.664943 3676.8
2513.416650 3141.6
END IONS
BEGIN IONS
TITLE=20180615_KS_CL_9.19978.19978.4.0
CHARGE=4+
RTINSECONDS=3859.2254400
PEPMASS=443.004811
105.203634 2136.0
110.071549 2267.0
120.080735 51138.1
121.084091 4424.7
129.102027 8344.2
130.085842 5439.4
147.112867 10377.6
175.118362 8734.3
177.101528 15086.8
181.409505 2159.4
205.096341 2357.6
222.147545 5006.7
233.164213 2282.0
238.803421 2185.2
239.094174 15007.6
240.158080 5390.2
246.155580 4335.9
249.122558 3480.5
258.144459 2953.2
281.185468 5414.9
309.179622 8874.7
310.182496 2216.7
333.173956 11014.6
333.452668 1824.5
359.239431 7234.5
386.152313 2125.8
387.267171 5884.8
387.765873 3437.0
394.267172 7575.5
399.522398 2093.4
412.277865 3680.2
422.262733 4082.5
424.257057 2293.6
443.040476 8727.8
443.263498 4163.5
446.261325 15991.0
488.280114 9261.7
489.309433 6620.3
489.813195 3595.4
559.344682 14423.2
560.344326 6976.5
599.311419 3645.3
617.323893 12392.3
618.319897 2749.7
764.400960 9269.5
799.652999 2221.5
885.955608 2076.0
1005.595171 2823.7
1105.328072 2291.6
END IONS
BEGIN IONS
TITLE=20180615_KS_CL_9.19988.19988.3.0
CHARGE=3+
RTINSECONDS=3860.7760200
PEPMASS=1040.902066
110.071291 2815.1
120.080550 2668.2
122.713603 2626.2
129.101926 7953.3
136.075364 3010.7
147.112289 4145.4
155.080968 2839.7
160.041911 3645.9
175.118358 3826.2
200.139137 8791.2
200.552768 2419.3
257.161790 2610.7
291.165895 11925.4
295.285238 2548.2
297.155566 5159.7
363.182292 6769.2
390.233940 8556.0
396.223044 4253.4
505.258268 10147.1
541.005336 2743.3
579.973794 2636.2
604.326131 4820.1
624.332053 3773.6
627.339781 3643.9
630.343300 15612.7
631.346596 4665.1
703.397704 2942.2
743.424448 5356.5
821.455277 3395.1
847.474500 3288.2
858.458198 5147.1
859.464708 4199.3
877.967567 4291.8
891.489744 2866.8
957.523098 4386.6
1028.531205 3898.2
1041.494141 20861.6
1156.618247 3662.8
1253.675673 22511.2
1254.673026 15902.0
1255.673741 4647.1
END IONS
BEGIN IONS
TITLE=20180615_KS_CL_9.20010.20010.3.0
CHARGE=3+
RTINSECONDS=3864.0609000
PEPMASS=1040.901441
110.071449 3644.2
129.102185 8215.5
130.086568 3732.7
136.075656 4422.1
147.112412 6930.1
155.081516 2912.0
160.851719 2611.1
169.096171 4741.0
200.139426 9102.8
226.118506 6900.1
228.132897 2772.5
234.145008 3057.6
260.193049 2707.6
271.139033 4814.7
291.165115 24799.8
297.155395 7597.8
363.187200 5415.0
368.230650 2959.0
390.232915 18798.8
391.236309 3232.3
396.221449 4594.8
414.559923 2693.1
468.242433 5934.4
493.239727 3796.2
505.259751 14638.7
511.251005 5446.6
545.299759 3348.5
604.327849 8274.0
624.331872 4859.9
627.336027 6966.6
627.840906 5216.7
630.343642 26978.2
631.347219 4557.7
703.389945 5027.1
720.401469 4651.0
743.423250 9786.3
744.429898 3764.7
820.957059 4046.0
840.419383 3801.6
858.446125 9295.4
868.998362 3655.1
891.485493 3949.4
957.529169 4694.1
1028.556386 6734.9
1041.494263 20439.9
1042.479022 31017.8
1105.604736 3247.6
1156.612377 6139.7
1253.671163 27922.2
1254.682775 18204.6
1255.670112 5640.5
1621.008500 3755.3
2231.383996 3479.9
2878.462535 3406.0
END IONS
BEGIN IONS
TITLE=20180615_KS_CL_9.20011.20011.6.0
CHARGE=6+
RTINSECONDS=3864.1416600
PEPMASS=741.371566
110.071552 7108.1
112.086965 2542.9
120.080603 24185.8
128.987930 2291.7
129.102221 11519.9
130.085918 4672.1
133.042382 4080.9
133.945624 2354.3
136.076023 5942.7
142.996344 2383.6
145.061101 2746.4
146.813965 2436.6
147.112535 4398.0
155.081680 3807.7
171.112804 3970.5
173.092210 8526.5
175.118133 10988.1
183.054873 5436.0
183.113272 3107.4
183.149959 2535.4
185.054996 3107.4
185.087157 1996.0
185.164318 3733.6
186.087062 2948.5
197.127468 2958.3
198.086897 2110.5
201.086751 6684.7
201.123025 2941.0
214.253609 2520.4
217.080820 3541.7
229.117766 5370.2
229.445710 2575.2
233.163886 7388.2
233.714792 2353.8
235.143664 5513.7
242.148213 3482.5
244.092537 2748.4
261.123148 2220.6
263.138735 2487.5
274.187393 2447.6
276.063975 4888.1
310.176146 5704.0
345.224640 3207.4
359.158237 2490.3
408.180255 3201.4
488.308693 2413.3
519.148574 4356.6
528.558420 2979.2
538.290183 2501.8
574.353725 9049.6
603.248746 4347.9
630.270986 2636.0
631.274306 2510.1
632.228213 5504.3
633.229369 2778.0
641.694421 2533.0
684.398241 6163.6
687.439983 4103.5
709.841089 3115.2
719.346756 2901.3
720.328388 10885.2
721.334890 3696.2
726.315921 3504.9
727.282186 3744.8
732.296092 3575.3
733.293248 4056.2
740.916518 5265.4
741.378113 6678.6
741.840548 7798.1
742.337161 4654.5
744.314432 4064.4
751.007783 2706.8
763.343665 3468.8
797.382885 5038.6
798.316076 4289.2
799.760866 9758.2
799.906119 5438.2
800.103142 10799.7
815.347927 8005.1
816.349939 5259.6
824.411847 4410.3
828.651185 3483.2
828.789175 3299.2
828.915635 6639.4
829.142312 3371.3
847.467748 9659.6
850.442840 2810.5
857.693958 3714.5
866.451596 3487.1
870.463531 3685.8
888.471085 3634.1
888.805956 7244.3
889.144346 5545.3
897.401852 3358.6
903.458807 3303.7
915.391211 4624.5
932.187421 3219.6
985.179038 2755.3
985.500600 5413.2
1020.510167 3044.3
1084.510603 3797.2
1087.578999 4017.0
1104.880321 3874.6
1186.655158 3486.9
1187.652105 3645.1
1722.277063 3065.6
2938.098523 2912.4
END IONS
BEGIN IONS
TITLE=20180615_KS_CL_9.20016.20016.3.0
CHARGE=3+
RTINSECONDS=3864.7637400
PEPMASS=1040.901567
105.641213 3227.7
110.071335 4966.8
120.079951 3648.1
129.102182 11975.2
130.086342 4046.7
136.075501 4303.8
147.112603 10568.8
155.083059 2689.2
157.096832 3154.2
169.097463 3681.0
183.113545 2787.4
200.139554 9914.5
201.141071 2611.2
226.117797 5280.1
228.134440 3463.1
233.564112 2875.0
260.372168 2624.6
268.165392 4067.8
291.165826 21067.4
292.166405 4942.5
297.157279 5608.3
334.328233 2481.6
347.140384 3718.6
363.186572 9215.6
390.232109 12755.6
397.206898 18129.8
428.197930 3828.5
446.206755 3111.3
468.243020 23060.6
493.239360 3942.2
497.228335 2611.9
505.262241 11298.3
506.263506 5363.3
511.251340 5149.3
515.244189 3495.4
557.235695 3465.1
581.964590 2718.2
586.058178 3347.8
597.286946 18732.0
601.267760 3356.6
604.328856 6322.7
605.340177 4818.4
617.460241 2897.7
624.337883 4146.0
630.346111 21819.1
631.345049 6243.9
644.263717 2904.3
646.285904 4474.4
696.357375 7051.2
703.393320 7483.8
715.301422 5488.9
728.397793 3266.6
733.320603 3025.5
743.429446 6351.8
820.955650 5034.7
821.445859 4431.4
840.407692 14757.5
858.461406 8207.2
859.455122 5023.2
878.979059 3757.8
896.378625 3791.6
957.529316 3319.2
1023.450590 3597.3
1024.472984 14078.4
1028.566882 3694.1
1041.498600 23154.6
1042.484585 251627.3
1157.626755 5215.2
1253.675212 30101.9
1254.669633 21107.1
1255.675200 10183.9
1850.924285 3944.3
END IONS
BEGIN IONS
TITLE=20180615_KS_CL_9.20022.20022.6.0
CHARGE=6+
RTINSECONDS=3865.9701000
PEPMASS=782.990223
105.056665 3214.1
106.049042 6434.5
110.071500 54984.3
111.074485 4437.7
113.070573 3138.0
115.021131 8013.1
120.080763 72995.1
121.084019 3625.0
127.086492 23819.8
129.065892 4727.4
129.087972 2448.7
129.102071 39725.2
130.067709 3372.6
130.086106 24101.4
130.105447 2543.1
131.117980 3097.1
136.075427 26856.8
136.085078 3802.4
141.065550 4731.0
141.102247 3071.5
142.032384 4458.8
145.096691 4593.1
147.076682 3005.6
147.112509 31354.9
148.116884 3390.3
155.081602 5444.8
157.096794 3026.6
159.075906 5080.8
159.112973 9066.3
160.042587 3904.0
169.096903 2975.8
173.091937 9346.8
175.089601 33142.6
175.118529 18273.5
179.093033 3247.0
183.076530 5144.1
185.091396 4156.4
187.107287 11429.6
189.069102 4230.5
197.103016 5216.4
197.128274 3330.0
198.087248 4718.6
201.086530 12803.6
201.122958 5221.5
203.084150 28917.2
207.112941 3903.4
209.103378 7897.7
212.102154 3285.7
213.086613 2815.3
213.121543 2534.5
217.083238 4160.7
217.136893 5245.6
221.127244 3765.4
223.107729 5990.2
225.098260 8012.7
226.118359 9616.8
229.117784 9411.3
230.113782 6196.8
233.095307 4307.7
233.165250 6273.4
234.145411 4071.7
235.144044 3010.6
240.157759 6806.2
245.132764 3193.5
249.095681 3766.2
261.089368 21638.2
261.157869 3521.6
263.139798 2996.3
266.704923 2567.8
267.108394 3876.6
269.107277 3245.3
270.108525 10733.6
270.647401 13356.8
271.140294 4610.5
274.122945 4135.4
274.185989 13827.1
276.101384 7521.8
280.139196 3899.8
288.119724 3804.1
288.203245 3105.6
292.165725 7403.1
297.154928 3215.4
300.153578 4617.5
302.126283 6589.8
310.175521 48675.9
311.178241 3993.1
314.117935 3351.9
316.150682 11198.6
320.120244 2746.4
329.164248 4705.3
332.127648 13528.4
335.149920 5200.0
341.183075 5214.9
347.139393 3946.4
355.168543 4373.9
358.172289 3566.3
369.178353 3547.0
373.171568 3245.8
374.172227 4750.0
383.171397 5609.7
385.162154 3582.2
387.187716 10541.9
389.113897 6034.2
397.207835 53320.7
398.210228 9297.7
403.164327 4331.3
403.230018 10885.5
407.125683 7622.9
417.664312 3301.6
425.172357 3672.0
426.196943 7585.2
428.209346 2837.0
430.674488 3221.1
434.174913 3330.8
441.174513 4303.8
450.236143 7169.2
451.703356 3011.3
452.189344 3660.5
456.208093 8894.0
466.190471 11517.6
468.188145 5225.7
468.245352 54169.7
469.195125 3683.4
469.249958 7350.8
470.198688 4232.0
474.215230 5368.0
477.681664 4626.8
482.216639 2969.2
486.225036 3357.9
486.719964 3542.0
496.181016 2917.5
502.180849 4131.2
511.186442 9875.6
511.683262 4871.2
513.232071 6137.0
519.193137 4272.1
520.191116 18641.7
520.691701 7947.1
521.201341 5008.3
524.190694 3327.3
530.223935 9187.8
530.725986 7083.3
531.240246 3894.6
533.194881 4877.0
533.709711 9722.0
537.698688 3771.6
540.290466 17983.5
541.291421 3979.3
542.201059 26396.7
542.708389 10811.3
543.204924 4734.0
546.704931 11327.0
547.206629 7466.2
553.228191 3242.8
555.705673 16241.9
556.210893 9878.6
565.744977 4556.6
568.719342 6724.1
569.217614 6447.1
573.232522 7120.9
575.250432 4941.9
577.722485 17906.0
578.222233 6407.5
579.274864 10762.2
588.216563 4391.2
597.291944 35086.9
598.290735 10899.8
603.242751 19760.7
604.253839 4264.3
605.253959 6278.4
619.274921 5659.2
621.227350 5936.1
621.728589 3263.7
639.357086 12225.2
644.259743 4454.5
645.272928 3191.5
648.201588 3968.4
665.235802 4443.9
666.207551 9300.2
667.204635 3814.0
677.291548 3676.6
681.352657 3316.4
686.276946 10108.9
688.285012 3567.3
696.351459 16278.0
701.385440 3661.6
710.018844 3537.2
710.231929 8815.4
712.278937 3686.7
715.292981 3514.0
727.272116 4777.3
732.289751 11967.1
733.287831 7927.2
750.936756 9068.8
751.192697 7489.6
751.442691 3953.4
751.694752 3836.7
754.381656 11450.2
759.319840 6062.8
761.279111 8120.1
765.377105 11203.0
771.338932 4365.2
777.314575 3627.1
779.286202 12035.7
781.343165 5490.5
783.386181 136098.4
784.388015 23980.6
789.320117 3788.8
799.356229 19549.1
800.358138 7920.7
805.300067 5501.2
822.396866 12741.7
823.297182 17319.6
824.321596 4534.1
825.410655 12405.6
826.413254 7743.4
840.407205 101280.7
841.409768 39203.2
842.406446 10679.3
845.375384 14815.5
846.366641 8538.1
892.321033 3850.7
896.455147 8780.6
910.328186 5851.8
930.393706 12020.9
931.388852 4266.0
936.341093 5557.4
953.446061 7264.6
954.375733 8978.0
965.981992 4575.2
971.447708 60537.8
972.444398 28317.4
973.441570 7984.2
994.488693 4225.4
1001.578607 7278.2
1021.357830 4446.2
1024.474130 7869.1
1025.483068 5577.6
1042.486336 44104.6
1043.496703 24835.0
1044.490584 7450.5
1047.378135 3999.3
1059.429386 10771.2
1060.445484 4415.0
1065.027360 5703.8
1074.017331 4130.7
1083.390869 9388.5
1092.396875 7825.4
1093.484446 5689.3
1094.494372 4045.6
1102.464084 3812.4
1110.400276 8055.9
1111.413269 3456.4
1118.410883 4508.3
1130.488461 6977.4
1131.471108 6589.3
1136.428052 11016.6
1137.414481 5591.6
1154.431813 9438.2
1155.443820 5325.2
1173.513680 13432.3
1174.521902 4962.3
1244.552117 5025.2
1279.549218 7036.9
1481.614672 6657.6
END IONS
BEGIN IONS
TITLE=20180615_KS_CL_9.20042.20042.5.0
CHARGE=5+
RTINSECONDS=3869.3808600
PEPMASS=804.624004
110.071493 5927.6
120.080834 15178.7
120.178593 2142.8
127.086959 2798.4
129.102170 20875.5
130.086178 4257.4
131.081406 5818.5
133.391890 2672.2
136.075350 47792.6
137.078851 5738.3
141.102141 7287.9
145.060611 3777.0
147.112093 11191.7
155.081154 3127.6
159.075813 8687.2
169.096833 9323.2
169.132402 2815.4
173.091207 2942.4
175.090025 5076.8
175.118516 4672.3
183.112799 6215.7
183.148901 7270.2
189.069438 4834.5
197.127914 4394.8
199.181264 2940.2
201.123003 7715.4
203.084922 5750.3
203.101681 5976.4
211.143808 3911.3
213.086035 2980.3
227.138519 2769.6
229.116571 4837.2
231.096834 12899.2
233.165322 4168.9
240.133485 3603.3
245.131463 2353.5
248.104184 3568.4
261.088646 4988.3
261.156006 9076.4
270.108156 2756.0
272.160149 20797.8
273.161228 3463.0
274.120790 3216.0
282.179610 3939.2
283.140167 10155.9
284.118087 2745.8
330.166403 5803.7
332.127955 5054.6
357.248133 4204.0
379.713305 4699.9
385.241143 3365.6
388.288410 3046.0
390.198305 3077.1
393.709693 5382.3
485.261705 2318.5
488.172685 2914.4
490.658437 2723.8
509.239856 2966.3
530.221595 11486.8
530.725552 6930.9
556.736484 3622.0
558.283730 3836.6
565.741358 14495.3
566.241818 7910.4
602.260742 2843.2
654.882070 2853.3
655.015824 2904.9
655.321260 2746.7
666.780929 4472.5
727.840035 2944.6
768.403883 6245.7
769.383672 6789.4
770.390012 4733.5
783.087861 3635.7
786.405930 6447.0
787.420089 4944.5
804.426562 20898.7
805.433027 5310.6
833.736767 2945.6
840.407540 10067.0
841.401818 6240.2
867.467480 5506.2
893.487691 3505.6
902.519747 2934.1
917.004703 3237.4
924.481349 3248.4
930.381861 4361.3
936.503772 4656.4
971.434924 5357.7
975.527759 4282.6
1042.477260 5045.5
1059.444856 3583.3
1060.435259 3695.1
1061.582376 3679.8
1094.127505 3763.6
1118.609287 24121.8
1119.599337 10888.8
1130.462815 13566.8
1131.466939 6227.6
1249.054468 4586.9
1249.536125 5452.1
1250.035850 2832.6
1306.087413 3363.4
END IONS
BEGIN IONS
TITLE=20180615_KS_CL_9.20054.20054.4.0
CHARGE=4+
RTINSECONDS=3871.1175600
PEPMASS=1111.553533
105.647179 2767.6
110.071342 8393.1
121.720011 2742.6
129.101826 3037.4
143.117811 3522.8
173.091666 9358.4
174.095212 3051.5
175.118492 10323.4
186.087074 2771.9
191.092825 2883.8
201.086610 11446.0
208.071712 4359.7
219.087065 4359.6
221.103106 9745.0
225.096822 4292.2
239.113280 2944.0
240.098169 2722.7
249.098214 18848.9
258.108966 5485.1
260.087081 3255.3
321.612454 2984.3
336.131143 4782.7
345.225332 6844.0
389.128338 4691.9
460.165521 7267.5
465.169305 4808.8
468.249509 3666.6
483.177853 3521.8
514.215954 2918.4
531.240274 5074.6
536.212156 4747.8
541.225058 5671.3
559.234812 4733.6
684.396742 3563.2
708.320865 5959.7
709.317288 3699.6
798.322136 3338.9
799.347434 3700.6
847.459905 10031.8
848.469016 3639.9
911.449418 3459.3
985.511854 7840.2
986.174358 8046.1
1026.486788 4788.8
1027.483965 4018.0
1029.509338 5169.1
1030.518356 3269.3
1066.205895 11215.5
1066.553859 21145.2
1066.886960 13349.0
1067.210113 8558.4
1068.810707 4178.5
1078.474874 4898.0
1104.888777 6480.3
1105.546805 5864.8
1105.829901 6025.6
1106.145285 8518.0
1109.477828 4425.3
1111.508364 5203.6
1112.510936 6161.6
1136.570089 4507.7
1142.255175 10678.3
1142.589634 12242.6
1142.913030 8762.2
1143.247922 6381.5
1143.556232 3329.9
1143.984475 3809.9
1152.489298 4582.9
1153.496319 4403.0
1175.271715 5794.9
1175.595351 11936.8
1175.933942 13203.9
1176.253731 6490.8
1198.956494 4383.7
1199.275387 10891.0
1199.618586 8155.0
1231.615205 7698.2
1231.939722 3898.0
1237.294455 14342.2
1237.613482 9327.3
1237.962497 11136.7
1238.293797 7301.9
1254.987401 5479.0
1255.292387 5825.9
1255.991353 5772.7
1260.627732 11279.2
1260.970270 18071.7
1261.304075 17095.1
1261.637066 12465.3
1261.963998 6677.2
1294.343685 3940.4
1326.355919 4064.0
1332.663825 5678.9
1380.355033 4766.9
1380.680081 7750.5
1390.631791 4293.4
1425.656407 4378.8
1426.591325 5642.5
1497.598138 4006.7
1502.189375 5463.2
1504.656669 4326.8
1534.169335 4896.1
1534.671749 5063.7
1535.186556 3529.2
2084.763342 3726.8
END IONS
BEGIN IONS
TITLE=20180615_KS_CL_9.20071.20071.4.0
CHARGE=4+
RTINSECONDS=3873.1558200
PEPMASS=722.143397
107.426837 1849.7
110.071271 4266.9
116.070765 3514.3
116.714409 2291.0
120.080915 16806.6
127.086240 2624.0
129.101900 9450.2
130.086038 3381.2
133.071566 2174.6
143.117932 2659.1
147.112004 3438.5
155.081071 2735.4
159.112339 4110.6
167.082788 2663.0
169.133027 2484.4
171.112797 3368.7
175.118394 6992.9
183.112157 3428.8
187.107617 2265.7
197.127836 5832.9
201.122694 3513.1
203.102711 3443.9
210.024935 2447.3
213.086687 3540.5
216.132576 3246.9
226.119800 2353.9
231.097217 4402.2
238.081524 2744.1
240.158235 2350.9
246.155506 3310.1
270.107114 8011.6
312.153363 2628.2
313.113721 4144.6
357.139354 6763.5
372.226635 2904.7
389.181405 5005.7
392.213406 3241.1
422.201575 2771.5
424.217454 2649.7
453.518193 2251.7
487.261065 7521.0
488.261408 3323.2
502.262459 4806.4
655.896932 3880.5
676.707792 2846.1
701.391460 3885.7
722.376389 3932.8
753.747304 3938.6
821.674377 2748.1
861.422555 6000.2
876.430372 2723.8
956.516552 2968.4
964.529680 5146.7
965.044847 4738.3
974.511665 14149.5
975.507407 4609.7
1014.556712 3610.5
1129.603541 3751.9
1162.640713 3695.5
2513.622515 3227.3
END IONS
BEGIN IONS
TITLE=20180615_KS_CL_9.20075.20075.5.0
CHARGE=5+
RTINSECONDS=3873.7167000
PEPMASS=952.888500
110.071094 3378.3
120.080871 11843.1
129.101944 11315.6
173.094495 2679.9
175.118204 3186.9
203.675775 2648.5
226.118332 2863.6
252.645460 2389.0
271.139596 7590.5
297.155261 2938.4
521.207527 2910.6
729.874493 2765.3
794.315198 2775.7
832.908337 2782.0
840.402612 2977.2
900.464058 20846.5
900.965927 21638.9
952.475800 23417.2
952.737666 2776.4
952.976109 10423.2
953.447408 25624.0
1020.509030 3134.4
1140.501048 3329.9
1152.510801 4482.6
1260.557036 3793.1
3107.649760 3689.0
END IONS
BEGIN IONS
TITLE=20180615_KS_CL_9.20110.20110.4.0
CHARGE=4+
RTINSECONDS=3878.5999200
PEPMASS=858.872281
110.071398 3749.8
110.593434 2176.3
116.904362 2247.8
120.080767 10282.8
128.107161 7310.5
129.102316 11610.8
130.085427 2690.4
136.075261 3335.6
143.117708 3987.4
147.112571 5513.4
171.112144 4116.8
173.127731 3155.6
175.118888 4759.8
181.374504 2564.3
197.128172 4120.6
210.024254 3095.3
212.102387 2605.9
229.117468 2526.3
230.113057 3649.6
266.147529 2998.1
272.159436 2864.4
284.163205 3875.3
288.202582 4799.5
323.171526 3534.0
341.180463 11903.4
372.931297 2286.8
397.206114 2820.5
436.256991 2381.0
454.261742 2838.2
597.283558 2401.9
728.312274 3675.6
784.387765 3467.6
817.399849 2726.3
840.401633 8476.2
841.406475 2706.1
859.471931 12274.0
1084.476714 3695.1
1118.598381 3427.3
1119.596127 3520.0
1156.567266 2614.3
1855.718870 3028.5
2487.322670 4138.1
2599.444955 3511.7
END IONS
BEGIN IONS
TITLE=20180615_KS_CL_9.20141.20141.5.0
CHARGE=5+
RTINSECONDS=3882.8895000
PEPMASS=886.838000
110.070958 4255.8
120.080477 10969.1
121.084177 2634.4
129.101881 6057.5
136.074409 2644.1
147.112300 3624.0
175.118385 5930.3
326.912913 2252.5
460.692106 2171.3
555.248089 3316.2
582.330458 2546.4
686.273888 3557.9
734.761617 2584.5
786.459250 4925.6
840.396921 6814.7
841.406185 3605.8
877.964018 3431.5
886.344241 12460.3
886.517557 10894.4
886.968817 3987.4
887.471944 5143.7
1067.519257 3246.8
1130.452268 3342.3
1527.345059 2884.6
1570.050718 2919.2
3335.346968 3206.5
END IONS
BEGIN IONS
TITLE=20180615_KS_CL_9.20154.20154.3.0
CHARGE=3+
RTINSECONDS=3884.4741000
PEPMASS=1481.733425
133.314715 3145.7
148.430344 2958.9
173.082423 3130.1
178.019030 2857.9
259.622214 3277.1
313.308182 3246.0
344.096050 3306.3
406.388300 3239.7
847.459147 10537.8
1446.693455 9120.9
1447.042557 8637.0
1447.369657 12947.5
1447.714134 9585.7
1448.043044 6488.0
1478.274608 3855.1
1656.451257 4321.8
2494.536328 4908.9
3026.332391 4292.8
END IONS
BEGIN IONS
TITLE=20180615_KS_CL_9.20224.20224.5.0
CHARGE=5+
RTINSECONDS=3894.6041400
PEPMASS=889.445028
114.359371 5522.3
120.080981 13767.6
123.945353 5472.2
141.065776 23253.0
143.117753 52301.2
145.060903 10573.3
146.060143 12288.5
155.081430 26106.8
157.107867 6254.0
158.091785 51600.0
166.534784 5694.2
169.060764 18872.9
171.112533 53211.2
173.091771 111554.9
174.095773 7555.9
175.118474 58275.0
185.164624 38752.6
186.086817 183522.1
187.071893 13128.8
187.091420 10834.1
187.107681 25360.9
196.314057 6979.1
197.127915 10919.4
201.086607 145396.4
202.088365 11613.0
212.102196 8980.4
213.159702 21220.5
214.158840 6855.6
215.102831 26334.3
228.097863 7056.2
229.117751 11485.3
229.994979 5660.0
238.084214 7133.8
240.097629 10564.9
240.133992 14486.3
242.075487 34521.5
244.094433 9239.8
246.125699 9934.9
255.133282 10570.0
256.092222 15844.5
257.123677 162844.6
257.160132 17083.7
258.105135 41776.4
258.131387 10056.1
260.087471 50701.9
265.163120 7963.5
268.129557 14591.4
274.102119 14971.2
284.198362 6506.8
285.122974 9708.1
285.155221 116782.1
286.140552 26716.0
295.138391 9053.5
300.119823 9458.0
302.096630 6786.0
302.133098 12415.2
311.170054 67013.4
313.116424 6755.7
313.150260 17824.8
317.144420 9473.8
327.128893 18198.9
328.149808 6768.3
328.195803 37075.2
329.184020 7098.8
331.124423 16984.2
331.161793 27809.2
339.166839 28014.3
342.705358 15016.8
343.205398 13470.1
345.139251 24447.9
345.223245 50609.3
353.110904 7679.3
356.192388 68365.9
357.177529 11111.7
359.117664 11387.1
359.157199 27168.6
364.363999 6429.8
370.208075 6196.9
371.119358 39169.0
372.118866 8676.6
373.218482 15278.5
384.188410 13437.8
389.130006 34312.4
396.152157 13314.7
398.241544 7744.3
399.117392 7544.5
400.183823 8118.8
402.198198 12963.4
406.131517 10257.6
412.183745 15036.8
413.188242 6929.3
414.159409 11356.4
424.142075 43250.6
424.249669 7269.8
425.154028 9286.0
426.199242 6629.6
428.139842 8425.2
430.194046 27603.9
442.150309 70188.3
443.163037 18041.5
452.176977 7387.5
452.252634 8403.6
454.193988 11746.4
460.161467 67992.7
461.171543 15302.7
470.187677 42232.1
471.219560 18926.7
472.205253 14073.7
474.262084 8413.9
486.182920 10998.7
488.199143 13559.4
499.217118 8213.9
512.160236 9104.4
513.231934 20510.4
514.215065 36091.6
515.216341 7877.3
523.214597 18008.3
527.209072 8234.8
531.247277 43103.6
541.225915 69128.4
542.228492 16409.1
553.260192 8847.8
557.275184 8125.9
559.234044 64704.6
560.242203 14071.1
567.268064 7236.4
571.268316 8501.6
580.231690 7744.4
585.249723 8802.2
587.357802 8604.5
598.250139 22260.7
602.282273 16092.1
612.265572 27886.0
615.273807 17609.2
630.270155 32193.3
670.866348 7341.3
680.384432 29569.2
680.718054 26799.6
681.051292 7766.1
684.403154 48305.8
685.405077 19442.8
689.883168 7225.1
697.312582 7958.9
699.392064 9396.8
704.061246 13114.6
704.398139 18256.7
704.732734 8948.3
709.277817 16108.2
720.593512 7470.0
726.304083 18375.4
727.292549 31446.5
737.745828 17828.4
738.077853 20493.6
738.412350 20892.0
739.393449 20469.8
739.641206 30991.4
739.882585 11313.2
744.313280 18121.3
745.318977 9759.1
763.642330 10765.9
767.904644 18677.9
768.149393 17300.3
768.396805 17306.4
770.333863 8875.9
775.913708 18695.6
776.420869 16810.0
780.316838 9613.4
781.098207 11950.7
781.742849 6501.3
784.399178 12981.4
785.913136 18713.8
787.364830 8862.6
795.911674 12988.6
798.323344 29239.4
799.771650 187839.9
799.914769 42832.3
800.107702 166188.6
800.432593 167924.0
800.638925 40598.1
800.772284 32158.1
800.922177 15849.0
801.090399 14975.5
815.352757 36531.7
816.352857 17751.0
822.754170 10113.1
824.426368 10937.3
824.665985 12783.7
825.199750 8503.9
825.417940 11126.2
828.655286 51858.5
828.796419 11780.0
828.928016 68508.3
829.177357 81320.0
829.426480 63534.9
829.670587 19281.0
829.798126 11760.3
840.403695 8287.8
847.465202 114952.5
848.463752 48200.5
849.471899 11875.0
852.439818 32802.5
852.692379 19721.3
852.942906 27060.9
853.188320 24214.1
854.429321 11490.5
856.942007 116657.0
857.191816 209900.5
857.442091 190263.1
857.690679 84258.7
857.938892 56549.2
858.203237 19722.7
860.441184 20747.3
860.772412 14762.2
861.120742 10097.0
866.475406 35504.8
866.809563 11535.4
867.141545 21882.6
867.472151 12786.5
869.806452 19173.7
870.127400 33971.9
870.463719 9250.1
877.213458 10869.0
877.456524 23978.7
877.948709 9476.7
878.210155 13416.5
881.457894 10922.6
881.709589 38411.3
881.957254 67034.5
882.209355 79774.5
882.462934 56930.6
882.687961 10862.6
888.137075 9234.1
888.471979 67199.6
888.805475 99006.7
889.146421 70935.4
889.475364 221569.4
890.485348 62356.6
894.476185 11899.5
894.820150 9800.3
896.412772 9370.1
898.391228 8248.9
899.465922 28892.7
899.711630 19331.4
899.967192 39125.7
900.232448 11896.3
903.482398 15696.3
914.419594 18824.0
914.776283 8689.1
915.111890 9464.3
915.399806 17324.3
923.979128 14577.6
926.477752 9726.6
928.230043 11489.7
931.851600 30895.3
932.178725 41376.4
932.517456 27001.2
932.855345 10802.5
937.235759 10722.7
941.473213 9298.7
941.732276 10234.0
941.995687 10360.2
945.992471 10240.0
962.497048 15165.5
979.513882 19927.1
979.849499 11970.5
980.180434 15185.7
985.193190 123732.4
985.522314 125933.6
985.850706 111028.5
986.188359 44517.8
986.525025 26261.7
1017.858199 15737.9
1018.184184 15893.7
1019.519990 42189.0
1020.528850 13475.8
1023.530413 67348.6
1023.864187 102225.3
1024.196570 79939.3
1024.531749 46141.4
1024.862107 31175.2
1028.476780 21888.2
1036.518239 9984.1
1047.208079 29440.0
1047.539185 30201.0
1047.871503 35548.5
1048.208497 14317.8
1060.211337 13270.6
1060.542868 33001.4
1060.868639 35540.8
1061.209929 27701.6
1066.218863 141728.3
1066.549080 211293.5
1066.884468 192723.8
1067.219305 90397.1
1067.549188 53702.7
1067.882002 17980.5
1093.222200 16050.8
1098.560886 17251.0
1098.886856 68533.7
1099.218711 44162.3
1099.560698 33949.3
1099.890070 23106.7
1104.557816 244547.1
1104.891897 338571.1
1105.224347 251648.5
1105.559667 183653.2
1105.885412 86014.9
1106.244016 29644.8
1106.581247 12347.9
1108.547600 11092.7
1112.574425 10950.1
1127.543247 15796.1
1131.245079 10386.2
1136.236458 30509.7
1136.578745 39496.6
1136.916349 57111.7
1137.246730 40917.6
1137.580702 30232.4
1142.253042 256965.7
1142.586483 378818.1
1142.920548 390366.9
1143.253343 235256.6
1143.585162 120279.8
1143.888305 46231.3
1145.583430 13262.4
1145.912516 22007.5
1146.249425 14162.6
1146.580532 12145.6
1169.271218 15818.6
1169.612266 11452.6
1169.933295 18618.0
1170.261974 13306.3
1175.312631 63541.3
1175.609392 119562.2
1175.943328 107421.9
1176.282562 60886.7
1176.600123 53924.5
1176.929976 15949.2
1198.956666 28502.9
1199.284285 64858.8
1199.625786 50114.8
1199.957377 41680.5
1200.241602 9543.6
1231.612031 11764.5
1233.108733 11047.3
1233.601366 13936.7
1234.110800 13720.1
1237.299407 40341.4
1237.627589 30763.6
1237.963239 20844.9
1260.976318 21673.1
1261.312852 19881.0
1261.644889 12276.8
1261.981673 13725.3
1289.637012 20674.6
1290.157264 18476.8
1290.661269 10809.7
1339.672276 10621.5
1626.840695 9479.4
1976.600470 8650.6
2165.425339 10382.8
2453.979426 9973.6
2787.062816 8843.1
END IONS
BEGIN IONS
TITLE=20180615_KS_CL_9.20232.20232.5.0
CHARGE=5+
RTINSECONDS=3895.4731800
PEPMASS=892.246504
110.071307 3447.6
120.080664 10112.0
129.102121 6992.8
131.964389 2384.9
141.065153 4101.7
147.112759 3935.2
158.090852 3850.6
169.058959 3441.3
171.111738 3460.7
173.091728 3268.3
175.118573 9108.9
185.164205 2833.6
186.086518 8162.4
187.089560 2617.3
201.086192 7914.9
225.096729 3963.6
257.123222 8190.2
260.086108 3033.8
285.154330 5156.4
311.171144 4416.0
329.150901 2617.5
345.221777 3580.7
356.191155 3172.5
371.121168 3482.0
460.165437 3087.4
531.239615 3849.9
557.344075 3580.2
559.232648 5091.8
668.864824 2728.3
684.399823 3111.4
799.765166 6764.5
800.090645 4950.7
800.428442 4591.7
805.412067 2645.8
809.500120 2758.0
817.266444 2787.7
832.914588 3176.7
840.398798 3285.9
847.463719 5644.1
848.458178 3510.5
860.442507 5271.5
860.690864 4013.6
860.945965 3338.9
886.408402 2636.0
892.468470 18453.8
893.465409 10512.9
949.981700 2892.3
989.864036 3825.3
990.514164 5017.4
1019.509155 3063.4
1071.211659 7403.6
1071.544167 4389.0
1109.214969 9846.6
1109.559758 5653.9
1109.900579 5783.0
1110.223422 4680.9
1110.571029 3078.0
1146.913937 4869.5
1147.258464 9538.1
1147.578786 15259.5
1147.915471 5083.6
1513.788039 2936.3
3955.742956 3421.7
END IONS
BEGIN IONS
TITLE=20180615_KS_CL_9.20266.20266.3.0
CHARGE=3+
RTINSECONDS=3901.0251000
PEPMASS=845.128556
106.981130 2161.7
110.071230 8929.5
120.080709 17921.9
127.086443 9567.0
128.107030 3508.8
129.101751 11666.9
130.085956 5560.6
136.075069 6052.9
147.112352 9047.6
152.080945 2294.7
159.112298 9371.6
173.091943 2409.4
173.127392 3682.2
175.088003 2516.2
175.118469 7116.4
183.112566 2937.2
187.106862 4780.9
197.127761 4732.8
200.139137 11100.5
202.078264 2175.1
203.083590 2870.6
213.086364 2574.0
216.098785 2584.9
225.098401 2843.2
233.161202 2861.9
253.084548 6679.7
261.090362 2827.2
266.148678 4185.8
270.108206 3697.7
291.166147 3219.3
310.175096 3298.7
323.133352 2539.5
323.169127 4616.2
329.126669 2571.1
341.181611 6039.2
342.185134 2624.1
386.186613 2561.4
390.235887 4802.4
476.173344 2425.4
505.262380 4480.9
530.222854 5625.5
565.740649 4651.6
604.337268 3251.6
683.840442 2512.9
703.396856 5619.7
840.402196 9040.1
841.393084 3862.7
844.400546 13700.1
844.942107 6741.6
845.368823 13496.6
971.438321 3478.8
1042.476175 4761.3
1078.495938 2901.1
1130.456282 8139.3
1134.407206 4046.5
1153.596022 3483.5
1233.478563 3358.6
1253.650442 3191.6
1363.671270 3210.3
1536.829666 5699.5
END IONS
BEGIN IONS
TITLE=20180615_KS_CL_9.20274.20274.5.0
CHARGE=5+
RTINSECONDS=3902.1021000
PEPMASS=875.222264
110.071422 16699.7
120.080626 26893.2
121.083940 2673.1
129.102056 9767.6
130.085557 3398.3
134.992654 4826.2
147.112230 6796.1
171.111450 2471.1
175.118266 5068.1
197.264015 2491.0
225.096887 2893.8
230.113279 4046.0
230.147812 2551.6
249.401779 2209.9
271.139192 2554.8
288.200753 4317.3
310.176067 2754.3
333.176129 4676.5
366.648499 3840.1
423.195732 2659.1
446.260210 2988.9
465.068291 2481.6
466.189961 3420.7
593.949998 2892.1
603.248975 5139.1
619.236793 3091.1
732.289842 5951.3
748.286617 5425.3
816.340842 3141.0
817.403366 3583.7
840.406442 5936.8
841.406754 2650.5
845.380434 4492.1
853.864442 3938.9
854.393110 3190.6
862.838077 4094.0
875.458014 13433.3
876.405914 3010.9
886.938679 3747.8
896.451384 3061.6
904.967482 5913.0
905.464440 6384.5
905.965823 5405.5
971.446842 5528.7
978.496579 5880.5
978.993132 5456.8
1019.517704 2994.3
1088.508460 3710.5
2212.728247 3991.8
3761.835875 3535.5
4038.874692 3675.7
END IONS
BEGIN IONS
TITLE=20180615_KS_CL_9.20294.20294.4.0
CHARGE=4+
RTINSECONDS=3905.1702000
PEPMASS=634.094004
108.609650 2135.6
110.071533 3292.4
114.091461 4647.4
120.080681 15781.1
126.055646 2570.8
128.106685 3139.5
129.102001 31062.5
130.085958 11530.4
133.042504 8578.0
136.075418 2839.6
141.101451 2341.1
143.117531 3979.6
145.097271 2544.8
147.112227 21368.0
155.080592 3223.6
155.117307 5435.3
159.112470 43564.9
169.096647 3809.4
169.132762 5380.0
171.111999 4321.6
175.118833 14397.0
183.112563 12604.9
183.148408 4368.5
186.123328 4287.9
187.107169 16533.2
197.127910 6509.1
200.138690 29564.3
201.122963 23272.2
201.140491 4655.7
202.125826 4802.4
211.107028 5704.9
213.086219 6470.7
216.096842 3325.8
216.133583 2781.0
226.116569 2157.3
228.133041 5727.0
229.117796 10008.8
230.113211 2126.1
231.097942 4187.8
233.164760 2471.6
234.145018 2894.9
236.655706 2355.1
243.132016 4078.4
246.155265 3497.9
248.159716 2887.2
260.196294 7676.1
270.108456 3590.2
272.167093 2619.7
291.164967 9790.4
316.149105 3450.5
340.149828 3135.5
345.223070 4724.4
360.154184 2727.3
390.231646 11065.1
391.237854 4191.0
419.258600 6247.0
420.263588 3664.3
444.244343 4199.1
456.852541 2339.5
478.795319 6990.0
496.490334 2659.9
505.259755 6749.3
510.258986 2486.6
510.760413 6600.3
519.770990 2613.1
520.279107 3670.6
531.092924 2832.2
532.240805 2747.5
535.337447 4701.0
535.839290 4870.2
557.336309 3040.3
565.304944 3587.6
570.212005 2769.4
577.284303 2689.8
598.358509 3554.9
600.340172 2594.5
604.326226 9062.0
605.332443 4176.6
608.600468 2622.8
615.632325 4274.6
618.355646 2910.2
624.814186 11513.4
625.315454 5193.4
633.821090 7496.4
634.335935 8380.8
637.385037 2840.5
661.323180 2970.5
662.345141 3725.7
665.892389 2841.6
666.391671 4272.1
678.377376 3203.6
684.347615 2827.9
697.387608 2703.8
703.390008 8919.5
709.845553 4260.7
713.382987 5566.8
714.389579 3396.4
715.402142 2975.8
723.404993 10232.1
723.909054 5001.4
724.406273 4186.2
739.388925 3490.8
760.369044 2929.1
760.865244 4657.9
770.413739 4668.2
794.450747 6125.0
795.447188 2888.6
817.416129 3185.4
819.432050 3973.1
841.426840 3138.5
909.477090 8942.7
945.496811 3032.5
1020.513869 4332.9
1038.527830 14493.3
1039.524642 4894.4
1060.543374 3199.9
1063.914902 3033.3
1717.972659 3194.5
END IONS
BEGIN IONS
TITLE=20180615_KS_CL_9.20309.20309.3.0
CHARGE=3+
RTINSECONDS=3907.0835400
PEPMASS=1319.656700
107.228464 2861.9
126.168291 2796.9
156.609402 2868.6
165.001176 3155.6
177.766491 2717.6
183.490195 2661.5
244.665099 3122.8
314.247758 2695.6
314.513172 3018.8
555.245022 4281.0
668.324189 3444.4
857.516527 6380.7
858.520218 3755.8
1158.856848 3678.7
1262.657434 3662.2
1308.615168 5106.6
1529.439244 3613.8
1766.863776 5028.0
1767.860274 6426.2
3540.156525 4433.2
END IONS
BEGIN IONS
TITLE=20180615_KS_CL_9.20397.20397.4.0
CHARGE=4+
RTINSECONDS=3920.5105800
PEPMASS=1115.056250
110.070931 2995.9
117.601376 2864.1
129.101640 3472.1
144.585965 3165.2
175.117807 4149.3
309.083164 2876.9
370.843851 2570.3
471.650462 2691.3
757.502371 2934.2
924.292407 3057.1
986.236144 3026.7
990.183437 3023.8
1096.517628 3572.9
1106.008994 4119.1
1114.524056 21789.9
1115.008031 5845.6
1115.523742 4778.9
1147.579252 4925.9
1171.592628 2784.1
1241.608041 4593.7
1241.948652 3118.3
1265.963308 4503.5
3647.699162 4586.0
END IONS
BEGIN IONS
TITLE=20180615_KS_CL_9.20403.20403.4.0
CHARGE=4+
RTINSECONDS=3921.2159400
PEPMASS=1115.055863
110.070998 3516.8
129.101715 3041.3
146.975298 2605.8
175.118252 3990.2
201.086455 5669.8
894.134676 3201.1
990.193774 4609.6
1071.210111 7701.8
1115.510016 9092.4
1205.295553 3283.0
1265.648748 5360.8
1265.970268 8410.1
1266.633624 4101.6
1315.598907 3225.8
2475.992352 4020.3
4429.333569 4203.0
END IONS
BEGIN IONS
TITLE=20180615_KS_CL_9.20465.20465.6.0
CHARGE=6+
RTINSECONDS=3928.9992600
PEPMASS=652.525747
110.070999 5195.5
120.080403 32607.8
125.070714 2307.4
129.101973 28756.7
130.086207 4837.5
133.042298 4096.5
134.992758 11903.4
136.074925 5539.5
140.142753 3082.7
141.065292 2493.4
143.117429 3863.0
145.096371 24641.7
147.111783 9295.8
153.065007 4571.6
155.081791 3497.1
157.060067 3058.2
159.075798 3301.4
169.132727 6373.8
171.075203 2581.7
171.111727 3890.4
173.091578 18924.5
173.127868 13430.3
175.117914 19569.7
183.148477 32842.3
184.151634 4073.6
185.091067 4503.3
187.142650 8584.8
188.100950 2695.6
197.127648 11848.5
199.070265 3856.7
199.178285 2965.2
201.122476 12337.4
203.065696 5472.9
203.101055 5895.3
207.111417 10419.5
211.142425 12272.3
212.102926 2817.4
213.085643 5078.4
215.138112 4779.8
216.096685 8273.0
217.081176 3038.7
228.133258 3190.6
229.117267 4795.6
230.112938 2639.6
231.096200 9148.4
235.107219 5552.2
240.135029 3202.3
240.158038 9303.0
250.682886 2621.3
256.092199 5347.0
256.127473 5545.3
268.164547 3279.4
273.117091 3791.9
274.101757 3038.3
274.136934 3995.6
276.155292 2903.1
282.106651 2726.7
284.121852 4387.9
288.131769 3269.3
288.201531 20535.9
289.205437 4887.7
300.116062 5071.3
303.142720 2504.1
306.142908 5181.7
316.147827 11363.4
318.128204 5978.5
324.227853 3763.6
346.138431 3267.2
355.230707 2707.5
355.734845 4803.1
358.206541 2801.2
367.159679 3341.3
373.218316 3103.4
384.685518 2730.3
385.169997 3019.2
389.170827 3772.8
407.188201 3733.5
433.251997 3016.6
444.246963 3619.9
447.185428 3341.0
454.042639 2766.2
454.188896 6379.0
455.771322 3455.3
472.205941 7659.8
473.207224 4434.8
487.257960 13616.1
488.312279 8869.1
488.809891 3891.4
489.316951 4578.6
490.213254 5253.5
494.255459 2751.5
500.211961 3351.7
514.296158 5248.3
518.222084 3494.3
549.993996 3638.9
564.665906 26761.1
565.002385 23952.5
565.333846 10193.3
565.670617 4391.6
566.358706 4061.7
571.237307 3145.9
571.318830 5840.6
589.264431 2908.3
591.262757 3019.6
597.671535 4120.7
601.165083 2951.2
601.254510 8323.7
603.008359 7235.9
603.339150 7763.8
603.673942 3115.6
619.267588 9650.6
620.266692 4594.1
627.373394 4801.8
637.278684 6370.6
640.698556 5680.0
641.030662 6648.4
641.281476 3163.9
645.550268 2845.4
652.368264 6299.8
664.386165 11110.7
664.720356 13994.2
665.049653 3819.7
669.882286 18028.6
670.131228 14883.3
670.382259 12487.8
670.634897 10429.1
690.304835 5555.9
694.147018 3140.9
697.405755 3651.4
698.158736 36146.4
698.405349 80694.7
698.658890 40971.4
698.907625 33673.7
699.156463 13687.0
699.410482 4438.7
700.408943 3597.0
701.391920 7030.0
702.395113 3673.7
702.894418 4603.5
726.320658 3086.6
726.428513 27396.8
726.678540 19110.7
726.928629 29769.4
727.177251 15706.7
727.426341 10027.3
739.688955 3370.5
746.434179 4794.3
746.678953 3319.8
747.183884 4485.9
750.690277 62024.4
750.940322 78943.5
751.189166 80710.7
751.440178 52160.6
751.685086 24749.7
751.941477 5588.5
755.452555 5093.3
756.459163 5452.7
759.327337 3981.0
759.451110 3744.3
775.419769 3050.8
777.330344 3281.6
779.688909 5006.0
779.939089 8482.7
786.444550 7161.1
786.792876 11780.3
787.123801 6655.6
787.460989 3690.3
801.206235 7691.0
801.456403 14226.7
801.697658 10839.3
801.950073 7798.5
802.193155 4674.0
805.879733 3368.3
819.210533 6351.3
819.449448 3781.7
835.147837 5266.0
869.549686 3890.1
870.356918 4553.7
871.345385 9524.3
872.343130 4964.9
872.499629 3456.3
872.830400 5484.7
874.475625 10470.8
875.492335 5076.6
877.736272 3598.5
904.843124 4925.5
910.367907 6904.5
910.534355 4932.2
925.529545 4360.2
984.423249 3439.6
987.563692 5415.5
988.051802 3297.0
988.562092 3304.6
1000.905306 3868.6
1009.611170 3321.0
1085.487886 5378.5
1099.640206 3438.2
1102.596881 6235.1
1103.587074 3868.5
1211.691813 3094.7
1308.751205 6116.4
1349.594264 3503.5
2706.721033 3290.6
2830.431019 3531.5
END IONS
BEGIN IONS
TITLE=20180615_KS_CL_9.20470.20470.6.0
CHARGE=6+
RTINSECONDS=3929.7245400
PEPMASS=732.899554
110.071101 9045.2
120.080515 20404.7
123.406107 2639.1
127.086916 2479.5
129.101714 10011.6
131.117050 2506.6
134.992667 9299.8
136.074836 11642.1
147.111904 8002.9
152.069720 8123.0
155.081562 2794.8
159.111837 2877.4
169.132712 2141.6
171.111874 3352.9
171.148284 11810.9
175.118005 4299.5
183.147616 2495.5
197.126632 2580.7
219.445038 2713.8
235.142701 19627.4
240.158646 2710.8
251.136937 15935.3
263.137887 20199.9
277.116755 6998.0
278.121443 3410.0
279.133206 13486.5
286.138372 2629.1
314.169068 6665.9
357.212580 3452.2
374.239958 3031.7
378.202453 3153.6
390.233693 3479.5
500.225021 2470.0
530.221134 6770.2
555.243535 3715.8
574.352014 11903.6
575.352354 6810.3
590.352533 4404.6
687.437397 6377.1
732.284992 10790.2
732.408336 12911.3
733.274870 3167.1
733.397340 10547.7
857.538647 3449.1
862.399396 3015.0
972.558997 4383.9
999.516335 3723.7
1087.592513 13225.2
1088.583674 6418.6
1103.580946 7683.4
1130.469711 5919.6
1186.658379 11503.1
1187.645799 8566.5
1202.648002 9443.1
1203.662559 4753.6
1331.688309 6269.5
1365.713737 3774.4
3472.948092 3407.6
END IONS
BEGIN IONS
TITLE=20180615_KS_CL_9.20514.20514.4.0
CHARGE=4+
RTINSECONDS=3935.7750000
PEPMASS=691.324969
105.354260 2169.8
115.021416 2890.1
119.505345 2000.5
120.080358 13371.2
129.101655 14836.4
130.064480 3169.2
132.486195 2184.4
133.042227 3850.7
134.992720 3057.7
143.117411 2071.6
147.112251 6080.3
155.081159 3077.7
160.041738 4585.5
165.930656 2005.0
169.132444 7694.2
171.111955 3585.0
175.117635 9119.8
186.122406 2729.2
187.142739 3054.7
194.054590 2744.6
197.127645 5213.3
200.138060 6521.1
210.023889 4626.4
212.100978 3847.9
214.118503 2100.2
215.137942 3654.8
216.097846 2310.1
288.201989 3248.3
291.163150 5188.8
310.210747 2837.9
386.203906 3433.9
390.233695 3910.9
430.238718 3807.8
476.261464 5042.1
487.257560 9866.0
505.259842 7436.5
560.408052 2841.1
571.782522 2277.0
604.324656 9140.2
605.325556 2494.9
646.365384 3566.3
647.365762 4743.4
663.295525 5358.7
684.395260 3171.9
691.844516 4708.0
692.341206 10940.6
692.853678 2574.5
701.389618 3264.0
703.392547 4913.7
709.355239 2825.1
761.380217 2600.8
848.412605 4202.1
911.367085 3922.2
931.399922 2740.1
956.237144 2772.1
975.490249 3143.2
2149.173303 3247.8
2616.791101 2794.1
2803.446903 4096.6
END IONS
BEGIN IONS
TITLE=20180615_KS_CL_9.20516.20516.3.0
CHARGE=3+
RTINSECONDS=3936.1539600
PEPMASS=1026.885398
110.070825 3008.5
120.080443 5261.6
123.757851 2551.8
125.655977 2502.7
129.101626 6269.5
136.075230 9672.5
141.791903 2400.4
147.111210 2578.8
175.118329 4898.1
216.097212 3388.8
222.997035 2851.2
235.143438 11041.5
245.696403 2595.5
245.719751 3553.8
246.155238 2867.8
263.136996 6285.7
269.125647 2397.5
275.168036 3164.3
296.194260 3451.0
375.860139 2772.6
386.200821 3252.1
411.588654 2667.0
480.241301 2731.4
614.367151 2935.9
708.317958 4840.0
709.321839 9053.7
710.328753 3310.5
855.391907 3356.3
856.392837 5071.3
1026.487982 6284.6
1027.506600 5681.8
1102.567009 3029.0
2127.660826 4244.5
2470.911964 3543.1
END IONS
BEGIN IONS
TITLE=20180615_KS_CL_9.20542.20542.3.0
CHARGE=3+
RTINSECONDS=3939.4890600
PEPMASS=1008.865147
110.071254 6446.7
120.080462 8426.6
129.101802 7440.6
130.105301 3160.1
136.074907 3468.9
147.112056 3749.9
173.127041 2388.1
175.118160 3210.0
186.123241 3058.1
200.138762 4580.2
212.101971 2745.5
230.113286 3752.4
263.136717 3083.2
291.164919 6175.4
389.177083 2968.2
390.235342 4984.7
472.192096 3585.0
570.259692 4561.2
604.321883 3567.1
637.264025 3085.7
703.390172 4235.3
712.876717 2907.1
943.520509 3588.8
944.438282 5357.4
1008.477368 5843.5
1009.468722 7928.5
1084.474471 6534.7
1197.565456 4058.8
1211.468456 3244.9
1922.602312 3693.2
2253.521328 3395.8
2965.424694 3990.4
3041.519411 3806.1
END IONS
BEGIN IONS
TITLE=20180615_KS_CL_9.20586.20586.4.0
CHARGE=4+
RTINSECONDS=3945.2036400
PEPMASS=722.388025
110.071301 7396.2
120.080413 22867.4
123.055203 4044.0
127.086089 3504.4
128.106652 11296.6
129.064900 3672.4
129.101595 14179.8
129.110046 2570.3
130.085311 2365.6
136.075532 2770.0
143.116980 3480.1
147.112303 6090.4
150.259484 2625.3
155.080994 5828.0
155.117718 3725.0
159.090354 2255.7
159.111940 8975.0
169.133055 2249.3
170.568622 2381.8
171.057033 3594.0
173.127643 7853.1
175.118063 10953.6
183.112430 6055.1
183.147641 2292.2
185.163655 4192.2
186.086879 2742.9
186.122265 3915.6
187.105939 3247.3
192.033058 2658.4
197.128008 5819.7
201.122317 7324.0
203.102216 5349.3
213.085792 6582.0
229.117525 4539.7
230.114048 3618.2
231.095758 15828.3
233.163461 2593.6
239.173806 6210.6
242.147427 2926.4
244.091135 3416.7
246.154164 2509.0
254.148857 2989.5
261.157773 5411.9
263.102615 2909.7
266.149189 6197.5
267.168695 4081.8
270.107189 14138.9
284.157696 4015.6
285.120147 2444.1
310.209088 2487.9
312.154491 2380.7
323.170586 4014.8
330.164501 5388.8
341.179720 9560.2
342.178348 2247.0
358.172256 2456.1
358.494862 2644.3
360.153169 2870.7
383.187791 2589.5
389.179289 8349.0
392.211789 2995.6
417.175934 5700.4
418.185557 2408.8
443.226929 2576.7
454.267402 3431.7
487.259077 4513.7
502.263345 5776.6
530.266622 3015.1
601.244916 4689.1
601.336648 6268.0
616.296819 3417.6
617.311011 4628.6
644.013739 4604.6
654.536583 2709.4
655.894128 7283.6
656.397090 4439.2
659.863053 2854.8
667.366877 2750.6
668.314861 2860.3
677.045411 6234.0
677.704405 2810.0
701.405555 2521.2
712.444552 5461.0
720.057841 2894.4
722.369707 12264.5
764.386815 6245.4
787.330513 3884.6
814.477599 4449.1
830.424079 3442.7
839.371312 2906.6
842.987605 8160.3
843.490951 8121.8
843.988623 3578.9
857.361374 6051.5
861.418921 5967.6
877.459634 7107.6
889.400942 3591.2
890.410283 8366.9
900.502089 5157.9
900.997253 7654.5
901.496609 2915.7
965.013445 8163.5
965.528476 7563.5
966.029153 4803.9
974.489682 11980.8
975.495164 4134.7
988.478217 4636.2
989.489303 10704.3
990.479881 5065.7
1014.558404 3031.8
1015.049125 8376.7
1037.576285 3094.9
1070.061151 3439.7
1079.558894 4758.9
1130.105887 4189.7
1159.595262 11377.1
1161.636027 3755.0
1162.640527 4413.6
END IONS
BEGIN IONS
TITLE=20180615_KS_CL_9.20637.20637.3.0
CHARGE=3+
RTINSECONDS=3951.9592200
PEPMASS=1535.089500
108.998954 3197.4
128.092852 3161.2
136.075561 3052.7
165.823326 3229.1
176.836391 3298.0
217.028022 2984.8
235.142275 4199.2
263.137615 5034.2
319.760412 3026.9
329.180099 3654.2
356.226007 3895.8
357.213289 3940.8
374.239570 6560.1
487.321456 8080.1
550.210284 3435.2
574.352861 24677.6
575.363774 7735.9
649.279755 5796.0
663.285703 5486.6
670.521981 3728.6
687.432210 9733.9
688.446659 3974.6
711.559113 3528.5
717.332682 4078.0
734.372965 6618.7
762.365311 8447.3
763.362163 5378.5
769.655916 3384.1
776.368321 6498.0
777.378491 4887.1
831.390755 6604.1
857.535996 14524.0
858.540689 5191.3
972.562591 7378.4
1121.944854 4073.3
1133.522102 4778.4
1146.960840 3873.3
1197.135561 4411.7
1448.790281 166509.4
1449.795701 112515.7
1450.800342 64342.5
1451.773632 13417.1
1496.674967 5167.3
1559.666633 5184.9
1560.170248 6474.2
1560.695565 6202.8
1561.185836 9659.6
1568.698062 18570.2
1569.194476 28282.6
1569.698917 27870.8
1570.191732 19570.4
1577.252313 5527.6
1577.698072 23965.5
1578.197782 14482.1
1578.726664 10603.0
1602.164980 4222.0
2438.027791 4766.7
2989.838061 5123.2
3118.881765 4530.2
3636.221498 5217.4
END IONS
BEGIN IONS
TITLE=20180615_KS_CL_9.20685.20685.6.0
CHARGE=6+
RTINSECONDS=3959.3941800
PEPMASS=652.357600
106.784874 3104.5
110.071109 9606.2
112.086826 16925.4
113.071048 6876.0
115.049918 6193.9
115.086313 8421.3
116.070149 10964.2
118.391528 3195.9
120.080369 170470.0
121.083728 12334.1
125.070413 5163.6
127.086182 10720.0
129.101582 28406.2
[truncated: 4,649,280 more chars]
