# Supplementary material for: The CroCo cross-link converter: a user-centred tool to convert results from cross-linking mass spectrometry experiments
Source: Bioinformatics. 2019 Sep 28;36(4):1296–7. doi: 10.1093/bioinformatics/btz732 (PMC7703748; doi:10.1093/bioinformatics/btz732)
Supplement: btz732_Supplementary_Data [file btz732_supplementary_data.zip › ExampleData/output/xTable_to_vis/pLabel/all_merged_xTable_intra_xTable_to_pLabel.pLabel]

[FilePath]
File_Path=C:\Users\User\Documents\03_software\python\CroCo\testdata\final\output\xTable_to_vis\pLabel\all_merged_xTable_intra_xTable_to_pLabel.mgf
[Modification]
1=Oxidation[M]
2=Kbs3nh2
3=Carbamidomethyl[C]
4=Ccm
5=Cystein acetamide
6=Methionine oxidized
7=Kbs3oh
8=Mox
[xlink]
xlink=BS3
[Total]
total=1119
[Spectrum1]
name=20180615_KS_CL_9.3430.3430.3.0
pep1=3 1 1 KGATLK 2.3950 KPRPTR 1
[Spectrum2]
name=20180615_KS_CL_9.4935.4935.3.0
pep1=3 4 16 IISKIENHEGVRR 0.0800 MNFSHGTHEYHAETIKNVR 1
[Spectrum3]
name=20180615_KS_CL_9.4938.4938.3.0
pep1=3 11 1 CDENILWLDYKNICKVVDVGSK 0.6400 KAADVHEVRK 1
[Spectrum4]
name=20180615_KS_CL_9.4946.4946.4.0
pep1=3 10 9 ITLDNAYMEKCDENILWLDYKNICK 0.6500 VNLAMNVGKARGFFK 1
[Spectrum5]
name=20180615_KS_CL_9.5073.5073.4.0
pep1=3 1 1 KAADVHEVR 2.9200 KGATLK 1
[Spectrum6]
name=20180615_KS_CL_9.5082.5082.5.0
pep1=3 1 1 KAADVHEVR 2.3650 KGATLK 1
[Spectrum7]
name=20180615_KS_CL_9.5805.5805.3.0
pep1=3 10 1 GSGTAEVELKK 1.1500 KPRPTR 1
[Spectrum8]
name=20180615_KS_CL_9.5984.5984.3.0
pep1=3 10 1 GSGTAEVELKK 1.7800 KPRPTR 1
[Spectrum9]
name=20180615_KS_CL_9.6228.6228.3.0
pep1=3 1 6 KAADVHEVR 1.0100 KILGEKGK 1
[Spectrum10]
name=20180615_KS_CL_9.6468.6468.6.0
pep1=3 1 9 KLFEELAR 0.6300 VNLAMNVGKARGFFK 1
[Spectrum11]
name=20180615_KS_CL_9.6548.6548.5.0
pep1=3 1 1 KAADVHEVR 2.6750 KILGEK 1
[Spectrum12]
name=20180615_KS_CL_9.6555.6555.3.0
pep1=3 1 1 KAADVHEVR 3.7550 KILGEK 1
[Spectrum13]
name=20180615_KS_CL_9.6569.6569.4.0
pep1=3 1 1 KAADVHEVR 3.0700 KILGEK 1
[Spectrum14]
name=20180615_KS_CL_9.6718.6718.5.0
pep1=3 1 1 KAADVHEVR 2.2350 KILGEK 1
[Spectrum15]
name=20180615_KS_CL_9.6922.6922.5.0
pep1=3 4 1 IISKIENHEGVR 2.1700 KPRPTR 1
[Spectrum16]
name=20180615_KS_CL_9.7004.7004.4.0
pep1=3 1 1 KGATLK 2.1050 KILGEK 1
[Spectrum17]
name=20180615_KS_CL_9.7065.7065.3.0
pep1=3 10 1 GSGTAEVELKK 2.2200 KAADVHEVR 1
[Spectrum18]
name=20180615_KS_CL_9.7363.7363.4.0
pep1=3 1 4 KAADVHEVRK 3.1450 NICKVVDVGSK 1
[Spectrum19]
name=20180615_KS_CL_9.7441.7441.4.0
pep1=3 4 1 EMIKSGMNVAR 1.2900 KPRPTR 1
[Spectrum20]
name=20180615_KS_CL_9.7450.7450.3.0
pep1=3 1 4 KPRPTR 2.4300 NICKVVDVGSK 1
[Spectrum21]
name=20180615_KS_CL_9.7460.7460.4.0
pep1=3 1 4 KPRPTR 2.4400 NICKVVDVGSK 1
[Spectrum22]
name=20180615_KS_CL_9.7662.7662.4.0
pep1=3 1 4 KPRPTR 1.2700 NICKVVDVGSK 1
[Spectrum23]
name=20180615_KS_CL_9.7765.7765.6.0
pep1=3 11 1 GDLGIEIPAEKVFLAQK 1.7200 KGATLK 1
[Spectrum24]
name=20180615_KS_CL_9.7809.7809.5.0
pep1=3 4 1 IISKIENHEGVR 3.6550 KAADVHEVR 1
[Spectrum25]
name=20180615_KS_CL_9.8323.8323.3.0
pep1=3 3 6 NIKIISKIENHEGVR 0.8400 SVETLKEMIKSGMNVAR 1
[Spectrum26]
name=20180615_KS_CL_9.8615.8615.5.0
pep1=3 1 4 KAADVHEVR 2.8150 NICKVVDVGSK 1
[Spectrum27]
name=20180615_KS_CL_9.8630.8630.4.0
pep1=3 1 4 KAADVHEVR 3.5500 NICKVVDVGSK 1
[Spectrum28]
name=20180615_KS_CL_9.8632.8632.3.0
pep1=3 1 4 KAADVHEVR 3.6200 NICKVVDVGSK 1
[Spectrum29]
name=20180615_KS_CL_9.8649.8649.6.0
pep1=3 1 15 KAADVHEVR 2.2450 TGLIKGSGTAEVELKK 1
[Spectrum30]
name=20180615_KS_CL_9.8657.8657.6.0
pep1=3 1 15 KAADVHEVR 2.6200 TGLIKGSGTAEVELKK 1
[Spectrum31]
name=20180615_KS_CL_9.8661.8661.4.0
pep1=3 1 15 KAADVHEVR 1.1800 TGLIKGSGTAEVELKK 1
[Spectrum32]
name=20180615_KS_CL_9.9230.9230.3.0
pep1=3 1 5 KPRPTR 3.0750 TGLIKGSGTAEVELK 1
[Spectrum33]
name=20180615_KS_CL_9.9297.9297.4.0
pep1=3 1 5 KPRPTR 2.8000 TGLIKGSGTAEVELK 1
[Spectrum34]
name=20180615_KS_CL_9.9379.9379.3.0
pep1=3 4 1 EMIKSGMNVAR 2.0550 KGATLK 1
[Spectrum35]
name=20180615_KS_CL_9.9383.9383.3.0
pep1=3 1 5 KPRPTR 2.9900 TGLIKGSGTAEVELK 1
[Spectrum36]
name=20180615_KS_CL_9.9386.9386.4.0
pep1=3 4 1 EMIKSGMNVAR 1.5600 KGATLK 1
[Spectrum37]
name=20180615_KS_CL_9.9435.9435.4.0
pep1=3 1 5 KPRPTR 3.1850 TGLIKGSGTAEVELK 1
[Spectrum38]
name=20180615_KS_CL_9.9498.9498.5.0
pep1=3 4 5 GFFKK 1.7400 TGLIKGSGTAEVELKK 1
[Spectrum39]
name=20180615_KS_CL_9.9552.9552.4.0
pep1=3 10 1 GSGTAEVELKK 1.6400 KILGEK 1
[Spectrum40]
name=20180615_KS_CL_9.9609.9609.4.0
pep1=3 1 5 KPRPTR 2.8450 TGLIKGSGTAEVELK 1
[Spectrum41]
name=20180615_KS_CL_9.9863.9863.5.0
pep1=3 4 15 GFFKK 1.0750 TGLIKGSGTAEVELKK 1
[Spectrum42]
name=20180615_KS_CL_9.10140.10140.3.0
pep1=3 4 1 IISKIENHEGVR 0.7650 KILGEK 1
[Spectrum43]
name=20180615_KS_CL_9.10365.10365.4.0
pep1=3 1 9 KPRPTR 0.4750 VNLAMNVGKARGFFK 1
[Spectrum44]
name=20180615_KS_CL_9.10408.10408.4.0
pep1=3 1 9 KPRPTR 0.4700 VNLAMNVGKARGFFK 1
[Spectrum45]
name=20180615_KS_CL_9.10410.10410.4.0
pep1=3 1 5 KAADVHEVR 3.0650 TGLIKGSGTAEVELK 1
[Spectrum46]
name=20180615_KS_CL_9.10434.10434.3.0
pep1=3 1 5 KAADVHEVR 1.5100 TGLIKGSGTAEVELK 1
[Spectrum47]
name=20180615_KS_CL_9.10593.10593.4.0
pep1=3 1 5 KAADVHEVR 2.7500 TGLIKGSGTAEVELK 1
[Spectrum48]
name=20180615_KS_CL_9.10603.10603.5.0
pep1=3 3 6 AGKPVICATQMLESMIK 1.5550 VFLAQKMIIGR 1
[Spectrum49]
name=20180615_KS_CL_9.10671.10671.4.0
pep1=3 1 3 KILGEK 1.3350 NIKIISK 1
[Spectrum50]
name=20180615_KS_CL_9.10692.10692.3.0
pep1=3 1 3 KILGEK 2.1200 NIKIISK 1
[Spectrum51]
name=20180615_KS_CL_9.10769.10769.4.0
pep1=3 1 1 KLFEELAR 1.5300 KPRPTR 1
[Spectrum52]
name=20180615_KS_CL_9.10800.10800.4.0
pep1=3 10 6 EAEAAMFHRKLFEELAR 1.1700 SVETLKEMIKSGMNVAR 1
[Spectrum53]
name=20180615_KS_CL_9.10830.10830.4.0
pep1=3 4 8 EMIKSGMNVAR 0.6000 GIFPVVCKDPVQEAWAEDVDLR 1
[Spectrum54]
name=20180615_KS_CL_9.10833.10833.4.0
pep1=3 5 8 GATLKITLDNAYMEK 1.2100 GIFPVVCKDPVQEAWAEDVDLRVNLAMNVGK 1
[Spectrum55]
name=20180615_KS_CL_9.10887.10887.4.0
pep1=3 4 8 EMIKSGMNVAR 0.5950 GIFPVVCKDPVQEAWAEDVDLR 1
[Spectrum56]
name=20180615_KS_CL_9.11432.11432.5.0
pep1=3 3 3 AGKPVICATQMLESMIK 0.4000 NIKIISK 1
[Spectrum57]
name=20180615_KS_CL_9.11646.11646.3.0
pep1=3 1 5 KGATLK 1.6150 TGLIKGSGTAEVELK 1
[Spectrum58]
name=20180615_KS_CL_9.11671.11671.4.0
pep1=3 1 5 KGATLK 3.2050 TGLIKGSGTAEVELK 1
[Spectrum59]
name=20180615_KS_CL_9.11675.11675.3.0
pep1=3 1 5 KGATLK 2.3550 TGLIKGSGTAEVELK 1
[Spectrum60]
name=20180615_KS_CL_9.11840.11840.4.0
pep1=3 1 5 KGATLK 3.2100 TGLIKGSGTAEVELK 1
[Spectrum61]
name=20180615_KS_CL_9.11846.11846.3.0
pep1=3 1 5 KGATLK 3.0000 TGLIKGSGTAEVELK 1
[Spectrum62]
name=20180615_KS_CL_9.11962.11962.5.0
pep1=3 1 1 KAADVHEVR 1.7200 KLFEELAR 1
[Spectrum63]
name=20180615_KS_CL_9.11993.11993.4.0
pep1=3 1 1 KAADVHEVR 2.6450 KLFEELAR 1
[Spectrum64]
name=20180615_KS_CL_9.12006.12006.4.0
pep1=3 1 5 KGATLK 2.9950 TGLIKGSGTAEVELK 1
[Spectrum65]
name=20180615_KS_CL_9.12010.12010.4.0
pep1=3 4 1 GFFKK 0.8650 KILGEK 1
[Spectrum66]
name=20180615_KS_CL_9.12013.12013.3.0
pep1=3 1 5 KGATLK 0.9500 TGLIKGSGTAEVELK 1
[Spectrum67]
name=20180615_KS_CL_9.12428.12428.3.0
pep1=3 1 6 KPRPTR 0.8750 SVETLKEMIK 1
[Spectrum68]
name=20180615_KS_CL_9.12430.12430.5.0
pep1=3 1 6 KPRPTR 1.1400 SVETLKEMIK 1
[Spectrum69]
name=20180615_KS_CL_9.12436.12436.3.0
pep1=3 1 6 KPRPTR 1.0300 SVETLKEMIK 1
[Spectrum70]
name=20180615_KS_CL_9.12449.12449.4.0
pep1=3 1 6 KPRPTR 2.1050 SVETLKEMIK 1
[Spectrum71]
name=20180615_KS_CL_9.12609.12609.3.0
pep1=3 1 6 KPRPTR 1.5150 SVETLKEMIK 1
[Spectrum72]
name=20180615_KS_CL_9.12785.12785.3.0
pep1=3 1 6 KPRPTR 0.9500 SVETLKEMIK 1
[Spectrum73]
name=20180615_KS_CL_9.12904.12904.4.0
pep1=3 1 5 KGATLK 2.5250 TGLIKGSGTAEVELK 1
[Spectrum74]
name=20180615_KS_CL_9.12995.12995.3.0
pep1=3 1 1 KGVNLPGAAVDLPAVSEK 1.2700 KPRPTR 1
[Spectrum75]
name=20180615_KS_CL_9.12998.12998.5.0
pep1=3 5 1 GATLKITLDNAYMEK 1.0600 KPRPTR 1
[Spectrum76]
name=20180615_KS_CL_9.13156.13156.3.0
pep1=3 4 6 GFFKK 0.9550 KGATLKITLDNAYMEK 1
[Spectrum77]
name=20180615_KS_CL_9.13172.13172.4.0
pep1=3 1 1 KGVNLPGAAVDLPAVSEK 3.0050 KPRPTR 1
[Spectrum78]
name=20180615_KS_CL_9.13175.13175.3.0
pep1=3 1 1 KGVNLPGAAVDLPAVSEK 2.6150 KPRPTR 1
[Spectrum79]
name=20180615_KS_CL_9.13265.13265.3.0
pep1=3 1 13 KPRPTR 1.8150 VYVDDGLISLQVKQK 1
[Spectrum80]
name=20180615_KS_CL_9.13435.13435.4.0
pep1=3 4 5 NICKVVDVGSK 2.4000 TGLIKGSGTAEVELKK 1
[Spectrum81]
name=20180615_KS_CL_9.13493.13493.4.0
pep1=3 1 1 KGDVVIVLTGWRPGSGFTNTMR 0.4550 KPRPTRAEGSDVANAVLDGADCIMLSGETAK 1
[Spectrum82]
name=20180615_KS_CL_9.13884.13884.4.0
pep1=3 4 5 EMIKSGMNVAR 0.8400 GATLKITLDNAYMEK 1
[Spectrum83]
name=20180615_KS_CL_9.13927.13927.3.0
pep1=3 1 19 KILGEKGK 0.6100 NTGIICTIGPASRSVETLKEMIK 1
[Spectrum84]
name=20180615_KS_CL_9.13929.13929.3.0
pep1=3 4 4 EMIKSGMNVAR 0.6800 NICKVVDVGSK 1
[Spectrum85]
name=20180615_KS_CL_9.14080.14080.3.0
pep1=3 1 1 KAADVHEVR 3.3100 KGVNLPGAAVDLPAVSEK 1
[Spectrum86]
name=20180615_KS_CL_9.14113.14113.5.0
pep1=3 11 6 CDENILWLDYKNICK 0.3050 CNRAGKPVICATQMLESMIK 1
[Spectrum87]
name=20180615_KS_CL_9.14190.14190.4.0
pep1=3 1 1 KAADVHEVR 3.8650 KGVNLPGAAVDLPAVSEK 1
[Spectrum88]
name=20180615_KS_CL_9.14195.14195.3.0
pep1=3 1 1 KAADVHEVRK 1.7100 KLFEELAR 1
[Spectrum89]
name=20180615_KS_CL_9.14274.14274.5.0
pep1=3 5 9 TGLIKGSGTAEVELK 0.2050 VNLAMNVGKAR 1
[Spectrum90]
name=20180615_KS_CL_9.14495.14495.5.0
pep1=3 1 13 KAADVHEVR 1.5700 VYVDDGLISLQVKQK 1
[Spectrum91]
name=20180615_KS_CL_9.14527.14527.5.0
pep1=3 1 13 KAADVHEVR 2.2500 VYVDDGLISLQVKQK 1
[Spectrum92]
name=20180615_KS_CL_9.14651.14651.3.0
pep1=3 4 4 GFFKK 0.7700 NICKVVDVGSK 1
[Spectrum93]
name=20180615_KS_CL_9.14654.14654.6.0
pep1=3 11 6 CDENILWLDYKNICK 0.3750 CNRAGKPVICATQMLESMIK 1
[Spectrum94]
name=20180615_KS_CL_9.14866.14866.3.0
pep1=3 4 9 NICKVVDVGSK 0.6250 VNLAMNVGKAR 1
[Spectrum95]
name=20180615_KS_CL_9.15028.15028.5.0
pep1=3 11 6 GDLGIEIPAEKVFLAQK 0.5550 SVETLKEMIK 1
[Spectrum96]
name=20180615_KS_CL_9.15051.15051.4.0
pep1=3 4 9 GFFKK 1.1850 VNLAMNVGKAR 1
[Spectrum97]
name=20180615_KS_CL_9.15081.15081.3.0
pep1=3 4 9 GFFKK 3.2750 VNLAMNVGKAR 1
[Spectrum98]
name=20180615_KS_CL_9.15240.15240.4.0
pep1=3 4 9 GFFKK 2.8350 VNLAMNVGKAR 1
[Spectrum99]
name=20180615_KS_CL_9.15270.15270.3.0
pep1=3 4 9 GFFKK 3.6400 VNLAMNVGKAR 1
[Spectrum100]
name=20180615_KS_CL_9.15419.15419.3.0
pep1=3 1 6 KGATLK 2.5850 SVETLKEMIK 1
[Spectrum101]
name=20180615_KS_CL_9.15644.15644.4.0
pep1=3 4 16 EMIKSGMNVAR 0.7200 MNFSHGTHEYHAETIKNVR 1
[Spectrum102]
name=20180615_KS_CL_9.15656.15656.4.0
pep1=3 4 16 EMIKSGMNVAR 0.7550 MNFSHGTHEYHAETIKNVR 1
[Spectrum103]
name=20180615_KS_CL_9.15674.15674.3.0
pep1=3 1 1 KGATLK 1.1550 KGVNLPGAAVDLPAVSEK 1
[Spectrum104]
name=20180615_KS_CL_9.15942.15942.3.0
pep1=3 4 9 GFFKK 1.5450 VNLAMNVGKAR 1
[Spectrum105]
name=20180615_KS_CL_9.15962.15962.5.0
pep1=3 4 16 EMIKSGMNVAR 0.3900 MNFSHGTHEYHAETIKNVR 1
[Spectrum106]
name=20180615_KS_CL_9.16012.16012.6.0
pep1=3 3 11 AGKPVICATQMLESMIK 1.4850 GSGTAEVELKKGATLK 1
[Spectrum107]
name=20180615_KS_CL_9.16039.16039.5.0
pep1=3 1 2 KAADVHEVR 1.8700 QKGPDFLVTEVENGGFLGSKK 1
[Spectrum108]
name=20180615_KS_CL_9.16127.16127.4.0
pep1=3 4 5 NICKVVDVGSK 1.8900 TGLIKGSGTAEVELK 1
[Spectrum109]
name=20180615_KS_CL_9.16158.16158.4.0
pep1=3 16 6 MNFSHGTHEYHAETIKNVR 0.9250 SVETLKEMIK 1
[Spectrum110]
name=20180615_KS_CL_9.16219.16219.5.0
pep1=3 16 6 MNFSHGTHEYHAETIKNVR 2.6000 SVETLKEMIK 1
[Spectrum111]
name=20180615_KS_CL_9.16298.16298.4.0
pep1=3 1 1 KILGEK 1.8050 KLFEELAR 1
[Spectrum112]
name=20180615_KS_CL_9.16315.16315.3.0
pep1=3 4 5 NICKVVDVGSK 1.9150 TGLIKGSGTAEVELK 1
[Spectrum113]
name=20180615_KS_CL_9.16359.16359.3.0
pep1=3 1 1 KILGEK 1.4750 KLFEELAR 1
[Spectrum114]
name=20180615_KS_CL_9.16360.16360.4.0
pep1=3 16 6 MNFSHGTHEYHAETIKNVR 4.6600 SVETLKEMIK 1
[Spectrum115]
name=20180615_KS_CL_9.16419.16419.3.0
pep1=3 1 13 KGATLK 2.0200 VYVDDGLISLQVKQK 1
[Spectrum116]
name=20180615_KS_CL_9.16422.16422.5.0
pep1=3 16 6 MNFSHGTHEYHAETIKNVR 2.2650 SVETLKEMIK 1
[Spectrum117]
name=20180615_KS_CL_9.16462.16462.3.0
pep1=3 5 1 GATLKITLDNAYMEK 0.8200 KILGEKGK 1
[Spectrum118]
name=20180615_KS_CL_9.16538.16538.4.0
pep1=3 4 18 EMIKSGMNVAR 1.0350 GPDFLVTEVENGGFLGSKK 1
[Spectrum119]
name=20180615_KS_CL_9.16562.16562.3.0
pep1=3 4 1 EMIKSGMNVAR 0.7500 KGATLK 1
[Spectrum120]
name=20180615_KS_CL_9.16569.16569.3.0
pep1=3 4 1 EMIKSGMNVAR 0.2900 KAADVHEVR 1
[Spectrum121]
name=20180615_KS_CL_9.16596.16596.4.0
pep1=3 1 13 KGATLK 4.3550 VYVDDGLISLQVKQK 1
[Spectrum122]
name=20180615_KS_CL_9.16612.16612.3.0
pep1=3 1 13 KGATLK 5.7800 VYVDDGLISLQVKQK 1
[Spectrum123]
name=20180615_KS_CL_9.16744.16744.4.0
pep1=3 16 6 MNFSHGTHEYHAETIKNVR 1.2200 SVETLKEMIK 1
[Spectrum124]
name=20180615_KS_CL_9.16813.16813.4.0
pep1=3 4 16 EMIKSGMNVAR 1.1550 MNFSHGTHEYHAETIKNVR 1
[Spectrum125]
name=20180615_KS_CL_9.17210.17210.5.0
pep1=3 4 16 EMIKSGMNVAR 0.1400 MNFSHGTHEYHAETIKNVR 1
[Spectrum126]
name=20180615_KS_CL_9.17228.17228.4.0
pep1=3 4 16 EMIKSGMNVAR 1.6900 MNFSHGTHEYHAETIKNVR 1
[Spectrum127]
name=20180615_KS_CL_9.17245.17245.4.0
pep1=3 1 3 KILGEK 0.0500 MSKSHSEAGSAFIQTQQLHAAMADTFLEHMCR 1
[Spectrum128]
name=20180615_KS_CL_9.17335.17335.5.0
pep1=3 1 1 KGATLK 0.9350 SKSHSEAGSAFIQTQQLHAAMADTFLEHMCR 1
[Spectrum129]
name=20180615_KS_CL_9.17378.17378.4.0
pep1=3 4 6 IISKIENHEGVR 1.2550 SVETLKEMIK 1
[Spectrum130]
name=20180615_KS_CL_9.17420.17420.6.0
pep1=3 3 11 AGKPVICATQMLESMIK 0.5700 CDENILWLDYKNICK 1
[Spectrum131]
name=20180615_KS_CL_9.17488.17488.3.0
pep1=3 18 1 GPDFLVTEVENGGFLGSKK 2.3350 KPRPTR 1
[Spectrum132]
name=20180615_KS_CL_9.17496.17496.4.0
pep1=3 18 1 GPDFLVTEVENGGFLGSKK 2.3800 KPRPTR 1
[Spectrum133]
name=20180615_KS_CL_9.17537.17537.3.0
pep1=3 18 1 GPDFLVTEVENGGFLGSKK 2.4700 KPRPTR 1
[Spectrum134]
name=20180615_KS_CL_9.17548.17548.4.0
pep1=3 4 1 EMIKSGMNVAR 0.8900 KGDVVIVLTGWRPGSGFTNTMR 1
[Spectrum135]
name=20180615_KS_CL_9.17658.17658.5.0
pep1=3 3 11 AGKPVICATQMLESMIK 1.2300 CDENILWLDYKNICK 1
[Spectrum136]
name=20180615_KS_CL_9.17701.17701.4.0
pep1=3 6 1 CNRAGKPVICATQMLESMIK 0.9450 KPRPTRAEGSDVANAVLDGADCIMLSGETAK 1
[Spectrum137]
name=20180615_KS_CL_9.17795.17795.3.0
pep1=3 6 18 CNRAGKPVICATQMLESMIK 0.6300 GPDFLVTEVENGGFLGSKK 1
[Spectrum138]
name=20180615_KS_CL_9.17847.17847.3.0
pep1=3 4 5 EMIKSGMNVARMNFSHGTHEYHAETIK 0.7300 ILGEKGK 1
[Spectrum139]
name=20180615_KS_CL_9.17875.17875.3.0
pep1=3 10 6 GSGTAEVELKK 0.6500 SVETLKEMIK 1
[Spectrum140]
name=20180615_KS_CL_9.17906.17906.5.0
pep1=3 1 2 KPRPTR 1.3100 QKGPDFLVTEVENGGFLGSK 1
[Spectrum141]
name=20180615_KS_CL_9.17911.17911.3.0
pep1=3 10 9 ITLDNAYMEKCDENILWLDYK 0.0150 VNLAMNVGKARGFFK 1
[Spectrum142]
name=20180615_KS_CL_9.17934.17934.3.0
pep1=3 10 1 GSGTAEVELKK 0.8200 KGVNLPGAAVDLPAVSEK 1
[Spectrum143]
name=20180615_KS_CL_9.17972.17972.3.0
pep1=3 10 1 GSGTAEVELKK 2.4800 KGVNLPGAAVDLPAVSEK 1
[Spectrum144]
name=20180615_KS_CL_9.18007.18007.3.0
pep1=3 1 1 KGVNLPGAAVDLPAVSEK 3.2000 KILGEK 1
[Spectrum145]
name=20180615_KS_CL_9.18024.18024.4.0
pep1=3 1 1 KGVNLPGAAVDLPAVSEK 4.0400 KILGEK 1
[Spectrum146]
name=20180615_KS_CL_9.18025.18025.5.0
pep1=3 1 6 KPRPTRAEGSDVANAVLDGADCIMLSGETAK 0.9900 SVETLKEMIK 1
[Spectrum147]
name=20180615_KS_CL_9.18133.18133.3.0
pep1=3 5 18 GATLKITLDNAYMEK 0.6250 GPDFLVTEVENGGFLGSKK 1
[Spectrum148]
name=20180615_KS_CL_9.18149.18149.3.0
pep1=3 5 18 GATLKITLDNAYMEK 0.5100 GPDFLVTEVENGGFLGSKK 1
[Spectrum149]
name=20180615_KS_CL_9.18166.18166.3.0
pep1=3 6 6 CNRAGKPVICATQMLESMIK 0.4900 KILGEKGK 1
[Spectrum150]
name=20180615_KS_CL_9.18213.18213.3.0
pep1=3 3 1 AGKPVICATQMLESMIK 0.1200 KAADVHEVR 1
[Spectrum151]
name=20180615_KS_CL_9.18220.18220.3.0
pep1=3 1 1 KGVNLPGAAVDLPAVSEK 4.5750 KILGEK 1
[Spectrum152]
name=20180615_KS_CL_9.18222.18222.5.0
pep1=3 6 19 CNRAGKPVICATQMLESMIK 0.3900 NTGIICTIGPASRSVETLKEMIK 1
[Spectrum153]
name=20180615_KS_CL_9.18226.18226.4.0
pep1=3 15 7 GATLKITLDNAYMEKCDENILWLDYK 0.7300 NIKIISKIENHEGVR 1
[Spectrum154]
name=20180615_KS_CL_9.18237.18237.4.0
pep1=3 1 1 KGVNLPGAAVDLPAVSEK 4.4850 KILGEK 1
[Spectrum155]
name=20180615_KS_CL_9.18271.18271.3.0
pep1=3 6 18 ARGFFKK 1.5100 GPDFLVTEVENGGFLGSKK 1
[Spectrum156]
name=20180615_KS_CL_9.18281.18281.3.0
pep1=3 26 1 FDEILEASDGIMVARGDLGIEIPAEKVFLAQK 0.5850 KILGEKGK 1
[Spectrum157]
name=20180615_KS_CL_9.18291.18291.3.0
pep1=3 1 5 KGVNLPGAAVDLPAVSEK 2.3000 TGLIKGSGTAEVELKK 1
[Spectrum158]
name=20180615_KS_CL_9.18297.18297.3.0
pep1=3 5 18 GATLKITLDNAYMEK 0.6650 GPDFLVTEVENGGFLGSKK 1
[Spectrum159]
name=20180615_KS_CL_9.18321.18321.5.0
pep1=3 1 5 KGVNLPGAAVDLPAVSEK 3.7850 TGLIKGSGTAEVELKK 1
[Spectrum160]
name=20180615_KS_CL_9.18369.18369.3.0
pep1=3 1 1 KAADVHEVR 1.2650 KGVNLPGAAVDLPAVSEK 1
[Spectrum161]
name=20180615_KS_CL_9.18384.18384.4.0
pep1=3 5 10 GATLKITLDNAYMEK 2.3600 GSGTAEVELKK 1
[Spectrum162]
name=20180615_KS_CL_9.18387.18387.3.0
pep1=3 1 6 KILGEK 1.7500 SVETLKEMIK 1
[Spectrum163]
name=20180615_KS_CL_9.18396.18396.3.0
pep1=3 1 1 KAADVHEVR 1.0300 KGVNLPGAAVDLPAVSEK 1
[Spectrum164]
name=20180615_KS_CL_9.18496.18496.3.0
pep1=3 1 7 KPRPTR 1.0700 VVDVGSKVYVDDGLISLQVK 1
[Spectrum165]
name=20180615_KS_CL_9.18498.18498.3.0
pep1=3 6 18 ARGFFKK 1.4450 GPDFLVTEVENGGFLGSKK 1
[Spectrum166]
name=20180615_KS_CL_9.18621.18621.3.0
pep1=3 1 1 KAADVHEVR 0.3700 KGVNLPGAAVDLPAVSEK 1
[Spectrum167]
name=20180615_KS_CL_9.18708.18708.3.0
pep1=3 4 6 EMIKSGMNVAR 0.1650 KGATLKITLDNAYMEK 1
[Spectrum168]
name=20180615_KS_CL_9.18802.18802.4.0
pep1=3 5 10 GATLKITLDNAYMEK 2.5550 GSGTAEVELKK 1
[Spectrum169]
name=20180615_KS_CL_9.19056.19056.5.0
pep1=3 5 9 TGLIKGSGTAEVELK 0.5950 VNLAMNVGKAR 1
[Spectrum170]
name=20180615_KS_CL_9.19197.19197.3.0
pep1=3 11 1 GDLGIEIPAEKVFLAQK 1.4800 KPRPTR 1
[Spectrum171]
name=20180615_KS_CL_9.19200.19200.5.0
pep1=3 11 1 GDLGIEIPAEKVFLAQK 1.9100 KPRPTR 1
[Spectrum172]
name=20180615_KS_CL_9.19334.19334.4.0
pep1=3 1 6 KAADVHEVR 0.7100 KGATLKITLDNAYMEK 1
[Spectrum173]
name=20180615_KS_CL_9.19388.19388.4.0
pep1=3 5 5 GATLKITLDNAYMEK 1.0050 TGLIKGSGTAEVELKK 1
[Spectrum174]
name=20180615_KS_CL_9.19407.19407.5.0
pep1=3 6 6 CNRAGKPVICATQMLESMIK 0.5500 KILGEKGK 1
[Spectrum175]
name=20180615_KS_CL_9.19482.19482.6.0
pep1=3 1 1 KGATLK 1.8450 MSKSHSEAGSAFIQTQQLHAAMADTFLEHMCR 1
[Spectrum176]
name=20180615_KS_CL_9.19510.19510.5.0
pep1=3 11 16 CDENILWLDYKNICK 1.4950 MNFSHGTHEYHAETIKNVR 1
[Spectrum177]
name=20180615_KS_CL_9.19616.19616.5.0
pep1=3 1 1 KGVNLPGAAVDLPAVSEK 2.3800 KLFEELAR 1
[Spectrum178]
name=20180615_KS_CL_9.19759.19759.5.0
pep1=3 3 1 AGKPVICATQMLESMIK 1.1900 KILGEKGK 1
[Spectrum179]
name=20180615_KS_CL_9.19860.19860.4.0
pep1=3 18 1 GPDFLVTEVENGGFLGSKK 5.5150 KPRPTR 1
[Spectrum180]
name=20180615_KS_CL_9.19882.19882.3.0
pep1=3 11 20 CDENILWLDYKNICK 0.4000 QKGPDFLVTEVENGGFLGSKK 1
[Spectrum181]
name=20180615_KS_CL_9.19884.19884.3.0
pep1=3 18 1 GPDFLVTEVENGGFLGSKK 2.4850 KPRPTR 1
[Spectrum182]
name=20180615_KS_CL_9.19933.19933.6.0
pep1=3 11 6 CDENILWLDYKNICK 0.7400 DIQDLKFGVEQDVDMVFASFIR 1
[Spectrum183]
name=20180615_KS_CL_9.19943.19943.5.0
pep1=3 1 20 KPRPTR 1.9950 QKGPDFLVTEVENGGFLGSKK 1
[Spectrum184]
name=20180615_KS_CL_9.19978.19978.4.0
pep1=3 4 1 GFFKK 1.7800 KLFEELAR 1
[Spectrum185]
name=20180615_KS_CL_9.19988.19988.3.0
pep1=3 1 4 KGVNLPGAAVDLPAVSEK 3.0950 NICKVVDVGSK 1
[Spectrum186]
name=20180615_KS_CL_9.20010.20010.3.0
pep1=3 1 4 KGVNLPGAAVDLPAVSEK 2.6250 NICKVVDVGSK 1
[Spectrum187]
name=20180615_KS_CL_9.20011.20011.6.0
pep1=3 3 1 NIKIISK 1.7200 SKSHSEAGSAFIQTQQLHAAMADTFLEHMCR 1
[Spectrum188]
name=20180615_KS_CL_9.20016.20016.3.0
pep1=3 1 4 KGVNLPGAAVDLPAVSEK 2.5900 NICKVVDVGSK 1
[Spectrum189]
name=20180615_KS_CL_9.20022.20022.6.0
pep1=3 11 6 CDENILWLDYKNICK 0.9350 DIQDLKFGVEQDVDMVFASFIR 1
[Spectrum190]
name=20180615_KS_CL_9.20042.20042.5.0
pep1=3 20 5 QKGPDFLVTEVENGGFLGSKK 3.8350 TGLIKGSGTAEVELKK 1
[Spectrum191]
name=20180615_KS_CL_9.20054.20054.4.0
pep1=3 3 2 NIKIISK 1.0450 SKSHSEAGSAFIQTQQLHAAMADTFLEHMCR 1
[Spectrum192]
name=20180615_KS_CL_9.20071.20071.4.0
pep1=3 18 1 GPDFLVTEVENGGFLGSKK 2.4350 KPRPTR 1
[Spectrum193]
name=20180615_KS_CL_9.20075.20075.5.0
pep1=3 4 5 EMIKSGMNVARMNFSHGTHEYHAETIK 0.5250 TGLIKGSGTAEVELK 1
[Spectrum194]
name=20180615_KS_CL_9.20110.20110.4.0
pep1=3 5 5 GATLKITLDNAYMEK 1.9900 TGLIKGSGTAEVELKK 1
[Spectrum195]
name=20180615_KS_CL_9.20141.20141.5.0
pep1=3 4 9 EMIKSGMNVARMNFSHGTHEYHAETIK 1.1400 VNLAMNVGKAR 1
[Spectrum196]
name=20180615_KS_CL_9.20154.20154.3.0
pep1=3 1 3 KILGEK 0.2100 MSKSHSEAGSAFIQTQQLHAAMADTFLEHMCR 1
[Spectrum197]
name=20180615_KS_CL_9.20224.20224.5.0
pep1=3 3 2 NIKIISK 0.6750 SKSHSEAGSAFIQTQQLHAAMADTFLEHMCR 1
[Spectrum198]
name=20180615_KS_CL_9.20232.20232.5.0
pep1=3 10 16 EAEAAMFHRKLFEELAR 0.4450 MNFSHGTHEYHAETIKNVR 1
[Spectrum199]
name=20180615_KS_CL_9.20266.20266.3.0
pep1=3 4 6 NICKVVDVGSK 2.0850 SVETLKEMIK 1
[Spectrum200]
name=20180615_KS_CL_9.20274.20274.5.0
pep1=3 1 3 KGATLK 0.8350 MSKSHSEAGSAFIQTQQLHAAMADTFLEHMCR 1
[Spectrum201]
name=20180615_KS_CL_9.20294.20294.4.0
pep1=3 4 6 NICKVVDVGSK 2.2150 SVETLKEMIK 1
[Spectrum202]
name=20180615_KS_CL_9.20309.20309.3.0
pep1=3 10 9 ITLDNAYMEKCDENILWLDYK 0.9250 VNLAMNVGKAR 1
[Spectrum203]
name=20180615_KS_CL_9.20397.20397.4.0
pep1=3 10 16 EAEAAMFHRKLFEELAR 0.8300 MNFSHGTHEYHAETIKNVR 1
[Spectrum204]
name=20180615_KS_CL_9.20403.20403.4.0
pep1=3 10 16 EAEAAMFHRKLFEELAR 0.6500 MNFSHGTHEYHAETIKNVR 1
[Spectrum205]
name=20180615_KS_CL_9.20465.20465.6.0
pep1=3 1 23 KPRPTR 4.7000 TATESFASDPILYRPVAVALDTKGPEIR 1
[Spectrum206]
name=20180615_KS_CL_9.20470.20470.6.0
pep1=3 2 7 QKGPDFLVTEVENGGFLGSK 1.0100 VVDVGSKVYVDDGLISLQVK 1
[Spectrum207]
name=20180615_KS_CL_9.20514.20514.4.0
pep1=3 4 4 EMIKSGMNVAR 0.5150 IISKIENHEGVR 1
[Spectrum208]
name=20180615_KS_CL_9.20516.20516.3.0
pep1=3 4 6 EMIKSGMNVAR 0.4050 VFLAQKMIIGRCNR 1
[Spectrum209]
name=20180615_KS_CL_9.20542.20542.3.0
pep1=3 5 4 GATLKITLDNAYMEK 2.0900 NICKVVDVGSK 1
[Spectrum210]
name=20180615_KS_CL_9.20586.20586.4.0
pep1=3 18 1 GPDFLVTEVENGGFLGSKK 2.4750 KPRPTR 1
[Spectrum211]
name=20180615_KS_CL_9.20637.20637.3.0
pep1=3 4 1 EMIKSGMNVAR 0.1850 KPRPTRAEGSDVANAVLDGADCIMLSGETAK 1
[Spectrum212]
name=20180615_KS_CL_9.20685.20685.6.0
pep1=3 1 23 KPRPTR 4.9800 TATESFASDPILYRPVAVALDTKGPEIR 1
[Spectrum213]
name=20180615_KS_CL_9.20686.20686.3.0
pep1=3 6 4 CNRAGKPVICATQMLESMIKKPRPTR 0.2850 NICKVVDVGSK 1
[Spectrum214]
name=20180615_KS_CL_9.20690.20690.3.0
pep1=3 3 11 AGKPVICATQMLESMIK 0.1700 GDLGIEIPAEKVFLAQK 1
[Spectrum215]
name=20180615_KS_CL_9.20712.20712.4.0
pep1=3 1 23 KPRPTR 3.0300 TATESFASDPILYRPVAVALDTKGPEIR 1
[Spectrum216]
name=20180615_KS_CL_9.20732.20732.4.0
pep1=3 6 1 DIQDLKFGVEQDVDMVFASFIR 0.5550 KGDVVIVLTGWRPGSGFTNTMR 1
[Spectrum217]
name=20180615_KS_CL_9.20758.20758.3.0
pep1=3 5 4 GATLKITLDNAYMEK 0.1500 GFFKK 1
[Spectrum218]
name=20180615_KS_CL_9.20997.20997.5.0
pep1=3 18 5 KGVNLPGAAVDLPAVSEKDIQDLK 1.1300 TGLIKGSGTAEVELKK 1
[Spectrum219]
name=20180615_KS_CL_9.21001.21001.3.0
pep1=3 4 13 NICKVVDVGSK 3.2650 VYVDDGLISLQVKQK 1
[Spectrum220]
name=20180615_KS_CL_9.21136.21136.6.0
pep1=3 10 5 SVETLKEMIKSGMNVAR 0.7500 TGLIKGSGTAEVELKK 1
[Spectrum221]
name=20180615_KS_CL_9.21144.21144.4.0
pep1=3 4 4 EMIKSGMNVAR 1.6950 IISKIENHEGVR 1
[Spectrum222]
name=20180615_KS_CL_9.21177.21177.5.0
pep1=3 17 3 GVNLPGAAVDLPAVSEKDIQDLK 0.6350 NIKIISK 1
[Spectrum223]
name=20180615_KS_CL_9.21226.21226.3.0
pep1=3 11 5 CDENILWLDYKNICK 0.4200 TGLIKGSGTAEVELK 1
[Spectrum224]
name=20180615_KS_CL_9.21238.21238.5.0
pep1=3 6 5 SVETLKEMIKSGMNVAR 1.6700 TGLIKGSGTAEVELKK 1
[Spectrum225]
name=20180615_KS_CL_9.21277.21277.4.0
pep1=3 1 1 KGVNLPGAAVDLPAVSEKDIQDLK 3.2500 KILGEK 1
[Spectrum226]
name=20180615_KS_CL_9.21347.21347.4.0
pep1=3 1 5 KGVNLPGAAVDLPAVSEK 2.6500 TGLIKGSGTAEVELK 1
[Spectrum227]
name=20180615_KS_CL_9.21352.21352.5.0
pep1=3 25 6 AEGSDVANAVLDGADCIMLSGETAKGDYPLEAVR 2.1750 ARGFFKK 1
[Spectrum228]
name=20180615_KS_CL_9.21396.21396.4.0
pep1=3 1 5 KGVNLPGAAVDLPAVSEK 4.2650 TGLIKGSGTAEVELK 1
[Spectrum229]
name=20180615_KS_CL_9.21428.21428.3.0
pep1=3 1 5 KGVNLPGAAVDLPAVSEK 4.2150 TGLIKGSGTAEVELK 1
[Spectrum230]
name=20180615_KS_CL_9.21433.21433.5.0
pep1=3 1 23 KAADVHEVR 1.5900 TATESFASDPILYRPVAVALDTKGPEIR 1
[Spectrum231]
name=20180615_KS_CL_9.21442.21442.5.0
pep1=3 18 1 KGVNLPGAAVDLPAVSEKDIQDLK 1.2850 KILGEK 1
[Spectrum232]
name=20180615_KS_CL_9.21461.21461.4.0
pep1=3 18 1 GPDFLVTEVENGGFLGSKK 1.8900 KGATLK 1
[Spectrum233]
name=20180615_KS_CL_9.21478.21478.5.0
pep1=3 6 15 SVETLKEMIKSGMNVAR 0.8750 TGLIKGSGTAEVELKK 1
[Spectrum234]
name=20180615_KS_CL_9.21503.21503.4.0
pep1=3 1 1 KGVNLPGAAVDLPAVSEKDIQDLK 1.8350 KILGEK 1
[Spectrum235]
name=20180615_KS_CL_9.21647.21647.3.0
pep1=3 1 5 KGVNLPGAAVDLPAVSEK 2.7500 TGLIKGSGTAEVELK 1
[Spectrum236]
name=20180615_KS_CL_9.21855.21855.6.0
pep1=3 1 1 KGATLK 1.6750 MSKSHSEAGSAFIQTQQLHAAMADTFLEHMCR 1
[Spectrum237]
name=20180615_KS_CL_9.21972.21972.6.0
pep1=3 20 15 QKGPDFLVTEVENGGFLGSKK 0.9400 TGLIKGSGTAEVELKK 1
[Spectrum238]
name=20180615_KS_CL_9.21981.21981.5.0
pep1=3 6 5 KGATLKITLDNAYMEK 3.3500 TGLIKGSGTAEVELK 1
[Spectrum239]
name=20180615_KS_CL_9.21986.21986.4.0
pep1=3 1 5 KGATLK 1.2900 TGLIKGSGTAEVELK 1
[Spectrum240]
name=20180615_KS_CL_9.22012.22012.4.0
pep1=3 6 5 KGATLKITLDNAYMEK 3.0550 TGLIKGSGTAEVELK 1
[Spectrum241]
name=20180615_KS_CL_9.22030.22030.4.0
pep1=3 4 20 NICKVVDVGSK 1.4950 QKGPDFLVTEVENGGFLGSKK 1
[Spectrum242]
name=20180615_KS_CL_9.22068.22068.4.0
pep1=3 25 1 AEGSDVANAVLDGADCIMLSGETAKGDYPLEAVR 3.5750 KPRPTR 1
[Spectrum243]
name=20180615_KS_CL_9.22099.22099.3.0
pep1=3 6 5 KGATLKITLDNAYMEK 1.8550 TGLIKGSGTAEVELK 1
[Spectrum244]
name=20180615_KS_CL_9.22104.22104.5.0
pep1=3 25 1 AEGSDVANAVLDGADCIMLSGETAKGDYPLEAVR 6.6500 KPRPTR 1
[Spectrum245]
name=20180615_KS_CL_9.22124.22124.5.0
pep1=3 4 5 GFFKK 1.3300 TGLIKGSGTAEVELKK 1
[Spectrum246]
name=20180615_KS_CL_9.22157.22157.3.0
pep1=3 1 7 KGATLK 4.1850 VVDVGSKVYVDDGLISLQVK 1
[Spectrum247]
name=20180615_KS_CL_9.22191.22191.4.0
pep1=3 3 5 AGKPVICATQMLESMIK 0.7750 TGLIKGSGTAEVELK 1
[Spectrum248]
name=20180615_KS_CL_9.22200.22200.5.0
pep1=3 6 5 KGATLKITLDNAYMEK 5.0150 TGLIKGSGTAEVELK 1
[Spectrum249]
name=20180615_KS_CL_9.22214.22214.4.0
pep1=3 1 7 KGATLK 2.4400 VVDVGSKVYVDDGLISLQVK 1
[Spectrum250]
name=20180615_KS_CL_9.22233.22233.5.0
pep1=3 10 6 ITLDNAYMEKCDENILWLDYKNICK 1.0500 SVETLKEMIKSGMNVAR 1
[Spectrum251]
name=20180615_KS_CL_9.22235.22235.4.0
pep1=3 3 6 AGKPVICATQMLESMIK 0.6500 SVETLKEMIK 1
[Spectrum252]
name=20180615_KS_CL_9.22256.22256.4.0
pep1=3 4 2 NICKVVDVGSK 3.0750 QKGPDFLVTEVENGGFLGSKK 1
[Spectrum253]
name=20180615_KS_CL_9.22258.22258.5.0
pep1=3 10 17 EAEAAMFHRKLFEELAR 0.4300 FGVEQDVDMVFASFIRKAADVHEVR 1
[Spectrum254]
name=20180615_KS_CL_9.22275.22275.6.0
pep1=3 1 15 MSKSHSEAGSAFIQTQQLHAAMADTFLEHMCR 0.9150 TGLIKGSGTAEVELKK 1
[Spectrum255]
name=20180615_KS_CL_9.22295.22295.4.0
pep1=3 25 1 AEGSDVANAVLDGADCIMLSGETAKGDYPLEAVR 3.5650 KPRPTR 1
[Spectrum256]
name=20180615_KS_CL_9.22305.22305.4.0
pep1=3 6 5 KGATLKITLDNAYMEK 3.9900 TGLIKGSGTAEVELK 1
[Spectrum257]
name=20180615_KS_CL_9.22363.22363.4.0
pep1=3 1 5 KGVNLPGAAVDLPAVSEK 4.0950 TGLIKGSGTAEVELK 1
[Spectrum258]
name=20180615_KS_CL_9.22368.22368.5.0
pep1=3 10 6 ITLDNAYMEKCDENILWLDYKNICK 0.2950 SVETLKEMIK 1
[Spectrum259]
name=20180615_KS_CL_9.22372.22372.3.0
pep1=3 1 5 KGVNLPGAAVDLPAVSEK 4.1550 TGLIKGSGTAEVELK 1
[Spectrum260]
name=20180615_KS_CL_9.22413.22413.6.0
pep1=3 21 6 ITLDNAYMEKCDENILWLDYKNICK 1.1600 SVETLKEMIK 1
[Spectrum261]
name=20180615_KS_CL_9.22434.22434.6.0
pep1=3 11 10 GDLGIEIPAEKVFLAQK 0.8100 ITLDNAYMEKCDENILWLDYKNICK 1
[Spectrum262]
name=20180615_KS_CL_9.22448.22448.3.0
pep1=3 6 1 CNRAGKPVICATQMLESMIK 0.7900 KPRPTR 1
[Spectrum263]
name=20180615_KS_CL_9.22449.22449.5.0
pep1=3 6 5 KGATLKITLDNAYMEK 3.8150 TGLIKGSGTAEVELK 1
[Spectrum264]
name=20180615_KS_CL_9.22457.22457.6.0
pep1=3 18 5 AGKPVICATQMLESMIKKPRPTR 3.2150 TGLIKGSGTAEVELK 1
[Spectrum265]
name=20180615_KS_CL_9.22474.22474.4.0
pep1=3 3 1 AGKPVICATQMLESMIK 1.0400 KLFEELARSSSHSTDLMEAMAMGSVEASYK 1
[Spectrum266]
name=20180615_KS_CL_9.22490.22490.3.0
pep1=3 1 7 KGATLK 3.2400 VVDVGSKVYVDDGLISLQVK 1
[Spectrum267]
name=20180615_KS_CL_9.22500.22500.4.0
pep1=3 1 7 KGATLK 3.5200 VVDVGSKVYVDDGLISLQVK 1
[Spectrum268]
name=20180615_KS_CL_9.22509.22509.3.0
pep1=3 5 13 TGLIKGSGTAEVELK 1.8700 VYVDDGLISLQVKQK 1
[Spectrum269]
name=20180615_KS_CL_9.22520.22520.5.0
pep1=3 5 7 GATLKITLDNAYMEK 1.1400 NIKIISKIENHEGVR 1
[Spectrum270]
name=20180615_KS_CL_9.22525.22525.4.0
pep1=3 4 2 EMIKSGMNVAR 1.4900 SKSHSEAGSAFIQTQQLHAAMADTFLEHMCR 1
[Spectrum271]
name=20180615_KS_CL_9.22538.22538.5.0
pep1=3 20 5 QKGPDFLVTEVENGGFLGSKK 2.8800 TGLIKGSGTAEVELK 1
[Spectrum272]
name=20180615_KS_CL_9.22539.22539.5.0
pep1=3 25 1 AEGSDVANAVLDGADCIMLSGETAKGDYPLEAVR 7.0100 KPRPTR 1
[Spectrum273]
name=20180615_KS_CL_9.22560.22560.4.0
pep1=3 11 4 GDLGIEIPAEKVFLAQK 3.5150 IISKIENHEGVR 1
[Spectrum274]
name=20180615_KS_CL_9.22564.22564.5.0
pep1=3 1 5 KGVNLPGAAVDLPAVSEKDIQDLK 6.7300 TGLIKGSGTAEVELK 1
[Spectrum275]
name=20180615_KS_CL_9.22582.22582.5.0
pep1=3 2 5 QKGPDFLVTEVENGGFLGSK 2.3900 TGLIKGSGTAEVELKK 1
[Spectrum276]
name=20180615_KS_CL_9.22586.22586.4.0
pep1=3 4 23 IISKIENHEGVR 5.4100 TATESFASDPILYRPVAVALDTKGPEIR 1
[Spectrum277]
name=20180615_KS_CL_9.22599.22599.5.0
pep1=3 23 5 TATESFASDPILYRPVAVALDTKGPEIR 5.1350 TGLIKGSGTAEVELKK 1
[Spectrum278]
name=20180615_KS_CL_9.22610.22610.6.0
pep1=3 4 26 EMIKSGMNVAR 0.1800 NVRTATESFASDPILYRPVAVALDTKGPEIR 1
[Spectrum279]
name=20180615_KS_CL_9.22614.22614.6.0
pep1=3 4 1 NICKVVDVGSK 5.2200 SKSHSEAGSAFIQTQQLHAAMADTFLEHMCR 1
[Spectrum280]
name=20180615_KS_CL_9.22617.22617.6.0
pep1=3 23 5 TATESFASDPILYRPVAVALDTKGPEIR 4.0450 TGLIKGSGTAEVELKK 1
[Spectrum281]
name=20180615_KS_CL_9.22621.22621.4.0
pep1=3 23 5 TATESFASDPILYRPVAVALDTKGPEIR 5.7650 TGLIKGSGTAEVELKK 1
[Spectrum282]
name=20180615_KS_CL_9.22631.22631.7.0
pep1=3 1 3 KGVNLPGAAVDLPAVSEK 2.6550 MSKSHSEAGSAFIQTQQLHAAMADTFLEHMCR 1
[Spectrum283]
name=20180615_KS_CL_9.22656.22656.4.0
pep1=3 10 23 GSGTAEVELKK 3.5400 TATESFASDPILYRPVAVALDTKGPEIR 1
[Spectrum284]
name=20180615_KS_CL_9.22657.22657.6.0
pep1=3 4 2 EMIKSGMNVAR 1.7350 SKSHSEAGSAFIQTQQLHAAMADTFLEHMCR 1
[Spectrum285]
name=20180615_KS_CL_9.22658.22658.5.0
pep1=3 4 2 NICKVVDVGSK 4.1600 QKGPDFLVTEVENGGFLGSKK 1
[Spectrum286]
name=20180615_KS_CL_9.22661.22661.5.0
pep1=3 1 5 MSKSHSEAGSAFIQTQQLHAAMADTFLEHMCR 1.2100 TGLIKGSGTAEVELKK 1
[Spectrum287]
name=20180615_KS_CL_9.22667.22667.4.0
pep1=3 5 9 GATLKITLDNAYMEK 1.3950 VNLAMNVGKARGFFK 1
[Spectrum288]
name=20180615_KS_CL_9.22671.22671.5.0
pep1=3 1 9 KGDVVIVLTGWRPGSGFTNTMR 4.1000 VNLAMNVGKAR 1
[Spectrum289]
name=20180615_KS_CL_9.22721.22721.4.0
pep1=3 4 2 NICKVVDVGSK 5.3800 QKGPDFLVTEVENGGFLGSK 1
[Spectrum290]
name=20180615_KS_CL_9.22723.22723.3.0
pep1=3 4 2 NICKVVDVGSK 4.6300 QKGPDFLVTEVENGGFLGSK 1
[Spectrum291]
name=20180615_KS_CL_9.22757.22757.4.0
pep1=3 1 13 KGVNLPGAAVDLPAVSEK 3.3900 VYVDDGLISLQVKQK 1
[Spectrum292]
name=20180615_KS_CL_9.22759.22759.5.0
pep1=3 4 23 NICKVVDVGSK 4.6550 TATESFASDPILYRPVAVALDTKGPEIR 1
[Spectrum293]
name=20180615_KS_CL_9.22763.22763.6.0
pep1=3 2 1 GKNIKIISK 1.5500 SKSHSEAGSAFIQTQQLHAAMADTFLEHMCR 1
[Spectrum294]
name=20180615_KS_CL_9.22764.22764.4.0
pep1=3 4 23 NICKVVDVGSK 5.1800 TATESFASDPILYRPVAVALDTKGPEIR 1
[Spectrum295]
name=20180615_KS_CL_9.22780.22780.4.0
pep1=3 23 5 TATESFASDPILYRPVAVALDTKGPEIR 7.3750 TGLIKGSGTAEVELK 1
[Spectrum296]
name=20180615_KS_CL_9.22781.22781.4.0
pep1=3 18 5 GPDFLVTEVENGGFLGSKK 4.2050 TGLIKGSGTAEVELK 1
[Spectrum297]
name=20180615_KS_CL_9.22787.22787.4.0
pep1=3 10 15 ITLDNAYMEKCDENILWLDYK 2.6950 TGLIKGSGTAEVELKK 1
[Spectrum298]
name=20180615_KS_CL_9.22791.22791.4.0
pep1=3 8 16 GIFPVVCKDPVQEAWAEDVDLR 0.6200 MNFSHGTHEYHAETIKNVR 1
[Spectrum299]
name=20180615_KS_CL_9.22796.22796.5.0
pep1=3 23 5 TATESFASDPILYRPVAVALDTKGPEIR 3.5250 TGLIKGSGTAEVELK 1
[Spectrum300]
name=20180615_KS_CL_9.22833.22833.7.0
pep1=3 18 20 AGKPVICATQMLESMIKKPRPTR 2.7800 QKGPDFLVTEVENGGFLGSKK 1
[Spectrum301]
name=20180615_KS_CL_9.22836.22836.7.0
pep1=3 4 1 IISKIENHEGVR 0.7950 MSKSHSEAGSAFIQTQQLHAAMADTFLEHMCRLDIDSAPITAR 1
[Spectrum302]
name=20180615_KS_CL_9.22850.22850.3.0
pep1=3 2 5 QKGPDFLVTEVENGGFLGSK 1.2000 TGLIKGSGTAEVELK 1
[Spectrum303]
name=20180615_KS_CL_9.22866.22866.5.0
pep1=3 25 1 AEGSDVANAVLDGADCIMLSGETAKGDYPLEAVR 10.5650 KPRPTR 1
[Spectrum304]
name=20180615_KS_CL_9.22880.22880.3.0
pep1=3 25 1 AEGSDVANAVLDGADCIMLSGETAKGDYPLEAVR 5.5750 KPRPTR 1
[Spectrum305]
name=20180615_KS_CL_9.22884.22884.4.0
pep1=3 25 1 AEGSDVANAVLDGADCIMLSGETAKGDYPLEAVR 7.9400 KPRPTR 1
[Spectrum306]
name=20180615_KS_CL_9.22888.22888.3.0
pep1=3 25 1 AEGSDVANAVLDGADCIMLSGETAKGDYPLEAVR 3.8600 KPRPTR 1
[Spectrum307]
name=20180615_KS_CL_9.22894.22894.5.0
pep1=3 17 20 GVNLPGAAVDLPAVSEKDIQDLK 3.2100 QKGPDFLVTEVENGGFLGSKK 1
[Spectrum308]
name=20180615_KS_CL_9.22901.22901.4.0
pep1=3 17 20 GVNLPGAAVDLPAVSEKDIQDLK 3.3350 QKGPDFLVTEVENGGFLGSKK 1
[Spectrum309]
name=20180615_KS_CL_9.22907.22907.6.0
pep1=3 1 11 KGDVVIVLTGWRPGSGFTNTMR 1.8200 MIIGRCNRAGKPVICATQMLESMIK 1
[Spectrum310]
name=20180615_KS_CL_9.22908.22908.5.0
pep1=3 20 23 QKGPDFLVTEVENGGFLGSKK 1.9450 TATESFASDPILYRPVAVALDTKGPEIR 1
[Spectrum311]
name=20180615_KS_CL_9.22912.22912.4.0
pep1=3 1 2 KGVNLPGAAVDLPAVSEK 5.2200 QKGPDFLVTEVENGGFLGSK 1
[Spectrum312]
name=20180615_KS_CL_9.22914.22914.6.0
pep1=3 6 1 DIQDLKFGVEQDVDMVFASFIR 3.2300 KPRPTRAEGSDVANAVLDGADCIMLSGETAKGDYPLEAVR 1
[Spectrum313]
name=20180615_KS_CL_9.22915.22915.7.0
pep1=3 3 23 AGKPVICATQMLESMIKKPRPTR 2.2500 TATESFASDPILYRPVAVALDTKGPEIR 1
[Spectrum314]
name=20180615_KS_CL_9.22917.22917.4.0
pep1=3 4 20 IISKIENHEGVR 1.4800 QKGPDFLVTEVENGGFLGSKK 1
[Spectrum315]
name=20180615_KS_CL_9.22919.22919.6.0
pep1=3 21 23 ITLDNAYMEKCDENILWLDYKNICK 1.4500 TATESFASDPILYRPVAVALDTKGPEIR 1
[Spectrum316]
name=20180615_KS_CL_9.22923.22923.3.0
pep1=3 1 6 KAADVHEVRK 0.4650 VFLAQKMIIGR 1
[Spectrum317]
name=20180615_KS_CL_9.22925.22925.3.0
pep1=3 1 5 KPRPTR 0.7700 TGLIKGSGTAEVELK 1
[Spectrum318]
name=20180615_KS_CL_9.22926.22926.5.0
pep1=3 1 23 KGVNLPGAAVDLPAVSEK 3.8650 TATESFASDPILYRPVAVALDTKGPEIR 1
[Spectrum319]
name=20180615_KS_CL_9.22930.22930.4.0
pep1=3 20 23 QKGPDFLVTEVENGGFLGSKK 5.6600 TATESFASDPILYRPVAVALDTKGPEIR 1
[Spectrum320]
name=20180615_KS_CL_9.22932.22932.4.0
pep1=3 10 5 ITLDNAYMEKCDENILWLDYK 4.0800 TGLIKGSGTAEVELK 1
[Spectrum321]
name=20180615_KS_CL_9.22933.22933.6.0
pep1=3 1 10 KPRPTRAEGSDVANAVLDGADCIMLSGETAKGDYPLEAVR 2.7900 SVETLKEMIKSGMNVAR 1
[Spectrum322]
name=20180615_KS_CL_9.22934.22934.6.0
pep1=3 6 3 KGATLKITLDNAYMEK 2.6850 MSKSHSEAGSAFIQTQQLHAAMADTFLEHMCRLDIDSAPITAR 1
[Spectrum323]
name=20180615_KS_CL_9.22935.22935.7.0
pep1=3 20 23 QKGPDFLVTEVENGGFLGSKK 3.4550 TATESFASDPILYRPVAVALDTKGPEIR 1
[Spectrum324]
name=20180615_KS_CL_9.22941.22941.6.0
pep1=3 25 1 AEGSDVANAVLDGADCIMLSGETAKGDYPLEAVR 1.8750 KPRPTR 1
[Spectrum325]
name=20180615_KS_CL_9.22946.22946.3.0
pep1=3 4 5 IISKIENHEGVR 0.4250 ILGEKGK 1
[Spectrum326]
name=20180615_KS_CL_9.22949.22949.7.0
pep1=3 11 31 GDLGIEIPAEKVFLAQKMIIGR 5.0600 KPRPTRAEGSDVANAVLDGADCIMLSGETAKGDYPLEAVR 1
[Spectrum327]
name=20180615_KS_CL_9.22951.22951.6.0
pep1=3 17 31 GDLGIEIPAEKVFLAQKMIIGR 2.1200 KPRPTRAEGSDVANAVLDGADCIMLSGETAKGDYPLEAVR 1
[Spectrum328]
name=20180615_KS_CL_9.22975.22975.4.0
pep1=3 17 20 GVNLPGAAVDLPAVSEKDIQDLK 3.5750 QKGPDFLVTEVENGGFLGSKK 1
[Spectrum329]
name=20180615_KS_CL_9.22987.22987.5.0
pep1=3 4 9 EMIKSGMNVARMNFSHGTHEYHAETIK 1.1200 VNLAMNVGKAR 1
[Spectrum330]
name=20180615_KS_CL_9.23020.23020.4.0
pep1=3 2 5 QKGPDFLVTEVENGGFLGSK 2.5200 TGLIKGSGTAEVELK 1
[Spectrum331]
name=20180615_KS_CL_9.23031.23031.5.0
pep1=3 17 23 GVNLPGAAVDLPAVSEKDIQDLK 4.3050 TATESFASDPILYRPVAVALDTKGPEIR 1
[Spectrum332]
name=20180615_KS_CL_9.23035.23035.4.0
pep1=3 11 1 GDLGIEIPAEKVFLAQK 3.8700 KLFEELAR 1
[Spectrum333]
name=20180615_KS_CL_9.23037.23037.5.0
pep1=3 18 23 GPDFLVTEVENGGFLGSKK 3.4250 TATESFASDPILYRPVAVALDTKGPEIR 1
[Spectrum334]
name=20180615_KS_CL_9.23044.23044.6.0
pep1=3 1 13 KGATLKITLDNAYMEK 3.6050 VYVDDGLISLQVKQKGPDFLVTEVENGGFLGSK 1
[Spectrum335]
name=20180615_KS_CL_9.23051.23051.4.0
pep1=3 18 17 GPDFLVTEVENGGFLGSKK 2.4150 GVNLPGAAVDLPAVSEKDIQDLK 1
[Spectrum336]
name=20180615_KS_CL_9.23052.23052.4.0
pep1=3 18 23 GPDFLVTEVENGGFLGSKK 7.9800 TATESFASDPILYRPVAVALDTKGPEIR 1
[Spectrum337]
name=20180615_KS_CL_9.23057.23057.6.0
pep1=3 6 2 CNRAGKPVICATQMLESMIKKPRPTR 1.3950 QKGPDFLVTEVENGGFLGSKK 1
[Spectrum338]
name=20180615_KS_CL_9.23060.23060.4.0
pep1=3 21 5 CNRAGKPVICATQMLESMIKKPRPTR 3.5700 TGLIKGSGTAEVELK 1
[Spectrum339]
name=20180615_KS_CL_9.23063.23063.6.0
pep1=3 21 26 ITLDNAYMEKCDENILWLDYKNICK 4.3500 NVRTATESFASDPILYRPVAVALDTKGPEIR 1
[Spectrum340]
name=20180615_KS_CL_9.23065.23065.5.0
pep1=3 1 22 KAADVHEVR 0.7900 SSSHSTDLMEAMAMGSVEASYKCLAAALIVLTESGRSAHQVAR 1
[Spectrum341]
name=20180615_KS_CL_9.23074.23074.6.0
pep1=3 18 23 GPDFLVTEVENGGFLGSKK 2.5650 TATESFASDPILYRPVAVALDTKGPEIR 1
[Spectrum342]
name=20180615_KS_CL_9.23077.23077.6.0
pep1=3 5 7 GATLKITLDNAYMEKCDENILWLDYK 0.1000 VVDVGSKVYVDDGLISLQVK 1
[Spectrum343]
name=20180615_KS_CL_9.23099.23099.5.0
pep1=3 25 23 AEGSDVANAVLDGADCIMLSGETAKGDYPLEAVR 6.1150 TATESFASDPILYRPVAVALDTKGPEIR 1
[Spectrum344]
name=20180615_KS_CL_9.23104.23104.5.0
pep1=3 6 1 KGATLKITLDNAYMEK 1.7550 MSKSHSEAGSAFIQTQQLHAAMADTFLEHMCRLDIDSAPITAR 1
[Spectrum345]
name=20180615_KS_CL_9.23117.23117.6.0
pep1=3 25 3 AEGSDVANAVLDGADCIMLSGETAKGDYPLEAVR 4.7700 AGKPVICATQMLESMIKKPRPTR 1
[Spectrum346]
name=20180615_KS_CL_9.23146.23146.3.0
pep1=3 4 11 EMIKSGMNVAR 0.8000 GDLGIEIPAEKVFLAQK 1
[Spectrum347]
name=20180615_KS_CL_9.23170.23170.3.0
pep1=3 18 3 GPDFLVTEVENGGFLGSKK 0.7600 NIKIISK 1
[Spectrum348]
name=20180615_KS_CL_9.23172.23172.7.0
pep1=3 25 18 AEGSDVANAVLDGADCIMLSGETAKGDYPLEAVR 5.5850 AGKPVICATQMLESMIKKPRPTR 1
[Spectrum349]
name=20180615_KS_CL_9.23174.23174.4.0
pep1=3 25 5 AEGSDVANAVLDGADCIMLSGETAKGDYPLEAVR 6.1700 TGLIKGSGTAEVELK 1
[Spectrum350]
name=20180615_KS_CL_9.23182.23182.4.0
pep1=3 25 4 AEGSDVANAVLDGADCIMLSGETAKGDYPLEAVR 6.1050 NICKVVDVGSK 1
[Spectrum351]
name=20180615_KS_CL_9.23184.23184.3.0
pep1=3 17 1 GDLGIEIPAEKVFLAQKMIIGR 2.2550 KAADVHEVR 1
[Spectrum352]
name=20180615_KS_CL_9.23195.23195.3.0
pep1=3 15 1 GATLKITLDNAYMEKCDENILWLDYK 0.9850 KPRPTR 1
[Spectrum353]
name=20180615_KS_CL_9.23207.23207.7.0
pep1=3 25 23 AEGSDVANAVLDGADCIMLSGETAKGDYPLEAVR 1.6400 TATESFASDPILYRPVAVALDTKGPEIR 1
[Spectrum354]
name=20180615_KS_CL_9.23208.23208.5.0
pep1=3 20 18 CNRAGKPVICATQMLESMIKKPRPTR 1.1550 GPDFLVTEVENGGFLGSKK 1
[Spectrum355]
name=20180615_KS_CL_9.23215.23215.3.0
pep1=3 4 20 EMIKSGMNVAR 1.1550 QKGPDFLVTEVENGGFLGSKK 1
[Spectrum356]
name=20180615_KS_CL_9.23222.23222.3.0
pep1=3 10 6 ITLDNAYMEKCDENILWLDYK 0.0750 KILGEKGK 1
[Spectrum357]
name=20180615_KS_CL_9.23231.23231.6.0
pep1=3 20 23 QKGPDFLVTEVENGGFLGSKK 1.5500 TATESFASDPILYRPVAVALDTKGPEIR 1
[Spectrum358]
name=20180615_KS_CL_9.23247.23247.4.0
pep1=3 25 4 AEGSDVANAVLDGADCIMLSGETAKGDYPLEAVRMQHLIAR 5.2800 EMIKSGMNVAR 1
[Spectrum359]
name=20180615_KS_CL_9.23263.23263.6.0
pep1=3 25 20 AEGSDVANAVLDGADCIMLSGETAKGDYPLEAVR 5.3250 QKGPDFLVTEVENGGFLGSKK 1
[Spectrum360]
name=20180615_KS_CL_9.23283.23283.5.0
pep1=3 21 18 CNRAGKPVICATQMLESMIKKPRPTR 1.8050 GPDFLVTEVENGGFLGSKK 1
[Spectrum361]
name=20180615_KS_CL_9.23286.23286.7.0
pep1=3 25 23 AEGSDVANAVLDGADCIMLSGETAKGDYPLEAVR 4.6800 TATESFASDPILYRPVAVALDTKGPEIR 1
[Spectrum362]
name=20180615_KS_CL_9.23298.23298.4.0
pep1=3 1 3 MSKSHSEAGSAFIQTQQLHAAMADTFLEHMCRLDIDSAPITAR 0.3550 NIKIISK 1
[Spectrum363]
name=20180615_KS_CL_9.23300.23300.6.0
pep1=3 25 20 AEGSDVANAVLDGADCIMLSGETAKGDYPLEAVR 5.1100 QKGPDFLVTEVENGGFLGSKK 1
[Spectrum364]
name=20180615_KS_CL_9.23302.23302.4.0
pep1=3 11 19 CDENILWLDYKNICK 1.2600 NTGIICTIGPASRSVETLKEMIK 1
[Spectrum365]
name=20180615_KS_CL_9.23309.23309.4.0
pep1=3 25 20 AEGSDVANAVLDGADCIMLSGETAKGDYPLEAVR 4.0850 QKGPDFLVTEVENGGFLGSKK 1
[Spectrum366]
name=20180615_KS_CL_9.23320.23320.6.0
pep1=3 25 23 AEGSDVANAVLDGADCIMLSGETAKGDYPLEAVR 6.5400 TATESFASDPILYRPVAVALDTKGPEIR 1
[Spectrum367]
name=20180615_KS_CL_9.23345.23345.3.0
pep1=3 15 1 CDENILWLDYKNICKVVDVGSK 1.1700 KGATLK 1
[Spectrum368]
name=20180615_KS_CL_9.23359.23359.3.0
pep1=3 4 18 EMIKSGMNVAR 1.2750 GPDFLVTEVENGGFLGSKK 1
[Spectrum369]
name=20180615_KS_CL_9.23363.23363.4.0
pep1=3 25 18 AEGSDVANAVLDGADCIMLSGETAKGDYPLEAVR 3.2550 GPDFLVTEVENGGFLGSKK 1
[Spectrum370]
name=20180615_KS_CL_9.23365.23365.3.0
pep1=3 5 1 ILGEKGKNIK 0.5950 KPRPTRAEGSDVANAVLDGADCIMLSGETAK 1
[Spectrum371]
name=20180615_KS_CL_9.23387.23387.3.0
pep1=3 10 16 GPEIRTGLIKGSGTAEVELK 0.9950 MNFSHGTHEYHAETIKNVR 1
[Spectrum372]
name=20180615_KS_CL_9.23418.23418.5.0
pep1=3 25 23 AEGSDVANAVLDGADCIMLSGETAKGDYPLEAVR 5.6050 TATESFASDPILYRPVAVALDTKGPEIR 1
[Spectrum373]
name=20180615_KS_CL_9.23429.23429.5.0
pep1=3 19 23 GPDFLVTEVENGGFLGSKKGVNLPGAAVDLPAVSEK 1.6400 SGMNVARMNFSHGTHEYHAETIKNVR 1
[Spectrum374]
name=20180615_KS_CL_9.23439.23439.5.0
pep1=3 25 18 AEGSDVANAVLDGADCIMLSGETAKGDYPLEAVR 6.0900 GPDFLVTEVENGGFLGSKK 1
[Spectrum375]
name=20180615_KS_CL_9.23453.23453.5.0
pep1=3 18 23 GPDFLVTEVENGGFLGSKK 1.3850 TATESFASDPILYRPVAVALDTKGPEIR 1
[Spectrum376]
name=20180615_KS_CL_9.23464.23464.3.0
pep1=3 17 3 FGVEQDVDMVFASFIRKAADVHEVR 0.4200 NIKIISK 1
[Spectrum377]
name=20180615_KS_CL_9.23470.23470.3.0
pep1=3 1 6 KAADVHEVR 0.8050 SVETLKEMIKSGMNVAR 1
[Spectrum378]
name=20180615_KS_CL_9.23470.23470.3.0
pep1=3 1 10 KAADVHEVR 0.8050 SVETLKEMIKSGMNVAR 1
[Spectrum379]
name=20180615_KS_CL_9.23496.23496.4.0
pep1=3 25 10 AEGSDVANAVLDGADCIMLSGETAKGDYPLEAVR 2.4100 EAEAAMFHRKLFEELAR 1
[Spectrum380]
name=20180615_KS_CL_9.23552.23552.4.0
pep1=3 15 16 GATLKITLDNAYMEKCDENILWLDYK 1.1400 MNFSHGTHEYHAETIKNVR 1
[Spectrum381]
name=20180615_KS_CL_9.23560.23560.3.0
pep1=3 3 23 NIKIISK 0.8650 SGMNVARMNFSHGTHEYHAETIKNVR 1
[Spectrum382]
name=20180615_KS_CL_9.23574.23574.5.0
pep1=3 6 23 DIQDLKFGVEQDVDMVFASFIR 0.4900 SGMNVARMNFSHGTHEYHAETIKNVR 1
[Spectrum383]
name=20180615_KS_CL_9.23595.23595.5.0
pep1=3 25 10 AEGSDVANAVLDGADCIMLSGETAKGDYPLEAVR 2.3900 EAEAAMFHRKLFEELAR 1
[Spectrum384]
name=20180615_KS_CL_9.23622.23622.4.0
pep1=3 6 4 CNRAGKPVICATQMLESMIK 2.5550 EMIKSGMNVARMNFSHGTHEYHAETIK 1
[Spectrum385]
name=20180615_KS_CL_9.23624.23624.3.0
pep1=3 5 7 GATLKITLDNAYMEK 2.6800 NIKIISKIENHEGVR 1
[Spectrum386]
name=20180615_KS_CL_9.23725.23725.3.0
pep1=3 11 16 GDLGIEIPAEKVFLAQK 1.3900 MNFSHGTHEYHAETIKNVR 1
[Spectrum387]
name=20180615_KS_CL_9.23780.23780.3.0
pep1=3 6 5 DIQDLKFGVEQDVDMVFASFIR 1.7700 ILGEKGK 1
[Spectrum388]
name=20180615_KS_CL_9.23783.23783.4.0
pep1=3 6 6 DIQDLKFGVEQDVDMVFASFIR 3.0050 KILGEKGK 1
[Spectrum389]
name=20180615_KS_CL_9.23801.23801.4.0
pep1=3 11 19 GDLGIEIPAEKVFLAQK 2.8000 GPDFLVTEVENGGFLGSKKGVNLPGAAVDLPAVSEK 1
[Spectrum390]
name=20180615_KS_CL_9.23842.23842.4.0
pep1=3 1 20 KAADVHEVR 0.7600 QKGPDFLVTEVENGGFLGSKK 1
[Spectrum391]
name=20180615_KS_CL_9.23846.23846.3.0
pep1=3 1 2 KAADVHEVRK 2.4450 QKGPDFLVTEVENGGFLGSK 1
[Spectrum392]
name=20180615_KS_CL_9.23857.23857.5.0
pep1=3 8 17 GIFPVVCKDPVQEAWAEDVDLR 2.7450 GVNLPGAAVDLPAVSEKDIQDLK 1
[Spectrum393]
name=20180615_KS_CL_9.23878.23878.6.0
pep1=3 25 23 AEGSDVANAVLDGADCIMLSGETAKGDYPLEAVR 2.8600 TATESFASDPILYRPVAVALDTKGPEIR 1
[Spectrum394]
name=20180615_KS_CL_9.23903.23903.5.0
pep1=3 17 2 GDLGIEIPAEKVFLAQKMIIGR 2.0300 QKGPDFLVTEVENGGFLGSK 1
[Spectrum395]
name=20180615_KS_CL_9.23904.23904.4.0
pep1=3 20 6 QKGPDFLVTEVENGGFLGSKK 0.2750 VFLAQKMIIGRCNR 1
[Spectrum396]
name=20180615_KS_CL_9.23933.23933.3.0
pep1=3 6 1 DIQDLKFGVEQDVDMVFASFIR 4.9050 KILGEK 1
[Spectrum397]
name=20180615_KS_CL_9.23940.23940.4.0
pep1=3 6 1 DIQDLKFGVEQDVDMVFASFIR 4.5950 KILGEK 1
[Spectrum398]
name=20180615_KS_CL_9.23965.23965.3.0
pep1=3 3 1 AGKPVICATQMLESMIK 0.6200 KPRPTR 1
[Spectrum399]
name=20180615_KS_CL_9.23439.23439.5.0
pep1=3 25 18 AEGSDVANAVLDGADCIMLSGETAKGDYPLEAVR 6.0900 GPDFLVTEVENGGFLGSKK 1
[Spectrum400]
name=20180615_KS_CL_9.22866.22866.5.0
pep1=3 25 1 AEGSDVANAVLDGADCIMLSGETAKGDYPLEAVR 10.5650 KPRPTR 1
[Spectrum401]
name=20180615_KS_CL_9.23940.23940.4.0
pep1=3 6 1 DIQDLKFGVEQDVDMVFASFIR 4.5950 KILGEK 1
[Spectrum402]
name=20180615_KS_CL_9.20465.20465.6.0
pep1=3 1 23 KPRPTR 4.7000 TATESFASDPILYRPVAVALDTKGPEIR 1
[Spectrum403]
name=20180615_KS_CL_9.23035.23035.4.0
pep1=3 11 1 GDLGIEIPAEKVFLAQK 3.8700 KLFEELAR 1
[Spectrum404]
name=20180615_KS_CL_9.22586.22586.4.0
pep1=3 4 23 IISKIENHEGVR 5.4100 TATESFASDPILYRPVAVALDTKGPEIR 1
[Spectrum405]
name=20180615_KS_CL_9.22781.22781.4.0
pep1=3 18 5 GPDFLVTEVENGGFLGSKK 4.2050 TGLIKGSGTAEVELK 1
[Spectrum406]
name=20180615_KS_CL_9.23418.23418.5.0
pep1=3 25 23 AEGSDVANAVLDGADCIMLSGETAKGDYPLEAVR 5.6050 TATESFASDPILYRPVAVALDTKGPEIR 1
[Spectrum407]
name=20180615_KS_CL_9.23174.23174.4.0
pep1=3 25 5 AEGSDVANAVLDGADCIMLSGETAKGDYPLEAVR 6.1700 TGLIKGSGTAEVELK 1
[Spectrum408]
name=20180615_KS_CL_9.19860.19860.4.0
pep1=3 18 1 GPDFLVTEVENGGFLGSKK 5.5150 KPRPTR 1
[Spectrum409]
name=20180615_KS_CL_9.15081.15081.3.0
pep1=3 4 9 GFFKK 3.2750 VNLAMNVGKAR 1
[Spectrum410]
name=20180615_KS_CL_9.22780.22780.4.0
pep1=3 23 5 TATESFASDPILYRPVAVALDTKGPEIR 7.3750 TGLIKGSGTAEVELK 1
[Spectrum411]
name=20180615_KS_CL_9.23037.23037.5.0
pep1=3 18 23 GPDFLVTEVENGGFLGSKK 3.4250 TATESFASDPILYRPVAVALDTKGPEIR 1
[Spectrum412]
name=20180615_KS_CL_9.5073.5073.4.0
pep1=3 1 1 KAADVHEVR 2.9200 KGATLK 1
[Spectrum413]
name=20180615_KS_CL_9.8615.8615.5.0
pep1=3 1 4 KAADVHEVR 2.8150 NICKVVDVGSK 1
[Spectrum414]
name=20180615_KS_CL_9.11671.11671.4.0
pep1=3 1 5 KGATLK 3.2050 TGLIKGSGTAEVELK 1
[Spectrum415]
name=20180615_KS_CL_9.10593.10593.4.0
pep1=3 1 5 KAADVHEVR 2.7500 TGLIKGSGTAEVELK 1
[Spectrum416]
name=20180615_KS_CL_9.22930.22930.4.0
pep1=3 20 23 QKGPDFLVTEVENGGFLGSKK 5.6600 TATESFASDPILYRPVAVALDTKGPEIR 1
[Spectrum417]
name=20180615_KS_CL_9.22656.22656.4.0
pep1=3 10 23 GSGTAEVELKK 3.5400 TATESFASDPILYRPVAVALDTKGPEIR 1
[Spectrum418]
name=20180615_KS_CL_9.18237.18237.4.0
pep1=3 1 1 KGVNLPGAAVDLPAVSEK 4.4850 KILGEK 1
[Spectrum419]
name=20180615_KS_CL_9.23247.23247.4.0
pep1=3 25 4 AEGSDVANAVLDGADCIMLSGETAKGDYPLEAVRMQHLIAR 5.2800 EMIKSGMNVAR 1
[Spectrum420]
name=20180615_KS_CL_9.7363.7363.4.0
pep1=3 1 4 KAADVHEVRK 3.1450 NICKVVDVGSK 1
[Spectrum421]
name=20180615_KS_CL_9.16219.16219.5.0
pep1=3 16 6 MNFSHGTHEYHAETIKNVR 2.6000 SVETLKEMIK 1
[Spectrum422]
name=20180615_KS_CL_9.21396.21396.4.0
pep1=3 1 5 KGVNLPGAAVDLPAVSEK 4.2650 TGLIKGSGTAEVELK 1
[Spectrum423]
name=20180615_KS_CL_9.6569.6569.4.0
pep1=3 1 1 KAADVHEVR 3.0700 KILGEK 1
[Spectrum424]
name=20180615_KS_CL_9.23622.23622.4.0
pep1=3 6 4 CNRAGKPVICATQMLESMIK 2.5550 EMIKSGMNVARMNFSHGTHEYHAETIK 1
[Spectrum425]
name=20180615_KS_CL_9.6922.6922.5.0
pep1=3 4 1 IISKIENHEGVR 2.1700 KPRPTR 1
[Spectrum426]
name=20180615_KS_CL_9.22764.22764.4.0
pep1=3 4 23 NICKVVDVGSK 5.1800 TATESFASDPILYRPVAVALDTKGPEIR 1
[Spectrum427]
name=20180615_KS_CL_9.9609.9609.4.0
pep1=3 1 5 KPRPTR 2.8450 TGLIKGSGTAEVELK 1
[Spectrum428]
name=20180615_KS_CL_9.22560.22560.4.0
pep1=3 11 4 GDLGIEIPAEKVFLAQK 3.5150 IISKIENHEGVR 1
[Spectrum429]
name=20180615_KS_CL_9.13172.13172.4.0
pep1=3 1 1 KGVNLPGAAVDLPAVSEK 3.0050 KPRPTR 1
[Spectrum430]
name=20180615_KS_CL_9.10692.10692.3.0
pep1=3 1 3 KILGEK 104.0000 NIKIISK 1
[Spectrum431]
name=20180615_KS_CL_9.11394.11394.2.0
pep1=3 1 6 MSK 84.0000 VVDVGSK 1 1,6
[Spectrum432]
name=20180615_KS_CL_9.12021.12021.3.0
pep1=3 4 6 KGATLK 77.0000 SVETLKEMIK 1 17,6
[Spectrum433]
name=20180615_KS_CL_9.12069.12069.4.0
pep1=3 10 4 GSGTAEVELKK 95.0000 NICKVVDVGSK 1 17,5
[Spectrum434]
name=20180615_KS_CL_9.14058.14058.5.0
pep1=3 1 1 KAADVHEVR 89.0000 KGVNLPGAAVDLPAVSEK 1
[Spectrum435]
name=20180615_KS_CL_9.15540.15540.4.0
pep1=3 1 6 KGATLK 82.0000 SVETLKEMIK 1
[Spectrum436]
name=20180615_KS_CL_9.15721.15721.4.0
pep1=3 4 1 KGATLK 103.0000 KGVNLPGAAVDLPAVSEK 1
[Spectrum437]
name=20180615_KS_CL_9.16596.16596.4.0
pep1=3 1 13 KGATLK 126.0000 VYVDDGLISLQVKQK 1
[Spectrum438]
name=20180615_KS_CL_9.16612.16612.3.0
pep1=3 1 13 KGATLK 114.0000 VYVDDGLISLQVKQK 1
[Spectrum439]
name=20180615_KS_CL_9.18020.18020.4.0
pep1=3 1 1 KILGEK 78.0000 KGVNLPGAAVDLPAVSEK 1
[Spectrum440]
name=20180615_KS_CL_9.18024.18024.4.0
pep1=3 1 1 KILGEK 86.0000 KGVNLPGAAVDLPAVSEK 1
[Spectrum441]
name=20180615_KS_CL_9.18220.18220.3.0
pep1=3 1 1 KILGEK 146.0000 KGVNLPGAAVDLPAVSEK 1
[Spectrum442]
name=20180615_KS_CL_9.18237.18237.4.0
pep1=3 1 1 KILGEK 107.0000 KGVNLPGAAVDLPAVSEK 1
[Spectrum443]
name=20180615_KS_CL_9.18387.18387.3.0
pep1=3 1 4 KILGEK 84.0000 SVETLKEMIK 1
[Spectrum444]
name=20180615_KS_CL_9.20607.20607.3.0
pep1=3 1 4 MSK 77.0000 GSGTAEVELK 1
[Spectrum445]
name=20180615_KS_CL_9.20821.20821.3.0
pep1=3 1 4 MSK 77.0000 GSGTAEVELK 1
[Spectrum446]
name=20180615_KS_CL_9.21396.21396.4.0
pep1=3 5 1 TGLIKGSGTAEVELK 90.0000 KGVNLPGAAVDLPAVSEK 1
[Spectrum447]
name=20180615_KS_CL_9.21428.21428.3.0
pep1=3 5 1 TGLIKGSGTAEVELK 87.0000 KGVNLPGAAVDLPAVSEK 1
[Spectrum448]
name=20180615_KS_CL_9.21990.21990.4.0
pep1=3 1 6 KGATLK 105.0000 VVDVGSKVYVDDGLISLQVK 1
[Spectrum449]
name=20180615_KS_CL_9.22157.22157.3.0
pep1=3 1 6 KGATLK 95.0000 VVDVGSKVYVDDGLISLQVK 1
[Spectrum450]
name=20180615_KS_CL_9.22363.22363.4.0
pep1=3 5 1 TGLIKGSGTAEVELK 91.0000 KGVNLPGAAVDLPAVSEK 1
[Spectrum451]
name=20180615_KS_CL_9.22372.22372.3.0
pep1=3 5 1 TGLIKGSGTAEVELK 86.0000 KGVNLPGAAVDLPAVSEK 1
[Spectrum452]
name=20180615_KS_CL_9.22490.22490.3.0
pep1=3 4 7 KGATLK 90.0000 VVDVGSKVYVDDGLISLQVK 1
[Spectrum453]
name=20180615_KS_CL_9.22500.22500.4.0
pep1=3 1 6 KGATLK 87.0000 VVDVGSKVYVDDGLISLQVK 1
[Spectrum454]
name=20180615_KS_CL_9.22537.22537.5.0
pep1=3 9 1 VNLAMNVGKAR 82.0000 KGDVVIVLTGWRPGSGFTNTMR 1 5,6
[Spectrum455]
name=20180615_KS_CL_9.22658.22658.5.0
pep1=3 4 2 NICKVVDVGSK 114.0000 QKGPDFLVTEVENGGFLGSKK 1 3,5
[Spectrum456]
name=20180615_KS_CL_9.22669.22669.4.0
pep1=3 1 1 KLFEELAR 175.0000 KLFEELAR 1
[Spectrum457]
name=20180615_KS_CL_9.22699.22699.3.0
pep1=3 1 1 KLFEELAR 185.0000 KLFEELAR 1
[Spectrum458]
name=20180615_KS_CL_9.22839.22839.5.0
pep1=3 9 10 AGKPVICATQMLESMIK 108.0000 SVETLKEMIKSGMNVAR 1 7,5 28,6 33,6
[Spectrum459]
name=20180615_KS_CL_9.22839.22839.5.0
pep1=3 9 6 AGKPVICATQMLESMIK 100.0000 SVETLKEMIKSGMNVAR 1 7,5 11,6 33,6
[Spectrum460]
name=20180615_KS_CL_9.22839.22839.5.0
pep1=3 14 6 AGKPVICATQMLESMIK 93.0000 SVETLKEMIKSGMNVAR 1 7,5 15,6 33,6
[Spectrum461]
name=20180615_KS_CL_9.22853.22853.4.0
pep1=3 10 8 SVETLKEMIKSGMNVAR 112.0000 GIFPVVCKDPVQEAWAEDVDLR 1 8,6 13,6 27,5
[Spectrum462]
name=20180615_KS_CL_9.2289.2289.3.0
pep1=3 1 1 KPRPTR 110.0000 KPRPTR 1
[Spectrum463]
name=20180615_KS_CL_9.22932.22932.4.0
pep1=3 5 7 TGLIKGSGTAEVELK 110.0000 ITLDNAYMEKCDENILWLDYK 1 29,5
[Spectrum464]
name=20180615_KS_CL_9.2303.2303.4.0
pep1=3 1 1 KPRPTR 132.0000 KPRPTR 1
[Spectrum465]
name=20180615_KS_CL_9.23035.23035.4.0
pep1=3 1 11 KLFEELAR 121.0000 GDLGIEIPAEKVFLAQK 1
[Spectrum466]
name=20180615_KS_CL_9.23133.23133.3.0
pep1=3 7 6 GPDFLVTEVENGGFLGSK 82.0000 SVETLKEMIKSGMNVAR 1 34,6
[Spectrum467]
name=20180615_KS_CL_9.23235.23235.3.0
pep1=3 4 2 IISKIENHEGVR 95.0000 VYVDDGLISLQVK 1
[Spectrum468]
name=20180615_KS_CL_9.23430.23430.5.0
pep1=3 18 20 GPDFLVTEVENGGFLGSKK 78.0000 AEGSDVANAVLDGADCIMLSGETAKGDYPLEAVR 1 38,5 40,6
[Spectrum469]
name=20180615_KS_CL_9.23875.23875.3.0
pep1=3 5 6 ILGEKGK 84.0000 DIQDLKFGVEQDVDMVFASFIR 1 25,6
[Spectrum470]
name=20180615_KS_CL_9.23933.23933.3.0
pep1=3 1 6 KILGEK 129.0000 DIQDLKFGVEQDVDMVFASFIR 1
[Spectrum471]
name=20180615_KS_CL_9.23940.23940.4.0
pep1=3 1 6 KILGEK 95.0000 DIQDLKFGVEQDVDMVFASFIR 1
[Spectrum472]
name=20180615_KS_CL_9.2619.2619.4.0
pep1=3 1 1 KPRPTR 98.0000 KPRPTR 1
[Spectrum473]
name=20180615_KS_CL_9.2702.2702.4.0
pep1=3 1 1 KPRPTR 100.0000 KPRPTR 1
[Spectrum474]
name=20180615_KS_CL_9.3430.3430.3.0
pep1=3 1 5 KGATLK 116.0000 KPRPTR 1
[Spectrum475]
name=20180615_KS_CL_9.4628.4628.4.0
pep1=3 2 1 GKNIK 86.0000 KAADVHEVR 1
[Spectrum476]
name=20180615_KS_CL_9.5073.5073.4.0
pep1=3 1 1 KGATLK 114.0000 KAADVHEVR 1
[Spectrum477]
name=20180615_KS_CL_9.5082.5082.5.0
pep1=3 1 1 KGATLK 109.0000 KAADVHEVR 1
[Spectrum478]
name=20180615_KS_CL_9.7809.7809.5.0
pep1=3 1 3 KAADVHEVR 96.0000 IISKIENHEGVR 1
[Spectrum479]
name=20180615_KS_CL_9.8630.8630.4.0
pep1=3 1 4 KAADVHEVR 137.0000 NICKVVDVGSK 1 15,5
[Spectrum480]
name=20180615_KS_CL_9.8632.8632.3.0
pep1=3 1 4 KAADVHEVR 80.0000 NICKVVDVGSK 1 15,5
[Spectrum481]
name=20180615_KS_CL_9.9230.9230.3.0
pep1=3 4 15 GFFKK 77.0000 TGLIKGSGTAEVELKK 1
[Spectrum482]
name=20180615_KS_CL_9.9370.9370.3.0
pep1=3 5 5 KPRPTR 79.0000 TGLIKGSGTAEVELK 1
[Spectrum483]
name=20180615_KS_CL_9.9383.9383.3.0
pep1=3 5 5 KPRPTR 82.0000 TGLIKGSGTAEVELK 1
[Spectrum484]
name=20180615_KS_CL_9.9383.9383.3.0
pep1=3 4 15 GFFKK 78.0000 TGLIKGSGTAEVELKK 1
[Spectrum485]
name=20180615_KS_CL_9.6569.6569.4.0
pep1=3 1 1 KAADVHEVR 28.2000 KILGEK 1
[Spectrum486]
name=20180615_KS_CL_9.21001.21001.3.0
pep1=3 13 4 VYVDDGLISLQVKQK 26.2800 NICKVVDVGSK 1
[Spectrum487]
name=20180615_KS_CL_9.23439.23439.5.0
pep1=3 25 18 AEGSDVANAVLDGADCIMLSGETAKGDYPLEAVR 25.7000 GPDFLVTEVENGGFLGSKK 1
[Spectrum488]
name=20180615_KS_CL_9.16298.16298.4.0
pep1=3 1 1 KLFEELAR 24.7500 KILGEK 1
[Spectrum489]
name=20180615_KS_CL_9.7004.7004.4.0
pep1=3 1 1 KGATLK 23.4100 KILGEK 1
[Spectrum490]
name=20180615_KS_CL_9.8630.8630.4.0
pep1=3 4 1 NICKVVDVGSK 22.2500 KAADVHEVR 1
[Spectrum491]
name=20180615_KS_CL_9.23430.23430.5.0
pep1=3 25 18 AEGSDVANAVLDGADCIMLSGETAKGDYPLEAVR 0.0289 GPDFLVTEVENGGFLGSKK 1 16,3 18,1
[Spectrum492]
name=20180615_KS_CL_9.19258.19258.5.0
pep1=3 25 1 AEGSDVANAVLDGADCIMLSGETAKGDYPLEAVR 0.0063 KPRPTR 1 16,3 18,1
[Spectrum493]
name=20180615_KS_CL_9.22104.22104.5.0
pep1=3 25 1 AEGSDVANAVLDGADCIMLSGETAKGDYPLEAVR 0.0088 KPRPTR 1 16,3
[Spectrum494]
name=20180615_KS_CL_9.22507.22507.6.0
pep1=3 25 1 AEGSDVANAVLDGADCIMLSGETAKGDYPLEAVR 0.0177 KPRPTR 1 16,3 18,1
[Spectrum495]
name=20180615_KS_CL_9.22068.22068.4.0
pep1=3 25 1 AEGSDVANAVLDGADCIMLSGETAKGDYPLEAVR 0.0234 KPRPTR 1 16,3
[Spectrum496]
name=20180615_KS_CL_9.22884.22884.4.0
pep1=3 25 1 AEGSDVANAVLDGADCIMLSGETAKGDYPLEAVR 0.0276 KPRPTR 1 16,3
[Spectrum497]
name=20180615_KS_CL_9.22866.22866.5.0
pep1=3 25 1 AEGSDVANAVLDGADCIMLSGETAKGDYPLEAVR 0.0750 KPRPTR 1 16,3
[Spectrum498]
name=20180615_KS_CL_9.22482.22482.4.0
pep1=3 25 1 AEGSDVANAVLDGADCIMLSGETAKGDYPLEAVR 0.1797 KPRPTR 1 16,3 18,1
[Spectrum499]
name=20180615_KS_CL_9.22888.22888.3.0
pep1=3 25 1 AEGSDVANAVLDGADCIMLSGETAKGDYPLEAVR 0.2836 KPRPTR 1 16,3
[Spectrum500]
name=20180615_KS_CL_9.22941.22941.6.0
pep1=3 25 1 AEGSDVANAVLDGADCIMLSGETAKGDYPLEAVR 0.2919 KPRPTR 1 16,3
[Spectrum501]
name=20180615_KS_CL_9.22880.22880.3.0
pep1=3 25 1 AEGSDVANAVLDGADCIMLSGETAKGDYPLEAVR 0.4204 KPRPTR 1 16,3
[Spectrum502]
name=20180615_KS_CL_9.22544.22544.3.0
pep1=3 25 1 AEGSDVANAVLDGADCIMLSGETAKGDYPLEAVR 0.7530 KPRPTR 1 16,3 18,1
[Spectrum503]
name=20180615_KS_CL_9.23263.23263.6.0
pep1=3 25 20 AEGSDVANAVLDGADCIMLSGETAKGDYPLEAVR 0.0045 QKGPDFLVTEVENGGFLGSKK 1 16,3
[Spectrum504]
name=20180615_KS_CL_9.23300.23300.6.0
pep1=3 25 20 AEGSDVANAVLDGADCIMLSGETAKGDYPLEAVR 0.0281 QKGPDFLVTEVENGGFLGSKK 1 16,3
[Spectrum505]
name=20180615_KS_CL_9.23042.23042.6.0
pep1=3 25 23 AEGSDVANAVLDGADCIMLSGETAKGDYPLEAVR 0.2301 TATESFASDPILYRPVAVALDTKGPEIR 1 16,3 18,1
[Spectrum506]
name=20180615_KS_CL_9.23023.23023.5.0
pep1=3 25 23 AEGSDVANAVLDGADCIMLSGETAKGDYPLEAVR 0.2459 TATESFASDPILYRPVAVALDTKGPEIR 1 16,3 18,1
[Spectrum507]
name=20180615_KS_CL_9.23174.23174.4.0
pep1=3 25 5 AEGSDVANAVLDGADCIMLSGETAKGDYPLEAVR 0.1545 TGLIKGSGTAEVELK 1 16,3
[Spectrum508]
name=20180615_KS_CL_9.23199.23199.4.0
pep1=3 25 5 AEGSDVANAVLDGADCIMLSGETAKGDYPLEAVR 0.6431 TGLIKGSGTAEVELK 1 16,3
[Spectrum509]
name=20180615_KS_CL_9.22889.22889.6.0
pep1=3 25 6 AEGSDVANAVLDGADCIMLSGETAKGDYPLEAVRMQHLIAR 0.0558 KGATLKITLDNAYMEK 1 16,3
[Spectrum510]
name=20180615_KS_CL_9.22628.22628.6.0
pep1=3 25 6 AEGSDVANAVLDGADCIMLSGETAKGDYPLEAVRMQHLIAR 0.1499 KGATLKITLDNAYMEK 1 16,3 18,1
[Spectrum511]
name=20180615_KS_CL_9.22645.22645.6.0
pep1=3 25 6 AEGSDVANAVLDGADCIMLSGETAKGDYPLEAVRMQHLIAR 0.2408 KGATLKITLDNAYMEK 1 16,3 58,1
[Spectrum512]
name=20180615_KS_CL_9.22578.22578.4.0
pep1=3 3 1 AGKPVICATQMLESMIK 0.5403 KPRPTR 1 7,3
[Spectrum513]
name=20180615_KS_CL_9.22510.22510.4.0
pep1=3 3 1 AGKPVICATQMLESMIK 0.5668 KPRPTR 1 7,3
[Spectrum514]
name=20180615_KS_CL_9.23875.23875.3.0
pep1=3 6 5 DIQDLKFGVEQDVDMVFASFIR 0.0129 ILGEKGK 1 15,1
[Spectrum515]
name=20180615_KS_CL_9.23874.23874.4.0
pep1=3 6 5 DIQDLKFGVEQDVDMVFASFIR 0.0178 ILGEKGK 1 15,1
[Spectrum516]
name=20180615_KS_CL_9.23879.23879.4.0
pep1=3 6 1 DIQDLKFGVEQDVDMVFASFIR 0.0111 KGVNLPGAAVDLPAVSEK 1 15,1
[Spectrum517]
name=20180615_KS_CL_9.23933.23933.3.0
pep1=3 6 1 DIQDLKFGVEQDVDMVFASFIR 0.0039 KILGEK 1
[Spectrum518]
name=20180615_KS_CL_9.23940.23940.4.0
pep1=3 6 1 DIQDLKFGVEQDVDMVFASFIR 0.0049 KILGEK 1
[Spectrum519]
name=20180615_KS_CL_9.23846.23846.3.0
pep1=3 6 1 DIQDLKFGVEQDVDMVFASFIR 0.0053 KILGEK 1 15,1
[Spectrum520]
name=20180615_KS_CL_9.23842.23842.4.0
pep1=3 6 1 DIQDLKFGVEQDVDMVFASFIR 0.0830 KILGEK 1 15,1
[Spectrum521]
name=20180615_KS_CL_9.23783.23783.4.0
pep1=3 6 6 DIQDLKFGVEQDVDMVFASFIR 0.0024 KILGEKGK 1
[Spectrum522]
name=20180615_KS_CL_9.23746.23746.4.0
pep1=3 6 1 DIQDLKFGVEQDVDMVFASFIRK 0.0009 KILGEK 1
[Spectrum523]
name=20180615_KS_CL_9.23678.23678.4.0
pep1=3 6 1 DIQDLKFGVEQDVDMVFASFIRK 0.1175 KILGEK 1 15,1
[Spectrum524]
name=20180615_KS_CL_9.7372.7372.5.0
pep1=3 4 1 EMIKSGMNVAR 0.2828 KPRPTR 1
[Spectrum525]
name=20180615_KS_CL_9.5704.5704.4.0
pep1=3 4 1 EMIKSGMNVAR 0.6128 KPRPTR 1 7,1
[Spectrum526]
name=20180615_KS_CL_9.17050.17050.4.0
pep1=3 5 10 GATLKITLDNAYMEK 0.2458 GSGTAEVELKK 1 13,1
[Spectrum527]
name=20180615_KS_CL_9.12957.12957.4.0
pep1=3 5 1 GATLKITLDNAYMEK 0.0911 KPRPTR 1
[Spectrum528]
name=20180615_KS_CL_9.13067.13067.4.0
pep1=3 5 1 GATLKITLDNAYMEK 0.2066 KPRPTR 1
[Spectrum529]
name=20180615_KS_CL_9.13098.13098.4.0
pep1=3 5 1 GATLKITLDNAYMEK 0.2361 KPRPTR 1
[Spectrum530]
name=20180615_KS_CL_9.22305.22305.4.0
pep1=3 5 5 GATLKITLDNAYMEK 0.0181 TGLIKGSGTAEVELKK 1
[Spectrum531]
name=20180615_KS_CL_9.22200.22200.5.0
pep1=3 5 5 GATLKITLDNAYMEK 0.0193 TGLIKGSGTAEVELKK 1
[Spectrum532]
name=20180615_KS_CL_9.22012.22012.4.0
pep1=3 5 5 GATLKITLDNAYMEK 0.1994 TGLIKGSGTAEVELKK 1
[Spectrum533]
name=20180615_KS_CL_9.22215.22215.4.0
pep1=3 5 5 GATLKITLDNAYMEK 0.3530 TGLIKGSGTAEVELKK 1 13,1
[Spectrum534]
name=20180615_KS_CL_9.22247.22247.4.0
pep1=3 5 5 GATLKITLDNAYMEK 0.7059 TGLIKGSGTAEVELKK 1 13,1
[Spectrum535]
name=20180615_KS_CL_9.22560.22560.4.0
pep1=3 11 4 GDLGIEIPAEKVFLAQK 0.3318 IISKIENHEGVR 1
[Spectrum536]
name=20180615_KS_CL_9.23035.23035.4.0
pep1=3 11 1 GDLGIEIPAEKVFLAQK 0.0004 KLFEELAR 1
[Spectrum537]
name=20180615_KS_CL_9.19200.19200.5.0
pep1=3 11 1 GDLGIEIPAEKVFLAQK 0.0001 KPRPTR 1
[Spectrum538]
name=20180615_KS_CL_9.22917.22917.4.0
pep1=3 8 7 GIFPVVCKDPVQEAWAEDVDLR 0.5297 ILGEKGKNIK 1 7,3
[Spectrum539]
name=20180615_KS_CL_9.22853.22853.4.0
pep1=3 8 6 GIFPVVCKDPVQEAWAEDVDLR 0.2468 SVETLKEMIKSGMNVAR 1 7,3 33,1 38,1
[Spectrum540]
name=20180615_KS_CL_9.19971.19971.5.0
pep1=3 18 1 GPDFLVTEVENGGFLGSKK 0.0019 KPRPTR 1
[Spectrum541]
name=20180615_KS_CL_9.20062.20062.5.0
pep1=3 18 1 GPDFLVTEVENGGFLGSKK 0.0021 KPRPTR 1
[Spectrum542]
name=20180615_KS_CL_9.7065.7065.3.0
pep1=3 10 1 GSGTAEVELKK 0.0026 KAADVHEVR 1
[Spectrum543]
name=20180615_KS_CL_9.7042.7042.4.0
pep1=3 10 1 GSGTAEVELKK 0.0243 KAADVHEVR 1
[Spectrum544]
name=20180615_KS_CL_9.9541.9541.4.0
pep1=3 10 1 GSGTAEVELKK 0.0277 KILGEK 1
[Spectrum545]
name=20180615_KS_CL_9.9552.9552.4.0
pep1=3 10 1 GSGTAEVELKK 0.0445 KILGEK 1
[Spectrum546]
name=20180615_KS_CL_9.5984.5984.3.0
pep1=3 10 1 GSGTAEVELKK 0.0448 KPRPTR 1
[Spectrum547]
name=20180615_KS_CL_9.5820.5820.5.0
pep1=3 10 1 GSGTAEVELKK 0.1162 KPRPTR 1
[Spectrum548]
name=20180615_KS_CL_9.5917.5917.5.0
pep1=3 10 1 GSGTAEVELKK 0.2668 KPRPTR 1
[Spectrum549]
name=20180615_KS_CL_9.23051.23051.4.0
pep1=3 17 18 GVNLPGAAVDLPAVSEKDIQDLK 0.1318 GPDFLVTEVENGGFLGSKK 1
[Spectrum550]
name=20180615_KS_CL_9.22975.22975.4.0
pep1=3 17 20 GVNLPGAAVDLPAVSEKDIQDLK 0.3056 QKGPDFLVTEVENGGFLGSKK 1
[Spectrum551]
name=20180615_KS_CL_9.7809.7809.5.0
pep1=3 4 1 IISKIENHEGVR 0.0036 KAADVHEVR 1
[Spectrum552]
name=20180615_KS_CL_9.6922.6922.5.0
pep1=3 4 1 IISKIENHEGVR 0.0398 KPRPTR 1
[Spectrum553]
name=20180615_KS_CL_9.17378.17378.4.0
pep1=3 4 6 IISKIENHEGVR 0.4551 SVETLKEMIK 1
[Spectrum554]
name=20180615_KS_CL_9.22932.22932.4.0
pep1=3 10 5 ITLDNAYMEKCDENILWLDYK 0.0088 TGLIKGSGTAEVELK 1 11,3
[Spectrum555]
name=20180615_KS_CL_9.22787.22787.4.0
pep1=3 10 5 ITLDNAYMEKCDENILWLDYK 0.6520 TGLIKGSGTAEVELKK 1 11,3
[Spectrum556]
name=20180615_KS_CL_9.6555.6555.3.0
pep1=3 1 1 KAADVHEVR 0.0002 KILGEK 1
[Spectrum557]
name=20180615_KS_CL_9.6569.6569.4.0
pep1=3 1 1 KAADVHEVR 0.0004 KILGEK 1
[Spectrum558]
name=20180615_KS_CL_9.6548.6548.5.0
pep1=3 1 1 KAADVHEVR 0.0014 KILGEK 1
[Spectrum559]
name=20180615_KS_CL_9.6718.6718.5.0
pep1=3 1 1 KAADVHEVR 0.0048 KILGEK 1
[Spectrum560]
name=20180615_KS_CL_9.6221.6221.5.0
pep1=3 1 6 KAADVHEVR 0.0876 KILGEKGK 1
[Spectrum561]
name=20180615_KS_CL_9.6228.6228.3.0
pep1=3 1 6 KAADVHEVR 0.0995 KILGEKGK 1
[Spectrum562]
name=20180615_KS_CL_9.11993.11993.4.0
pep1=3 1 1 KAADVHEVR 0.0002 KLFEELAR 1
[Spectrum563]
name=20180615_KS_CL_9.11962.11962.5.0
pep1=3 1 1 KAADVHEVR 0.0453 KLFEELAR 1
[Spectrum564]
name=20180615_KS_CL_9.7692.7692.4.0
pep1=3 1 3 KAADVHEVR 0.1876 NIKIISK 1
[Spectrum565]
name=20180615_KS_CL_9.22227.22227.5.0
pep1=3 6 5 KGATLKITLDNAYMEK 0.0083 TGLIKGSGTAEVELK 1 14,1
[Spectrum566]
name=20180615_KS_CL_9.22146.22146.4.0
pep1=3 6 5 KGATLKITLDNAYMEK 0.7078 TGLIKGSGTAEVELK 1 14,1
[Spectrum567]
name=20180615_KS_CL_9.21729.21729.5.0
pep1=3 1 9 KGDVVIVLTGWRPGSGFTNTMR 0.0237 VNLAMNVGKAR 1 21,1 30,1
[Spectrum568]
name=20180615_KS_CL_9.22537.22537.5.0
pep1=3 1 9 KGDVVIVLTGWRPGSGFTNTMR 0.1909 VNLAMNVGKAR 1 30,1
[Spectrum569]
name=20180615_KS_CL_9.22671.22671.5.0
pep1=3 1 9 KGDVVIVLTGWRPGSGFTNTMR 0.2548 VNLAMNVGKAR 1
[Spectrum570]
name=20180615_KS_CL_9.21506.21506.5.0
pep1=3 1 9 KGDVVIVLTGWRPGSGFTNTMR 0.2871 VNLAMNVGKAR 1 21,1 30,1
[Spectrum571]
name=20180615_KS_CL_9.17947.17947.4.0
pep1=3 1 10 KGVNLPGAAVDLPAVSEK 0.0035 GSGTAEVELKK 1
[Spectrum572]
name=20180615_KS_CL_9.14190.14190.4.0
pep1=3 1 1 KGVNLPGAAVDLPAVSEK 0.0000 KAADVHEVR 1
[Spectrum573]
name=20180615_KS_CL_9.14058.14058.5.0
pep1=3 1 1 KGVNLPGAAVDLPAVSEK 0.0002 KAADVHEVR 1
[Spectrum574]
name=20180615_KS_CL_9.14080.14080.3.0
pep1=3 1 1 KGVNLPGAAVDLPAVSEK 0.0011 KAADVHEVR 1
[Spectrum575]
name=20180615_KS_CL_9.18220.18220.3.0
pep1=3 1 1 KGVNLPGAAVDLPAVSEK 0.0005 KILGEK 1
[Spectrum576]
name=20180615_KS_CL_9.18237.18237.4.0
pep1=3 1 1 KGVNLPGAAVDLPAVSEK 0.0010 KILGEK 1
[Spectrum577]
name=20180615_KS_CL_9.18024.18024.4.0
pep1=3 1 1 KGVNLPGAAVDLPAVSEK 0.0125 KILGEK 1
[Spectrum578]
name=20180615_KS_CL_9.18007.18007.3.0
pep1=3 1 1 KGVNLPGAAVDLPAVSEK 0.0176 KILGEK 1
[Spectrum579]
name=20180615_KS_CL_9.18020.18020.4.0
pep1=3 1 1 KGVNLPGAAVDLPAVSEK 0.0189 KILGEK 1
[Spectrum580]
name=20180615_KS_CL_9.13172.13172.4.0
pep1=3 1 1 KGVNLPGAAVDLPAVSEK 0.0019 KPRPTR 1
[Spectrum581]
name=20180615_KS_CL_9.13104.13104.5.0
pep1=3 1 1 KGVNLPGAAVDLPAVSEK 0.0087 KPRPTR 1
[Spectrum582]
name=20180615_KS_CL_9.12994.12994.4.0
pep1=3 1 1 KGVNLPGAAVDLPAVSEK 0.0263 KPRPTR 1
[Spectrum583]
name=20180615_KS_CL_9.12973.12973.4.0
pep1=3 1 1 KGVNLPGAAVDLPAVSEK 0.0316 KPRPTR 1
[Spectrum584]
name=20180615_KS_CL_9.20010.20010.3.0
pep1=3 1 4 KGVNLPGAAVDLPAVSEK 0.0002 NICKVVDVGSK 1 24,3
[Spectrum585]
name=20180615_KS_CL_9.19988.19988.3.0
pep1=3 1 4 KGVNLPGAAVDLPAVSEK 0.0005 NICKVVDVGSK 1 24,3
[Spectrum586]
name=20180615_KS_CL_9.20016.20016.3.0
pep1=3 1 4 KGVNLPGAAVDLPAVSEK 0.0169 NICKVVDVGSK 1 24,3
[Spectrum587]
name=20180615_KS_CL_9.21396.21396.4.0
pep1=3 1 5 KGVNLPGAAVDLPAVSEK 0.0016 TGLIKGSGTAEVELK 1
[Spectrum588]
name=20180615_KS_CL_9.22363.22363.4.0
pep1=3 1 5 KGVNLPGAAVDLPAVSEK 0.0026 TGLIKGSGTAEVELK 1
[Spectrum589]
name=20180615_KS_CL_9.21647.21647.3.0
pep1=3 1 5 KGVNLPGAAVDLPAVSEK 0.0039 TGLIKGSGTAEVELK 1
[Spectrum590]
name=20180615_KS_CL_9.21347.21347.4.0
pep1=3 1 5 KGVNLPGAAVDLPAVSEK 0.0050 TGLIKGSGTAEVELK 1
[Spectrum591]
name=20180615_KS_CL_9.22372.22372.3.0
pep1=3 1 5 KGVNLPGAAVDLPAVSEK 0.0054 TGLIKGSGTAEVELK 1
[Spectrum592]
name=20180615_KS_CL_9.21428.21428.3.0
pep1=3 1 5 KGVNLPGAAVDLPAVSEK 0.0061 TGLIKGSGTAEVELK 1
[Spectrum593]
name=20180615_KS_CL_9.21526.21526.4.0
pep1=3 1 5 KGVNLPGAAVDLPAVSEK 0.0205 TGLIKGSGTAEVELK 1
[Spectrum594]
name=20180615_KS_CL_9.18321.18321.5.0
pep1=3 1 5 KGVNLPGAAVDLPAVSEK 0.0262 TGLIKGSGTAEVELKK 1
[Spectrum595]
name=20180615_KS_CL_9.22757.22757.4.0
pep1=3 1 13 KGVNLPGAAVDLPAVSEK 0.0730 VYVDDGLISLQVKQK 1
[Spectrum596]
name=20180615_KS_CL_9.21503.21503.4.0
pep1=3 1 1 KGVNLPGAAVDLPAVSEKDIQDLK 0.0104 KILGEK 1
[Spectrum597]
name=20180615_KS_CL_9.21277.21277.4.0
pep1=3 1 1 KGVNLPGAAVDLPAVSEKDIQDLK 0.0193 KILGEK 1
[Spectrum598]
name=20180615_KS_CL_9.21282.21282.5.0
pep1=3 1 1 KGVNLPGAAVDLPAVSEKDIQDLK 0.1064 KILGEK 1
[Spectrum599]
name=20180615_KS_CL_9.21442.21442.5.0
pep1=3 1 1 KGVNLPGAAVDLPAVSEKDIQDLK 0.1156 KILGEK 1
[Spectrum600]
name=20180615_KS_CL_9.16974.16974.5.0
pep1=3 1 1 KGVNLPGAAVDLPAVSEKDIQDLK 0.1261 KPRPTR 1
[Spectrum601]
name=20180615_KS_CL_9.16298.16298.4.0
pep1=3 1 1 KLFEELAR 0.0028 KILGEK 1
[Spectrum602]
name=20180615_KS_CL_9.16359.16359.3.0
pep1=3 1 1 KLFEELAR 0.0648 KILGEK 1
[Spectrum603]
name=20180615_KS_CL_9.10769.10769.4.0
pep1=3 1 1 KLFEELAR 0.0401 KPRPTR 1
[Spectrum604]
name=20180615_KS_CL_9.10727.10727.5.0
pep1=3 1 1 KLFEELAR 0.0667 KPRPTR 1
[Spectrum605]
name=20180615_KS_CL_9.17634.17634.3.0
pep1=3 1 3 KLFEELAR 0.0920 NIKIISK 1
[Spectrum606]
name=20180615_KS_CL_9.22518.22518.4.0
pep1=3 11 1 MIIGRCNRAGKPVICATQMLESMIK 0.7879 KILGEK 1 6,3 15,3 1,1
[Spectrum607]
name=20180615_KS_CL_9.12673.12673.4.0
pep1=3 16 6 MNFSHGTHEYHAETIKNVR 0.0021 SVETLKEMIK 1 1,1 30,1
[Spectrum608]
name=20180615_KS_CL_9.14911.14911.4.0
pep1=3 16 6 MNFSHGTHEYHAETIKNVR 0.0126 SVETLKEMIK 1 1,1
[Spectrum609]
name=20180615_KS_CL_9.13816.13816.5.0
pep1=3 16 6 MNFSHGTHEYHAETIKNVR 0.0160 SVETLKEMIK 1 30,1
[Spectrum610]
name=20180615_KS_CL_9.12650.12650.5.0
pep1=3 16 6 MNFSHGTHEYHAETIKNVR 0.0171 SVETLKEMIK 1 1,1 30,1
[Spectrum611]
name=20180615_KS_CL_9.12494.12494.4.0
pep1=3 16 6 MNFSHGTHEYHAETIKNVR 0.0247 SVETLKEMIK 1 1,1 30,1
[Spectrum612]
name=20180615_KS_CL_9.12474.12474.5.0
pep1=3 16 6 MNFSHGTHEYHAETIKNVR 0.0352 SVETLKEMIK 1 1,1 30,1
[Spectrum613]
name=20180615_KS_CL_9.12568.12568.6.0
pep1=3 16 6 MNFSHGTHEYHAETIKNVR 0.0388 SVETLKEMIK 1 1,1 30,1
[Spectrum614]
name=20180615_KS_CL_9.15432.15432.5.0
pep1=3 16 6 MNFSHGTHEYHAETIKNVR 0.0513 SVETLKEMIK 1 1,1
[Spectrum615]
name=20180615_KS_CL_9.16158.16158.4.0
pep1=3 16 6 MNFSHGTHEYHAETIKNVR 0.0625 SVETLKEMIK 1
[Spectrum616]
name=20180615_KS_CL_9.16360.16360.4.0
pep1=3 16 6 MNFSHGTHEYHAETIKNVR 0.0658 SVETLKEMIK 1
[Spectrum617]
name=20180615_KS_CL_9.12395.12395.6.0
pep1=3 16 6 MNFSHGTHEYHAETIKNVR 0.0695 SVETLKEMIK 1 1,1 30,1
[Spectrum618]
name=20180615_KS_CL_9.16474.16474.5.0
pep1=3 16 6 MNFSHGTHEYHAETIKNVR 0.1075 SVETLKEMIK 1
[Spectrum619]
name=20180615_KS_CL_9.16219.16219.5.0
pep1=3 16 6 MNFSHGTHEYHAETIKNVR 0.1138 SVETLKEMIK 1
[Spectrum620]
name=20180615_KS_CL_9.16422.16422.5.0
pep1=3 16 6 MNFSHGTHEYHAETIKNVR 0.1416 SVETLKEMIK 1
[Spectrum621]
name=20180615_KS_CL_9.14907.14907.5.0
pep1=3 16 6 MNFSHGTHEYHAETIKNVR 0.1972 SVETLKEMIK 1 1,1
[Spectrum622]
name=20180615_KS_CL_9.14869.14869.6.0
pep1=3 16 6 MNFSHGTHEYHAETIKNVR 0.2991 SVETLKEMIK 1 1,1
[Spectrum623]
name=20180615_KS_CL_9.14730.14730.5.0
pep1=3 16 6 MNFSHGTHEYHAETIKNVR 0.3844 SVETLKEMIK 1 1,1
[Spectrum624]
name=20180615_KS_CL_9.12069.12069.4.0
pep1=3 4 10 NICKVVDVGSK 0.0618 GSGTAEVELKK 1 3,3
[Spectrum625]
name=20180615_KS_CL_9.8632.8632.3.0
pep1=3 4 1 NICKVVDVGSK 0.0014 KAADVHEVR 1 3,3
[Spectrum626]
name=20180615_KS_CL_9.8630.8630.4.0
pep1=3 4 1 NICKVVDVGSK 0.0065 KAADVHEVR 1 3,3
[Spectrum627]
name=20180615_KS_CL_9.8615.8615.5.0
pep1=3 4 1 NICKVVDVGSK 0.0747 KAADVHEVR 1 3,3
[Spectrum628]
name=20180615_KS_CL_9.7363.7363.4.0
pep1=3 4 1 NICKVVDVGSK 0.0152 KAADVHEVRK 1 3,3
[Spectrum629]
name=20180615_KS_CL_9.7450.7450.3.0
pep1=3 4 1 NICKVVDVGSK 0.0503 KPRPTR 1 3,3
[Spectrum630]
name=20180615_KS_CL_9.7460.7460.4.0
pep1=3 4 1 NICKVVDVGSK 0.0731 KPRPTR 1 3,3
[Spectrum631]
name=20180615_KS_CL_9.7491.7491.5.0
pep1=3 4 1 NICKVVDVGSK 0.1321 KPRPTR 1 3,3
[Spectrum632]
name=20180615_KS_CL_9.20294.20294.4.0
pep1=3 4 6 NICKVVDVGSK 0.1125 SVETLKEMIK 1 3,3
[Spectrum633]
name=20180615_KS_CL_9.20266.20266.3.0
pep1=3 4 6 NICKVVDVGSK 0.5284 SVETLKEMIK 1 3,3
[Spectrum634]
name=20180615_KS_CL_9.10671.10671.4.0
pep1=3 3 1 NIKIISK 0.0049 KILGEK 1
[Spectrum635]
name=20180615_KS_CL_9.10692.10692.3.0
pep1=3 3 1 NIKIISK 0.0185 KILGEK 1
[Spectrum636]
name=20180615_KS_CL_9.10796.10796.3.0
pep1=3 3 1 NIKIISK 0.1748 KILGEK 1
[Spectrum637]
name=20180615_KS_CL_9.22889.22889.6.0
pep1=3 30 17 PRPTRAEGSDVANAVLDGADCIMLSGETAKGDYPLEAVR 0.2520 AGKPVICATQMLESMIKK 1 21,3 23,1 49,3 53,1
[Spectrum638]
name=20180615_KS_CL_9.22933.22933.6.0
pep1=3 30 17 PRPTRAEGSDVANAVLDGADCIMLSGETAKGDYPLEAVR 0.3862 AGKPVICATQMLESMIKK 1 21,3 23,1 49,3
[Spectrum639]
name=20180615_KS_CL_9.22973.22973.4.0
pep1=3 2 5 QKGPDFLVTEVENGGFLGSK 0.5354 TGLIKGSGTAEVELK 1
[Spectrum640]
name=20180615_KS_CL_9.22658.22658.5.0
pep1=3 2 4 QKGPDFLVTEVENGGFLGSKK 0.0090 NICKVVDVGSK 1 27,3
[Spectrum641]
name=20180615_KS_CL_9.17056.17056.6.0
pep1=3 20 1 QKGPDFLVTEVENGGFLGSKK 0.0384 KPRPTR 1
[Spectrum642]
name=20180615_KS_CL_9.17978.17978.4.0
pep1=3 6 10 SVETLKEMIK 0.2973 GSGTAEVELKK 1
[Spectrum643]
name=20180615_KS_CL_9.18387.18387.3.0
pep1=3 6 1 SVETLKEMIK 0.0793 KILGEK 1
[Spectrum644]
name=20180615_KS_CL_9.12430.12430.5.0
pep1=3 6 1 SVETLKEMIK 0.0113 KPRPTR 1
[Spectrum645]
name=20180615_KS_CL_9.12449.12449.4.0
pep1=3 6 1 SVETLKEMIK 0.0955 KPRPTR 1
[Spectrum646]
name=20180615_KS_CL_9.12594.12594.4.0
pep1=3 6 1 SVETLKEMIK 0.4358 KPRPTR 1
[Spectrum647]
name=20180615_KS_CL_9.22839.22839.5.0
pep1=3 6 3 SVETLKEMIKSGMNVAR 0.0926 AGKPVICATQMLESMIK 1 8,1 13,1 27,3
[Spectrum648]
name=20180615_KS_CL_9.19898.19898.5.0
pep1=3 6 9 SVETLKEMIKSGMNVAR 0.2760 PVAVALDTKGPEIR 1 13,1
[Spectrum649]
name=20180615_KS_CL_9.23074.23074.6.0
pep1=3 23 18 TATESFASDPILYRPVAVALDTKGPEIR 0.0351 GPDFLVTEVENGGFLGSKK 1
[Spectrum650]
name=20180615_KS_CL_9.23037.23037.5.0
pep1=3 23 18 TATESFASDPILYRPVAVALDTKGPEIR 0.0474 GPDFLVTEVENGGFLGSKK 1
[Spectrum651]
name=20180615_KS_CL_9.22638.22638.5.0
pep1=3 23 10 TATESFASDPILYRPVAVALDTKGPEIR 0.2393 GSGTAEVELKK 1
[Spectrum652]
name=20180615_KS_CL_9.22656.22656.4.0
pep1=3 23 10 TATESFASDPILYRPVAVALDTKGPEIR 0.4162 GSGTAEVELKK 1
[Spectrum653]
name=20180615_KS_CL_9.23031.23031.5.0
pep1=3 23 17 TATESFASDPILYRPVAVALDTKGPEIR 0.1963 GVNLPGAAVDLPAVSEKDIQDLK 1
[Spectrum654]
name=20180615_KS_CL_9.22586.22586.4.0
pep1=3 23 4 TATESFASDPILYRPVAVALDTKGPEIR 0.0389 IISKIENHEGVR 1
[Spectrum655]
name=20180615_KS_CL_9.22926.22926.5.0
pep1=3 23 1 TATESFASDPILYRPVAVALDTKGPEIR 0.0229 KGVNLPGAAVDLPAVSEK 1
[Spectrum656]
name=20180615_KS_CL_9.22905.22905.5.0
pep1=3 23 1 TATESFASDPILYRPVAVALDTKGPEIR 0.0649 KGVNLPGAAVDLPAVSEK 1
[Spectrum657]
name=20180615_KS_CL_9.20465.20465.6.0
pep1=3 23 1 TATESFASDPILYRPVAVALDTKGPEIR 0.0174 KPRPTR 1
[Spectrum658]
name=20180615_KS_CL_9.20685.20685.6.0
pep1=3 23 1 TATESFASDPILYRPVAVALDTKGPEIR 0.0806 KPRPTR 1
[Spectrum659]
name=20180615_KS_CL_9.20712.20712.4.0
pep1=3 23 1 TATESFASDPILYRPVAVALDTKGPEIR 0.3404 KPRPTR 1
[Spectrum660]
name=20180615_KS_CL_9.22764.22764.4.0
pep1=3 23 4 TATESFASDPILYRPVAVALDTKGPEIR 0.0172 NICKVVDVGSK 1 34,3
[Spectrum661]
name=20180615_KS_CL_9.22759.22759.5.0
pep1=3 23 4 TATESFASDPILYRPVAVALDTKGPEIR 0.0957 NICKVVDVGSK 1 34,3
[Spectrum662]
name=20180615_KS_CL_9.22780.22780.4.0
pep1=3 23 5 TATESFASDPILYRPVAVALDTKGPEIR 0.0910 TGLIKGSGTAEVELK 1
[Spectrum663]
name=20180615_KS_CL_9.22796.22796.5.0
pep1=3 23 5 TATESFASDPILYRPVAVALDTKGPEIR 0.3220 TGLIKGSGTAEVELK 1
[Spectrum664]
name=20180615_KS_CL_9.22617.22617.6.0
pep1=3 23 5 TATESFASDPILYRPVAVALDTKGPEIR 0.0630 TGLIKGSGTAEVELKK 1
[Spectrum665]
name=20180615_KS_CL_9.22599.22599.5.0
pep1=3 23 5 TATESFASDPILYRPVAVALDTKGPEIR 0.1208 TGLIKGSGTAEVELKK 1
[Spectrum666]
name=20180615_KS_CL_9.22621.22621.4.0
pep1=3 23 5 TATESFASDPILYRPVAVALDTKGPEIR 0.2445 TGLIKGSGTAEVELKK 1
[Spectrum667]
name=20180615_KS_CL_9.22926.22926.5.0
pep1=3 23 4 TATESFASDPILYRPVAVALDTKGPEIRTGLIK 0.5635 EMIKSGMNVAR 1 43,1
[Spectrum668]
name=20180615_KS_CL_9.10434.10434.3.0
pep1=3 5 1 TGLIKGSGTAEVELK 0.0008 KAADVHEVR 1
[Spectrum669]
name=20180615_KS_CL_9.10410.10410.4.0
pep1=3 5 1 TGLIKGSGTAEVELK 0.0192 KAADVHEVR 1
[Spectrum670]
name=20180615_KS_CL_9.10593.10593.4.0
pep1=3 5 1 TGLIKGSGTAEVELK 0.1700 KAADVHEVR 1
[Spectrum671]
name=20180615_KS_CL_9.22124.22124.5.0
pep1=3 5 1 TGLIKGSGTAEVELK 0.0122 KPRPTR 1
[Spectrum672]
name=20180615_KS_CL_9.21908.21908.5.0
pep1=3 5 1 TGLIKGSGTAEVELK 0.0228 KPRPTR 1
[Spectrum673]
name=20180615_KS_CL_9.9682.9682.5.0
pep1=3 5 1 TGLIKGSGTAEVELK 0.0479 KPRPTR 1
[Spectrum674]
name=20180615_KS_CL_9.9190.9190.5.0
pep1=3 5 1 TGLIKGSGTAEVELK 0.0644 KPRPTR 1
[Spectrum675]
name=20180615_KS_CL_9.9863.9863.5.0
pep1=3 5 1 TGLIKGSGTAEVELK 0.0730 KPRPTR 1
[Spectrum676]
name=20180615_KS_CL_9.9352.9352.5.0
pep1=3 5 1 TGLIKGSGTAEVELK 0.0975 KPRPTR 1
[Spectrum677]
name=20180615_KS_CL_9.9958.9958.4.0
pep1=3 5 1 TGLIKGSGTAEVELK 0.1009 KPRPTR 1
[Spectrum678]
name=20180615_KS_CL_9.9510.9510.5.0
pep1=3 5 1 TGLIKGSGTAEVELK 0.2016 KPRPTR 1
[Spectrum679]
name=20180615_KS_CL_9.10080.10080.4.0
pep1=3 5 1 TGLIKGSGTAEVELK 0.2036 KPRPTR 1
[Spectrum680]
name=20180615_KS_CL_9.9383.9383.3.0
pep1=3 5 1 TGLIKGSGTAEVELK 0.2582 KPRPTR 1
[Spectrum681]
name=20180615_KS_CL_9.9498.9498.5.0
pep1=3 5 1 TGLIKGSGTAEVELK 0.2872 KPRPTR 1
[Spectrum682]
name=20180615_KS_CL_9.9714.9714.4.0
pep1=3 5 1 TGLIKGSGTAEVELK 0.2975 KPRPTR 1
[Spectrum683]
name=20180615_KS_CL_9.9844.9844.4.0
pep1=3 5 1 TGLIKGSGTAEVELK 0.3349 KPRPTR 1
[Spectrum684]
name=20180615_KS_CL_9.9649.9649.4.0
pep1=3 5 1 TGLIKGSGTAEVELK 0.3372 KPRPTR 1
[Spectrum685]
name=20180615_KS_CL_9.9297.9297.4.0
pep1=3 5 1 TGLIKGSGTAEVELK 0.3718 KPRPTR 1
[Spectrum686]
name=20180615_KS_CL_9.9435.9435.4.0
pep1=3 5 1 TGLIKGSGTAEVELK 0.3855 KPRPTR 1
[Spectrum687]
name=20180615_KS_CL_9.9230.9230.3.0
pep1=3 5 1 TGLIKGSGTAEVELK 0.3904 KPRPTR 1
[Spectrum688]
name=20180615_KS_CL_9.9790.9790.4.0
pep1=3 5 1 TGLIKGSGTAEVELK 0.5187 KPRPTR 1
[Spectrum689]
name=20180615_KS_CL_9.9609.9609.4.0
pep1=3 5 1 TGLIKGSGTAEVELK 0.6143 KPRPTR 1
[Spectrum690]
name=20180615_KS_CL_9.16315.16315.3.0
pep1=3 5 4 TGLIKGSGTAEVELK 0.0187 NICKVVDVGSK 1 21,3
[Spectrum691]
name=20180615_KS_CL_9.16127.16127.4.0
pep1=3 5 4 TGLIKGSGTAEVELK 0.0414 NICKVVDVGSK 1 21,3
[Spectrum692]
name=20180615_KS_CL_9.8657.8657.6.0
pep1=3 5 1 TGLIKGSGTAEVELKK 0.0313 KAADVHEVR 1
[Spectrum693]
name=20180615_KS_CL_9.7898.7898.5.0
pep1=3 5 1 TGLIKGSGTAEVELKK 0.0180 KPRPTR 1
[Spectrum694]
name=20180615_KS_CL_9.7736.7736.5.0
pep1=3 5 1 TGLIKGSGTAEVELKK 0.1533 KPRPTR 1
[Spectrum695]
name=20180615_KS_CL_9.7719.7719.4.0
pep1=3 5 1 TGLIKGSGTAEVELKK 0.2820 KPRPTR 1
[Spectrum696]
name=20180615_KS_CL_9.22635.22635.4.0
pep1=3 6 1 VFLAQKMIIGR 0.6767 KLFEELAR 1 7,1
[Spectrum697]
name=20180615_KS_CL_9.14104.14104.4.0
pep1=3 6 1 VFLAQKMIIGR 0.0957 KPRPTR 1
[Spectrum698]
name=20180615_KS_CL_9.14084.14084.5.0
pep1=3 6 1 VFLAQKMIIGR 0.1682 KPRPTR 1
[Spectrum699]
name=20180615_KS_CL_9.14527.14527.5.0
pep1=3 13 1 VYVDDGLISLQVKQK 0.0004 KAADVHEVR 1
[Spectrum700]
name=20180615_KS_CL_9.14495.14495.5.0
pep1=3 13 1 VYVDDGLISLQVKQK 0.0128 KAADVHEVR 1
[Spectrum701]
name=20180615_KS_CL_9.13447.13447.4.0
pep1=3 13 1 VYVDDGLISLQVKQK 0.0174 KPRPTR 1
[Spectrum702]
name=20180615_KS_CL_9.13257.13257.4.0
pep1=3 13 1 VYVDDGLISLQVKQK 0.0269 KPRPTR 1
[Spectrum703]
name=20180615_KS_CL_9.13321.13321.5.0
pep1=3 13 1 VYVDDGLISLQVKQK 0.0367 KPRPTR 1
[Spectrum704]
name=20180615_KS_CL_9.20882.20882.3.0
pep1=3 13 4 VYVDDGLISLQVKQK 0.0047 NICKVVDVGSK 1 21,3
[Spectrum705]
name=20180615_KS_CL_9.21001.21001.3.0
pep1=3 13 4 VYVDDGLISLQVKQK 0.0061 NICKVVDVGSK 1 21,3
[Spectrum706]
name=20180615_KS_CL_9.22509.22509.3.0
pep1=3 13 5 VYVDDGLISLQVKQK 0.0513 TGLIKGSGTAEVELK 1
[Spectrum707]
name=20180615_KS_CL_9.22884.22884.4.0
pep1=3 1 25 KPRPTR 11.9092 AEGSDVANAVLDGADCIMLSGETAKGDYPLEAVR 1 25,4
[Spectrum708]
name=20180615_KS_CL_9.22853.22853.4.0
pep1=3 10 8 SVETLKEMIKSGMNVAR 11.8148 GIFPVVCKDPVQEAWAEDVDLR 1 8,8 13,8 27,4
[Spectrum709]
name=20180615_KS_CL_9.22780.22780.4.0
pep1=3 5 23 TGLIKGSGTAEVELK 11.3924 TATESFASDPILYRPVAVALDTKGPEIR 1
[Spectrum710]
name=20180615_KS_CL_9.22617.22617.6.0
pep1=3 5 23 TGLIKGSGTAEVELKK 11.3698 TATESFASDPILYRPVAVALDTKGPEIR 1
[Spectrum711]
name=20180615_KS_CL_9.22363.22363.4.0
pep1=3 5 1 TGLIKGSGTAEVELK 11.2576 KGVNLPGAAVDLPAVSEK 1
[Spectrum712]
name=20180615_KS_CL_9.23933.23933.3.0
pep1=3 6 1 DIQDLKFGVEQDVDMVFASFIR 10.9936 KILGEK 1
[Spectrum713]
name=20180615_KS_CL_9.22866.22866.5.0
pep1=3 1 25 KPRPTR 10.6561 AEGSDVANAVLDGADCIMLSGETAKGDYPLEAVR 1 25,4
[Spectrum714]
name=20180615_KS_CL_9.14190.14190.4.0
pep1=3 1 1 KAADVHEVR 10.4864 KGVNLPGAAVDLPAVSEK 1
[Spectrum715]
name=20180615_KS_CL_9.23037.23037.5.0
pep1=3 23 18 TATESFASDPILYRPVAVALDTKGPEIR 10.3976 GPDFLVTEVENGGFLGSKK 1
[Spectrum716]
name=20180615_KS_CL_9.14907.14907.5.0
pep1=3 16 6 MNFSHGTHEYHAETIKNVR 10.2122 SVETLKEMIK 1 1,8
[Spectrum717]
name=20180615_KS_CL_9.14911.14911.4.0
pep1=3 16 6 MNFSHGTHEYHAETIKNVR 10.1600 SVETLKEMIK 1 1,8
[Spectrum718]
name=20180615_KS_CL_9.22932.22932.4.0
pep1=3 5 10 TGLIKGSGTAEVELK 9.9689 ITLDNAYMEKCDENILWLDYK 1 29,4
[Spectrum719]
name=20180615_KS_CL_9.16219.16219.5.0
pep1=3 6 16 SVETLKEMIK 9.8835 MNFSHGTHEYHAETIKNVR 1
[Spectrum720]
name=20180615_KS_CL_9.8630.8630.4.0
pep1=3 1 4 KAADVHEVR 9.8375 NICKVVDVGSK 1 15,4
[Spectrum721]
name=20180615_KS_CL_9.22764.22764.4.0
pep1=3 4 23 NICKVVDVGSK 9.8294 TATESFASDPILYRPVAVALDTKGPEIR 1 3,4
[Spectrum722]
name=20180615_KS_CL_9.23247.23247.4.0
pep1=3 6 25 SVETLKEMIKSGMNVAR 9.8255 AEGSDVANAVLDGADCIMLSGETAKGDYPLEAVR 1 8,8 10,2 36,4 36,8
[Spectrum723]
name=20180615_KS_CL_9.12474.12474.5.0
pep1=3 16 6 MNFSHGTHEYHAETIKNVR 9.8228 SVETLKEMIK 1 1,8 30,8
[Spectrum724]
name=20180615_KS_CL_9.23174.23174.4.0
pep1=3 5 25 TGLIKGSGTAEVELK 9.7533 AEGSDVANAVLDGADCIMLSGETAKGDYPLEAVR 1 34,4
[Spectrum725]
name=20180615_KS_CL_9.22658.22658.5.0
pep1=3 4 2 NICKVVDVGSK 9.7248 QKGPDFLVTEVENGGFLGSKK 1 3,4
[Spectrum726]
name=20180615_KS_CL_9.23940.23940.4.0
pep1=3 6 1 DIQDLKFGVEQDVDMVFASFIR 9.5518 KILGEK 1
[Spectrum727]
name=20180615_KS_CL_9.11993.11993.4.0
pep1=3 1 1 KAADVHEVR 9.5407 KLFEELAR 1
[Spectrum728]
name=20180615_KS_CL_9.7809.7809.5.0
pep1=3 1 4 KAADVHEVR 9.5231 IISKIENHEGVR 1
[Spectrum729]
name=20180615_KS_CL_9.22839.22839.5.0
pep1=3 10 3 SVETLKEMIKSGMNVAR 9.5126 AGKPVICATQMLESMIK 1 13,8 27,4 29,8
[Spectrum730]
name=20180615_KS_CL_9.22926.22926.5.0
pep1=3 1 23 KGVNLPGAAVDLPAVSEK 9.3722 TATESFASDPILYRPVAVALDTKGPEIR 1
[Spectrum731]
name=20180615_KS_CL_9.23247.23247.4.0
pep1=3 25 6 AEGSDVANAVLDGADCIMLSGETAKGDYPLEAVR 9.3365 SVETLKEMIKSGMNVAR 1 16,4 16,8 45,8 47,7
[Spectrum732]
name=20180615_KS_CL_9.14058.14058.5.0
pep1=3 1 1 KAADVHEVR 9.3190 KGVNLPGAAVDLPAVSEK 1
[Spectrum733]
name=20180615_KS_CL_9.18220.18220.3.0
pep1=3 1 1 KILGEK 9.2765 KGVNLPGAAVDLPAVSEK 1
[Spectrum734]
name=20180615_KS_CL_9.22786.22786.7.0
pep1=3 25 18 AEGSDVANAVLDGADCIMLSGETAKGDYPLEAVR 9.2269 KGVNLPGAAVDLPAVSEKDIQDLK 1 16,4 16,8 38,7
[Spectrum735]
name=20180615_KS_CL_9.22796.22796.5.0
pep1=3 5 23 TGLIKGSGTAEVELK 9.1639 TATESFASDPILYRPVAVALDTKGPEIR 1
[Spectrum736]
name=20180615_KS_CL_9.22880.22880.3.0
pep1=3 1 25 KPRPTR 9.0813 AEGSDVANAVLDGADCIMLSGETAKGDYPLEAVR 1 25,4
[Spectrum737]
name=20180615_KS_CL_9.23537.23537.4.0
pep1=3 25 6 AEGSDVANAVLDGADCIMLSGETAKGDYPLEAVR 8.9550 SVETLKEMIKSGMNVAR 1 16,4 45,8 47,7
[Spectrum738]
name=20180615_KS_CL_9.16360.16360.4.0
pep1=3 6 16 SVETLKEMIK 8.8397 MNFSHGTHEYHAETIKNVR 1
[Spectrum739]
name=20180615_KS_CL_9.22157.22157.3.0
pep1=3 1 7 KGATLK 8.7572 VVDVGSKVYVDDGLISLQVK 1
[Spectrum740]
name=20180615_KS_CL_9.6555.6555.3.0
pep1=3 1 1 KAADVHEVR 8.6113 KILGEK 1
[Spectrum741]
name=20180615_KS_CL_9.16612.16612.3.0
pep1=3 1 13 KGATLK 8.4850 VYVDDGLISLQVKQK 1
[Spectrum742]
name=20180615_KS_CL_9.6718.6718.5.0
pep1=3 1 1 KAADVHEVR 8.4800 KILGEK 1
[Spectrum743]
name=20180615_KS_CL_9.22586.22586.4.0
pep1=3 4 23 IISKIENHEGVR 8.4503 TATESFASDPILYRPVAVALDTKGPEIR 1
[Spectrum744]
name=20180615_KS_CL_9.13816.13816.5.0
pep1=3 6 16 SVETLKEMIK 8.4096 MNFSHGTHEYHAETIKNVR 1 8,8
[Spectrum745]
name=20180615_KS_CL_9.14080.14080.3.0
pep1=3 1 1 KAADVHEVR 8.2813 KGVNLPGAAVDLPAVSEK 1
[Spectrum746]
name=20180615_KS_CL_9.22973.22973.4.0
pep1=3 4 2 NICKVVDVGSK 8.1701 QKGPDFLVTEVENGGFLGSKK 1 3,4 34,7
[Spectrum747]
name=20180615_KS_CL_9.21428.21428.3.0
pep1=3 5 1 TGLIKGSGTAEVELK 8.1228 KGVNLPGAAVDLPAVSEK 1
[Spectrum748]
name=20180615_KS_CL_9.23035.23035.4.0
pep1=3 1 11 KLFEELAR 8.1227 GDLGIEIPAEKVFLAQK 1
[Spectrum749]
name=20180615_KS_CL_9.15419.15419.3.0
pep1=3 1 6 KGATLK 8.1172 SVETLKEMIK 1
[Spectrum750]
name=20180615_KS_CL_9.2303.2303.4.0
pep1=3 1 1 KPRPTR 8.1047 KPRPTR 1
[Spectrum751]
name=20180615_KS_CL_9.21729.21729.5.0
pep1=3 9 1 VNLAMNVGKAR 7.9967 KGDVVIVLTGWRPGSGFTNTMR 1 5,8 35,8
[Spectrum752]
name=20180615_KS_CL_9.9826.9826.4.0
pep1=3 1 1 KAADVHEVR 7.9925 KILGEKGK 1 18,7
[Spectrum753]
name=20180615_KS_CL_9.22537.22537.5.0
pep1=3 9 1 VNLAMNVGKAR 7.9844 KGDVVIVLTGWRPGSGFTNTMR 1 5,8
[Spectrum754]
name=20180615_KS_CL_9.8632.8632.3.0
pep1=3 1 4 KAADVHEVR 7.9830 NICKVVDVGSK 1 15,4
[Spectrum755]
name=20180615_KS_CL_9.21990.21990.4.0
pep1=3 1 7 KGATLK 7.9678 VVDVGSKVYVDDGLISLQVK 1
[Spectrum756]
name=20180615_KS_CL_9.22759.22759.5.0
pep1=3 4 23 NICKVVDVGSK 7.9402 TATESFASDPILYRPVAVALDTKGPEIR 1 3,4
[Spectrum757]
name=20180615_KS_CL_9.6569.6569.4.0
pep1=3 1 1 KAADVHEVR 7.9051 KILGEK 1
[Spectrum758]
name=20180615_KS_CL_9.20010.20010.3.0
pep1=3 4 1 NICKVVDVGSK 7.8748 KGVNLPGAAVDLPAVSEK 1 3,4
[Spectrum759]
name=20180615_KS_CL_9.22305.22305.4.0
pep1=3 5 5 TGLIKGSGTAEVELKK 7.8199 GATLKITLDNAYMEK 1
[Spectrum760]
name=20180615_KS_CL_9.15721.15721.4.0
pep1=3 1 1 KGATLK 7.7899 KGVNLPGAAVDLPAVSEK 1
[Spectrum761]
name=20180615_KS_CL_9.23846.23846.3.0
pep1=3 1 6 KILGEK 7.7604 DIQDLKFGVEQDVDMVFASFIR 1 24,8
[Spectrum762]
name=20180615_KS_CL_9.18237.18237.4.0
pep1=3 1 1 KILGEK 7.7310 KGVNLPGAAVDLPAVSEK 1
[Spectrum763]
name=20180615_KS_CL_9.23430.23430.5.0
pep1=3 25 18 AEGSDVANAVLDGADCIMLSGETAKGDYPLEAVR 7.6754 GPDFLVTEVENGGFLGSKK 1 16,4 16,8
[Spectrum764]
name=20180615_KS_CL_9.23074.23074.6.0
pep1=3 23 18 TATESFASDPILYRPVAVALDTKGPEIR 7.5520 GPDFLVTEVENGGFLGSKK 1
[Spectrum765]
name=20180615_KS_CL_9.19258.19258.5.0
pep1=3 1 25 KPRPTR 7.5338 AEGSDVANAVLDGADCIMLSGETAKGDYPLEAVR 1 25,4 25,8
[Spectrum766]
name=20180615_KS_CL_9.23023.23023.5.0
pep1=3 23 25 TATESFASDPILYRPVAVALDTKGPEIR 7.4698 AEGSDVANAVLDGADCIMLSGETAKGDYPLEAVR 1 47,4 47,8
[Spectrum767]
name=20180615_KS_CL_9.22699.22699.3.0
pep1=3 1 1 KLFEELAR 7.4085 KLFEELAR 1
[Spectrum768]
name=20180615_KS_CL_9.18321.18321.5.0
pep1=3 5 1 TGLIKGSGTAEVELKK 7.3814 KGVNLPGAAVDLPAVSEK 1
[Spectrum769]
name=20180615_KS_CL_9.15122.15122.3.0
pep1=3 1 2 KILGEK 7.3603 GKNIKIISK 1 14,7
[Spectrum770]
name=20180615_KS_CL_9.23051.23051.4.0
pep1=3 18 17 GPDFLVTEVENGGFLGSKK 7.3402 GVNLPGAAVDLPAVSEKDIQDLK 1
[Spectrum771]
name=20180615_KS_CL_9.8615.8615.5.0
pep1=3 1 4 KAADVHEVR 7.3025 NICKVVDVGSK 1 15,4
[Spectrum772]
name=20180615_KS_CL_9.22671.22671.5.0
pep1=3 9 1 VNLAMNVGKAR 7.2820 KGDVVIVLTGWRPGSGFTNTMR 1
[Spectrum773]
name=20180615_KS_CL_9.20685.20685.6.0
pep1=3 1 23 KPRPTR 7.1874 TATESFASDPILYRPVAVALDTKGPEIR 1
[Spectrum774]
name=20180615_KS_CL_9.22560.22560.4.0
pep1=3 4 11 IISKIENHEGVR 7.1756 GDLGIEIPAEKVFLAQK 1
[Spectrum775]
name=20180615_KS_CL_9.22669.22669.4.0
pep1=3 1 1 KLFEELAR 7.1423 KLFEELAR 1
[Spectrum776]
name=20180615_KS_CL_9.23875.23875.3.0
pep1=3 5 6 ILGEKGK 7.0939 DIQDLKFGVEQDVDMVFASFIR 1 25,8
[Spectrum777]
name=20180615_KS_CL_9.22757.22757.4.0
pep1=3 1 13 KGVNLPGAAVDLPAVSEK 7.0845 VYVDDGLISLQVKQK 1
[Spectrum778]
name=20180615_KS_CL_9.23042.23042.6.0
pep1=3 23 25 TATESFASDPILYRPVAVALDTKGPEIR 7.0465 AEGSDVANAVLDGADCIMLSGETAKGDYPLEAVR 1 47,4 47,8
[Spectrum779]
name=20180615_KS_CL_9.10671.10671.4.0
pep1=3 3 1 NIKIISK 7.0096 KILGEK 1
[Spectrum780]
name=20180615_KS_CL_9.11675.11675.3.0
pep1=3 1 5 KGATLK 7.0092 TGLIKGSGTAEVELK 1
[Spectrum781]
name=20180615_KS_CL_9.11840.11840.4.0
pep1=3 1 5 KGATLK 6.9875 TGLIKGSGTAEVELK 1
[Spectrum782]
name=20180615_KS_CL_9.14869.14869.6.0
pep1=3 16 6 MNFSHGTHEYHAETIKNVR 6.9652 SVETLKEMIK 1 1,8
[Spectrum783]
name=20180615_KS_CL_9.10410.10410.4.0
pep1=3 1 5 KAADVHEVR 6.9005 TGLIKGSGTAEVELK 1
[Spectrum784]
name=20180615_KS_CL_9.10692.10692.3.0
pep1=3 3 1 NIKIISK 6.8607 KILGEK 1
[Spectrum785]
name=20180615_KS_CL_9.7363.7363.4.0
pep1=3 4 1 NICKVVDVGSK 6.8158 KAADVHEVRK 1 3,4
[Spectrum786]
name=20180615_KS_CL_9.5082.5082.5.0
pep1=3 1 1 KAADVHEVR 6.6696 KGATLK 1
[Spectrum787]
name=20180615_KS_CL_9.16359.16359.3.0
pep1=3 1 1 KLFEELAR 6.6668 KILGEK 1
[Spectrum788]
name=20180615_KS_CL_9.22941.22941.6.0
pep1=3 1 25 KPRPTR 6.6088 AEGSDVANAVLDGADCIMLSGETAKGDYPLEAVR 1 25,4
[Spectrum789]
name=20180615_KS_CL_9.22621.22621.4.0
pep1=3 5 23 TGLIKGSGTAEVELKK 6.6063 TATESFASDPILYRPVAVALDTKGPEIR 1
[Spectrum790]
name=20180615_KS_CL_9.5073.5073.4.0
pep1=3 1 1 KAADVHEVR 6.5908 KGATLK 1
[Spectrum791]
name=20180615_KS_CL_9.22507.22507.6.0
pep1=3 1 25 KPRPTR 6.5670 AEGSDVANAVLDGADCIMLSGETAKGDYPLEAVR 1 25,4 25,8
[Spectrum792]
name=20180615_KS_CL_9.22599.22599.5.0
pep1=3 5 23 TGLIKGSGTAEVELKK 6.5644 TATESFASDPILYRPVAVALDTKGPEIR 1
[Spectrum793]
name=20180615_KS_CL_9.23300.23300.6.0
pep1=3 25 20 AEGSDVANAVLDGADCIMLSGETAKGDYPLEAVR 6.5250 QKGPDFLVTEVENGGFLGSKK 1 16,4
[Spectrum794]
name=20180615_KS_CL_9.21442.21442.5.0
pep1=3 1 1 KILGEK 6.4238 KGVNLPGAAVDLPAVSEKDIQDLK 1
[Spectrum795]
name=20180615_KS_CL_9.16298.16298.4.0
pep1=3 1 1 KLFEELAR 6.3179 KILGEK 1
[Spectrum796]
name=20180615_KS_CL_9.22482.22482.4.0
pep1=3 1 25 KPRPTR 6.3145 AEGSDVANAVLDGADCIMLSGETAKGDYPLEAVR 1 25,4 25,8
[Spectrum797]
name=20180615_KS_CL_9.9832.9832.5.0
pep1=3 1 1 KAADVHEVR 6.3050 KILGEKGK 1 18,7
[Spectrum798]
name=20180615_KS_CL_9.23031.23031.5.0
pep1=3 23 17 TATESFASDPILYRPVAVALDTKGPEIR 6.2547 GVNLPGAAVDLPAVSEKDIQDLK 1
[Spectrum799]
name=20180615_KS_CL_9.9552.9552.4.0
pep1=3 10 1 GSGTAEVELKK 6.2546 KILGEK 1
[Spectrum800]
name=20180615_KS_CL_9.22200.22200.5.0
pep1=3 5 6 TGLIKGSGTAEVELK 6.2510 KGATLKITLDNAYMEK 1
[Spectrum801]
name=20180615_KS_CL_9.23842.23842.4.0
pep1=3 1 6 KILGEK 6.2489 DIQDLKFGVEQDVDMVFASFIR 1 24,8
[Spectrum802]
name=20180615_KS_CL_9.16596.16596.4.0
pep1=3 1 13 KGATLK 6.2439 VYVDDGLISLQVKQK 1
[Spectrum803]
name=20180615_KS_CL_9.13104.13104.5.0
pep1=3 1 1 KPRPTR 6.2419 KGVNLPGAAVDLPAVSEK 1
[Spectrum804]
name=20180615_KS_CL_9.22889.22889.6.0
pep1=3 18 28 AGKPVICATQMLESMIKKPR 6.1957 PTRAEGSDVANAVLDGADCIMLSGETAKGDYPLEAVR 1 7,4 9,8 42,4 42,8
[Spectrum805]
name=20180615_KS_CL_9.15540.15540.4.0
pep1=3 1 6 KGATLK 6.1337 SVETLKEMIK 1
[Spectrum806]
name=20180615_KS_CL_9.22635.22635.4.0
pep1=3 1 6 KLFEELAR 5.9755 VFLAQKMIIGR 1 18,8
[Spectrum807]
name=20180615_KS_CL_9.22638.22638.5.0
pep1=3 10 23 GSGTAEVELKK 5.7533 TATESFASDPILYRPVAVALDTKGPEIR 1
[Spectrum808]
name=20180615_KS_CL_9.22889.22889.6.0
pep1=3 6 25 KGATLKITLDNAYMEK 5.6789 AEGSDVANAVLDGADCIMLSGETAKGDYPLEAVRMQHLIAR 1 35,4
[Spectrum809]
name=20180615_KS_CL_9.20294.20294.4.0
pep1=3 6 4 SVETLKEMIK 5.6684 NICKVVDVGSK 1 16,4
[Spectrum810]
name=20180615_KS_CL_9.22787.22787.4.0
pep1=3 5 10 TGLIKGSGTAEVELKK 5.5608 ITLDNAYMEKCDENILWLDYK 1 30,4
[Spectrum811]
name=20180615_KS_CL_9.23879.23879.4.0
pep1=3 1 6 KGVNLPGAAVDLPAVSEK 5.4070 DIQDLKFGVEQDVDMVFASFIR 1 36,8
[Spectrum812]
name=20180615_KS_CL_9.7460.7460.4.0
pep1=3 1 4 KPRPTR 5.3531 NICKVVDVGSK 1 12,4
[Spectrum813]
name=20180615_KS_CL_9.9379.9379.3.0
pep1=3 1 4 KGATLK 5.3348 EMIKSGMNVAR 1
[Spectrum814]
name=20180615_KS_CL_9.9618.9618.4.0
pep1=3 1 4 KGATLK 5.2820 NICKVVDVGSK 1 12,4
[Spectrum815]
name=20180615_KS_CL_9.22544.22544.3.0
pep1=3 1 25 KPRPTR 5.2782 AEGSDVANAVLDGADCIMLSGETAKGDYPLEAVR 1 25,4 25,8
[Spectrum816]
name=20180615_KS_CL_9.17634.17634.3.0
pep1=3 1 3 KLFEELAR 5.1903 NIKIISK 1
[Spectrum817]
name=20180615_KS_CL_9.16127.16127.4.0
pep1=3 4 5 NICKVVDVGSK 5.1424 TGLIKGSGTAEVELK 1 3,4
[Spectrum818]
name=20180615_KS_CL_9.22850.22850.3.0
pep1=3 3 14 AGKPVICATQMLESMIK 5.0912 PVICATQMLESMIKK 1 7,4 24,4
[Spectrum819]
name=20180615_KS_CL_9.7004.7004.4.0
pep1=3 1 1 KGATLK 5.0622 KILGEK 1
[Spectrum820]
name=20180615_KS_CL_9.23783.23783.4.0
pep1=3 6 6 DIQDLKFGVEQDVDMVFASFIR 5.0579 KILGEKGK 1
[Spectrum821]
name=20180615_KS_CL_9.12395.12395.6.0
pep1=3 16 6 MNFSHGTHEYHAETIKNVR 5.0168 SVETLKEMIK 1 1,8 30,8
[Spectrum822]
name=20180615_KS_CL_9.23320.23320.6.0
pep1=3 25 17 AEGSDVANAVLDGADCIMLSGETAKGDYPLEAVR 5.0129 GDLGIEIPAEKVFLAQKMIIGRCNR 1 16,4 16,8 48,7 50,8 55,4
[Spectrum823]
name=20180615_KS_CL_9.11962.11962.5.0
pep1=3 1 1 KAADVHEVR 4.9854 KLFEELAR 1
[Spectrum824]
name=20180615_KS_CL_9.7065.7065.3.0
pep1=3 1 10 KAADVHEVR 4.9689 GSGTAEVELKK 1
[Spectrum825]
name=20180615_KS_CL_9.19971.19971.5.0
pep1=3 1 18 KPRPTR 4.9219 GPDFLVTEVENGGFLGSKK 1
[Spectrum826]
name=20180615_KS_CL_9.13172.13172.4.0
pep1=3 1 1 KPRPTR 4.8850 KGVNLPGAAVDLPAVSEK 1
[Spectrum827]
name=20180615_KS_CL_9.22975.22975.4.0
pep1=3 20 17 QKGPDFLVTEVENGGFLGSKK 4.8793 GVNLPGAAVDLPAVSEKDIQDLK 1
[Spectrum828]
name=20180615_KS_CL_9.22933.22933.6.0
pep1=3 18 28 AGKPVICATQMLESMIKKPR 4.8371 PTRAEGSDVANAVLDGADCIMLSGETAKGDYPLEAVR 1 7,4 13,8 42,4
[Spectrum829]
name=20180615_KS_CL_9.17235.17235.6.0
pep1=3 1 18 KPRPTR 4.8001 AGKPVICATQMLESMIKKPR 1 16,4
[Spectrum830]
name=20180615_KS_CL_9.6216.6216.4.0
pep1=3 1 4 KGATLK 4.7675 EMIKSGMNVAR 1 11,8 16,8
[Spectrum831]
name=20180615_KS_CL_9.22850.22850.3.0
pep1=3 4 2 NICKVVDVGSK 4.6708 QKGPDFLVTEVENGGFLGSKK 1 3,4 34,7
[Spectrum832]
name=20180615_KS_CL_9.7692.7692.4.0
pep1=3 1 3 KAADVHEVR 4.6580 NIKIISK 1
[Spectrum833]
name=20180615_KS_CL_9.11949.11949.4.0
pep1=3 1 6 KGATLK 4.6338 SVETLKEMIK 1 17,8
[Spectrum834]
name=20180615_KS_CL_9.13321.13321.5.0
pep1=3 1 13 KPRPTR 4.6336 VYVDDGLISLQVKQK 1
[Spectrum835]
name=20180615_KS_CL_9.7736.7736.5.0
pep1=3 1 5 KPRPTR 4.5794 TGLIKGSGTAEVELKK 1
[Spectrum836]
name=20180615_KS_CL_9.23874.23874.4.0
pep1=3 5 6 ILGEKGK 4.5584 DIQDLKFGVEQDVDMVFASFIR 1 25,8
[Spectrum837]
name=20180615_KS_CL_9.14495.14495.5.0
pep1=3 1 13 KAADVHEVR 4.5485 VYVDDGLISLQVKQK 1
[Spectrum838]
name=20180615_KS_CL_9.8657.8657.6.0
pep1=3 1 5 KAADVHEVR 4.5265 TGLIKGSGTAEVELKK 1
[Spectrum839]
name=20180615_KS_CL_9.22785.22785.6.0
pep1=3 15 4 PVICATQMLESMIKKPRPTR 4.5256 IISKIENHEGVRRFDEILEASDGIMVAR 1 4,4 14,7
[Spectrum840]
name=20180615_KS_CL_9.23746.23746.4.0
pep1=3 1 6 KILGEK 4.4921 DIQDLKFGVEQDVDMVFASFIRK 1
[Spectrum841]
name=20180615_KS_CL_9.23082.23082.6.0
pep1=3 23 16 TATESFASDPILYRPVAVALDTKGPEIR 4.4725 KGATLKITLDNAYMEKCDENILWLDYK 1 45,8 48,4
[Spectrum842]
name=20180615_KS_CL_9.23286.23286.7.0
pep1=3 17 30 AGKPVICATQMLESMIKKPR 4.4666 PRPTRAEGSDVANAVLDGADCIMLSGETAKGDYPLEAVR 1 7,4 18,7 44,4
[Spectrum843]
name=20180615_KS_CL_9.8064.8064.4.0
pep1=3 1 4 KGATLK 4.4615 EMIKSGMNVAR 1 11,8
[Spectrum844]
name=20180615_KS_CL_9.23018.23018.5.0
pep1=3 6 4 SVETLKEMIKSGMNVAR 4.4035 IISKIENHEGVRRFDEILEASDGIMVAR 1 8,8 10,2 7,8 45,8
[Spectrum845]
name=20180615_KS_CL_9.23154.23154.4.0
pep1=3 6 19 SVETLKEMIKSGMNVAR 4.3865 NTGIICTIGPASRSVETLKEMIK 1 10,2 7,8 26,4
[Spectrum846]
name=20180615_KS_CL_9.12021.12021.3.0
pep1=3 1 6 KGATLK 4.3199 SVETLKEMIK 1 17,8
[Spectrum847]
name=20180615_KS_CL_9.9880.9880.3.0
pep1=3 1 1 KAADVHEVR 4.2528 KILGEKGK 1 18,7
[Spectrum848]
name=20180615_KS_CL_9.22513.22513.5.0
pep1=3 1 18 KPRPTR 4.2514 AGKPVICATQMLESMIKKPR 1 16,4 26,7
[Spectrum849]
name=20180615_KS_CL_9.22656.22656.4.0
pep1=3 10 23 GSGTAEVELKK 4.1863 TATESFASDPILYRPVAVALDTKGPEIR 1
[Spectrum850]
name=20180615_KS_CL_9.12799.12799.4.0
pep1=3 1 5 KPRPTR 4.1473 TGLIKGSGTAEVELKK 1 24,7
[Spectrum851]
name=20180615_KS_CL_9.23039.23039.6.0
pep1=3 5 15 GATLKITLDNAYMEKCDENILWLDYKNICK 4.1034 CDENILWLDYKNICKVVDVGSK 1 16,4 26,7 24,4 34,4 44,2 41,4
[Spectrum852]
name=20180615_KS_CL_9.22628.22628.6.0
pep1=3 6 25 KGATLKITLDNAYMEK 4.0731 AEGSDVANAVLDGADCIMLSGETAKGDYPLEAVRMQHLIAR 1 35,4 52,8
[Spectrum853]
name=20180615_KS_CL_9.19200.19200.5.0
pep1=3 1 11 KPRPTR 4.0007 GDLGIEIPAEKVFLAQK 1
[Spectrum854]
name=20180615_KS_CL_9.7042.7042.4.0
pep1=3 1 10 KAADVHEVR 3.9708 GSGTAEVELKK 1
[Spectrum855]
name=20180615_KS_CL_9.12801.12801.5.0
pep1=3 1 15 KPRPTR 3.9613 TGLIKGSGTAEVELKK 1 14,7
[Spectrum856]
name=20180615_KS_CL_9.16315.16315.3.0
pep1=3 4 5 NICKVVDVGSK 3.9536 TGLIKGSGTAEVELK 1 3,4
[Spectrum857]
name=20180615_KS_CL_9.22247.22247.4.0
pep1=3 5 5 TGLIKGSGTAEVELKK 3.9401 GATLKITLDNAYMEK 1 32,8
[Spectrum858]
name=20180615_KS_CL_9.12494.12494.4.0
pep1=3 16 6 MNFSHGTHEYHAETIKNVR 3.9276 SVETLKEMIK 1 1,8 30,8
[Spectrum859]
name=20180615_KS_CL_9.21001.21001.3.0
pep1=3 4 13 NICKVVDVGSK 3.9216 VYVDDGLISLQVKQK 1 3,4
[Spectrum860]
name=20180615_KS_CL_9.20712.20712.4.0
pep1=3 1 23 KPRPTR 3.9103 TATESFASDPILYRPVAVALDTKGPEIR 1
[Spectrum861]
name=20180615_KS_CL_9.18387.18387.3.0
pep1=3 6 1 SVETLKEMIK 3.8813 KILGEK 1
[Spectrum862]
name=20180615_KS_CL_9.10434.10434.3.0
pep1=3 1 5 KAADVHEVR 3.8615 TGLIKGSGTAEVELK 1
[Spectrum863]
name=20180615_KS_CL_9.23439.23439.5.0
pep1=3 25 6 AEGSDVANAVLDGADCIMLSGETAKGDYPLEAVR 3.7787 VFLAQKMIIGRCNRAGK 1 16,4 16,8 44,8 49,4
[Spectrum864]
name=20180615_KS_CL_9.22645.22645.6.0
pep1=3 6 25 KGATLKITLDNAYMEK 3.7773 AEGSDVANAVLDGADCIMLSGETAKGDYPLEAVRMQHLIAR 1 14,8 35,4
[Spectrum865]
name=20180615_KS_CL_9.9383.9383.3.0
pep1=3 1 5 KPRPTR 3.6882 TGLIKGSGTAEVELK 1
[Spectrum866]
name=20180615_KS_CL_9.23117.23117.5.0
pep1=3 9 15 VNLAMNVGKARGFFKK 3.6794 GATLKITLDNAYMEKCDENILWLDYK 1 5,8 24,2 29,4
[Spectrum867]
name=20180615_KS_CL_9.9297.9297.4.0
pep1=3 1 5 KPRPTR 3.6692 TGLIKGSGTAEVELK 1
[Spectrum868]
name=20180615_KS_CL_9.23105.23105.5.0
pep1=3 11 15 CDENILWLDYKNICKVVDVGSK 3.6559 PVICATQMLESMIKKPRPTR 1 1,4 14,4 15,7 29,4 35,8 39,2
[Spectrum869]
name=20180615_KS_CL_9.23105.23105.5.0
pep1=3 11 14 CDENILWLDYKNICKVVDVGSK 3.6559 PVICATQMLESMIKKPRPTR 1 1,4 14,4 15,7 29,4 35,8 40,2
[Spectrum870]
name=20180615_KS_CL_9.3430.3430.3.0
pep1=3 1 1 KPRPTR 3.5969 KGATLK 1
[Spectrum871]
name=20180615_KS_CL_9.9675.9675.3.0
pep1=3 1 4 KGATLK 3.5836 NICKVVDVGSK 1 12,4
[Spectrum872]
name=20180615_KS_CL_9.7653.7653.4.0
pep1=3 10 1 GSGTAEVELKK 3.5814 KGATLK 1
[Spectrum873]
name=20180615_KS_CL_9.19860.19860.4.0
pep1=3 1 18 KPRPTR 3.5664 GPDFLVTEVENGGFLGSKK 1
[Spectrum874]
name=20180615_KS_CL_9.22227.22227.5.0
pep1=3 5 5 TGLIKGSGTAEVELKK 3.5383 GATLKITLDNAYMEK 1 32,8
[Spectrum875]
name=20180615_KS_CL_9.14943.14943.4.0
pep1=3 3 1 NIKIISK 3.5227 KILGEKGK 1 16,7
[Spectrum876]
name=20180615_KS_CL_9.9352.9352.5.0
pep1=3 1 5 KPRPTR 3.4999 TGLIKGSGTAEVELK 1
[Spectrum877]
name=20180615_KS_CL_9.6922.6922.5.0
pep1=3 1 4 KPRPTR 3.4710 IISKIENHEGVR 1
[Spectrum878]
name=20180615_KS_CL_9.22933.22933.6.0
pep1=3 3 6 AGKPVICATQMLESMIKK 3.4699 SVETLKEMIKSGMNVARMNFSHGTHEYHAETIK 1 7,4 13,8 17,7 31,2 33,8
[Spectrum879]
name=20180615_KS_CL_9.17947.17947.4.0
pep1=3 10 1 GSGTAEVELKK 3.4475 KGVNLPGAAVDLPAVSEK 1
[Spectrum880]
name=20180615_KS_CL_9.23016.23016.4.0
pep1=3 1 15 KPRPTR 3.4456 PVICATQMLESMIKKPR 1 13,4 15,8 19,8
[Spectrum881]
name=20180615_KS_CL_9.23030.23030.4.0
pep1=3 10 26 SVETLKEMIKSGMNVAR 3.4284 NVRTATESFASDPILYRPVAVALDTKGPEIR 1 8,8 13,8
[Spectrum882]
name=20180615_KS_CL_9.22975.22975.4.0
pep1=3 6 19 SVETLKEMIKSGMNVAR 3.4160 NTGIICTIGPASRSVETLKEMIK 1 8,8 10,2 7,8 26,4
[Spectrum883]
name=20180615_KS_CL_9.17669.17669.6.0
pep1=3 1 17 KPRPTR 3.4107 AGKPVICATQMLESMIKKPR 1 16,4
[Spectrum884]
name=20180615_KS_CL_9.22445.22445.6.0
pep1=3 5 20 TGLIKGSGTAEVELKK 3.3657 QKGPDFLVTEVENGGFLGSKK 1
[Spectrum885]
name=20180615_KS_CL_9.7491.7491.5.0
pep1=3 1 4 KPRPTR 3.3605 NICKVVDVGSK 1 12,4
[Spectrum886]
name=20180615_KS_CL_9.12069.12069.4.0
pep1=3 10 4 GSGTAEVELKK 3.3298 NICKVVDVGSK 1 17,4
[Spectrum887]
name=20180615_KS_CL_9.22146.22146.4.0
pep1=3 5 6 TGLIKGSGTAEVELK 3.3075 KGATLKITLDNAYMEK 1 32,8
[Spectrum888]
name=20180615_KS_CL_9.17546.17546.5.0
pep1=3 1 15 KPRPTR 3.2938 PVICATQMLESMIKKPR 1 13,4
[Spectrum889]
name=20180615_KS_CL_9.10769.10769.4.0
pep1=3 1 1 KPRPTR 3.2877 KLFEELAR 1
[Spectrum890]
name=20180615_KS_CL_9.23418.23418.5.0
pep1=3 25 11 AEGSDVANAVLDGADCIMLSGETAKGDYPLEAVR 3.2847 GDLGIEIPAEKVFLAQKMIIGRCNR 1 16,4 16,8 54,7 50,8 55,4
[Spectrum891]
name=20180615_KS_CL_9.22805.22805.4.0
pep1=3 4 4 IISKIENHEGVR 3.2693 NICKVVDVGSK 1 18,4
[Spectrum892]
name=20180615_KS_CL_9.18433.18433.3.0
pep1=3 1 7 KGVNLPGAAVDLPAVSEK 3.2662 ILGEKGKNIK 1 26,7
[Spectrum893]
name=20180615_KS_CL_9.18433.18433.3.0
pep1=3 1 5 KGVNLPGAAVDLPAVSEK 3.2662 ILGEKGKNIK 1 28,7
[Spectrum894]
name=20180615_KS_CL_9.13706.13706.4.0
pep1=3 6 16 SVETLKEMIK 3.2635 MNFSHGTHEYHAETIKNVR 1 8,8
[Spectrum895]
name=20180615_KS_CL_9.23052.23052.4.0
pep1=3 14 17 PVICATQMLESMIKKPR 3.2467 FGVEQDVDMVFASFIRKAADVHEVRK 1 4,4 6,8
[Spectrum896]
name=20180615_KS_CL_9.11800.11800.4.0
pep1=3 1 10 KPRPTR 3.1787 GSGTAEVELKKGATLK 1 20,7
[Spectrum897]
name=20180615_KS_CL_9.23009.23009.5.0
pep1=3 10 15 KAADVHEVRKILGEK 3.1088 GATLKITLDNAYMEKCDENILWLDYKNICK 1 34,4 47,4
[Spectrum898]
name=20180615_KS_CL_9.7450.7450.3.0
pep1=3 1 4 KPRPTR 3.0902 NICKVVDVGSK 1 12,4
[Spectrum899]
name=20180615_KS_CL_9.6202.6202.3.0
pep1=3 1 4 KGATLK 3.0856 EMIKSGMNVAR 1 11,8 16,8
[Spectrum900]
name=20180615_KS_CL_9.23463.23463.4.0
pep1=3 25 6 AEGSDVANAVLDGADCIMLSGETAKGDYPLEAVR 3.0431 DIQDLKFGVEQDVDMVFASFIRK 1 16,4 52,8
[Spectrum901]
name=20180615_KS_CL_9.16845.16845.4.0
pep1=3 10 5 GSGTAEVELKK 3.0248 GATLKITLDNAYMEK 1 27,8
[Spectrum902]
name=20180615_KS_CL_9.23342.23342.6.0
pep1=3 18 28 AGKPVICATQMLESMIKKPR 3.0155 PTRAEGSDVANAVLDGADCIMLSGETAKGDYPLEAVR 1 7,4 17,7 42,4
[Spectrum903]
name=20180615_KS_CL_9.23342.23342.6.0
pep1=3 17 28 AGKPVICATQMLESMIKKPR 3.0155 PTRAEGSDVANAVLDGADCIMLSGETAKGDYPLEAVR 1 7,4 18,7 42,4
[Spectrum904]
name=20180615_KS_CL_9.16974.16974.5.0
pep1=3 1 1 KPRPTR 2.9578 KGVNLPGAAVDLPAVSEKDIQDLK 1
[Spectrum905]
name=20180615_KS_CL_9.22816.22816.3.0
pep1=3 6 3 SVETLKEMIKSGMNVAR 2.9386 AGKPVICATQMLESMIK 1 8,8 13,8 27,4
[Spectrum906]
name=20180615_KS_CL_9.23320.23320.6.0
pep1=3 28 11 PTRAEGSDVANAVLDGADCIMLSGETAKGDYPLEAVR 2.8610 NICKVVDVGSKVYVDDGLISLQVK 1 19,4 19,8 43,4
[Spectrum907]
name=20180615_KS_CL_9.13447.13447.4.0
pep1=3 1 13 KPRPTR 2.8337 VYVDDGLISLQVKQK 1
[Spectrum908]
name=20180615_KS_CL_9.23079.23079.6.0
pep1=3 6 19 CNRAGKPVICATQMLESMIK 2.8312 GPDFLVTEVENGGFLGSKKGVNLPGAAVDLPAVSEK 1 1,4 10,4 10,8 14,8 41,7
[Spectrum909]
name=20180615_KS_CL_9.23079.23079.6.0
pep1=3 6 18 CNRAGKPVICATQMLESMIK 2.8312 GPDFLVTEVENGGFLGSKKGVNLPGAAVDLPAVSEK 1 1,4 10,4 10,8 14,8 42,7
[Spectrum910]
name=20180615_KS_CL_9.21503.21503.4.0
pep1=3 1 18 KILGEK 2.8024 KGVNLPGAAVDLPAVSEKDIQDLK 1
[Spectrum911]
name=20180615_KS_CL_9.6221.6221.5.0
pep1=3 1 6 KAADVHEVR 2.7858 KILGEKGK 1
[Spectrum912]
name=20180615_KS_CL_9.22535.22535.7.0
pep1=3 1 17 KGATLKITLDNAYMEK 2.7833 MQHLIAREAEAAMFHRKLFEELAR 1 6,7 20,8 32,8
[Spectrum913]
name=20180615_KS_CL_9.22509.22509.3.0
pep1=3 5 13 TGLIKGSGTAEVELK 2.7626 VYVDDGLISLQVKQK 1
[Spectrum914]
name=20180615_KS_CL_9.12430.12430.5.0
pep1=3 1 6 KPRPTR 2.7468 SVETLKEMIK 1
[Spectrum915]
name=20180615_KS_CL_9.23678.23678.4.0
pep1=3 1 6 KILGEK 2.7391 DIQDLKFGVEQDVDMVFASFIRK 1 24,8
[Spectrum916]
name=20180615_KS_CL_9.21566.21566.3.0
pep1=3 9 6 VNLAMNVGKAR 2.6763 SVETLKEMIK 1 5,8 22,8
[Spectrum917]
name=20180615_KS_CL_9.13098.13098.4.0
pep1=3 1 5 KPRPTR 2.6678 GATLKITLDNAYMEK 1
[Spectrum918]
name=20180615_KS_CL_9.13093.13093.6.0
pep1=3 1 18 KPRPTR 2.6430 AGKPVICATQMLESMIKKPR 1 16,4 22,8
[Spectrum919]
name=20180615_KS_CL_9.2637.2637.3.0
pep1=3 1 1 KPRPTR 2.6340 KPRPTR 1
[Spectrum920]
name=20180615_KS_CL_9.23083.23083.5.0
pep1=3 10 25 GSGTAEVELKK 2.6223 AEGSDVANAVLDGADCIMLSGETAKGDYPLEAVR 1 30,4
[Spectrum921]
name=20180615_KS_CL_9.12449.12449.4.0
pep1=3 1 6 KPRPTR 2.6167 SVETLKEMIK 1
[Spectrum922]
name=20180615_KS_CL_9.9386.9386.4.0
pep1=3 1 4 KGATLK 2.6150 EMIKSGMNVAR 1
[Spectrum923]
name=20180615_KS_CL_9.22962.22962.5.0
pep1=3 23 15 SGMNVARMNFSHGTHEYHAETIKNVR 2.5977 VYVDDGLISLQVKQKGPDFLVTEVENGGFLGSK 1 3,8 8,8
[Spectrum924]
name=20180615_KS_CL_9.23001.23001.5.0
pep1=3 20 17 QKGPDFLVTEVENGGFLGSKK 2.5429 GVNLPGAAVDLPAVSEKDIQDLK 1
[Spectrum925]
name=20180615_KS_CL_9.22934.22934.6.0
pep1=3 1 4 KLFEELARSSSHSTDLMEAMAMGSVEASYK 2.5082 NICKVVDVGSKVYVDDGLISLQVKQK 1 17,8 20,8 22,8 36,4 44,7 57,2
[Spectrum926]
name=20180615_KS_CL_9.14104.14104.4.0
pep1=3 1 6 KPRPTR 2.4928 VFLAQKMIIGR 1
[Spectrum927]
name=20180615_KS_CL_9.22693.22693.5.0
pep1=3 9 1 VNLAMNVGKAR 2.4853 KGDVVIVLTGWRPGSGFTNTMR 1 35,8
[Spectrum928]
name=20180615_KS_CL_9.22528.22528.6.0
pep1=3 6 3 SVETLKEMIKSGMNVAR 2.4771 AGKPVICATQMLESMIKKPR 1 8,8 10,2 7,8 27,4 37,2 38,2
[Spectrum929]
name=20180615_KS_CL_9.23422.23422.5.0
pep1=3 25 11 AEGSDVANAVLDGADCIMLSGETAKGDYPLEAVR 2.4617 NICKVVDVGSKVYVDDGLISLQVKQK 1 16,4 16,8 40,4 61,2
[Spectrum930]
name=20180615_KS_CL_9.5984.5984.3.0
pep1=3 1 10 KPRPTR 2.4502 GSGTAEVELKK 1
[Spectrum931]
name=20180615_KS_CL_9.22912.22912.4.0
pep1=3 6 9 CNRAGKPVICATQMLESMIK 2.4375 AADVHEVRKILGEK 1 1,4 10,4 14,8
[Spectrum932]
name=20180615_KS_CL_9.23573.23573.3.0
pep1=3 9 10 AADVHEVRKILGEK 2.4155 EAEAAMFHRKLFEELAR 1
[Spectrum933]
name=20180615_KS_CL_9.17056.17056.6.0
pep1=3 1 20 KPRPTR 2.3896 QKGPDFLVTEVENGGFLGSKK 1
[Spectrum934]
name=20180615_KS_CL_9.23088.23088.5.0
pep1=3 15 5 PVICATQMLESMIKKPRPTR 2.3748 GATLKITLDNAYMEKCDENILWLDYK 1 4,4 6,8 10,8 36,8 38,7 34,4
[Spectrum935]
name=20180615_KS_CL_9.23283.23283.5.0
pep1=3 6 17 CNRAGKPVICATQMLESMIKK 2.3698 GDLGIEIPAEKVFLAQKMIIGR 1 1,4 10,4 10,8 14,8 35,2 36,8
[Spectrum936]
name=20180615_KS_CL_9.22953.22953.3.0
pep1=3 4 14 EMIKSGMNVAR 2.3477 PVICATQMLESMIKKPR 1 2,8 7,8 18,4 20,8 24,8
[Spectrum937]
name=20180615_KS_CL_9.22833.22833.7.0
pep1=3 17 9 MQHLIAREAEAAMFHRKLFEELAR 2.3026 VNLAMNVGKARGFFKK 1 1,8 13,8 42,2
[Spectrum938]
name=20180615_KS_CL_9.23018.23018.5.0
pep1=3 20 5 QKGPDFLVTEVENGGFLGSKK 2.2959 GFFKKGDVVIVLTGWRPGSGFTNTMR 1 28,7 44,8
[Spectrum939]
name=20180615_KS_CL_9.23018.23018.5.0
pep1=3 20 4 QKGPDFLVTEVENGGFLGSKK 2.2959 GFFKKGDVVIVLTGWRPGSGFTNTMR 1 29,7 44,8
[Spectrum940]
name=20180615_KS_CL_9.15674.15674.3.0
pep1=3 1 1 KGATLK 2.2946 KGVNLPGAAVDLPAVSEK 1
[Spectrum941]
name=20180615_KS_CL_9.14208.14208.6.0
pep1=3 1 18 KPRPTR 2.2612 AGKPVICATQMLESMIKKPR 1 16,4 18,8
[Spectrum942]
name=20180615_KS_CL_9.20723.20723.4.0
pep1=3 23 7 DIQDLKFGVEQDVDMVFASFIRKAADVHEVR 2.2606 VVDVGSKVYVDDGLISLQVK 1
[Spectrum943]
name=20180615_KS_CL_9.13358.13358.6.0
pep1=3 1 17 KPRPTR 2.2314 AGKPVICATQMLESMIKKPR 1 16,4 22,8
[Spectrum944]
name=20180615_KS_CL_9.7719.7719.4.0
pep1=3 1 5 KPRPTR 2.2250 TGLIKGSGTAEVELKK 1
[Spectrum945]
name=20180615_KS_CL_9.13175.13175.3.0
pep1=3 1 1 KPRPTR 2.2031 KGVNLPGAAVDLPAVSEK 1
[Spectrum946]
name=20180615_KS_CL_9.10772.10772.5.0
pep1=3 1 18 KPRPTR 2.1657 AGKPVICATQMLESMIKKPR 1 16,4 18,8 22,8
[Spectrum947]
name=20180615_KS_CL_9.17300.17300.5.0
pep1=3 1 18 KPRPTR 2.1161 AGKPVICATQMLESMIKKPR 1 16,4
[Spectrum948]
name=20180615_KS_CL_9.22645.22645.6.0
pep1=3 1 25 KPRPTR 2.0998 AEGSDVANAVLDGADCIMLSGETAKGDYPLEAVRMQHLIAREAEAAMFHR 1 25,4 25,8
[Spectrum949]
name=20180615_KS_CL_9.22732.22732.6.0
pep1=3 3 23 AGKPVICATQMLESMIKK 2.0964 DPVQEAWAEDVDLRVNLAMNVGKARGFFK 1 7,4 13,8
[Spectrum950]
name=20180615_KS_CL_9.22491.22491.4.0
pep1=3 4 9 EMIKSGMNVAR 2.0873 VNLAMNVGKARGFFK 1 7,8
[Spectrum951]
name=20180615_KS_CL_9.22917.22917.4.0
pep1=3 5 8 ILGEKGKNIK 2.0846 GIFPVVCKDPVQEAWAEDVDLR 1 20,4
[Spectrum952]
name=20180615_KS_CL_9.22954.22954.4.0
pep1=3 14 20 PVICATQMLESMIKKPR 2.0737 QKGPDFLVTEVENGGFLGSKK 1 4,4 15,2 22,2
[Spectrum953]
name=20180615_KS_CL_9.23117.23117.5.0
pep1=3 9 5 VNLAMNVGKARGFFKK 2.0631 GATLKITLDNAYMEKCDENILWLDYK 1 5,8 34,7 30,4
[Spectrum954]
name=20180615_KS_CL_9.23074.23074.6.0
pep1=3 6 2 CNRAGKPVICATQMLESMIKK 2.0585 QKGPDFLVTEVENGGFLGSKK 1 1,4 10,4 14,8 20,7 44,2
[Spectrum955]
name=20180615_KS_CL_9.19898.19898.5.0
pep1=3 9 6 PVAVALDTKGPEIR 2.0399 SVETLKEMIKSGMNVAR 1 30,8
[Spectrum956]
name=20180615_KS_CL_9.22915.22915.7.0
pep1=3 15 27 PVICATQMLESMIKKPR 2.0204 RFDEILEASDGIMVARGDLGIEIPAEKVFLAQK 1 4,4
[Spectrum957]
name=20180615_KS_CL_9.19884.19884.3.0
pep1=3 1 18 KPRPTR 2.0185 GPDFLVTEVENGGFLGSKK 1
[Spectrum958]
name=20180615_KS_CL_9.14935.14935.3.0
pep1=3 3 1 NIKIISK 2.0098 KILGEKGK 1 16,7
[Spectrum959]
name=20180615_KS_CL_9.23006.23006.4.0
pep1=3 15 15 GATLKITLDNAYMEKCDENILWLDYK 1.9961 PVICATQMLESMIKKPR 1 13,8 16,4 33,4 39,8
[Spectrum960]
name=20180615_KS_CL_9.23009.23009.3.0
pep1=3 11 5 CDENILWLDYKNICK 1.9921 GKNIKIISK 1 1,4 14,4 20,2
[Spectrum961]
name=20180615_KS_CL_9.22766.22766.3.0
pep1=3 11 6 CDENILWLDYKNICK 1.9706 KGATLKITLDNAYMEK 1 1,4 14,4 32,8
[Spectrum962]
name=20180615_KS_CL_9.23025.23025.3.0
pep1=3 4 5 NICKVVDVGSK 1.9569 GATLKITLDNAYMEK 1 3,4 27,8
[Spectrum963]
name=20180615_KS_CL_9.20480.20480.5.0
pep1=3 1 23 KPRPTR 1.9310 TATESFASDPILYRPVAVALDTKGPEIR 1
[Spectrum964]
name=20180615_KS_CL_9.20542.20542.3.0
pep1=3 4 5 NICKVVDVGSK 1.9033 GATLKITLDNAYMEK 1 3,4
[Spectrum965]
name=20180615_KS_CL_9.14084.14084.5.0
pep1=3 1 6 KPRPTR 1.9007 VFLAQKMIIGR 1
[Spectrum966]
name=20180615_KS_CL_9.23622.23622.4.0
pep1=3 4 6 EMIKSGMNVARMNFSHGTHEYHAETIK 1.8975 CNRAGKPVICATQMLESMIK 1 31,4 40,4
[Spectrum967]
name=20180615_KS_CL_9.23542.23542.4.0
pep1=3 10 6 SVETLKEMIKSGMNVAR 1.8941 DIQDLKFGVEQDVDMVFASFIRK 1
[Spectrum968]
name=20180615_KS_CL_9.22509.22509.3.0
pep1=3 5 6 TGLIKGSGTAEVELK 1.8924 VFLAQKMIIGRCNR 1 30,4
[Spectrum969]
name=20180615_KS_CL_9.17978.17978.4.0
pep1=3 10 6 GSGTAEVELKK 1.8877 SVETLKEMIK 1
[Spectrum970]
name=20180615_KS_CL_9.22690.22690.7.0
pep1=3 6 6 DIQDLKFGVEQDVDMVFASFIRK 1.8647 KGATLKITLDNAYMEKCDENILWLDYK 1 15,8 40,8 42,7 38,4
[Spectrum971]
name=20180615_KS_CL_9.16978.16978.3.0
pep1=3 10 5 GSGTAEVELKK 1.8531 GATLKITLDNAYMEK 1 27,8
[Spectrum972]
name=20180615_KS_CL_9.16938.16938.5.0
pep1=3 1 3 KPRPTR 1.8483 AGKPVICATQMLESMIK 1 16,4 18,8
[Spectrum973]
name=20180615_KS_CL_9.22780.22780.4.0
pep1=3 3 6 AGKPVICATQMLESMIKKPR 1.8174 KGATLKITLDNAYMEK 1 7,4 17,7 18,7 24,2
[Spectrum974]
name=20180615_KS_CL_9.7681.7681.3.0
pep1=3 10 1 GSGTAEVELKK 1.7739 KGATLK 1
[Spectrum975]
name=20180615_KS_CL_9.21277.21277.4.0
pep1=3 1 1 KILGEK 1.7541 KGVNLPGAAVDLPAVSEKDIQDLK 1
[Spectrum976]
name=20180615_KS_CL_9.23038.23038.4.0
pep1=3 4 9 EMIKSGMNVARMNFSHGTHEYHAETIK 1.6867 VNLAMNVGKAR 1
[Spectrum977]
name=20180615_KS_CL_9.12785.12785.3.0
pep1=3 1 6 KPRPTR 1.6597 SVETLKEMIK 1
[Spectrum978]
name=20180615_KS_CL_9.23496.23496.4.0
pep1=3 1 23 KLFEELAR 1.6446 SGMNVARMNFSHGTHEYHAETIKNVRTATESFASDPILYR 1
[Spectrum979]
name=20180615_KS_CL_9.23443.23443.6.0
pep1=3 5 19 GATLKITLDNAYMEKCDENILWLDYK 1.6434 NTGIICTIGPASRSVETLKEMIKSGMNVAR 1 13,8 15,7 11,4 35,4 53,8
[Spectrum980]
name=20180615_KS_CL_9.10683.10683.6.0
pep1=3 1 18 KPRPTR 1.5956 AGKPVICATQMLESMIKKPR 1 16,4 18,8 22,8
[Spectrum981]
name=20180615_KS_CL_9.18802.18802.4.0
pep1=3 10 5 GSGTAEVELKK 1.5792 GATLKITLDNAYMEK 1
[Spectrum982]
name=20180615_KS_CL_9.12621.12621.5.0
pep1=3 1 5 KPRPTR 1.5643 TGLIKGSGTAEVELKK 1 24,7
[Spectrum983]
name=20180615_KS_CL_9.23553.23553.5.0
pep1=3 10 18 SVETLKEMIKSGMNVARMNFSHGTHEYHAETIK 1.5596 GPDFLVTEVENGGFLGSKKGVNLPGAAVDLPAVSEK 1 13,8 18,8 55,7
[Spectrum984]
name=20180615_KS_CL_9.23553.23553.5.0
pep1=3 10 19 SVETLKEMIKSGMNVARMNFSHGTHEYHAETIK 1.5596 GPDFLVTEVENGGFLGSKKGVNLPGAAVDLPAVSEK 1 13,8 18,8 54,7
[Spectrum985]
name=20180615_KS_CL_9.12998.12998.5.0
pep1=3 1 5 KPRPTR 1.5495 GATLKITLDNAYMEK 1
[Spectrum986]
name=20180615_KS_CL_9.22696.22696.5.0
pep1=3 9 10 VNLAMNVGKARGFFK 1.5127 SVETLKEMIKSGMNVAR 1 5,8 24,2
[Spectrum987]
name=20180615_KS_CL_9.22781.22781.4.0
pep1=3 10 3 GSGTAEVELKKGATLK 1.4976 AGKPVICATQMLESMIK 1 26,4 28,8 32,8
[Spectrum988]
name=20180615_KS_CL_9.23242.23242.4.0
pep1=3 5 1 GATLKITLDNAYMEK 1.4872 KGDVVIVLTGWRPGSGFTNTMRVVPVP 1 13,8 39,8
[Spectrum989]
name=20180615_KS_CL_9.22996.22996.3.0
pep1=3 6 5 SVETLKEMIK 1.4786 GATLKITLDNAYMEK 1 8,8
[Spectrum990]
name=20180615_KS_CL_9.22966.22966.3.0
pep1=3 4 3 EMIKSGMNVAR 1.4746 AGKPVICATQMLESMIKK 1 2,8 21,4
[Spectrum991]
name=20180615_KS_CL_9.23076.23076.3.0
pep1=3 4 18 EMIKSGMNVAR 1.4729 GPDFLVTEVENGGFLGSKK 1 2,8 7,8
[Spectrum992]
name=20180615_KS_CL_9.23091.23091.5.0
pep1=3 4 23 NICKVVDVGSK 1.4624 SGMNVARMNFSHGTHEYHAETIKNVRTATESFASDPILYR 1 3,4 17,8 22,8
[Spectrum993]
name=20180615_KS_CL_9.22620.22620.3.0
pep1=3 9 1 VNLAMNVGKAR 1.4540 KGDVVIVLTGWRPGSGFTNTMR 1 35,8
[Spectrum994]
name=20180615_KS_CL_9.6228.6228.3.0
pep1=3 1 6 KAADVHEVR 1.4085 KILGEKGK 1
[Spectrum995]
name=20180615_KS_CL_9.22784.22784.3.0
pep1=3 1 4 KAADVHEVRK 1.4067 EMIKSGMNVAR 1
[Spectrum996]
name=20180615_KS_CL_9.22869.22869.5.0
pep1=3 10 11 EAEAAMFHRKLFEELARSSSHSTDLMEAMAMGSVEASYK 1.3745 GSGTAEVELKKGATLK 1 52,7
[Spectrum997]
name=20180615_KS_CL_9.23124.23124.4.0
pep1=3 15 15 CDENILWLDYKNICKVVDVGSK 1.3662 PVICATQMLESMIKKPR 1 1,4 11,7 9,4 29,4 31,8 39,7
[Spectrum998]
name=20180615_KS_CL_9.22597.22597.3.0
pep1=3 5 17 GATLKITLDNAYMEK 1.3589 GVNLPGAAVDLPAVSEKDIQDLK 1 13,8
[Spectrum999]
name=20180615_KS_CL_9.23343.23343.5.0
pep1=3 20 6 NHQTARQAHLYRGIFPVVCKDPVQEAWAEDVDLR 1.3589 CNRAGKPVICATQMLESMIKK 1 19,4 38,4 47,4 51,8
[Spectrum1000]
name=20180615_KS_CL_9.23031.23031.5.0
pep1=3 23 17 DPVQEAWAEDVDLRVNLAMNVGKAR 1.3501 GDLGIEIPAEKVFLAQKMIIGR 1 39,2 40,8
[Spectrum1001]
name=20180615_KS_CL_9.10727.10727.5.0
pep1=3 1 1 KPRPTR 1.3395 KLFEELAR 1
[Spectrum1002]
name=20180615_KS_CL_9.23308.23308.5.0
pep1=3 10 19 ITLDNAYMEKCDENILWLDYKNICK 1.3096 NTGIICTIGPASRSVETLKEMIKSGMNVAR 1 11,4 21,7 19,4 34,4 47,8 52,8
[Spectrum1003]
name=20180615_KS_CL_9.23071.23071.3.0
pep1=3 4 5 IISKIENHEGVR 1.3056 GATLKITLDNAYMEK 1 28,8
[Spectrum1004]
name=20180615_KS_CL_9.17378.17378.4.0
pep1=3 4 6 IISKIENHEGVR 1.2587 SVETLKEMIK 1
[Spectrum1005]
name=20180615_KS_CL_9.23011.23011.5.0
pep1=3 2 4 QKGPDFLVTEVENGGFLGSK 1.2539 EMIKSGMNVARMNFSHGTHEYHAETIKNVR 1 50,7
[Spectrum1006]
name=20180615_KS_CL_9.18210.18210.5.0
pep1=3 15 23 VNLAMNVGKARGFFKK 1.2399 GVNLPGAAVDLPAVSEKDIQDLKFGVEQDVDMVFASFIRK 1 9,2 36,2
[Spectrum1007]
name=20180615_KS_CL_9.23104.23104.5.0
pep1=3 10 22 SVETLKEMIKSGMNVAR 1.2007 SSSHSTDLMEAMAMGSVEASYKCLAAALIVLTESGRSAHQVAR 1 6,2 43,4
[Spectrum1008]
name=20180615_KS_CL_9.22822.22822.4.0
pep1=3 1 1 KAADVHEVR 1.1789 MSKSHSEAGSAFIQTQQLHAAMADTFLEHMCR 1 13,8 34,8 42,8 43,4
[Spectrum1009]
name=20180615_KS_CL_9.23247.23247.4.0
pep1=3 1 22 KLFEELAR 1.1778 SSSHSTDLMEAMAMGSVEASYKCLAAALIVLTESGRSAHQVAR 1 20,8 23,8 25,8 34,4
[Spectrum1010]
name=20180615_KS_CL_9.23503.23503.4.0
pep1=3 4 23 EMIKSGMNVAR 1.1721 SGMNVARMNFSHGTHEYHAETIKNVRTATESFASDPILYR 1 2,8 7,8 17,8 22,8
[Spectrum1011]
name=20180615_KS_CL_9.23067.23067.5.0
pep1=3 10 19 EAEAAMFHRKLFEELAR 1.1623 NTGIICTIGPASRSVETLKEMIK 1 6,8 26,4
[Spectrum1012]
name=20180615_KS_CL_9.23485.23485.4.0
pep1=3 5 28 GATLKITLDNAYMEK 1.1470 PTRAEGSDVANAVLDGADCIMLSGETAKGDYPLEAVR 1 37,4 37,8
[Spectrum1013]
name=20180615_KS_CL_9.13119.13119.7.0
pep1=3 1 14 KILGEKGK 1.1443 PVICATQMLESMIKKPR 1 6,7 15,4
[Spectrum1014]
name=20180615_KS_CL_9.13801.13801.5.0
pep1=3 1 18 KPRPTR 1.1231 AGKPVICATQMLESMIKKPR 1 16,4 18,8
[Spectrum1015]
name=20180615_KS_CL_9.7372.7372.5.0
pep1=3 1 4 KPRPTR 1.0914 EMIKSGMNVAR 1
[Spectrum1016]
name=20180615_KS_CL_9.10615.10615.5.0
pep1=3 1 15 KAADVHEVRK 1.0705 PVICATQMLESMIKKPR 1 17,4
[Spectrum1017]
name=20180615_KS_CL_9.23842.23842.4.0
pep1=3 6 6 SVETLKEMIK 1.0640 SVETLKEMIKSGMNVAR 1 8,8 21,8 23,7 21,8
[Spectrum1018]
name=20180615_KS_CL_9.23101.23101.5.0
pep1=3 1 6 KGDVVIVLTGWRPGSGFTNTMR 1.0569 CNRAGKPVICATQMLESMIKK 1 26,4 35,4 39,8 45,2
[Spectrum1019]
name=20180615_KS_CL_9.17972.17972.3.0
pep1=3 10 1 GSGTAEVELKK 1.0467 KGVNLPGAAVDLPAVSEK 1
[Spectrum1020]
name=20180615_KS_CL_9.19197.19197.3.0
pep1=3 1 11 KPRPTR 1.0200 GDLGIEIPAEKVFLAQK 1
[Spectrum1021]
name=20180615_KS_CL_9.11794.11794.5.0
pep1=3 1 10 KPRPTR 1.0128 GSGTAEVELKKGATLK 1 20,7
[Spectrum1022]
name=20180615_KS_CL_9.20266.20266.3.0
pep1=3 6 4 SVETLKEMIK 1.0077 NICKVVDVGSK 1 16,4
[Spectrum1023]
name=20180615_KS_CL_9.23006.23006.4.0
pep1=3 14 16 PVICATQMLESMIKK 0.9898 KGATLKITLDNAYMEKCDENILWLDYK 1 4,4 24,7 30,4
[Spectrum1024]
name=20180615_KS_CL_9.22418.22418.5.0
pep1=3 16 8 MNFSHGTHEYHAETIKNVR 0.9839 GIFPVVCKDPVQEAWAEDVDLR 1 1,8 29,4
[Spectrum1025]
name=20180615_KS_CL_9.23283.23283.5.0
pep1=3 3 23 AGKPVICATQMLESMIKK 0.9731 TATESFASDPILYRPVAVALDTKGPEIR 1 7,4 13,8
[Spectrum1026]
name=20180615_KS_CL_9.23032.23032.4.0
pep1=3 1 1 KAADVHEVR 0.9630 MSKSHSEAGSAFIQTQQLHAAMADTFLEHMCR 1 34,8 42,8 43,4
[Spectrum1027]
name=20180615_KS_CL_9.23545.23545.4.0
pep1=3 4 10 EMIKSGMNVAR 0.9406 EAEAAMFHRKLFEELARSSSHSTDLMEAMAMGSVEASYK 1
[Spectrum1028]
name=20180615_KS_CL_9.6697.6697.5.0
pep1=3 1 5 KAADVHEVR 0.9369 ILGEKGK 1
[Spectrum1029]
name=20180615_KS_CL_9.23513.23513.3.0
pep1=3 3 10 AGKPVICATQMLESMIK 0.9185 SVETLKEMIKSGMNVAR 1 7,4 26,2
[Spectrum1030]
name=20180615_KS_CL_9.13929.13929.3.0
pep1=3 4 4 NICKVVDVGSK 0.9008 EMIKSGMNVAR 1 3,4
[Spectrum1031]
name=20180615_KS_CL_9.23878.23878.6.0
pep1=3 6 17 CNRAGKPVICATQMLESMIK 0.8882 GVNLPGAAVDLPAVSEKDIQDLKFGVEQDVDMVFASFIR 1 1,4 10,4 55,8
[Spectrum1032]
name=20180615_KS_CL_9.17181.17181.5.0
pep1=3 1 2 KPRPTR 0.8761 QKGPDFLVTEVENGGFLGSKK 1
[Spectrum1033]
name=20180615_KS_CL_9.21282.21282.5.0
pep1=3 9 4 VNLAMNVGKAR 0.8003 GFFKKGDVVIVLTGWR 1 5,8 19,2
[Spectrum1034]
name=20180615_KS_CL_9.9966.9966.6.0
pep1=3 1 15 KPRPTR 0.7861 PVICATQMLESMIKKPRPTR 1 13,4 15,8 19,8
[Spectrum1035]
name=20180615_KS_CL_9.22099.22099.3.0
pep1=3 5 6 TGLIKGSGTAEVELK 0.7857 KGATLKITLDNAYMEK 1
[Spectrum1036]
name=20180615_KS_CL_9.18197.18197.5.0
pep1=3 23 9 GVNLPGAAVDLPAVSEKDIQDLKFGVEQDVDMVFASFIRK 0.7834 GKNIKIISKIENHEGVR 1 17,2
[Spectrum1037]
name=20180615_KS_CL_9.7765.7765.6.0
pep1=3 8 4 KILGEKGKNIK 0.7715 NICKVVDVGSK 1 17,4
[Spectrum1038]
name=20180615_KS_CL_9.23573.23573.3.0
pep1=3 3 13 AGKPVICATQMLESMIK 0.7654 VYVDDGLISLQVKQK 1 7,4 9,8 13,8
[Spectrum1039]
name=20180615_KS_CL_9.23105.23105.5.0
pep1=3 6 9 KGATLKITLDNAYMEKCDENILWLDYK 0.7411 VNLAMNVGKARGFFKK 1 14,8 16,7 12,4 45,7
[Spectrum1040]
name=20180615_KS_CL_9.23311.23311.3.0
pep1=3 14 9 PVICATQMLESMIKK 0.6759 GKNIKIISKIENHEGVR 1 4,4 20,7 23,7
[Spectrum1041]
name=20180615_KS_CL_9.8661.8661.4.0
pep1=3 1 5 KAADVHEVRK 0.6701 TGLIKGSGTAEVELK 1
[Spectrum1042]
name=20180615_KS_CL_9.13765.13765.5.0
pep1=3 1 3 KPRPTR 0.6539 AGKPVICATQMLESMIK 1 16,4 18,8 22,8
[Spectrum1043]
name=20180615_KS_CL_9.23241.23241.4.0
pep1=3 15 10 PVICATQMLESMIKKPRPTR 0.6480 ITLDNAYMEKCDENILWLDYK 1 4,4 31,8 34,4
[Spectrum1044]
name=20180615_KS_CL_9.18760.18760.6.0
pep1=3 1 17 KPRPTR 0.6414 AGKPVICATQMLESMIKK 1 16,4
[Spectrum1045]
name=20180615_KS_CL_9.23517.23517.2.0
pep1=3 4 5 EMIKSGMNVAR 0.6184 TGLIKGSGTAEVELK 1 2,8
[Spectrum1046]
name=20180615_KS_CL_9.23510.23510.5.0
pep1=3 23 15 SGMNVARMNFSHGTHEYHAETIKNVR 0.6097 VYVDDGLISLQVKQKGPDFLVTEVENGGFLGSK 1 8,8
[Spectrum1047]
name=20180615_KS_CL_9.23419.23419.5.0
pep1=3 6 25 SVETLKEMIKSGMNVAR 0.6095 ITLDNAYMEKCDENILWLDYKNICKVVDVGSK 1 8,8 13,8 28,8 31,4 44,4
[Spectrum1048]
name=20180615_KS_CL_9.23481.23481.3.0
pep1=3 1 1 KAADVHEVR 0.6079 KAADVHEVRKILGEK 1 22,2
[Spectrum1049]
name=20180615_KS_CL_9.22464.22464.4.0
pep1=3 1 17 KPRPTR 0.6021 GVNLPGAAVDLPAVSEKDIQDLKFGVEQDVDMVFASFIRK 1 32,7
[Spectrum1050]
name=20180615_KS_CL_9.5000.5000.4.0
pep1=3 4 10 EMIKSGMNVARMNFSHGTHEYHAETIK 0.5967 KAADVHEVRKILGEK 1
[Spectrum1051]
name=20180615_KS_CL_9.21050.21050.3.0
pep1=3 1 14 KGATLK 0.5877 PVICATQMLESMIKK 1 13,4
[Spectrum1052]
name=20180615_KS_CL_9.22145.22145.5.0
pep1=3 6 10 KILGEKGK 0.5760 SVETLKEMIKSGMNVARMNFSHGTHEYHAETIK 1 17,7
[Spectrum1053]
name=20180615_KS_CL_9.23160.23160.4.0
pep1=3 5 26 GATLKITLDNAYMEK 0.5741 NVRTATESFASDPILYRPVAVALDTKGPEIR 1
[Spectrum1054]
name=20180615_KS_CL_9.22871.22871.5.0
pep1=3 9 4 VNLAMNVGKAR 0.5373 EMIKSGMNVARMNFSHGTHEYHAETIK 1 26,8
[Spectrum1055]
name=20180615_KS_CL_9.22360.22360.5.0
pep1=3 6 4 SVETLKEMIK 0.5115 EMIKSGMNVARMNFSHGTHEYHAETIK 1
[Spectrum1056]
name=20180615_KS_CL_9.6468.6468.6.0
pep1=3 1 9 KLFEELAR 0.5073 VNLAMNVGKARGFFK 1
[Spectrum1057]
name=20180615_KS_CL_9.23422.23422.5.0
pep1=3 1 4 KLFEELARSSSHSTDLMEAMAMGSVEASYK 0.5021 NICKVVDVGSKVYVDDGLISLQVKQK 1 17,8 20,8 22,8 36,4 44,7 57,2
[Spectrum1058]
name=20180615_KS_CL_9.23146.23146.3.0
pep1=3 4 5 IISKIENHEGVR 0.4980 GATLKITLDNAYMEK 1
[Spectrum1059]
name=20180615_KS_CL_9.19016.19016.6.0
pep1=3 1 3 KPRPTR 0.4956 AGKPVICATQMLESMIKK 1 16,4
[Spectrum1060]
name=20180615_KS_CL_9.23728.23728.4.0
pep1=3 23 10 SGMNVARMNFSHGTHEYHAETIKNVR 0.4942 ITLDNAYMEKCDENILWLDYK 1 3,8 8,8 37,8 40,4
[Spectrum1061]
name=20180615_KS_CL_9.23101.23101.5.0
pep1=3 2 20 QKGPDFLVTEVENGGFLGSKK 0.4774 CNRAGKPVICATQMLESMIKK 1 20,2 25,4 30,2 28,4
[Spectrum1062]
name=20180615_KS_CL_9.23064.23064.5.0
pep1=3 6 21 KILGEKGK 0.4462 ITLDNAYMEKCDENILWLDYKNICKVVDVGSK 1 1,2 21,2 16,4 29,4
[Spectrum1063]
name=20180615_KS_CL_9.19304.19304.4.0
pep1=3 1 14 KGATLK 0.4392 PVICATQMLESMIKK 1 13,4 15,8
[Spectrum1064]
name=20180615_KS_CL_9.23556.23556.5.0
pep1=3 2 4 SKSHSEAGSAFIQTQQLHAAMADTFLEHMCR 0.4365 EMIKSGMNVARMNFSHGTHEYHAETIKNVR 1 30,4 41,8 46,8 61,2
[Spectrum1065]
name=20180615_KS_CL_9.13265.13265.3.0
pep1=3 1 13 KPRPTR 0.4297 VYVDDGLISLQVKQK 1
[Spectrum1066]
name=20180615_KS_CL_9.21182.21182.5.0
pep1=3 6 4 DIQDLKFGVEQDVDMVFASFIR 0.4088 EMIKSGMNVAR 1
[Spectrum1067]
name=20180615_KS_CL_9.23958.23958.4.0
pep1=3 6 5 DIQDLKFGVEQDVDMVFASFIR 0.3875 ILGEKGK 1
[Spectrum1068]
name=20180615_KS_CL_9.17567.17567.4.0
pep1=3 4 1 EMIKSGMNVAR 0.3867 KGVNLPGAAVDLPAVSEK 1 2,8 7,8
[Spectrum1069]
name=20180615_KS_CL_9.5940.5940.5.0
pep1=3 1 9 KLFEELAR 0.3848 VNLAMNVGKARGFFK 1 16,8
[Spectrum1070]
name=20180615_KS_CL_9.22656.22656.4.0
pep1=3 3 3 AGKPVICATQMLESMIKKPR 0.3832 AGKPVICATQMLESMIK 1 7,4 30,4
[Spectrum1071]
name=20180615_KS_CL_9.23485.23485.4.0
pep1=3 17 25 AGKPVICATQMLESMIKK 0.3745 AEGSDVANAVLDGADCIMLSGETAKGDYPLEAVR 1 7,4 9,8 37,4 37,8
[Spectrum1072]
name=20180615_KS_CL_9.23964.23964.3.0
pep1=3 16 4 MNFSHGTHEYHAETIKNVR 0.3679 EMIKSGMNVAR 1 1,8 24,8 29,8
[Spectrum1073]
name=20180615_KS_CL_9.22376.22376.4.0
pep1=3 6 6 KILGEKGK 0.3461 CNRAGKPVICATQMLESMIKK 1 12,4 21,4 21,8 25,8
[Spectrum1074]
name=20180615_KS_CL_9.23663.23663.4.0
pep1=3 3 7 AGKPVICATQMLESMIK 0.3405 VVDVGSKVYVDDGLISLQVK 1 7,4 13,8
[Spectrum1075]
name=20180615_KS_CL_9.18316.18316.3.0
pep1=3 8 6 KILGEKGKNIK 0.3106 KGATLKITLDNAYMEK 1
[Spectrum1076]
name=20180615_KS_CL_9.18503.18503.4.0
pep1=3 14 14 PVICATQMLESMIKK 0.3105 PVICATQMLESMIKKPR 1 4,4 22,4 33,2
[Spectrum1077]
name=20180615_KS_CL_9.18503.18503.4.0
pep1=3 14 15 PVICATQMLESMIKK 0.3105 PVICATQMLESMIKKPR 1 4,4 22,4 32,2
[Spectrum1078]
name=20180615_KS_CL_9.23399.23399.5.0
pep1=3 1 30 KGDVVIVLTGWRPGSGFTNTMR 0.2878 PRPTRAEGSDVANAVLDGADCIMLSGETAKGDYPLEAVR 1 21,8 46,4 46,8
[Spectrum1079]
name=20180615_KS_CL_9.13780.13780.7.0
pep1=3 1 17 KGATLK 0.2830 AGKPVICATQMLESMIKKPR 1 16,4 27,7
[Spectrum1080]
name=20180615_KS_CL_9.13780.13780.7.0
pep1=3 1 18 KGATLK 0.2830 AGKPVICATQMLESMIKKPR 1 16,4 26,7
[Spectrum1081]
name=20180615_KS_CL_9.23510.23510.5.0
pep1=3 25 3 AEGSDVANAVLDGADCIMLSGETAKGDYPLEAVRMQHLIAR 0.2536 AGKPVICATQMLESMIKK 1 16,4 16,8 33,8 51,4 57,8 61,2
[Spectrum1082]
name=20180615_KS_CL_9.23470.23470.3.0
pep1=3 6 6 SVETLKEMIK 0.2477 VFLAQKMIIGRCNR 1 8,8 20,8 25,4
[Spectrum1083]
name=20180615_KS_CL_9.18376.18376.4.0
pep1=3 1 11 KAADVHEVRKILGEK 0.2465 GSGTAEVELKKGATLKITLDNAYMEK 1 10,2 34,7
[Spectrum1084]
name=20180615_KS_CL_9.20997.20997.5.0
pep1=3 5 18 TGLIKGSGTAEVELKK 0.2439 KGVNLPGAAVDLPAVSEKDIQDLK 1
[Spectrum1085]
name=20180615_KS_CL_9.23280.23280.3.0
pep1=3 9 4 VNLAMNVGKARGFFK 0.2416 EMIKSGMNVAR 1 5,8
[Spectrum1086]
name=20180615_KS_CL_9.23243.23243.3.0
pep1=3 5 10 GFFKKGDVVIVLTGWR 0.2372 EAEAAMFHRKLFEELAR 1
[Spectrum1087]
name=20180615_KS_CL_9.23510.23510.5.0
pep1=3 3 25 AGKPVICATQMLESMIKK 0.2342 AEGSDVANAVLDGADCIMLSGETAKGDYPLEAVRMQHLIAR 1 7,4 13,8 17,7 37,4 37,8 54,8
[Spectrum1088]
name=20180615_KS_CL_9.23663.23663.4.0
pep1=3 1 17 KAADVHEVR 0.2277 GDLGIEIPAEKVFLAQKMIIGRCNR 1 23,7 25,8 30,4
[Spectrum1089]
name=20180615_KS_CL_9.23215.23215.3.0
pep1=3 14 6 PVICATQMLESMIKK 0.2104 VFLAQKMIIGRCNR 1 4,4 10,8 25,8 30,4
[Spectrum1090]
name=20180615_KS_CL_9.23422.23422.5.0
pep1=3 7 10 ARGFFKKGDVVIVLTGWR 0.2068 EAEAAMFHRKLFEELARSSSHSTDLMEAMAMGSVEASYK 1 6,2 52,8
[Spectrum1091]
name=20180615_KS_CL_9.23422.23422.5.0
pep1=3 7 10 ARGFFKKGDVVIVLTGWR 0.2068 EAEAAMFHRKLFEELARSSSHSTDLMEAMAMGSVEASYK 1 6,2 50,8
[Spectrum1092]
name=20180615_KS_CL_9.23422.23422.5.0
pep1=3 10 6 EAEAAMFHRKLFEELARSSSHSTDLMEAMAMGSVEASYK 0.2068 ARGFFKKGDVVIVLTGWR 1 29,8 49,2
[Spectrum1093]
name=20180615_KS_CL_9.23422.23422.5.0
pep1=3 10 6 EAEAAMFHRKLFEELARSSSHSTDLMEAMAMGSVEASYK 0.2068 ARGFFKKGDVVIVLTGWR 1 31,8 49,2
[Spectrum1094]
name=20180615_KS_CL_9.5704.5704.4.0
pep1=3 1 4 KPRPTR 0.1983 EMIKSGMNVAR 1 16,8
[Spectrum1095]
name=20180615_KS_CL_9.22256.22256.6.0
pep1=3 2 23 QKGPDFLVTEVENGGFLGSKK 0.1931 SGMNVARMNFSHGTHEYHAETIKNVR 1 27,8 32,8
[Spectrum1096]
name=20180615_KS_CL_9.23718.23718.3.0
pep1=3 16 9 MNFSHGTHEYHAETIKNVR 0.1717 PVAVALDTKGPEIR 1 1,8
[Spectrum1097]
name=20180615_KS_CL_9.23332.23332.3.0
pep1=3 1 6 KPRPTR 0.1577 DIQDLKFGVEQDVDMVFASFIR 1
[Spectrum1098]
name=20180615_KS_CL_9.23065.23065.5.0
pep1=3 25 15 AEGSDVANAVLDGADCIMLSGETAKGDYPLEAVR 0.1412 PVICATQMLESMIKKPR 1 16,4 16,8 41,4 43,8 47,8
[Spectrum1099]
name=20180615_KS_CL_9.14418.14418.6.0
pep1=3 1 17 KPRPTR 0.1400 AGKPVICATQMLESMIKKPR 1 16,4 18,8
[Spectrum1100]
name=20180615_KS_CL_9.23755.23755.3.0
pep1=3 16 4 MNFSHGTHEYHAETIKNVR 0.1340 EMIKSGMNVAR 1 24,8 29,8
[Spectrum1101]
name=20180615_KS_CL_9.23364.23364.4.0
pep1=3 14 1 PVICATQMLESMIKKPR 0.1317 KLFEELARSSSHSTDLMEAMAMGSVEASYK 1 4,4 15,7 37,8 40,8 42,8
[Spectrum1102]
name=20180615_KS_CL_9.23364.23364.4.0
pep1=3 1 15 KLFEELARSSSHSTDLMEAMAMGSVEASYK 0.1317 PVICATQMLESMIKKPR 1 17,8 20,8 22,8 37,4 47,7
[Spectrum1103]
name=20180615_KS_CL_9.23650.23650.3.0
pep1=3 9 10 VNLAMNVGKAR 0.1293 GPEIRTGLIKGSGTAEVELK 1 5,8
[Spectrum1104]
name=20180615_KS_CL_9.23408.23408.4.0
pep1=3 6 4 KGATLKITLDNAYMEK 0.1055 IISKIENHEGVRRFDEILEASDGIMVAR 1 14,8
[Spectrum1105]
name=20180615_KS_CL_9.23363.23363.4.0
pep1=3 5 16 GATLKITLDNAYMEK 0.0672 MNFSHGTHEYHAETIKNVRTATESFASDPILYR 1
[Spectrum1106]
name=20180615_KS_CL_9.9979.9979.5.0
pep1=3 1 15 KPRPTR 0.0619 PVICATQMLESMIKKPRPTR 1 13,4 15,8 19,8
[Spectrum1107]
name=20180615_KS_CL_9.23435.23435.5.0
pep1=3 20 6 VVDVGSKVYVDDGLISLQVKQK 0.0451 CNRAGKPVICATQMLESMIKK 1 7,7 26,4 35,4 35,8 39,8
[Spectrum1108]
name=20180615_KS_CL_9.23657.23657.3.0
pep1=3 1 14 KAADVHEVR 0.0392 PVICATQMLESMIKKPRPTR 1 16,4 22,8 27,7
[Spectrum1109]
name=20180615_KS_CL_9.23657.23657.3.0
pep1=3 1 15 KAADVHEVR 0.0392 PVICATQMLESMIKKPRPTR 1 16,4 22,8 26,7
[Spectrum1110]
name=20180615_KS_CL_9.23399.23399.5.0
pep1=3 6 23 CNRAGKPVICATQMLESMIK 0.0378 GVNLPGAAVDLPAVSEKDIQDLKFGVEQDVDMVFASFIR 1 1,4 10,4 10,8 14,8
[Spectrum1111]
name=20180615_KS_CL_9.8347.8347.4.0
pep1=3 9 1 VNLAMNVGKAR 0.0312 KGVNLPGAAVDLPAVSEKDIQDLKFGVEQDVDMVFASFIR 1 32,7 38,2
[Spectrum1112]
name=20180615_KS_CL_9.22490.22490.3.0
pep1=3 9 7 VNLAMNVGKARGFFK 0.0280 ILGEKGKNIK 1
[Spectrum1113]
name=20180615_KS_CL_9.22233.22233.5.0
pep1=3 1 6 MSKSHSEAGSAFIQTQQLHAAMADTFLEHMCR 0.0239 KILGEKGKNIK 1 1,8 22,8 30,8 31,4 43,7
[Spectrum1114]
name=20180615_KS_CL_9.22233.22233.5.0
pep1=3 1 8 MSKSHSEAGSAFIQTQQLHAAMADTFLEHMCR 0.0239 KILGEKGKNIK 1 1,8 22,8 30,8 31,4 41,7
[Spectrum1115]
name=20180615_KS_CL_9.20163.20163.5.0
pep1=3 4 8 EMIKSGMNVAR 0.0214 KILGEKGKNIK 1 2,8 20,7
[Spectrum1116]
name=20180615_KS_CL_9.20163.20163.5.0
pep1=3 4 6 EMIKSGMNVAR 0.0214 KILGEKGKNIK 1 2,8 22,7
[Spectrum1117]
name=20180615_KS_CL_9.23365.23365.3.0
pep1=3 4 24 EMIKSGMNVAR 0.0147 NICKVVDVGSKVYVDDGLISLQVKQK 1 2,8 7,8 17,4 18,2
[Spectrum1118]
name=20180615_KS_CL_9.11569.11569.3.0
pep1=3 3 23 NIKIISKIENHEGVR 0.0040 DPVQEAWAEDVDLRVNLAMNVGKAR 1
[Spectrum1119]
name=20180615_KS_CL_9.5737.5737.6.0
pep1=3 1 9 KLFEELAR 0.0028 VNLAMNVGKARGFFK 1 16,8
