# Supplementary material for: The CroCo cross-link converter: a user-centred tool to convert results from cross-linking mass spectrometry experiments
Source: Bioinformatics. 2019 Sep 28;36(4):1296–7. doi: 10.1093/bioinformatics/btz732 (PMC7703748; doi:10.1093/bioinformatics/btz732)
Supplement: btz732_Supplementary_Data [file btz732_supplementary_data.zip › ExampleData/output/xTable_to_vis/pLabel/PLABEL_README.txt]

== CroCo main window ==

  + all_merged_intra.csv as input xTable file
  + pLabel as output

== Options window ==
  + Path to mgf dir
  + Cross-linker: BS3
  + merge mgf files: True (required for non-pLink generated input)

  - To use pLabel for visualisation of the generated pLabel file, modifications matching the for all modnames within the xtable have to be generated with pConfig.
  - The mgf-path in the pLabel file from the example dataset has to be adapted to your current working environment
