# Supplementary material for: The CroCo cross-link converter: a user-centred tool to convert results from cross-linking mass spectrometry experiments
Source: Bioinformatics. 2019 Sep 28;36(4):1296–7. doi: 10.1093/bioinformatics/btz732 (PMC7703748; doi:10.1093/bioinformatics/btz732)
Supplement: btz732_Supplementary_Data [file btz732_supplementary_data.zip › ExampleData/output/xTable_to_vis/xiNet/all_merged_xTable_intra_xTable_to_xiNet.csv]

Protein1	PepPos1	PepSeq1	LinkPos1	Protein2	PepPos2	PepSeq2	LinkPos2	Score	Id
P11974	393	KLFEELAR	1	P11974	393	KLFEELAR	1	185.0	P11974-393-P11974-393
P11974	256	KILGEK	1	P11974	207	KGVNLPGAAVDLPAVSEK	1	146.0	P11974-207-P11974-256
P11974	247	KAADVHEVR	1	P11974	163	NICKVVDVGSK	4	137.0	P11974-166-P11974-247
P11974	337	KPRPTR	1	P11974	337	KPRPTR	1	132.0	P11974-337-P11974-337
P11974	256	KILGEK	1	P11974	225	DIQDLKFGVEQDVDMVFASFIR	6	129.0	P11974-230-P11974-256
P11974	136	KGATLK	1	P11974	174	VYVDDGLISLQVKQK	13	126.0	P11974-136-P11974-186
P11974	393	KLFEELAR	1	P11974	295	GDLGIEIPAEKVFLAQK	11	121.0	P11974-305-P11974-393
P11974	136	KGATLK	1	P11974	337	KPRPTR	5	116.0	P11974-136-P11974-341
P11974	163	NICKVVDVGSK	4	P11974	187	QKGPDFLVTEVENGGFLGSKK	2	114.0	P11974-166-P11974-188
P11974	136	KGATLK	1	P11974	247	KAADVHEVR	1	114.0	P11974-136-P11974-247
P11974	57	SVETLKEMIKSGMNVAR	10	P11974	468	GIFPVVCKDPVQEAWAEDVDLR	8	112.0	P11974-66-P11974-475
P11974	121	TGLIKGSGTAEVELK	5	P11974	142	ITLDNAYMEKCDENILWLDYK	7	110.0	P11974-125-P11974-148
P11974	320	AGKPVICATQMLESMIK	9	P11974	57	SVETLKEMIKSGMNVAR	10	108.0	P11974-66-P11974-328
P11974	136	KGATLK	1	P11974	167	VVDVGSKVYVDDGLISLQVK	6	105.0	P11974-136-P11974-172
P11974	256	KILGEK	1	P11974	264	NIKIISK	3	104.0	P11974-256-P11974-266
P11974	136	KGATLK	4	P11974	207	KGVNLPGAAVDLPAVSEK	1	103.0	P11974-139-P11974-207
P11974	320	AGKPVICATQMLESMIK	9	P11974	57	SVETLKEMIKSGMNVAR	6	100.0	P11974-62-P11974-328
P11974	247	KAADVHEVR	1	P11974	267	IISKIENHEGVR	3	96.0	P11974-247-P11974-269
P11974	126	GSGTAEVELKK	10	P11974	163	NICKVVDVGSK	4	95.0	P11974-135-P11974-166
P11974	267	IISKIENHEGVR	4	P11974	174	VYVDDGLISLQVK	2	95.0	P11974-175-P11974-270
P11974	320	AGKPVICATQMLESMIK	14	P11974	57	SVETLKEMIKSGMNVAR	6	93.0	P11974-62-P11974-333
P11974	121	TGLIKGSGTAEVELK	5	P11974	207	KGVNLPGAAVDLPAVSEK	1	91.0	P11974-125-P11974-207
P11974	136	KGATLK	4	P11974	167	VVDVGSKVYVDDGLISLQVK	7	90.0	P11974-139-P11974-173
P11974	247	KAADVHEVR	1	P11974	207	KGVNLPGAAVDLPAVSEK	1	89.0	P11974-207-P11974-247
P11974	262	GKNIK	2	P11974	247	KAADVHEVR	1	86.0	P11974-247-P11974-263
P11974	257	ILGEKGK	5	P11974	225	DIQDLKFGVEQDVDMVFASFIR	6	84.0	P11974-230-P11974-261
P11974	1	MSK	1	P11974	167	VVDVGSK	6	84.0	P11974-1-P11974-172
P11974	256	KILGEK	1	P11974	57	SVETLKEMIK	4	84.0	P11974-60-P11974-256
P11974	136	KGATLK	1	P11974	57	SVETLKEMIK	6	82.0	P11974-62-P11974-136
P11974	337	KPRPTR	5	P11974	121	TGLIKGSGTAEVELK	5	82.0	P11974-125-P11974-341
P11974	490	VNLAMNVGKAR	9	P11974	505	KGDVVIVLTGWRPGSGFTNTMR	1	82.0	P11974-498-P11974-505
P11974	189	GPDFLVTEVENGGFLGSK	7	P11974	57	SVETLKEMIKSGMNVAR	6	82.0	P11974-62-P11974-195
P11974	501	GFFKK	4	P11974	121	TGLIKGSGTAEVELKK	15	78.0	P11974-135-P11974-504
P11974	189	GPDFLVTEVENGGFLGSKK	18	P11974	343	AEGSDVANAVLDGADCIMLSGETAKGDYPLEAVR	20	78.0	P11974-206-P11974-362
P11974	136	KGATLK	4	P11974	57	SVETLKEMIK	6	77.0	P11974-62-P11974-139
P11974	1	MSK	1	P11974	126	GSGTAEVELK	4	77.0	P11974-1-P11974-129
P11974	247	KAADVHEVR	1	P11974	256	KILGEK	1	28.2	P11974-247-P11974-256
P11974	174	VYVDDGLISLQVKQK	13	P11974	163	NICKVVDVGSK	4	26.28	P11974-166-P11974-186
P11974	343	AEGSDVANAVLDGADCIMLSGETAKGDYPLEAVR	25	P11974	189	GPDFLVTEVENGGFLGSKK	18	25.7	P11974-206-P11974-367
P11974	393	KLFEELAR	1	P11974	256	KILGEK	1	24.75	P11974-256-P11974-393
P11974	136	KGATLK	1	P11974	256	KILGEK	1	23.41	P11974-136-P11974-256
P11974	163	NICKVVDVGSK	4	P11974	247	KAADVHEVR	1	22.25	P11974-166-P11974-247
P11974	337	KPRPTR	1	P11974	343	AEGSDVANAVLDGADCIMLSGETAKGDYPLEAVR	25	11.90919552205979	P11974-337-P11974-367
P11974	121	TGLIKGSGTAEVELK	5	P11974	93	TATESFASDPILYRPVAVALDTKGPEIR	23	11.39238518489905	P11974-115-P11974-125
P11974	225	DIQDLKFGVEQDVDMVFASFIR	6	P11974	256	KILGEK	1	10.99356461334779	P11974-230-P11974-256
P11974	343	AEGSDVANAVLDGADCIMLSGETAKGDYPLEAVR	25	P11974	337	KPRPTR	1	10.565	P11974-337-P11974-367
P11974	93	TATESFASDPILYRPVAVALDTKGPEIR	23	P11974	189	GPDFLVTEVENGGFLGSKK	18	10.39756403626913	P11974-115-P11974-206
P11974	74	MNFSHGTHEYHAETIKNVR	16	P11974	57	SVETLKEMIK	6	10.21224951957308	P11974-62-P11974-89
P11974	121	TGLIKGSGTAEVELK	5	P11974	142	ITLDNAYMEKCDENILWLDYK	10	9.96885935584078	P11974-125-P11974-151
P11974	57	SVETLKEMIK	6	P11974	74	MNFSHGTHEYHAETIKNVR	16	9.883467262474467	P11974-62-P11974-89
P11974	163	NICKVVDVGSK	4	P11974	93	TATESFASDPILYRPVAVALDTKGPEIR	23	9.829424376478515	P11974-115-P11974-166
P11974	57	SVETLKEMIKSGMNVAR	6	P11974	343	AEGSDVANAVLDGADCIMLSGETAKGDYPLEAVR	25	9.825526332815905	P11974-62-P11974-367
P11974	121	TGLIKGSGTAEVELK	5	P11974	343	AEGSDVANAVLDGADCIMLSGETAKGDYPLEAVR	25	9.753292522784626	P11974-125-P11974-367
P11974	247	KAADVHEVR	1	P11974	393	KLFEELAR	1	9.540716127566453	P11974-247-P11974-393
P11974	247	KAADVHEVR	1	P11974	267	IISKIENHEGVR	4	9.523087982255776	P11974-247-P11974-270
P11974	57	SVETLKEMIKSGMNVAR	10	P11974	320	AGKPVICATQMLESMIK	3	9.5125567088821	P11974-66-P11974-322
P11974	207	KGVNLPGAAVDLPAVSEK	1	P11974	93	TATESFASDPILYRPVAVALDTKGPEIR	23	9.372249922332056	P11974-115-P11974-207
P11974	343	AEGSDVANAVLDGADCIMLSGETAKGDYPLEAVR	25	P11974	57	SVETLKEMIKSGMNVAR	6	9.336494611682497	P11974-62-P11974-367
P11974	343	AEGSDVANAVLDGADCIMLSGETAKGDYPLEAVR	25	P11974	207	KGVNLPGAAVDLPAVSEKDIQDLK	18	9.226938986112927	P11974-224-P11974-367
P11974	136	KGATLK	1	P11974	167	VVDVGSKVYVDDGLISLQVK	7	8.757156353600504	P11974-136-P11974-173
P11974	267	IISKIENHEGVR	4	P11974	93	TATESFASDPILYRPVAVALDTKGPEIR	23	8.450272762280882	P11974-115-P11974-270
P11974	189	GPDFLVTEVENGGFLGSKK	18	P11974	93	TATESFASDPILYRPVAVALDTKGPEIR	23	7.98	P11974-115-P11974-206
P11974	163	NICKVVDVGSK	4	P11974	207	KGVNLPGAAVDLPAVSEK	1	7.874825474559881	P11974-166-P11974-207
P11974	121	TGLIKGSGTAEVELKK	5	P11974	137	GATLKITLDNAYMEK	5	7.819924740919872	P11974-125-P11974-141
P11974	136	KGATLK	1	P11974	207	KGVNLPGAAVDLPAVSEK	1	7.789888898443968	P11974-136-P11974-207
P11974	93	TATESFASDPILYRPVAVALDTKGPEIR	23	P11974	343	AEGSDVANAVLDGADCIMLSGETAKGDYPLEAVR	25	7.469790274508144	P11974-115-P11974-367
P11974	93	TATESFASDPILYRPVAVALDTKGPEIR	23	P11974	121	TGLIKGSGTAEVELK	5	7.375	P11974-115-P11974-125
P11974	256	KILGEK	1	P11974	262	GKNIKIISK	2	7.36030949031368	P11974-256-P11974-263
P11974	189	GPDFLVTEVENGGFLGSKK	18	P11974	208	GVNLPGAAVDLPAVSEKDIQDLK	17	7.340203612109712	P11974-206-P11974-224
P11974	337	KPRPTR	1	P11974	93	TATESFASDPILYRPVAVALDTKGPEIR	23	7.187410381156128	P11974-115-P11974-337
P11974	267	IISKIENHEGVR	4	P11974	295	GDLGIEIPAEKVFLAQK	11	7.175583663798681	P11974-270-P11974-305
P11974	207	KGVNLPGAAVDLPAVSEK	1	P11974	174	VYVDDGLISLQVKQK	13	7.084490172407397	P11974-186-P11974-207
P11974	264	NIKIISK	3	P11974	256	KILGEK	1	7.009596293104634	P11974-256-P11974-266
P11974	136	KGATLK	1	P11974	121	TGLIKGSGTAEVELK	5	7.009159274169666	P11974-125-P11974-136
P11974	247	KAADVHEVR	1	P11974	121	TGLIKGSGTAEVELK	5	6.900541319443398	P11974-125-P11974-247
P11974	207	KGVNLPGAAVDLPAVSEKDIQDLK	1	P11974	121	TGLIKGSGTAEVELK	5	6.73	P11974-125-P11974-207
P11974	247	KAADVHEVR	1	P11974	136	KGATLK	1	6.669582716173585	P11974-136-P11974-247
P11974	343	AEGSDVANAVLDGADCIMLSGETAKGDYPLEAVR	25	P11974	93	TATESFASDPILYRPVAVALDTKGPEIR	23	6.54	P11974-115-P11974-367
P11974	343	AEGSDVANAVLDGADCIMLSGETAKGDYPLEAVR	25	P11974	187	QKGPDFLVTEVENGGFLGSKK	20	6.524953841722581	P11974-206-P11974-367
P11974	93	TATESFASDPILYRPVAVALDTKGPEIR	23	P11974	208	GVNLPGAAVDLPAVSEKDIQDLK	17	6.254729496644738	P11974-115-P11974-224
P11974	126	GSGTAEVELKK	10	P11974	256	KILGEK	1	6.254636813666124	P11974-135-P11974-256
P11974	121	TGLIKGSGTAEVELK	5	P11974	136	KGATLKITLDNAYMEK	6	6.25099321269579	P11974-125-P11974-141
P11974	337	KPRPTR	1	P11974	207	KGVNLPGAAVDLPAVSEK	1	6.241870167302898	P11974-207-P11974-337
P11974	320	AGKPVICATQMLESMIKKPR	18	P11974	340	PTRAEGSDVANAVLDGADCIMLSGETAKGDYPLEAVR	28	6.195684328289317	P11974-337-P11974-367
P11974	343	AEGSDVANAVLDGADCIMLSGETAKGDYPLEAVR	25	P11974	121	TGLIKGSGTAEVELK	5	6.17	P11974-125-P11974-367
P11974	343	AEGSDVANAVLDGADCIMLSGETAKGDYPLEAVR	25	P11974	163	NICKVVDVGSK	4	6.105	P11974-166-P11974-367
P11974	393	KLFEELAR	1	P11974	306	VFLAQKMIIGR	6	5.975455062250927	P11974-311-P11974-393
P11974	126	GSGTAEVELKK	10	P11974	93	TATESFASDPILYRPVAVALDTKGPEIR	23	5.753256262434994	P11974-115-P11974-135
P11974	136	KGATLKITLDNAYMEK	6	P11974	343	AEGSDVANAVLDGADCIMLSGETAKGDYPLEAVRMQHLIAR	25	5.678887931813276	P11974-141-P11974-367
P11974	57	SVETLKEMIK	6	P11974	163	NICKVVDVGSK	4	5.668445166804355	P11974-62-P11974-166
P11974	187	QKGPDFLVTEVENGGFLGSKK	20	P11974	93	TATESFASDPILYRPVAVALDTKGPEIR	23	5.66	P11974-115-P11974-206
P11974	343	AEGSDVANAVLDGADCIMLSGETAKGDYPLEAVR	25	P11974	320	AGKPVICATQMLESMIKKPRPTR	18	5.585	P11974-337-P11974-367
P11974	189	GPDFLVTEVENGGFLGSKK	18	P11974	337	KPRPTR	1	5.515	P11974-206-P11974-337
P11974	207	KGVNLPGAAVDLPAVSEK	1	P11974	225	DIQDLKFGVEQDVDMVFASFIR	6	5.407034889613604	P11974-207-P11974-230
P11974	337	KPRPTR	1	P11974	163	NICKVVDVGSK	4	5.353105704052529	P11974-166-P11974-337
P11974	136	KGATLK	1	P11974	63	EMIKSGMNVAR	4	5.334828457143322	P11974-66-P11974-136
P11974	136	KGATLK	1	P11974	163	NICKVVDVGSK	4	5.281991049735808	P11974-136-P11974-166
P11974	343	AEGSDVANAVLDGADCIMLSGETAKGDYPLEAVRMQHLIAR	25	P11974	63	EMIKSGMNVAR	4	5.28	P11974-66-P11974-367
P11974	163	NICKVVDVGSK	4	P11974	2	SKSHSEAGSAFIQTQQLHAAMADTFLEHMCR	1	5.22	P11974-2-P11974-166
P11974	207	KGVNLPGAAVDLPAVSEK	1	P11974	187	QKGPDFLVTEVENGGFLGSK	2	5.22	P11974-188-P11974-207
P11974	393	KLFEELAR	1	P11974	264	NIKIISK	3	5.190264271936284	P11974-266-P11974-393
P11974	163	NICKVVDVGSK	4	P11974	121	TGLIKGSGTAEVELK	5	5.142425324394021	P11974-125-P11974-166
P11974	320	AGKPVICATQMLESMIK	3	P11974	323	PVICATQMLESMIKK	14	5.091213934364963	P11974-322-P11974-336
P11974	295	GDLGIEIPAEKVFLAQKMIIGR	11	P11974	337	KPRPTRAEGSDVANAVLDGADCIMLSGETAKGDYPLEAVR	31	5.06	P11974-305-P11974-367
P11974	225	DIQDLKFGVEQDVDMVFASFIR	6	P11974	256	KILGEKGK	6	5.057921130418972	P11974-230-P11974-261
P11974	136	KGATLKITLDNAYMEK	6	P11974	121	TGLIKGSGTAEVELK	5	5.015	P11974-125-P11974-141
P11974	343	AEGSDVANAVLDGADCIMLSGETAKGDYPLEAVR	25	P11974	295	GDLGIEIPAEKVFLAQKMIIGRCNR	17	5.012853611757036	P11974-311-P11974-367
P11974	247	KAADVHEVR	1	P11974	126	GSGTAEVELKK	10	4.96890631624805	P11974-135-P11974-247
P11974	337	KPRPTR	1	P11974	189	GPDFLVTEVENGGFLGSKK	18	4.921867929011733	P11974-206-P11974-337
P11974	187	QKGPDFLVTEVENGGFLGSKK	20	P11974	208	GVNLPGAAVDLPAVSEKDIQDLK	17	4.879327403446152	P11974-206-P11974-224
P11974	337	KPRPTR	1	P11974	320	AGKPVICATQMLESMIKKPR	18	4.800069303520248	P11974-337-P11974-337
P11974	343	AEGSDVANAVLDGADCIMLSGETAKGDYPLEAVR	25	P11974	320	AGKPVICATQMLESMIKKPRPTR	3	4.77	P11974-322-P11974-367
P11974	247	KAADVHEVR	1	P11974	264	NIKIISK	3	4.658024795202387	P11974-247-P11974-266
P11974	337	KPRPTR	1	P11974	174	VYVDDGLISLQVKQK	13	4.633558250017057	P11974-186-P11974-337
P11974	337	KPRPTR	1	P11974	121	TGLIKGSGTAEVELKK	5	4.579364207677308	P11974-125-P11974-337
P11974	207	KGVNLPGAAVDLPAVSEK	1	P11974	256	KILGEK	1	4.575	P11974-207-P11974-256
P11974	247	KAADVHEVR	1	P11974	174	VYVDDGLISLQVKQK	13	4.548502314527433	P11974-186-P11974-247
P11974	323	PVICATQMLESMIKKPRPTR	15	P11974	267	IISKIENHEGVRRFDEILEASDGIMVAR	4	4.52563263066674	P11974-270-P11974-337
P11974	93	TATESFASDPILYRPVAVALDTKGPEIR	23	P11974	136	KGATLKITLDNAYMEKCDENILWLDYK	16	4.472516684509023	P11974-115-P11974-151
P11974	320	AGKPVICATQMLESMIKKPR	17	P11974	338	PRPTRAEGSDVANAVLDGADCIMLSGETAKGDYPLEAVR	30	4.466614888906203	P11974-336-P11974-367
P11974	57	SVETLKEMIKSGMNVAR	6	P11974	267	IISKIENHEGVRRFDEILEASDGIMVAR	4	4.403501576897566	P11974-62-P11974-270
P11974	57	SVETLKEMIKSGMNVAR	6	P11974	44	NTGIICTIGPASRSVETLKEMIK	19	4.386468911138223	P11974-62-P11974-62
P11974	142	ITLDNAYMEKCDENILWLDYKNICK	21	P11974	90	NVRTATESFASDPILYRPVAVALDTKGPEIR	26	4.35	P11974-115-P11974-162
P11974	208	GVNLPGAAVDLPAVSEKDIQDLK	17	P11974	93	TATESFASDPILYRPVAVALDTKGPEIR	23	4.305	P11974-115-P11974-224
P11974	189	GPDFLVTEVENGGFLGSKK	18	P11974	121	TGLIKGSGTAEVELK	5	4.205	P11974-125-P11974-206
P11974	137	GATLKITLDNAYMEKCDENILWLDYKNICK	5	P11974	152	CDENILWLDYKNICKVVDVGSK	15	4.103433100007027	P11974-141-P11974-166
P11974	505	KGDVVIVLTGWRPGSGFTNTMR	1	P11974	490	VNLAMNVGKAR	9	4.1	P11974-498-P11974-505
P11974	142	ITLDNAYMEKCDENILWLDYK	10	P11974	121	TGLIKGSGTAEVELK	5	4.08	P11974-125-P11974-151
P11974	337	KPRPTR	1	P11974	295	GDLGIEIPAEKVFLAQK	11	4.000693888934586	P11974-305-P11974-337
P11974	337	KPRPTR	1	P11974	121	TGLIKGSGTAEVELKK	15	3.96127255593203	P11974-135-P11974-337
P11974	163	NICKVVDVGSK	4	P11974	174	VYVDDGLISLQVKQK	13	3.92157143722744	P11974-166-P11974-186
P11974	57	SVETLKEMIK	6	P11974	256	KILGEK	1	3.881340451878617	P11974-62-P11974-256
P11974	295	GDLGIEIPAEKVFLAQK	11	P11974	393	KLFEELAR	1	3.87	P11974-305-P11974-393
P11974	187	QKGPDFLVTEVENGGFLGSKK	20	P11974	121	TGLIKGSGTAEVELKK	5	3.835	P11974-125-P11974-206
P11974	343	AEGSDVANAVLDGADCIMLSGETAKGDYPLEAVR	25	P11974	306	VFLAQKMIIGRCNRAGK	6	3.778744108725207	P11974-311-P11974-367
P11974	490	VNLAMNVGKARGFFKK	9	P11974	137	GATLKITLDNAYMEKCDENILWLDYK	15	3.67935849357322	P11974-151-P11974-498
P11974	152	CDENILWLDYKNICKVVDVGSK	11	P11974	323	PVICATQMLESMIKKPRPTR	14	3.655944193543851	P11974-162-P11974-336
P11974	152	CDENILWLDYKNICKVVDVGSK	11	P11974	323	PVICATQMLESMIKKPRPTR	15	3.655944193543851	P11974-162-P11974-337
P11974	267	IISKIENHEGVR	4	P11974	247	KAADVHEVR	1	3.655	P11974-247-P11974-270
P11974	501	GFFKK	4	P11974	490	VNLAMNVGKAR	9	3.64	P11974-498-P11974-504
P11974	337	KPRPTR	1	P11974	136	KGATLK	1	3.596929450841615	P11974-136-P11974-337
P11974	126	GSGTAEVELKK	10	P11974	136	KGATLK	1	3.581397106438394	P11974-135-P11974-136
P11974	208	GVNLPGAAVDLPAVSEKDIQDLK	17	P11974	187	QKGPDFLVTEVENGGFLGSKK	20	3.575	P11974-206-P11974-224
P11974	317	CNRAGKPVICATQMLESMIKKPRPTR	21	P11974	121	TGLIKGSGTAEVELK	5	3.57	P11974-125-P11974-337
P11974	295	GDLGIEIPAEKVFLAQK	11	P11974	267	IISKIENHEGVR	4	3.515	P11974-270-P11974-305
P11974	337	KPRPTR	1	P11974	267	IISKIENHEGVR	4	3.471037620280243	P11974-270-P11974-337
P11974	320	AGKPVICATQMLESMIKK	3	P11974	57	SVETLKEMIKSGMNVARMNFSHGTHEYHAETIK	6	3.469859585629936	P11974-62-P11974-322
P11974	126	GSGTAEVELKK	10	P11974	207	KGVNLPGAAVDLPAVSEK	1	3.447489162741277	P11974-135-P11974-207
P11974	337	KPRPTR	1	P11974	323	PVICATQMLESMIKKPR	15	3.445562340895058	P11974-337-P11974-337
P11974	57	SVETLKEMIKSGMNVAR	10	P11974	90	NVRTATESFASDPILYRPVAVALDTKGPEIR	26	3.428422204082934	P11974-66-P11974-115
P11974	337	KPRPTR	1	P11974	320	AGKPVICATQMLESMIKKPR	17	3.410740980518133	P11974-336-P11974-337
P11974	121	TGLIKGSGTAEVELKK	5	P11974	187	QKGPDFLVTEVENGGFLGSKK	20	3.36574844634445	P11974-125-P11974-206
P11974	337	KPRPTR	1	P11974	393	KLFEELAR	1	3.287732222169183	P11974-337-P11974-393
P11974	343	AEGSDVANAVLDGADCIMLSGETAKGDYPLEAVR	25	P11974	295	GDLGIEIPAEKVFLAQKMIIGRCNR	11	3.284725334948419	P11974-305-P11974-367
P11974	267	IISKIENHEGVR	4	P11974	163	NICKVVDVGSK	4	3.269265627266016	P11974-166-P11974-270
P11974	207	KGVNLPGAAVDLPAVSEK	1	P11974	257	ILGEKGKNIK	7	3.266227397887415	P11974-207-P11974-263
P11974	207	KGVNLPGAAVDLPAVSEK	1	P11974	257	ILGEKGKNIK	5	3.266227397887415	P11974-207-P11974-261
P11974	323	PVICATQMLESMIKKPR	14	P11974	231	FGVEQDVDMVFASFIRKAADVHEVRK	17	3.246689684078357	P11974-247-P11974-336
P11974	225	DIQDLKFGVEQDVDMVFASFIR	6	P11974	337	KPRPTRAEGSDVANAVLDGADCIMLSGETAKGDYPLEAVR	1	3.23	P11974-230-P11974-337
P11974	320	AGKPVICATQMLESMIKKPRPTR	18	P11974	121	TGLIKGSGTAEVELK	5	3.215	P11974-125-P11974-337
P11974	337	KPRPTR	1	P11974	126	GSGTAEVELKKGATLK	10	3.178654062453528	P11974-135-P11974-337
P11974	247	KAADVHEVRKILGEK	10	P11974	137	GATLKITLDNAYMEKCDENILWLDYKNICK	15	3.108766573174722	P11974-151-P11974-256
P11974	207	KGVNLPGAAVDLPAVSEK	1	P11974	163	NICKVVDVGSK	4	3.095	P11974-166-P11974-207
P11974	343	AEGSDVANAVLDGADCIMLSGETAKGDYPLEAVR	25	P11974	225	DIQDLKFGVEQDVDMVFASFIRK	6	3.043141075146241	P11974-230-P11974-367
P11974	126	GSGTAEVELKK	10	P11974	137	GATLKITLDNAYMEK	5	3.024840247115071	P11974-135-P11974-141
P11974	320	AGKPVICATQMLESMIKKPR	17	P11974	340	PTRAEGSDVANAVLDGADCIMLSGETAKGDYPLEAVR	28	3.015526354223157	P11974-336-P11974-367
P11974	207	KGVNLPGAAVDLPAVSEK	1	P11974	337	KPRPTR	1	3.005	P11974-207-P11974-337
P11974	57	SVETLKEMIKSGMNVAR	6	P11974	320	AGKPVICATQMLESMIK	3	2.938641944263428	P11974-62-P11974-322
P11974	340	PTRAEGSDVANAVLDGADCIMLSGETAKGDYPLEAVR	28	P11974	163	NICKVVDVGSKVYVDDGLISLQVK	11	2.861015871499808	P11974-173-P11974-367
P11974	317	CNRAGKPVICATQMLESMIK	6	P11974	189	GPDFLVTEVENGGFLGSKKGVNLPGAAVDLPAVSEK	18	2.831227402844353	P11974-206-P11974-322
P11974	317	CNRAGKPVICATQMLESMIK	6	P11974	189	GPDFLVTEVENGGFLGSKKGVNLPGAAVDLPAVSEK	19	2.831227402844353	P11974-207-P11974-322
P11974	256	KILGEK	1	P11974	207	KGVNLPGAAVDLPAVSEKDIQDLK	18	2.8023916504809	P11974-224-P11974-256
P11974	295	GDLGIEIPAEKVFLAQK	11	P11974	189	GPDFLVTEVENGGFLGSKKGVNLPGAAVDLPAVSEK	19	2.8	P11974-207-P11974-305
P11974	337	KPRPTRAEGSDVANAVLDGADCIMLSGETAKGDYPLEAVR	1	P11974	57	SVETLKEMIKSGMNVAR	10	2.79	P11974-66-P11974-337
P11974	247	KAADVHEVR	1	P11974	256	KILGEKGK	6	2.785820037176756	P11974-247-P11974-261
P11974	136	KGATLKITLDNAYMEK	1	P11974	377	MQHLIAREAEAAMFHRKLFEELAR	17	2.783293664869438	P11974-136-P11974-393
P11974	320	AGKPVICATQMLESMIKKPRPTR	18	P11974	187	QKGPDFLVTEVENGGFLGSKK	20	2.78	P11974-206-P11974-337
P11974	121	TGLIKGSGTAEVELK	5	P11974	174	VYVDDGLISLQVKQK	13	2.762621130722423	P11974-125-P11974-186
P11974	337	KPRPTR	1	P11974	57	SVETLKEMIK	6	2.746820030240966	P11974-62-P11974-337
P11974	468	GIFPVVCKDPVQEAWAEDVDLR	8	P11974	208	GVNLPGAAVDLPAVSEKDIQDLK	17	2.745	P11974-224-P11974-475
P11974	142	ITLDNAYMEKCDENILWLDYK	10	P11974	121	TGLIKGSGTAEVELKK	15	2.695	P11974-135-P11974-151
P11974	136	KGATLKITLDNAYMEK	6	P11974	1	MSKSHSEAGSAFIQTQQLHAAMADTFLEHMCRLDIDSAPITAR	3	2.685	P11974-3-P11974-141
P11974	137	GATLKITLDNAYMEK	5	P11974	264	NIKIISKIENHEGVR	7	2.68	P11974-141-P11974-270
P11974	490	VNLAMNVGKAR	9	P11974	57	SVETLKEMIK	6	2.676323528158462	P11974-62-P11974-498
P11974	337	KPRPTR	1	P11974	137	GATLKITLDNAYMEK	5	2.667823929228809	P11974-141-P11974-337
P11974	207	KGVNLPGAAVDLPAVSEK	1	P11974	1	MSKSHSEAGSAFIQTQQLHAAMADTFLEHMCR	3	2.655	P11974-3-P11974-207
P11974	126	GSGTAEVELKK	10	P11974	343	AEGSDVANAVLDGADCIMLSGETAKGDYPLEAVR	25	2.622317778309731	P11974-135-P11974-367
P11974	247	KAADVHEVR	1	P11974	121	TGLIKGSGTAEVELKK	15	2.62	P11974-135-P11974-247
P11974	67	SGMNVARMNFSHGTHEYHAETIKNVR	23	P11974	174	VYVDDGLISLQVKQKGPDFLVTEVENGGFLGSK	15	2.597709169389087	P11974-89-P11974-188
P11974	317	CNRAGKPVICATQMLESMIK	6	P11974	63	EMIKSGMNVARMNFSHGTHEYHAETIK	4	2.555	P11974-66-P11974-322
P11974	137	GATLKITLDNAYMEK	5	P11974	126	GSGTAEVELKK	10	2.555	P11974-135-P11974-141
P11974	187	QKGPDFLVTEVENGGFLGSK	2	P11974	121	TGLIKGSGTAEVELK	5	2.52	P11974-125-P11974-188
P11974	393	KLFEELARSSSHSTDLMEAMAMGSVEASYK	1	P11974	163	NICKVVDVGSKVYVDDGLISLQVKQK	4	2.508190875312334	P11974-166-P11974-393
P11974	337	KPRPTR	1	P11974	306	VFLAQKMIIGR	6	2.492797866016278	P11974-311-P11974-337
P11974	343	AEGSDVANAVLDGADCIMLSGETAKGDYPLEAVR	25	P11974	163	NICKVVDVGSKVYVDDGLISLQVKQK	11	2.461700489887669	P11974-173-P11974-367
P11974	247	KAADVHEVRK	1	P11974	187	QKGPDFLVTEVENGGFLGSK	2	2.445	P11974-188-P11974-247
P11974	317	CNRAGKPVICATQMLESMIK	6	P11974	248	AADVHEVRKILGEK	9	2.437457970707825	P11974-256-P11974-322
P11974	248	AADVHEVRKILGEK	9	P11974	384	EAEAAMFHRKLFEELAR	10	2.415475922793426	P11974-256-P11974-393
P11974	343	AEGSDVANAVLDGADCIMLSGETAKGDYPLEAVR	25	P11974	384	EAEAAMFHRKLFEELAR	10	2.41	P11974-367-P11974-393
P11974	136	KGATLK	1	P11974	337	KPRPTR	1	2.395	P11974-136-P11974-337
P11974	337	KPRPTR	1	P11974	187	QKGPDFLVTEVENGGFLGSKK	20	2.389568194268488	P11974-206-P11974-337
P11974	207	KGVNLPGAAVDLPAVSEK	1	P11974	393	KLFEELAR	1	2.38	P11974-207-P11974-393
P11974	323	PVICATQMLESMIKKPRPTR	15	P11974	137	GATLKITLDNAYMEKCDENILWLDYK	5	2.374803243593727	P11974-141-P11974-337
P11974	317	CNRAGKPVICATQMLESMIKK	6	P11974	295	GDLGIEIPAEKVFLAQKMIIGR	17	2.369780896661513	P11974-311-P11974-322
P11974	63	EMIKSGMNVAR	4	P11974	323	PVICATQMLESMIKKPR	14	2.347652147551396	P11974-66-P11974-336
P11974	377	MQHLIAREAEAAMFHRKLFEELAR	17	P11974	490	VNLAMNVGKARGFFKK	9	2.302593136621298	P11974-393-P11974-498
P11974	187	QKGPDFLVTEVENGGFLGSKK	20	P11974	501	GFFKKGDVVIVLTGWRPGSGFTNTMR	5	2.295923515789266	P11974-206-P11974-505
P11974	187	QKGPDFLVTEVENGGFLGSKK	20	P11974	501	GFFKKGDVVIVLTGWRPGSGFTNTMR	4	2.295923515789266	P11974-206-P11974-504
P11974	225	DIQDLKFGVEQDVDMVFASFIRKAADVHEVR	23	P11974	167	VVDVGSKVYVDDGLISLQVK	7	2.260644057618335	P11974-173-P11974-247
P11974	295	GDLGIEIPAEKVFLAQKMIIGR	17	P11974	247	KAADVHEVR	1	2.255	P11974-247-P11974-311
P11974	320	AGKPVICATQMLESMIKKPRPTR	3	P11974	93	TATESFASDPILYRPVAVALDTKGPEIR	23	2.25	P11974-115-P11974-322
P11974	126	GSGTAEVELKK	10	P11974	247	KAADVHEVR	1	2.22	P11974-135-P11974-247
P11974	163	NICKVVDVGSK	4	P11974	57	SVETLKEMIK	6	2.215	P11974-62-P11974-166
P11974	343	AEGSDVANAVLDGADCIMLSGETAKGDYPLEAVR	25	P11974	499	ARGFFKK	6	2.175	P11974-367-P11974-504
P11974	267	IISKIENHEGVR	4	P11974	337	KPRPTR	1	2.17	P11974-270-P11974-337
P11974	295	GDLGIEIPAEKVFLAQKMIIGR	17	P11974	337	KPRPTRAEGSDVANAVLDGADCIMLSGETAKGDYPLEAVR	31	2.12	P11974-311-P11974-367
P11974	320	AGKPVICATQMLESMIKK	3	P11974	476	DPVQEAWAEDVDLRVNLAMNVGKARGFFK	23	2.096410453023033	P11974-322-P11974-498
P11974	137	GATLKITLDNAYMEK	5	P11974	163	NICKVVDVGSK	4	2.09	P11974-141-P11974-166
P11974	63	EMIKSGMNVAR	4	P11974	490	VNLAMNVGKARGFFK	9	2.087335422706409	P11974-66-P11974-498
P11974	257	ILGEKGKNIK	5	P11974	468	GIFPVVCKDPVQEAWAEDVDLR	8	2.08464607648623	P11974-261-P11974-475
P11974	323	PVICATQMLESMIKKPR	14	P11974	187	QKGPDFLVTEVENGGFLGSKK	20	2.073714694481525	P11974-206-P11974-336
P11974	490	VNLAMNVGKARGFFKK	9	P11974	137	GATLKITLDNAYMEKCDENILWLDYK	5	2.063050090820421	P11974-141-P11974-498
P11974	317	CNRAGKPVICATQMLESMIKK	6	P11974	187	QKGPDFLVTEVENGGFLGSKK	2	2.058483573261638	P11974-188-P11974-322
P11974	63	EMIKSGMNVAR	4	P11974	136	KGATLK	1	2.055	P11974-66-P11974-136
P11974	107	PVAVALDTKGPEIR	9	P11974	57	SVETLKEMIKSGMNVAR	6	2.03986080702748	P11974-62-P11974-115
P11974	295	GDLGIEIPAEKVFLAQKMIIGR	17	P11974	187	QKGPDFLVTEVENGGFLGSK	2	2.03	P11974-188-P11974-311
P11974	323	PVICATQMLESMIKKPR	15	P11974	279	RFDEILEASDGIMVARGDLGIEIPAEKVFLAQK	27	2.020395129451897	P11974-305-P11974-337
P11974	137	GATLKITLDNAYMEKCDENILWLDYK	15	P11974	323	PVICATQMLESMIKKPR	15	1.996098478857959	P11974-151-P11974-337
P11974	152	CDENILWLDYKNICK	11	P11974	262	GKNIKIISK	5	1.992116289659623	P11974-162-P11974-266
P11974	137	GATLKITLDNAYMEK	5	P11974	121	TGLIKGSGTAEVELKK	5	1.99	P11974-125-P11974-141
P11974	152	CDENILWLDYKNICK	11	P11974	136	KGATLKITLDNAYMEK	6	1.97064442812162	P11974-141-P11974-162
P11974	163	NICKVVDVGSK	4	P11974	137	GATLKITLDNAYMEK	5	1.956850143823406	P11974-141-P11974-166
P11974	295	GDLGIEIPAEKVFLAQK	11	P11974	337	KPRPTR	1	1.91	P11974-305-P11974-337
P11974	63	EMIKSGMNVARMNFSHGTHEYHAETIK	4	P11974	317	CNRAGKPVICATQMLESMIK	6	1.897530801565764	P11974-66-P11974-322
P11974	57	SVETLKEMIKSGMNVAR	10	P11974	225	DIQDLKFGVEQDVDMVFASFIRK	6	1.894103217846725	P11974-66-P11974-230
P11974	121	TGLIKGSGTAEVELK	5	P11974	306	VFLAQKMIIGRCNR	6	1.892425120728394	P11974-125-P11974-311
P11974	189	GPDFLVTEVENGGFLGSKK	18	P11974	136	KGATLK	1	1.89	P11974-136-P11974-206
P11974	126	GSGTAEVELKK	10	P11974	57	SVETLKEMIK	6	1.88768452140465	P11974-62-P11974-135
P11974	225	DIQDLKFGVEQDVDMVFASFIRK	6	P11974	136	KGATLKITLDNAYMEKCDENILWLDYK	6	1.864687022928567	P11974-141-P11974-230
P11974	337	KPRPTR	1	P11974	320	AGKPVICATQMLESMIK	3	1.848310498288491	P11974-322-P11974-337
P11974	136	KGATLK	1	P11974	1	MSKSHSEAGSAFIQTQQLHAAMADTFLEHMCR	1	1.845	P11974-1-P11974-136
P11974	505	KGDVVIVLTGWRPGSGFTNTMR	1	P11974	312	MIIGRCNRAGKPVICATQMLESMIK	11	1.82	P11974-322-P11974-505
P11974	320	AGKPVICATQMLESMIKKPR	3	P11974	136	KGATLKITLDNAYMEK	6	1.817435251628908	P11974-141-P11974-322
P11974	256	KILGEK	1	P11974	393	KLFEELAR	1	1.805	P11974-256-P11974-393
P11974	317	CNRAGKPVICATQMLESMIKKPRPTR	21	P11974	189	GPDFLVTEVENGGFLGSKK	18	1.805	P11974-206-P11974-337
P11974	501	GFFKK	4	P11974	393	KLFEELAR	1	1.78	P11974-393-P11974-504
P11974	126	GSGTAEVELKK	10	P11974	337	KPRPTR	1	1.78	P11974-135-P11974-337
P11974	225	DIQDLKFGVEQDVDMVFASFIR	6	P11974	257	ILGEKGK	5	1.77	P11974-230-P11974-261
P11974	136	KGATLKITLDNAYMEK	6	P11974	1	MSKSHSEAGSAFIQTQQLHAAMADTFLEHMCRLDIDSAPITAR	1	1.755	P11974-1-P11974-141
P11974	256	KILGEK	1	P11974	57	SVETLKEMIK	6	1.75	P11974-62-P11974-256
P11974	501	GFFKK	4	P11974	121	TGLIKGSGTAEVELKK	5	1.74	P11974-125-P11974-504
P11974	63	EMIKSGMNVAR	4	P11974	2	SKSHSEAGSAFIQTQQLHAAMADTFLEHMCR	2	1.735	P11974-3-P11974-66
P11974	295	GDLGIEIPAEKVFLAQK	11	P11974	136	KGATLK	1	1.72	P11974-136-P11974-305
P11974	264	NIKIISK	3	P11974	2	SKSHSEAGSAFIQTQQLHAAMADTFLEHMCR	1	1.72	P11974-2-P11974-266
P11974	63	EMIKSGMNVAR	4	P11974	267	IISKIENHEGVR	4	1.695	P11974-66-P11974-270
P11974	63	EMIKSGMNVAR	4	P11974	74	MNFSHGTHEYHAETIKNVR	16	1.69	P11974-66-P11974-89
P11974	57	SVETLKEMIKSGMNVAR	6	P11974	121	TGLIKGSGTAEVELKK	5	1.67	P11974-62-P11974-125
P11974	393	KLFEELAR	1	P11974	67	SGMNVARMNFSHGTHEYHAETIKNVRTATESFASDPILYR	23	1.644613636828344	P11974-89-P11974-393
P11974	137	GATLKITLDNAYMEKCDENILWLDYK	5	P11974	44	NTGIICTIGPASRSVETLKEMIKSGMNVAR	19	1.643408074789778	P11974-62-P11974-141
P11974	189	GPDFLVTEVENGGFLGSKKGVNLPGAAVDLPAVSEK	19	P11974	67	SGMNVARMNFSHGTHEYHAETIKNVR	23	1.64	P11974-89-P11974-207
P11974	247	KAADVHEVR	1	P11974	93	TATESFASDPILYRPVAVALDTKGPEIR	23	1.59	P11974-115-P11974-247
P11974	57	SVETLKEMIKSGMNVARMNFSHGTHEYHAETIK	10	P11974	189	GPDFLVTEVENGGFLGSKKGVNLPGAAVDLPAVSEK	19	1.55956021907443	P11974-66-P11974-207
P11974	57	SVETLKEMIKSGMNVARMNFSHGTHEYHAETIK	10	P11974	189	GPDFLVTEVENGGFLGSKKGVNLPGAAVDLPAVSEK	18	1.55956021907443	P11974-66-P11974-206
P11974	320	AGKPVICATQMLESMIK	3	P11974	306	VFLAQKMIIGR	6	1.555	P11974-311-P11974-322
P11974	262	GKNIKIISK	2	P11974	2	SKSHSEAGSAFIQTQQLHAAMADTFLEHMCR	1	1.55	P11974-2-P11974-263
P11974	393	KLFEELAR	1	P11974	337	KPRPTR	1	1.53	P11974-337-P11974-393
P11974	490	VNLAMNVGKARGFFK	9	P11974	57	SVETLKEMIKSGMNVAR	10	1.512740300456885	P11974-66-P11974-498
P11974	499	ARGFFKK	6	P11974	189	GPDFLVTEVENGGFLGSKK	18	1.51	P11974-206-P11974-504
P11974	126	GSGTAEVELKKGATLK	10	P11974	320	AGKPVICATQMLESMIK	3	1.49761610762257	P11974-135-P11974-322
P11974	152	CDENILWLDYKNICK	11	P11974	74	MNFSHGTHEYHAETIKNVR	16	1.495	P11974-89-P11974-162
P11974	163	NICKVVDVGSK	4	P11974	187	QKGPDFLVTEVENGGFLGSKK	20	1.495	P11974-166-P11974-206
P11974	137	GATLKITLDNAYMEK	5	P11974	505	KGDVVIVLTGWRPGSGFTNTMRVVPVP	1	1.487169642512435	P11974-141-P11974-505
P11974	320	AGKPVICATQMLESMIK	3	P11974	126	GSGTAEVELKKGATLK	11	1.485	P11974-136-P11974-322
P11974	267	IISKIENHEGVR	4	P11974	187	QKGPDFLVTEVENGGFLGSKK	20	1.48	P11974-206-P11974-270
P11974	57	SVETLKEMIK	6	P11974	137	GATLKITLDNAYMEK	5	1.478565084915532	P11974-62-P11974-141
P11974	63	EMIKSGMNVAR	4	P11974	320	AGKPVICATQMLESMIKK	3	1.474598538285973	P11974-66-P11974-322
P11974	63	EMIKSGMNVAR	4	P11974	189	GPDFLVTEVENGGFLGSKK	18	1.472893155336317	P11974-66-P11974-206
P11974	163	NICKVVDVGSK	4	P11974	67	SGMNVARMNFSHGTHEYHAETIKNVRTATESFASDPILYR	23	1.462415513198644	P11974-89-P11974-166
P11974	142	ITLDNAYMEKCDENILWLDYKNICK	21	P11974	93	TATESFASDPILYRPVAVALDTKGPEIR	23	1.45	P11974-115-P11974-162
P11974	247	KAADVHEVRK	1	P11974	63	EMIKSGMNVAR	4	1.406689439799152	P11974-66-P11974-247
P11974	137	GATLKITLDNAYMEK	5	P11974	490	VNLAMNVGKARGFFK	9	1.395	P11974-141-P11974-498
P11974	295	GDLGIEIPAEKVFLAQK	11	P11974	74	MNFSHGTHEYHAETIKNVR	16	1.39	P11974-89-P11974-305
P11974	384	EAEAAMFHRKLFEELARSSSHSTDLMEAMAMGSVEASYK	10	P11974	126	GSGTAEVELKKGATLK	11	1.374508516430503	P11974-136-P11974-393
P11974	152	CDENILWLDYKNICKVVDVGSK	15	P11974	323	PVICATQMLESMIKKPR	15	1.366172370209681	P11974-166-P11974-337
P11974	137	GATLKITLDNAYMEK	5	P11974	208	GVNLPGAAVDLPAVSEKDIQDLK	17	1.358933811813854	P11974-141-P11974-224
P11974	456	NHQTARQAHLYRGIFPVVCKDPVQEAWAEDVDLR	20	P11974	317	CNRAGKPVICATQMLESMIKK	6	1.358899819040518	P11974-322-P11974-475
P11974	476	DPVQEAWAEDVDLRVNLAMNVGKAR	23	P11974	295	GDLGIEIPAEKVFLAQKMIIGR	17	1.350082651445029	P11974-311-P11974-498
P11974	337	KPRPTR	1	P11974	187	QKGPDFLVTEVENGGFLGSK	2	1.31	P11974-188-P11974-337
P11974	142	ITLDNAYMEKCDENILWLDYKNICK	10	P11974	44	NTGIICTIGPASRSVETLKEMIKSGMNVAR	19	1.30962291232077	P11974-62-P11974-151
P11974	267	IISKIENHEGVR	4	P11974	137	GATLKITLDNAYMEK	5	1.305609139091699	P11974-141-P11974-270
P11974	63	EMIKSGMNVAR	4	P11974	337	KPRPTR	1	1.29	P11974-66-P11974-337
P11974	207	KGVNLPGAAVDLPAVSEKDIQDLK	18	P11974	256	KILGEK	1	1.285	P11974-224-P11974-256
P11974	152	CDENILWLDYKNICK	11	P11974	44	NTGIICTIGPASRSVETLKEMIK	19	1.26	P11974-62-P11974-162
P11974	267	IISKIENHEGVR	4	P11974	57	SVETLKEMIK	6	1.258707912573462	P11974-62-P11974-270
P11974	187	QKGPDFLVTEVENGGFLGSK	2	P11974	63	EMIKSGMNVARMNFSHGTHEYHAETIKNVR	4	1.253922756193097	P11974-66-P11974-188
P11974	490	VNLAMNVGKARGFFKK	15	P11974	208	GVNLPGAAVDLPAVSEKDIQDLKFGVEQDVDMVFASFIRK	23	1.239933598042872	P11974-230-P11974-504
P11974	320	AGKPVICATQMLESMIK	3	P11974	152	CDENILWLDYKNICK	11	1.23	P11974-162-P11974-322
P11974	137	GATLKITLDNAYMEK	5	P11974	468	GIFPVVCKDPVQEAWAEDVDLRVNLAMNVGK	8	1.21	P11974-141-P11974-475
P11974	1	MSKSHSEAGSAFIQTQQLHAAMADTFLEHMCR	1	P11974	121	TGLIKGSGTAEVELKK	5	1.21	P11974-1-P11974-125
P11974	57	SVETLKEMIKSGMNVAR	10	P11974	401	SSSHSTDLMEAMAMGSVEASYKCLAAALIVLTESGRSAHQVAR	22	1.200708110850039	P11974-66-P11974-422
P11974	320	AGKPVICATQMLESMIK	3	P11974	256	KILGEKGK	1	1.19	P11974-256-P11974-322
P11974	247	KAADVHEVR	1	P11974	1	MSKSHSEAGSAFIQTQQLHAAMADTFLEHMCR	1	1.17891246577331	P11974-1-P11974-247
P11974	393	KLFEELAR	1	P11974	401	SSSHSTDLMEAMAMGSVEASYKCLAAALIVLTESGRSAHQVAR	22	1.177764835619883	P11974-393-P11974-422
P11974	63	EMIKSGMNVAR	4	P11974	67	SGMNVARMNFSHGTHEYHAETIKNVRTATESFASDPILYR	23	1.172077327091659	P11974-66-P11974-89
P11974	152	CDENILWLDYKNICKVVDVGSK	15	P11974	136	KGATLK	1	1.17	P11974-136-P11974-166
P11974	384	EAEAAMFHRKLFEELAR	10	P11974	57	SVETLKEMIKSGMNVAR	6	1.17	P11974-62-P11974-393
P11974	384	EAEAAMFHRKLFEELAR	10	P11974	44	NTGIICTIGPASRSVETLKEMIK	19	1.162328350678814	P11974-62-P11974-393
P11974	142	ITLDNAYMEKCDENILWLDYKNICK	21	P11974	57	SVETLKEMIK	6	1.16	P11974-62-P11974-162
P11974	63	EMIKSGMNVAR	4	P11974	187	QKGPDFLVTEVENGGFLGSKK	20	1.155	P11974-66-P11974-206
P11974	317	CNRAGKPVICATQMLESMIKKPRPTR	20	P11974	189	GPDFLVTEVENGGFLGSKK	18	1.155	P11974-206-P11974-336
P11974	137	GATLKITLDNAYMEK	5	P11974	340	PTRAEGSDVANAVLDGADCIMLSGETAKGDYPLEAVR	28	1.146982995803025	P11974-141-P11974-367
P11974	256	KILGEKGK	1	P11974	323	PVICATQMLESMIKKPR	14	1.144340847707406	P11974-256-P11974-336
P11974	137	GATLKITLDNAYMEKCDENILWLDYK	15	P11974	74	MNFSHGTHEYHAETIKNVR	16	1.14	P11974-89-P11974-151
P11974	207	KGVNLPGAAVDLPAVSEKDIQDLK	18	P11974	121	TGLIKGSGTAEVELKK	5	1.13	P11974-125-P11974-224
P11974	337	KPRPTR	1	P11974	63	EMIKSGMNVAR	4	1.091385252196743	P11974-66-P11974-337
P11974	247	KAADVHEVRK	1	P11974	323	PVICATQMLESMIKKPR	15	1.070532040330227	P11974-247-P11974-337
P11974	337	KPRPTR	1	P11974	167	VVDVGSKVYVDDGLISLQVK	7	1.07	P11974-173-P11974-337
P11974	57	SVETLKEMIK	6	P11974	57	SVETLKEMIKSGMNVAR	6	1.064027391583492	P11974-62-P11974-62
P11974	137	GATLKITLDNAYMEK	5	P11974	337	KPRPTR	1	1.06	P11974-141-P11974-337
P11974	505	KGDVVIVLTGWRPGSGFTNTMR	1	P11974	317	CNRAGKPVICATQMLESMIKK	6	1.05693495647844	P11974-322-P11974-505
P11974	142	ITLDNAYMEKCDENILWLDYKNICK	10	P11974	57	SVETLKEMIKSGMNVAR	6	1.05	P11974-62-P11974-151
P11974	264	NIKIISK	3	P11974	2	SKSHSEAGSAFIQTQQLHAAMADTFLEHMCR	2	1.045	P11974-3-P11974-266
P11974	320	AGKPVICATQMLESMIK	3	P11974	393	KLFEELARSSSHSTDLMEAMAMGSVEASYK	1	1.04	P11974-322-P11974-393
P11974	187	QKGPDFLVTEVENGGFLGSK	2	P11974	167	VVDVGSKVYVDDGLISLQVK	7	1.01	P11974-173-P11974-188
P11974	116	GPEIRTGLIKGSGTAEVELK	10	P11974	74	MNFSHGTHEYHAETIKNVR	16	0.995	P11974-89-P11974-125
P11974	323	PVICATQMLESMIKK	14	P11974	136	KGATLKITLDNAYMEKCDENILWLDYK	16	0.9898233082189344	P11974-151-P11974-336
P11974	137	GATLKITLDNAYMEKCDENILWLDYK	15	P11974	337	KPRPTR	1	0.985	P11974-151-P11974-337
P11974	74	MNFSHGTHEYHAETIKNVR	16	P11974	468	GIFPVVCKDPVQEAWAEDVDLR	8	0.9839214192026634	P11974-89-P11974-475
P11974	501	GFFKK	4	P11974	136	KGATLKITLDNAYMEK	6	0.955	P11974-141-P11974-504
P11974	317	CNRAGKPVICATQMLESMIK	6	P11974	337	KPRPTRAEGSDVANAVLDGADCIMLSGETAK	1	0.945	P11974-322-P11974-337
P11974	63	EMIKSGMNVAR	4	P11974	384	EAEAAMFHRKLFEELARSSSHSTDLMEAMAMGSVEASYK	10	0.9405812434427484	P11974-66-P11974-393
P11974	187	QKGPDFLVTEVENGGFLGSKK	20	P11974	121	TGLIKGSGTAEVELKK	15	0.94	P11974-135-P11974-206
P11974	247	KAADVHEVR	1	P11974	257	ILGEKGK	5	0.9368552477396992	P11974-247-P11974-261
P11974	152	CDENILWLDYKNICK	11	P11974	225	DIQDLKFGVEQDVDMVFASFIR	6	0.935	P11974-162-P11974-230
P11974	136	KGATLK	1	P11974	2	SKSHSEAGSAFIQTQQLHAAMADTFLEHMCR	1	0.935	P11974-2-P11974-136
P11974	142	ITLDNAYMEKCDENILWLDYK	10	P11974	490	VNLAMNVGKAR	9	0.925	P11974-151-P11974-498
P11974	320	AGKPVICATQMLESMIK	3	P11974	57	SVETLKEMIKSGMNVAR	10	0.9184682108946068	P11974-66-P11974-322
P11974	1	MSKSHSEAGSAFIQTQQLHAAMADTFLEHMCR	1	P11974	121	TGLIKGSGTAEVELKK	15	0.915	P11974-1-P11974-135
P11974	163	NICKVVDVGSK	4	P11974	63	EMIKSGMNVAR	4	0.9008261405829032	P11974-66-P11974-166
P11974	63	EMIKSGMNVAR	4	P11974	505	KGDVVIVLTGWRPGSGFTNTMR	1	0.89	P11974-66-P11974-505
P11974	317	CNRAGKPVICATQMLESMIK	6	P11974	208	GVNLPGAAVDLPAVSEKDIQDLKFGVEQDVDMVFASFIR	17	0.8881637878542621	P11974-224-P11974-322
P11974	57	SVETLKEMIKSGMNVAR	6	P11974	121	TGLIKGSGTAEVELKK	15	0.875	P11974-62-P11974-135
P11974	501	GFFKK	4	P11974	256	KILGEK	1	0.865	P11974-256-P11974-504
P11974	264	NIKIISK	3	P11974	67	SGMNVARMNFSHGTHEYHAETIKNVR	23	0.865	P11974-89-P11974-266
P11974	63	EMIKSGMNVAR	4	P11974	137	GATLKITLDNAYMEK	5	0.84	P11974-66-P11974-141
P11974	264	NIKIISKIENHEGVR	3	P11974	57	SVETLKEMIKSGMNVAR	6	0.84	P11974-62-P11974-266
P11974	136	KGATLK	1	P11974	1	MSKSHSEAGSAFIQTQQLHAAMADTFLEHMCR	3	0.835	P11974-3-P11974-136
P11974	384	EAEAAMFHRKLFEELAR	10	P11974	74	MNFSHGTHEYHAETIKNVR	16	0.83	P11974-89-P11974-393
P11974	137	GATLKITLDNAYMEK	5	P11974	256	KILGEKGK	1	0.82	P11974-141-P11974-256
P11974	295	GDLGIEIPAEKVFLAQK	11	P11974	142	ITLDNAYMEKCDENILWLDYKNICK	10	0.81	P11974-151-P11974-305
P11974	247	KAADVHEVR	1	P11974	57	SVETLKEMIKSGMNVAR	6	0.805	P11974-62-P11974-247
P11974	247	KAADVHEVR	1	P11974	57	SVETLKEMIKSGMNVAR	10	0.805	P11974-66-P11974-247
P11974	490	VNLAMNVGKAR	9	P11974	501	GFFKKGDVVIVLTGWR	4	0.8002987551771894	P11974-498-P11974-504
P11974	63	EMIKSGMNVAR	4	P11974	295	GDLGIEIPAEKVFLAQK	11	0.8	P11974-66-P11974-305
P11974	267	IISKIENHEGVR	4	P11974	1	MSKSHSEAGSAFIQTQQLHAAMADTFLEHMCRLDIDSAPITAR	1	0.795	P11974-1-P11974-270
P11974	247	KAADVHEVR	1	P11974	401	SSSHSTDLMEAMAMGSVEASYKCLAAALIVLTESGRSAHQVAR	22	0.79	P11974-247-P11974-422
P11974	312	MIIGRCNRAGKPVICATQMLESMIK	11	P11974	256	KILGEK	1	0.787851	P11974-256-P11974-322
P11974	208	GVNLPGAAVDLPAVSEKDIQDLKFGVEQDVDMVFASFIRK	23	P11974	262	GKNIKIISKIENHEGVR	9	0.7833601095157398	P11974-230-P11974-270
P11974	320	AGKPVICATQMLESMIK	3	P11974	121	TGLIKGSGTAEVELK	5	0.775	P11974-125-P11974-322
P11974	256	KILGEKGKNIK	8	P11974	163	NICKVVDVGSK	4	0.7714630444598918	P11974-166-P11974-263
P11974	501	GFFKK	4	P11974	163	NICKVVDVGSK	4	0.77	P11974-166-P11974-504
P11974	320	AGKPVICATQMLESMIK	3	P11974	174	VYVDDGLISLQVKQK	13	0.7654290878621516	P11974-186-P11974-322
P11974	267	IISKIENHEGVR	4	P11974	256	KILGEK	1	0.765	P11974-256-P11974-270
P11974	189	GPDFLVTEVENGGFLGSKK	18	P11974	264	NIKIISK	3	0.76	P11974-206-P11974-266
P11974	247	KAADVHEVR	1	P11974	187	QKGPDFLVTEVENGGFLGSKK	20	0.76	P11974-206-P11974-247
P11974	57	SVETLKEMIKSGMNVAR	10	P11974	121	TGLIKGSGTAEVELKK	5	0.75	P11974-66-P11974-125
P11974	136	KGATLKITLDNAYMEKCDENILWLDYK	6	P11974	490	VNLAMNVGKARGFFKK	9	0.7410683680789021	P11974-141-P11974-498
P11974	137	GATLKITLDNAYMEKCDENILWLDYK	15	P11974	264	NIKIISKIENHEGVR	7	0.73	P11974-151-P11974-270
P11974	63	EMIKSGMNVARMNFSHGTHEYHAETIK	4	P11974	257	ILGEKGK	5	0.73	P11974-66-P11974-261
P11974	247	KAADVHEVR	1	P11974	136	KGATLKITLDNAYMEK	6	0.71	P11974-141-P11974-247
P11974	63	EMIKSGMNVAR	4	P11974	163	NICKVVDVGSK	4	0.68	P11974-66-P11974-166
P11974	306	VFLAQKMIIGR	6	P11974	393	KLFEELAR	1	0.6766755999999999	P11974-311-P11974-393
P11974	323	PVICATQMLESMIKK	14	P11974	262	GKNIKIISKIENHEGVR	9	0.675886932191177	P11974-270-P11974-336
P11974	137	GATLKITLDNAYMEK	5	P11974	189	GPDFLVTEVENGGFLGSKK	18	0.665	P11974-141-P11974-206
P11974	323	PVICATQMLESMIKKPRPTR	15	P11974	142	ITLDNAYMEKCDENILWLDYK	10	0.6480105774665592	P11974-151-P11974-337
P11974	152	CDENILWLDYKNICKVVDVGSK	11	P11974	247	KAADVHEVRK	1	0.64	P11974-162-P11974-247
P11974	208	GVNLPGAAVDLPAVSEKDIQDLK	17	P11974	264	NIKIISK	3	0.635	P11974-224-P11974-266
P11974	393	KLFEELAR	1	P11974	490	VNLAMNVGKARGFFK	9	0.63	P11974-393-P11974-498
P11974	163	NICKVVDVGSK	4	P11974	490	VNLAMNVGKAR	9	0.625	P11974-166-P11974-498
P11974	320	AGKPVICATQMLESMIK	3	P11974	337	KPRPTR	1	0.62	P11974-322-P11974-337
P11974	468	GIFPVVCKDPVQEAWAEDVDLR	8	P11974	74	MNFSHGTHEYHAETIKNVR	16	0.62	P11974-89-P11974-475
P11974	63	EMIKSGMNVAR	4	P11974	121	TGLIKGSGTAEVELK	5	0.6184036401906614	P11974-66-P11974-125
P11974	121	TGLIKGSGTAEVELK	5	P11974	337	KPRPTR	1	0.614279	P11974-125-P11974-337
P11974	256	KILGEKGK	1	P11974	44	NTGIICTIGPASRSVETLKEMIK	19	0.61	P11974-62-P11974-256
P11974	57	SVETLKEMIKSGMNVAR	6	P11974	142	ITLDNAYMEKCDENILWLDYKNICKVVDVGSK	25	0.6095444936781422	P11974-62-P11974-166
P11974	247	KAADVHEVR	1	P11974	247	KAADVHEVRKILGEK	1	0.6078677704597161	P11974-247-P11974-247
P11974	337	KPRPTR	1	P11974	208	GVNLPGAAVDLPAVSEKDIQDLKFGVEQDVDMVFASFIRK	17	0.6021055569962168	P11974-224-P11974-337
P11974	63	EMIKSGMNVAR	4	P11974	468	GIFPVVCKDPVQEAWAEDVDLR	8	0.6	P11974-66-P11974-475
P11974	63	EMIKSGMNVARMNFSHGTHEYHAETIK	4	P11974	247	KAADVHEVRKILGEK	10	0.5966790441257748	P11974-66-P11974-256
P11974	121	TGLIKGSGTAEVELK	5	P11974	490	VNLAMNVGKAR	9	0.595	P11974-125-P11974-498
P11974	257	ILGEKGKNIK	5	P11974	337	KPRPTRAEGSDVANAVLDGADCIMLSGETAK	1	0.595	P11974-261-P11974-337
P11974	136	KGATLK	1	P11974	323	PVICATQMLESMIKK	14	0.5876979769620021	P11974-136-P11974-336
P11974	280	FDEILEASDGIMVARGDLGIEIPAEKVFLAQK	26	P11974	256	KILGEKGK	1	0.585	P11974-256-P11974-305
P11974	256	KILGEKGK	6	P11974	57	SVETLKEMIKSGMNVARMNFSHGTHEYHAETIK	10	0.5759770817931487	P11974-66-P11974-261
P11974	137	GATLKITLDNAYMEK	5	P11974	90	NVRTATESFASDPILYRPVAVALDTKGPEIR	26	0.5740827931768057	P11974-115-P11974-141
P11974	93	TATESFASDPILYRPVAVALDTKGPEIRTGLIK	23	P11974	63	EMIKSGMNVAR	4	0.5634963000000001	P11974-66-P11974-115
P11974	225	DIQDLKFGVEQDVDMVFASFIR	6	P11974	505	KGDVVIVLTGWRPGSGFTNTMR	1	0.555	P11974-230-P11974-505
P11974	295	GDLGIEIPAEKVFLAQK	11	P11974	57	SVETLKEMIK	6	0.555	P11974-62-P11974-305
P11974	317	CNRAGKPVICATQMLESMIK	6	P11974	256	KILGEKGK	6	0.55	P11974-261-P11974-322
P11974	490	VNLAMNVGKAR	9	P11974	63	EMIKSGMNVARMNFSHGTHEYHAETIK	4	0.5373272401674014	P11974-66-P11974-498
P11974	468	GIFPVVCKDPVQEAWAEDVDLR	8	P11974	257	ILGEKGKNIK	7	0.5297132	P11974-263-P11974-475
P11974	57	SVETLKEMIK	6	P11974	63	EMIKSGMNVARMNFSHGTHEYHAETIK	4	0.511462518696182	P11974-62-P11974-66
P11974	67	SGMNVARMNFSHGTHEYHAETIKNVR	23	P11974	142	ITLDNAYMEKCDENILWLDYK	10	0.4942433507224829	P11974-89-P11974-151
P11974	225	DIQDLKFGVEQDVDMVFASFIR	6	P11974	67	SGMNVARMNFSHGTHEYHAETIKNVR	23	0.49	P11974-89-P11974-230
P11974	187	QKGPDFLVTEVENGGFLGSKK	2	P11974	317	CNRAGKPVICATQMLESMIKK	20	0.477380762680409	P11974-188-P11974-336
P11974	337	KPRPTR	1	P11974	490	VNLAMNVGKARGFFK	9	0.475	P11974-337-P11974-498
P11974	247	KAADVHEVRK	1	P11974	306	VFLAQKMIIGR	6	0.465	P11974-247-P11974-311
P11974	505	KGDVVIVLTGWRPGSGFTNTMR	1	P11974	337	KPRPTRAEGSDVANAVLDGADCIMLSGETAK	1	0.455	P11974-337-P11974-505
P11974	256	KILGEKGK	6	P11974	142	ITLDNAYMEKCDENILWLDYKNICKVVDVGSK	21	0.446238890457328	P11974-162-P11974-261
P11974	2	SKSHSEAGSAFIQTQQLHAAMADTFLEHMCR	2	P11974	63	EMIKSGMNVARMNFSHGTHEYHAETIKNVR	4	0.4364680512351223	P11974-3-P11974-66
P11974	57	SVETLKEMIK	6	P11974	337	KPRPTR	1	0.4358167999999999	P11974-62-P11974-337
P11974	384	EAEAAMFHRKLFEELAR	10	P11974	231	FGVEQDVDMVFASFIRKAADVHEVR	17	0.43	P11974-247-P11974-393
P11974	267	IISKIENHEGVR	4	P11974	257	ILGEKGK	5	0.425	P11974-261-P11974-270
P11974	231	FGVEQDVDMVFASFIRKAADVHEVR	17	P11974	264	NIKIISK	3	0.42	P11974-247-P11974-266
P11974	152	CDENILWLDYKNICK	11	P11974	121	TGLIKGSGTAEVELK	5	0.42	P11974-125-P11974-162
P11974	93	TATESFASDPILYRPVAVALDTKGPEIR	23	P11974	126	GSGTAEVELKK	10	0.4162067	P11974-115-P11974-135
P11974	225	DIQDLKFGVEQDVDMVFASFIR	6	P11974	63	EMIKSGMNVAR	4	0.4088241362544793	P11974-66-P11974-230
P11974	63	EMIKSGMNVAR	4	P11974	306	VFLAQKMIIGRCNR	6	0.405	P11974-66-P11974-311
P11974	320	AGKPVICATQMLESMIK	3	P11974	264	NIKIISK	3	0.4	P11974-266-P11974-322
P11974	152	CDENILWLDYKNICK	11	P11974	187	QKGPDFLVTEVENGGFLGSKK	20	0.4	P11974-162-P11974-206
P11974	317	CNRAGKPVICATQMLESMIK	6	P11974	44	NTGIICTIGPASRSVETLKEMIK	19	0.39	P11974-62-P11974-322
P11974	63	EMIKSGMNVAR	4	P11974	207	KGVNLPGAAVDLPAVSEK	1	0.3866669148925675	P11974-66-P11974-207
P11974	338	PRPTRAEGSDVANAVLDGADCIMLSGETAKGDYPLEAVR	30	P11974	320	AGKPVICATQMLESMIKK	17	0.3862161	P11974-336-P11974-367
P11974	320	AGKPVICATQMLESMIKKPR	3	P11974	320	AGKPVICATQMLESMIK	3	0.383191592883551	P11974-322-P11974-322
P11974	152	CDENILWLDYKNICK	11	P11974	317	CNRAGKPVICATQMLESMIK	6	0.375	P11974-162-P11974-322
P11974	320	AGKPVICATQMLESMIKK	17	P11974	343	AEGSDVANAVLDGADCIMLSGETAKGDYPLEAVR	25	0.3745356529545074	P11974-336-P11974-367
P11974	74	MNFSHGTHEYHAETIKNVR	16	P11974	63	EMIKSGMNVAR	4	0.3679463493633601	P11974-66-P11974-89
P11974	1	MSKSHSEAGSAFIQTQQLHAAMADTFLEHMCRLDIDSAPITAR	1	P11974	264	NIKIISK	3	0.355	P11974-1-P11974-266
P11974	256	KILGEKGK	6	P11974	317	CNRAGKPVICATQMLESMIKK	6	0.3460505961300292	P11974-261-P11974-322
P11974	320	AGKPVICATQMLESMIK	3	P11974	167	VVDVGSKVYVDDGLISLQVK	7	0.3405497491675986	P11974-173-P11974-322
P11974	93	TATESFASDPILYRPVAVALDTKGPEIR	23	P11974	337	KPRPTR	1	0.3404378	P11974-115-P11974-337
P11974	256	KILGEKGKNIK	8	P11974	136	KGATLKITLDNAYMEK	6	0.3105881462386333	P11974-141-P11974-263
P11974	323	PVICATQMLESMIKK	14	P11974	323	PVICATQMLESMIKKPR	15	0.3105241289945329	P11974-336-P11974-337
P11974	323	PVICATQMLESMIKK	14	P11974	323	PVICATQMLESMIKKPR	14	0.3105241289945329	P11974-336-P11974-336
P11974	57	SVETLKEMIK	6	P11974	126	GSGTAEVELKK	10	0.2972635	P11974-62-P11974-135
P11974	63	EMIKSGMNVAR	4	P11974	247	KAADVHEVR	1	0.29	P11974-66-P11974-247
P11974	505	KGDVVIVLTGWRPGSGFTNTMR	1	P11974	338	PRPTRAEGSDVANAVLDGADCIMLSGETAKGDYPLEAVR	30	0.2878385867187956	P11974-367-P11974-505
P11974	317	CNRAGKPVICATQMLESMIKKPRPTR	6	P11974	163	NICKVVDVGSK	4	0.285	P11974-166-P11974-322
P11974	136	KGATLK	1	P11974	320	AGKPVICATQMLESMIKKPR	18	0.2829562741526657	P11974-136-P11974-337
P11974	136	KGATLK	1	P11974	320	AGKPVICATQMLESMIKKPR	17	0.2829562741526657	P11974-136-P11974-336
P11974	57	SVETLKEMIKSGMNVAR	6	P11974	107	PVAVALDTKGPEIR	9	0.2760331	P11974-62-P11974-115
P11974	187	QKGPDFLVTEVENGGFLGSKK	20	P11974	306	VFLAQKMIIGRCNR	6	0.275	P11974-206-P11974-311
P11974	57	SVETLKEMIK	6	P11974	306	VFLAQKMIIGRCNR	6	0.2477363494139103	P11974-62-P11974-311
P11974	468	GIFPVVCKDPVQEAWAEDVDLR	8	P11974	57	SVETLKEMIKSGMNVAR	6	0.2467782	P11974-62-P11974-475
P11974	247	KAADVHEVRKILGEK	1	P11974	126	GSGTAEVELKKGATLKITLDNAYMEK	11	0.2464709600716018	P11974-136-P11974-247
P11974	121	TGLIKGSGTAEVELKK	5	P11974	207	KGVNLPGAAVDLPAVSEKDIQDLK	18	0.2438614345926224	P11974-125-P11974-224
P11974	343	AEGSDVANAVLDGADCIMLSGETAKGDYPLEAVRMQHLIAR	25	P11974	136	KGATLKITLDNAYMEK	6	0.240776	P11974-141-P11974-367
P11974	501	GFFKKGDVVIVLTGWR	5	P11974	384	EAEAAMFHRKLFEELAR	10	0.2371862428936027	P11974-393-P11974-505
P11974	320	AGKPVICATQMLESMIKK	3	P11974	343	AEGSDVANAVLDGADCIMLSGETAKGDYPLEAVRMQHLIAR	25	0.2341828888798449	P11974-322-P11974-367
P11974	247	KAADVHEVR	1	P11974	295	GDLGIEIPAEKVFLAQKMIIGRCNR	17	0.2277148535869258	P11974-247-P11974-311
P11974	323	PVICATQMLESMIKK	14	P11974	306	VFLAQKMIIGRCNR	6	0.2103552578780472	P11974-311-P11974-336
P11974	256	KILGEK	1	P11974	1	MSKSHSEAGSAFIQTQQLHAAMADTFLEHMCR	3	0.21	P11974-3-P11974-256
P11974	499	ARGFFKKGDVVIVLTGWR	7	P11974	384	EAEAAMFHRKLFEELARSSSHSTDLMEAMAMGSVEASYK	10	0.2067795597623569	P11974-393-P11974-505
P11974	384	EAEAAMFHRKLFEELARSSSHSTDLMEAMAMGSVEASYK	10	P11974	499	ARGFFKKGDVVIVLTGWR	6	0.2067795597623569	P11974-393-P11974-504
P11974	187	QKGPDFLVTEVENGGFLGSKK	2	P11974	67	SGMNVARMNFSHGTHEYHAETIKNVR	23	0.193072377391331	P11974-89-P11974-188
P11974	63	EMIKSGMNVAR	4	P11974	90	NVRTATESFASDPILYRPVAVALDTKGPEIR	26	0.18	P11974-66-P11974-115
P11974	74	MNFSHGTHEYHAETIKNVR	16	P11974	107	PVAVALDTKGPEIR	9	0.171682985225668	P11974-89-P11974-115
P11974	320	AGKPVICATQMLESMIK	3	P11974	295	GDLGIEIPAEKVFLAQK	11	0.17	P11974-305-P11974-322
P11974	121	TGLIKGSGTAEVELK	5	P11974	247	KAADVHEVR	1	0.1699784	P11974-125-P11974-247
P11974	306	VFLAQKMIIGR	6	P11974	337	KPRPTR	1	0.1682431	P11974-311-P11974-337
P11974	63	EMIKSGMNVAR	4	P11974	136	KGATLKITLDNAYMEK	6	0.165	P11974-66-P11974-141
P11974	337	KPRPTR	1	P11974	225	DIQDLKFGVEQDVDMVFASFIR	6	0.1577244518852726	P11974-230-P11974-337
P11974	137	GATLKITLDNAYMEK	5	P11974	501	GFFKK	4	0.15	P11974-141-P11974-504
P11974	343	AEGSDVANAVLDGADCIMLSGETAKGDYPLEAVR	25	P11974	323	PVICATQMLESMIKKPR	15	0.1412399263496291	P11974-337-P11974-367
P11974	163	NICKVVDVGSK	4	P11974	337	KPRPTR	1	0.1321284	P11974-166-P11974-337
P11974	208	GVNLPGAAVDLPAVSEKDIQDLK	17	P11974	189	GPDFLVTEVENGGFLGSKK	18	0.1317698	P11974-206-P11974-224
P11974	323	PVICATQMLESMIKKPR	14	P11974	393	KLFEELARSSSHSTDLMEAMAMGSVEASYK	1	0.1317367652706418	P11974-336-P11974-393
P11974	393	KLFEELARSSSHSTDLMEAMAMGSVEASYK	1	P11974	323	PVICATQMLESMIKKPR	15	0.1317367652706418	P11974-337-P11974-393
P11974	490	VNLAMNVGKAR	9	P11974	116	GPEIRTGLIKGSGTAEVELK	10	0.1293093294942829	P11974-125-P11974-498
P11974	320	AGKPVICATQMLESMIK	3	P11974	247	KAADVHEVR	1	0.12	P11974-247-P11974-322
P11974	136	KGATLKITLDNAYMEK	6	P11974	267	IISKIENHEGVRRFDEILEASDGIMVAR	4	0.1055101630090385	P11974-141-P11974-270
P11974	137	GATLKITLDNAYMEKCDENILWLDYK	5	P11974	167	VVDVGSKVYVDDGLISLQVK	7	0.1	P11974-141-P11974-173
P11974	93	TATESFASDPILYRPVAVALDTKGPEIR	23	P11974	163	NICKVVDVGSK	4	0.09565439	P11974-115-P11974-166
P11974	267	IISKIENHEGVRR	4	P11974	74	MNFSHGTHEYHAETIKNVR	16	0.08	P11974-89-P11974-270
P11974	142	ITLDNAYMEKCDENILWLDYK	10	P11974	256	KILGEKGK	6	0.075	P11974-151-P11974-261
P11974	137	GATLKITLDNAYMEK	5	P11974	74	MNFSHGTHEYHAETIKNVRTATESFASDPILYR	16	0.06718093684508432	P11974-89-P11974-141
P11974	93	TATESFASDPILYRPVAVALDTKGPEIR	23	P11974	207	KGVNLPGAAVDLPAVSEK	1	0.06493617	P11974-115-P11974-207
P11974	163	NICKVVDVGSK	4	P11974	126	GSGTAEVELKK	10	0.06181854	P11974-135-P11974-166
P11974	174	VYVDDGLISLQVKQK	13	P11974	121	TGLIKGSGTAEVELK	5	0.0512996	P11974-125-P11974-186
P11974	167	VVDVGSKVYVDDGLISLQVKQK	20	P11974	317	CNRAGKPVICATQMLESMIKK	6	0.04514671462967234	P11974-186-P11974-322
P11974	121	TGLIKGSGTAEVELK	5	P11974	163	NICKVVDVGSK	4	0.04143784	P11974-125-P11974-166
P11974	247	KAADVHEVR	1	P11974	323	PVICATQMLESMIKKPRPTR	14	0.03923871613535235	P11974-247-P11974-336
P11974	93	TATESFASDPILYRPVAVALDTKGPEIR	23	P11974	267	IISKIENHEGVR	4	0.03891848	P11974-115-P11974-270
P11974	187	QKGPDFLVTEVENGGFLGSKK	20	P11974	337	KPRPTR	1	0.03844142	P11974-206-P11974-337
P11974	317	CNRAGKPVICATQMLESMIK	6	P11974	208	GVNLPGAAVDLPAVSEKDIQDLKFGVEQDVDMVFASFIR	23	0.03777756634545729	P11974-230-P11974-322
P11974	174	VYVDDGLISLQVKQK	13	P11974	337	KPRPTR	1	0.03669605	P11974-186-P11974-337
P11974	490	VNLAMNVGKAR	9	P11974	207	KGVNLPGAAVDLPAVSEKDIQDLKFGVEQDVDMVFASFIR	1	0.03121289036094421	P11974-207-P11974-498
P11974	490	VNLAMNVGKARGFFK	9	P11974	257	ILGEKGKNIK	7	0.02802175450343306	P11974-263-P11974-498
P11974	1	MSKSHSEAGSAFIQTQQLHAAMADTFLEHMCR	1	P11974	256	KILGEKGKNIK	8	0.02385824526955852	P11974-1-P11974-263
P11974	1	MSKSHSEAGSAFIQTQQLHAAMADTFLEHMCR	1	P11974	256	KILGEKGKNIK	6	0.02385824526955852	P11974-1-P11974-261
P11974	63	EMIKSGMNVAR	4	P11974	256	KILGEKGKNIK	6	0.02135596682223737	P11974-66-P11974-261
P11974	63	EMIKSGMNVAR	4	P11974	256	KILGEKGKNIK	8	0.02135596682223737	P11974-66-P11974-263
P11974	63	EMIKSGMNVAR	4	P11974	163	NICKVVDVGSKVYVDDGLISLQVKQK	24	0.01472900680661359	P11974-66-P11974-186
P11974	174	VYVDDGLISLQVKQK	13	P11974	247	KAADVHEVR	1	0.01275594	P11974-186-P11974-247
P11974	225	DIQDLKFGVEQDVDMVFASFIR	6	P11974	207	KGVNLPGAAVDLPAVSEK	1	0.01105408	P11974-207-P11974-230
P11974	187	QKGPDFLVTEVENGGFLGSKK	2	P11974	163	NICKVVDVGSK	4	0.009039328000000001	P11974-166-P11974-188
P11974	264	NIKIISKIENHEGVR	3	P11974	476	DPVQEAWAEDVDLRVNLAMNVGKAR	23	0.003996926510213846	P11974-266-P11974-498
P11974	207	KGVNLPGAAVDLPAVSEK	1	P11974	126	GSGTAEVELKK	10	0.003505641	P11974-135-P11974-207
P11974	207	KGVNLPGAAVDLPAVSEK	1	P11974	247	KAADVHEVR	1	0.00111814	P11974-207-P11974-247
