# Supplementary material for: The CroCo cross-link converter: a user-centred tool to convert results from cross-linking mass spectrometry experiments
Source: Bioinformatics. 2019 Sep 28;36(4):1296–7. doi: 10.1093/bioinformatics/btz732 (PMC7703748; doi:10.1093/bioinformatics/btz732)
Supplement: btz732_Supplementary_Data [file btz732_supplementary_data.zip › ExampleData/output/xTable_to_vis/xVis/all_merged_xTable_intra_xTable_to_xVis.csv]

Protein1	Protein2	AbsPos1	AbsPos2	Id-Score
P11974	P11974	393	393	185.0
P11974	P11974	256	207	146.0
P11974	P11974	247	166	137.0
P11974	P11974	337	337	132.0
P11974	P11974	256	230	129.0
P11974	P11974	136	186	126.0
P11974	P11974	393	305	121.0
P11974	P11974	136	341	116.0
P11974	P11974	166	188	114.0
P11974	P11974	136	247	114.0
P11974	P11974	66	475	112.0
P11974	P11974	125	148	110.0
P11974	P11974	328	66	108.0
P11974	P11974	136	172	105.0
P11974	P11974	256	266	104.0
P11974	P11974	139	207	103.0
P11974	P11974	328	62	100.0
P11974	P11974	247	269	96.0
P11974	P11974	135	166	95.0
P11974	P11974	270	175	95.0
P11974	P11974	333	62	93.0
P11974	P11974	125	207	91.0
P11974	P11974	139	173	90.0
P11974	P11974	247	207	89.0
P11974	P11974	263	247	86.0
P11974	P11974	261	230	84.0
P11974	P11974	1	172	84.0
P11974	P11974	256	60	84.0
P11974	P11974	136	62	82.0
P11974	P11974	341	125	82.0
P11974	P11974	498	505	82.0
P11974	P11974	195	62	82.0
P11974	P11974	504	135	78.0
P11974	P11974	206	362	78.0
P11974	P11974	139	62	77.0
P11974	P11974	1	129	77.0
P11974	P11974	247	256	28.2
P11974	P11974	186	166	26.28
P11974	P11974	367	206	25.7
P11974	P11974	393	256	24.75
P11974	P11974	136	256	23.41
P11974	P11974	166	247	22.25
P11974	P11974	337	367	11.90919552205979
P11974	P11974	125	115	11.39238518489905
P11974	P11974	230	256	10.99356461334779
P11974	P11974	367	337	10.565
P11974	P11974	115	206	10.39756403626913
P11974	P11974	89	62	10.21224951957308
P11974	P11974	125	151	9.96885935584078
P11974	P11974	62	89	9.883467262474467
P11974	P11974	166	115	9.829424376478515
P11974	P11974	62	367	9.825526332815905
P11974	P11974	125	367	9.753292522784626
P11974	P11974	247	393	9.540716127566453
P11974	P11974	247	270	9.523087982255776
P11974	P11974	66	322	9.5125567088821
P11974	P11974	207	115	9.372249922332056
P11974	P11974	367	62	9.336494611682497
P11974	P11974	367	224	9.226938986112927
P11974	P11974	136	173	8.757156353600504
P11974	P11974	270	115	8.450272762280882
P11974	P11974	206	115	7.98
P11974	P11974	166	207	7.874825474559881
P11974	P11974	125	141	7.819924740919872
P11974	P11974	136	207	7.789888898443968
P11974	P11974	115	367	7.469790274508144
P11974	P11974	115	125	7.375
P11974	P11974	256	263	7.36030949031368
P11974	P11974	206	224	7.340203612109712
P11974	P11974	337	115	7.187410381156128
P11974	P11974	270	305	7.175583663798681
P11974	P11974	207	186	7.084490172407397
P11974	P11974	266	256	7.009596293104634
P11974	P11974	136	125	7.009159274169666
P11974	P11974	247	125	6.900541319443398
P11974	P11974	207	125	6.73
P11974	P11974	247	136	6.669582716173585
P11974	P11974	367	115	6.54
P11974	P11974	115	224	6.254729496644738
P11974	P11974	135	256	6.254636813666124
P11974	P11974	337	207	6.241870167302898
P11974	P11974	367	125	6.17
P11974	P11974	367	166	6.105
P11974	P11974	393	311	5.975455062250927
P11974	P11974	135	115	5.753256262434994
P11974	P11974	141	367	5.678887931813276
P11974	P11974	62	166	5.668445166804355
P11974	P11974	206	337	5.515
P11974	P11974	207	230	5.407034889613604
P11974	P11974	337	166	5.353105704052529
P11974	P11974	136	66	5.334828457143322
P11974	P11974	136	166	5.281991049735808
P11974	P11974	367	66	5.28
P11974	P11974	166	2	5.22
P11974	P11974	207	188	5.22
P11974	P11974	393	266	5.190264271936284
P11974	P11974	166	125	5.142425324394021
P11974	P11974	322	336	5.091213934364963
P11974	P11974	305	367	5.06
P11974	P11974	230	261	5.057921130418972
P11974	P11974	141	125	5.015
P11974	P11974	367	311	5.012853611757036
P11974	P11974	247	135	4.96890631624805
P11974	P11974	337	206	4.921867929011733
P11974	P11974	367	322	4.77
P11974	P11974	247	266	4.658024795202387
P11974	P11974	337	186	4.633558250017057
P11974	P11974	337	125	4.579364207677308
P11974	P11974	207	256	4.575
P11974	P11974	247	186	4.548502314527433
P11974	P11974	337	270	4.52563263066674
P11974	P11974	115	151	4.472516684509023
P11974	P11974	336	367	4.466614888906203
P11974	P11974	62	270	4.403501576897566
P11974	P11974	62	62	4.386468911138223
P11974	P11974	162	115	4.35
P11974	P11974	224	115	4.305
P11974	P11974	206	125	4.205
P11974	P11974	141	166	4.103433100007027
P11974	P11974	505	498	4.1
P11974	P11974	151	125	4.08
P11974	P11974	337	305	4.000693888934586
P11974	P11974	337	135	3.96127255593203
P11974	P11974	166	186	3.92157143722744
P11974	P11974	62	256	3.881340451878617
P11974	P11974	305	393	3.87
P11974	P11974	498	151	3.67935849357322
P11974	P11974	162	336	3.655944193543851
P11974	P11974	162	337	3.655944193543851
P11974	P11974	270	247	3.655
P11974	P11974	504	498	3.64
P11974	P11974	337	136	3.596929450841615
P11974	P11974	135	136	3.581397106438394
P11974	P11974	224	206	3.575
P11974	P11974	305	270	3.515
P11974	P11974	322	62	3.469859585629936
P11974	P11974	135	207	3.447489162741277
P11974	P11974	66	115	3.428422204082934
P11974	P11974	337	336	3.410740980518133
P11974	P11974	125	206	3.36574844634445
P11974	P11974	337	393	3.287732222169183
P11974	P11974	367	305	3.284725334948419
P11974	P11974	270	166	3.269265627266016
P11974	P11974	207	263	3.266227397887415
P11974	P11974	207	261	3.266227397887415
P11974	P11974	336	247	3.246689684078357
P11974	P11974	230	337	3.23
P11974	P11974	256	151	3.108766573174722
P11974	P11974	207	166	3.095
P11974	P11974	367	230	3.043141075146241
P11974	P11974	135	141	3.024840247115071
P11974	P11974	207	337	3.005
P11974	P11974	62	322	2.938641944263428
P11974	P11974	367	173	2.861015871499808
P11974	P11974	322	206	2.831227402844353
P11974	P11974	322	207	2.831227402844353
P11974	P11974	256	224	2.8023916504809
P11974	P11974	305	207	2.8
P11974	P11974	337	66	2.79
P11974	P11974	247	261	2.785820037176756
P11974	P11974	136	393	2.783293664869438
P11974	P11974	125	186	2.762621130722423
P11974	P11974	337	62	2.746820030240966
P11974	P11974	475	224	2.745
P11974	P11974	151	135	2.695
P11974	P11974	141	3	2.685
P11974	P11974	141	270	2.68
P11974	P11974	498	62	2.676323528158462
P11974	P11974	337	141	2.667823929228809
P11974	P11974	207	3	2.655
P11974	P11974	135	367	2.622317778309731
P11974	P11974	89	188	2.597709169389087
P11974	P11974	322	66	2.555
P11974	P11974	141	135	2.555
P11974	P11974	188	125	2.52
P11974	P11974	393	166	2.508190875312334
P11974	P11974	337	311	2.492797866016278
P11974	P11974	247	188	2.445
P11974	P11974	322	256	2.437457970707825
P11974	P11974	256	393	2.415475922793426
P11974	P11974	367	393	2.41
P11974	P11974	136	337	2.395
P11974	P11974	207	393	2.38
P11974	P11974	322	311	2.369780896661513
P11974	P11974	66	336	2.347652147551396
P11974	P11974	393	498	2.302593136621298
P11974	P11974	206	505	2.295923515789266
P11974	P11974	206	504	2.295923515789266
P11974	P11974	247	173	2.260644057618335
P11974	P11974	311	247	2.255
P11974	P11974	322	115	2.25
P11974	P11974	135	247	2.22
P11974	P11974	166	62	2.215
P11974	P11974	367	504	2.175
P11974	P11974	270	337	2.17
P11974	P11974	311	367	2.12
P11974	P11974	322	498	2.096410453023033
P11974	P11974	66	498	2.087335422706409
P11974	P11974	261	475	2.08464607648623
P11974	P11974	336	206	2.073714694481525
P11974	P11974	498	141	2.063050090820421
P11974	P11974	322	188	2.058483573261638
P11974	P11974	66	136	2.055
P11974	P11974	115	62	2.03986080702748
P11974	P11974	311	188	2.03
P11974	P11974	151	337	1.996098478857959
P11974	P11974	162	266	1.992116289659623
P11974	P11974	162	141	1.97064442812162
P11974	P11974	166	141	1.956850143823406
P11974	P11974	305	337	1.91
P11974	P11974	66	230	1.894103217846725
P11974	P11974	125	311	1.892425120728394
P11974	P11974	206	136	1.89
P11974	P11974	135	62	1.88768452140465
P11974	P11974	230	141	1.864687022928567
P11974	P11974	337	322	1.848310498288491
P11974	P11974	136	1	1.845
P11974	P11974	505	322	1.82
P11974	P11974	322	141	1.817435251628908
P11974	P11974	504	393	1.78
P11974	P11974	135	337	1.78
P11974	P11974	141	1	1.755
P11974	P11974	256	62	1.75
P11974	P11974	504	125	1.74
P11974	P11974	66	3	1.735
P11974	P11974	305	136	1.72
P11974	P11974	266	2	1.72
P11974	P11974	66	270	1.695
P11974	P11974	66	89	1.69
P11974	P11974	62	125	1.67
P11974	P11974	393	89	1.644613636828344
P11974	P11974	141	62	1.643408074789778
P11974	P11974	207	89	1.64
P11974	P11974	247	115	1.59
P11974	P11974	66	207	1.55956021907443
P11974	P11974	66	206	1.55956021907443
P11974	P11974	263	2	1.55
P11974	P11974	393	337	1.53
P11974	P11974	498	66	1.512740300456885
P11974	P11974	504	206	1.51
P11974	P11974	135	322	1.49761610762257
P11974	P11974	162	89	1.495
P11974	P11974	166	206	1.495
P11974	P11974	141	505	1.487169642512435
P11974	P11974	322	136	1.485
P11974	P11974	270	206	1.48
P11974	P11974	62	141	1.478565084915532
P11974	P11974	166	89	1.462415513198644
P11974	P11974	247	66	1.406689439799152
P11974	P11974	141	498	1.395
P11974	P11974	305	89	1.39
P11974	P11974	393	136	1.374508516430503
P11974	P11974	166	337	1.366172370209681
P11974	P11974	141	224	1.358933811813854
P11974	P11974	475	322	1.358899819040518
P11974	P11974	498	311	1.350082651445029
P11974	P11974	337	188	1.31
P11974	P11974	151	62	1.30962291232077
P11974	P11974	270	141	1.305609139091699
P11974	P11974	66	337	1.29
P11974	P11974	224	256	1.285
P11974	P11974	162	62	1.26
P11974	P11974	270	62	1.258707912573462
P11974	P11974	188	66	1.253922756193097
P11974	P11974	504	230	1.239933598042872
P11974	P11974	322	162	1.23
P11974	P11974	141	475	1.21
P11974	P11974	1	125	1.21
P11974	P11974	66	422	1.200708110850039
P11974	P11974	247	1	1.17891246577331
P11974	P11974	393	422	1.177764835619883
P11974	P11974	166	136	1.17
P11974	P11974	393	62	1.17
P11974	P11974	256	336	1.144340847707406
P11974	P11974	151	89	1.14
P11974	P11974	224	125	1.13
P11974	P11974	247	337	1.070532040330227
P11974	P11974	337	173	1.07
P11974	P11974	141	337	1.06
P11974	P11974	266	3	1.045
P11974	P11974	322	393	1.04
P11974	P11974	188	173	1.01
P11974	P11974	125	89	0.995
P11974	P11974	336	151	0.9898233082189344
P11974	P11974	89	475	0.9839214192026634
P11974	P11974	504	141	0.955
P11974	P11974	322	337	0.945
P11974	P11974	66	393	0.9405812434427484
P11974	P11974	206	135	0.94
P11974	P11974	162	230	0.935
P11974	P11974	136	2	0.935
P11974	P11974	151	498	0.925
P11974	P11974	1	135	0.915
P11974	P11974	166	66	0.9008261405829032
P11974	P11974	66	505	0.89
P11974	P11974	322	224	0.8881637878542621
P11974	P11974	62	135	0.875
P11974	P11974	504	256	0.865
P11974	P11974	266	89	0.865
P11974	P11974	66	141	0.84
P11974	P11974	266	62	0.84
P11974	P11974	136	3	0.835
P11974	P11974	141	256	0.82
P11974	P11974	305	151	0.81
P11974	P11974	247	62	0.805
P11974	P11974	498	504	0.8002987551771894
P11974	P11974	66	305	0.8
P11974	P11974	270	1	0.795
P11974	P11974	247	422	0.79
P11974	P11974	230	270	0.7833601095157398
P11974	P11974	322	125	0.775
P11974	P11974	263	166	0.7714630444598918
P11974	P11974	504	166	0.77
P11974	P11974	322	186	0.7654290878621516
P11974	P11974	270	256	0.765
P11974	P11974	206	266	0.76
P11974	P11974	247	206	0.76
P11974	P11974	66	125	0.75
P11974	P11974	151	270	0.73
P11974	P11974	66	261	0.73
P11974	P11974	247	141	0.71
P11974	P11974	66	166	0.68
P11974	P11974	311	393	0.6766755999999999
P11974	P11974	336	270	0.675886932191177
P11974	P11974	141	206	0.665
P11974	P11974	337	151	0.6480105774665592
P11974	P11974	162	247	0.64
P11974	P11974	224	266	0.635
P11974	P11974	166	498	0.625
P11974	P11974	475	89	0.62
P11974	P11974	125	337	0.614279
P11974	P11974	247	247	0.6078677704597161
P11974	P11974	337	224	0.6021055569962168
P11974	P11974	66	256	0.5966790441257748
P11974	P11974	125	498	0.595
P11974	P11974	261	337	0.595
P11974	P11974	136	336	0.5876979769620021
P11974	P11974	305	256	0.585
P11974	P11974	261	66	0.5759770817931487
P11974	P11974	141	115	0.5740827931768057
P11974	P11974	115	66	0.5634963000000001
P11974	P11974	230	505	0.555
P11974	P11974	305	62	0.555
P11974	P11974	322	261	0.55
P11974	P11974	475	263	0.5297132
P11974	P11974	62	66	0.511462518696182
P11974	P11974	89	151	0.4942433507224829
P11974	P11974	230	89	0.49
P11974	P11974	188	336	0.477380762680409
P11974	P11974	337	498	0.475
P11974	P11974	247	311	0.465
P11974	P11974	505	337	0.455
P11974	P11974	261	162	0.446238890457328
P11974	P11974	3	66	0.4364680512351223
P11974	P11974	62	337	0.4358167999999999
P11974	P11974	393	247	0.43
P11974	P11974	270	261	0.425
P11974	P11974	162	125	0.42
P11974	P11974	115	135	0.4162067
P11974	P11974	230	66	0.4088241362544793
P11974	P11974	66	311	0.405
P11974	P11974	322	266	0.4
P11974	P11974	162	206	0.4
P11974	P11974	367	336	0.3862161
P11974	P11974	322	322	0.383191592883551
P11974	P11974	162	322	0.375
P11974	P11974	89	66	0.3679463493633601
P11974	P11974	1	266	0.355
P11974	P11974	261	322	0.3460505961300292
P11974	P11974	322	173	0.3405497491675986
P11974	P11974	115	337	0.3404378
P11974	P11974	263	141	0.3105881462386333
P11974	P11974	336	337	0.3105241289945329
P11974	P11974	336	336	0.3105241289945329
P11974	P11974	66	247	0.29
P11974	P11974	505	367	0.2878385867187956
P11974	P11974	322	166	0.285
P11974	P11974	62	115	0.2760331
P11974	P11974	206	311	0.275
P11974	P11974	62	311	0.2477363494139103
P11974	P11974	475	62	0.2467782
P11974	P11974	125	224	0.2438614345926224
P11974	P11974	367	141	0.240776
P11974	P11974	505	393	0.2371862428936027
P11974	P11974	322	367	0.2341828888798449
P11974	P11974	336	311	0.2103552578780472
P11974	P11974	256	3	0.21
P11974	P11974	393	504	0.2067795597623569
P11974	P11974	188	89	0.193072377391331
P11974	P11974	89	115	0.171682985225668
P11974	P11974	322	305	0.17
P11974	P11974	125	247	0.1699784
P11974	P11974	311	337	0.1682431
P11974	P11974	337	230	0.1577244518852726
P11974	P11974	141	504	0.15
P11974	P11974	336	393	0.1317367652706418
P11974	P11974	498	125	0.1293093294942829
P11974	P11974	322	247	0.12
P11974	P11974	141	173	0.1
P11974	P11974	115	166	0.09565439
P11974	P11974	270	89	0.08
P11974	P11974	151	261	0.075
P11974	P11974	141	89	0.06718093684508432
P11974	P11974	115	207	0.06493617
P11974	P11974	166	135	0.06181854
P11974	P11974	186	125	0.0512996
P11974	P11974	186	322	0.04514671462967234
P11974	P11974	125	166	0.04143784
P11974	P11974	247	336	0.03923871613535235
P11974	P11974	115	270	0.03891848
P11974	P11974	322	230	0.03777756634545729
P11974	P11974	186	337	0.03669605
P11974	P11974	498	207	0.03121289036094421
P11974	P11974	498	263	0.02802175450343306
P11974	P11974	1	263	0.02385824526955852
P11974	P11974	1	261	0.02385824526955852
P11974	P11974	66	263	0.02135596682223737
P11974	P11974	66	186	0.01472900680661359
P11974	P11974	186	247	0.01275594
P11974	P11974	230	207	0.01105408
P11974	P11974	188	166	0.009039328000000001
P11974	P11974	266	498	0.003996926510213846
P11974	P11974	207	135	0.003505641
P11974	P11974	207	247	0.00111814
