# Supplementary material for: The CroCo cross-link converter: a user-centred tool to convert results from cross-linking mass spectrometry experiments
Source: Bioinformatics. 2019 Sep 28;36(4):1296–7. doi: 10.1093/bioinformatics/btz732 (PMC7703748; doi:10.1093/bioinformatics/btz732)
Supplement: btz732_Supplementary_Data [file btz732_supplementary_data.zip › ExampleData/output/xTable_to_vis/xVis/XVIS_README.txt]

== CroCo main window ==
  - Use the xTable file output/all_merged_xTable_intra.csv as input
  - Select xVis as output format
