# Supplementary material for: The CroCo cross-link converter: a user-centred tool to convert results from cross-linking mass spectrometry experiments
Source: Bioinformatics. 2019 Sep 28;36(4):1296–7. doi: 10.1093/bioinformatics/btz732 (PMC7703748; doi:10.1093/bioinformatics/btz732)
Supplement: btz732_Supplementary_Data [file btz732_supplementary_data.zip › ExampleData/output/xTable_to_vis/xWalk/1pkn.pml]

load ../../../1pkn.pdb
set transparency, 0.5, 1pkn
hide everything, 1pkn
set dash_radius, 1, 1pkn
set dash_width, 15, 1pkn
set dash_gap, 0, 1pkn
util.cbc
create het, hetatm and 1pkn
show sticks, het
color grey, het
disable het
create chainA, chain A and 1pkn
create chainA, chain A and 1pkn
select pk1, resn LYS and resi 134 and chain A and name CB and 1pkn
select pk2, resn LYS and resi 135 and chain A and name CB and 1pkn
show spheres, pk1
show spheres, pk2
distance "242_6.1_LYS134ACB-LYS135ACB"
create chainA, chain A and 1pkn
create chainA, chain A and 1pkn
select pk1, resn LYS and resi 61 and chain A and name CB and 1pkn
select pk2, resn LYS and resi 65 and chain A and name CB and 1pkn
show spheres, pk1
show spheres, pk2
distance "294_6.1_LYS61ACB-LYS65ACB"
create chainA, chain A and 1pkn
create chainA, chain A and 1pkn
select pk1, resn LYS and resi 223 and chain A and name CB and 1pkn
select pk2, resn LYS and resi 114 and chain A and name CB and 1pkn
show spheres, pk1
show spheres, pk2
distance "170_6.9_LYS223ACB-LYS114ACB"
create chainA, chain A and 1pkn
create chainA, chain A and 1pkn
select pk1, resn LYS and resi 336 and chain A and name CB and 1pkn
select pk2, resn LYS and resi 335 and chain A and name CB and 1pkn
show spheres, pk1
show spheres, pk2
distance "243_7.0_LYS336ACB-LYS335ACB"
create chainA, chain A and 1pkn
create chainA, chain A and 1pkn
select pk1, resn LYS and resi 503 and chain A and name CB and 1pkn
select pk2, resn LYS and resi 497 and chain A and name CB and 1pkn
show spheres, pk1
show spheres, pk2
distance "54_8.3_LYS503ACB-LYS497ACB"
create chainA, chain A and 1pkn
create chainA, chain A and 1pkn
select pk1, resn LYS and resi 229 and chain A and name CB and 1pkn
select pk2, resn LYS and resi 260 and chain A and name CB and 1pkn
show spheres, pk1
show spheres, pk2
distance "200_9.4_LYS229ACB-LYS260ACB"
create chainA, chain A and 1pkn
create chainA, chain A and 1pkn
select pk1, resn LYS and resi 504 and chain A and name CB and 1pkn
select pk2, resn LYS and resi 497 and chain A and name CB and 1pkn
show spheres, pk1
show spheres, pk2
distance "148_10.0_LYS504ACB-LYS497ACB"
create chainA, chain A and 1pkn
create chainA, chain A and 1pkn
select pk1, resn LYS and resi 366 and chain A and name CB and 1pkn
select pk2, resn LYS and resi 335 and chain A and name CB and 1pkn
show spheres, pk1
show spheres, pk2
distance "231_10.3_LYS366ACB-LYS335ACB"
create chainA, chain A and 1pkn
create chainA, chain A and 1pkn
select pk1, resn LYS and resi 165 and chain A and name CB and 1pkn
select pk2, resn LYS and resi 187 and chain A and name CB and 1pkn
show spheres, pk1
show spheres, pk2
distance "130_12.5_LYS165ACB-LYS187ACB"
create chainA, chain A and 1pkn
create chainA, chain A and 1pkn
select pk1, resn LYS and resi 321 and chain A and name CB and 1pkn
select pk2, resn LYS and resi 265 and chain A and name CB and 1pkn
show spheres, pk1
show spheres, pk2
distance "33_14.1_LYS321ACB-LYS265ACB"
create chainA, chain A and 1pkn
create chainA, chain A and 1pkn
select pk1, resn LYS and resi 205 and chain A and name CB and 1pkn
select pk2, resn LYS and resi 114 and chain A and name CB and 1pkn
show spheres, pk1
show spheres, pk2
distance "157_14.4_LYS205ACB-LYS114ACB"
create chainA, chain A and 1pkn
create chainA, chain A and 1pkn
select pk1, resn LYS and resi 134 and chain A and name CB and 1pkn
select pk2, resn LYS and resi 206 and chain A and name CB and 1pkn
show spheres, pk1
show spheres, pk2
distance "76_15.1_LYS134ACB-LYS206ACB"
create chainA, chain A and 1pkn
create chainA, chain A and 1pkn
select pk1, resn LYS and resi 124 and chain A and name CB and 1pkn
select pk2, resn TYR and resi 147 and chain A and name CB and 1pkn
show spheres, pk1
show spheres, pk2
distance "218_15.2_LYS124ACB-TYR147ACB"
create chainA, chain A and 1pkn
create chainA, chain A and 1pkn
select pk1, resn LYS and resi 223 and chain A and name CB and 1pkn
select pk2, resn LYS and resi 205 and chain A and name CB and 1pkn
show spheres, pk1
show spheres, pk2
distance "155_15.6_LYS223ACB-LYS205ACB"
create chainA, chain A and 1pkn
create chainA, chain A and 1pkn
select pk1, resn LYS and resi 229 and chain A and name CB and 1pkn
select pk2, resn LYS and resi 255 and chain A and name CB and 1pkn
show spheres, pk1
show spheres, pk2
distance "206_15.8_LYS229ACB-LYS255ACB"
create chainA, chain A and 1pkn
create chainA, chain A and 1pkn
select pk1, resn LYS and resi 366 and chain A and name CB and 1pkn
select pk2, resn LYS and resi 205 and chain A and name CB and 1pkn
show spheres, pk1
show spheres, pk2
distance "186_16.0_LYS366ACB-LYS205ACB"
create chainA, chain A and 1pkn
create chainA, chain A and 1pkn
select pk1, resn LYS and resi 366 and chain A and name CB and 1pkn
select pk2, resn LYS and resi 336 and chain A and name CB and 1pkn
show spheres, pk1
show spheres, pk2
distance "126_16.2_LYS366ACB-LYS336ACB"
create chainA, chain A and 1pkn
create chainA, chain A and 1pkn
select pk1, resn LYS and resi 255 and chain A and name CB and 1pkn
select pk2, resn LYS and resi 262 and chain A and name CB and 1pkn
show spheres, pk1
show spheres, pk2
distance "237_16.7_LYS255ACB-LYS262ACB"
create chainA, chain A and 1pkn
create chainA, chain A and 1pkn
select pk1, resn LYS and resi 310 and chain A and name CB and 1pkn
select pk2, resn LYS and resi 392 and chain A and name CB and 1pkn
show spheres, pk1
show spheres, pk2
distance "233_17.0_LYS310ACB-LYS392ACB"
create chainA, chain A and 1pkn
create chainA, chain A and 1pkn
select pk1, resn LYS and resi 205 and chain A and name CB and 1pkn
select pk2, resn SER and resi 361 and chain A and name CB and 1pkn
show spheres, pk1
show spheres, pk2
distance "221_17.3_LYS205ACB-SER361ACB"
create chainA, chain A and 1pkn
create chainA, chain A and 1pkn
select pk1, resn LYS and resi 269 and chain A and name CB and 1pkn
select pk2, resn LYS and resi 114 and chain A and name CB and 1pkn
show spheres, pk1
show spheres, pk2
distance "140_17.4_LYS269ACB-LYS114ACB"
create chainA, chain A and 1pkn
create chainA, chain A and 1pkn
select pk1, resn LYS and resi 161 and chain A and name CB and 1pkn
select pk2, resn LYS and resi 114 and chain A and name CB and 1pkn
show spheres, pk1
show spheres, pk2
distance "162_17.9_LYS161ACB-LYS114ACB"
create chainA, chain A and 1pkn
create chainA, chain A and 1pkn
select pk1, resn LYS and resi 392 and chain A and name CB and 1pkn
select pk2, resn LYS and resi 421 and chain A and name CB and 1pkn
show spheres, pk1
show spheres, pk2
distance "280_19.5_LYS392ACB-LYS421ACB"
create chainA, chain A and 1pkn
create chainA, chain A and 1pkn
select pk1, resn LYS and resi 206 and chain A and name CB and 1pkn
select pk2, resn LYS and resi 114 and chain A and name CB and 1pkn
show spheres, pk1
show spheres, pk2
distance "164_19.7_LYS206ACB-LYS114ACB"
create chainA, chain A and 1pkn
create chainA, chain A and 1pkn
select pk1, resn LYS and resi 246 and chain A and name CB and 1pkn
select pk2, resn LYS and resi 255 and chain A and name CB and 1pkn
show spheres, pk1
show spheres, pk2
distance "9_19.9_LYS246ACB-LYS255ACB"
create chainA, chain A and 1pkn
create chainA, chain A and 1pkn
select pk1, resn LYS and resi 140 and chain A and name CB and 1pkn
select pk2, resn LYS and resi 134 and chain A and name CB and 1pkn
show spheres, pk1
show spheres, pk2
distance "86_20.6_LYS140ACB-LYS134ACB"
create chainA, chain A and 1pkn
create chainA, chain A and 1pkn
select pk1, resn LYS and resi 140 and chain A and name CB and 1pkn
select pk2, resn LYS and resi 124 and chain A and name CB and 1pkn
show spheres, pk1
show spheres, pk2
distance "90_20.6_LYS140ACB-LYS124ACB"
create chainA, chain A and 1pkn
create chainA, chain A and 1pkn
select pk1, resn LYS and resi 88 and chain A and name CB and 1pkn
select pk2, resn LYS and resi 61 and chain A and name CB and 1pkn
show spheres, pk1
show spheres, pk2
distance "60_21.3_LYS88ACB-LYS61ACB"
create chainA, chain A and 1pkn
create chainA, chain A and 1pkn
select pk1, resn LYS and resi 135 and chain A and name CB and 1pkn
select pk2, resn LYS and resi 124 and chain A and name CB and 1pkn
show spheres, pk1
show spheres, pk2
distance "34_21.6_LYS135ACB-LYS124ACB"
create chainA, chain A and 1pkn
create chainA, chain A and 1pkn
select pk1, resn LYS and resi 135 and chain A and name CB and 1pkn
select pk2, resn LYS and resi 185 and chain A and name CB and 1pkn
show spheres, pk1
show spheres, pk2
distance "62_21.9_LYS135ACB-LYS185ACB"
create chainA, chain A and 1pkn
create chainA, chain A and 1pkn
select pk1, resn LYS and resi 161 and chain A and name CB and 1pkn
select pk2, resn LYS and resi 205 and chain A and name CB and 1pkn
show spheres, pk1
show spheres, pk2
distance "95_22.1_LYS161ACB-LYS205ACB"
create chainA, chain A and 1pkn
create chainA, chain A and 1pkn
select pk1, resn LYS and resi 205 and chain A and name CB and 1pkn
select pk2, resn LYS and resi 124 and chain A and name CB and 1pkn
show spheres, pk1
show spheres, pk2
distance "100_22.3_LYS205ACB-LYS124ACB"
create chainA, chain A and 1pkn
create chainA, chain A and 1pkn
select pk1, resn THR and resi 138 and chain A and name CB and 1pkn
select pk2, resn LYS and resi 172 and chain A and name CB and 1pkn
show spheres, pk1
show spheres, pk2
distance "214_22.5_THR138ACB-LYS172ACB"
create chainA, chain A and 1pkn
create chainA, chain A and 1pkn
select pk1, resn LYS and resi 366 and chain A and name CB and 1pkn
select pk2, resn LYS and resi 114 and chain A and name CB and 1pkn
show spheres, pk1
show spheres, pk2
distance "175_22.8_LYS366ACB-LYS114ACB"
create chainA, chain A and 1pkn
create chainA, chain A and 1pkn
select pk1, resn LYS and resi 246 and chain A and name CB and 1pkn
select pk2, resn LYS and resi 165 and chain A and name CB and 1pkn
show spheres, pk1
show spheres, pk2
distance "13_23.0_LYS246ACB-LYS165ACB"
create chainA, chain A and 1pkn
create chainA, chain A and 1pkn
select pk1, resn LYS and resi 335 and chain A and name CB and 1pkn
select pk2, resn LYS and resi 205 and chain A and name CB and 1pkn
show spheres, pk1
show spheres, pk2
distance "183_23.4_LYS335ACB-LYS205ACB"
create chainA, chain A and 1pkn
create chainA, chain A and 1pkn
select pk1, resn LYS and resi 65 and chain A and name CB and 1pkn
select pk2, resn LYS and resi 497 and chain A and name CB and 1pkn
show spheres, pk1
show spheres, pk2
distance "103_23.8_LYS65ACB-LYS497ACB"
create chainA, chain A and 1pkn
create chainA, chain A and 1pkn
select pk1, resn LYS and resi 229 and chain A and name CB and 1pkn
select pk2, resn LYS and resi 88 and chain A and name CB and 1pkn
show spheres, pk1
show spheres, pk2
distance "197_24.0_LYS229ACB-LYS88ACB"
create chainA, chain A and 1pkn
create chainA, chain A and 1pkn
select pk1, resn LYS and resi 269 and chain A and name CB and 1pkn
select pk2, resn LYS and resi 205 and chain A and name CB and 1pkn
show spheres, pk1
show spheres, pk2
distance "161_24.0_LYS269ACB-LYS205ACB"
create chainA, chain A and 1pkn
create chainA, chain A and 1pkn
select pk1, resn LYS and resi 255 and chain A and name CB and 1pkn
select pk2, resn LYS and resi 265 and chain A and name CB and 1pkn
show spheres, pk1
show spheres, pk2
distance "28_24.4_LYS255ACB-LYS265ACB"
create chainA, chain A and 1pkn
create chainA, chain A and 1pkn
select pk1, resn LYS and resi 474 and chain A and name CB and 1pkn
select pk2, resn LYS and resi 88 and chain A and name CB and 1pkn
show spheres, pk1
show spheres, pk2
distance "153_24.5_LYS474ACB-LYS88ACB"
create chainA, chain A and 1pkn
create chainA, chain A and 1pkn
select pk1, resn LYS and resi 187 and chain A and name CB and 1pkn
select pk2, resn LYS and resi 172 and chain A and name CB and 1pkn
show spheres, pk1
show spheres, pk2
distance "108_25.8_LYS187ACB-LYS172ACB"
create chainA, chain A and 1pkn
create chainA, chain A and 1pkn
select pk1, resn LYS and resi 161 and chain A and name CB and 1pkn
select pk2, resn LYS and resi 246 and chain A and name CB and 1pkn
show spheres, pk1
show spheres, pk2
distance "3_25.8_LYS161ACB-LYS246ACB"
create chainA, chain A and 1pkn
create chainA, chain A and 1pkn
select pk1, resn LYS and resi 135 and chain A and name CB and 1pkn
select pk2, resn LYS and resi 172 and chain A and name CB and 1pkn
show spheres, pk1
show spheres, pk2
distance "127_26.3_LYS135ACB-LYS172ACB"
create chainA, chain A and 1pkn
create chainA, chain A and 1pkn
select pk1, resn LYS and resi 206 and chain A and name CB and 1pkn
select pk2, resn LYS and resi 336 and chain A and name CB and 1pkn
show spheres, pk1
show spheres, pk2
distance "38_26.4_LYS206ACB-LYS336ACB"
create chainA, chain A and 1pkn
create chainA, chain A and 1pkn
select pk1, resn LYS and resi 223 and chain A and name CB and 1pkn
select pk2, resn LYS and resi 255 and chain A and name CB and 1pkn
show spheres, pk1
show spheres, pk2
distance "122_27.0_LYS223ACB-LYS255ACB"
create chainA, chain A and 1pkn
create chainA, chain A and 1pkn
select pk1, resn LYS and resi 321 and chain A and name CB and 1pkn
select pk2, resn LYS and resi 255 and chain A and name CB and 1pkn
show spheres, pk1
show spheres, pk2
distance "94_27.4_LYS321ACB-LYS255ACB"
create chainA, chain A and 1pkn
create chainA, chain A and 1pkn
select pk1, resn LYS and resi 366 and chain A and name CB and 1pkn
select pk2, resn LYS and resi 223 and chain A and name CB and 1pkn
show spheres, pk1
show spheres, pk2
distance "236_27.5_LYS366ACB-LYS223ACB"
create chainA, chain A and 1pkn
create chainA, chain A and 1pkn
select pk1, resn LYS and resi 474 and chain A and name CB and 1pkn
select pk2, resn LYS and resi 262 and chain A and name CB and 1pkn
show spheres, pk1
show spheres, pk2
distance "228_28.0_LYS474ACB-LYS262ACB"
create chainA, chain A and 1pkn
create chainA, chain A and 1pkn
select pk1, resn LYS and resi 165 and chain A and name CB and 1pkn
select pk2, resn LYS and resi 185 and chain A and name CB and 1pkn
show spheres, pk1
show spheres, pk2
distance "116_28.2_LYS165ACB-LYS185ACB"
create chainA, chain A and 1pkn
create chainA, chain A and 1pkn
select pk1, resn LYS and resi 497 and chain A and name CB and 1pkn
select pk2, resn LYS and resi 61 and chain A and name CB and 1pkn
show spheres, pk1
show spheres, pk2
distance "253_28.3_LYS497ACB-LYS61ACB"
create chainA, chain A and 1pkn
create chainA, chain A and 1pkn
select pk1, resn LYS and resi 260 and chain A and name CB and 1pkn
select pk2, resn LYS and resi 474 and chain A and name CB and 1pkn
show spheres, pk1
show spheres, pk2
distance "261_28.3_LYS260ACB-LYS474ACB"
create chainA, chain A and 1pkn
create chainA, chain A and 1pkn
select pk1, resn LYS and resi 135 and chain A and name CB and 1pkn
select pk2, resn LYS and resi 206 and chain A and name CB and 1pkn
show spheres, pk1
show spheres, pk2
distance "57_28.7_LYS135ACB-LYS206ACB"
create chainA, chain A and 1pkn
create chainA, chain A and 1pkn
select pk1, resn LYS and resi 65 and chain A and name CB and 1pkn
select pk2, resn LYS and resi 504 and chain A and name CB and 1pkn
show spheres, pk1
show spheres, pk2
distance "70_28.8_LYS65ACB-LYS504ACB"
create chainA, chain A and 1pkn
create chainA, chain A and 1pkn
select pk1, resn LYS and resi 65 and chain A and name CB and 1pkn
select pk2, resn LYS and resi 88 and chain A and name CB and 1pkn
show spheres, pk1
show spheres, pk2
distance "56_28.9_LYS65ACB-LYS88ACB"
create chainA, chain A and 1pkn
create chainA, chain A and 1pkn
select pk1, resn LYS and resi 205 and chain A and name CB and 1pkn
select pk2, resn LYS and resi 336 and chain A and name CB and 1pkn
show spheres, pk1
show spheres, pk2
distance "69_28.9_LYS205ACB-LYS336ACB"
create chainA, chain A and 1pkn
create chainA, chain A and 1pkn
select pk1, resn LYS and resi 161 and chain A and name CB and 1pkn
select pk2, resn LYS and resi 229 and chain A and name CB and 1pkn
show spheres, pk1
show spheres, pk2
distance "96_29.0_LYS161ACB-LYS229ACB"
create chainA, chain A and 1pkn
create chainA, chain A and 1pkn
select pk1, resn LYS and resi 65 and chain A and name CB and 1pkn
select pk2, resn LYS and resi 336 and chain A and name CB and 1pkn
show spheres, pk1
show spheres, pk2
distance "14_29.1_LYS65ACB-LYS336ACB"
create chainA, chain A and 1pkn
create chainA, chain A and 1pkn
select pk1, resn LYS and resi 161 and chain A and name CB and 1pkn
select pk2, resn LYS and resi 140 and chain A and name CB and 1pkn
show spheres, pk1
show spheres, pk2
distance "263_29.6_LYS161ACB-LYS140ACB"
create chainA, chain A and 1pkn
create chainA, chain A and 1pkn
select pk1, resn LYS and resi 474 and chain A and name CB and 1pkn
select pk2, resn LYS and resi 61 and chain A and name CB and 1pkn
show spheres, pk1
show spheres, pk2
distance "229_29.6_LYS474ACB-LYS61ACB"
create chainA, chain A and 1pkn
create chainA, chain A and 1pkn
select pk1, resn LYS and resi 335 and chain A and name CB and 1pkn
select pk2, resn LYS and resi 269 and chain A and name CB and 1pkn
show spheres, pk1
show spheres, pk2
distance "289_29.7_LYS335ACB-LYS269ACB"
create chainA, chain A and 1pkn
create chainA, chain A and 1pkn
select pk1, resn LYS and resi 246 and chain A and name CB and 1pkn
select pk2, resn LYS and resi 114 and chain A and name CB and 1pkn
show spheres, pk1
show spheres, pk2
distance "121_29.8_LYS246ACB-LYS114ACB"
create chainA, chain A and 1pkn
create chainA, chain A and 1pkn
select pk1, resn LYS and resi 165 and chain A and name CB and 1pkn
select pk2, resn LYS and resi 114 and chain A and name CB and 1pkn
show spheres, pk1
show spheres, pk2
distance "150_29.8_LYS165ACB-LYS114ACB"
create chainA, chain A and 1pkn
create chainA, chain A and 1pkn
select pk1, resn LYS and resi 135 and chain A and name CB and 1pkn
select pk2, resn LYS and resi 335 and chain A and name CB and 1pkn
show spheres, pk1
show spheres, pk2
distance "292_29.9_LYS135ACB-LYS335ACB"
create chainA, chain A and 1pkn
create chainA, chain A and 1pkn
select pk1, resn LYS and resi 134 and chain A and name CB and 1pkn
select pk2, resn LYS and resi 366 and chain A and name CB and 1pkn
show spheres, pk1
show spheres, pk2
distance "254_30.4_LYS134ACB-LYS366ACB"
create chainA, chain A and 1pkn
create chainA, chain A and 1pkn
select pk1, resn LYS and resi 321 and chain A and name CB and 1pkn
select pk2, resn LYS and resi 246 and chain A and name CB and 1pkn
show spheres, pk1
show spheres, pk2
distance "80_30.5_LYS321ACB-LYS246ACB"
create chainA, chain A and 1pkn
create chainA, chain A and 1pkn
select pk1, resn LYS and resi 206 and chain A and name CB and 1pkn
select pk2, resn LYS and resi 124 and chain A and name CB and 1pkn
show spheres, pk1
show spheres, pk2
distance "85_30.6_LYS206ACB-LYS124ACB"
create chainA, chain A and 1pkn
create chainA, chain A and 1pkn
select pk1, resn LYS and resi 65 and chain A and name CB and 1pkn
select pk2, resn LYS and resi 335 and chain A and name CB and 1pkn
show spheres, pk1
show spheres, pk2
distance "257_30.6_LYS65ACB-LYS335ACB"
create chainA, chain A and 1pkn
create chainA, chain A and 1pkn
select pk1, resn LYS and resi 246 and chain A and name CB and 1pkn
select pk2, resn LYS and resi 172 and chain A and name CB and 1pkn
show spheres, pk1
show spheres, pk2
distance "259_30.8_LYS246ACB-LYS172ACB"
create chainA, chain A and 1pkn
create chainA, chain A and 1pkn
select pk1, resn LYS and resi 304 and chain A and name CB and 1pkn
select pk2, resn LYS and resi 392 and chain A and name CB and 1pkn
show spheres, pk1
show spheres, pk2
distance "171_30.8_LYS304ACB-LYS392ACB"
create chainA, chain A and 1pkn
create chainA, chain A and 1pkn
select pk1, resn LYS and resi 140 and chain A and name CB and 1pkn
select pk2, resn LYS and resi 165 and chain A and name CB and 1pkn
show spheres, pk1
show spheres, pk2
distance "111_30.9_LYS140ACB-LYS165ACB"
create chainA, chain A and 1pkn
create chainA, chain A and 1pkn
select pk1, resn LYS and resi 135 and chain A and name CB and 1pkn
select pk2, resn SER and resi 171 and chain A and name CB and 1pkn
show spheres, pk1
show spheres, pk2
distance "213_30.9_LYS135ACB-SER171ACB"
create chainA, chain A and 1pkn
create chainA, chain A and 1pkn
select pk1, resn LYS and resi 135 and chain A and name CB and 1pkn
select pk2, resn THR and resi 340 and chain A and name CB and 1pkn
show spheres, pk1
show spheres, pk2
distance "222_30.9_LYS135ACB-THR340ACB"
create chainA, chain A and 1pkn
create chainA, chain A and 1pkn
select pk1, resn LYS and resi 321 and chain A and name CB and 1pkn
select pk2, resn LYS and resi 310 and chain A and name CB and 1pkn
show spheres, pk1
show spheres, pk2
distance "27_31.4_LYS321ACB-LYS310ACB"
create chainA, chain A and 1pkn
create chainA, chain A and 1pkn
select pk1, resn LYS and resi 262 and chain A and name CB and 1pkn
select pk2, resn LYS and resi 246 and chain A and name CB and 1pkn
show spheres, pk1
show spheres, pk2
distance "223_31.6_LYS262ACB-LYS246ACB"
create chainA, chain A and 1pkn
create chainA, chain A and 1pkn
select pk1, resn LYS and resi 124 and chain A and name CB and 1pkn
select pk2, resn LYS and resi 185 and chain A and name CB and 1pkn
show spheres, pk1
show spheres, pk2
distance "135_31.7_LYS124ACB-LYS185ACB"
create chainA, chain A and 1pkn
create chainA, chain A and 1pkn
select pk1, resn LYS and resi 140 and chain A and name CB and 1pkn
select pk2, resn LYS and resi 172 and chain A and name CB and 1pkn
show spheres, pk1
show spheres, pk2
distance "174_31.8_LYS140ACB-LYS172ACB"
create chainA, chain A and 1pkn
create chainA, chain A and 1pkn
select pk1, resn LYS and resi 246 and chain A and name CB and 1pkn
select pk2, resn LYS and resi 265 and chain A and name CB and 1pkn
show spheres, pk1
show spheres, pk2
distance "192_32.5_LYS246ACB-LYS265ACB"
create chainA, chain A and 1pkn
create chainA, chain A and 1pkn
select pk1, resn LYS and resi 269 and chain A and name CB and 1pkn
select pk2, resn LYS and resi 246 and chain A and name CB and 1pkn
show spheres, pk1
show spheres, pk2
distance "17_32.7_LYS269ACB-LYS246ACB"
create chainA, chain A and 1pkn
create chainA, chain A and 1pkn
select pk1, resn LYS and resi 135 and chain A and name CB and 1pkn
select pk2, resn LYS and resi 336 and chain A and name CB and 1pkn
show spheres, pk1
show spheres, pk2
distance "1_32.7_LYS135ACB-LYS336ACB"
create chainA, chain A and 1pkn
create chainA, chain A and 1pkn
select pk1, resn LYS and resi 161 and chain A and name CB and 1pkn
select pk2, resn LYS and resi 124 and chain A and name CB and 1pkn
show spheres, pk1
show spheres, pk2
distance "118_32.9_LYS161ACB-LYS124ACB"
create chainA, chain A and 1pkn
create chainA, chain A and 1pkn
select pk1, resn LYS and resi 366 and chain A and name CB and 1pkn
select pk2, resn LYS and resi 124 and chain A and name CB and 1pkn
show spheres, pk1
show spheres, pk2
distance "180_32.9_LYS366ACB-LYS124ACB"
create chainA, chain A and 1pkn
create chainA, chain A and 1pkn
select pk1, resn LYS and resi 65 and chain A and name CB and 1pkn
select pk2, resn LYS and resi 474 and chain A and name CB and 1pkn
show spheres, pk1
show spheres, pk2
distance "31_33.0_LYS65ACB-LYS474ACB"
create chainA, chain A and 1pkn
create chainA, chain A and 1pkn
select pk1, resn LYS and resi 321 and chain A and name CB and 1pkn
select pk2, resn LYS and resi 260 and chain A and name CB and 1pkn
show spheres, pk1
show spheres, pk2
distance "79_33.1_LYS321ACB-LYS260ACB"
create chainA, chain A and 1pkn
create chainA, chain A and 1pkn
select pk1, resn LYS and resi 366 and chain A and name CB and 1pkn
select pk2, resn LYS and resi 172 and chain A and name CB and 1pkn
show spheres, pk1
show spheres, pk2
distance "250_33.2_LYS366ACB-LYS172ACB"
create chainA, chain A and 1pkn
create chainA, chain A and 1pkn
select pk1, resn LYS and resi 335 and chain A and name CB and 1pkn
select pk2, resn LYS and resi 310 and chain A and name CB and 1pkn
show spheres, pk1
show spheres, pk2
distance "302_33.5_LYS335ACB-LYS310ACB"
create chainA, chain A and 1pkn
create chainA, chain A and 1pkn
select pk1, resn LYS and resi 223 and chain A and name CB and 1pkn
select pk2, resn LYS and resi 124 and chain A and name CB and 1pkn
show spheres, pk1
show spheres, pk2
distance "115_33.6_LYS223ACB-LYS124ACB"
create chainA, chain A and 1pkn
create chainA, chain A and 1pkn
select pk1, resn LYS and resi 246 and chain A and name CB and 1pkn
select pk2, resn LYS and resi 206 and chain A and name CB and 1pkn
show spheres, pk1
show spheres, pk2
distance "47_33.6_LYS246ACB-LYS206ACB"
create chainA, chain A and 1pkn
create chainA, chain A and 1pkn
select pk1, resn LYS and resi 246 and chain A and name CB and 1pkn
select pk2, resn LYS and resi 260 and chain A and name CB and 1pkn
show spheres, pk1
show spheres, pk2
distance "7_33.7_LYS246ACB-LYS260ACB"
create chainA, chain A and 1pkn
create chainA, chain A and 1pkn
select pk1, resn LYS and resi 269 and chain A and name CB and 1pkn
select pk2, resn LYS and resi 336 and chain A and name CB and 1pkn
show spheres, pk1
show spheres, pk2
distance "10_33.7_LYS269ACB-LYS336ACB"
create chainA, chain A and 1pkn
create chainA, chain A and 1pkn
select pk1, resn LYS and resi 114 and chain A and name CB and 1pkn
select pk2, resn LYS and resi 124 and chain A and name CB and 1pkn
show spheres, pk1
show spheres, pk2
distance "141_34.0_LYS114ACB-LYS124ACB"
create chainA, chain A and 1pkn
create chainA, chain A and 1pkn
select pk1, resn LYS and resi 65 and chain A and name CB and 1pkn
select pk2, resn LYS and resi 260 and chain A and name CB and 1pkn
show spheres, pk1
show spheres, pk2
distance "73_-3.0_LYS65ACB-LYS260ACB"
create chainA, chain A and 1pkn
create chainA, chain A and 1pkn
select pk1, resn LYS and resi 65 and chain A and name CB and 1pkn
select pk2, resn LYS and resi 229 and chain A and name CB and 1pkn
show spheres, pk1
show spheres, pk2
distance "264_-3.0_LYS65ACB-LYS229ACB"
create chainA, chain A and 1pkn
create chainA, chain A and 1pkn
select pk1, resn LYS and resi 321 and chain A and name CB and 1pkn
select pk2, resn LYS and resi 206 and chain A and name CB and 1pkn
show spheres, pk1
show spheres, pk2
distance "251_-3.0_LYS321ACB-LYS206ACB"
create chainA, chain A and 1pkn
create chainA, chain A and 1pkn
select pk1, resn LYS and resi 321 and chain A and name CB and 1pkn
select pk2, resn LYS and resi 205 and chain A and name CB and 1pkn
show spheres, pk1
show spheres, pk2
distance "72_-3.0_LYS321ACB-LYS205ACB"
create chainA, chain A and 1pkn
create chainA, chain A and 1pkn
select pk1, resn LYS and resi 366 and chain A and name CB and 1pkn
select pk2, resn LYS and resi 165 and chain A and name CB and 1pkn
show spheres, pk1
show spheres, pk2
distance "181_-3.0_LYS366ACB-LYS165ACB"
create chainA, chain A and 1pkn
create chainA, chain A and 1pkn
select pk1, resn LYS and resi 336 and chain A and name CB and 1pkn
select pk2, resn LYS and resi 223 and chain A and name CB and 1pkn
show spheres, pk1
show spheres, pk2
distance "290_-3.0_LYS336ACB-LYS223ACB"
create chainA, chain A and 1pkn
create chainA, chain A and 1pkn
select pk1, resn LYS and resi 497 and chain A and name CB and 1pkn
select pk2, resn LYS and resi 262 and chain A and name CB and 1pkn
show spheres, pk1
show spheres, pk2
distance "308_-3.0_LYS497ACB-LYS262ACB"
create chainA, chain A and 1pkn
create chainA, chain A and 1pkn
select pk1, resn LYS and resi 161 and chain A and name CB and 1pkn
select pk2, resn LYS and resi 335 and chain A and name CB and 1pkn
show spheres, pk1
show spheres, pk2
distance "241_-3.0_LYS161ACB-LYS335ACB"
create chainA, chain A and 1pkn
create chainA, chain A and 1pkn
select pk1, resn LYS and resi 392 and chain A and name CB and 1pkn
select pk2, resn LYS and resi 336 and chain A and name CB and 1pkn
show spheres, pk1
show spheres, pk2
distance "29_-3.0_LYS392ACB-LYS336ACB"
create chainA, chain A and 1pkn
create chainA, chain A and 1pkn
select pk1, resn LYS and resi 504 and chain A and name CB and 1pkn
select pk2, resn LYS and resi 321 and chain A and name CB and 1pkn
show spheres, pk1
show spheres, pk2
distance "156_-3.0_LYS504ACB-LYS321ACB"
create chainA, chain A and 1pkn
create chainA, chain A and 1pkn
select pk1, resn LYS and resi 262 and chain A and name CB and 1pkn
select pk2, resn LYS and resi 165 and chain A and name CB and 1pkn
show spheres, pk1
show spheres, pk2
distance "287_-3.0_LYS262ACB-LYS165ACB"
create chainA, chain A and 1pkn
create chainA, chain A and 1pkn
select pk1, resn LYS and resi 65 and chain A and name CB and 1pkn
select pk2, resn LYS and resi 255 and chain A and name CB and 1pkn
show spheres, pk1
show spheres, pk2
distance "291_-3.0_LYS65ACB-LYS255ACB"
create chainA, chain A and 1pkn
create chainA, chain A and 1pkn
select pk1, resn LYS and resi 336 and chain A and name CB and 1pkn
select pk2, resn LYS and resi 185 and chain A and name CB and 1pkn
show spheres, pk1
show spheres, pk2
distance "41_-3.0_LYS336ACB-LYS185ACB"
create chainA, chain A and 1pkn
create chainA, chain A and 1pkn
select pk1, resn LYS and resi 335 and chain A and name CB and 1pkn
select pk2, resn LYS and resi 392 and chain A and name CB and 1pkn
show spheres, pk1
show spheres, pk2
distance "304_-3.0_LYS335ACB-LYS392ACB"
create chainA, chain A and 1pkn
create chainA, chain A and 1pkn
select pk1, resn LYS and resi 246 and chain A and name CB and 1pkn
select pk2, resn LYS and resi 124 and chain A and name CB and 1pkn
show spheres, pk1
show spheres, pk2
distance "26_-3.0_LYS246ACB-LYS124ACB"
create chainA, chain A and 1pkn
create chainA, chain A and 1pkn
select pk1, resn LYS and resi 366 and chain A and name CB and 1pkn
select pk2, resn LYS and resi 392 and chain A and name CB and 1pkn
show spheres, pk1
show spheres, pk2
distance "194_-3.0_LYS366ACB-LYS392ACB"
create chainA, chain A and 1pkn
create chainA, chain A and 1pkn
select pk1, resn LYS and resi 246 and chain A and name CB and 1pkn
select pk2, resn LYS and resi 135 and chain A and name CB and 1pkn
show spheres, pk1
show spheres, pk2
distance "5_-3.0_LYS246ACB-LYS135ACB"
create chainA, chain A and 1pkn
create chainA, chain A and 1pkn
select pk1, resn LYS and resi 392 and chain A and name CB and 1pkn
select pk2, resn LYS and resi 61 and chain A and name CB and 1pkn
show spheres, pk1
show spheres, pk2
distance "30_-3.0_LYS392ACB-LYS61ACB"
create chainA, chain A and 1pkn
create chainA, chain A and 1pkn
select pk1, resn LYS and resi 187 and chain A and name CB and 1pkn
select pk2, resn LYS and resi 335 and chain A and name CB and 1pkn
show spheres, pk1
show spheres, pk2
distance "295_-3.0_LYS187ACB-LYS335ACB"
create chainA, chain A and 1pkn
create chainA, chain A and 1pkn
select pk1, resn LYS and resi 161 and chain A and name CB and 1pkn
select pk2, resn LYS and resi 336 and chain A and name CB and 1pkn
show spheres, pk1
show spheres, pk2
distance "240_-3.0_LYS161ACB-LYS336ACB"
create chainA, chain A and 1pkn
create chainA, chain A and 1pkn
select pk1, resn LYS and resi 65 and chain A and name CB and 1pkn
select pk2, resn LYS and resi 246 and chain A and name CB and 1pkn
show spheres, pk1
show spheres, pk2
distance "65_-3.0_LYS65ACB-LYS246ACB"
create chainA, chain A and 1pkn
create chainA, chain A and 1pkn
select pk1, resn LYS and resi 304 and chain A and name CB and 1pkn
select pk2, resn LYS and resi 88 and chain A and name CB and 1pkn
show spheres, pk1
show spheres, pk2
distance "199_-3.0_LYS304ACB-LYS88ACB"
create chainA, chain A and 1pkn
create chainA, chain A and 1pkn
select pk1, resn LYS and resi 504 and chain A and name CB and 1pkn
select pk2, resn LYS and resi 336 and chain A and name CB and 1pkn
show spheres, pk1
show spheres, pk2
distance "43_-3.0_LYS504ACB-LYS336ACB"
create chainA, chain A and 1pkn
create chainA, chain A and 1pkn
select pk1, resn LYS and resi 165 and chain A and name CB and 1pkn
select pk2, resn LYS and resi 88 and chain A and name CB and 1pkn
show spheres, pk1
show spheres, pk2
distance "272_-3.0_LYS165ACB-LYS88ACB"
create chainA, chain A and 1pkn
create chainA, chain A and 1pkn
select pk1, resn LYS and resi 134 and chain A and name CB and 1pkn
select pk2, resn LYS and resi 321 and chain A and name CB and 1pkn
show spheres, pk1
show spheres, pk2
distance "270_-3.0_LYS134ACB-LYS321ACB"
create chainA, chain A and 1pkn
create chainA, chain A and 1pkn
select pk1, resn LYS and resi 336 and chain A and name CB and 1pkn
select pk2, resn LYS and resi 165 and chain A and name CB and 1pkn
show spheres, pk1
show spheres, pk2
distance "15_-3.0_LYS336ACB-LYS165ACB"
create chainA, chain A and 1pkn
create chainA, chain A and 1pkn
select pk1, resn LYS and resi 336 and chain A and name CB and 1pkn
select pk2, resn LYS and resi 187 and chain A and name CB and 1pkn
show spheres, pk1
show spheres, pk2
distance "75_-3.0_LYS336ACB-LYS187ACB"
create chainA, chain A and 1pkn
create chainA, chain A and 1pkn
select pk1, resn LYS and resi 134 and chain A and name CB and 1pkn
select pk2, resn LYS and resi 61 and chain A and name CB and 1pkn
show spheres, pk1
show spheres, pk2
distance "74_-3.0_LYS134ACB-LYS61ACB"
create chainA, chain A and 1pkn
create chainA, chain A and 1pkn
select pk1, resn LYS and resi 260 and chain A and name CB and 1pkn
select pk2, resn LYS and resi 336 and chain A and name CB and 1pkn
show spheres, pk1
show spheres, pk2
distance "189_-3.0_LYS260ACB-LYS336ACB"
create chainA, chain A and 1pkn
create chainA, chain A and 1pkn
select pk1, resn LYS and resi 161 and chain A and name CB and 1pkn
select pk2, resn LYS and resi 61 and chain A and name CB and 1pkn
show spheres, pk1
show spheres, pk2
distance "132_-3.0_LYS161ACB-LYS61ACB"
create chainA, chain A and 1pkn
create chainA, chain A and 1pkn
select pk1, resn LYS and resi 206 and chain A and name CB and 1pkn
select pk2, resn LYS and resi 392 and chain A and name CB and 1pkn
show spheres, pk1
show spheres, pk2
distance "93_-3.0_LYS206ACB-LYS392ACB"
create chainA, chain A and 1pkn
create chainA, chain A and 1pkn
select pk1, resn LYS and resi 246 and chain A and name CB and 1pkn
select pk2, resn LYS and resi 421 and chain A and name CB and 1pkn
show spheres, pk1
show spheres, pk2
distance "173_-3.0_LYS246ACB-LYS421ACB"
create chainA, chain A and 1pkn
create chainA, chain A and 1pkn
select pk1, resn LYS and resi 140 and chain A and name CB and 1pkn
select pk2, resn LYS and resi 88 and chain A and name CB and 1pkn
show spheres, pk1
show spheres, pk2
distance "305_-3.0_LYS140ACB-LYS88ACB"
create chainA, chain A and 1pkn
create chainA, chain A and 1pkn
select pk1, resn LYS and resi 124 and chain A and name CB and 1pkn
select pk2, resn LYS and resi 310 and chain A and name CB and 1pkn
show spheres, pk1
show spheres, pk2
distance "265_-3.0_LYS124ACB-LYS310ACB"
create chainA, chain A and 1pkn
create chainA, chain A and 1pkn
select pk1, resn LYS and resi 321 and chain A and name CB and 1pkn
select pk2, resn LYS and resi 140 and chain A and name CB and 1pkn
show spheres, pk1
show spheres, pk2
distance "267_-3.0_LYS321ACB-LYS140ACB"
create chainA, chain A and 1pkn
create chainA, chain A and 1pkn
select pk1, resn LYS and resi 504 and chain A and name CB and 1pkn
select pk2, resn LYS and resi 366 and chain A and name CB and 1pkn
show spheres, pk1
show spheres, pk2
distance "299_-3.0_LYS504ACB-LYS366ACB"
create chainA, chain A and 1pkn
create chainA, chain A and 1pkn
select pk1, resn LYS and resi 392 and chain A and name CB and 1pkn
select pk2, resn LYS and resi 88 and chain A and name CB and 1pkn
show spheres, pk1
show spheres, pk2
distance "104_-3.0_LYS392ACB-LYS88ACB"
create chainA, chain A and 1pkn
create chainA, chain A and 1pkn
select pk1, resn LYS and resi 321 and chain A and name CB and 1pkn
select pk2, resn LYS and resi 135 and chain A and name CB and 1pkn
show spheres, pk1
show spheres, pk2
distance "58_-3.0_LYS321ACB-LYS135ACB"
create chainA, chain A and 1pkn
create chainA, chain A and 1pkn
select pk1, resn LYS and resi 321 and chain A and name CB and 1pkn
select pk2, resn LYS and resi 124 and chain A and name CB and 1pkn
show spheres, pk1
show spheres, pk2
distance "128_-3.0_LYS321ACB-LYS124ACB"
create chainA, chain A and 1pkn
create chainA, chain A and 1pkn
select pk1, resn LYS and resi 135 and chain A and name CB and 1pkn
select pk2, resn LYS and resi 255 and chain A and name CB and 1pkn
show spheres, pk1
show spheres, pk2
distance "11_-3.0_LYS135ACB-LYS255ACB"
create chainA, chain A and 1pkn
create chainA, chain A and 1pkn
select pk1, resn THR and resi 194 and chain A and name CB and 1pkn
select pk2, resn LYS and resi 61 and chain A and name CB and 1pkn
show spheres, pk1
show spheres, pk2
distance "219_-3.0_THR194ACB-LYS61ACB"
create chainA, chain A and 1pkn
create chainA, chain A and 1pkn
select pk1, resn LYS and resi 135 and chain A and name CB and 1pkn
select pk2, resn LYS and resi 61 and chain A and name CB and 1pkn
show spheres, pk1
show spheres, pk2
distance "55_-3.0_LYS135ACB-LYS61ACB"
create chainA, chain A and 1pkn
create chainA, chain A and 1pkn
select pk1, resn LYS and resi 88 and chain A and name CB and 1pkn
select pk2, resn LYS and resi 187 and chain A and name CB and 1pkn
show spheres, pk1
show spheres, pk2
distance "255_-3.0_LYS88ACB-LYS187ACB"
create chainA, chain A and 1pkn
create chainA, chain A and 1pkn
select pk1, resn LYS and resi 65 and chain A and name CB and 1pkn
select pk2, resn LYS and resi 135 and chain A and name CB and 1pkn
show spheres, pk1
show spheres, pk2
distance "20_-3.0_LYS65ACB-LYS135ACB"
create chainA, chain A and 1pkn
create chainA, chain A and 1pkn
select pk1, resn LYS and resi 503 and chain A and name CB and 1pkn
select pk2, resn LYS and resi 229 and chain A and name CB and 1pkn
show spheres, pk1
show spheres, pk2
distance "277_-3.0_LYS503ACB-LYS229ACB"
create chainA, chain A and 1pkn
create chainA, chain A and 1pkn
select pk1, resn LYS and resi 262 and chain A and name CB and 1pkn
select pk2, resn LYS and resi 140 and chain A and name CB and 1pkn
show spheres, pk1
show spheres, pk2
distance "298_-3.0_LYS262ACB-LYS140ACB"
create chainA, chain A and 1pkn
create chainA, chain A and 1pkn
select pk1, resn LYS and resi 140 and chain A and name CB and 1pkn
select pk2, resn LYS and resi 61 and chain A and name CB and 1pkn
show spheres, pk1
show spheres, pk2
distance "268_-3.0_LYS140ACB-LYS61ACB"
create chainA, chain A and 1pkn
create chainA, chain A and 1pkn
select pk1, resn LYS and resi 165 and chain A and name CB and 1pkn
select pk2, resn LYS and resi 61 and chain A and name CB and 1pkn
show spheres, pk1
show spheres, pk2
distance "105_-3.0_LYS165ACB-LYS61ACB"
create chainA, chain A and 1pkn
create chainA, chain A and 1pkn
select pk1, resn LYS and resi 503 and chain A and name CB and 1pkn
select pk2, resn LYS and resi 255 and chain A and name CB and 1pkn
show spheres, pk1
show spheres, pk2
distance "36_-3.0_LYS503ACB-LYS255ACB"
create chainA, chain A and 1pkn
create chainA, chain A and 1pkn
select pk1, resn LYS and resi 392 and chain A and name CB and 1pkn
select pk2, resn LYS and resi 165 and chain A and name CB and 1pkn
show spheres, pk1
show spheres, pk2
distance "256_-3.0_LYS392ACB-LYS165ACB"
create chainA, chain A and 1pkn
create chainA, chain A and 1pkn
select pk1, resn LYS and resi 229 and chain A and name CB and 1pkn
select pk2, resn LYS and resi 504 and chain A and name CB and 1pkn
show spheres, pk1
show spheres, pk2
distance "114_-3.0_LYS229ACB-LYS504ACB"
create chainA, chain A and 1pkn
create chainA, chain A and 1pkn
select pk1, resn LYS and resi 65 and chain A and name CB and 1pkn
select pk2, resn LYS and resi 165 and chain A and name CB and 1pkn
show spheres, pk1
show spheres, pk2
distance "46_-3.0_LYS65ACB-LYS165ACB"
create chainA, chain A and 1pkn
create chainA, chain A and 1pkn
select pk1, resn LYS and resi 65 and chain A and name CB and 1pkn
select pk2, resn LYS and resi 140 and chain A and name CB and 1pkn
show spheres, pk1
show spheres, pk2
distance "44_-3.0_LYS65ACB-LYS140ACB"
create chainA, chain A and 1pkn
create chainA, chain A and 1pkn
select pk1, resn THR and resi 138 and chain A and name CB and 1pkn
select pk2, resn LYS and resi 61 and chain A and name CB and 1pkn
show spheres, pk1
show spheres, pk2
distance "208_-3.0_THR138ACB-LYS61ACB"
create chainA, chain A and 1pkn
create chainA, chain A and 1pkn
select pk1, resn LYS and resi 135 and chain A and name CB and 1pkn
select pk2, resn LYS and resi 392 and chain A and name CB and 1pkn
show spheres, pk1
show spheres, pk2
distance "252_-3.0_LYS135ACB-LYS392ACB"
create chainA, chain A and 1pkn
create chainA, chain A and 1pkn
select pk1, resn LYS and resi 503 and chain A and name CB and 1pkn
select pk2, resn LYS and resi 205 and chain A and name CB and 1pkn
show spheres, pk1
show spheres, pk2
distance "83_-3.0_LYS503ACB-LYS205ACB"
create chainA, chain A and 1pkn
create chainA, chain A and 1pkn
select pk1, resn LYS and resi 65 and chain A and name CB and 1pkn
select pk2, resn LYS and resi 185 and chain A and name CB and 1pkn
show spheres, pk1
show spheres, pk2
distance "312_-3.0_LYS65ACB-LYS185ACB"
create chainA, chain A and 1pkn
create chainA, chain A and 1pkn
select pk1, resn LYS and resi 187 and chain A and name CB and 1pkn
select pk2, resn LYS and resi 65 and chain A and name CB and 1pkn
show spheres, pk1
show spheres, pk2
distance "276_-3.0_LYS187ACB-LYS65ACB"
create chainA, chain A and 1pkn
create chainA, chain A and 1pkn
select pk1, resn LYS and resi 205 and chain A and name CB and 1pkn
select pk2, resn LYS and resi 504 and chain A and name CB and 1pkn
show spheres, pk1
show spheres, pk2
distance "258_-3.0_LYS205ACB-LYS504ACB"
create chainA, chain A and 1pkn
create chainA, chain A and 1pkn
select pk1, resn LYS and resi 140 and chain A and name CB and 1pkn
select pk2, resn LYS and resi 474 and chain A and name CB and 1pkn
show spheres, pk1
show spheres, pk2
distance "32_-3.0_LYS140ACB-LYS474ACB"
create chainA, chain A and 1pkn
create chainA, chain A and 1pkn
select pk1, resn LYS and resi 124 and chain A and name CB and 1pkn
select pk2, resn LYS and resi 497 and chain A and name CB and 1pkn
show spheres, pk1
show spheres, pk2
distance "49_-3.0_LYS124ACB-LYS497ACB"
create chainA, chain A and 1pkn
create chainA, chain A and 1pkn
select pk1, resn LYS and resi 503 and chain A and name CB and 1pkn
select pk2, resn LYS and resi 134 and chain A and name CB and 1pkn
show spheres, pk1
show spheres, pk2
distance "23_-3.0_LYS503ACB-LYS134ACB"
create chainA, chain A and 1pkn
create chainA, chain A and 1pkn
select pk1, resn LYS and resi 165 and chain A and name CB and 1pkn
select pk2, resn LYS and resi 497 and chain A and name CB and 1pkn
show spheres, pk1
show spheres, pk2
distance "52_-3.0_LYS165ACB-LYS497ACB"
create chainA, chain A and 1pkn
create chainA, chain A and 1pkn
select pk1, resn LYS and resi 503 and chain A and name CB and 1pkn
select pk2, resn LYS and resi 124 and chain A and name CB and 1pkn
show spheres, pk1
show spheres, pk2
distance "21_-3.0_LYS503ACB-LYS124ACB"
create chainA, chain A and 1pkn
create chainA, chain A and 1pkn
select pk1, resn LYS and resi 503 and chain A and name CB and 1pkn
select pk2, resn LYS and resi 165 and chain A and name CB and 1pkn
show spheres, pk1
show spheres, pk2
distance "51_-3.0_LYS503ACB-LYS165ACB"
create chainA, chain A and 1pkn
create chainA, chain A and 1pkn
select pk1, resn LYS and resi 140 and chain A and name CB and 1pkn
select pk2, resn LYS and resi 497 and chain A and name CB and 1pkn
show spheres, pk1
show spheres, pk2
distance "147_-3.0_LYS140ACB-LYS497ACB"
create chainA, chain A and 1pkn
create chainA, chain A and 1pkn
select pk1, resn LYS and resi 503 and chain A and name CB and 1pkn
select pk2, resn LYS and resi 140 and chain A and name CB and 1pkn
show spheres, pk1
show spheres, pk2
distance "40_-3.0_LYS503ACB-LYS140ACB"
create chainA, chain A and 1pkn
create chainA, chain A and 1pkn
select pk1, resn LYS and resi 140 and chain A and name CB and 1pkn
select pk2, resn LYS and resi 504 and chain A and name CB and 1pkn
show spheres, pk1
show spheres, pk2
distance "271_-3.0_LYS140ACB-LYS504ACB"
create chainA, chain A and 1pkn
create chainA, chain A and 1pkn
select pk1, resn LYS and resi 246 and chain A and name CB and 1pkn
select pk2, resn SER and resi 268 and chain A and name CB and 1pkn
show spheres, pk1
show spheres, pk2
distance "224_-1.0_LYS246ACB-SER268ACB"
create chainA, chain A and 1pkn
create chainA, chain A and 1pkn
select pk1, resn LYS and resi 205 and chain A and name CB and 1pkn
select pk2, resn LYS and resi 134 and chain A and name CB and 1pkn
show spheres, pk1
show spheres, pk2
distance "124_-1.0_LYS205ACB-LYS134ACB"
create chainA, chain A and 1pkn
create chainA, chain A and 1pkn
select pk1, resn LYS and resi 304 and chain A and name CB and 1pkn
select pk2, resn LYS and resi 269 and chain A and name CB and 1pkn
show spheres, pk1
show spheres, pk2
distance "138_-1.0_LYS304ACB-LYS269ACB"
create chainA, chain A and 1pkn
create chainA, chain A and 1pkn
select pk1, resn LYS and resi 269 and chain A and name CB and 1pkn
select pk2, resn TYR and resi 174 and chain A and name CB and 1pkn
show spheres, pk1
show spheres, pk2
distance "220_-1.0_LYS269ACB-TYR174ACB"
create chainA, chain A and 1pkn
create chainA, chain A and 1pkn
select pk1, resn LYS and resi 269 and chain A and name CB and 1pkn
select pk2, resn LYS and resi 255 and chain A and name CB and 1pkn
show spheres, pk1
show spheres, pk2
distance "24_-1.0_LYS269ACB-LYS255ACB"
create chainA, chain A and 1pkn
create chainA, chain A and 1pkn
select pk1, resn THR and resi 138 and chain A and name CB and 1pkn
select pk2, resn LYS and resi 206 and chain A and name CB and 1pkn
show spheres, pk1
show spheres, pk2
distance "210_-1.0_THR138ACB-LYS206ACB"
create chainA, chain A and 1pkn
create chainA, chain A and 1pkn
select pk1, resn LYS and resi 140 and chain A and name CB and 1pkn
select pk2, resn LYS and resi 205 and chain A and name CB and 1pkn
show spheres, pk1
show spheres, pk2
distance "78_-1.0_LYS140ACB-LYS205ACB"
create chainA, chain A and 1pkn
create chainA, chain A and 1pkn
select pk1, resn LYS and resi 229 and chain A and name CB and 1pkn
select pk2, resn LYS and resi 269 and chain A and name CB and 1pkn
show spheres, pk1
show spheres, pk2
distance "286_-1.0_LYS229ACB-LYS269ACB"
create chainA, chain A and 1pkn
create chainA, chain A and 1pkn
select pk1, resn LYS and resi 61 and chain A and name CB and 1pkn
select pk2, resn LYS and resi 366 and chain A and name CB and 1pkn
show spheres, pk1
show spheres, pk2
distance "235_-1.0_LYS61ACB-LYS366ACB"
create chainA, chain A and 1pkn
create chainA, chain A and 1pkn
select pk1, resn LYS and resi 206 and chain A and name CB and 1pkn
select pk2, resn LYS and resi 185 and chain A and name CB and 1pkn
show spheres, pk1
show spheres, pk2
distance "149_-1.0_LYS206ACB-LYS185ACB"
create chainA, chain A and 1pkn
create chainA, chain A and 1pkn
select pk1, resn LYS and resi 366 and chain A and name CB and 1pkn
select pk2, resn LYS and resi 65 and chain A and name CB and 1pkn
show spheres, pk1
show spheres, pk2
distance "185_-1.0_LYS366ACB-LYS65ACB"
create chainA, chain A and 1pkn
create chainA, chain A and 1pkn
select pk1, resn LYS and resi 321 and chain A and name CB and 1pkn
select pk2, resn LYS and resi 392 and chain A and name CB and 1pkn
show spheres, pk1
show spheres, pk2
distance "134_-1.0_LYS321ACB-LYS392ACB"
create chainA, chain A and 1pkn
create chainA, chain A and 1pkn
select pk1, resn LYS and resi 223 and chain A and name CB and 1pkn
select pk2, resn LYS and resi 265 and chain A and name CB and 1pkn
show spheres, pk1
show spheres, pk2
distance "117_-1.0_LYS223ACB-LYS265ACB"
create chainA, chain A and 1pkn
create chainA, chain A and 1pkn
select pk1, resn LYS and resi 88 and chain A and name CB and 1pkn
select pk2, resn LYS and resi 114 and chain A and name CB and 1pkn
show spheres, pk1
show spheres, pk2
distance "303_-1.0_LYS88ACB-LYS114ACB"
create chainA, chain A and 1pkn
create chainA, chain A and 1pkn
select pk1, resn LYS and resi 265 and chain A and name CB and 1pkn
select pk2, resn LYS and resi 88 and chain A and name CB and 1pkn
show spheres, pk1
show spheres, pk2
distance "196_-1.0_LYS265ACB-LYS88ACB"
create chainA, chain A and 1pkn
create chainA, chain A and 1pkn
select pk1, resn LYS and resi 205 and chain A and name CB and 1pkn
select pk2, resn LYS and resi 135 and chain A and name CB and 1pkn
show spheres, pk1
show spheres, pk2
distance "123_-1.0_LYS205ACB-LYS135ACB"
create chainA, chain A and 1pkn
create chainA, chain A and 1pkn
select pk1, resn LYS and resi 206 and chain A and name CB and 1pkn
select pk2, resn LYS and resi 165 and chain A and name CB and 1pkn
show spheres, pk1
show spheres, pk2
distance "98_-1.0_LYS206ACB-LYS165ACB"
create chainA, chain A and 1pkn
create chainA, chain A and 1pkn
select pk1, resn LYS and resi 206 and chain A and name CB and 1pkn
select pk2, resn LYS and resi 187 and chain A and name CB and 1pkn
show spheres, pk1
show spheres, pk2
distance "158_-1.0_LYS206ACB-LYS187ACB"
create chainA, chain A and 1pkn
create chainA, chain A and 1pkn
select pk1, resn LYS and resi 246 and chain A and name CB and 1pkn
select pk2, resn LYS and resi 310 and chain A and name CB and 1pkn
show spheres, pk1
show spheres, pk2
distance "163_-1.0_LYS246ACB-LYS310ACB"
create chainA, chain A and 1pkn
create chainA, chain A and 1pkn
select pk1, resn LYS and resi 269 and chain A and name CB and 1pkn
select pk2, resn LYS and resi 260 and chain A and name CB and 1pkn
show spheres, pk1
show spheres, pk2
distance "167_-1.0_LYS269ACB-LYS260ACB"
create chainA, chain A and 1pkn
create chainA, chain A and 1pkn
select pk1, resn LYS and resi 321 and chain A and name CB and 1pkn
select pk2, resn LYS and resi 304 and chain A and name CB and 1pkn
show spheres, pk1
show spheres, pk2
distance "113_-1.0_LYS321ACB-LYS304ACB"
create chainA, chain A and 1pkn
create chainA, chain A and 1pkn
select pk1, resn LYS and resi 321 and chain A and name CB and 1pkn
select pk2, resn LYS and resi 114 and chain A and name CB and 1pkn
show spheres, pk1
show spheres, pk2
distance "160_-1.0_LYS321ACB-LYS114ACB"
create chainA, chain A and 1pkn
create chainA, chain A and 1pkn
select pk1, resn LYS and resi 165 and chain A and name CB and 1pkn
select pk2, resn LYS and resi 205 and chain A and name CB and 1pkn
show spheres, pk1
show spheres, pk2
distance "125_-1.0_LYS165ACB-LYS205ACB"
create chainA, chain A and 1pkn
create chainA, chain A and 1pkn
select pk1, resn LYS and resi 304 and chain A and name CB and 1pkn
select pk2, resn LYS and resi 206 and chain A and name CB and 1pkn
show spheres, pk1
show spheres, pk2
distance "201_-1.0_LYS304ACB-LYS206ACB"
create chainA, chain A and 1pkn
create chainA, chain A and 1pkn
select pk1, resn LYS and resi 336 and chain A and name CB and 1pkn
select pk2, resn LYS and resi 61 and chain A and name CB and 1pkn
show spheres, pk1
show spheres, pk2
distance "37_-1.0_LYS336ACB-LYS61ACB"
create chainA, chain A and 1pkn
create chainA, chain A and 1pkn
select pk1, resn THR and resi 327 and chain A and name CB and 1pkn
select pk2, resn LYS and resi 65 and chain A and name CB and 1pkn
show spheres, pk1
show spheres, pk2
distance "215_-1.0_THR327ACB-LYS65ACB"
create chainA, chain A and 1pkn
create chainA, chain A and 1pkn
select pk1, resn LYS and resi 134 and chain A and name CB and 1pkn
select pk2, resn LYS and resi 165 and chain A and name CB and 1pkn
show spheres, pk1
show spheres, pk2
distance "209_-1.0_LYS134ACB-LYS165ACB"
create chainA, chain A and 1pkn
create chainA, chain A and 1pkn
select pk1, resn LYS and resi 321 and chain A and name CB and 1pkn
select pk2, resn LYS and resi 229 and chain A and name CB and 1pkn
show spheres, pk1
show spheres, pk2
distance "306_-1.0_LYS321ACB-LYS229ACB"
create chainA, chain A and 1pkn
create chainA, chain A and 1pkn
select pk1, resn LYS and resi 265 and chain A and name CB and 1pkn
select pk2, resn LYS and resi 61 and chain A and name CB and 1pkn
show spheres, pk1
show spheres, pk2
distance "18_-1.0_LYS265ACB-LYS61ACB"
create chainA, chain A and 1pkn
create chainA, chain A and 1pkn
select pk1, resn LYS and resi 187 and chain A and name CB and 1pkn
select pk2, resn LYS and resi 124 and chain A and name CB and 1pkn
show spheres, pk1
show spheres, pk2
distance "139_-1.0_LYS187ACB-LYS124ACB"
create chainA, chain A and 1pkn
create chainA, chain A and 1pkn
select pk1, resn LYS and resi 269 and chain A and name CB and 1pkn
select pk2, resn LYS and resi 165 and chain A and name CB and 1pkn
show spheres, pk1
show spheres, pk2
distance "244_-1.0_LYS269ACB-LYS165ACB"
create chainA, chain A and 1pkn
create chainA, chain A and 1pkn
select pk1, resn SER and resi 332 and chain A and name CB and 1pkn
select pk2, resn LYS and resi 61 and chain A and name CB and 1pkn
show spheres, pk1
show spheres, pk2
distance "217_-1.0_SER332ACB-LYS61ACB"
create chainA, chain A and 1pkn
create chainA, chain A and 1pkn
select pk1, resn LYS and resi 269 and chain A and name CB and 1pkn
select pk2, resn LYS and resi 88 and chain A and name CB and 1pkn
show spheres, pk1
show spheres, pk2
distance "2_-1.0_LYS269ACB-LYS88ACB"
create chainA, chain A and 1pkn
create chainA, chain A and 1pkn
select pk1, resn THR and resi 327 and chain A and name CB and 1pkn
select pk2, resn LYS and resi 61 and chain A and name CB and 1pkn
show spheres, pk1
show spheres, pk2
distance "216_-1.0_THR327ACB-LYS61ACB"
create chainA, chain A and 1pkn
create chainA, chain A and 1pkn
select pk1, resn LYS and resi 134 and chain A and name CB and 1pkn
select pk2, resn LYS and resi 114 and chain A and name CB and 1pkn
show spheres, pk1
show spheres, pk2
distance "145_-1.0_LYS134ACB-LYS114ACB"
create chainA, chain A and 1pkn
create chainA, chain A and 1pkn
select pk1, resn LYS and resi 140 and chain A and name CB and 1pkn
select pk2, resn LYS and resi 114 and chain A and name CB and 1pkn
show spheres, pk1
show spheres, pk2
distance "293_-1.0_LYS140ACB-LYS114ACB"
create chainA, chain A and 1pkn
create chainA, chain A and 1pkn
select pk1, resn LYS and resi 321 and chain A and name CB and 1pkn
select pk2, resn LYS and resi 223 and chain A and name CB and 1pkn
show spheres, pk1
show spheres, pk2
distance "285_-1.0_LYS321ACB-LYS223ACB"
create chainA, chain A and 1pkn
create chainA, chain A and 1pkn
select pk1, resn LYS and resi 304 and chain A and name CB and 1pkn
select pk2, resn LYS and resi 366 and chain A and name CB and 1pkn
show spheres, pk1
show spheres, pk2
distance "168_-1.0_LYS304ACB-LYS366ACB"
create chainA, chain A and 1pkn
create chainA, chain A and 1pkn
select pk1, resn LYS and resi 366 and chain A and name CB and 1pkn
select pk2, resn LYS and resi 229 and chain A and name CB and 1pkn
show spheres, pk1
show spheres, pk2
distance "249_-1.0_LYS366ACB-LYS229ACB"
create chainA, chain A and 1pkn
create chainA, chain A and 1pkn
select pk1, resn LYS and resi 134 and chain A and name CB and 1pkn
select pk2, resn LYS and resi 336 and chain A and name CB and 1pkn
show spheres, pk1
show spheres, pk2
distance "6_-1.0_LYS134ACB-LYS336ACB"
create chainA, chain A and 1pkn
create chainA, chain A and 1pkn
select pk1, resn LYS and resi 140 and chain A and name CB and 1pkn
select pk2, resn LYS and resi 223 and chain A and name CB and 1pkn
show spheres, pk1
show spheres, pk2
distance "273_-1.0_LYS140ACB-LYS223ACB"
create chainA, chain A and 1pkn
create chainA, chain A and 1pkn
select pk1, resn LYS and resi 65 and chain A and name CB and 1pkn
select pk2, resn LYS and resi 269 and chain A and name CB and 1pkn
show spheres, pk1
show spheres, pk2
distance "109_-1.0_LYS65ACB-LYS269ACB"
create chainA, chain A and 1pkn
create chainA, chain A and 1pkn
select pk1, resn LYS and resi 246 and chain A and name CB and 1pkn
select pk2, resn LYS and resi 205 and chain A and name CB and 1pkn
show spheres, pk1
show spheres, pk2
distance "202_-1.0_LYS246ACB-LYS205ACB"
create chainA, chain A and 1pkn
create chainA, chain A and 1pkn
select pk1, resn LYS and resi 310 and chain A and name CB and 1pkn
select pk2, resn LYS and resi 336 and chain A and name CB and 1pkn
show spheres, pk1
show spheres, pk2
distance "234_-1.0_LYS310ACB-LYS336ACB"
create chainA, chain A and 1pkn
create chainA, chain A and 1pkn
select pk1, resn LYS and resi 229 and chain A and name CB and 1pkn
select pk2, resn LYS and resi 206 and chain A and name CB and 1pkn
show spheres, pk1
show spheres, pk2
distance "227_-1.0_LYS229ACB-LYS206ACB"
create chainA, chain A and 1pkn
create chainA, chain A and 1pkn
select pk1, resn LYS and resi 269 and chain A and name CB and 1pkn
select pk2, resn LYS and resi 61 and chain A and name CB and 1pkn
show spheres, pk1
show spheres, pk2
distance "68_-1.0_LYS269ACB-LYS61ACB"
create chainA, chain A and 1pkn
create chainA, chain A and 1pkn
select pk1, resn LYS and resi 61 and chain A and name CB and 1pkn
select pk2, resn LYS and resi 114 and chain A and name CB and 1pkn
show spheres, pk1
show spheres, pk2
distance "232_-1.0_LYS61ACB-LYS114ACB"
create chainA, chain A and 1pkn
create chainA, chain A and 1pkn
select pk1, resn LYS and resi 165 and chain A and name CB and 1pkn
select pk2, resn LYS and resi 124 and chain A and name CB and 1pkn
show spheres, pk1
show spheres, pk2
distance "42_-1.0_LYS165ACB-LYS124ACB"
create chainA, chain A and 1pkn
create chainA, chain A and 1pkn
select pk1, resn LYS and resi 310 and chain A and name CB and 1pkn
select pk2, resn LYS and resi 366 and chain A and name CB and 1pkn
show spheres, pk1
show spheres, pk2
distance "169_-1.0_LYS310ACB-LYS366ACB"
create chainA, chain A and 1pkn
create chainA, chain A and 1pkn
select pk1, resn LYS and resi 304 and chain A and name CB and 1pkn
select pk2, resn LYS and resi 336 and chain A and name CB and 1pkn
show spheres, pk1
show spheres, pk2
distance "88_-1.0_LYS304ACB-LYS336ACB"
create chainA, chain A and 1pkn
create chainA, chain A and 1pkn
select pk1, resn LYS and resi 246 and chain A and name CB and 1pkn
select pk2, resn LYS and resi 187 and chain A and name CB and 1pkn
show spheres, pk1
show spheres, pk2
distance "59_-1.0_LYS246ACB-LYS187ACB"
create chainA, chain A and 1pkn
create chainA, chain A and 1pkn
select pk1, resn LYS and resi 165 and chain A and name CB and 1pkn
select pk2, resn LYS and resi 135 and chain A and name CB and 1pkn
show spheres, pk1
show spheres, pk2
distance "188_-1.0_LYS165ACB-LYS135ACB"
create chainA, chain A and 1pkn
create chainA, chain A and 1pkn
select pk1, resn LYS and resi 503 and chain A and name CB and 1pkn
select pk2, resn LYS and resi 392 and chain A and name CB and 1pkn
show spheres, pk1
show spheres, pk2
distance "97_-1.0_LYS503ACB-LYS392ACB"
create chainA, chain A and 1pkn
create chainA, chain A and 1pkn
select pk1, resn LYS and resi 336 and chain A and name CB and 1pkn
select pk2, resn LYS and resi 114 and chain A and name CB and 1pkn
show spheres, pk1
show spheres, pk2
distance "107_-1.0_LYS336ACB-LYS114ACB"
create chainA, chain A and 1pkn
create chainA, chain A and 1pkn
select pk1, resn LYS and resi 321 and chain A and name CB and 1pkn
select pk2, resn LYS and resi 65 and chain A and name CB and 1pkn
show spheres, pk1
show spheres, pk2
distance "198_-1.0_LYS321ACB-LYS65ACB"
create chainA, chain A and 1pkn
create chainA, chain A and 1pkn
select pk1, resn LYS and resi 304 and chain A and name CB and 1pkn
select pk2, resn LYS and resi 135 and chain A and name CB and 1pkn
show spheres, pk1
show spheres, pk2
distance "16_-1.0_LYS304ACB-LYS135ACB"
create chainA, chain A and 1pkn
create chainA, chain A and 1pkn
select pk1, resn LYS and resi 474 and chain A and name CB and 1pkn
select pk2, resn LYS and resi 321 and chain A and name CB and 1pkn
show spheres, pk1
show spheres, pk2
distance "274_-1.0_LYS474ACB-LYS321ACB"
create chainA, chain A and 1pkn
create chainA, chain A and 1pkn
select pk1, resn LYS and resi 392 and chain A and name CB and 1pkn
select pk2, resn LYS and resi 265 and chain A and name CB and 1pkn
show spheres, pk1
show spheres, pk2
distance "230_-1.0_LYS392ACB-LYS265ACB"
create chainA, chain A and 1pkn
create chainA, chain A and 1pkn
select pk1, resn LYS and resi 366 and chain A and name CB and 1pkn
select pk2, resn LYS and resi 321 and chain A and name CB and 1pkn
show spheres, pk1
show spheres, pk2
distance "177_-1.0_LYS366ACB-LYS321ACB"
create chainA, chain A and 1pkn
create chainA, chain A and 1pkn
select pk1, resn LYS and resi 206 and chain A and name CB and 1pkn
select pk2, resn LYS and resi 88 and chain A and name CB and 1pkn
show spheres, pk1
show spheres, pk2
distance "191_-1.0_LYS206ACB-LYS88ACB"
create chainA, chain A and 1pkn
create chainA, chain A and 1pkn
select pk1, resn LYS and resi 205 and chain A and name CB and 1pkn
select pk2, resn LYS and resi 265 and chain A and name CB and 1pkn
show spheres, pk1
show spheres, pk2
distance "179_-1.0_LYS205ACB-LYS265ACB"
create chainA, chain A and 1pkn
create chainA, chain A and 1pkn
select pk1, resn LYS and resi 65 and chain A and name CB and 1pkn
select pk2, resn LYS and resi 114 and chain A and name CB and 1pkn
show spheres, pk1
show spheres, pk2
distance "142_-1.0_LYS65ACB-LYS114ACB"
create chainA, chain A and 1pkn
create chainA, chain A and 1pkn
select pk1, resn LYS and resi 366 and chain A and name CB and 1pkn
select pk2, resn LYS and resi 140 and chain A and name CB and 1pkn
show spheres, pk1
show spheres, pk2
distance "226_-1.0_LYS366ACB-LYS140ACB"
create chainA, chain A and 1pkn
create chainA, chain A and 1pkn
select pk1, resn LYS and resi 265 and chain A and name CB and 1pkn
select pk2, resn LYS and resi 497 and chain A and name CB and 1pkn
show spheres, pk1
show spheres, pk2
distance "313_-1.0_LYS265ACB-LYS497ACB"
create chainA, chain A and 1pkn
create chainA, chain A and 1pkn
select pk1, resn LYS and resi 321 and chain A and name CB and 1pkn
select pk2, resn LYS and resi 61 and chain A and name CB and 1pkn
show spheres, pk1
show spheres, pk2
distance "81_-1.0_LYS321ACB-LYS61ACB"
create chainA, chain A and 1pkn
create chainA, chain A and 1pkn
select pk1, resn LYS and resi 206 and chain A and name CB and 1pkn
select pk2, resn LYS and resi 255 and chain A and name CB and 1pkn
show spheres, pk1
show spheres, pk2
distance "77_-1.0_LYS206ACB-LYS255ACB"
create chainA, chain A and 1pkn
create chainA, chain A and 1pkn
select pk1, resn LYS and resi 336 and chain A and name CB and 1pkn
select pk2, resn LYS and resi 172 and chain A and name CB and 1pkn
show spheres, pk1
show spheres, pk2
distance "87_-1.0_LYS336ACB-LYS172ACB"
create chainA, chain A and 1pkn
create chainA, chain A and 1pkn
select pk1, resn LYS and resi 392 and chain A and name CB and 1pkn
select pk2, resn LYS and resi 497 and chain A and name CB and 1pkn
show spheres, pk1
show spheres, pk2
distance "8_-1.0_LYS392ACB-LYS497ACB"
create chainA, chain A and 1pkn
create chainA, chain A and 1pkn
select pk1, resn LYS and resi 140 and chain A and name CB and 1pkn
select pk2, resn LYS and resi 269 and chain A and name CB and 1pkn
show spheres, pk1
show spheres, pk2
distance "136_-1.0_LYS140ACB-LYS269ACB"
create chainA, chain A and 1pkn
create chainA, chain A and 1pkn
select pk1, resn LYS and resi 65 and chain A and name CB and 1pkn
select pk2, resn LYS and resi 262 and chain A and name CB and 1pkn
show spheres, pk1
show spheres, pk2
distance "311_-1.0_LYS65ACB-LYS262ACB"
create chainA, chain A and 1pkn
create chainA, chain A and 1pkn
select pk1, resn LYS and resi 260 and chain A and name CB and 1pkn
select pk2, resn LYS and resi 161 and chain A and name CB and 1pkn
show spheres, pk1
show spheres, pk2
distance "296_-1.0_LYS260ACB-LYS161ACB"
create chainA, chain A and 1pkn
create chainA, chain A and 1pkn
select pk1, resn LYS and resi 321 and chain A and name CB and 1pkn
select pk2, resn LYS and resi 497 and chain A and name CB and 1pkn
show spheres, pk1
show spheres, pk2
distance "260_-1.0_LYS321ACB-LYS497ACB"
create chainA, chain A and 1pkn
create chainA, chain A and 1pkn
select pk1, resn LYS and resi 336 and chain A and name CB and 1pkn
select pk2, resn LYS and resi 124 and chain A and name CB and 1pkn
show spheres, pk1
show spheres, pk2
distance "19_-1.0_LYS336ACB-LYS124ACB"
create chainA, chain A and 1pkn
create chainA, chain A and 1pkn
select pk1, resn LYS and resi 246 and chain A and name CB and 1pkn
select pk2, resn LYS and resi 185 and chain A and name CB and 1pkn
show spheres, pk1
show spheres, pk2
distance "50_-1.0_LYS246ACB-LYS185ACB"
create chainA, chain A and 1pkn
create chainA, chain A and 1pkn
select pk1, resn LYS and resi 65 and chain A and name CB and 1pkn
select pk2, resn LYS and resi 310 and chain A and name CB and 1pkn
show spheres, pk1
show spheres, pk2
distance "110_-1.0_LYS65ACB-LYS310ACB"
create chainA, chain A and 1pkn
create chainA, chain A and 1pkn
select pk1, resn LYS and resi 161 and chain A and name CB and 1pkn
select pk2, resn LYS and resi 265 and chain A and name CB and 1pkn
show spheres, pk1
show spheres, pk2
distance "262_-1.0_LYS161ACB-LYS265ACB"
create chainA, chain A and 1pkn
create chainA, chain A and 1pkn
select pk1, resn LYS and resi 504 and chain A and name CB and 1pkn
select pk2, resn LYS and resi 392 and chain A and name CB and 1pkn
show spheres, pk1
show spheres, pk2
distance "301_-1.0_LYS504ACB-LYS392ACB"
create chainA, chain A and 1pkn
create chainA, chain A and 1pkn
select pk1, resn LYS and resi 304 and chain A and name CB and 1pkn
select pk2, resn LYS and resi 255 and chain A and name CB and 1pkn
show spheres, pk1
show spheres, pk2
distance "84_-1.0_LYS304ACB-LYS255ACB"
create chainA, chain A and 1pkn
create chainA, chain A and 1pkn
select pk1, resn LYS and resi 205 and chain A and name CB and 1pkn
select pk2, resn LYS and resi 310 and chain A and name CB and 1pkn
show spheres, pk1
show spheres, pk2
distance "205_-1.0_LYS205ACB-LYS310ACB"
create chainA, chain A and 1pkn
create chainA, chain A and 1pkn
select pk1, resn LYS and resi 65 and chain A and name CB and 1pkn
select pk2, resn LYS and resi 205 and chain A and name CB and 1pkn
show spheres, pk1
show spheres, pk2
distance "64_-1.0_LYS65ACB-LYS205ACB"
create chainA, chain A and 1pkn
create chainA, chain A and 1pkn
select pk1, resn LYS and resi 246 and chain A and name CB and 1pkn
select pk2, resn LYS and resi 140 and chain A and name CB and 1pkn
show spheres, pk1
show spheres, pk2
distance "89_-1.0_LYS246ACB-LYS140ACB"
create chainA, chain A and 1pkn
create chainA, chain A and 1pkn
select pk1, resn LYS and resi 321 and chain A and name CB and 1pkn
select pk2, resn LYS and resi 172 and chain A and name CB and 1pkn
show spheres, pk1
show spheres, pk2
distance "297_-1.0_LYS321ACB-LYS172ACB"
create chainA, chain A and 1pkn
create chainA, chain A and 1pkn
select pk1, resn LYS and resi 65 and chain A and name CB and 1pkn
select pk2, resn LYS and resi 206 and chain A and name CB and 1pkn
show spheres, pk1
show spheres, pk2
distance "269_-1.0_LYS65ACB-LYS206ACB"
create chainA, chain A and 1pkn
create chainA, chain A and 1pkn
select pk1, resn LYS and resi 65 and chain A and name CB and 1pkn
select pk2, resn LYS and resi 421 and chain A and name CB and 1pkn
show spheres, pk1
show spheres, pk2
distance "278_-1.0_LYS65ACB-LYS421ACB"
create chainA, chain A and 1pkn
create chainA, chain A and 1pkn
select pk1, resn LYS and resi 246 and chain A and name CB and 1pkn
select pk2, resn LYS and resi 392 and chain A and name CB and 1pkn
show spheres, pk1
show spheres, pk2
distance "35_-1.0_LYS246ACB-LYS392ACB"
create chainA, chain A and 1pkn
create chainA, chain A and 1pkn
select pk1, resn LYS and resi 321 and chain A and name CB and 1pkn
select pk2, resn LYS and resi 336 and chain A and name CB and 1pkn
show spheres, pk1
show spheres, pk2
distance "71_-1.0_LYS321ACB-LYS336ACB"
create chainA, chain A and 1pkn
create chainA, chain A and 1pkn
select pk1, resn LYS and resi 321 and chain A and name CB and 1pkn
select pk2, resn LYS and resi 335 and chain A and name CB and 1pkn
show spheres, pk1
show spheres, pk2
distance "238_-1.0_LYS321ACB-LYS335ACB"
create chainA, chain A and 1pkn
create chainA, chain A and 1pkn
select pk1, resn LYS and resi 65 and chain A and name CB and 1pkn
select pk2, resn LYS and resi 392 and chain A and name CB and 1pkn
show spheres, pk1
show spheres, pk2
distance "284_-1.0_LYS65ACB-LYS392ACB"
create chainA, chain A and 1pkn
create chainA, chain A and 1pkn
select pk1, resn LYS and resi 134 and chain A and name CB and 1pkn
select pk2, resn LYS and resi 246 and chain A and name CB and 1pkn
show spheres, pk1
show spheres, pk2
distance "12_-1.0_LYS134ACB-LYS246ACB"
create chainA, chain A and 1pkn
create chainA, chain A and 1pkn
select pk1, resn LYS and resi 161 and chain A and name CB and 1pkn
select pk2, resn LYS and resi 321 and chain A and name CB and 1pkn
show spheres, pk1
show spheres, pk2
distance "48_-1.0_LYS161ACB-LYS321ACB"
create chainA, chain A and 1pkn
create chainA, chain A and 1pkn
select pk1, resn LYS and resi 206 and chain A and name CB and 1pkn
select pk2, resn LYS and resi 260 and chain A and name CB and 1pkn
show spheres, pk1
show spheres, pk2
distance "246_-1.0_LYS206ACB-LYS260ACB"
create chainA, chain A and 1pkn
create chainA, chain A and 1pkn
select pk1, resn LYS and resi 61 and chain A and name CB and 1pkn
select pk2, resn LYS and resi 310 and chain A and name CB and 1pkn
show spheres, pk1
show spheres, pk2
distance "300_-1.0_LYS61ACB-LYS310ACB"
create chainA, chain A and 1pkn
create chainA, chain A and 1pkn
select pk1, resn LYS and resi 161 and chain A and name CB and 1pkn
select pk2, resn LYS and resi 88 and chain A and name CB and 1pkn
show spheres, pk1
show spheres, pk2
distance "92_-1.0_LYS161ACB-LYS88ACB"
create chainA, chain A and 1pkn
create chainA, chain A and 1pkn
select pk1, resn THR and resi 340 and chain A and name CB and 1pkn
select pk2, resn LYS and resi 124 and chain A and name CB and 1pkn
show spheres, pk1
show spheres, pk2
distance "225_-1.0_THR340ACB-LYS124ACB"
create chainA, chain A and 1pkn
create chainA, chain A and 1pkn
select pk1, resn LYS and resi 321 and chain A and name CB and 1pkn
select pk2, resn LYS and resi 165 and chain A and name CB and 1pkn
show spheres, pk1
show spheres, pk2
distance "112_-1.0_LYS321ACB-LYS165ACB"
create chainA, chain A and 1pkn
create chainA, chain A and 1pkn
select pk1, resn LYS and resi 255 and chain A and name CB and 1pkn
select pk2, resn THR and resi 59 and chain A and name CB and 1pkn
show spheres, pk1
show spheres, pk2
distance "211_-1.0_LYS255ACB-THR59ACB"
create chainA, chain A and 1pkn
create chainA, chain A and 1pkn
select pk1, resn LYS and resi 124 and chain A and name CB and 1pkn
select pk2, resn LYS and resi 88 and chain A and name CB and 1pkn
show spheres, pk1
show spheres, pk2
distance "190_-1.0_LYS124ACB-LYS88ACB"
create chainA, chain A and 1pkn
create chainA, chain A and 1pkn
select pk1, resn LYS and resi 255 and chain A and name CB and 1pkn
select pk2, resn LYS and resi 61 and chain A and name CB and 1pkn
show spheres, pk1
show spheres, pk2
distance "45_-1.0_LYS255ACB-LYS61ACB"
create chainA, chain A and 1pkn
create chainA, chain A and 1pkn
select pk1, resn LYS and resi 206 and chain A and name CB and 1pkn
select pk2, resn LYS and resi 262 and chain A and name CB and 1pkn
show spheres, pk1
show spheres, pk2
distance "245_-1.0_LYS206ACB-LYS262ACB"
create chainA, chain A and 1pkn
create chainA, chain A and 1pkn
select pk1, resn LYS and resi 497 and chain A and name CB and 1pkn
select pk2, resn LYS and resi 310 and chain A and name CB and 1pkn
show spheres, pk1
show spheres, pk2
distance "275_-1.0_LYS497ACB-LYS310ACB"
create chainA, chain A and 1pkn
create chainA, chain A and 1pkn
select pk1, resn LYS and resi 336 and chain A and name CB and 1pkn
select pk2, resn LYS and resi 497 and chain A and name CB and 1pkn
show spheres, pk1
show spheres, pk2
distance "25_-1.0_LYS336ACB-LYS497ACB"
create chainA, chain A and 1pkn
create chainA, chain A and 1pkn
select pk1, resn LYS and resi 140 and chain A and name CB and 1pkn
select pk2, resn LYS and resi 336 and chain A and name CB and 1pkn
show spheres, pk1
show spheres, pk2
distance "39_-1.0_LYS140ACB-LYS336ACB"
create chainA, chain A and 1pkn
create chainA, chain A and 1pkn
select pk1, resn LYS and resi 474 and chain A and name CB and 1pkn
select pk2, resn LYS and resi 223 and chain A and name CB and 1pkn
show spheres, pk1
show spheres, pk2
distance "203_-1.0_LYS474ACB-LYS223ACB"
create chainA, chain A and 1pkn
create chainA, chain A and 1pkn
select pk1, resn LYS and resi 335 and chain A and name CB and 1pkn
select pk2, resn LYS and resi 246 and chain A and name CB and 1pkn
show spheres, pk1
show spheres, pk2
distance "247_-1.0_LYS335ACB-LYS246ACB"
create chainA, chain A and 1pkn
create chainA, chain A and 1pkn
select pk1, resn LYS and resi 229 and chain A and name CB and 1pkn
select pk2, resn LYS and resi 140 and chain A and name CB and 1pkn
show spheres, pk1
show spheres, pk2
distance "266_-1.0_LYS229ACB-LYS140ACB"
create chainA, chain A and 1pkn
create chainA, chain A and 1pkn
select pk1, resn LYS and resi 65 and chain A and name CB and 1pkn
select pk2, resn LYS and resi 304 and chain A and name CB and 1pkn
show spheres, pk1
show spheres, pk2
distance "178_-1.0_LYS65ACB-LYS304ACB"
create chainA, chain A and 1pkn
create chainA, chain A and 1pkn
select pk1, resn LYS and resi 310 and chain A and name CB and 1pkn
select pk2, resn LYS and resi 187 and chain A and name CB and 1pkn
show spheres, pk1
show spheres, pk2
distance "204_-1.0_LYS310ACB-LYS187ACB"
create chainA, chain A and 1pkn
create chainA, chain A and 1pkn
select pk1, resn LYS and resi 140 and chain A and name CB and 1pkn
select pk2, resn LYS and resi 255 and chain A and name CB and 1pkn
show spheres, pk1
show spheres, pk2
distance "63_-1.0_LYS140ACB-LYS255ACB"
create chainA, chain A and 1pkn
create chainA, chain A and 1pkn
select pk1, resn LYS and resi 229 and chain A and name CB and 1pkn
select pk2, resn LYS and resi 336 and chain A and name CB and 1pkn
show spheres, pk1
show spheres, pk2
distance "159_-1.0_LYS229ACB-LYS336ACB"
create chainA, chain A and 1pkn
create chainA, chain A and 1pkn
select pk1, resn LYS and resi 246 and chain A and name CB and 1pkn
select pk2, resn LYS and resi 336 and chain A and name CB and 1pkn
show spheres, pk1
show spheres, pk2
distance "282_-1.0_LYS246ACB-LYS336ACB"
create chainA, chain A and 1pkn
create chainA, chain A and 1pkn
select pk1, resn LYS and resi 246 and chain A and name CB and 1pkn
select pk2, resn LYS and resi 61 and chain A and name CB and 1pkn
show spheres, pk1
show spheres, pk2
distance "193_-1.0_LYS246ACB-LYS61ACB"
create chainA, chain A and 1pkn
create chainA, chain A and 1pkn
select pk1, resn LYS and resi 304 and chain A and name CB and 1pkn
select pk2, resn LYS and resi 61 and chain A and name CB and 1pkn
show spheres, pk1
show spheres, pk2
distance "53_-1.0_LYS304ACB-LYS61ACB"
create chainA, chain A and 1pkn
create chainA, chain A and 1pkn
select pk1, resn LYS and resi 255 and chain A and name CB and 1pkn
select pk2, resn LYS and resi 392 and chain A and name CB and 1pkn
show spheres, pk1
show spheres, pk2
distance "61_-1.0_LYS255ACB-LYS392ACB"
create chainA, chain A and 1pkn
create chainA, chain A and 1pkn
select pk1, resn LYS and resi 366 and chain A and name CB and 1pkn
select pk2, resn LYS and resi 503 and chain A and name CB and 1pkn
show spheres, pk1
show spheres, pk2
distance "120_-1.0_LYS366ACB-LYS503ACB"
create chainA, chain A and 1pkn
create chainA, chain A and 1pkn
select pk1, resn LYS and resi 61 and chain A and name CB and 1pkn
select pk2, resn LYS and resi 124 and chain A and name CB and 1pkn
show spheres, pk1
show spheres, pk2
distance "119_-1.0_LYS61ACB-LYS124ACB"
create chainA, chain A and 1pkn
create chainA, chain A and 1pkn
select pk1, resn LYS and resi 255 and chain A and name CB and 1pkn
select pk2, resn LYS and resi 335 and chain A and name CB and 1pkn
show spheres, pk1
show spheres, pk2
distance "281_-1.0_LYS255ACB-LYS335ACB"
create chainA, chain A and 1pkn
create chainA, chain A and 1pkn
select pk1, resn LYS and resi 134 and chain A and name CB and 1pkn
select pk2, resn LYS and resi 255 and chain A and name CB and 1pkn
show spheres, pk1
show spheres, pk2
distance "22_-1.0_LYS134ACB-LYS255ACB"
create chainA, chain A and 1pkn
create chainA, chain A and 1pkn
select pk1, resn LYS and resi 321 and chain A and name CB and 1pkn
select pk2, resn LYS and resi 187 and chain A and name CB and 1pkn
show spheres, pk1
show spheres, pk2
distance "172_-1.0_LYS321ACB-LYS187ACB"
create chainA, chain A and 1pkn
create chainA, chain A and 1pkn
select pk1, resn LYS and resi 321 and chain A and name CB and 1pkn
select pk2, resn LYS and resi 185 and chain A and name CB and 1pkn
show spheres, pk1
show spheres, pk2
distance "288_-1.0_LYS321ACB-LYS185ACB"
create chainA, chain A and 1pkn
create chainA, chain A and 1pkn
select pk1, resn LYS and resi 65 and chain A and name CB and 1pkn
select pk2, resn LYS and resi 124 and chain A and name CB and 1pkn
show spheres, pk1
show spheres, pk2
distance "102_-1.0_LYS65ACB-LYS124ACB"
create chainA, chain A and 1pkn
create chainA, chain A and 1pkn
select pk1, resn LYS and resi 497 and chain A and name CB and 1pkn
select pk2, resn LYS and resi 206 and chain A and name CB and 1pkn
show spheres, pk1
show spheres, pk2
distance "307_-1.0_LYS497ACB-LYS206ACB"
delete pk1
delete pk2
load 1pkn_solventPathDistances.pdb, solventPaths
hide everything, *solvent*
show spheres, *solvent*
show ribbon, chain*
show surface, chain*
set transparency, 0.5, chain*
reset
