# Supplementary material for: The CroCo cross-link converter: a user-centred tool to convert results from cross-linking mass spectrometry experiments
Source: Bioinformatics. 2019 Sep 28;36(4):1296–7. doi: 10.1093/bioinformatics/btz732 (PMC7703748; doi:10.1093/bioinformatics/btz732)
Supplement: btz732_Supplementary_Data [file btz732_supplementary_data.zip › ExampleData/output/xTable_to_vis/xWalk/1pkn_solventPathDistances.pdb]

HEADER 242_6.1_LYS134A-LYS135A_solventPath
HETATM    1    C PTH N 242      28.586  71.166  10.930  0.00  6.15          C 
HETATM    2    C PTH N 242      27.586  70.166  11.930  0.00  4.41          C 
HETATM    3    C PTH N 242      27.586  69.166  12.930  0.00  3.00          C 
HETATM    4    C PTH N 242      27.586  68.166  12.930  0.00  2.00          C 
HETATM    5    C PTH N 242      27.586  67.166  12.930  0.00  1.00          C 
HETATM    6    C PTH N 242      27.586  66.166  12.930  0.00  0.00          C 
END
HEADER 294_6.1_LYS61A-LYS65A_solventPath
HETATM    1    C PTH N 294      50.550  31.467  30.637  0.00  5.88          C 
HETATM    2    C PTH N 294      49.550  30.467  29.637  0.00  4.15          C 
HETATM    3    C PTH N 294      48.550  29.467  28.637  0.00  2.41          C 
HETATM    4    C PTH N 294      47.550  29.467  27.637  0.00  1.00          C 
HETATM    5    C PTH N 294      47.550  29.467  26.637  0.00  0.00          C 
END
HEADER 170_6.9_LYS223A-LYS114A_solventPath
HETATM    1    C PTH N 170      22.838  43.295  26.489  0.00  6.88          C 
HETATM    2    C PTH N 170      21.838  42.295  25.489  0.00  5.15          C 
HETATM    3    C PTH N 170      20.838  41.295  24.489  0.00  3.41          C 
HETATM    4    C PTH N 170      19.838  40.295  24.489  0.00  2.00          C 
HETATM    5    C PTH N 170      18.838  40.295  24.489  0.00  1.00          C 
HETATM    6    C PTH N 170      17.838  40.295  24.489  0.00  0.00          C 
END
HEADER 243_7.0_LYS336A-LYS335A_solventPath
HETATM    1    C PTH N 243      45.603  52.319  18.445  0.00  6.97          C 
HETATM    2    C PTH N 243      46.603  53.319  19.445  0.00  5.24          C 
HETATM    3    C PTH N 243      47.603  53.319  20.445  0.00  3.83          C 
HETATM    4    C PTH N 243      48.603  53.319  21.445  0.00  2.41          C 
HETATM    5    C PTH N 243      49.603  53.319  22.445  0.00  1.00          C 
HETATM    6    C PTH N 243      50.603  53.319  22.445  0.00  0.00          C 
END
HEADER 54_8.3_LYS503A-LYS497A_solventPath
HETATM    1    C PTH N  54      57.074  25.060  47.096  0.00  8.34          C 
HETATM    2    C PTH N  54      58.074  26.060  48.096  0.00  6.61          C 
HETATM    3    C PTH N  54      59.074  27.060  48.096  0.00  5.20          C 
HETATM    4    C PTH N  54      60.074  28.060  49.096  0.00  3.46          C 
HETATM    5    C PTH N  54      61.074  29.060  50.096  0.00  1.73          C 
HETATM    6    C PTH N  54      62.074  30.060  51.096  0.00  0.00          C 
END
HEADER 200_9.4_LYS229A-LYS260A_solventPath
HETATM    1    C PTH N 200      18.885  25.419  36.518  0.00  9.44          C 
HETATM    2    C PTH N 200      17.885  26.419  35.518  0.00  7.71          C 
HETATM    3    C PTH N 200      16.885  27.419  34.518  0.00  5.97          C 
HETATM    4    C PTH N 200      16.885  28.419  33.518  0.00  4.56          C 
HETATM    5    C PTH N 200      17.885  29.419  32.518  0.00  2.83          C 
HETATM    6    C PTH N 200      17.885  30.419  31.518  0.00  1.41          C 
HETATM    7    C PTH N 200      17.885  31.419  30.518  0.00  0.00          C 
END
HEADER 148_10.0_LYS504A-LYS497A_solventPath
HETATM    1    C PTH N 148      57.562  24.985  46.704  0.00 10.02          C 
HETATM    2    C PTH N 148      58.562  23.985  47.704  0.00  8.29          C 
HETATM    3    C PTH N 148      59.562  23.985  48.704  0.00  6.88          C 
HETATM    4    C PTH N 148      60.562  23.985  48.704  0.00  5.88          C 
HETATM    5    C PTH N 148      61.562  24.985  49.704  0.00  4.15          C 
HETATM    6    C PTH N 148      62.562  25.985  50.704  0.00  2.41          C 
HETATM    7    C PTH N 148      63.562  25.985  51.704  0.00  1.00          C 
HETATM    8    C PTH N 148      63.562  25.985  52.704  0.00  0.00          C 
END
HEADER 231_10.3_LYS366A-LYS335A_solventPath
HETATM    1    C PTH N 231      46.058  51.454  18.431  0.00 10.29          C 
HETATM    2    C PTH N 231      45.058  50.454  17.431  0.00  8.61          C 
HETATM    3    C PTH N 231      44.058  49.454  16.431  0.00  7.61          C 
HETATM    4    C PTH N 231      43.058  48.454  17.431  0.00  5.88          C 
HETATM    5    C PTH N 231      42.058  48.454  18.431  0.00  4.46          C 
HETATM    6    C PTH N 231      41.058  47.454  19.431  0.00  2.73          C 
HETATM    7    C PTH N 231      40.058  46.454  20.431  0.00  1.00          C 
HETATM    8    C PTH N 231      39.058  46.454  20.431  0.00  0.00          C 
END
HEADER 130_12.5_LYS165A-LYS187A_solventPath
HETATM    1    C PTH N 130       8.559  66.460  20.549  0.00 12.49          C 
HETATM    2    C PTH N 130       7.559  65.460  21.549  0.00 10.76          C 
HETATM    3    C PTH N 130       6.559  64.460  21.549  0.00  9.44          C 
HETATM    4    C PTH N 130       5.559  63.460  21.549  0.00  8.02          C 
HETATM    5    C PTH N 130       4.559  62.460  22.549  0.00  6.29          C 
HETATM    6    C PTH N 130       4.559  61.460  23.549  0.00  4.88          C 
HETATM    7    C PTH N 130       5.559  60.460  24.549  0.00  3.15          C 
HETATM    8    C PTH N 130       6.559  59.460  25.549  0.00  1.41          C 
HETATM    9    C PTH N 130       7.559  59.460  26.549  0.00  0.00          C 
END
HEADER 33_14.1_LYS321A-LYS265A_solventPath
HETATM    1    C PTH N  33      28.276  34.934  42.039  0.00 14.07          C 
HETATM    2    C PTH N  33      28.276  34.934  43.039  0.00 13.07          C 
HETATM    3    C PTH N  33      28.276  34.934  44.039  0.00 12.07          C 
HETATM    4    C PTH N  33      28.276  34.934  45.039  0.00 11.07          C 
HETATM    5    C PTH N  33      29.276  35.934  46.039  0.00  9.97          C 
HETATM    6    C PTH N  33      28.276  35.934  47.039  0.00  8.66          C 
HETATM    7    C PTH N  33      28.276  36.934  48.039  0.00  7.24          C 
HETATM    8    C PTH N  33      28.276  37.934  49.039  0.00  5.83          C 
HETATM    9    C PTH N  33      28.276  38.934  49.039  0.00  4.83          C 
HETATM   10    C PTH N  33      29.276  39.934  49.039  0.00  3.41          C 
HETATM   11    C PTH N  33      30.276  40.934  49.039  0.00  2.00          C 
HETATM   12    C PTH N  33      30.276  41.934  49.039  0.00  1.00          C 
HETATM   13    C PTH N  33      30.276  42.934  49.039  0.00  0.00          C 
END
HEADER 157_14.4_LYS205A-LYS114A_solventPath
HETATM    1    C PTH N 157      22.380  43.960  25.789  0.00 14.39          C 
HETATM    2    C PTH N 157      21.380  44.960  24.789  0.00 12.66          C 
HETATM    3    C PTH N 157      21.380  44.960  23.789  0.00 11.66          C 
HETATM    4    C PTH N 157      21.380  45.960  22.789  0.00 10.34          C 
HETATM    5    C PTH N 157      21.380  45.960  21.789  0.00  9.34          C 
HETATM    6    C PTH N 157      21.380  45.960  20.789  0.00  8.34          C 
HETATM    7    C PTH N 157      22.380  45.960  19.789  0.00  6.93          C 
HETATM    8    C PTH N 157      23.380  46.960  18.789  0.00  5.20          C 
HETATM    9    C PTH N 157      24.380  47.960  17.789  0.00  3.46          C 
HETATM   10    C PTH N 157      25.380  48.960  16.789  0.00  1.73          C 
HETATM   11    C PTH N 157      26.380  49.960  15.789  0.00  0.00          C 
END
HEADER 76_15.1_LYS134A-LYS206A_solventPath
HETATM    1    C PTH N  76      27.586  55.166  17.930  0.00 15.07          C 
HETATM    2    C PTH N  76      26.586  56.166  16.930  0.00 13.34          C 
HETATM    3    C PTH N  76      25.586  57.166  15.930  0.00 11.61          C 
HETATM    4    C PTH N  76      24.586  58.166  15.930  0.00 10.20          C 
HETATM    5    C PTH N  76      24.586  59.166  15.930  0.00  9.20          C 
HETATM    6    C PTH N  76      24.586  60.166  15.930  0.00  8.20          C 
HETATM    7    C PTH N  76      24.586  61.166  15.930  0.00  7.20          C 
HETATM    8    C PTH N  76      24.586  62.166  14.930  0.00  5.88          C 
HETATM    9    C PTH N  76      25.586  63.166  13.930  0.00  4.15          C 
HETATM   10    C PTH N  76      26.586  64.166  12.930  0.00  2.41          C 
HETATM   11    C PTH N  76      27.586  65.166  12.930  0.00  1.00          C 
HETATM   12    C PTH N  76      27.586  66.166  12.930  0.00  0.00          C 
END
HEADER 218_15.2_LYS124A-TYR147A_solventPath
HETATM    1    C PTH N 218      15.286  56.755   7.695  0.00 15.17          C 
HETATM    2    C PTH N 218      16.286  57.755   6.695  0.00 13.44          C 
HETATM    3    C PTH N 218      16.286  57.755   5.695  0.00 12.44          C 
HETATM    4    C PTH N 218      17.286  58.755   4.695  0.00 10.71          C 
HETATM    5    C PTH N 218      18.286  59.755   3.695  0.00  9.02          C 
HETATM    6    C PTH N 218      19.286  58.755   2.695  0.00  7.29          C 
HETATM    7    C PTH N 218      20.286  58.755   1.695  0.00  5.88          C 
HETATM    8    C PTH N 218      21.286  57.755   1.695  0.00  4.46          C 
HETATM    9    C PTH N 218      22.286  56.755   2.695  0.00  2.73          C 
HETATM   10    C PTH N 218      23.286  55.755   3.695  0.00  1.00          C 
HETATM   11    C PTH N 218      24.286  55.755   3.695  0.00  0.00          C 
END
HEADER 155_15.6_LYS223A-LYS205A_solventPath
HETATM    1    C PTH N 155      25.838  49.295  15.489  0.00 15.27          C 
HETATM    2    C PTH N 155      24.838  48.295  16.489  0.00 13.54          C 
HETATM    3    C PTH N 155      23.838  47.295  17.489  0.00 11.81          C 
HETATM    4    C PTH N 155      22.838  46.295  18.489  0.00 10.07          C 
HETATM    5    C PTH N 155      21.838  45.295  19.489  0.00  8.34          C 
HETATM    6    C PTH N 155      20.838  44.295  20.489  0.00  6.61          C 
HETATM    7    C PTH N 155      19.838  43.295  21.489  0.00  4.88          C 
HETATM    8    C PTH N 155      18.838  42.295  22.489  0.00  3.15          C 
HETATM    9    C PTH N 155      17.838  41.295  23.489  0.00  1.41          C 
HETATM   10    C PTH N 155      17.838  40.295  24.489  0.00  0.00          C 
END
HEADER 206_15.8_LYS229A-LYS255A_solventPath
HETATM    1    C PTH N 206      12.885  35.419  39.518  0.00 15.76          C 
HETATM    2    C PTH N 206      11.885  34.419  38.518  0.00 14.02          C 
HETATM    3    C PTH N 206      10.885  34.419  37.518  0.00 12.71          C 
HETATM    4    C PTH N 206      10.885  33.419  36.518  0.00 11.29          C 
HETATM    5    C PTH N 206      10.885  32.419  35.518  0.00  9.97          C 
HETATM    6    C PTH N 206      11.885  31.419  34.518  0.00  8.24          C 
HETATM    7    C PTH N 206      12.885  30.419  33.518  0.00  6.56          C 
HETATM    8    C PTH N 206      13.885  30.419  32.518  0.00  5.15          C 
HETATM    9    C PTH N 206      14.885  31.419  31.518  0.00  3.41          C 
HETATM   10    C PTH N 206      15.885  31.419  30.518  0.00  2.00          C 
HETATM   11    C PTH N 206      16.885  31.419  30.518  0.00  1.00          C 
HETATM   12    C PTH N 206      17.885  31.419  30.518  0.00  0.00          C 
END
HEADER 186_16.0_LYS366A-LYS205A_solventPath
HETATM    1    C PTH N 186      26.058  49.454  15.431  0.00 16.02          C 
HETATM    2    C PTH N 186      27.058  48.454  16.431  0.00 14.29          C 
HETATM    3    C PTH N 186      28.058  48.454  17.431  0.00 12.88          C 
HETATM    4    C PTH N 186      29.058  47.454  18.431  0.00 11.15          C 
HETATM    5    C PTH N 186      30.058  46.454  19.431  0.00  9.41          C 
HETATM    6    C PTH N 186      31.058  46.454  20.431  0.00  8.00          C 
HETATM    7    C PTH N 186      32.058  46.454  20.431  0.00  7.00          C 
HETATM    8    C PTH N 186      33.058  46.454  20.431  0.00  6.00          C 
HETATM    9    C PTH N 186      34.058  46.454  20.431  0.00  5.00          C 
HETATM   10    C PTH N 186      35.058  46.454  20.431  0.00  4.00          C 
HETATM   11    C PTH N 186      36.058  46.454  20.431  0.00  3.00          C 
HETATM   12    C PTH N 186      37.058  46.454  20.431  0.00  2.00          C 
HETATM   13    C PTH N 186      38.058  46.454  20.431  0.00  1.00          C 
HETATM   14    C PTH N 186      39.058  46.454  20.431  0.00  0.00          C 
END
HEADER 126_16.2_LYS366A-LYS336A_solventPath
HETATM    1    C PTH N 126      50.058  52.454  22.431  0.00 16.17          C 
HETATM    2    C PTH N 126      49.058  51.454  21.431  0.00 14.44          C 
HETATM    3    C PTH N 126      48.058  50.454  20.431  0.00 12.76          C 
HETATM    4    C PTH N 126      47.058  49.454  19.431  0.00 11.02          C 
HETATM    5    C PTH N 126      46.058  49.454  18.431  0.00  9.61          C 
HETATM    6    C PTH N 126      45.058  49.454  18.431  0.00  8.61          C 
HETATM    7    C PTH N 126      44.058  49.454  18.431  0.00  7.61          C 
HETATM    8    C PTH N 126      43.058  48.454  17.431  0.00  5.88          C 
HETATM    9    C PTH N 126      42.058  48.454  18.431  0.00  4.46          C 
HETATM   10    C PTH N 126      41.058  47.454  19.431  0.00  2.73          C 
HETATM   11    C PTH N 126      40.058  46.454  20.431  0.00  1.00          C 
HETATM   12    C PTH N 126      39.058  46.454  20.431  0.00  0.00          C 
END
HEADER 237_16.7_LYS255A-LYS262A_solventPath
HETATM    1    C PTH N 237      21.329  27.200  42.628  0.00 16.68          C 
HETATM    2    C PTH N 237      20.329  28.200  43.628  0.00 14.95          C 
HETATM    3    C PTH N 237      19.329  29.200  43.628  0.00 13.54          C 
HETATM    4    C PTH N 237      18.329  30.200  44.628  0.00 12.44          C 
HETATM    5    C PTH N 237      17.329  31.200  43.628  0.00 10.71          C 
HETATM    6    C PTH N 237      16.329  32.200  43.628  0.00  9.29          C 
HETATM    7    C PTH N 237      15.329  32.200  42.628  0.00  7.97          C 
HETATM    8    C PTH N 237      14.329  32.200  42.628  0.00  6.97          C 
HETATM    9    C PTH N 237      13.329  32.200  42.628  0.00  5.97          C 
HETATM   10    C PTH N 237      12.329  33.200  42.628  0.00  4.56          C 
HETATM   11    C PTH N 237      13.329  34.200  41.628  0.00  2.83          C 
HETATM   12    C PTH N 237      13.329  35.200  40.628  0.00  1.41          C 
HETATM   13    C PTH N 237      13.329  36.200  39.628  0.00  0.00          C 
END
HEADER 233_17.0_LYS310A-LYS392A_solventPath
HETATM    1    C PTH N 233      45.757  52.956  58.982  0.00 17.00          C 
HETATM    2    C PTH N 233      44.757  53.956  57.982  0.00 15.27          C 
HETATM    3    C PTH N 233      43.757  54.956  56.982  0.00 13.54          C 
HETATM    4    C PTH N 233      42.757  55.956  55.982  0.00 11.80          C 
HETATM    5    C PTH N 233      41.757  56.956  54.982  0.00 10.07          C 
HETATM    6    C PTH N 233      40.757  56.956  53.982  0.00  8.66          C 
HETATM    7    C PTH N 233      39.757  56.956  52.982  0.00  7.24          C 
HETATM    8    C PTH N 233      38.757  56.956  51.982  0.00  5.83          C 
HETATM    9    C PTH N 233      37.757  56.956  50.982  0.00  4.41          C 
HETATM   10    C PTH N 233      36.757  56.956  49.982  0.00  3.00          C 
HETATM   11    C PTH N 233      36.757  56.956  48.982  0.00  2.00          C 
HETATM   12    C PTH N 233      36.757  56.956  47.982  0.00  1.00          C 
HETATM   13    C PTH N 233      36.757  56.956  46.982  0.00  0.00          C 
END
HEADER 221_17.3_LYS205A-SER361A_solventPath
HETATM    1    C PTH N 221      36.380  46.960  27.789  0.00 17.29          C 
HETATM    2    C PTH N 221      35.380  46.960  26.789  0.00 15.87          C 
HETATM    3    C PTH N 221      34.380  46.960  25.789  0.00 14.46          C 
HETATM    4    C PTH N 221      33.380  46.960  24.789  0.00 13.05          C 
HETATM    5    C PTH N 221      32.380  46.960  23.789  0.00 11.63          C 
HETATM    6    C PTH N 221      31.380  46.960  22.789  0.00 10.22          C 
HETATM    7    C PTH N 221      30.380  46.960  21.789  0.00  8.80          C 
HETATM    8    C PTH N 221      29.380  46.960  20.789  0.00  7.39          C 
HETATM    9    C PTH N 221      28.380  46.960  19.789  0.00  5.97          C 
HETATM   10    C PTH N 221      27.380  46.960  18.789  0.00  4.56          C 
HETATM   11    C PTH N 221      26.380  47.960  17.789  0.00  2.83          C 
HETATM   12    C PTH N 221      26.380  48.960  16.789  0.00  1.41          C 
HETATM   13    C PTH N 221      26.380  49.960  15.789  0.00  0.00          C 
END
HEADER 140_17.4_LYS269A-LYS114A_solventPath
HETATM    1    C PTH N 140      22.786  43.418  26.538  0.00 17.44          C 
HETATM    2    C PTH N 140      23.786  44.418  26.538  0.00 16.02          C 
HETATM    3    C PTH N 140      23.786  45.418  26.538  0.00 15.02          C 
HETATM    4    C PTH N 140      23.786  46.418  26.538  0.00 14.02          C 
HETATM    5    C PTH N 140      24.786  47.418  27.538  0.00 12.29          C 
HETATM    6    C PTH N 140      25.786  48.418  28.538  0.00 10.61          C 
HETATM    7    C PTH N 140      26.786  48.418  29.538  0.00  9.20          C 
HETATM    8    C PTH N 140      27.786  47.418  30.538  0.00  7.46          C 
HETATM    9    C PTH N 140      28.786  46.418  31.538  0.00  5.73          C 
HETATM   10    C PTH N 140      28.786  46.418  32.538  0.00  4.73          C 
HETATM   11    C PTH N 140      27.786  47.418  33.538  0.00  3.00          C 
HETATM   12    C PTH N 140      27.786  47.418  34.538  0.00  2.00          C 
HETATM   13    C PTH N 140      27.786  47.418  35.538  0.00  1.00          C 
HETATM   14    C PTH N 140      27.786  47.418  36.538  0.00  0.00          C 
END
HEADER 162_17.9_LYS161A-LYS114A_solventPath
HETATM    1    C PTH N 162      22.116  43.409  26.115  0.00 17.90          C 
HETATM    2    C PTH N 162      21.116  44.409  25.115  0.00 16.17          C 
HETATM    3    C PTH N 162      20.116  45.409  24.115  0.00 14.44          C 
HETATM    4    C PTH N 162      19.116  45.409  23.115  0.00 13.12          C 
HETATM    5    C PTH N 162      18.116  46.409  23.115  0.00 11.71          C 
HETATM    6    C PTH N 162      17.116  47.409  23.115  0.00 10.29          C 
HETATM    7    C PTH N 162      16.116  48.409  23.115  0.00  8.88          C 
HETATM    8    C PTH N 162      15.116  48.409  23.115  0.00  7.88          C 
HETATM    9    C PTH N 162      14.116  48.409  23.115  0.00  6.88          C 
HETATM   10    C PTH N 162      13.116  49.409  23.115  0.00  5.46          C 
HETATM   11    C PTH N 162      12.116  49.409  23.115  0.00  4.46          C 
HETATM   12    C PTH N 162      11.116  50.409  22.115  0.00  2.73          C 
HETATM   13    C PTH N 162      10.116  51.409  21.115  0.00  1.00          C 
HETATM   14    C PTH N 162      10.116  52.409  21.115  0.00  0.00          C 
END
HEADER 280_19.5_LYS392A-LYS421A_solventPath
HETATM    1    C PTH N 280      51.986  39.215  64.127  0.00 19.54          C 
HETATM    2    C PTH N 280      50.986  40.215  64.127  0.00 18.12          C 
HETATM    3    C PTH N 280      49.986  41.215  65.127  0.00 17.02          C 
HETATM    4    C PTH N 280      49.986  42.215  65.127  0.00 16.02          C 
HETATM    5    C PTH N 280      48.986  43.215  64.127  0.00 14.29          C 
HETATM    6    C PTH N 280      47.986  44.215  64.127  0.00 12.97          C 
HETATM    7    C PTH N 280      47.986  45.215  64.127  0.00 11.97          C 
HETATM    8    C PTH N 280      47.986  46.215  64.127  0.00 10.97          C 
HETATM    9    C PTH N 280      47.986  47.215  64.127  0.00  9.97          C 
HETATM   10    C PTH N 280      47.986  48.215  64.127  0.00  8.97          C 
HETATM   11    C PTH N 280      47.986  49.215  64.127  0.00  7.97          C 
HETATM   12    C PTH N 280      47.986  50.215  64.127  0.00  6.97          C 
HETATM   13    C PTH N 280      47.986  51.215  63.127  0.00  5.56          C 
HETATM   14    C PTH N 280      47.986  52.215  62.127  0.00  4.15          C 
HETATM   15    C PTH N 280      46.986  53.215  61.127  0.00  2.41          C 
HETATM   16    C PTH N 280      45.986  53.215  60.127  0.00  1.00          C 
HETATM   17    C PTH N 280      45.986  53.215  59.127  0.00  0.00          C 
END
HEADER 164_19.7_LYS206A-LYS114A_solventPath
HETATM    1    C PTH N 164      22.698  43.225  26.415  0.00 19.68          C 
HETATM    2    C PTH N 164      23.698  44.225  27.415  0.00 17.95          C 
HETATM    3    C PTH N 164      23.698  45.225  27.415  0.00 16.95          C 
HETATM    4    C PTH N 164      23.698  46.225  27.415  0.00 15.95          C 
HETATM    5    C PTH N 164      24.698  47.225  27.415  0.00 14.54          C 
HETATM    6    C PTH N 164      25.698  48.225  26.415  0.00 12.81          C 
HETATM    7    C PTH N 164      26.698  49.225  25.415  0.00 11.07          C 
HETATM    8    C PTH N 164      27.698  50.225  24.415  0.00  9.34          C 
HETATM    9    C PTH N 164      28.698  51.225  23.415  0.00  7.61          C 
HETATM   10    C PTH N 164      29.698  52.225  22.415  0.00  5.88          C 
HETATM   11    C PTH N 164      29.698  53.225  21.415  0.00  4.46          C 
HETATM   12    C PTH N 164      28.698  54.225  20.415  0.00  2.73          C 
HETATM   13    C PTH N 164      27.698  55.225  19.415  0.00  1.00          C 
HETATM   14    C PTH N 164      27.698  55.225  18.415  0.00  0.00          C 
END
HEADER 9_19.9_LYS246A-LYS255A_solventPath
HETATM    1    C PTH N   9      12.681  35.276  39.052  0.00 19.95          C 
HETATM    2    C PTH N   9      11.681  36.276  38.052  0.00 18.27          C 
HETATM    3    C PTH N   9      10.681  37.276  38.052  0.00 16.85          C 
HETATM    4    C PTH N   9       9.681  38.276  38.052  0.00 15.44          C 
HETATM    5    C PTH N   9       9.681  39.276  38.052  0.00 14.44          C 
HETATM    6    C PTH N   9       9.681  40.276  38.052  0.00 13.44          C 
HETATM    7    C PTH N   9       9.681  41.276  38.052  0.00 12.44          C 
HETATM    8    C PTH N   9       9.681  42.276  38.052  0.00 11.44          C 
HETATM    9    C PTH N   9      10.681  43.276  38.052  0.00 10.02          C 
HETATM   10    C PTH N   9      11.681  44.276  38.052  0.00  8.61          C 
HETATM   11    C PTH N   9      11.681  45.276  38.052  0.00  7.61          C 
HETATM   12    C PTH N   9      11.681  46.276  38.052  0.00  6.61          C 
HETATM   13    C PTH N   9      12.681  47.276  39.052  0.00  4.88          C 
HETATM   14    C PTH N   9      13.681  48.276  40.052  0.00  3.15          C 
HETATM   15    C PTH N   9      14.681  49.276  41.052  0.00  1.41          C 
HETATM   16    C PTH N   9      15.681  49.276  42.052  0.00  0.00          C 
END
HEADER 86_20.6_LYS140A-LYS134A_solventPath
HETATM    1    C PTH N  86      15.586  65.166  11.930  0.00 20.63          C 
HETATM    2    C PTH N  86      16.586  66.166  10.930  0.00 18.90          C 
HETATM    3    C PTH N  86      16.586  67.166   9.930  0.00 17.49          C 
HETATM    4    C PTH N  86      17.586  68.166   8.930  0.00 15.76          C 
HETATM    5    C PTH N  86      18.586  69.166   7.930  0.00 14.02          C 
HETATM    6    C PTH N  86      19.586  69.166   6.930  0.00 12.61          C 
HETATM    7    C PTH N  86      20.586  69.166   6.930  0.00 11.61          C 
HETATM    8    C PTH N  86      21.586  68.166   6.930  0.00 10.29          C 
HETATM    9    C PTH N  86      22.586  68.166   6.930  0.00  9.29          C 
HETATM   10    C PTH N  86      23.586  68.166   7.930  0.00  7.88          C 
HETATM   11    C PTH N  86      24.586  68.166   8.930  0.00  6.46          C 
HETATM   12    C PTH N  86      25.586  68.166   8.930  0.00  5.46          C 
HETATM   13    C PTH N  86      26.586  67.166   9.930  0.00  3.73          C 
HETATM   14    C PTH N  86      27.586  66.166  10.930  0.00  2.00          C 
HETATM   15    C PTH N  86      27.586  66.166  11.930  0.00  1.00          C 
HETATM   16    C PTH N  86      27.586  66.166  12.930  0.00  0.00          C 
END
HEADER 90_20.6_LYS140A-LYS124A_solventPath
HETATM    1    C PTH N  90      15.286  64.755  11.695  0.00 20.63          C 
HETATM    2    C PTH N  90      14.286  63.755  10.695  0.00 19.54          C 
HETATM    3    C PTH N  90      14.286  63.755   9.695  0.00 18.54          C 
HETATM    4    C PTH N  90      14.286  63.755   8.695  0.00 17.54          C 
HETATM    5    C PTH N  90      14.286  62.755   7.695  0.00 16.22          C 
HETATM    6    C PTH N  90      14.286  62.755   6.695  0.00 15.22          C 
HETATM    7    C PTH N  90      15.286  62.755   5.695  0.00 13.81          C 
HETATM    8    C PTH N  90      16.286  61.755   4.695  0.00 12.07          C 
HETATM    9    C PTH N  90      17.286  60.755   3.695  0.00 10.34          C 
HETATM   10    C PTH N  90      18.286  59.755   2.695  0.00  8.61          C 
HETATM   11    C PTH N  90      19.286  58.755   1.695  0.00  6.88          C 
HETATM   12    C PTH N  90      20.286  57.755   0.695  0.00  5.88          C 
HETATM   13    C PTH N  90      21.286  57.755   1.695  0.00  4.46          C 
HETATM   14    C PTH N  90      22.286  56.755   2.695  0.00  2.73          C 
HETATM   15    C PTH N  90      23.286  55.755   3.695  0.00  1.00          C 
HETATM   16    C PTH N  90      24.286  55.755   3.695  0.00  0.00          C 
END
HEADER 60_21.3_LYS88A-LYS61A_solventPath
HETATM    1    C PTH N  60      33.550  25.467  22.637  0.00 21.32          C 
HETATM    2    C PTH N  60      34.550  24.467  21.637  0.00 19.59          C 
HETATM    3    C PTH N  60      35.550  23.467  20.637  0.00 17.85          C 
HETATM    4    C PTH N  60      36.550  23.467  20.637  0.00 16.85          C 
HETATM    5    C PTH N  60      37.550  23.467  20.637  0.00 15.85          C 
HETATM    6    C PTH N  60      38.550  23.467  20.637  0.00 14.85          C 
HETATM    7    C PTH N  60      39.550  23.467  20.637  0.00 13.85          C 
HETATM    8    C PTH N  60      40.550  23.467  20.637  0.00 12.85          C 
HETATM    9    C PTH N  60      41.550  22.467  21.637  0.00 11.76          C 
HETATM   10    C PTH N  60      42.550  22.467  22.637  0.00 10.44          C 
HETATM   11    C PTH N  60      43.550  23.467  23.637  0.00  8.71          C 
HETATM   12    C PTH N  60      44.550  24.467  23.637  0.00  7.29          C 
HETATM   13    C PTH N  60      45.550  25.467  23.637  0.00  5.88          C 
HETATM   14    C PTH N  60      46.550  26.467  24.637  0.00  4.15          C 
HETATM   15    C PTH N  60      47.550  27.467  25.637  0.00  2.41          C 
HETATM   16    C PTH N  60      47.550  28.467  26.637  0.00  1.00          C 
HETATM   17    C PTH N  60      47.550  29.467  26.637  0.00  0.00          C 
END
HEADER 34_21.6_LYS135A-LYS124A_solventPath
HETATM    1    C PTH N  34      24.236  55.471   3.500  0.00 21.59          C 
HETATM    2    C PTH N  34      25.236  56.471   4.500  0.00 19.95          C 
HETATM    3    C PTH N  34      25.236  57.471   4.500  0.00 18.95          C 
HETATM    4    C PTH N  34      26.236  58.471   4.500  0.00 17.54          C 
HETATM    5    C PTH N  34      26.236  59.471   4.500  0.00 16.54          C 
HETATM    6    C PTH N  34      27.236  60.471   4.500  0.00 15.12          C 
HETATM    7    C PTH N  34      28.236  61.471   4.500  0.00 13.80          C 
HETATM    8    C PTH N  34      29.236  62.471   4.500  0.00 12.49          C 
HETATM    9    C PTH N  34      29.236  63.471   5.500  0.00 11.07          C 
HETATM   10    C PTH N  34      29.236  64.471   5.500  0.00 10.07          C 
HETATM   11    C PTH N  34      29.236  65.471   5.500  0.00  9.07          C 
HETATM   12    C PTH N  34      29.236  66.471   6.500  0.00  7.66          C 
HETATM   13    C PTH N  34      30.236  67.471   7.500  0.00  5.97          C 
HETATM   14    C PTH N  34      30.236  68.471   8.500  0.00  4.56          C 
HETATM   15    C PTH N  34      29.236  69.471   9.500  0.00  2.83          C 
HETATM   16    C PTH N  34      29.236  70.471  10.500  0.00  1.41          C 
HETATM   17    C PTH N  34      29.236  71.471  11.500  0.00  0.00          C 
END
HEADER 62_21.9_LYS135A-LYS185A_solventPath
HETATM    1    C PTH N  62      16.236  71.471  18.500  0.00 21.86          C 
HETATM    2    C PTH N  62      17.236  72.471  17.500  0.00 20.12          C 
HETATM    3    C PTH N  62      17.236  73.471  16.500  0.00 18.81          C 
HETATM    4    C PTH N  62      18.236  74.471  15.500  0.00 17.07          C 
HETATM    5    C PTH N  62      19.236  75.471  14.500  0.00 15.34          C 
HETATM    6    C PTH N  62      20.236  76.471  13.500  0.00 13.61          C 
HETATM    7    C PTH N  62      21.236  76.471  12.500  0.00 12.20          C 
HETATM    8    C PTH N  62      22.236  76.471  11.500  0.00 10.88          C 
HETATM    9    C PTH N  62      23.236  76.471  10.500  0.00  9.56          C 
HETATM   10    C PTH N  62      24.236  76.471  10.500  0.00  8.56          C 
HETATM   11    C PTH N  62      25.236  76.471  10.500  0.00  7.56          C 
HETATM   12    C PTH N  62      26.236  76.471  10.500  0.00  6.56          C 
HETATM   13    C PTH N  62      27.236  75.471  10.500  0.00  5.15          C 
HETATM   14    C PTH N  62      28.236  74.471  10.500  0.00  3.73          C 
HETATM   15    C PTH N  62      29.236  73.471  11.500  0.00  2.00          C 
HETATM   16    C PTH N  62      29.236  72.471  11.500  0.00  1.00          C 
HETATM   17    C PTH N  62      29.236  71.471  11.500  0.00  0.00          C 
END
HEADER 95_22.1_LYS161A-LYS205A_solventPath
HETATM    1    C PTH N  95      26.116  49.409  15.115  0.00 22.07          C 
HETATM    2    C PTH N  95      25.116  48.409  14.115  0.00 20.34          C 
HETATM    3    C PTH N  95      24.116  47.409  15.115  0.00 19.34          C 
HETATM    4    C PTH N  95      23.116  47.409  16.115  0.00 18.02          C 
HETATM    5    C PTH N  95      22.116  47.409  17.115  0.00 16.61          C 
HETATM    6    C PTH N  95      21.116  47.409  17.115  0.00 15.61          C 
HETATM    7    C PTH N  95      20.116  47.409  18.115  0.00 14.29          C 
HETATM    8    C PTH N  95      19.116  47.409  18.115  0.00 13.29          C 
HETATM    9    C PTH N  95      18.116  47.409  18.115  0.00 12.29          C 
HETATM   10    C PTH N  95      17.116  47.409  18.115  0.00 11.29          C 
HETATM   11    C PTH N  95      16.116  47.409  18.115  0.00 10.29          C 
HETATM   12    C PTH N  95      15.116  47.409  18.115  0.00  9.29          C 
HETATM   13    C PTH N  95      14.116  47.409  18.115  0.00  8.29          C 
HETATM   14    C PTH N  95      13.116  47.409  18.115  0.00  7.29          C 
HETATM   15    C PTH N  95      12.116  48.409  18.115  0.00  5.88          C 
HETATM   16    C PTH N  95      11.116  49.409  19.115  0.00  4.15          C 
HETATM   17    C PTH N  95      10.116  50.409  20.115  0.00  2.41          C 
HETATM   18    C PTH N  95      10.116  51.409  21.115  0.00  1.00          C 
HETATM   19    C PTH N  95      10.116  52.409  21.115  0.00  0.00          C 
END
HEADER 100_22.3_LYS205A-LYS124A_solventPath
HETATM    1    C PTH N 100      23.380  54.960   2.789  0.00 22.32          C 
HETATM    2    C PTH N 100      22.380  53.960   1.789  0.00 20.59          C 
HETATM    3    C PTH N 100      21.380  52.960   0.789  0.00 19.59          C 
HETATM    4    C PTH N 100      21.380  51.960   1.789  0.00 18.17          C 
HETATM    5    C PTH N 100      22.380  50.960   2.789  0.00 16.44          C 
HETATM    6    C PTH N 100      23.380  49.960   3.789  0.00 14.71          C 
HETATM    7    C PTH N 100      24.380  48.960   4.789  0.00 12.97          C 
HETATM    8    C PTH N 100      25.380  47.960   5.789  0.00 11.24          C 
HETATM    9    C PTH N 100      26.380  47.960   6.789  0.00  9.83          C 
HETATM   10    C PTH N 100      26.380  47.960   7.789  0.00  8.83          C 
HETATM   11    C PTH N 100      26.380  47.960   8.789  0.00  7.83          C 
HETATM   12    C PTH N 100      26.380  47.960   9.789  0.00  6.83          C 
HETATM   13    C PTH N 100      26.380  47.960  10.789  0.00  5.83          C 
HETATM   14    C PTH N 100      26.380  47.960  11.789  0.00  4.83          C 
HETATM   15    C PTH N 100      26.380  48.960  12.789  0.00  3.41          C 
HETATM   16    C PTH N 100      26.380  49.960  13.789  0.00  2.00          C 
HETATM   17    C PTH N 100      26.380  49.960  14.789  0.00  1.00          C 
HETATM   18    C PTH N 100      26.380  49.960  15.789  0.00  0.00          C 
END
HEADER 214_22.5_THR138A-LYS172A_solventPath
HETATM    1    C PTH N 214      21.282  67.616  25.777  0.00 22.54          C 
HETATM    2    C PTH N 214      22.282  68.616  25.777  0.00 21.12          C 
HETATM    3    C PTH N 214      23.282  69.616  25.777  0.00 19.85          C 
HETATM    4    C PTH N 214      23.282  70.616  25.777  0.00 18.85          C 
HETATM    5    C PTH N 214      23.282  71.616  24.777  0.00 17.44          C 
HETATM    6    C PTH N 214      23.282  72.616  24.777  0.00 16.44          C 
HETATM    7    C PTH N 214      23.282  73.616  23.777  0.00 15.02          C 
HETATM    8    C PTH N 214      22.282  74.616  22.777  0.00 13.29          C 
HETATM    9    C PTH N 214      21.282  75.616  21.777  0.00 11.66          C 
HETATM   10    C PTH N 214      20.282  75.616  20.777  0.00 10.24          C 
HETATM   11    C PTH N 214      20.282  75.616  19.777  0.00  9.24          C 
HETATM   12    C PTH N 214      20.282  75.616  18.777  0.00  8.24          C 
HETATM   13    C PTH N 214      20.282  75.616  17.777  0.00  7.24          C 
HETATM   14    C PTH N 214      20.282  75.616  16.777  0.00  6.24          C 
HETATM   15    C PTH N 214      20.282  75.616  15.777  0.00  5.24          C 
HETATM   16    C PTH N 214      20.282  74.616  14.777  0.00  3.83          C 
HETATM   17    C PTH N 214      20.282  73.616  13.777  0.00  2.41          C 
HETATM   18    C PTH N 214      20.282  72.616  12.777  0.00  1.00          C 
HETATM   19    C PTH N 214      20.282  71.616  12.777  0.00  0.00          C 
END
HEADER 175_22.8_LYS366A-LYS114A_solventPath
HETATM    1    C PTH N 175      22.058  43.454  26.431  0.00 22.78          C 
HETATM    2    C PTH N 175      23.058  44.454  26.431  0.00 21.36          C 
HETATM    3    C PTH N 175      24.058  45.454  26.431  0.00 19.95          C 
HETATM    4    C PTH N 175      24.058  46.454  26.431  0.00 18.95          C 
HETATM    5    C PTH N 175      25.058  47.454  27.431  0.00 17.22          C 
HETATM    6    C PTH N 175      26.058  48.454  26.431  0.00 16.12          C 
HETATM    7    C PTH N 175      27.058  48.454  25.431  0.00 14.71          C 
HETATM    8    C PTH N 175      28.058  48.454  24.431  0.00 13.29          C 
HETATM    9    C PTH N 175      29.058  47.454  23.431  0.00 11.56          C 
HETATM   10    C PTH N 175      30.058  46.454  22.431  0.00  9.83          C 
HETATM   11    C PTH N 175      31.058  46.454  21.431  0.00  8.41          C 
HETATM   12    C PTH N 175      32.058  46.454  20.431  0.00  7.00          C 
HETATM   13    C PTH N 175      33.058  46.454  20.431  0.00  6.00          C 
HETATM   14    C PTH N 175      34.058  46.454  20.431  0.00  5.00          C 
HETATM   15    C PTH N 175      35.058  46.454  20.431  0.00  4.00          C 
HETATM   16    C PTH N 175      36.058  46.454  20.431  0.00  3.00          C 
HETATM   17    C PTH N 175      37.058  46.454  20.431  0.00  2.00          C 
HETATM   18    C PTH N 175      38.058  46.454  20.431  0.00  1.00          C 
HETATM   19    C PTH N 175      39.058  46.454  20.431  0.00  0.00          C 
END
HEADER 13_23.0_LYS246A-LYS165A_solventPath
HETATM    1    C PTH N  13       6.681  59.276  26.052  0.00 23.00          C 
HETATM    2    C PTH N  13       7.681  58.276  27.052  0.00 21.27          C 
HETATM    3    C PTH N  13       8.681  57.276  28.052  0.00 19.54          C 
HETATM    4    C PTH N  13       8.681  57.276  29.052  0.00 18.54          C 
HETATM    5    C PTH N  13       8.681  57.276  30.052  0.00 17.54          C 
HETATM    6    C PTH N  13       8.681  57.276  31.052  0.00 16.54          C 
HETATM    7    C PTH N  13       8.681  57.276  32.052  0.00 15.54          C 
HETATM    8    C PTH N  13       8.681  56.276  33.052  0.00 14.12          C 
HETATM    9    C PTH N  13       9.681  55.276  34.052  0.00 12.39          C 
HETATM   10    C PTH N  13      10.681  54.276  35.052  0.00 10.66          C 
HETATM   11    C PTH N  13      11.681  53.276  36.052  0.00  8.93          C 
HETATM   12    C PTH N  13      12.681  52.276  37.052  0.00  7.20          C 
HETATM   13    C PTH N  13      13.681  51.276  38.052  0.00  5.46          C 
HETATM   14    C PTH N  13      14.681  50.276  39.052  0.00  3.73          C 
HETATM   15    C PTH N  13      15.681  49.276  40.052  0.00  2.00          C 
HETATM   16    C PTH N  13      15.681  49.276  41.052  0.00  1.00          C 
HETATM   17    C PTH N  13      15.681  49.276  42.052  0.00  0.00          C 
END
HEADER 183_23.4_LYS335A-LYS205A_solventPath
HETATM    1    C PTH N 183      46.380  51.960  18.789  0.00 23.44          C 
HETATM    2    C PTH N 183      45.380  50.960  17.789  0.00 21.71          C 
HETATM    3    C PTH N 183      44.380  49.960  17.789  0.00 20.29          C 
HETATM    4    C PTH N 183      43.380  48.960  16.789  0.00 18.56          C 
HETATM    5    C PTH N 183      42.380  47.960  15.789  0.00 16.83          C 
HETATM    6    C PTH N 183      41.380  47.960  15.789  0.00 15.83          C 
HETATM    7    C PTH N 183      40.380  47.960  15.789  0.00 14.83          C 
HETATM    8    C PTH N 183      39.380  47.960  15.789  0.00 13.83          C 
HETATM    9    C PTH N 183      38.380  47.960  15.789  0.00 12.83          C 
HETATM   10    C PTH N 183      37.380  47.960  15.789  0.00 11.83          C 
HETATM   11    C PTH N 183      36.380  47.960  15.789  0.00 10.83          C 
HETATM   12    C PTH N 183      35.380  47.960  15.789  0.00  9.83          C 
HETATM   13    C PTH N 183      34.380  47.960  15.789  0.00  8.83          C 
HETATM   14    C PTH N 183      33.380  47.960  15.789  0.00  7.83          C 
HETATM   15    C PTH N 183      32.380  47.960  15.789  0.00  6.83          C 
HETATM   16    C PTH N 183      31.380  47.960  15.789  0.00  5.83          C 
HETATM   17    C PTH N 183      30.380  47.960  15.789  0.00  4.83          C 
HETATM   18    C PTH N 183      29.380  47.960  15.789  0.00  3.83          C 
HETATM   19    C PTH N 183      28.380  48.960  15.789  0.00  2.41          C 
HETATM   20    C PTH N 183      27.380  49.960  15.789  0.00  1.00          C 
HETATM   21    C PTH N 183      26.380  49.960  15.789  0.00  0.00          C 
END
HEADER 103_23.8_LYS65A-LYS497A_solventPath
HETATM    1    C PTH N 103      56.912  25.380  46.759  0.00 23.83          C 
HETATM    2    C PTH N 103      57.912  24.380  45.759  0.00 22.10          C 
HETATM    3    C PTH N 103      58.912  24.380  44.759  0.00 20.68          C 
HETATM    4    C PTH N 103      59.912  24.380  43.759  0.00 19.27          C 
HETATM    5    C PTH N 103      59.912  24.380  42.759  0.00 18.27          C 
HETATM    6    C PTH N 103      59.912  24.380  41.759  0.00 17.27          C 
HETATM    7    C PTH N 103      59.912  25.380  40.759  0.00 15.95          C 
HETATM    8    C PTH N 103      58.912  25.380  39.759  0.00 14.54          C 
HETATM    9    C PTH N 103      57.912  25.380  38.759  0.00 13.12          C 
HETATM   10    C PTH N 103      56.912  26.380  37.759  0.00 11.39          C 
HETATM   11    C PTH N 103      55.912  27.380  36.759  0.00  9.66          C 
HETATM   12    C PTH N 103      54.912  28.380  35.759  0.00  7.93          C 
HETATM   13    C PTH N 103      53.912  29.380  34.759  0.00  6.20          C 
HETATM   14    C PTH N 103      52.912  30.380  33.759  0.00  4.46          C 
HETATM   15    C PTH N 103      51.912  31.380  32.759  0.00  2.73          C 
HETATM   16    C PTH N 103      50.912  32.380  31.759  0.00  1.00          C 
HETATM   17    C PTH N 103      50.912  32.380  30.759  0.00  0.00          C 
END
HEADER 197_24.0_LYS229A-LYS88A_solventPath
HETATM    1    C PTH N 197      33.885  25.419  22.518  0.00 24.00          C 
HETATM    2    C PTH N 197      32.885  25.419  23.518  0.00 22.59          C 
HETATM    3    C PTH N 197      31.885  24.419  24.518  0.00 21.59          C 
HETATM    4    C PTH N 197      30.885  24.419  25.518  0.00 20.17          C 
HETATM    5    C PTH N 197      29.885  24.419  24.518  0.00 18.85          C 
HETATM    6    C PTH N 197      28.885  24.419  24.518  0.00 17.85          C 
HETATM    7    C PTH N 197      27.885  24.419  24.518  0.00 16.85          C 
HETATM    8    C PTH N 197      26.885  24.419  24.518  0.00 15.85          C 
HETATM    9    C PTH N 197      25.885  25.419  24.518  0.00 14.44          C 
HETATM   10    C PTH N 197      24.885  26.419  24.518  0.00 13.12          C 
HETATM   11    C PTH N 197      23.885  27.419  24.518  0.00 11.80          C 
HETATM   12    C PTH N 197      22.885  27.419  24.518  0.00 10.80          C 
HETATM   13    C PTH N 197      21.885  27.419  24.518  0.00  9.80          C 
HETATM   14    C PTH N 197      20.885  27.419  24.518  0.00  8.80          C 
HETATM   15    C PTH N 197      19.885  27.419  25.518  0.00  7.39          C 
HETATM   16    C PTH N 197      18.885  27.419  26.518  0.00  5.97          C 
HETATM   17    C PTH N 197      17.885  28.419  27.518  0.00  4.24          C 
HETATM   18    C PTH N 197      17.885  29.419  28.518  0.00  2.83          C 
HETATM   19    C PTH N 197      17.885  30.419  29.518  0.00  1.41          C 
HETATM   20    C PTH N 197      17.885  31.419  30.518  0.00  0.00          C 
END
HEADER 161_24.0_LYS269A-LYS205A_solventPath
HETATM    1    C PTH N 161      25.786  49.418  15.538  0.00 24.02          C 
HETATM    2    C PTH N 161      26.786  48.418  16.538  0.00 22.29          C 
HETATM    3    C PTH N 161      27.786  48.418  17.538  0.00 20.88          C 
HETATM    4    C PTH N 161      28.786  47.418  18.538  0.00 19.15          C 
HETATM    5    C PTH N 161      28.786  47.418  19.538  0.00 18.15          C 
HETATM    6    C PTH N 161      28.786  47.418  20.538  0.00 17.15          C 
HETATM    7    C PTH N 161      28.786  47.418  21.538  0.00 16.15          C 
HETATM    8    C PTH N 161      28.786  47.418  22.538  0.00 15.15          C 
HETATM    9    C PTH N 161      28.786  47.418  23.538  0.00 14.15          C 
HETATM   10    C PTH N 161      28.786  47.418  24.538  0.00 13.15          C 
HETATM   11    C PTH N 161      28.786  47.418  25.538  0.00 12.15          C 
HETATM   12    C PTH N 161      28.786  46.418  26.538  0.00 10.73          C 
HETATM   13    C PTH N 161      28.786  46.418  27.538  0.00  9.73          C 
HETATM   14    C PTH N 161      28.786  46.418  28.538  0.00  8.73          C 
HETATM   15    C PTH N 161      28.786  46.418  29.538  0.00  7.73          C 
HETATM   16    C PTH N 161      28.786  46.418  30.538  0.00  6.73          C 
HETATM   17    C PTH N 161      28.786  46.418  31.538  0.00  5.73          C 
HETATM   18    C PTH N 161      28.786  46.418  32.538  0.00  4.73          C 
HETATM   19    C PTH N 161      27.786  47.418  33.538  0.00  3.00          C 
HETATM   20    C PTH N 161      27.786  47.418  34.538  0.00  2.00          C 
HETATM   21    C PTH N 161      27.786  47.418  35.538  0.00  1.00          C 
HETATM   22    C PTH N 161      27.786  47.418  36.538  0.00  0.00          C 
END
HEADER 28_24.4_LYS255A-LYS265A_solventPath
HETATM    1    C PTH N  28      28.329  35.200  41.628  0.00 24.44          C 
HETATM    2    C PTH N  28      27.329  34.200  42.628  0.00 22.71          C 
HETATM    3    C PTH N  28      27.329  34.200  43.628  0.00 21.71          C 
HETATM    4    C PTH N  28      27.329  34.200  44.628  0.00 20.71          C 
HETATM    5    C PTH N  28      26.329  34.200  45.628  0.00 19.29          C 
HETATM    6    C PTH N  28      25.329  34.200  45.628  0.00 18.29          C 
HETATM    7    C PTH N  28      24.329  34.200  45.628  0.00 17.29          C 
HETATM    8    C PTH N  28      23.329  35.200  45.628  0.00 15.97          C 
HETATM    9    C PTH N  28      22.329  36.200  45.628  0.00 14.66          C 
HETATM   10    C PTH N  28      21.329  36.200  45.628  0.00 13.66          C 
HETATM   11    C PTH N  28      20.329  36.200  45.628  0.00 12.66          C 
HETATM   12    C PTH N  28      19.329  36.200  45.628  0.00 11.66          C 
HETATM   13    C PTH N  28      18.329  36.200  45.628  0.00 10.66          C 
HETATM   14    C PTH N  28      17.329  36.200  45.628  0.00  9.66          C 
HETATM   15    C PTH N  28      16.329  36.200  45.628  0.00  8.66          C 
HETATM   16    C PTH N  28      15.329  36.200  45.628  0.00  7.66          C 
HETATM   17    C PTH N  28      14.329  36.200  44.628  0.00  6.24          C 
HETATM   18    C PTH N  28      13.329  36.200  43.628  0.00  4.83          C 
HETATM   19    C PTH N  28      12.329  36.200  42.628  0.00  3.41          C 
HETATM   20    C PTH N  28      13.329  36.200  41.628  0.00  2.00          C 
HETATM   21    C PTH N  28      13.329  36.200  40.628  0.00  1.00          C 
HETATM   22    C PTH N  28      13.329  36.200  39.628  0.00  0.00          C 
END
HEADER 153_24.5_LYS474A-LYS88A_solventPath
HETATM    1    C PTH N 153      41.513  16.225  40.378  0.00 24.54          C 
HETATM    2    C PTH N 153      40.513  17.225  39.378  0.00 22.81          C 
HETATM    3    C PTH N 153      39.513  18.225  38.378  0.00 21.07          C 
HETATM    4    C PTH N 153      38.513  19.225  37.378  0.00 19.34          C 
HETATM    5    C PTH N 153      37.513  20.225  36.378  0.00 17.61          C 
HETATM    6    C PTH N 153      36.513  21.225  35.378  0.00 15.88          C 
HETATM    7    C PTH N 153      35.513  21.225  34.378  0.00 14.56          C 
HETATM    8    C PTH N 153      34.513  22.225  33.378  0.00 13.56          C 
HETATM    9    C PTH N 153      33.513  22.225  32.378  0.00 12.15          C 
HETATM   10    C PTH N 153      33.513  22.225  31.378  0.00 11.15          C 
HETATM   11    C PTH N 153      33.513  22.225  30.378  0.00 10.15          C 
HETATM   12    C PTH N 153      33.513  22.225  29.378  0.00  9.15          C 
HETATM   13    C PTH N 153      33.513  22.225  28.378  0.00  8.15          C 
HETATM   14    C PTH N 153      33.513  22.225  27.378  0.00  7.15          C 
HETATM   15    C PTH N 153      33.513  22.225  26.378  0.00  6.15          C 
HETATM   16    C PTH N 153      33.513  22.225  25.378  0.00  5.15          C 
HETATM   17    C PTH N 153      34.513  23.225  24.378  0.00  3.41          C 
HETATM   18    C PTH N 153      34.513  24.225  23.378  0.00  2.00          C 
HETATM   19    C PTH N 153      34.513  25.225  23.378  0.00  1.00          C 
HETATM   20    C PTH N 153      34.513  26.225  23.378  0.00  0.00          C 
END
HEADER 108_25.8_LYS187A-LYS172A_solventPath
HETATM    1    C PTH N 108      22.042  67.363  26.644  0.00 25.83          C 
HETATM    2    C PTH N 108      21.042  68.363  27.644  0.00 24.10          C 
HETATM    3    C PTH N 108      20.042  68.363  28.644  0.00 22.68          C 
HETATM    4    C PTH N 108      19.042  69.363  29.644  0.00 20.95          C 
HETATM    5    C PTH N 108      18.042  70.363  29.644  0.00 19.54          C 
HETATM    6    C PTH N 108      17.042  71.363  29.644  0.00 18.12          C 
HETATM    7    C PTH N 108      16.042  71.363  29.644  0.00 17.12          C 
HETATM    8    C PTH N 108      15.042  71.363  29.644  0.00 16.12          C 
HETATM    9    C PTH N 108      14.042  71.363  29.644  0.00 15.12          C 
HETATM   10    C PTH N 108      13.042  71.363  29.644  0.00 14.12          C 
HETATM   11    C PTH N 108      12.042  71.363  29.644  0.00 13.12          C 
HETATM   12    C PTH N 108      11.042  72.363  28.644  0.00 12.02          C 
HETATM   13    C PTH N 108      10.042  71.363  27.644  0.00 10.29          C 
HETATM   14    C PTH N 108       9.042  71.363  27.644  0.00  9.29          C 
HETATM   15    C PTH N 108       8.042  70.363  26.644  0.00  7.56          C 
HETATM   16    C PTH N 108       8.042  69.363  25.644  0.00  6.15          C 
HETATM   17    C PTH N 108       8.042  68.363  24.644  0.00  4.73          C 
HETATM   18    C PTH N 108       8.042  67.363  23.644  0.00  3.41          C 
HETATM   19    C PTH N 108       9.042  67.363  22.644  0.00  2.00          C 
HETATM   20    C PTH N 108       9.042  67.363  21.644  0.00  1.00          C 
HETATM   21    C PTH N 108       9.042  67.363  20.644  0.00  0.00          C 
END
HEADER 3_25.8_LYS161A-LYS246A_solventPath
HETATM    1    C PTH N   3      15.116  48.409  41.115  0.00 25.83          C 
HETATM    2    C PTH N   3      14.116  49.409  40.115  0.00 24.10          C 
HETATM    3    C PTH N   3      13.116  49.409  39.115  0.00 22.68          C 
HETATM    4    C PTH N   3      12.116  49.409  38.115  0.00 21.27          C 
HETATM    5    C PTH N   3      11.116  49.409  37.115  0.00 19.85          C 
HETATM    6    C PTH N   3      10.116  49.409  36.115  0.00 18.44          C 
HETATM    7    C PTH N   3       9.116  49.409  35.115  0.00 17.02          C 
HETATM    8    C PTH N   3       8.116  49.409  34.115  0.00 15.61          C 
HETATM    9    C PTH N   3       7.116  49.409  33.115  0.00 14.20          C 
HETATM   10    C PTH N   3       7.116  49.409  32.115  0.00 13.20          C 
HETATM   11    C PTH N   3       7.116  49.409  31.115  0.00 12.20          C 
HETATM   12    C PTH N   3       7.116  49.409  30.115  0.00 11.20          C 
HETATM   13    C PTH N   3       7.116  50.409  29.115  0.00  9.88          C 
HETATM   14    C PTH N   3       7.116  50.409  28.115  0.00  8.88          C 
HETATM   15    C PTH N   3       8.116  50.409  27.115  0.00  7.46          C 
HETATM   16    C PTH N   3       9.116  50.409  26.115  0.00  6.15          C 
HETATM   17    C PTH N   3      10.116  50.409  25.115  0.00  4.83          C 
HETATM   18    C PTH N   3      10.116  50.409  24.115  0.00  3.83          C 
HETATM   19    C PTH N   3      10.116  51.409  23.115  0.00  2.41          C 
HETATM   20    C PTH N   3      10.116  52.409  22.115  0.00  1.00          C 
HETATM   21    C PTH N   3      10.116  52.409  21.115  0.00  0.00          C 
END
HEADER 127_26.3_LYS135A-LYS172A_solventPath
HETATM    1    C PTH N 127      21.236  67.471  26.500  0.00 26.27          C 
HETATM    2    C PTH N 127      22.236  68.471  25.500  0.00 24.73          C 
HETATM    3    C PTH N 127      23.236  69.471  25.500  0.00 23.31          C 
HETATM    4    C PTH N 127      24.236  70.471  25.500  0.00 21.90          C 
HETATM    5    C PTH N 127      25.236  71.471  25.500  0.00 20.49          C 
HETATM    6    C PTH N 127      26.236  72.471  25.500  0.00 19.27          C 
HETATM    7    C PTH N 127      27.236  73.471  24.500  0.00 17.54          C 
HETATM    8    C PTH N 127      28.236  74.471  23.500  0.00 15.80          C 
HETATM    9    C PTH N 127      29.236  74.471  22.500  0.00 14.39          C 
HETATM   10    C PTH N 127      30.236  74.471  21.500  0.00 12.97          C 
HETATM   11    C PTH N 127      31.236  74.471  20.500  0.00 11.56          C 
HETATM   12    C PTH N 127      31.236  74.471  19.500  0.00 10.56          C 
HETATM   13    C PTH N 127      31.236  74.471  18.500  0.00  9.56          C 
HETATM   14    C PTH N 127      31.236  74.471  17.500  0.00  8.56          C 
HETATM   15    C PTH N 127      31.236  74.471  16.500  0.00  7.56          C 
HETATM   16    C PTH N 127      31.236  74.471  15.500  0.00  6.56          C 
HETATM   17    C PTH N 127      31.236  74.471  14.500  0.00  5.56          C 
HETATM   18    C PTH N 127      31.236  74.471  13.500  0.00  4.56          C 
HETATM   19    C PTH N 127      31.236  73.471  12.500  0.00  3.15          C 
HETATM   20    C PTH N 127      30.236  72.471  11.500  0.00  1.41          C 
HETATM   21    C PTH N 127      29.236  71.471  11.500  0.00  0.00          C 
END
HEADER 38_26.4_LYS206A-LYS336A_solventPath
HETATM    1    C PTH N  38      49.698  53.225  22.415  0.00 26.39          C 
HETATM    2    C PTH N  38      48.698  54.225  21.415  0.00 24.66          C 
HETATM    3    C PTH N  38      47.698  55.225  20.415  0.00 22.93          C 
HETATM    4    C PTH N  38      46.698  56.225  19.415  0.00 21.20          C 
HETATM    5    C PTH N  38      45.698  56.225  18.415  0.00 19.88          C 
HETATM    6    C PTH N  38      44.698  55.225  17.415  0.00 18.15          C 
HETATM    7    C PTH N  38      43.698  54.225  16.415  0.00 17.15          C 
HETATM    8    C PTH N  38      42.698  54.225  17.415  0.00 15.73          C 
HETATM    9    C PTH N  38      41.698  54.225  17.415  0.00 14.73          C 
HETATM   10    C PTH N  38      40.698  54.225  17.415  0.00 13.73          C 
HETATM   11    C PTH N  38      39.698  54.225  17.415  0.00 12.73          C 
HETATM   12    C PTH N  38      38.698  54.225  17.415  0.00 11.73          C 
HETATM   13    C PTH N  38      37.698  54.225  17.415  0.00 10.73          C 
HETATM   14    C PTH N  38      36.698  54.225  17.415  0.00  9.73          C 
HETATM   15    C PTH N  38      35.698  54.225  17.415  0.00  8.73          C 
HETATM   16    C PTH N  38      34.698  54.225  17.415  0.00  7.73          C 
HETATM   17    C PTH N  38      33.698  54.225  17.415  0.00  6.73          C 
HETATM   18    C PTH N  38      32.698  54.225  17.415  0.00  5.73          C 
HETATM   19    C PTH N  38      31.698  54.225  17.415  0.00  4.73          C 
HETATM   20    C PTH N  38      30.698  54.225  17.415  0.00  3.73          C 
HETATM   21    C PTH N  38      29.698  55.225  18.415  0.00  2.00          C 
HETATM   22    C PTH N  38      28.698  55.225  18.415  0.00  1.00          C 
HETATM   23    C PTH N  38      27.698  55.225  18.415  0.00  0.00          C 
END
HEADER 122_27.0_LYS223A-LYS255A_solventPath
HETATM    1    C PTH N 122      12.838  35.295  39.489  0.00 26.95          C 
HETATM    2    C PTH N 122      11.838  34.295  38.489  0.00 25.22          C 
HETATM    3    C PTH N 122      10.838  34.295  37.489  0.00 23.81          C 
HETATM    4    C PTH N 122      10.838  34.295  36.489  0.00 22.81          C 
HETATM    5    C PTH N 122      10.838  34.295  35.489  0.00 21.81          C 
HETATM    6    C PTH N 122      10.838  34.295  34.489  0.00 20.81          C 
HETATM    7    C PTH N 122      10.838  34.295  33.489  0.00 19.81          C 
HETATM    8    C PTH N 122      10.838  34.295  32.489  0.00 18.81          C 
HETATM    9    C PTH N 122      10.838  34.295  31.489  0.00 17.81          C 
HETATM   10    C PTH N 122      10.838  34.295  30.489  0.00 16.81          C 
HETATM   11    C PTH N 122      10.838  34.295  29.489  0.00 15.81          C 
HETATM   12    C PTH N 122      10.838  34.295  28.489  0.00 14.81          C 
HETATM   13    C PTH N 122      10.838  34.295  27.489  0.00 13.81          C 
HETATM   14    C PTH N 122      11.838  34.295  26.489  0.00 12.39          C 
HETATM   15    C PTH N 122      12.838  34.295  25.489  0.00 11.07          C 
HETATM   16    C PTH N 122      12.838  34.295  24.489  0.00 10.07          C 
HETATM   17    C PTH N 122      12.838  35.295  23.489  0.00  8.66          C 
HETATM   18    C PTH N 122      13.838  36.295  22.489  0.00  6.93          C 
HETATM   19    C PTH N 122      14.838  37.295  21.489  0.00  5.20          C 
HETATM   20    C PTH N 122      15.838  38.295  22.489  0.00  3.46          C 
HETATM   21    C PTH N 122      16.838  39.295  23.489  0.00  1.73          C 
HETATM   22    C PTH N 122      17.838  40.295  24.489  0.00  0.00          C 
END
HEADER 94_27.4_LYS321A-LYS255A_solventPath
HETATM    1    C PTH N  94      13.276  35.934  39.039  0.00 27.36          C 
HETATM    2    C PTH N  94      13.276  34.934  40.039  0.00 26.10          C 
HETATM    3    C PTH N  94      13.276  34.934  41.039  0.00 25.10          C 
HETATM    4    C PTH N  94      13.276  34.934  42.039  0.00 24.10          C 
HETATM    5    C PTH N  94      14.276  33.934  43.039  0.00 23.00          C 
HETATM    6    C PTH N  94      15.276  32.934  44.039  0.00 21.32          C 
HETATM    7    C PTH N  94      16.276  33.934  45.039  0.00 19.59          C 
HETATM    8    C PTH N  94      17.276  34.934  46.039  0.00 17.85          C 
HETATM    9    C PTH N  94      18.276  35.934  47.039  0.00 16.12          C 
HETATM   10    C PTH N  94      19.276  36.934  48.039  0.00 14.39          C 
HETATM   11    C PTH N  94      20.276  37.934  49.039  0.00 12.66          C 
HETATM   12    C PTH N  94      21.276  37.934  50.039  0.00 11.39          C 
HETATM   13    C PTH N  94      22.276  37.934  50.039  0.00 10.39          C 
HETATM   14    C PTH N  94      23.276  38.934  51.039  0.00  9.29          C 
HETATM   15    C PTH N  94      24.276  38.934  50.039  0.00  7.97          C 
HETATM   16    C PTH N  94      25.276  39.934  51.039  0.00  6.88          C 
HETATM   17    C PTH N  94      26.276  40.934  50.039  0.00  5.15          C 
HETATM   18    C PTH N  94      27.276  41.934  49.039  0.00  3.41          C 
HETATM   19    C PTH N  94      28.276  42.934  49.039  0.00  2.00          C 
HETATM   20    C PTH N  94      29.276  42.934  49.039  0.00  1.00          C 
HETATM   21    C PTH N  94      30.276  42.934  49.039  0.00  0.00          C 
END
HEADER 236_27.5_LYS366A-LYS223A_solventPath
HETATM    1    C PTH N 236      17.058  39.454  24.431  0.00 27.49          C 
HETATM    2    C PTH N 236      18.058  40.454  23.431  0.00 25.76          C 
HETATM    3    C PTH N 236      19.058  41.454  22.431  0.00 24.02          C 
HETATM    4    C PTH N 236      20.058  42.454  21.431  0.00 22.29          C 
HETATM    5    C PTH N 236      21.058  43.454  20.431  0.00 20.56          C 
HETATM    6    C PTH N 236      22.058  44.454  19.431  0.00 18.83          C 
HETATM    7    C PTH N 236      23.058  45.454  18.431  0.00 17.15          C 
HETATM    8    C PTH N 236      24.058  46.454  19.431  0.00 15.41          C 
HETATM    9    C PTH N 236      25.058  46.454  19.431  0.00 14.41          C 
HETATM   10    C PTH N 236      26.058  46.454  19.431  0.00 13.41          C 
HETATM   11    C PTH N 236      27.058  46.454  20.431  0.00 12.00          C 
HETATM   12    C PTH N 236      28.058  46.454  20.431  0.00 11.00          C 
HETATM   13    C PTH N 236      29.058  46.454  20.431  0.00 10.00          C 
HETATM   14    C PTH N 236      30.058  46.454  20.431  0.00  9.00          C 
HETATM   15    C PTH N 236      31.058  46.454  20.431  0.00  8.00          C 
HETATM   16    C PTH N 236      32.058  46.454  20.431  0.00  7.00          C 
HETATM   17    C PTH N 236      33.058  46.454  20.431  0.00  6.00          C 
HETATM   18    C PTH N 236      34.058  46.454  20.431  0.00  5.00          C 
HETATM   19    C PTH N 236      35.058  46.454  20.431  0.00  4.00          C 
HETATM   20    C PTH N 236      36.058  46.454  20.431  0.00  3.00          C 
HETATM   21    C PTH N 236      37.058  46.454  20.431  0.00  2.00          C 
HETATM   22    C PTH N 236      38.058  46.454  20.431  0.00  1.00          C 
HETATM   23    C PTH N 236      39.058  46.454  20.431  0.00  0.00          C 
END
HEADER 228_28.0_LYS474A-LYS262A_solventPath
HETATM    1    C PTH N 228      21.358  27.769  43.226  0.00 28.00          C 
HETATM    2    C PTH N 228      22.358  26.769  42.226  0.00 26.27          C 
HETATM    3    C PTH N 228      22.358  25.769  42.226  0.00 25.27          C 
HETATM    4    C PTH N 228      22.358  24.769  42.226  0.00 24.27          C 
HETATM    5    C PTH N 228      23.358  23.769  41.226  0.00 22.54          C 
HETATM    6    C PTH N 228      24.358  22.769  40.226  0.00 20.80          C 
HETATM    7    C PTH N 228      25.358  21.769  40.226  0.00 19.39          C 
HETATM    8    C PTH N 228      26.358  20.769  40.226  0.00 17.97          C 
HETATM    9    C PTH N 228      27.358  19.769  40.226  0.00 16.56          C 
HETATM   10    C PTH N 228      28.358  18.769  40.226  0.00 15.15          C 
HETATM   11    C PTH N 228      29.358  17.769  39.226  0.00 14.15          C 
HETATM   12    C PTH N 228      30.358  16.769  39.226  0.00 12.83          C 
HETATM   13    C PTH N 228      31.358  16.769  39.226  0.00 11.83          C 
HETATM   14    C PTH N 228      32.358  16.769  39.226  0.00 10.83          C 
HETATM   15    C PTH N 228      33.358  16.769  39.226  0.00  9.83          C 
HETATM   16    C PTH N 228      34.358  16.769  39.226  0.00  8.83          C 
HETATM   17    C PTH N 228      35.358  16.769  39.226  0.00  7.83          C 
HETATM   18    C PTH N 228      36.358  16.769  39.226  0.00  6.83          C 
HETATM   19    C PTH N 228      37.358  16.769  39.226  0.00  5.83          C 
HETATM   20    C PTH N 228      38.358  16.769  39.226  0.00  4.83          C 
HETATM   21    C PTH N 228      39.358  16.769  40.226  0.00  3.41          C 
HETATM   22    C PTH N 228      40.358  16.769  41.226  0.00  2.00          C 
HETATM   23    C PTH N 228      41.358  16.769  41.226  0.00  1.00          C 
HETATM   24    C PTH N 228      42.358  16.769  41.226  0.00  0.00          C 
END
HEADER 116_28.2_LYS165A-LYS185A_solventPath
HETATM    1    C PTH N 116      15.559  71.460  18.549  0.00 28.25          C 
HETATM    2    C PTH N 116      14.559  72.460  17.549  0.00 26.51          C 
HETATM    3    C PTH N 116      13.559  73.460  17.549  0.00 25.10          C 
HETATM    4    C PTH N 116      12.559  74.460  17.549  0.00 23.68          C 
HETATM    5    C PTH N 116      11.559  74.460  17.549  0.00 22.68          C 
HETATM    6    C PTH N 116      10.559  74.460  18.549  0.00 21.37          C 
HETATM    7    C PTH N 116       9.559  73.460  18.549  0.00 19.95          C 
HETATM    8    C PTH N 116       8.559  72.460  19.549  0.00 18.22          C 
HETATM    9    C PTH N 116       7.559  71.460  20.549  0.00 16.49          C 
HETATM   10    C PTH N 116       6.559  70.460  21.549  0.00 14.76          C 
HETATM   11    C PTH N 116       5.559  69.460  22.549  0.00 13.02          C 
HETATM   12    C PTH N 116       4.559  68.460  23.549  0.00 11.29          C 
HETATM   13    C PTH N 116       4.559  67.460  24.549  0.00  9.88          C 
HETATM   14    C PTH N 116       4.559  66.460  25.549  0.00  8.56          C 
HETATM   15    C PTH N 116       4.559  65.460  26.549  0.00  7.24          C 
HETATM   16    C PTH N 116       4.559  64.460  26.549  0.00  6.24          C 
HETATM   17    C PTH N 116       4.559  63.460  26.549  0.00  5.24          C 
HETATM   18    C PTH N 116       4.559  62.460  26.549  0.00  4.24          C 
HETATM   19    C PTH N 116       5.559  61.460  26.549  0.00  2.83          C 
HETATM   20    C PTH N 116       6.559  60.460  26.549  0.00  1.41          C 
HETATM   21    C PTH N 116       7.559  59.460  26.549  0.00  0.00          C 
END
HEADER 253_28.3_LYS497A-LYS61A_solventPath
HETATM    1    C PTH N 253      57.550  25.467  46.637  0.00 28.34          C 
HETATM    2    C PTH N 253      58.550  24.467  45.637  0.00 26.61          C 
HETATM    3    C PTH N 253      59.550  23.467  44.637  0.00 24.88          C 
HETATM    4    C PTH N 253      58.550  22.467  43.637  0.00 23.78          C 
HETATM    5    C PTH N 253      57.550  21.467  42.637  0.00 22.68          C 
HETATM    6    C PTH N 253      56.550  20.467  41.637  0.00 21.59          C 
HETATM    7    C PTH N 253      55.550  20.467  40.637  0.00 20.27          C 
HETATM    8    C PTH N 253      55.550  21.467  39.637  0.00 18.86          C 
HETATM    9    C PTH N 253      55.550  22.467  38.637  0.00 17.54          C 
HETATM   10    C PTH N 253      55.550  23.467  37.637  0.00 16.22          C 
HETATM   11    C PTH N 253      55.550  24.467  36.637  0.00 14.90          C 
HETATM   12    C PTH N 253      55.550  25.467  35.637  0.00 13.59          C 
HETATM   13    C PTH N 253      54.550  26.467  34.637  0.00 11.85          C 
HETATM   14    C PTH N 253      53.550  27.467  33.637  0.00 10.12          C 
HETATM   15    C PTH N 253      52.550  28.467  32.637  0.00  8.39          C 
HETATM   16    C PTH N 253      51.550  29.467  31.637  0.00  6.66          C 
HETATM   17    C PTH N 253      50.550  29.467  30.637  0.00  5.24          C 
HETATM   18    C PTH N 253      49.550  29.467  29.637  0.00  3.83          C 
HETATM   19    C PTH N 253      48.550  29.467  28.637  0.00  2.41          C 
HETATM   20    C PTH N 253      47.550  29.467  27.637  0.00  1.00          C 
HETATM   21    C PTH N 253      47.550  29.467  26.637  0.00  0.00          C 
END
HEADER 261_28.3_LYS260A-LYS474A_solventPath
HETATM    1    C PTH N 261      19.358  25.769  36.226  0.00 28.32          C 
HETATM    2    C PTH N 261      20.358  24.769  37.226  0.00 26.59          C 
HETATM    3    C PTH N 261      21.358  23.769  37.226  0.00 25.17          C 
HETATM    4    C PTH N 261      22.358  22.769  38.226  0.00 23.44          C 
HETATM    5    C PTH N 261      23.358  21.769  39.226  0.00 21.71          C 
HETATM    6    C PTH N 261      24.358  20.769  40.226  0.00 19.97          C 
HETATM    7    C PTH N 261      25.358  19.769  40.226  0.00 18.56          C 
HETATM    8    C PTH N 261      26.358  18.769  40.226  0.00 17.15          C 
HETATM    9    C PTH N 261      27.358  17.769  39.226  0.00 16.15          C 
HETATM   10    C PTH N 261      28.358  16.769  39.226  0.00 14.83          C 
HETATM   11    C PTH N 261      29.358  16.769  39.226  0.00 13.83          C 
HETATM   12    C PTH N 261      30.358  16.769  39.226  0.00 12.83          C 
HETATM   13    C PTH N 261      31.358  16.769  39.226  0.00 11.83          C 
HETATM   14    C PTH N 261      32.358  16.769  39.226  0.00 10.83          C 
HETATM   15    C PTH N 261      33.358  16.769  39.226  0.00  9.83          C 
HETATM   16    C PTH N 261      34.358  16.769  39.226  0.00  8.83          C 
HETATM   17    C PTH N 261      35.358  16.769  39.226  0.00  7.83          C 
HETATM   18    C PTH N 261      36.358  16.769  39.226  0.00  6.83          C 
HETATM   19    C PTH N 261      37.358  16.769  39.226  0.00  5.83          C 
HETATM   20    C PTH N 261      38.358  16.769  39.226  0.00  4.83          C 
HETATM   21    C PTH N 261      39.358  16.769  40.226  0.00  3.41          C 
HETATM   22    C PTH N 261      40.358  16.769  41.226  0.00  2.00          C 
HETATM   23    C PTH N 261      41.358  16.769  41.226  0.00  1.00          C 
HETATM   24    C PTH N 261      42.358  16.769  41.226  0.00  0.00          C 
END
HEADER 57_28.7_LYS135A-LYS206A_solventPath
HETATM    1    C PTH N  57      27.236  54.471  17.500  0.00 28.71          C 
HETATM    2    C PTH N  57      28.236  54.471  17.500  0.00 27.71          C 
HETATM    3    C PTH N  57      29.236  54.471  17.500  0.00 26.71          C 
HETATM    4    C PTH N  57      30.236  54.471  17.500  0.00 25.71          C 
HETATM    5    C PTH N  57      31.236  54.471  17.500  0.00 24.71          C 
HETATM    6    C PTH N  57      32.236  55.471  16.500  0.00 22.97          C 
HETATM    7    C PTH N  57      33.236  56.471  15.500  0.00 21.24          C 
HETATM    8    C PTH N  57      34.236  57.471  15.500  0.00 19.83          C 
HETATM    9    C PTH N  57      35.236  58.471  15.500  0.00 18.41          C 
HETATM   10    C PTH N  57      36.236  59.471  15.500  0.00 17.00          C 
HETATM   11    C PTH N  57      37.236  60.471  14.500  0.00 15.90          C 
HETATM   12    C PTH N  57      37.236  61.471  13.500  0.00 14.59          C 
HETATM   13    C PTH N  57      37.236  62.471  12.500  0.00 13.27          C 
HETATM   14    C PTH N  57      36.236  63.471  11.500  0.00 11.54          C 
HETATM   15    C PTH N  57      35.236  64.471  10.500  0.00  9.80          C 
HETATM   16    C PTH N  57      34.236  65.471  11.500  0.00  8.71          C 
HETATM   17    C PTH N  57      33.236  66.471  11.500  0.00  7.29          C 
HETATM   18    C PTH N  57      33.236  67.471  10.500  0.00  5.97          C 
HETATM   19    C PTH N  57      32.236  68.471  10.500  0.00  4.56          C 
HETATM   20    C PTH N  57      31.236  69.471  11.500  0.00  2.83          C 
HETATM   21    C PTH N  57      30.236  70.471  11.500  0.00  1.41          C 
HETATM   22    C PTH N  57      29.236  71.471  11.500  0.00  0.00          C 
END
HEADER 70_28.8_LYS65A-LYS504A_solventPath
HETATM    1    C PTH N  70      62.912  25.380  51.759  0.00 28.83          C 
HETATM    2    C PTH N  70      61.912  24.380  50.759  0.00 27.10          C 
HETATM    3    C PTH N  70      60.912  25.380  49.759  0.00 26.10          C 
HETATM    4    C PTH N  70      60.912  24.380  48.759  0.00 24.68          C 
HETATM    5    C PTH N  70      60.912  25.380  47.759  0.00 23.37          C 
HETATM    6    C PTH N  70      60.912  25.380  46.759  0.00 22.37          C 
HETATM    7    C PTH N  70      60.912  25.380  45.759  0.00 21.37          C 
HETATM    8    C PTH N  70      60.912  25.380  44.759  0.00 20.37          C 
HETATM    9    C PTH N  70      59.912  24.380  43.759  0.00 19.27          C 
HETATM   10    C PTH N  70      59.912  24.380  42.759  0.00 18.27          C 
HETATM   11    C PTH N  70      59.912  24.380  41.759  0.00 17.27          C 
HETATM   12    C PTH N  70      59.912  25.380  40.759  0.00 15.95          C 
HETATM   13    C PTH N  70      58.912  25.380  39.759  0.00 14.54          C 
HETATM   14    C PTH N  70      57.912  25.380  38.759  0.00 13.12          C 
HETATM   15    C PTH N  70      56.912  26.380  37.759  0.00 11.39          C 
HETATM   16    C PTH N  70      55.912  27.380  36.759  0.00  9.66          C 
HETATM   17    C PTH N  70      54.912  28.380  35.759  0.00  7.93          C 
HETATM   18    C PTH N  70      53.912  29.380  34.759  0.00  6.20          C 
HETATM   19    C PTH N  70      52.912  30.380  33.759  0.00  4.46          C 
HETATM   20    C PTH N  70      51.912  31.380  32.759  0.00  2.73          C 
HETATM   21    C PTH N  70      50.912  32.380  31.759  0.00  1.00          C 
HETATM   22    C PTH N  70      50.912  32.380  30.759  0.00  0.00          C 
END
HEADER 56_28.9_LYS65A-LYS88A_solventPath
HETATM    1    C PTH N  56      33.912  25.380  22.759  0.00 28.88          C 
HETATM    2    C PTH N  56      34.912  24.380  21.759  0.00 27.15          C 
HETATM    3    C PTH N  56      35.912  23.380  20.759  0.00 25.41          C 
HETATM    4    C PTH N  56      36.912  23.380  20.759  0.00 24.41          C 
HETATM    5    C PTH N  56      37.912  23.380  20.759  0.00 23.41          C 
HETATM    6    C PTH N  56      38.912  23.380  20.759  0.00 22.41          C 
HETATM    7    C PTH N  56      39.912  23.380  20.759  0.00 21.41          C 
HETATM    8    C PTH N  56      40.912  23.380  20.759  0.00 20.41          C 
HETATM    9    C PTH N  56      41.912  22.380  21.759  0.00 19.32          C 
HETATM   10    C PTH N  56      42.912  23.380  22.759  0.00 17.59          C 
HETATM   11    C PTH N  56      43.912  23.380  22.759  0.00 16.59          C 
HETATM   12    C PTH N  56      44.912  24.380  22.759  0.00 15.27          C 
HETATM   13    C PTH N  56      45.912  25.380  23.759  0.00 13.54          C 
HETATM   14    C PTH N  56      46.912  25.380  23.759  0.00 12.54          C 
HETATM   15    C PTH N  56      47.912  25.380  24.759  0.00 11.12          C 
HETATM   16    C PTH N  56      48.912  25.380  25.759  0.00  9.71          C 
HETATM   17    C PTH N  56      49.912  26.380  26.759  0.00  7.97          C 
HETATM   18    C PTH N  56      50.912  27.380  27.759  0.00  6.24          C 
HETATM   19    C PTH N  56      50.912  28.380  28.759  0.00  4.83          C 
HETATM   20    C PTH N  56      50.912  29.380  29.759  0.00  3.41          C 
HETATM   21    C PTH N  56      50.912  30.380  30.759  0.00  2.00          C 
HETATM   22    C PTH N  56      50.912  31.380  30.759  0.00  1.00          C 
HETATM   23    C PTH N  56      50.912  32.380  30.759  0.00  0.00          C 
END
HEADER 69_28.9_LYS205A-LYS336A_solventPath
HETATM    1    C PTH N  69      50.380  52.960  21.789  0.00 28.90          C 
HETATM    2    C PTH N  69      49.380  51.960  20.789  0.00 27.17          C 
HETATM    3    C PTH N  69      48.380  50.960  19.789  0.00 25.44          C 
HETATM    4    C PTH N  69      47.380  49.960  18.789  0.00 23.71          C 
HETATM    5    C PTH N  69      46.380  49.960  17.789  0.00 22.29          C 
HETATM    6    C PTH N  69      45.380  49.960  16.789  0.00 20.97          C 
HETATM    7    C PTH N  69      44.380  48.960  15.789  0.00 19.24          C 
HETATM    8    C PTH N  69      43.380  47.960  15.789  0.00 17.83          C 
HETATM    9    C PTH N  69      42.380  47.960  15.789  0.00 16.83          C 
HETATM   10    C PTH N  69      41.380  47.960  15.789  0.00 15.83          C 
HETATM   11    C PTH N  69      40.380  47.960  15.789  0.00 14.83          C 
HETATM   12    C PTH N  69      39.380  47.960  15.789  0.00 13.83          C 
HETATM   13    C PTH N  69      38.380  47.960  15.789  0.00 12.83          C 
HETATM   14    C PTH N  69      37.380  47.960  15.789  0.00 11.83          C 
HETATM   15    C PTH N  69      36.380  47.960  15.789  0.00 10.83          C 
HETATM   16    C PTH N  69      35.380  47.960  15.789  0.00  9.83          C 
HETATM   17    C PTH N  69      34.380  47.960  15.789  0.00  8.83          C 
HETATM   18    C PTH N  69      33.380  47.960  15.789  0.00  7.83          C 
HETATM   19    C PTH N  69      32.380  47.960  15.789  0.00  6.83          C 
HETATM   20    C PTH N  69      31.380  47.960  15.789  0.00  5.83          C 
HETATM   21    C PTH N  69      30.380  47.960  15.789  0.00  4.83          C 
HETATM   22    C PTH N  69      29.380  47.960  15.789  0.00  3.83          C 
HETATM   23    C PTH N  69      28.380  48.960  15.789  0.00  2.41          C 
HETATM   24    C PTH N  69      27.380  49.960  15.789  0.00  1.00          C 
HETATM   25    C PTH N  69      26.380  49.960  15.789  0.00  0.00          C 
END
HEADER 96_29.0_LYS161A-LYS229A_solventPath
HETATM    1    C PTH N  96      17.116  31.409  30.115  0.00 29.00          C 
HETATM    2    C PTH N  96      16.116  31.409  29.115  0.00 27.59          C 
HETATM    3    C PTH N  96      15.116  31.409  28.115  0.00 26.17          C 
HETATM    4    C PTH N  96      14.116  31.409  27.115  0.00 24.76          C 
HETATM    5    C PTH N  96      13.116  32.409  26.115  0.00 23.02          C 
HETATM    6    C PTH N  96      12.116  33.409  25.115  0.00 21.29          C 
HETATM    7    C PTH N  96      11.116  34.409  24.115  0.00 19.56          C 
HETATM    8    C PTH N  96      10.116  35.409  23.115  0.00 17.83          C 
HETATM    9    C PTH N  96      10.116  36.409  22.115  0.00 16.41          C 
HETATM   10    C PTH N  96      10.116  37.409  21.115  0.00 15.00          C 
HETATM   11    C PTH N  96      10.116  38.409  21.115  0.00 14.00          C 
HETATM   12    C PTH N  96      10.116  39.409  21.115  0.00 13.00          C 
HETATM   13    C PTH N  96      10.116  40.409  21.115  0.00 12.00          C 
HETATM   14    C PTH N  96      10.116  41.409  21.115  0.00 11.00          C 
HETATM   15    C PTH N  96      10.116  42.409  21.115  0.00 10.00          C 
HETATM   16    C PTH N  96      10.116  43.409  21.115  0.00  9.00          C 
HETATM   17    C PTH N  96      10.116  44.409  21.115  0.00  8.00          C 
HETATM   18    C PTH N  96      10.116  45.409  21.115  0.00  7.00          C 
HETATM   19    C PTH N  96      10.116  46.409  21.115  0.00  6.00          C 
HETATM   20    C PTH N  96      10.116  47.409  21.115  0.00  5.00          C 
HETATM   21    C PTH N  96      10.116  48.409  21.115  0.00  4.00          C 
HETATM   22    C PTH N  96      10.116  49.409  21.115  0.00  3.00          C 
HETATM   23    C PTH N  96      10.116  50.409  21.115  0.00  2.00          C 
HETATM   24    C PTH N  96      10.116  51.409  21.115  0.00  1.00          C 
HETATM   25    C PTH N  96      10.116  52.409  21.115  0.00  0.00          C 
END
HEADER 14_29.1_LYS65A-LYS336A_solventPath
HETATM    1    C PTH N  14      49.912  52.380  21.759  0.00 29.12          C 
HETATM    2    C PTH N  14      50.912  51.380  20.759  0.00 27.39          C 
HETATM    3    C PTH N  14      51.912  51.380  19.759  0.00 25.97          C 
HETATM    4    C PTH N  14      52.912  50.380  18.759  0.00 24.24          C 
HETATM    5    C PTH N  14      53.912  49.380  18.759  0.00 22.92          C 
HETATM    6    C PTH N  14      53.912  48.380  18.759  0.00 21.92          C 
HETATM    7    C PTH N  14      53.912  47.380  18.759  0.00 20.92          C 
HETATM    8    C PTH N  14      53.912  46.380  19.759  0.00 19.51          C 
HETATM    9    C PTH N  14      53.912  45.380  20.759  0.00 18.10          C 
HETATM   10    C PTH N  14      53.912  44.380  21.759  0.00 16.68          C 
HETATM   11    C PTH N  14      54.912  43.380  22.759  0.00 15.59          C 
HETATM   12    C PTH N  14      54.912  42.380  23.759  0.00 14.17          C 
HETATM   13    C PTH N  14      54.912  41.380  24.759  0.00 12.76          C 
HETATM   14    C PTH N  14      53.912  40.380  25.759  0.00 11.02          C 
HETATM   15    C PTH N  14      53.912  39.380  26.759  0.00  9.61          C 
HETATM   16    C PTH N  14      52.912  38.380  27.759  0.00  7.88          C 
HETATM   17    C PTH N  14      52.912  37.380  27.759  0.00  6.88          C 
HETATM   18    C PTH N  14      52.912  36.380  27.759  0.00  5.88          C 
HETATM   19    C PTH N  14      52.912  35.380  27.759  0.00  4.88          C 
HETATM   20    C PTH N  14      52.912  34.380  28.759  0.00  3.46          C 
HETATM   21    C PTH N  14      51.912  33.380  29.759  0.00  1.73          C 
HETATM   22    C PTH N  14      50.912  32.380  30.759  0.00  0.00          C 
END
HEADER 263_29.6_LYS161A-LYS140A_solventPath
HETATM    1    C PTH N 263      16.116  65.409  12.115  0.00 29.61          C 
HETATM    2    C PTH N 263      15.116  64.409  11.115  0.00 27.88          C 
HETATM    3    C PTH N 263      14.116  63.409  10.115  0.00 26.15          C 
HETATM    4    C PTH N 263      13.116  62.409   9.115  0.00 24.46          C 
HETATM    5    C PTH N 263      12.116  61.409   9.115  0.00 23.05          C 
HETATM    6    C PTH N 263      11.116  60.409   9.115  0.00 21.63          C 
HETATM    7    C PTH N 263      10.116  59.409   9.115  0.00 20.22          C 
HETATM    8    C PTH N 263       9.116  59.409   9.115  0.00 19.22          C 
HETATM    9    C PTH N 263       8.116  58.409   8.115  0.00 18.22          C 
HETATM   10    C PTH N 263       7.116  58.409   9.115  0.00 16.81          C 
HETATM   11    C PTH N 263       6.116  57.409  10.115  0.00 15.07          C 
HETATM   12    C PTH N 263       5.116  56.409  11.115  0.00 13.34          C 
HETATM   13    C PTH N 263       5.116  55.409  12.115  0.00 12.02          C 
HETATM   14    C PTH N 263       6.116  54.409  13.115  0.00 10.29          C 
HETATM   15    C PTH N 263       7.116  53.409  14.115  0.00  8.56          C 
HETATM   16    C PTH N 263       8.116  52.409  15.115  0.00  6.83          C 
HETATM   17    C PTH N 263       9.116  51.409  16.115  0.00  5.73          C 
HETATM   18    C PTH N 263       9.116  52.409  17.115  0.00  4.41          C 
HETATM   19    C PTH N 263      10.116  52.409  18.115  0.00  3.00          C 
HETATM   20    C PTH N 263      10.116  52.409  19.115  0.00  2.00          C 
HETATM   21    C PTH N 263      10.116  52.409  20.115  0.00  1.00          C 
HETATM   22    C PTH N 263      10.116  52.409  21.115  0.00  0.00          C 
END
HEADER 229_29.6_LYS474A-LYS61A_solventPath
HETATM    1    C PTH N 229      41.550  16.467  40.637  0.00 29.59          C 
HETATM    2    C PTH N 229      42.550  15.467  39.637  0.00 28.49          C 
HETATM    3    C PTH N 229      43.550  15.467  38.637  0.00 27.07          C 
HETATM    4    C PTH N 229      43.550  15.467  37.637  0.00 26.07          C 
HETATM    5    C PTH N 229      43.550  15.467  36.637  0.00 25.07          C 
HETATM    6    C PTH N 229      43.550  15.467  35.637  0.00 24.07          C 
HETATM    7    C PTH N 229      43.550  15.467  34.637  0.00 23.07          C 
HETATM    8    C PTH N 229      43.550  15.467  33.637  0.00 22.07          C 
HETATM    9    C PTH N 229      43.550  16.467  32.637  0.00 20.76          C 
HETATM   10    C PTH N 229      43.550  16.467  31.637  0.00 19.76          C 
HETATM   11    C PTH N 229      44.550  15.467  30.637  0.00 18.66          C 
HETATM   12    C PTH N 229      44.550  16.467  29.637  0.00 17.34          C 
HETATM   13    C PTH N 229      45.550  17.467  28.637  0.00 15.61          C 
HETATM   14    C PTH N 229      46.550  17.467  27.637  0.00 14.20          C 
HETATM   15    C PTH N 229      47.550  18.467  26.637  0.00 12.46          C 
HETATM   16    C PTH N 229      48.550  19.467  25.637  0.00 10.73          C 
HETATM   17    C PTH N 229      48.550  20.467  25.637  0.00  9.73          C 
HETATM   18    C PTH N 229      48.550  21.467  25.637  0.00  8.73          C 
HETATM   19    C PTH N 229      48.550  22.467  25.637  0.00  7.73          C 
HETATM   20    C PTH N 229      48.550  23.467  25.637  0.00  6.73          C 
HETATM   21    C PTH N 229      48.550  24.467  25.637  0.00  5.73          C 
HETATM   22    C PTH N 229      48.550  25.467  26.637  0.00  4.41          C 
HETATM   23    C PTH N 229      47.550  26.467  26.637  0.00  3.00          C 
HETATM   24    C PTH N 229      47.550  27.467  26.637  0.00  2.00          C 
HETATM   25    C PTH N 229      47.550  28.467  26.637  0.00  1.00          C 
HETATM   26    C PTH N 229      47.550  29.467  26.637  0.00  0.00          C 
END
HEADER 289_29.7_LYS335A-LYS269A_solventPath
HETATM    1    C PTH N 289      45.786  51.418  18.538  0.00 29.71          C 
HETATM    2    C PTH N 289      44.786  52.418  19.538  0.00 28.02          C 
HETATM    3    C PTH N 289      43.786  53.418  20.538  0.00 26.93          C 
HETATM    4    C PTH N 289      42.786  54.418  21.538  0.00 25.83          C 
HETATM    5    C PTH N 289      41.786  53.418  22.538  0.00 24.10          C 
HETATM    6    C PTH N 289      40.786  53.418  22.538  0.00 23.10          C 
HETATM    7    C PTH N 289      39.786  52.418  22.538  0.00 21.78          C 
HETATM    8    C PTH N 289      38.786  51.418  23.538  0.00 20.05          C 
HETATM    9    C PTH N 289      37.786  51.418  24.538  0.00 18.63          C 
HETATM   10    C PTH N 289      36.786  50.418  25.538  0.00 16.90          C 
HETATM   11    C PTH N 289      35.786  50.418  26.538  0.00 15.49          C 
HETATM   12    C PTH N 289      34.786  50.418  27.538  0.00 14.07          C 
HETATM   13    C PTH N 289      33.786  50.418  27.538  0.00 13.07          C 
HETATM   14    C PTH N 289      32.786  49.418  28.538  0.00 11.34          C 
HETATM   15    C PTH N 289      31.786  48.418  29.538  0.00  9.61          C 
HETATM   16    C PTH N 289      30.786  47.418  30.538  0.00  7.88          C 
HETATM   17    C PTH N 289      29.786  46.418  31.538  0.00  6.15          C 
HETATM   18    C PTH N 289      28.786  46.418  32.538  0.00  4.73          C 
HETATM   19    C PTH N 289      27.786  47.418  33.538  0.00  3.00          C 
HETATM   20    C PTH N 289      27.786  47.418  34.538  0.00  2.00          C 
HETATM   21    C PTH N 289      27.786  47.418  35.538  0.00  1.00          C 
HETATM   22    C PTH N 289      27.786  47.418  36.538  0.00  0.00          C 
END
HEADER 121_29.8_LYS246A-LYS114A_solventPath
HETATM    1    C PTH N 121      22.681  43.276  26.052  0.00 29.83          C 
HETATM    2    C PTH N 121      23.681  44.276  27.052  0.00 28.10          C 
HETATM    3    C PTH N 121      23.681  45.276  27.052  0.00 27.10          C 
HETATM    4    C PTH N 121      23.681  46.276  27.052  0.00 26.10          C 
HETATM    5    C PTH N 121      24.681  47.276  28.052  0.00 24.37          C 
HETATM    6    C PTH N 121      24.681  48.276  28.052  0.00 23.37          C 
HETATM    7    C PTH N 121      23.681  49.276  29.052  0.00 21.63          C 
HETATM    8    C PTH N 121      23.681  50.276  30.052  0.00 20.22          C 
HETATM    9    C PTH N 121      23.681  51.276  30.052  0.00 19.22          C 
HETATM   10    C PTH N 121      22.681  52.276  31.052  0.00 17.49          C 
HETATM   11    C PTH N 121      21.681  53.276  32.052  0.00 15.76          C 
HETATM   12    C PTH N 121      20.681  53.276  32.052  0.00 14.76          C 
HETATM   13    C PTH N 121      19.681  53.276  33.052  0.00 13.34          C 
HETATM   14    C PTH N 121      18.681  52.276  34.052  0.00 11.61          C 
HETATM   15    C PTH N 121      17.681  51.276  34.052  0.00 10.29          C 
HETATM   16    C PTH N 121      16.681  50.276  35.052  0.00  8.56          C 
HETATM   17    C PTH N 121      15.681  50.276  36.052  0.00  7.15          C 
HETATM   18    C PTH N 121      14.681  49.276  37.052  0.00  5.41          C 
HETATM   19    C PTH N 121      14.681  49.276  38.052  0.00  4.41          C 
HETATM   20    C PTH N 121      15.681  49.276  39.052  0.00  3.00          C 
HETATM   21    C PTH N 121      15.681  49.276  40.052  0.00  2.00          C 
HETATM   22    C PTH N 121      15.681  49.276  41.052  0.00  1.00          C 
HETATM   23    C PTH N 121      15.681  49.276  42.052  0.00  0.00          C 
END
HEADER 150_29.8_LYS165A-LYS114A_solventPath
HETATM    1    C PTH N 150      22.559  43.460  26.549  0.00 29.83          C 
HETATM    2    C PTH N 150      21.559  44.460  25.549  0.00 28.10          C 
HETATM    3    C PTH N 150      20.559  44.460  25.549  0.00 27.10          C 
HETATM    4    C PTH N 150      19.559  44.460  25.549  0.00 26.10          C 
HETATM    5    C PTH N 150      18.559  45.460  24.549  0.00 24.36          C 
HETATM    6    C PTH N 150      17.559  46.460  24.549  0.00 22.95          C 
HETATM    7    C PTH N 150      16.559  47.460  24.549  0.00 21.54          C 
HETATM    8    C PTH N 150      15.559  48.460  24.549  0.00 20.12          C 
HETATM    9    C PTH N 150      14.559  49.460  23.549  0.00 19.02          C 
HETATM   10    C PTH N 150      13.559  49.460  23.549  0.00 18.02          C 
HETATM   11    C PTH N 150      12.559  50.460  24.549  0.00 16.29          C 
HETATM   12    C PTH N 150      11.559  50.460  24.549  0.00 15.29          C 
HETATM   13    C PTH N 150      10.559  50.460  25.549  0.00 13.97          C 
HETATM   14    C PTH N 150       9.559  50.460  26.549  0.00 12.66          C 
HETATM   15    C PTH N 150       8.559  51.460  27.549  0.00 10.97          C 
HETATM   16    C PTH N 150       7.559  51.460  27.549  0.00  9.97          C 
HETATM   17    C PTH N 150       6.559  52.460  27.549  0.00  8.56          C 
HETATM   18    C PTH N 150       5.559  53.460  26.549  0.00  6.83          C 
HETATM   19    C PTH N 150       5.559  54.460  26.549  0.00  5.83          C 
HETATM   20    C PTH N 150       5.559  55.460  26.549  0.00  4.83          C 
HETATM   21    C PTH N 150       6.559  56.460  26.549  0.00  3.41          C 
HETATM   22    C PTH N 150       7.559  57.460  26.549  0.00  2.00          C 
HETATM   23    C PTH N 150       7.559  58.460  26.549  0.00  1.00          C 
HETATM   24    C PTH N 150       7.559  59.460  26.549  0.00  0.00          C 
END
HEADER 292_29.9_LYS135A-LYS335A_solventPath
HETATM    1    C PTH N 292      46.236  51.471  18.500  0.00 29.90          C 
HETATM    2    C PTH N 292      45.236  52.471  17.500  0.00 28.17          C 
HETATM    3    C PTH N 292      44.236  53.471  16.500  0.00 26.44          C 
HETATM    4    C PTH N 292      43.236  54.471  15.500  0.00 24.71          C 
HETATM    5    C PTH N 292      42.236  55.471  14.500  0.00 22.97          C 
HETATM    6    C PTH N 292      41.236  56.471  13.500  0.00 21.24          C 
HETATM    7    C PTH N 292      40.236  57.471  12.500  0.00 19.51          C 
HETATM    8    C PTH N 292      39.236  58.471  11.500  0.00 17.78          C 
HETATM    9    C PTH N 292      38.236  59.471  10.500  0.00 16.05          C 
HETATM   10    C PTH N 292      37.236  60.471  10.500  0.00 14.63          C 
HETATM   11    C PTH N 292      36.236  61.471   9.500  0.00 13.54          C 
HETATM   12    C PTH N 292      35.236  62.471   8.500  0.00 12.54          C 
HETATM   13    C PTH N 292      35.236  63.471   9.500  0.00 11.12          C 
HETATM   14    C PTH N 292      35.236  64.471  10.500  0.00  9.80          C 
HETATM   15    C PTH N 292      34.236  65.471  11.500  0.00  8.71          C 
HETATM   16    C PTH N 292      33.236  66.471  11.500  0.00  7.29          C 
HETATM   17    C PTH N 292      33.236  67.471  10.500  0.00  5.97          C 
HETATM   18    C PTH N 292      32.236  68.471  10.500  0.00  4.56          C 
HETATM   19    C PTH N 292      31.236  69.471  11.500  0.00  2.83          C 
HETATM   20    C PTH N 292      30.236  70.471  11.500  0.00  1.41          C 
HETATM   21    C PTH N 292      29.236  71.471  11.500  0.00  0.00          C 
END
HEADER 254_30.4_LYS134A-LYS366A_solventPath
HETATM    1    C PTH N 254      38.586  46.166  19.930  0.00 30.44          C 
HETATM    2    C PTH N 254      37.586  47.166  18.930  0.00 28.71          C 
HETATM    3    C PTH N 254      36.586  48.166  17.930  0.00 26.97          C 
HETATM    4    C PTH N 254      35.586  49.166  16.930  0.00 25.24          C 
HETATM    5    C PTH N 254      34.586  50.166  16.930  0.00 23.83          C 
HETATM    6    C PTH N 254      33.586  51.166  16.930  0.00 22.41          C 
HETATM    7    C PTH N 254      32.586  52.166  16.930  0.00 21.00          C 
HETATM    8    C PTH N 254      31.586  53.166  16.930  0.00 19.59          C 
HETATM    9    C PTH N 254      30.586  54.166  16.930  0.00 18.17          C 
HETATM   10    C PTH N 254      29.586  55.166  15.930  0.00 16.44          C 
HETATM   11    C PTH N 254      28.586  56.166  15.930  0.00 15.02          C 
HETATM   12    C PTH N 254      27.586  57.166  15.930  0.00 13.61          C 
HETATM   13    C PTH N 254      26.586  57.166  15.930  0.00 12.61          C 
HETATM   14    C PTH N 254      25.586  57.166  15.930  0.00 11.61          C 
HETATM   15    C PTH N 254      24.586  58.166  15.930  0.00 10.20          C 
HETATM   16    C PTH N 254      24.586  59.166  15.930  0.00  9.20          C 
HETATM   17    C PTH N 254      24.586  60.166  15.930  0.00  8.20          C 
HETATM   18    C PTH N 254      24.586  61.166  15.930  0.00  7.20          C 
HETATM   19    C PTH N 254      24.586  62.166  14.930  0.00  5.88          C 
HETATM   20    C PTH N 254      25.586  63.166  13.930  0.00  4.15          C 
HETATM   21    C PTH N 254      26.586  64.166  12.930  0.00  2.41          C 
HETATM   22    C PTH N 254      27.586  65.166  12.930  0.00  1.00          C 
HETATM   23    C PTH N 254      27.586  66.166  12.930  0.00  0.00          C 
END
HEADER 80_30.5_LYS321A-LYS246A_solventPath
HETATM    1    C PTH N  80      15.276  48.934  42.039  0.00 30.48          C 
HETATM    2    C PTH N  80      14.276  48.934  43.039  0.00 29.07          C 
HETATM    3    C PTH N  80      13.276  48.934  44.039  0.00 27.66          C 
HETATM    4    C PTH N  80      13.276  48.934  45.039  0.00 26.66          C 
HETATM    5    C PTH N  80      13.276  47.934  46.039  0.00 25.24          C 
HETATM    6    C PTH N  80      13.276  46.934  47.039  0.00 23.92          C 
HETATM    7    C PTH N  80      13.276  45.934  48.039  0.00 22.61          C 
HETATM    8    C PTH N  80      14.276  45.934  49.039  0.00 21.19          C 
HETATM    9    C PTH N  80      15.276  45.934  50.039  0.00 19.78          C 
HETATM   10    C PTH N  80      16.276  45.934  51.039  0.00 18.36          C 
HETATM   11    C PTH N  80      17.276  45.934  52.039  0.00 16.95          C 
HETATM   12    C PTH N  80      18.276  45.934  53.039  0.00 15.54          C 
HETATM   13    C PTH N  80      19.276  45.934  54.039  0.00 14.12          C 
HETATM   14    C PTH N  80      20.276  44.934  55.039  0.00 13.12          C 
HETATM   15    C PTH N  80      21.276  43.934  55.039  0.00 11.80          C 
HETATM   16    C PTH N  80      22.276  42.934  54.039  0.00 10.07          C 
HETATM   17    C PTH N  80      23.276  41.934  53.039  0.00  8.97          C 
HETATM   18    C PTH N  80      24.276  42.934  53.039  0.00  7.66          C 
HETATM   19    C PTH N  80      25.276  42.934  52.039  0.00  6.24          C 
HETATM   20    C PTH N  80      26.276  42.934  51.039  0.00  4.83          C 
HETATM   21    C PTH N  80      27.276  42.934  50.039  0.00  3.41          C 
HETATM   22    C PTH N  80      28.276  42.934  49.039  0.00  2.00          C 
HETATM   23    C PTH N  80      29.276  42.934  49.039  0.00  1.00          C 
HETATM   24    C PTH N  80      30.276  42.934  49.039  0.00  0.00          C 
END
HEADER 85_30.6_LYS206A-LYS124A_solventPath
HETATM    1    C PTH N  85      23.698  55.225   3.415  0.00 30.56          C 
HETATM    2    C PTH N  85      24.698  56.225   4.415  0.00 28.83          C 
HETATM    3    C PTH N  85      25.698  57.225   4.415  0.00 27.41          C 
HETATM    4    C PTH N  85      26.698  58.225   4.415  0.00 26.00          C 
HETATM    5    C PTH N  85      27.698  59.225   4.415  0.00 24.59          C 
HETATM    6    C PTH N  85      28.698  59.225   4.415  0.00 23.59          C 
HETATM    7    C PTH N  85      29.698  59.225   4.415  0.00 22.59          C 
HETATM    8    C PTH N  85      30.698  59.225   4.415  0.00 21.59          C 
HETATM    9    C PTH N  85      31.698  58.225   4.415  0.00 20.17          C 
HETATM   10    C PTH N  85      32.698  57.225   5.415  0.00 18.44          C 
HETATM   11    C PTH N  85      33.698  56.225   6.415  0.00 16.71          C 
HETATM   12    C PTH N  85      33.698  55.225   7.415  0.00 15.29          C 
HETATM   13    C PTH N  85      33.698  54.225   8.415  0.00 13.97          C 
HETATM   14    C PTH N  85      33.698  54.225   9.415  0.00 12.97          C 
HETATM   15    C PTH N  85      33.698  54.225  10.415  0.00 11.97          C 
HETATM   16    C PTH N  85      33.698  54.225  11.415  0.00 10.97          C 
HETATM   17    C PTH N  85      33.698  54.225  12.415  0.00  9.97          C 
HETATM   18    C PTH N  85      33.698  54.225  13.415  0.00  8.97          C 
HETATM   19    C PTH N  85      32.698  53.225  14.415  0.00  7.88          C 
HETATM   20    C PTH N  85      31.698  52.225  15.415  0.00  6.20          C 
HETATM   21    C PTH N  85      30.698  53.225  16.415  0.00  4.46          C 
HETATM   22    C PTH N  85      29.698  54.225  17.415  0.00  2.73          C 
HETATM   23    C PTH N  85      28.698  55.225  18.415  0.00  1.00          C 
HETATM   24    C PTH N  85      27.698  55.225  18.415  0.00  0.00          C 
END
HEADER 257_30.6_LYS65A-LYS335A_solventPath
HETATM    1    C PTH N 257      45.912  51.380  18.759  0.00 30.63          C 
HETATM    2    C PTH N 257      46.912  50.380  17.759  0.00 28.90          C 
HETATM    3    C PTH N 257      47.912  50.380  16.759  0.00 27.49          C 
HETATM    4    C PTH N 257      48.912  49.380  15.759  0.00 25.76          C 
HETATM    5    C PTH N 257      49.912  48.380  16.759  0.00 24.02          C 
HETATM    6    C PTH N 257      50.912  47.380  17.759  0.00 22.29          C 
HETATM    7    C PTH N 257      51.912  46.380  18.759  0.00 20.56          C 
HETATM    8    C PTH N 257      52.912  45.380  19.759  0.00 18.83          C 
HETATM    9    C PTH N 257      53.912  44.380  20.759  0.00 17.10          C 
HETATM   10    C PTH N 257      53.912  43.380  21.759  0.00 15.68          C 
HETATM   11    C PTH N 257      53.912  42.380  22.759  0.00 14.27          C 
HETATM   12    C PTH N 257      53.912  41.380  23.759  0.00 12.85          C 
HETATM   13    C PTH N 257      53.912  40.380  24.759  0.00 11.44          C 
HETATM   14    C PTH N 257      53.912  39.380  25.759  0.00 10.02          C 
HETATM   15    C PTH N 257      53.912  38.380  26.759  0.00  8.61          C 
HETATM   16    C PTH N 257      52.912  37.380  27.759  0.00  6.88          C 
HETATM   17    C PTH N 257      52.912  36.380  27.759  0.00  5.88          C 
HETATM   18    C PTH N 257      52.912  35.380  27.759  0.00  4.88          C 
HETATM   19    C PTH N 257      52.912  34.380  28.759  0.00  3.46          C 
HETATM   20    C PTH N 257      51.912  33.380  29.759  0.00  1.73          C 
HETATM   21    C PTH N 257      50.912  32.380  30.759  0.00  0.00          C 
END
HEADER 259_30.8_LYS246A-LYS172A_solventPath
HETATM    1    C PTH N 259      21.681  67.276  26.052  0.00 30.78          C 
HETATM    2    C PTH N 259      22.681  66.276  27.052  0.00 29.68          C 
HETATM    3    C PTH N 259      22.681  66.276  28.052  0.00 28.68          C 
HETATM    4    C PTH N 259      22.681  66.276  29.052  0.00 27.68          C 
HETATM    5    C PTH N 259      22.681  66.276  30.052  0.00 26.68          C 
HETATM    6    C PTH N 259      22.681  66.276  31.052  0.00 25.68          C 
HETATM    7    C PTH N 259      21.681  66.276  32.052  0.00 24.37          C 
HETATM    8    C PTH N 259      21.681  66.276  33.052  0.00 23.37          C 
HETATM    9    C PTH N 259      21.681  65.276  34.052  0.00 21.95          C 
HETATM   10    C PTH N 259      21.681  64.276  35.052  0.00 20.54          C 
HETATM   11    C PTH N 259      20.681  63.276  36.052  0.00 18.81          C 
HETATM   12    C PTH N 259      19.681  62.276  37.052  0.00 17.07          C 
HETATM   13    C PTH N 259      18.681  61.276  37.052  0.00 15.66          C 
HETATM   14    C PTH N 259      17.681  60.276  38.052  0.00 13.93          C 
HETATM   15    C PTH N 259      16.681  59.276  39.052  0.00 12.20          C 
HETATM   16    C PTH N 259      15.681  58.276  40.052  0.00 10.46          C 
HETATM   17    C PTH N 259      14.681  57.276  41.052  0.00  8.73          C 
HETATM   18    C PTH N 259      14.681  56.276  41.052  0.00  7.73          C 
HETATM   19    C PTH N 259      14.681  55.276  41.052  0.00  6.73          C 
HETATM   20    C PTH N 259      14.681  54.276  41.052  0.00  5.73          C 
HETATM   21    C PTH N 259      14.681  53.276  41.052  0.00  4.73          C 
HETATM   22    C PTH N 259      14.681  52.276  41.052  0.00  3.73          C 
HETATM   23    C PTH N 259      15.681  51.276  42.052  0.00  2.00          C 
HETATM   24    C PTH N 259      15.681  50.276  42.052  0.00  1.00          C 
HETATM   25    C PTH N 259      15.681  49.276  42.052  0.00  0.00          C 
END
HEADER 171_30.8_LYS304A-LYS392A_solventPath
HETATM    1    C PTH N 171      29.986  64.215  39.127  0.00 30.76          C 
HETATM    2    C PTH N 171      30.986  65.215  40.127  0.00 29.03          C 
HETATM    3    C PTH N 171      31.986  64.215  41.127  0.00 27.93          C 
HETATM    4    C PTH N 171      31.986  64.215  42.127  0.00 26.93          C 
HETATM    5    C PTH N 171      32.986  65.215  43.127  0.00 25.20          C 
HETATM    6    C PTH N 171      33.986  65.215  44.127  0.00 23.78          C 
HETATM    7    C PTH N 171      34.986  65.215  45.127  0.00 22.47          C 
HETATM    8    C PTH N 171      35.986  64.215  46.127  0.00 20.73          C 
HETATM    9    C PTH N 171      36.986  63.215  47.127  0.00 19.00          C 
HETATM   10    C PTH N 171      37.986  62.215  48.127  0.00 17.27          C 
HETATM   11    C PTH N 171      38.986  61.215  49.127  0.00 15.54          C 
HETATM   12    C PTH N 171      39.986  60.215  50.127  0.00 13.81          C 
HETATM   13    C PTH N 171      40.986  59.215  51.127  0.00 12.07          C 
HETATM   14    C PTH N 171      41.986  58.215  52.127  0.00 10.34          C 
HETATM   15    C PTH N 171      42.986  57.215  53.127  0.00  8.61          C 
HETATM   16    C PTH N 171      43.986  56.215  54.127  0.00  6.88          C 
HETATM   17    C PTH N 171      44.986  55.215  55.127  0.00  5.15          C 
HETATM   18    C PTH N 171      45.986  54.215  56.127  0.00  3.41          C 
HETATM   19    C PTH N 171      45.986  53.215  57.127  0.00  2.00          C 
HETATM   20    C PTH N 171      45.986  53.215  58.127  0.00  1.00          C 
HETATM   21    C PTH N 171      45.986  53.215  59.127  0.00  0.00          C 
END
HEADER 111_30.9_LYS140A-LYS165A_solventPath
HETATM    1    C PTH N 111       7.182  58.569  26.419  0.00 30.88          C 
HETATM    2    C PTH N 111       6.182  59.569  25.419  0.00 29.15          C 
HETATM    3    C PTH N 111       5.182  60.569  24.419  0.00 27.41          C 
HETATM    4    C PTH N 111       4.182  61.569  23.419  0.00 25.68          C 
HETATM    5    C PTH N 111       3.182  62.569  22.419  0.00 23.95          C 
HETATM    6    C PTH N 111       3.182  63.569  21.419  0.00 22.54          C 
HETATM    7    C PTH N 111       3.182  64.569  20.419  0.00 21.12          C 
HETATM    8    C PTH N 111       3.182  65.569  19.419  0.00 19.71          C 
HETATM    9    C PTH N 111       3.182  66.569  18.419  0.00 18.39          C 
HETATM   10    C PTH N 111       4.182  67.569  17.419  0.00 16.71          C 
HETATM   11    C PTH N 111       4.182  67.569  16.419  0.00 15.71          C 
HETATM   12    C PTH N 111       4.182  67.569  15.419  0.00 14.71          C 
HETATM   13    C PTH N 111       5.182  67.569  14.419  0.00 13.29          C 
HETATM   14    C PTH N 111       6.182  66.569  13.419  0.00 11.56          C 
HETATM   15    C PTH N 111       7.182  66.569  12.419  0.00 10.15          C 
HETATM   16    C PTH N 111       8.182  66.569  11.419  0.00  8.73          C 
HETATM   17    C PTH N 111       9.182  66.569  11.419  0.00  7.73          C 
HETATM   18    C PTH N 111      10.182  66.569  11.419  0.00  6.73          C 
HETATM   19    C PTH N 111      11.182  66.569  11.419  0.00  5.73          C 
HETATM   20    C PTH N 111      12.182  65.569  11.419  0.00  4.41          C 
HETATM   21    C PTH N 111      13.182  65.569  12.419  0.00  3.00          C 
HETATM   22    C PTH N 111      14.182  65.569  12.419  0.00  2.00          C 
HETATM   23    C PTH N 111      15.182  65.569  12.419  0.00  1.00          C 
HETATM   24    C PTH N 111      16.182  65.569  12.419  0.00  0.00          C 
END
HEADER 213_30.9_LYS135A-SER171A_solventPath
HETATM    1    C PTH N 213      16.236  66.471  26.500  0.00 30.85          C 
HETATM    2    C PTH N 213      17.236  67.471  25.500  0.00 29.12          C 
HETATM    3    C PTH N 213      18.236  68.471  25.500  0.00 27.71          C 
HETATM    4    C PTH N 213      19.236  68.471  25.500  0.00 26.71          C 
HETATM    5    C PTH N 213      20.236  69.471  25.500  0.00 25.29          C 
HETATM    6    C PTH N 213      21.236  69.471  25.500  0.00 24.29          C 
HETATM    7    C PTH N 213      22.236  70.471  25.500  0.00 22.88          C 
HETATM    8    C PTH N 213      23.236  71.471  25.500  0.00 21.56          C 
HETATM    9    C PTH N 213      24.236  72.471  24.500  0.00 19.83          C 
HETATM   10    C PTH N 213      24.236  73.471  23.500  0.00 18.41          C 
HETATM   11    C PTH N 213      25.236  74.471  22.500  0.00 16.68          C 
HETATM   12    C PTH N 213      26.236  75.471  21.500  0.00 14.95          C 
HETATM   13    C PTH N 213      27.236  75.471  20.500  0.00 13.54          C 
HETATM   14    C PTH N 213      28.236  75.471  19.500  0.00 12.12          C 
HETATM   15    C PTH N 213      29.236  75.471  18.500  0.00 10.71          C 
HETATM   16    C PTH N 213      30.236  74.471  17.500  0.00  8.97          C 
HETATM   17    C PTH N 213      31.236  74.471  16.500  0.00  7.56          C 
HETATM   18    C PTH N 213      31.236  74.471  15.500  0.00  6.56          C 
HETATM   19    C PTH N 213      31.236  74.471  14.500  0.00  5.56          C 
HETATM   20    C PTH N 213      31.236  74.471  13.500  0.00  4.56          C 
HETATM   21    C PTH N 213      31.236  73.471  12.500  0.00  3.15          C 
HETATM   22    C PTH N 213      30.236  72.471  11.500  0.00  1.41          C 
HETATM   23    C PTH N 213      29.236  71.471  11.500  0.00  0.00          C 
END
HEADER 222_30.9_LYS135A-THR340A_solventPath
HETATM    1    C PTH N 222      48.236  57.471  29.500  0.00 30.91          C 
HETATM    2    C PTH N 222      47.236  58.471  28.500  0.00 29.17          C 
HETATM    3    C PTH N 222      46.236  59.471  27.500  0.00 27.44          C 
HETATM    4    C PTH N 222      45.236  60.471  26.500  0.00 25.71          C 
HETATM    5    C PTH N 222      44.236  61.471  25.500  0.00 23.98          C 
HETATM    6    C PTH N 222      43.236  62.471  24.500  0.00 22.25          C 
HETATM    7    C PTH N 222      42.236  63.471  23.500  0.00 20.51          C 
HETATM    8    C PTH N 222      41.236  64.471  22.500  0.00 18.78          C 
HETATM    9    C PTH N 222      40.236  65.471  21.500  0.00 17.05          C 
HETATM   10    C PTH N 222      39.236  66.471  20.500  0.00 15.32          C 
HETATM   11    C PTH N 222      38.236  67.471  19.500  0.00 13.59          C 
HETATM   12    C PTH N 222      37.236  68.471  18.500  0.00 11.85          C 
HETATM   13    C PTH N 222      36.236  69.471  17.500  0.00 10.12          C 
HETATM   14    C PTH N 222      35.236  70.471  16.500  0.00  8.39          C 
HETATM   15    C PTH N 222      34.236  71.471  15.500  0.00  6.66          C 
HETATM   16    C PTH N 222      33.236  71.471  14.500  0.00  5.24          C 
HETATM   17    C PTH N 222      32.236  71.471  13.500  0.00  3.83          C 
HETATM   18    C PTH N 222      31.236  71.471  12.500  0.00  2.41          C 
HETATM   19    C PTH N 222      30.236  71.471  11.500  0.00  1.00          C 
HETATM   20    C PTH N 222      29.236  71.471  11.500  0.00  0.00          C 
END
HEADER 27_31.4_LYS321A-LYS310A_solventPath
HETATM    1    C PTH N  27      36.276  56.934  46.039  0.00 31.39          C 
HETATM    2    C PTH N  27      35.276  56.934  47.039  0.00 29.97          C 
HETATM    3    C PTH N  27      35.276  56.934  48.039  0.00 28.97          C 
HETATM    4    C PTH N  27      35.276  56.934  49.039  0.00 27.97          C 
HETATM    5    C PTH N  27      35.276  56.934  50.039  0.00 26.97          C 
HETATM    6    C PTH N  27      34.276  55.934  51.039  0.00 25.24          C 
HETATM    7    C PTH N  27      33.276  54.934  52.039  0.00 23.51          C 
HETATM    8    C PTH N  27      32.276  53.934  53.039  0.00 21.78          C 
HETATM    9    C PTH N  27      31.276  52.934  54.039  0.00 20.05          C 
HETATM   10    C PTH N  27      30.276  51.934  55.039  0.00 18.36          C 
HETATM   11    C PTH N  27      29.276  50.934  55.039  0.00 16.95          C 
HETATM   12    C PTH N  27      28.276  49.934  54.039  0.00 15.22          C 
HETATM   13    C PTH N  27      27.276  48.934  53.039  0.00 13.49          C 
HETATM   14    C PTH N  27      26.276  47.934  53.039  0.00 12.07          C 
HETATM   15    C PTH N  27      25.276  46.934  53.039  0.00 10.66          C 
HETATM   16    C PTH N  27      25.276  45.934  53.039  0.00  9.66          C 
HETATM   17    C PTH N  27      25.276  44.934  53.039  0.00  8.66          C 
HETATM   18    C PTH N  27      25.276  43.934  53.039  0.00  7.66          C 
HETATM   19    C PTH N  27      25.276  42.934  52.039  0.00  6.24          C 
HETATM   20    C PTH N  27      26.276  42.934  51.039  0.00  4.83          C 
HETATM   21    C PTH N  27      27.276  42.934  50.039  0.00  3.41          C 
HETATM   22    C PTH N  27      28.276  42.934  49.039  0.00  2.00          C 
HETATM   23    C PTH N  27      29.276  42.934  49.039  0.00  1.00          C 
HETATM   24    C PTH N  27      30.276  42.934  49.039  0.00  0.00          C 
END
HEADER 223_31.6_LYS262A-LYS246A_solventPath
HETATM    1    C PTH N 223      20.681  27.276  43.052  0.00 31.56          C 
HETATM    2    C PTH N 223      19.681  28.276  44.052  0.00 29.83          C 
HETATM    3    C PTH N 223      18.681  29.276  44.052  0.00 28.41          C 
HETATM    4    C PTH N 223      17.681  30.276  45.052  0.00 26.68          C 
HETATM    5    C PTH N 223      16.681  31.276  46.052  0.00 24.95          C 
HETATM    6    C PTH N 223      15.681  32.276  47.052  0.00 23.22          C 
HETATM    7    C PTH N 223      14.681  33.276  47.052  0.00 21.80          C 
HETATM    8    C PTH N 223      13.681  34.276  47.052  0.00 20.39          C 
HETATM    9    C PTH N 223      12.681  35.276  47.052  0.00 18.97          C 
HETATM   10    C PTH N 223      12.681  36.276  47.052  0.00 17.97          C 
HETATM   11    C PTH N 223      12.681  37.276  47.052  0.00 16.97          C 
HETATM   12    C PTH N 223      12.681  38.276  47.052  0.00 15.97          C 
HETATM   13    C PTH N 223      12.681  39.276  47.052  0.00 14.97          C 
HETATM   14    C PTH N 223      12.681  40.276  47.052  0.00 13.97          C 
HETATM   15    C PTH N 223      12.681  41.276  47.052  0.00 12.97          C 
HETATM   16    C PTH N 223      12.681  42.276  47.052  0.00 11.97          C 
HETATM   17    C PTH N 223      12.681  43.276  47.052  0.00 10.97          C 
HETATM   18    C PTH N 223      12.681  44.276  47.052  0.00  9.97          C 
HETATM   19    C PTH N 223      12.681  45.276  47.052  0.00  8.97          C 
HETATM   20    C PTH N 223      12.681  46.276  47.052  0.00  7.97          C 
HETATM   21    C PTH N 223      12.681  47.276  46.052  0.00  6.56          C 
HETATM   22    C PTH N 223      13.681  48.276  46.052  0.00  5.24          C 
HETATM   23    C PTH N 223      13.681  49.276  45.052  0.00  3.83          C 
HETATM   24    C PTH N 223      14.681  49.276  44.052  0.00  2.41          C 
HETATM   25    C PTH N 223      15.681  49.276  43.052  0.00  1.00          C 
HETATM   26    C PTH N 223      15.681  49.276  42.052  0.00  0.00          C 
END
HEADER 135_31.7_LYS124A-LYS185A_solventPath
HETATM    1    C PTH N 135      16.286  71.755  18.695  0.00 31.68          C 
HETATM    2    C PTH N 135      15.286  72.755  17.695  0.00 29.95          C 
HETATM    3    C PTH N 135      15.286  72.755  16.695  0.00 28.95          C 
HETATM    4    C PTH N 135      15.286  72.755  15.695  0.00 27.95          C 
HETATM    5    C PTH N 135      15.286  72.755  14.695  0.00 26.95          C 
HETATM    6    C PTH N 135      15.286  72.755  13.695  0.00 25.95          C 
HETATM    7    C PTH N 135      15.286  71.755  12.695  0.00 24.53          C 
HETATM    8    C PTH N 135      15.286  70.755  11.695  0.00 23.12          C 
HETATM    9    C PTH N 135      16.286  69.755  10.695  0.00 21.39          C 
HETATM   10    C PTH N 135      16.286  68.755   9.695  0.00 19.97          C 
HETATM   11    C PTH N 135      16.286  67.755   8.695  0.00 18.56          C 
HETATM   12    C PTH N 135      16.286  66.755   7.695  0.00 17.15          C 
HETATM   13    C PTH N 135      16.286  65.755   6.695  0.00 15.73          C 
HETATM   14    C PTH N 135      16.286  64.755   5.695  0.00 14.32          C 
HETATM   15    C PTH N 135      16.286  63.755   4.695  0.00 12.90          C 
HETATM   16    C PTH N 135      17.286  62.755   3.695  0.00 11.17          C 
HETATM   17    C PTH N 135      18.286  61.755   2.695  0.00  9.44          C 
HETATM   18    C PTH N 135      19.286  60.755   1.695  0.00  7.71          C 
HETATM   19    C PTH N 135      20.286  59.755   1.695  0.00  6.29          C 
HETATM   20    C PTH N 135      21.286  58.755   1.695  0.00  4.88          C 
HETATM   21    C PTH N 135      22.286  57.755   2.695  0.00  3.15          C 
HETATM   22    C PTH N 135      23.286  56.755   3.695  0.00  1.41          C 
HETATM   23    C PTH N 135      24.286  55.755   3.695  0.00  0.00          C 
END
HEADER 174_31.8_LYS140A-LYS172A_solventPath
HETATM    1    C PTH N 174      21.182  67.569  26.419  0.00 31.83          C 
HETATM    2    C PTH N 174      22.182  68.569  25.419  0.00 30.10          C 
HETATM    3    C PTH N 174      23.182  69.569  25.419  0.00 29.02          C 
HETATM    4    C PTH N 174      23.182  70.569  25.419  0.00 28.02          C 
HETATM    5    C PTH N 174      23.182  71.569  25.419  0.00 27.02          C 
HETATM    6    C PTH N 174      23.182  72.569  24.419  0.00 25.61          C 
HETATM    7    C PTH N 174      23.182  73.569  23.419  0.00 24.20          C 
HETATM    8    C PTH N 174      22.182  74.569  22.419  0.00 22.46          C 
HETATM    9    C PTH N 174      21.182  75.569  21.419  0.00 20.73          C 
HETATM   10    C PTH N 174      20.182  75.569  20.419  0.00 19.32          C 
HETATM   11    C PTH N 174      19.182  75.569  19.419  0.00 17.90          C 
HETATM   12    C PTH N 174      18.182  75.569  18.419  0.00 16.59          C 
HETATM   13    C PTH N 174      17.182  75.569  17.419  0.00 15.27          C 
HETATM   14    C PTH N 174      16.182  75.569  16.419  0.00 13.95          C 
HETATM   15    C PTH N 174      15.182  74.569  15.419  0.00 12.22          C 
HETATM   16    C PTH N 174      15.182  73.569  14.419  0.00 10.80          C 
HETATM   17    C PTH N 174      15.182  72.569  13.419  0.00  9.39          C 
HETATM   18    C PTH N 174      15.182  71.569  12.419  0.00  7.97          C 
HETATM   19    C PTH N 174      15.182  70.569  11.419  0.00  6.56          C 
HETATM   20    C PTH N 174      16.182  69.569  10.419  0.00  4.83          C 
HETATM   21    C PTH N 174      16.182  68.569  10.419  0.00  3.83          C 
HETATM   22    C PTH N 174      16.182  67.569  11.419  0.00  2.41          C 
HETATM   23    C PTH N 174      16.182  66.569  12.419  0.00  1.00          C 
HETATM   24    C PTH N 174      16.182  65.569  12.419  0.00  0.00          C 
END
HEADER 192_32.5_LYS246A-LYS265A_solventPath
HETATM    1    C PTH N 192      27.681  35.276  42.052  0.00 32.48          C 
HETATM    2    C PTH N 192      26.681  34.276  43.052  0.00 30.75          C 
HETATM    3    C PTH N 192      26.681  34.276  44.052  0.00 29.75          C 
HETATM    4    C PTH N 192      25.681  34.276  45.052  0.00 28.34          C 
HETATM    5    C PTH N 192      24.681  34.276  46.052  0.00 27.02          C 
HETATM    6    C PTH N 192      23.681  35.276  47.052  0.00 25.29          C 
HETATM    7    C PTH N 192      22.681  36.276  48.052  0.00 23.66          C 
HETATM    8    C PTH N 192      21.681  37.276  49.052  0.00 21.92          C 
HETATM    9    C PTH N 192      20.681  38.276  50.052  0.00 20.19          C 
HETATM   10    C PTH N 192      19.681  39.276  50.052  0.00 18.78          C 
HETATM   11    C PTH N 192      18.681  40.276  50.052  0.00 17.36          C 
HETATM   12    C PTH N 192      17.681  41.276  50.052  0.00 15.95          C 
HETATM   13    C PTH N 192      16.681  42.276  50.052  0.00 14.54          C 
HETATM   14    C PTH N 192      15.681  43.276  49.052  0.00 12.80          C 
HETATM   15    C PTH N 192      14.681  44.276  49.052  0.00 11.39          C 
HETATM   16    C PTH N 192      13.681  45.276  48.052  0.00  9.66          C 
HETATM   17    C PTH N 192      12.681  46.276  47.052  0.00  7.97          C 
HETATM   18    C PTH N 192      12.681  47.276  46.052  0.00  6.56          C 
HETATM   19    C PTH N 192      13.681  48.276  46.052  0.00  5.24          C 
HETATM   20    C PTH N 192      13.681  49.276  45.052  0.00  3.83          C 
HETATM   21    C PTH N 192      14.681  49.276  44.052  0.00  2.41          C 
HETATM   22    C PTH N 192      15.681  49.276  43.052  0.00  1.00          C 
HETATM   23    C PTH N 192      15.681  49.276  42.052  0.00  0.00          C 
END
HEADER 17_32.7_LYS269A-LYS246A_solventPath
HETATM    1    C PTH N  17      14.786  48.418  41.538  0.00 32.66          C 
HETATM    2    C PTH N  17      14.786  49.418  40.538  0.00 31.25          C 
HETATM    3    C PTH N  17      14.786  49.418  39.538  0.00 30.25          C 
HETATM    4    C PTH N  17      14.786  49.418  38.538  0.00 29.25          C 
HETATM    5    C PTH N  17      14.786  49.418  37.538  0.00 28.25          C 
HETATM    6    C PTH N  17      14.786  50.418  36.538  0.00 26.93          C 
HETATM    7    C PTH N  17      15.786  51.418  35.538  0.00 25.20          C 
HETATM    8    C PTH N  17      16.786  52.418  34.538  0.00 23.46          C 
HETATM    9    C PTH N  17      17.786  53.418  33.538  0.00 21.73          C 
HETATM   10    C PTH N  17      18.786  53.418  32.538  0.00 20.32          C 
HETATM   11    C PTH N  17      19.786  53.418  31.538  0.00 18.90          C 
HETATM   12    C PTH N  17      20.786  53.418  30.538  0.00 17.59          C 
HETATM   13    C PTH N  17      21.786  53.418  29.538  0.00 16.27          C 
HETATM   14    C PTH N  17      22.786  52.418  29.538  0.00 14.85          C 
HETATM   15    C PTH N  17      23.786  51.418  29.538  0.00 13.44          C 
HETATM   16    C PTH N  17      24.786  50.418  29.538  0.00 12.02          C 
HETATM   17    C PTH N  17      25.786  49.418  29.538  0.00 10.61          C 
HETATM   18    C PTH N  17      26.786  48.418  29.538  0.00  9.20          C 
HETATM   19    C PTH N  17      27.786  47.418  30.538  0.00  7.46          C 
HETATM   20    C PTH N  17      28.786  46.418  31.538  0.00  5.73          C 
HETATM   21    C PTH N  17      28.786  46.418  32.538  0.00  4.73          C 
HETATM   22    C PTH N  17      27.786  47.418  33.538  0.00  3.00          C 
HETATM   23    C PTH N  17      27.786  47.418  34.538  0.00  2.00          C 
HETATM   24    C PTH N  17      27.786  47.418  35.538  0.00  1.00          C 
HETATM   25    C PTH N  17      27.786  47.418  36.538  0.00  0.00          C 
END
HEADER 1_32.7_LYS135A-LYS336A_solventPath
HETATM    1    C PTH N   1      50.236  52.471  21.500  0.00 32.68          C 
HETATM    2    C PTH N   1      49.236  53.471  20.500  0.00 30.95          C 
HETATM    3    C PTH N   1      48.236  54.471  19.500  0.00 29.22          C 
HETATM    4    C PTH N   1      47.236  55.471  18.500  0.00 27.49          C 
HETATM    5    C PTH N   1      46.236  56.471  17.500  0.00 25.76          C 
HETATM    6    C PTH N   1      45.236  57.471  16.500  0.00 24.02          C 
HETATM    7    C PTH N   1      44.236  58.471  15.500  0.00 22.29          C 
HETATM    8    C PTH N   1      43.236  59.471  14.500  0.00 20.56          C 
HETATM    9    C PTH N   1      42.236  60.471  13.500  0.00 18.83          C 
HETATM   10    C PTH N   1      41.236  61.471  12.500  0.00 17.10          C 
HETATM   11    C PTH N   1      40.236  62.471  11.500  0.00 15.36          C 
HETATM   12    C PTH N   1      39.236  63.471  10.500  0.00 13.63          C 
HETATM   13    C PTH N   1      38.236  64.471  10.500  0.00 12.22          C 
HETATM   14    C PTH N   1      37.236  65.471  10.500  0.00 10.80          C 
HETATM   15    C PTH N   1      36.236  66.471  10.500  0.00  9.39          C 
HETATM   16    C PTH N   1      35.236  67.471  10.500  0.00  7.97          C 
HETATM   17    C PTH N   1      34.236  68.471  10.500  0.00  6.56          C 
HETATM   18    C PTH N   1      33.236  69.471   9.500  0.00  5.46          C 
HETATM   19    C PTH N   1      32.236  70.471   9.500  0.00  4.15          C 
HETATM   20    C PTH N   1      31.236  71.471  10.500  0.00  2.41          C 
HETATM   21    C PTH N   1      30.236  71.471  11.500  0.00  1.00          C 
HETATM   22    C PTH N   1      29.236  71.471  11.500  0.00  0.00          C 
END
HEADER 118_32.9_LYS161A-LYS124A_solventPath
HETATM    1    C PTH N 118      24.116  55.409   3.115  0.00 32.85          C 
HETATM    2    C PTH N 118      23.116  54.409   2.115  0.00 31.12          C 
HETATM    3    C PTH N 118      22.116  53.409   1.115  0.00 30.12          C 
HETATM    4    C PTH N 118      22.116  52.409   1.115  0.00 29.12          C 
HETATM    5    C PTH N 118      22.116  51.409   2.115  0.00 27.71          C 
HETATM    6    C PTH N 118      22.116  50.409   2.115  0.00 26.71          C 
HETATM    7    C PTH N 118      22.116  49.409   3.115  0.00 25.29          C 
HETATM    8    C PTH N 118      22.116  48.409   4.115  0.00 23.88          C 
HETATM    9    C PTH N 118      21.116  47.409   5.115  0.00 22.15          C 
HETATM   10    C PTH N 118      20.116  46.409   6.115  0.00 21.05          C 
HETATM   11    C PTH N 118      19.116  46.409   7.115  0.00 19.63          C 
HETATM   12    C PTH N 118      18.116  47.409   8.115  0.00 17.90          C 
HETATM   13    C PTH N 118      17.116  46.409   9.115  0.00 16.81          C 
HETATM   14    C PTH N 118      16.116  46.409  10.115  0.00 15.39          C 
HETATM   15    C PTH N 118      15.116  47.409  11.115  0.00 13.66          C 
HETATM   16    C PTH N 118      14.116  47.409  12.115  0.00 12.34          C 
HETATM   17    C PTH N 118      14.116  48.409  13.115  0.00 10.93          C 
HETATM   18    C PTH N 118      13.116  48.409  14.115  0.00  9.61          C 
HETATM   19    C PTH N 118      12.116  49.409  15.115  0.00  7.88          C 
HETATM   20    C PTH N 118      11.116  50.409  16.115  0.00  6.15          C 
HETATM   21    C PTH N 118      10.116  51.409  17.115  0.00  4.41          C 
HETATM   22    C PTH N 118      10.116  52.409  18.115  0.00  3.00          C 
HETATM   23    C PTH N 118      10.116  52.409  19.115  0.00  2.00          C 
HETATM   24    C PTH N 118      10.116  52.409  20.115  0.00  1.00          C 
HETATM   25    C PTH N 118      10.116  52.409  21.115  0.00  0.00          C 
END
HEADER 180_32.9_LYS366A-LYS124A_solventPath
HETATM    1    C PTH N 180      24.058  55.454   3.431  0.00 32.90          C 
HETATM    2    C PTH N 180      23.058  54.454   2.431  0.00 31.46          C 
HETATM    3    C PTH N 180      22.058  53.454   1.431  0.00 30.46          C 
HETATM    4    C PTH N 180      21.058  52.454   1.431  0.00 29.05          C 
HETATM    5    C PTH N 180      22.058  51.454   1.431  0.00 27.73          C 
HETATM    6    C PTH N 180      22.058  50.454   2.431  0.00 26.31          C 
HETATM    7    C PTH N 180      23.058  49.454   3.431  0.00 24.58          C 
HETATM    8    C PTH N 180      24.058  48.454   4.431  0.00 22.85          C 
HETATM    9    C PTH N 180      25.058  47.454   5.431  0.00 21.12          C 
HETATM   10    C PTH N 180      26.058  46.454   6.431  0.00 19.38          C 
HETATM   11    C PTH N 180      27.058  46.454   7.431  0.00 17.97          C 
HETATM   12    C PTH N 180      28.058  46.454   8.431  0.00 16.56          C 
HETATM   13    C PTH N 180      29.058  46.454   9.431  0.00 15.14          C 
HETATM   14    C PTH N 180      30.058  46.454  10.431  0.00 13.73          C 
HETATM   15    C PTH N 180      31.058  46.454  11.431  0.00 12.31          C 
HETATM   16    C PTH N 180      32.058  46.454  12.431  0.00 10.90          C 
HETATM   17    C PTH N 180      33.058  46.454  13.431  0.00  9.49          C 
HETATM   18    C PTH N 180      34.058  46.454  14.431  0.00  8.07          C 
HETATM   19    C PTH N 180      35.058  46.454  15.431  0.00  6.66          C 
HETATM   20    C PTH N 180      36.058  46.454  16.431  0.00  5.24          C 
HETATM   21    C PTH N 180      37.058  46.454  17.431  0.00  3.83          C 
HETATM   22    C PTH N 180      38.058  46.454  18.431  0.00  2.41          C 
HETATM   23    C PTH N 180      39.058  46.454  19.431  0.00  1.00          C 
HETATM   24    C PTH N 180      39.058  46.454  20.431  0.00  0.00          C 
END
HEADER 31_33.0_LYS65A-LYS474A_solventPath
HETATM    1    C PTH N  31      41.912  16.380  40.759  0.00 33.05          C 
HETATM    2    C PTH N  31      42.912  15.380  39.759  0.00 31.32          C 
HETATM    3    C PTH N  31      43.912  14.380  38.759  0.00 29.59          C 
HETATM    4    C PTH N  31      44.912  13.380  37.759  0.00 27.85          C 
HETATM    5    C PTH N  31      45.912  13.380  36.759  0.00 26.44          C 
HETATM    6    C PTH N  31      46.912  13.380  35.759  0.00 25.02          C 
HETATM    7    C PTH N  31      47.912  13.380  34.759  0.00 23.61          C 
HETATM    8    C PTH N  31      48.912  13.380  33.759  0.00 22.20          C 
HETATM    9    C PTH N  31      49.912  13.380  32.759  0.00 20.88          C 
HETATM   10    C PTH N  31      50.912  14.380  31.759  0.00 19.15          C 
HETATM   11    C PTH N  31      51.912  15.380  30.759  0.00 17.41          C 
HETATM   12    C PTH N  31      50.912  16.380  29.759  0.00 16.41          C 
HETATM   13    C PTH N  31      50.912  17.380  29.759  0.00 15.41          C 
HETATM   14    C PTH N  31      50.912  18.380  29.759  0.00 14.41          C 
HETATM   15    C PTH N  31      50.912  19.380  30.759  0.00 13.00          C 
HETATM   16    C PTH N  31      50.912  20.380  30.759  0.00 12.00          C 
HETATM   17    C PTH N  31      50.912  21.380  30.759  0.00 11.00          C 
HETATM   18    C PTH N  31      50.912  22.380  30.759  0.00 10.00          C 
HETATM   19    C PTH N  31      50.912  23.380  30.759  0.00  9.00          C 
HETATM   20    C PTH N  31      50.912  24.380  30.759  0.00  8.00          C 
HETATM   21    C PTH N  31      50.912  25.380  30.759  0.00  7.00          C 
HETATM   22    C PTH N  31      50.912  26.380  30.759  0.00  6.00          C 
HETATM   23    C PTH N  31      50.912  27.380  30.759  0.00  5.00          C 
HETATM   24    C PTH N  31      50.912  28.380  30.759  0.00  4.00          C 
HETATM   25    C PTH N  31      50.912  29.380  30.759  0.00  3.00          C 
HETATM   26    C PTH N  31      50.912  30.380  30.759  0.00  2.00          C 
HETATM   27    C PTH N  31      50.912  31.380  30.759  0.00  1.00          C 
HETATM   28    C PTH N  31      50.912  32.380  30.759  0.00  0.00          C 
END
HEADER 79_33.1_LYS321A-LYS260A_solventPath
HETATM    1    C PTH N  79      19.276  24.934  37.039  0.00 33.10          C 
HETATM    2    C PTH N  79      20.276  23.934  38.039  0.00 31.37          C 
HETATM    3    C PTH N  79      20.276  23.934  39.039  0.00 30.37          C 
HETATM    4    C PTH N  79      21.276  22.934  40.039  0.00 28.63          C 
HETATM    5    C PTH N  79      22.276  22.934  41.039  0.00 27.22          C 
HETATM    6    C PTH N  79      23.276  23.934  42.039  0.00 25.49          C 
HETATM    7    C PTH N  79      24.276  23.934  43.039  0.00 24.17          C 
HETATM    8    C PTH N  79      24.276  23.934  44.039  0.00 23.17          C 
HETATM    9    C PTH N  79      24.276  24.934  45.039  0.00 21.76          C 
HETATM   10    C PTH N  79      25.276  25.934  46.039  0.00 20.02          C 
HETATM   11    C PTH N  79      26.276  26.934  47.039  0.00 18.29          C 
HETATM   12    C PTH N  79      27.276  27.934  48.039  0.00 16.56          C 
HETATM   13    C PTH N  79      28.276  28.934  49.039  0.00 14.83          C 
HETATM   14    C PTH N  79      28.276  29.934  49.039  0.00 13.83          C 
HETATM   15    C PTH N  79      28.276  30.934  49.039  0.00 12.83          C 
HETATM   16    C PTH N  79      28.276  31.934  49.039  0.00 11.83          C 
HETATM   17    C PTH N  79      28.276  32.934  49.039  0.00 10.83          C 
HETATM   18    C PTH N  79      28.276  33.934  49.039  0.00  9.83          C 
HETATM   19    C PTH N  79      28.276  34.934  49.039  0.00  8.83          C 
HETATM   20    C PTH N  79      28.276  35.934  49.039  0.00  7.83          C 
HETATM   21    C PTH N  79      28.276  36.934  49.039  0.00  6.83          C 
HETATM   22    C PTH N  79      28.276  37.934  49.039  0.00  5.83          C 
HETATM   23    C PTH N  79      28.276  38.934  49.039  0.00  4.83          C 
HETATM   24    C PTH N  79      29.276  39.934  49.039  0.00  3.41          C 
HETATM   25    C PTH N  79      30.276  40.934  49.039  0.00  2.00          C 
HETATM   26    C PTH N  79      30.276  41.934  49.039  0.00  1.00          C 
HETATM   27    C PTH N  79      30.276  42.934  49.039  0.00  0.00          C 
END
HEADER 250_33.2_LYS366A-LYS172A_solventPath
HETATM    1    C PTH N 250      22.058  67.454  26.431  0.00 33.17          C 
HETATM    2    C PTH N 250      23.058  66.454  27.431  0.00 31.44          C 
HETATM    3    C PTH N 250      24.058  65.454  28.431  0.00 29.71          C 
HETATM    4    C PTH N 250      25.058  64.454  28.431  0.00 28.29          C 
HETATM    5    C PTH N 250      26.058  63.454  28.431  0.00 26.88          C 
HETATM    6    C PTH N 250      27.058  63.454  28.431  0.00 25.88          C 
HETATM    7    C PTH N 250      28.058  63.454  28.431  0.00 24.88          C 
HETATM    8    C PTH N 250      29.058  63.454  28.431  0.00 23.88          C 
HETATM    9    C PTH N 250      30.058  62.454  28.431  0.00 22.46          C 
HETATM   10    C PTH N 250      31.058  61.454  28.431  0.00 21.05          C 
HETATM   11    C PTH N 250      32.058  60.454  28.431  0.00 19.63          C 
HETATM   12    C PTH N 250      33.058  59.454  28.431  0.00 18.22          C 
HETATM   13    C PTH N 250      34.058  58.454  27.431  0.00 16.49          C 
HETATM   14    C PTH N 250      35.058  57.454  26.431  0.00 14.76          C 
HETATM   15    C PTH N 250      36.058  56.454  25.431  0.00 13.02          C 
HETATM   16    C PTH N 250      37.058  55.454  24.431  0.00 11.29          C 
HETATM   17    C PTH N 250      38.058  54.454  23.431  0.00  9.56          C 
HETATM   18    C PTH N 250      39.058  53.454  22.431  0.00  7.83          C 
HETATM   19    C PTH N 250      39.058  52.454  21.431  0.00  6.41          C 
HETATM   20    C PTH N 250      39.058  51.454  20.431  0.00  5.00          C 
HETATM   21    C PTH N 250      39.058  50.454  20.431  0.00  4.00          C 
HETATM   22    C PTH N 250      39.058  49.454  20.431  0.00  3.00          C 
HETATM   23    C PTH N 250      39.058  48.454  20.431  0.00  2.00          C 
HETATM   24    C PTH N 250      39.058  47.454  20.431  0.00  1.00          C 
HETATM   25    C PTH N 250      39.058  46.454  20.431  0.00  0.00          C 
END
HEADER 302_33.5_LYS335A-LYS310A_solventPath
HETATM    1    C PTH N 302      45.757  51.956  18.982  0.00 33.51          C 
HETATM    2    C PTH N 302      44.757  52.956  19.982  0.00 31.78          C 
HETATM    3    C PTH N 302      43.757  53.956  20.982  0.00 30.05          C 
HETATM    4    C PTH N 302      42.757  54.956  21.982  0.00 28.31          C 
HETATM    5    C PTH N 302      42.757  55.956  22.982  0.00 26.90          C 
HETATM    6    C PTH N 302      42.757  56.956  23.982  0.00 25.49          C 
HETATM    7    C PTH N 302      41.757  57.956  24.982  0.00 24.39          C 
HETATM    8    C PTH N 302      40.757  57.956  25.982  0.00 22.97          C 
HETATM    9    C PTH N 302      39.757  57.956  26.982  0.00 21.66          C 
HETATM   10    C PTH N 302      39.757  57.956  27.982  0.00 20.66          C 
HETATM   11    C PTH N 302      39.757  57.956  28.982  0.00 19.66          C 
HETATM   12    C PTH N 302      39.757  57.956  29.982  0.00 18.66          C 
HETATM   13    C PTH N 302      39.757  57.956  30.982  0.00 17.66          C 
HETATM   14    C PTH N 302      39.757  56.956  31.982  0.00 16.24          C 
HETATM   15    C PTH N 302      39.757  56.956  32.982  0.00 15.24          C 
HETATM   16    C PTH N 302      38.757  55.956  33.982  0.00 14.15          C 
HETATM   17    C PTH N 302      38.757  55.956  34.982  0.00 13.15          C 
HETATM   18    C PTH N 302      38.757  55.956  35.982  0.00 12.15          C 
HETATM   19    C PTH N 302      38.757  55.956  36.982  0.00 11.15          C 
HETATM   20    C PTH N 302      38.757  55.956  37.982  0.00 10.15          C 
HETATM   21    C PTH N 302      38.757  55.956  38.982  0.00  9.15          C 
HETATM   22    C PTH N 302      38.757  55.956  39.982  0.00  8.15          C 
HETATM   23    C PTH N 302      38.757  55.956  40.982  0.00  7.15          C 
HETATM   24    C PTH N 302      38.757  55.956  41.982  0.00  6.15          C 
HETATM   25    C PTH N 302      38.757  56.956  42.982  0.00  4.83          C 
HETATM   26    C PTH N 302      37.757  56.956  43.982  0.00  3.41          C 
HETATM   27    C PTH N 302      36.757  56.956  44.982  0.00  2.00          C 
HETATM   28    C PTH N 302      36.757  56.956  45.982  0.00  1.00          C 
HETATM   29    C PTH N 302      36.757  56.956  46.982  0.00  0.00          C 
END
HEADER 115_33.6_LYS223A-LYS124A_solventPath
HETATM    1    C PTH N 115      23.838  55.295   3.489  0.00 33.56          C 
HETATM    2    C PTH N 115      22.838  54.295   2.489  0.00 31.83          C 
HETATM    3    C PTH N 115      21.838  53.295   1.489  0.00 30.83          C 
HETATM    4    C PTH N 115      21.838  52.295   1.489  0.00 29.83          C 
HETATM    5    C PTH N 115      21.838  51.295   2.489  0.00 28.41          C 
HETATM    6    C PTH N 115      21.838  50.295   2.489  0.00 27.41          C 
HETATM    7    C PTH N 115      21.838  49.295   3.489  0.00 26.00          C 
HETATM    8    C PTH N 115      21.838  48.295   4.489  0.00 24.59          C 
HETATM    9    C PTH N 115      20.838  47.295   5.489  0.00 22.85          C 
HETATM   10    C PTH N 115      19.838  46.295   6.489  0.00 21.12          C 
HETATM   11    C PTH N 115      18.838  45.295   7.489  0.00 19.39          C 
HETATM   12    C PTH N 115      17.838  44.295   8.489  0.00 17.66          C 
HETATM   13    C PTH N 115      17.838  43.295   9.489  0.00 16.24          C 
HETATM   14    C PTH N 115      17.838  42.295  10.489  0.00 14.83          C 
HETATM   15    C PTH N 115      17.838  41.295  11.489  0.00 13.41          C 
HETATM   16    C PTH N 115      17.838  40.295  12.489  0.00 12.00          C 
HETATM   17    C PTH N 115      17.838  40.295  13.489  0.00 11.00          C 
HETATM   18    C PTH N 115      17.838  40.295  14.489  0.00 10.00          C 
HETATM   19    C PTH N 115      17.838  40.295  15.489  0.00  9.00          C 
HETATM   20    C PTH N 115      17.838  40.295  16.489  0.00  8.00          C 
HETATM   21    C PTH N 115      17.838  40.295  17.489  0.00  7.00          C 
HETATM   22    C PTH N 115      17.838  40.295  18.489  0.00  6.00          C 
HETATM   23    C PTH N 115      17.838  40.295  19.489  0.00  5.00          C 
HETATM   24    C PTH N 115      17.838  40.295  20.489  0.00  4.00          C 
HETATM   25    C PTH N 115      17.838  40.295  21.489  0.00  3.00          C 
HETATM   26    C PTH N 115      17.838  40.295  22.489  0.00  2.00          C 
HETATM   27    C PTH N 115      17.838  40.295  23.489  0.00  1.00          C 
HETATM   28    C PTH N 115      17.838  40.295  24.489  0.00  0.00          C 
END
HEADER 47_33.6_LYS246A-LYS206A_solventPath
HETATM    1    C PTH N  47      27.681  54.276  18.052  0.00 33.63          C 
HETATM    2    C PTH N  47      28.681  53.276  19.052  0.00 31.90          C 
HETATM    3    C PTH N  47      28.681  53.276  20.052  0.00 30.90          C 
HETATM    4    C PTH N  47      29.681  52.276  21.052  0.00 29.22          C 
HETATM    5    C PTH N  47      28.681  51.276  22.052  0.00 28.12          C 
HETATM    6    C PTH N  47      27.681  51.276  23.052  0.00 26.71          C 
HETATM    7    C PTH N  47      27.681  52.276  24.052  0.00 25.39          C 
HETATM    8    C PTH N  47      26.681  53.276  25.052  0.00 23.66          C 
HETATM    9    C PTH N  47      25.681  53.276  26.052  0.00 22.24          C 
HETATM   10    C PTH N  47      24.681  53.276  27.052  0.00 20.83          C 
HETATM   11    C PTH N  47      23.681  53.276  28.052  0.00 19.41          C 
HETATM   12    C PTH N  47      22.681  53.276  29.052  0.00 18.00          C 
HETATM   13    C PTH N  47      21.681  53.276  30.052  0.00 16.59          C 
HETATM   14    C PTH N  47      20.681  53.276  31.052  0.00 15.17          C 
HETATM   15    C PTH N  47      19.681  53.276  32.052  0.00 13.76          C 
HETATM   16    C PTH N  47      18.681  53.276  33.052  0.00 12.34          C 
HETATM   17    C PTH N  47      17.681  52.276  34.052  0.00 10.61          C 
HETATM   18    C PTH N  47      16.681  51.276  35.052  0.00  8.88          C 
HETATM   19    C PTH N  47      15.681  50.276  36.052  0.00  7.15          C 
HETATM   20    C PTH N  47      14.681  49.276  37.052  0.00  5.41          C 
HETATM   21    C PTH N  47      14.681  49.276  38.052  0.00  4.41          C 
HETATM   22    C PTH N  47      15.681  49.276  39.052  0.00  3.00          C 
HETATM   23    C PTH N  47      15.681  49.276  40.052  0.00  2.00          C 
HETATM   24    C PTH N  47      15.681  49.276  41.052  0.00  1.00          C 
HETATM   25    C PTH N  47      15.681  49.276  42.052  0.00  0.00          C 
END
HEADER 7_33.7_LYS246A-LYS260A_solventPath
HETATM    1    C PTH N   7      18.681  25.276  37.052  0.00 33.71          C 
HETATM    2    C PTH N   7      17.681  26.276  36.052  0.00 31.97          C 
HETATM    3    C PTH N   7      16.681  26.276  35.052  0.00 30.66          C 
HETATM    4    C PTH N   7      15.681  27.276  35.052  0.00 29.24          C 
HETATM    5    C PTH N   7      14.681  28.276  35.052  0.00 27.83          C 
HETATM    6    C PTH N   7      13.681  29.276  35.052  0.00 26.41          C 
HETATM    7    C PTH N   7      12.681  30.276  35.052  0.00 25.00          C 
HETATM    8    C PTH N   7      11.681  31.276  35.052  0.00 23.59          C 
HETATM    9    C PTH N   7      10.681  32.276  35.052  0.00 22.17          C 
HETATM   10    C PTH N   7       9.681  33.276  36.052  0.00 21.07          C 
HETATM   11    C PTH N   7       9.681  34.276  37.052  0.00 19.76          C 
HETATM   12    C PTH N   7       9.681  35.276  38.052  0.00 18.44          C 
HETATM   13    C PTH N   7       9.681  36.276  38.052  0.00 17.44          C 
HETATM   14    C PTH N   7       9.681  37.276  38.052  0.00 16.44          C 
HETATM   15    C PTH N   7       9.681  38.276  38.052  0.00 15.44          C 
HETATM   16    C PTH N   7       9.681  39.276  38.052  0.00 14.44          C 
HETATM   17    C PTH N   7       9.681  40.276  38.052  0.00 13.44          C 
HETATM   18    C PTH N   7       9.681  41.276  38.052  0.00 12.44          C 
HETATM   19    C PTH N   7       9.681  42.276  38.052  0.00 11.44          C 
HETATM   20    C PTH N   7      10.681  43.276  38.052  0.00 10.02          C 
HETATM   21    C PTH N   7      11.681  44.276  38.052  0.00  8.61          C 
HETATM   22    C PTH N   7      11.681  45.276  38.052  0.00  7.61          C 
HETATM   23    C PTH N   7      11.681  46.276  38.052  0.00  6.61          C 
HETATM   24    C PTH N   7      12.681  47.276  39.052  0.00  4.88          C 
HETATM   25    C PTH N   7      13.681  48.276  40.052  0.00  3.15          C 
HETATM   26    C PTH N   7      14.681  49.276  41.052  0.00  1.41          C 
HETATM   27    C PTH N   7      15.681  49.276  42.052  0.00  0.00          C 
END
HEADER 10_33.7_LYS269A-LYS336A_solventPath
HETATM    1    C PTH N  10      49.786  52.418  21.538  0.00 33.66          C 
HETATM    2    C PTH N  10      48.786  53.418  20.538  0.00 31.93          C 
HETATM    3    C PTH N  10      47.786  53.418  20.538  0.00 30.93          C 
HETATM    4    C PTH N  10      46.786  53.418  20.538  0.00 29.93          C 
HETATM    5    C PTH N  10      45.786  53.418  20.538  0.00 28.93          C 
HETATM    6    C PTH N  10      44.786  53.418  20.538  0.00 27.93          C 
HETATM    7    C PTH N  10      43.786  53.418  20.538  0.00 26.93          C 
HETATM    8    C PTH N  10      42.786  54.418  21.538  0.00 25.83          C 
HETATM    9    C PTH N  10      41.786  53.418  22.538  0.00 24.10          C 
HETATM   10    C PTH N  10      40.786  53.418  22.538  0.00 23.10          C 
HETATM   11    C PTH N  10      39.786  52.418  22.538  0.00 21.78          C 
HETATM   12    C PTH N  10      38.786  51.418  23.538  0.00 20.05          C 
HETATM   13    C PTH N  10      37.786  51.418  24.538  0.00 18.63          C 
HETATM   14    C PTH N  10      36.786  50.418  25.538  0.00 16.90          C 
HETATM   15    C PTH N  10      35.786  50.418  26.538  0.00 15.49          C 
HETATM   16    C PTH N  10      34.786  50.418  27.538  0.00 14.07          C 
HETATM   17    C PTH N  10      33.786  50.418  27.538  0.00 13.07          C 
HETATM   18    C PTH N  10      32.786  49.418  28.538  0.00 11.34          C 
HETATM   19    C PTH N  10      31.786  48.418  29.538  0.00  9.61          C 
HETATM   20    C PTH N  10      30.786  47.418  30.538  0.00  7.88          C 
HETATM   21    C PTH N  10      29.786  46.418  31.538  0.00  6.15          C 
HETATM   22    C PTH N  10      28.786  46.418  32.538  0.00  4.73          C 
HETATM   23    C PTH N  10      27.786  47.418  33.538  0.00  3.00          C 
HETATM   24    C PTH N  10      27.786  47.418  34.538  0.00  2.00          C 
HETATM   25    C PTH N  10      27.786  47.418  35.538  0.00  1.00          C 
HETATM   26    C PTH N  10      27.786  47.418  36.538  0.00  0.00          C 
END
HEADER 141_34.0_LYS114A-LYS124A_solventPath
HETATM    1    C PTH N 141      22.286  43.755  25.695  0.00 34.00          C 
HETATM    2    C PTH N 141      21.286  44.755  24.695  0.00 32.27          C 
HETATM    3    C PTH N 141      21.286  44.755  23.695  0.00 31.27          C 
HETATM    4    C PTH N 141      21.286  45.755  22.695  0.00 29.85          C 
HETATM    5    C PTH N 141      20.286  46.755  21.695  0.00 28.76          C 
HETATM    6    C PTH N 141      20.286  46.755  20.695  0.00 27.76          C 
HETATM    7    C PTH N 141      20.286  46.755  19.695  0.00 26.76          C 
HETATM    8    C PTH N 141      21.286  46.755  18.695  0.00 25.44          C 
HETATM    9    C PTH N 141      22.286  46.755  17.695  0.00 24.12          C 
HETATM   10    C PTH N 141      22.286  46.755  16.695  0.00 23.12          C 
HETATM   11    C PTH N 141      22.286  46.755  15.695  0.00 22.12          C 
HETATM   12    C PTH N 141      22.286  46.755  14.695  0.00 21.12          C 
HETATM   13    C PTH N 141      23.286  46.755  13.695  0.00 19.85          C 
HETATM   14    C PTH N 141      23.286  46.755  12.695  0.00 18.85          C 
HETATM   15    C PTH N 141      23.286  46.755  11.695  0.00 17.85          C 
HETATM   16    C PTH N 141      23.286  46.755  10.695  0.00 16.85          C 
HETATM   17    C PTH N 141      23.286  46.755   9.695  0.00 15.85          C 
HETATM   18    C PTH N 141      23.286  46.755   8.695  0.00 14.85          C 
HETATM   19    C PTH N 141      23.286  46.755   7.695  0.00 13.85          C 
HETATM   20    C PTH N 141      23.286  47.755   6.695  0.00 12.44          C 
HETATM   21    C PTH N 141      23.286  48.755   5.695  0.00 11.02          C 
HETATM   22    C PTH N 141      23.286  48.755   4.695  0.00 10.02          C 
HETATM   23    C PTH N 141      23.286  49.755   3.695  0.00  8.61          C 
HETATM   24    C PTH N 141      22.286  50.755   2.695  0.00  6.88          C 
HETATM   25    C PTH N 141      22.286  51.755   1.695  0.00  5.46          C 
HETATM   26    C PTH N 141      23.286  52.755   2.695  0.00  3.73          C 
HETATM   27    C PTH N 141      24.286  53.755   3.695  0.00  2.00          C 
HETATM   28    C PTH N 141      24.286  54.755   3.695  0.00  1.00          C 
HETATM   29    C PTH N 141      24.286  55.755   3.695  0.00  0.00          C 
END
HEADER 73_-3.0_LYS65A-LYS260A_solventPath
HETATM    1    C PTH N  73      18.912  25.380  36.759  0.00 -3.00          C 
END
HEADER 264_-3.0_LYS65A-LYS229A_solventPath
HETATM    1    C PTH N 264      16.912  31.380  29.759  0.00 -3.00          C 
END
HEADER 251_-3.0_LYS321A-LYS206A_solventPath
HETATM    1    C PTH N 251      27.276  54.934  18.039  0.00 -3.00          C 
END
HEADER 72_-3.0_LYS321A-LYS205A_solventPath
HETATM    1    C PTH N  72      26.276  49.934  15.039  0.00 -3.00          C 
END
HEADER 181_-3.0_LYS366A-LYS165A_solventPath
HETATM    1    C PTH N 181       7.058  59.454  26.431  0.00 -3.00          C 
END
HEADER 290_-3.0_LYS336A-LYS223A_solventPath
HETATM    1    C PTH N 290      17.603  39.319  24.445  0.00 -3.00          C 
END
HEADER 308_-3.0_LYS497A-LYS262A_solventPath
HETATM    1    C PTH N 308      20.943  27.478  42.924  0.00 -3.00          C 
END
HEADER 241_-3.0_LYS161A-LYS335A_solventPath
HETATM    1    C PTH N 241      46.077  51.869  18.904  0.00 -3.00          C 
END
HEADER 29_-3.0_LYS392A-LYS336A_solventPath
HETATM    1    C PTH N  29      50.103  52.819  21.945  0.00 -3.00          C 
END
HEADER 156_-3.0_LYS504A-LYS321A_solventPath
HETATM    1    C PTH N 156      29.562  41.985  48.704  0.00 -3.00          C 
END
HEADER 287_-3.0_LYS262A-LYS165A_solventPath
HETATM    1    C PTH N 287      20.559  27.460  42.549  0.00 -3.00          C 
END
HEADER 291_-3.0_LYS65A-LYS255A_solventPath
HETATM    1    C PTH N 291      12.829  35.700  39.128  0.00 -3.00          C 
END
HEADER 41_-3.0_LYS336A-LYS185A_solventPath
HETATM    1    C PTH N  41      15.788  71.955  18.687  0.00 -3.00          C 
END
HEADER 304_-3.0_LYS335A-LYS392A_solventPath
HETATM    1    C PTH N 304      46.077  51.869  18.904  0.00 -3.00          C 
END
HEADER 26_-3.0_LYS246A-LYS124A_solventPath
HETATM    1    C PTH N  26      23.786  55.255   3.195  0.00 -3.00          C 
END
HEADER 194_-3.0_LYS366A-LYS392A_solventPath
HETATM    1    C PTH N 194      45.486  52.715  58.627  0.00 -3.00          C 
END
HEADER 5_-3.0_LYS246A-LYS135A_solventPath
HETATM    1    C PTH N   5      28.681  71.276  11.052  0.00 -3.00          C 
END
HEADER 30_-3.0_LYS392A-LYS61A_solventPath
HETATM    1    C PTH N  30      46.986  29.215  26.127  0.00 -3.00          C 
END
HEADER 295_-3.0_LYS187A-LYS335A_solventPath
HETATM    1    C PTH N 295      46.077  51.869  18.904  0.00 -3.00          C 
END
HEADER 240_-3.0_LYS161A-LYS336A_solventPath
HETATM    1    C PTH N 240      50.103  52.819  21.945  0.00 -3.00          C 
END
HEADER 65_-3.0_LYS65A-LYS246A_solventPath
HETATM    1    C PTH N  65      15.181  48.776  41.552  0.00 -3.00          C 
END
HEADER 199_-3.0_LYS304A-LYS88A_solventPath
HETATM    1    C PTH N 199      30.363  63.728  39.624  0.00 -3.00          C 
END
HEADER 43_-3.0_LYS504A-LYS336A_solventPath
HETATM    1    C PTH N  43      50.562  52.985  21.704  0.00 -3.00          C 
END
HEADER 272_-3.0_LYS165A-LYS88A_solventPath
HETATM    1    C PTH N 272      33.559  25.460  22.549  0.00 -3.00          C 
END
HEADER 270_-3.0_LYS134A-LYS321A_solventPath
HETATM    1    C PTH N 270      29.776  42.434  48.539  0.00 -3.00          C 
END
HEADER 15_-3.0_LYS336A-LYS165A_solventPath
HETATM    1    C PTH N  15       7.059  58.960  26.049  0.00 -3.00          C 
END
HEADER 75_-3.0_LYS336A-LYS187A_solventPath
HETATM    1    C PTH N  75       8.542  66.863  20.144  0.00 -3.00          C 
END
HEADER 74_-3.0_LYS134A-LYS61A_solventPath
HETATM    1    C PTH N  74      47.050  28.967  26.137  0.00 -3.00          C 
END
HEADER 189_-3.0_LYS260A-LYS336A_solventPath
HETATM    1    C PTH N 189      18.603  25.319  36.445  0.00 -3.00          C 
END
HEADER 132_-3.0_LYS161A-LYS61A_solventPath
HETATM    1    C PTH N 132      47.050  28.967  26.137  0.00 -3.00          C 
END
HEADER 93_-3.0_LYS206A-LYS392A_solventPath
HETATM    1    C PTH N  93      45.486  52.715  58.627  0.00 -3.00          C 
END
HEADER 173_-3.0_LYS246A-LYS421A_solventPath
HETATM    1    C PTH N 173      52.441  39.334  64.367  0.00 -3.00          C 
END
HEADER 305_-3.0_LYS140A-LYS88A_solventPath
HETATM    1    C PTH N 305      34.013  25.725  22.878  0.00 -3.00          C 
END
HEADER 265_-3.0_LYS124A-LYS310A_solventPath
HETATM    1    C PTH N 265      36.257  56.456  46.482  0.00 -3.00          C 
END
HEADER 267_-3.0_LYS321A-LYS140A_solventPath
HETATM    1    C PTH N 267      15.682  65.069  11.919  0.00 -3.00          C 
END
HEADER 299_-3.0_LYS504A-LYS366A_solventPath
HETATM    1    C PTH N 299      38.562  45.985  19.704  0.00 -3.00          C 
END
HEADER 104_-3.0_LYS392A-LYS88A_solventPath
HETATM    1    C PTH N 104      34.013  25.725  22.878  0.00 -3.00          C 
END
HEADER 58_-3.0_LYS321A-LYS135A_solventPath
HETATM    1    C PTH N  58      28.736  70.971  11.000  0.00 -3.00          C 
END
HEADER 128_-3.0_LYS321A-LYS124A_solventPath
HETATM    1    C PTH N 128      23.786  55.255   3.195  0.00 -3.00          C 
END
HEADER 11_-3.0_LYS135A-LYS255A_solventPath
HETATM    1    C PTH N  11      12.829  35.700  39.128  0.00 -3.00          C 
END
HEADER 219_-3.0_THR194A-LYS61A_solventPath
HETATM    1    C PTH N 219      18.647  66.609  17.608  0.00 -3.00          C 
END
HEADER 55_-3.0_LYS135A-LYS61A_solventPath
HETATM    1    C PTH N  55      47.050  28.967  26.137  0.00 -3.00          C 
END
HEADER 255_-3.0_LYS88A-LYS187A_solventPath
HETATM    1    C PTH N 255       8.542  66.863  20.144  0.00 -3.00          C 
END
HEADER 20_-3.0_LYS65A-LYS135A_solventPath
HETATM    1    C PTH N  20      28.736  70.971  11.000  0.00 -3.00          C 
END
HEADER 277_-3.0_LYS503A-LYS229A_solventPath
HETATM    1    C PTH N 277      17.385  30.919  30.018  0.00 -3.00          C 
END
HEADER 298_-3.0_LYS262A-LYS140A_solventPath
HETATM    1    C PTH N 298      20.943  27.478  42.924  0.00 -3.00          C 
END
HEADER 268_-3.0_LYS140A-LYS61A_solventPath
HETATM    1    C PTH N 268      47.050  28.967  26.137  0.00 -3.00          C 
END
HEADER 105_-3.0_LYS165A-LYS61A_solventPath
HETATM    1    C PTH N 105      47.050  28.967  26.137  0.00 -3.00          C 
END
HEADER 36_-3.0_LYS503A-LYS255A_solventPath
HETATM    1    C PTH N  36      12.829  35.700  39.128  0.00 -3.00          C 
END
HEADER 256_-3.0_LYS392A-LYS165A_solventPath
HETATM    1    C PTH N 256       7.059  58.960  26.049  0.00 -3.00          C 
END
HEADER 114_-3.0_LYS229A-LYS504A_solventPath
HETATM    1    C PTH N 114      63.062  25.485  52.204  0.00 -3.00          C 
END
HEADER 46_-3.0_LYS65A-LYS165A_solventPath
HETATM    1    C PTH N  46       7.059  58.960  26.049  0.00 -3.00          C 
END
HEADER 44_-3.0_LYS65A-LYS140A_solventPath
HETATM    1    C PTH N  44      15.682  65.069  11.919  0.00 -3.00          C 
END
HEADER 208_-3.0_THR138A-LYS61A_solventPath
HETATM    1    C PTH N 208      47.050  28.967  26.137  0.00 -3.00          C 
END
HEADER 252_-3.0_LYS135A-LYS392A_solventPath
HETATM    1    C PTH N 252      45.486  52.715  58.627  0.00 -3.00          C 
END
HEADER 83_-3.0_LYS503A-LYS205A_solventPath
HETATM    1    C PTH N  83      25.880  49.460  15.289  0.00 -3.00          C 
END
HEADER 312_-3.0_LYS65A-LYS185A_solventPath
HETATM    1    C PTH N 312      15.788  71.955  18.687  0.00 -3.00          C 
END
HEADER 276_-3.0_LYS187A-LYS65A_solventPath
HETATM    1    C PTH N 276      50.412  31.880  30.259  0.00 -3.00          C 
END
HEADER 258_-3.0_LYS205A-LYS504A_solventPath
HETATM    1    C PTH N 258      63.062  25.485  52.204  0.00 -3.00          C 
END
HEADER 32_-3.0_LYS140A-LYS474A_solventPath
HETATM    1    C PTH N  32      41.858  16.269  40.726  0.00 -3.00          C 
END
HEADER 49_-3.0_LYS124A-LYS497A_solventPath
HETATM    1    C PTH N  49      57.104  25.150  46.727  0.00 -3.00          C 
END
HEADER 23_-3.0_LYS503A-LYS134A_solventPath
HETATM    1    C PTH N  23      27.086  65.666  12.430  0.00 -3.00          C 
END
HEADER 52_-3.0_LYS165A-LYS497A_solventPath
HETATM    1    C PTH N  52      57.104  25.150  46.727  0.00 -3.00          C 
END
HEADER 21_-3.0_LYS503A-LYS124A_solventPath
HETATM    1    C PTH N  21      23.786  55.255   3.195  0.00 -3.00          C 
END
HEADER 51_-3.0_LYS503A-LYS165A_solventPath
HETATM    1    C PTH N  51       7.059  58.960  26.049  0.00 -3.00          C 
END
HEADER 147_-3.0_LYS140A-LYS497A_solventPath
HETATM    1    C PTH N 147      57.104  25.150  46.727  0.00 -3.00          C 
END
HEADER 40_-3.0_LYS503A-LYS140A_solventPath
HETATM    1    C PTH N  40      15.682  65.069  11.919  0.00 -3.00          C 
END
HEADER 271_-3.0_LYS140A-LYS504A_solventPath
HETATM    1    C PTH N 271      63.062  25.485  52.204  0.00 -3.00          C 
END
HEADER 224_-1.0_LYS246A-SER268A_solventPath
HETATM    1    C PTH N 224      23.681  45.276  41.052  0.00 -1.00          C 
END
HEADER 124_-1.0_LYS205A-LYS134A_solventPath
HETATM    1    C PTH N 124      27.380  65.960  12.789  0.00 -1.00          C 
END
HEADER 138_-1.0_LYS304A-LYS269A_solventPath
HETATM    1    C PTH N 138      30.786  63.418  39.538  0.00 -1.00          C 
END
HEADER 24_-1.0_LYS269A-LYS255A_solventPath
HETATM    1    C PTH N  24      12.786  35.418  39.538  0.00 -1.00          C 
END
HEADER 210_-1.0_THR138A-LYS206A_solventPath
HETATM    1    C PTH N 210      27.282  54.616  17.777  0.00 -1.00          C 
END
HEADER 78_-1.0_LYS140A-LYS205A_solventPath
HETATM    1    C PTH N  78      26.182  49.569  15.419  0.00 -1.00          C 
END
HEADER 286_-1.0_LYS229A-LYS269A_solventPath
HETATM    1    C PTH N 286      26.885  46.419  36.518  0.00 -1.00          C 
END
HEADER 149_-1.0_LYS206A-LYS185A_solventPath
HETATM    1    C PTH N 149      15.698  72.225  18.415  0.00 -1.00          C 
END
HEADER 134_-1.0_LYS321A-LYS392A_solventPath
HETATM    1    C PTH N 134      45.276  52.934  59.039  0.00 -1.00          C 
END
HEADER 117_-1.0_LYS223A-LYS265A_solventPath
HETATM    1    C PTH N 117      27.838  35.295  41.489  0.00 -1.00          C 
END
HEADER 303_-1.0_LYS88A-LYS114A_solventPath
HETATM    1    C PTH N 303      22.513  43.225  26.378  0.00 -1.00          C 
END
HEADER 196_-1.0_LYS265A-LYS88A_solventPath
HETATM    1    C PTH N 196      28.513  35.225  41.378  0.00 -1.00          C 
END
HEADER 123_-1.0_LYS205A-LYS135A_solventPath
HETATM    1    C PTH N 123      28.380  70.960  10.789  0.00 -1.00          C 
END
HEADER 98_-1.0_LYS206A-LYS165A_solventPath
HETATM    1    C PTH N  98       6.698  59.225  26.415  0.00 -1.00          C 
END
HEADER 158_-1.0_LYS206A-LYS187A_solventPath
HETATM    1    C PTH N 158       8.698  67.225  20.415  0.00 -1.00          C 
END
HEADER 167_-1.0_LYS269A-LYS260A_solventPath
HETATM    1    C PTH N 167      18.786  25.418  36.538  0.00 -1.00          C 
END
HEADER 160_-1.0_LYS321A-LYS114A_solventPath
HETATM    1    C PTH N 160      22.276  43.934  26.039  0.00 -1.00          C 
END
HEADER 201_-1.0_LYS304A-LYS206A_solventPath
HETATM    1    C PTH N 201      30.698  64.225  39.415  0.00 -1.00          C 
END
HEADER 215_-1.0_THR327A-LYS65A_solventPath
HETATM    1    C PTH N 215      34.912  51.380  31.759  0.00 -1.00          C 
END
HEADER 209_-1.0_LYS134A-LYS165A_solventPath
HETATM    1    C PTH N 209       6.586  59.166  25.930  0.00 -1.00          C 
END
HEADER 306_-1.0_LYS321A-LYS229A_solventPath
HETATM    1    C PTH N 306      17.276  30.934  30.039  0.00 -1.00          C 
END
HEADER 18_-1.0_LYS265A-LYS61A_solventPath
HETATM    1    C PTH N  18      28.550  35.467  41.637  0.00 -1.00          C 
END
HEADER 139_-1.0_LYS187A-LYS124A_solventPath
HETATM    1    C PTH N 139      24.042  55.363   3.644  0.00 -1.00          C 
END
HEADER 244_-1.0_LYS269A-LYS165A_solventPath
HETATM    1    C PTH N 244       6.786  59.418  26.538  0.00 -1.00          C 
END
HEADER 217_-1.0_SER332A-LYS61A_solventPath
HETATM    1    C PTH N 217      46.550  54.467  25.637  0.00 -1.00          C 
END
HEADER 2_-1.0_LYS269A-LYS88A_solventPath
HETATM    1    C PTH N   2      33.786  25.418  22.538  0.00 -1.00          C 
END
HEADER 216_-1.0_THR327A-LYS61A_solventPath
HETATM    1    C PTH N 216      34.550  51.467  31.637  0.00 -1.00          C 
END
HEADER 145_-1.0_LYS134A-LYS114A_solventPath
HETATM    1    C PTH N 145      22.586  43.166  25.930  0.00 -1.00          C 
END
HEADER 293_-1.0_LYS140A-LYS114A_solventPath
HETATM    1    C PTH N 293      22.182  43.569  26.419  0.00 -1.00          C 
END
HEADER 285_-1.0_LYS321A-LYS223A_solventPath
HETATM    1    C PTH N 285      17.276  39.934  24.039  0.00 -1.00          C 
END
HEADER 168_-1.0_LYS304A-LYS366A_solventPath
HETATM    1    C PTH N 168      30.058  63.454  39.431  0.00 -1.00          C 
END
HEADER 249_-1.0_LYS366A-LYS229A_solventPath
HETATM    1    C PTH N 249      17.058  30.454  30.431  0.00 -1.00          C 
END
HEADER 273_-1.0_LYS140A-LYS223A_solventPath
HETATM    1    C PTH N 273      17.182  39.569  24.419  0.00 -1.00          C 
END
HEADER 109_-1.0_LYS65A-LYS269A_solventPath
HETATM    1    C PTH N 109      26.912  47.380  35.759  0.00 -1.00          C 
END
HEADER 202_-1.0_LYS246A-LYS205A_solventPath
HETATM    1    C PTH N 202      25.681  49.276  15.052  0.00 -1.00          C 
END
HEADER 227_-1.0_LYS229A-LYS206A_solventPath
HETATM    1    C PTH N 227      26.885  54.419  17.518  0.00 -1.00          C 
END
HEADER 68_-1.0_LYS269A-LYS61A_solventPath
HETATM    1    C PTH N  68      46.786  29.418  26.538  0.00 -1.00          C 
END
HEADER 232_-1.0_LYS61A-LYS114A_solventPath
HETATM    1    C PTH N 232      22.550  43.467  25.637  0.00 -1.00          C 
END
HEADER 42_-1.0_LYS165A-LYS124A_solventPath
HETATM    1    C PTH N  42      23.559  55.460   3.549  0.00 -1.00          C 
END
HEADER 169_-1.0_LYS310A-LYS366A_solventPath
HETATM    1    C PTH N 169      38.757  45.956  19.982  0.00 -1.00          C 
END
HEADER 88_-1.0_LYS304A-LYS336A_solventPath
HETATM    1    C PTH N  88      30.603  63.319  39.445  0.00 -1.00          C 
END
HEADER 188_-1.0_LYS165A-LYS135A_solventPath
HETATM    1    C PTH N 188      28.559  71.460  10.549  0.00 -1.00          C 
END
HEADER 97_-1.0_LYS503A-LYS392A_solventPath
HETATM    1    C PTH N  97      45.074  53.060  59.096  0.00 -1.00          C 
END
HEADER 107_-1.0_LYS336A-LYS114A_solventPath
HETATM    1    C PTH N 107      22.603  43.319  26.445  0.00 -1.00          C 
END
HEADER 198_-1.0_LYS321A-LYS65A_solventPath
HETATM    1    C PTH N 198      50.276  31.934  30.039  0.00 -1.00          C 
END
HEADER 16_-1.0_LYS304A-LYS135A_solventPath
HETATM    1    C PTH N  16      30.236  63.471  39.500  0.00 -1.00          C 
END
HEADER 274_-1.0_LYS474A-LYS321A_solventPath
HETATM    1    C PTH N 274      29.358  42.769  48.226  0.00 -1.00          C 
END
HEADER 230_-1.0_LYS392A-LYS265A_solventPath
HETATM    1    C PTH N 230      27.986  35.215  42.127  0.00 -1.00          C 
END
HEADER 177_-1.0_LYS366A-LYS321A_solventPath
HETATM    1    C PTH N 177      30.058  42.454  48.431  0.00 -1.00          C 
END
HEADER 191_-1.0_LYS206A-LYS88A_solventPath
HETATM    1    C PTH N 191      33.698  26.225  22.415  0.00 -1.00          C 
END
HEADER 179_-1.0_LYS205A-LYS265A_solventPath
HETATM    1    C PTH N 179      28.380  34.960  41.789  0.00 -1.00          C 
END
HEADER 142_-1.0_LYS65A-LYS114A_solventPath
HETATM    1    C PTH N 142      22.912  43.380  25.759  0.00 -1.00          C 
END
HEADER 226_-1.0_LYS366A-LYS140A_solventPath
HETATM    1    C PTH N 226      16.058  65.454  11.431  0.00 -1.00          C 
END
HEADER 313_-1.0_LYS265A-LYS497A_solventPath
HETATM    1    C PTH N 313      57.602  25.492  46.312  0.00 -1.00          C 
END
HEADER 81_-1.0_LYS321A-LYS61A_solventPath
HETATM    1    C PTH N  81      47.276  28.934  26.039  0.00 -1.00          C 
END
HEADER 77_-1.0_LYS206A-LYS255A_solventPath
HETATM    1    C PTH N  77      12.698  35.225  39.415  0.00 -1.00          C 
END
HEADER 87_-1.0_LYS336A-LYS172A_solventPath
HETATM    1    C PTH N  87      21.603  67.319  26.445  0.00 -1.00          C 
END
HEADER 8_-1.0_LYS392A-LYS497A_solventPath
HETATM    1    C PTH N   8      56.986  25.215  47.127  0.00 -1.00          C 
END
HEADER 136_-1.0_LYS140A-LYS269A_solventPath
HETATM    1    C PTH N 136      27.182  46.569  36.419  0.00 -1.00          C 
END
HEADER 311_-1.0_LYS65A-LYS262A_solventPath
HETATM    1    C PTH N 311      20.912  27.380  42.759  0.00 -1.00          C 
END
HEADER 296_-1.0_LYS260A-LYS161A_solventPath
HETATM    1    C PTH N 296      19.116  25.409  37.115  0.00 -1.00          C 
END
HEADER 260_-1.0_LYS321A-LYS497A_solventPath
HETATM    1    C PTH N 260      57.276  24.934  47.039  0.00 -1.00          C 
END
HEADER 19_-1.0_LYS336A-LYS124A_solventPath
HETATM    1    C PTH N  19      23.603  55.319   3.445  0.00 -1.00          C 
END
HEADER 50_-1.0_LYS246A-LYS185A_solventPath
HETATM    1    C PTH N  50      15.681  72.276  19.052  0.00 -1.00          C 
END
HEADER 110_-1.0_LYS65A-LYS310A_solventPath
HETATM    1    C PTH N 110      35.912  56.380  46.759  0.00 -1.00          C 
END
HEADER 262_-1.0_LYS161A-LYS265A_solventPath
HETATM    1    C PTH N 262      28.116  35.409  42.115  0.00 -1.00          C 
END
HEADER 301_-1.0_LYS504A-LYS392A_solventPath
HETATM    1    C PTH N 301      45.562  52.985  58.704  0.00 -1.00          C 
END
HEADER 84_-1.0_LYS304A-LYS255A_solventPath
HETATM    1    C PTH N  84      30.329  64.200  39.628  0.00 -1.00          C 
END
HEADER 205_-1.0_LYS205A-LYS310A_solventPath
HETATM    1    C PTH N 205      36.380  55.960  46.789  0.00 -1.00          C 
END
HEADER 64_-1.0_LYS65A-LYS205A_solventPath
HETATM    1    C PTH N  64      25.912  49.380  15.759  0.00 -1.00          C 
END
HEADER 89_-1.0_LYS246A-LYS140A_solventPath
HETATM    1    C PTH N  89      15.681  65.276  12.052  0.00 -1.00          C 
END
HEADER 297_-1.0_LYS321A-LYS172A_solventPath
HETATM    1    C PTH N 297      21.276  66.934  26.039  0.00 -1.00          C 
END
HEADER 269_-1.0_LYS65A-LYS206A_solventPath
HETATM    1    C PTH N 269      26.912  54.380  17.759  0.00 -1.00          C 
END
HEADER 278_-1.0_LYS65A-LYS421A_solventPath
HETATM    1    C PTH N 278      52.912  39.380  64.759  0.00 -1.00          C 
END
HEADER 35_-1.0_LYS246A-LYS392A_solventPath
HETATM    1    C PTH N  35      45.681  52.276  59.052  0.00 -1.00          C 
END
HEADER 71_-1.0_LYS321A-LYS336A_solventPath
HETATM    1    C PTH N  71      50.276  52.934  22.039  0.00 -1.00          C 
END
HEADER 238_-1.0_LYS321A-LYS335A_solventPath
HETATM    1    C PTH N 238      46.276  51.934  19.039  0.00 -1.00          C 
END
HEADER 284_-1.0_LYS65A-LYS392A_solventPath
HETATM    1    C PTH N 284      45.912  52.380  58.759  0.00 -1.00          C 
END
HEADER 12_-1.0_LYS134A-LYS246A_solventPath
HETATM    1    C PTH N  12      15.586  49.166  41.930  0.00 -1.00          C 
END
HEADER 48_-1.0_LYS161A-LYS321A_solventPath
HETATM    1    C PTH N  48      30.116  42.409  48.115  0.00 -1.00          C 
END
HEADER 246_-1.0_LYS206A-LYS260A_solventPath
HETATM    1    C PTH N 246      18.698  25.225  36.415  0.00 -1.00          C 
END
HEADER 300_-1.0_LYS61A-LYS310A_solventPath
HETATM    1    C PTH N 300      36.550  56.467  46.637  0.00 -1.00          C 
END
HEADER 92_-1.0_LYS161A-LYS88A_solventPath
HETATM    1    C PTH N  92      34.116  25.409  23.115  0.00 -1.00          C 
END
HEADER 225_-1.0_THR340A-LYS124A_solventPath
HETATM    1    C PTH N 225      48.286  57.755  28.695  0.00 -1.00          C 
END
HEADER 112_-1.0_LYS321A-LYS165A_solventPath
HETATM    1    C PTH N 112       7.276  58.934  26.039  0.00 -1.00          C 
END
HEADER 211_-1.0_LYS255A-THR59A_solventPath
HETATM    1    C PTH N 211      45.329  34.200  21.628  0.00 -1.00          C 
END
HEADER 190_-1.0_LYS124A-LYS88A_solventPath
HETATM    1    C PTH N 190      34.286  25.755  22.695  0.00 -1.00          C 
END
HEADER 45_-1.0_LYS255A-LYS61A_solventPath
HETATM    1    C PTH N  45      47.329  29.200  26.628  0.00 -1.00          C 
END
HEADER 245_-1.0_LYS206A-LYS262A_solventPath
HETATM    1    C PTH N 245      20.698  27.225  43.415  0.00 -1.00          C 
END
HEADER 275_-1.0_LYS497A-LYS310A_solventPath
HETATM    1    C PTH N 275      36.604  56.650  46.227  0.00 -1.00          C 
END
HEADER 25_-1.0_LYS336A-LYS497A_solventPath
HETATM    1    C PTH N  25      57.603  25.319  46.445  0.00 -1.00          C 
END
HEADER 39_-1.0_LYS140A-LYS336A_solventPath
HETATM    1    C PTH N  39      50.182  52.569  22.419  0.00 -1.00          C 
END
HEADER 203_-1.0_LYS474A-LYS223A_solventPath
HETATM    1    C PTH N 203      17.358  39.769  24.226  0.00 -1.00          C 
END
HEADER 247_-1.0_LYS335A-LYS246A_solventPath
HETATM    1    C PTH N 247      45.681  52.276  19.052  0.00 -1.00          C 
END
HEADER 266_-1.0_LYS229A-LYS140A_solventPath
HETATM    1    C PTH N 266      15.885  65.419  11.518  0.00 -1.00          C 
END
HEADER 178_-1.0_LYS65A-LYS304A_solventPath
HETATM    1    C PTH N 178      29.912  63.380  39.759  0.00 -1.00          C 
END
HEADER 204_-1.0_LYS310A-LYS187A_solventPath
HETATM    1    C PTH N 204       8.757  66.956  19.982  0.00 -1.00          C 
END
HEADER 63_-1.0_LYS140A-LYS255A_solventPath
HETATM    1    C PTH N  63      13.182  35.569  39.419  0.00 -1.00          C 
END
HEADER 159_-1.0_LYS229A-LYS336A_solventPath
HETATM    1    C PTH N 159      49.885  52.419  21.518  0.00 -1.00          C 
END
HEADER 282_-1.0_LYS246A-LYS336A_solventPath
HETATM    1    C PTH N 282      49.681  53.276  22.052  0.00 -1.00          C 
END
HEADER 193_-1.0_LYS246A-LYS61A_solventPath
HETATM    1    C PTH N 193      46.681  29.276  26.052  0.00 -1.00          C 
END
HEADER 53_-1.0_LYS304A-LYS61A_solventPath
HETATM    1    C PTH N  53      30.550  63.467  39.637  0.00 -1.00          C 
END
HEADER 61_-1.0_LYS255A-LYS392A_solventPath
HETATM    1    C PTH N  61      45.329  53.200  58.628  0.00 -1.00          C 
END
HEADER 120_-1.0_LYS366A-LYS503A_solventPath
HETATM    1    C PTH N 120      62.058  29.454  50.431  0.00 -1.00          C 
END
HEADER 119_-1.0_LYS61A-LYS124A_solventPath
HETATM    1    C PTH N 119      23.550  55.467   3.637  0.00 -1.00          C 
END
HEADER 281_-1.0_LYS255A-LYS335A_solventPath
HETATM    1    C PTH N 281      46.329  52.200  18.628  0.00 -1.00          C 
END
HEADER 22_-1.0_LYS134A-LYS255A_solventPath
HETATM    1    C PTH N  22      12.586  36.166  38.930  0.00 -1.00          C 
END
HEADER 172_-1.0_LYS321A-LYS187A_solventPath
HETATM    1    C PTH N 172       8.276  66.934  20.039  0.00 -1.00          C 
END
HEADER 288_-1.0_LYS321A-LYS185A_solventPath
HETATM    1    C PTH N 288      16.276  71.934  19.039  0.00 -1.00          C 
END
HEADER 102_-1.0_LYS65A-LYS124A_solventPath
HETATM    1    C PTH N 102      23.912  55.380   2.759  0.00 -1.00          C 
END
HEADER 307_-1.0_LYS497A-LYS206A_solventPath
HETATM    1    C PTH N 307      27.604  54.650  18.227  0.00 -1.00          C 
END
