# Supplementary material for: The CroCo cross-link converter: a user-centred tool to convert results from cross-linking mass spectrometry experiments
Source: Bioinformatics. 2019 Sep 28;36(4):1296–7. doi: 10.1093/bioinformatics/btz732 (PMC7703748; doi:10.1093/bioinformatics/btz732)
Supplement: btz732_Supplementary_Data [file btz732_supplementary_data.zip › ExampleData/output/xTable_to_vis/xWalk/all_merged_xTable_intra_xTable_to_xWalk_xWalk.tsv]

1	1pkn.pdb	LYS-135-A-CB	LYS-336-A-CB
2	1pkn.pdb	LYS-269-A-CB	LYS-88-A-CB
3	1pkn.pdb	LYS-161-A-CB	LYS-246-A-CB
4	1pkn.pdb	LYS-150-A-CB	LYS-497-A-CB
5	1pkn.pdb	LYS-246-A-CB	LYS-135-A-CB
6	1pkn.pdb	LYS-134-A-CB	LYS-336-A-CB
7	1pkn.pdb	LYS-246-A-CB	LYS-260-A-CB
8	1pkn.pdb	LYS-392-A-CB	LYS-497-A-CB
9	1pkn.pdb	LYS-246-A-CB	LYS-255-A-CB
10	1pkn.pdb	LYS-269-A-CB	LYS-336-A-CB
11	1pkn.pdb	LYS-135-A-CB	LYS-255-A-CB
12	1pkn.pdb	LYS-134-A-CB	LYS-246-A-CB
13	1pkn.pdb	LYS-246-A-CB	LYS-165-A-CB
14	1pkn.pdb	LYS-65-A-CB	LYS-336-A-CB
15	1pkn.pdb	LYS-336-A-CB	LYS-165-A-CB
16	1pkn.pdb	LYS-304-A-CB	LYS-135-A-CB
17	1pkn.pdb	LYS-269-A-CB	LYS-246-A-CB
18	1pkn.pdb	LYS-265-A-CB	LYS-61-A-CB
19	1pkn.pdb	LYS-336-A-CB	LYS-124-A-CB
20	1pkn.pdb	LYS-65-A-CB	LYS-135-A-CB
21	1pkn.pdb	LYS-503-A-CB	LYS-124-A-CB
22	1pkn.pdb	LYS-134-A-CB	LYS-255-A-CB
23	1pkn.pdb	LYS-503-A-CB	LYS-134-A-CB
24	1pkn.pdb	LYS-269-A-CB	LYS-255-A-CB
25	1pkn.pdb	LYS-336-A-CB	LYS-497-A-CB
26	1pkn.pdb	LYS-246-A-CB	LYS-124-A-CB
27	1pkn.pdb	LYS-321-A-CB	LYS-310-A-CB
28	1pkn.pdb	LYS-255-A-CB	LYS-265-A-CB
29	1pkn.pdb	LYS-392-A-CB	LYS-336-A-CB
30	1pkn.pdb	LYS-392-A-CB	LYS-61-A-CB
31	1pkn.pdb	LYS-65-A-CB	LYS-474-A-CB
32	1pkn.pdb	LYS-140-A-CB	LYS-474-A-CB
33	1pkn.pdb	LYS-321-A-CB	LYS-265-A-CB
34	1pkn.pdb	LYS-135-A-CB	LYS-124-A-CB
35	1pkn.pdb	LYS-246-A-CB	LYS-392-A-CB
36	1pkn.pdb	LYS-503-A-CB	LYS-255-A-CB
37	1pkn.pdb	LYS-336-A-CB	LYS-61-A-CB
38	1pkn.pdb	LYS-206-A-CB	LYS-336-A-CB
39	1pkn.pdb	LYS-140-A-CB	LYS-336-A-CB
40	1pkn.pdb	LYS-503-A-CB	LYS-140-A-CB
41	1pkn.pdb	LYS-336-A-CB	LYS-185-A-CB
42	1pkn.pdb	LYS-165-A-CB	LYS-124-A-CB
43	1pkn.pdb	LYS-504-A-CB	LYS-336-A-CB
44	1pkn.pdb	LYS-65-A-CB	LYS-140-A-CB
45	1pkn.pdb	LYS-255-A-CB	LYS-61-A-CB
46	1pkn.pdb	LYS-65-A-CB	LYS-165-A-CB
47	1pkn.pdb	LYS-246-A-CB	LYS-206-A-CB
48	1pkn.pdb	LYS-161-A-CB	LYS-321-A-CB
49	1pkn.pdb	LYS-124-A-CB	LYS-497-A-CB
50	1pkn.pdb	LYS-246-A-CB	LYS-185-A-CB
51	1pkn.pdb	LYS-503-A-CB	LYS-165-A-CB
52	1pkn.pdb	LYS-165-A-CB	LYS-497-A-CB
53	1pkn.pdb	LYS-304-A-CB	LYS-61-A-CB
54	1pkn.pdb	LYS-503-A-CB	LYS-497-A-CB
55	1pkn.pdb	LYS-135-A-CB	LYS-61-A-CB
56	1pkn.pdb	LYS-65-A-CB	LYS-88-A-CB
57	1pkn.pdb	LYS-135-A-CB	LYS-206-A-CB
58	1pkn.pdb	LYS-321-A-CB	LYS-135-A-CB
59	1pkn.pdb	LYS-246-A-CB	LYS-187-A-CB
60	1pkn.pdb	LYS-88-A-CB	LYS-61-A-CB
61	1pkn.pdb	LYS-255-A-CB	LYS-392-A-CB
62	1pkn.pdb	LYS-135-A-CB	LYS-185-A-CB
63	1pkn.pdb	LYS-140-A-CB	LYS-255-A-CB
64	1pkn.pdb	LYS-65-A-CB	LYS-205-A-CB
65	1pkn.pdb	LYS-65-A-CB	LYS-246-A-CB
66	1pkn.pdb	LYS-255-A-CB	LYS-2-A-CB
67	1pkn.pdb	LYS-135-A-CB	SER-1-A-CB
68	1pkn.pdb	LYS-269-A-CB	LYS-61-A-CB
69	1pkn.pdb	LYS-205-A-CB	LYS-336-A-CB
70	1pkn.pdb	LYS-65-A-CB	LYS-504-A-CB
71	1pkn.pdb	LYS-321-A-CB	LYS-336-A-CB
72	1pkn.pdb	LYS-321-A-CB	LYS-205-A-CB
73	1pkn.pdb	LYS-65-A-CB	LYS-260-A-CB
74	1pkn.pdb	LYS-134-A-CB	LYS-61-A-CB
75	1pkn.pdb	LYS-336-A-CB	LYS-187-A-CB
76	1pkn.pdb	LYS-134-A-CB	LYS-206-A-CB
77	1pkn.pdb	LYS-206-A-CB	LYS-255-A-CB
78	1pkn.pdb	LYS-140-A-CB	LYS-205-A-CB
79	1pkn.pdb	LYS-321-A-CB	LYS-260-A-CB
80	1pkn.pdb	LYS-321-A-CB	LYS-246-A-CB
81	1pkn.pdb	LYS-321-A-CB	LYS-61-A-CB
82	1pkn.pdb	LYS-150-A-CB	LYS-269-A-CB
83	1pkn.pdb	LYS-503-A-CB	LYS-205-A-CB
84	1pkn.pdb	LYS-304-A-CB	LYS-255-A-CB
85	1pkn.pdb	LYS-206-A-CB	LYS-124-A-CB
86	1pkn.pdb	LYS-140-A-CB	LYS-134-A-CB
87	1pkn.pdb	LYS-336-A-CB	LYS-172-A-CB
88	1pkn.pdb	LYS-304-A-CB	LYS-336-A-CB
89	1pkn.pdb	LYS-246-A-CB	LYS-140-A-CB
90	1pkn.pdb	LYS-140-A-CB	LYS-124-A-CB
91	1pkn.pdb	LYS-135-A-CB	MET-0-A-CB
92	1pkn.pdb	LYS-161-A-CB	LYS-88-A-CB
93	1pkn.pdb	LYS-206-A-CB	LYS-392-A-CB
94	1pkn.pdb	LYS-321-A-CB	LYS-255-A-CB
95	1pkn.pdb	LYS-161-A-CB	LYS-205-A-CB
96	1pkn.pdb	LYS-161-A-CB	LYS-229-A-CB
97	1pkn.pdb	LYS-503-A-CB	LYS-392-A-CB
98	1pkn.pdb	LYS-206-A-CB	LYS-165-A-CB
99	1pkn.pdb	LYS-265-A-CB	SER-1-A-CB
100	1pkn.pdb	LYS-205-A-CB	LYS-124-A-CB
101	1pkn.pdb	LYS-265-A-CB	LYS-2-A-CB
102	1pkn.pdb	LYS-65-A-CB	LYS-124-A-CB
103	1pkn.pdb	LYS-65-A-CB	LYS-497-A-CB
104	1pkn.pdb	LYS-392-A-CB	LYS-88-A-CB
105	1pkn.pdb	LYS-165-A-CB	LYS-61-A-CB
106	1pkn.pdb	LYS-135-A-CB	LYS-2-A-CB
107	1pkn.pdb	LYS-336-A-CB	LYS-114-A-CB
108	1pkn.pdb	LYS-187-A-CB	LYS-172-A-CB
109	1pkn.pdb	LYS-65-A-CB	LYS-269-A-CB
110	1pkn.pdb	LYS-65-A-CB	LYS-310-A-CB
111	1pkn.pdb	LYS-140-A-CB	LYS-165-A-CB
112	1pkn.pdb	LYS-321-A-CB	LYS-165-A-CB
113	1pkn.pdb	LYS-321-A-CB	LYS-304-A-CB
114	1pkn.pdb	LYS-229-A-CB	LYS-504-A-CB
115	1pkn.pdb	LYS-223-A-CB	LYS-124-A-CB
116	1pkn.pdb	LYS-165-A-CB	LYS-185-A-CB
117	1pkn.pdb	LYS-223-A-CB	LYS-265-A-CB
118	1pkn.pdb	LYS-161-A-CB	LYS-124-A-CB
119	1pkn.pdb	LYS-61-A-CB	LYS-124-A-CB
120	1pkn.pdb	LYS-366-A-CB	LYS-503-A-CB
121	1pkn.pdb	LYS-246-A-CB	LYS-114-A-CB
122	1pkn.pdb	LYS-223-A-CB	LYS-255-A-CB
123	1pkn.pdb	LYS-205-A-CB	LYS-135-A-CB
124	1pkn.pdb	LYS-205-A-CB	LYS-134-A-CB
125	1pkn.pdb	LYS-165-A-CB	LYS-205-A-CB
126	1pkn.pdb	LYS-366-A-CB	LYS-336-A-CB
127	1pkn.pdb	LYS-135-A-CB	LYS-172-A-CB
128	1pkn.pdb	LYS-321-A-CB	LYS-124-A-CB
129	1pkn.pdb	LYS-150-A-CB	LYS-61-A-CB
130	1pkn.pdb	LYS-165-A-CB	LYS-187-A-CB
131	1pkn.pdb	MET-0-A-CB	LYS-134-A-CB
132	1pkn.pdb	LYS-161-A-CB	LYS-61-A-CB
133	1pkn.pdb	LYS-304-A-CB	LYS-150-A-CB
134	1pkn.pdb	LYS-321-A-CB	LYS-392-A-CB
135	1pkn.pdb	LYS-124-A-CB	LYS-185-A-CB
136	1pkn.pdb	LYS-140-A-CB	LYS-269-A-CB
137	1pkn.pdb	LYS-65-A-CB	LYS-2-A-CB
138	1pkn.pdb	LYS-304-A-CB	LYS-269-A-CB
139	1pkn.pdb	LYS-187-A-CB	LYS-124-A-CB
140	1pkn.pdb	LYS-269-A-CB	LYS-114-A-CB
141	1pkn.pdb	LYS-114-A-CB	LYS-124-A-CB
142	1pkn.pdb	LYS-65-A-CB	LYS-114-A-CB
143	1pkn.pdb	LYS-165-A-CB	SER-1-A-CB
144	1pkn.pdb	LYS-206-A-CB	LYS-2-A-CB
145	1pkn.pdb	LYS-134-A-CB	LYS-114-A-CB
146	1pkn.pdb	MET-0-A-CB	LYS-124-A-CB
147	1pkn.pdb	LYS-140-A-CB	LYS-497-A-CB
148	1pkn.pdb	LYS-504-A-CB	LYS-497-A-CB
149	1pkn.pdb	LYS-206-A-CB	LYS-185-A-CB
150	1pkn.pdb	LYS-165-A-CB	LYS-114-A-CB
151	1pkn.pdb	LYS-262-A-CB	SER-1-A-CB
152	1pkn.pdb	LYS-150-A-CB	LYS-134-A-CB
153	1pkn.pdb	LYS-474-A-CB	LYS-88-A-CB
154	1pkn.pdb	LYS-269-A-CB	MET-0-A-CB
155	1pkn.pdb	LYS-223-A-CB	LYS-205-A-CB
156	1pkn.pdb	LYS-504-A-CB	LYS-321-A-CB
157	1pkn.pdb	LYS-205-A-CB	LYS-114-A-CB
158	1pkn.pdb	LYS-206-A-CB	LYS-187-A-CB
159	1pkn.pdb	LYS-229-A-CB	LYS-336-A-CB
160	1pkn.pdb	LYS-321-A-CB	LYS-114-A-CB
161	1pkn.pdb	LYS-269-A-CB	LYS-205-A-CB
162	1pkn.pdb	LYS-161-A-CB	LYS-114-A-CB
163	1pkn.pdb	LYS-246-A-CB	LYS-310-A-CB
164	1pkn.pdb	LYS-206-A-CB	LYS-114-A-CB
165	1pkn.pdb	LYS-150-A-CB	LYS-124-A-CB
166	1pkn.pdb	LYS-140-A-CB	LYS-2-A-CB
167	1pkn.pdb	LYS-269-A-CB	LYS-260-A-CB
168	1pkn.pdb	LYS-304-A-CB	LYS-366-A-CB
169	1pkn.pdb	LYS-310-A-CB	LYS-366-A-CB
170	1pkn.pdb	LYS-223-A-CB	LYS-114-A-CB
171	1pkn.pdb	LYS-304-A-CB	LYS-392-A-CB
172	1pkn.pdb	LYS-321-A-CB	LYS-187-A-CB
173	1pkn.pdb	LYS-246-A-CB	LYS-421-A-CB
174	1pkn.pdb	LYS-140-A-CB	LYS-172-A-CB
175	1pkn.pdb	LYS-366-A-CB	LYS-114-A-CB
176	1pkn.pdb	LYS-140-A-CB	MET-0-A-CB
177	1pkn.pdb	LYS-366-A-CB	LYS-321-A-CB
178	1pkn.pdb	LYS-65-A-CB	LYS-304-A-CB
179	1pkn.pdb	LYS-205-A-CB	LYS-265-A-CB
180	1pkn.pdb	LYS-366-A-CB	LYS-124-A-CB
181	1pkn.pdb	LYS-366-A-CB	LYS-165-A-CB
182	1pkn.pdb	LYS-150-A-CB	LYS-336-A-CB
183	1pkn.pdb	LYS-335-A-CB	LYS-205-A-CB
184	1pkn.pdb	LYS-150-A-CB	LYS-260-A-CB
185	1pkn.pdb	LYS-366-A-CB	LYS-65-A-CB
186	1pkn.pdb	LYS-366-A-CB	LYS-205-A-CB
187	1pkn.pdb	MET-0-A-CB	LYS-265-A-CB
188	1pkn.pdb	LYS-165-A-CB	LYS-135-A-CB
189	1pkn.pdb	LYS-260-A-CB	LYS-336-A-CB
190	1pkn.pdb	LYS-124-A-CB	LYS-88-A-CB
191	1pkn.pdb	LYS-206-A-CB	LYS-88-A-CB
192	1pkn.pdb	LYS-246-A-CB	LYS-265-A-CB
193	1pkn.pdb	LYS-246-A-CB	LYS-61-A-CB
194	1pkn.pdb	LYS-366-A-CB	LYS-392-A-CB
195	1pkn.pdb	LYS-150-A-CB	LYS-88-A-CB
196	1pkn.pdb	LYS-265-A-CB	LYS-88-A-CB
197	1pkn.pdb	LYS-229-A-CB	LYS-88-A-CB
198	1pkn.pdb	LYS-321-A-CB	LYS-65-A-CB
199	1pkn.pdb	LYS-304-A-CB	LYS-88-A-CB
200	1pkn.pdb	LYS-229-A-CB	LYS-260-A-CB
201	1pkn.pdb	LYS-304-A-CB	LYS-206-A-CB
202	1pkn.pdb	LYS-246-A-CB	LYS-205-A-CB
203	1pkn.pdb	LYS-474-A-CB	LYS-223-A-CB
204	1pkn.pdb	LYS-310-A-CB	LYS-187-A-CB
205	1pkn.pdb	LYS-205-A-CB	LYS-310-A-CB
206	1pkn.pdb	LYS-229-A-CB	LYS-255-A-CB
207	1pkn.pdb	MET-0-A-CB	SER-171-A-CB
208	1pkn.pdb	THR-138-A-CB	LYS-61-A-CB
209	1pkn.pdb	LYS-134-A-CB	LYS-165-A-CB
210	1pkn.pdb	THR-138-A-CB	LYS-206-A-CB
211	1pkn.pdb	LYS-255-A-CB	THR-59-A-CB
212	1pkn.pdb	MET-0-A-CB	THR-128-A-CB
213	1pkn.pdb	LYS-135-A-CB	SER-171-A-CB
214	1pkn.pdb	THR-138-A-CB	LYS-172-A-CB
215	1pkn.pdb	THR-327-A-CB	LYS-65-A-CB
216	1pkn.pdb	THR-327-A-CB	LYS-61-A-CB
217	1pkn.pdb	SER-332-A-CB	LYS-61-A-CB
218	1pkn.pdb	LYS-124-A-CB	TYR-147-A-CB
219	1pkn.pdb	THR-194-A-CB	LYS-61-A-CB
220	1pkn.pdb	LYS-269-A-CB	TYR-174-A-CB
221	1pkn.pdb	LYS-205-A-CB	SER-361-A-CB
222	1pkn.pdb	LYS-135-A-CB	THR-340-A-CB
223	1pkn.pdb	LYS-262-A-CB	LYS-246-A-CB
224	1pkn.pdb	LYS-246-A-CB	SER-268-A-CB
225	1pkn.pdb	THR-340-A-CB	LYS-124-A-CB
226	1pkn.pdb	LYS-366-A-CB	LYS-140-A-CB
227	1pkn.pdb	LYS-229-A-CB	LYS-206-A-CB
228	1pkn.pdb	LYS-474-A-CB	LYS-262-A-CB
229	1pkn.pdb	LYS-474-A-CB	LYS-61-A-CB
230	1pkn.pdb	LYS-392-A-CB	LYS-265-A-CB
231	1pkn.pdb	LYS-366-A-CB	LYS-335-A-CB
232	1pkn.pdb	LYS-61-A-CB	LYS-114-A-CB
233	1pkn.pdb	LYS-310-A-CB	LYS-392-A-CB
234	1pkn.pdb	LYS-310-A-CB	LYS-336-A-CB
235	1pkn.pdb	LYS-61-A-CB	LYS-366-A-CB
236	1pkn.pdb	LYS-366-A-CB	LYS-223-A-CB
237	1pkn.pdb	LYS-255-A-CB	LYS-262-A-CB
238	1pkn.pdb	LYS-321-A-CB	LYS-335-A-CB
239	1pkn.pdb	LYS-114-A-CB	LYS-150-A-CB
240	1pkn.pdb	LYS-161-A-CB	LYS-336-A-CB
241	1pkn.pdb	LYS-161-A-CB	LYS-335-A-CB
242	1pkn.pdb	LYS-134-A-CB	LYS-135-A-CB
243	1pkn.pdb	LYS-336-A-CB	LYS-335-A-CB
244	1pkn.pdb	LYS-269-A-CB	LYS-165-A-CB
245	1pkn.pdb	LYS-206-A-CB	LYS-262-A-CB
246	1pkn.pdb	LYS-206-A-CB	LYS-260-A-CB
247	1pkn.pdb	LYS-335-A-CB	LYS-246-A-CB
248	1pkn.pdb	LYS-255-A-CB	LYS-150-A-CB
249	1pkn.pdb	LYS-366-A-CB	LYS-229-A-CB
250	1pkn.pdb	LYS-366-A-CB	LYS-172-A-CB
251	1pkn.pdb	LYS-321-A-CB	LYS-206-A-CB
252	1pkn.pdb	LYS-135-A-CB	LYS-392-A-CB
253	1pkn.pdb	LYS-497-A-CB	LYS-61-A-CB
254	1pkn.pdb	LYS-134-A-CB	LYS-366-A-CB
255	1pkn.pdb	LYS-88-A-CB	LYS-187-A-CB
256	1pkn.pdb	LYS-392-A-CB	LYS-165-A-CB
257	1pkn.pdb	LYS-65-A-CB	LYS-335-A-CB
258	1pkn.pdb	LYS-205-A-CB	LYS-504-A-CB
259	1pkn.pdb	LYS-246-A-CB	LYS-172-A-CB
260	1pkn.pdb	LYS-321-A-CB	LYS-497-A-CB
261	1pkn.pdb	LYS-260-A-CB	LYS-474-A-CB
262	1pkn.pdb	LYS-161-A-CB	LYS-265-A-CB
263	1pkn.pdb	LYS-161-A-CB	LYS-140-A-CB
264	1pkn.pdb	LYS-65-A-CB	LYS-229-A-CB
265	1pkn.pdb	LYS-124-A-CB	LYS-310-A-CB
266	1pkn.pdb	LYS-229-A-CB	LYS-140-A-CB
267	1pkn.pdb	LYS-321-A-CB	LYS-140-A-CB
268	1pkn.pdb	LYS-140-A-CB	LYS-61-A-CB
269	1pkn.pdb	LYS-65-A-CB	LYS-206-A-CB
270	1pkn.pdb	LYS-134-A-CB	LYS-321-A-CB
271	1pkn.pdb	LYS-140-A-CB	LYS-504-A-CB
272	1pkn.pdb	LYS-165-A-CB	LYS-88-A-CB
273	1pkn.pdb	LYS-140-A-CB	LYS-223-A-CB
274	1pkn.pdb	LYS-474-A-CB	LYS-321-A-CB
275	1pkn.pdb	LYS-497-A-CB	LYS-310-A-CB
276	1pkn.pdb	LYS-187-A-CB	LYS-65-A-CB
277	1pkn.pdb	LYS-503-A-CB	LYS-229-A-CB
278	1pkn.pdb	LYS-65-A-CB	LYS-421-A-CB
279	1pkn.pdb	LYS-246-A-CB	MET-0-A-CB
280	1pkn.pdb	LYS-392-A-CB	LYS-421-A-CB
281	1pkn.pdb	LYS-255-A-CB	LYS-335-A-CB
282	1pkn.pdb	LYS-246-A-CB	LYS-336-A-CB
283	1pkn.pdb	LYS-335-A-CB	LYS-150-A-CB
284	1pkn.pdb	LYS-65-A-CB	LYS-392-A-CB
285	1pkn.pdb	LYS-321-A-CB	LYS-223-A-CB
286	1pkn.pdb	LYS-229-A-CB	LYS-269-A-CB
287	1pkn.pdb	LYS-262-A-CB	LYS-165-A-CB
288	1pkn.pdb	LYS-321-A-CB	LYS-185-A-CB
289	1pkn.pdb	LYS-335-A-CB	LYS-269-A-CB
290	1pkn.pdb	LYS-336-A-CB	LYS-223-A-CB
291	1pkn.pdb	LYS-65-A-CB	LYS-255-A-CB
292	1pkn.pdb	LYS-135-A-CB	LYS-335-A-CB
293	1pkn.pdb	LYS-140-A-CB	LYS-114-A-CB
294	1pkn.pdb	LYS-61-A-CB	LYS-65-A-CB
295	1pkn.pdb	LYS-187-A-CB	LYS-335-A-CB
296	1pkn.pdb	LYS-260-A-CB	LYS-161-A-CB
297	1pkn.pdb	LYS-321-A-CB	LYS-172-A-CB
298	1pkn.pdb	LYS-262-A-CB	LYS-140-A-CB
299	1pkn.pdb	LYS-504-A-CB	LYS-366-A-CB
300	1pkn.pdb	LYS-61-A-CB	LYS-310-A-CB
301	1pkn.pdb	LYS-504-A-CB	LYS-392-A-CB
302	1pkn.pdb	LYS-335-A-CB	LYS-310-A-CB
303	1pkn.pdb	LYS-88-A-CB	LYS-114-A-CB
304	1pkn.pdb	LYS-335-A-CB	LYS-392-A-CB
305	1pkn.pdb	LYS-140-A-CB	LYS-88-A-CB
306	1pkn.pdb	LYS-321-A-CB	LYS-229-A-CB
307	1pkn.pdb	LYS-497-A-CB	LYS-206-A-CB
308	1pkn.pdb	LYS-497-A-CB	LYS-262-A-CB
309	1pkn.pdb	MET-0-A-CB	LYS-260-A-CB
310	1pkn.pdb	MET-0-A-CB	LYS-262-A-CB
311	1pkn.pdb	LYS-65-A-CB	LYS-262-A-CB
312	1pkn.pdb	LYS-65-A-CB	LYS-185-A-CB
313	1pkn.pdb	LYS-265-A-CB	LYS-497-A-CB
