# Supplementary material for: The CroCo cross-link converter: a user-centred tool to convert results from cross-linking mass spectrometry experiments
Source: Bioinformatics. 2019 Sep 28;36(4):1296–7. doi: 10.1093/bioinformatics/btz732 (PMC7703748; doi:10.1093/bioinformatics/btz732)
Supplement: btz732_Supplementary_Data [file btz732_supplementary_data.zip › ExampleData/output/xTable_to_vis/xWalk/XWALK_README.txt]

  - Remove decoys, loop and monolinks from the xTable and save as new file

== CroCo main window ==
  + Use the new file as input for CroCo:
  + Output: xWalk

== Options window ==

  + PDB: 1pkn.pdb
  + Offset: P11974:-1
  + Chains: P11974:A
  + Atom code: CB

The resulting tsv-file can be used as input for xWalk as follows:

java -Xmx1024m Xwalk -infile 1pkn.pdb -pymol -out 1pkn.pml -dist xTable_to_xWalk_xWalk.tsv -max 34 -bb -homo

The xWalk parameters can be adapted according to the xWalk manpage.
