# Supplementary material for: The CroCo cross-link converter: a user-centred tool to convert results from cross-linking mass spectrometry experiments
Source: Bioinformatics. 2019 Sep 28;36(4):1296–7. doi: 10.1093/bioinformatics/btz732 (PMC7703748; doi:10.1093/bioinformatics/btz732)
Supplement: btz732_Supplementary_Data [file btz732_supplementary_data.zip › ExampleData/README.txt]

===== Croco Cross-Link Converter Example Data =====

This folder contains an example dataset of cross-linked pyruvate kinase processed by LSD-PAGE and analysed on a Q-Exactive Plus instrument.
Cross-Link peptide spectrum matches were identified with various search engines.

==== Structure ====

  - 20180615_KS_CL_9_HCDFT.mgf: Data file used for cross-link search
  - pkn.pdb: Pyruvate kinase structure
  - data_processing.txt: description of how the input for the cross-link search engines was generated

=== input ===
results from cross-link search with various search engines

 * kojak: PSM search without validation, see http://www.kojak-ms.org/docs/config.html

  - 20180615_KS_CL_9.conf: configuration for kojak
  - PK_P11974_targetdecoy.fasta: sequence-file including decoys
  - 20180615_KS_CL_9_msconvert.kojak.txt: Generated by kojak
  - 20180615_KS_CL_9_msconvert.pep.xml: Generated by kojak

 * kojak_percolator: PSM search with FDR-validation, see http://www.kojak-ms.org/docs/validation.html

  - 20180615_KS_CL_9.conf: configuration for kojak
  - PK_P11974_targetdecoy.fasta: sequence-file including decoys
  - 20180615_KS_CL_9_msconvert.kojak.txt: Generated by kojak
  - 20180615_KS_CL_9_msconvert.pep.xml: Generated by kojak
  - 20180615_KS_CL_9_msconvert.perc.inter.txt: Generated by kojak
  - 20180615_KS_CL_9_msconvert.perc.intra.txt: Generated by kojak
  - 20180615_KS_CL_9_msconvert.perc.intra.validated.txt: Generated by kojak
  - 20180615_KS_CL_9_msconvert.perc.loop.txt: Generated by kojak
  - 20180615_KS_CL_9_msconvert.perc.loop.validated.txt: Generated by kojak, no loop hits were validated
  - 20180615_KS_CL_9_msconvert.perc.single.txt: Generated by kojak
  - 20180615_KS_CL_9_msconvert.perc.single.validated.txt: Generated by kojak


 * pLink2: PSM search with FDR-validation, see http://pfind.ict.ac.cn/software/pLink/index.html
  - pLink2_results: copy of "results" folder as generated by pLink2

 * stavrox: PSM search with FDR-validation, see https://www.stavrox.com/
  - 20180615_KS_CL_9_pXtract.csv: Generated by Stavrox, results of the search
  - 20180615_KS_CL_9_pXtract.zhrs: Saved state of the Stavrox-search
  - StavroxSettings.ssf: Generated by Stavrox, configuration of the search.

 * xi_xiFDR: PSM search with FDR-validation, see https://github.com/Rappsilber-Laboratory/XiSearch
  - XI_results_XiVersion1.6.739.csv: Generated by Xi
  - XiFDR_5_FDR_PSM_Linear_Peptides1.0.22_xiFDR1.0.22.csv: Generated by xiFDR
  - XiFDR_5_FDR_PSM_Linear_PSM_xiFDR1.0.22.csv: Generated by xiFDR
  - XiFDR_5_FDR_PSM_Links_xiFDR1.0.22.csv: Generated by xiFDR
  - XiFDR_5_FDR_PSM_PeptidePairs_xiFDR1.0.22.csv: Generated by xiFDR
  - XiFDR_5_FDR_PSM_ppi_xiFDR1.0.22.csv: Generated by xiFDR
  - XiFDR_5_FDR_PSM_proteingroups_xiFDR1.0.22.csv: Generated by xiFDR
  - XiFDR_5_FDR_PSM_PSM_xiFDR1.0.22.csv: Generated by xiFDR
  - XiFDR_5_FDR_PSM_summary_xiFDR1.0.22.csv: Generated by xiFDR

  * xquest: PSM search with validation (incl. xProphet), see http://proteomics.ethz.ch/cgi-bin/xquest2_cgi/index.cgi
  - 20190228_croco_PK_xquest_results_targetdecoy.xls: can be generated by exporting the results from the xquest results viewer

=== output ===
results from converting the data with CroCo

  - all_merged_xTable.csv: concatenation of all xTable files
  - all_merged_xTable_intra.csv: concatenation of all intra cross-links of all xTable files

 * results_to_xTable: conversion of search-engine specific data to the xTable format
  - 20180615_KS_CL_9_msconvert_kojak_Kojak_to_xTable.csv
  - 20180615_KS_CL_9_msconvert_perc_to_xTable.csv
  - 20180615_KS_CL_9_pXtract_StavroX_to_xTable.csv
  - 20190228_croco_PK_xquest_results_targetdecoy_xQuest_to_xTable.csv
  - pLink2_results_pLink2_to_xTable.csv
  - XiFDR_5_FDR_PSM_PSM_xiFDR1_0_22_Xi+XiFDR_to_xTable.csv

 * xTable_to_vis: conversion of data in the xTable format to input for various visulisation softwares
     * customTable
       - custom_table.txt
       - all_merged_xTable_intra_xTable_to_customTable.csv
     * DynamXL
       - all_merged_xTable_intra_xTable_to_DynamXL.txt
     * pLabel
       - all_merged_xTable_intra_xTable_to_pLabel.mgf
       - all_merged_xTable_intra_xTable_to_pLabel.pLabel
     * xiNet
       - all_merged_xTable_intra_xTable_to_xiNet.csv
     * xVis
       - all_merged_xTable_intra_xTable_to_xVis.csv
     * xWalk
       - all_merged_xTable_intra_xTable_to_xWalk_xWalk.tsv
       - 1pkn_solventPathDistances.pdb        
       - 1pkn.pml
